# Supplementary material for: Characterizing Membrane Association and Periplasmic Transfer of Bacterial Lipoproteins through Molecular Dynamics Simulations
Source: Structure. 2020 Apr 7;28(4):475–487.e3. doi: 10.1016/j.str.2020.01.012 (PMC7139219; doi:10.1016/j.str.2020.01.012)
Supplement: Table S1. Assessment of E. coli K12 Lipoprotein Structures, Related to Figure 3 — Further details of all 114 predicted lipoprotein sequences, highlighting proteins for which there is an experimentally derived structure available, and those for which it was possible to generate and simulate an accurate molecular model. %Long linker; #Partially modeled; ™Contains transmembrane helices. +Experimental structure available but a more complete model could be generated from a homolog. The PDB IDs for E. coli structures are highlighted in bold. [file mmc2.xlsx]

## Sheet: Sheet1
Name	Uniprot	Cys	Lipobox	Retention	Simulated	PDB	Tether
ACFD	P0CK95	24	LAGC	DGGG	No
ACRA	P0AE06	25	LTGC	DDKQ	Yes	2F1M	17
ACRE	P24180	24	IAGC	NDKG	Yes	5V5S	17
AMID	P75820	17	LAGC	AGEK	Yes	3D2Y	6
APBE	P0AB85	20	FVGC	DQKP	Yes	4XGV	13
BAMB	P77774	20	LSGC	SLFN	Yes	3Q7M	12
BAMC	P0A903	25	LAAC	SSDS	Yes	3TGO	5
BAMD	P0AC02	20	LAGC	SGSK	Yes	2YHC	12
BAME	P0A937	20	TAGC	STLE	Yes	5EKQ	12
BLC	P0A901	19	VVAC	SSPT	Yes	1QWD	16
BORD	P77330	17	ITGC	AQQT	No
BSMA	P39297	25	LSAC	SALQ	Yes	2M2J	18
CHIQ	P75734	17	LVAC	AQST	No
CSGG	P0AEA2	16	LSGC	LTAP	Yes	4UV2	17
CUSC	P77211	18	LTGC	SLAP	Yes	4K7R	18
CYOA	P0ABJ1	25	LSGC	NSAL	YesTM	1FFT	11
DGCI	P75801	22	AVAC	GIYT	No
ECNA	P0ADB4	19	LTGC	NTAR	No
ECNB	P0ADB7	22	LTAC	NTTR	Yes	2MMM	6
EMTA	P0C960	16	LAGC	SSKH	Yes	2Y8P	13
FLGH	P0A6S0	22	LTGC	AWIP	No
GFCB	P75884	16	LAGC	THSQ	Yes	2IN5	6
GFCD	P75882	19	SSAC	HAEV	No
GFCE	P0A932	21	LTAC	TLVP	Yes	2J58	25
LOIP	P25894	19	LTGC	QNMD	Yes	3C37	23
LOLB	P61320	22	LTAC	SVTT	Yes	1IWM	15
LPOA	P45464	27	FAGC	GTHT	Yes#	2MHK	10
LPOB	P0AB38	20	LAGC	VGQR	Yes%	2MII	58
LPP	P69776	21	LAGC	SSNA	Yes	1JCC	4
LPTE	P0ADC1	19	TAGC	GWHL	Yes	4RHB	18
MDTE	P37636	21	LTAC	DDKS	Yes	5V5S	17
MDTP	P32714	24	ISGC	ALVR	Yes	4MT4	24
MDTQ	P33369	22	LAGC	APMH	Yes%	4MT4	36
MEPS	P0AFV4	27	LSAC	SANN	Yes%	2K1G	38
METQ	P28635	23	LVGC	GQDE	Yes	4YAH	8
MLAA	P76506	18	LVGC	ASSG	Yes	5NUP	14
MLIC	P28224	18	LSGC	SAFN	Yes	2F09	12
MLTA	P0A935	21	LAAC	SSKP	Yes	2AE0	12
MLTB	P41052	19	LAAC	SSKP	Yes%	1QUS	38
MLTC	P0C066	17	LISC	STTK	Yes	4CFO	20
MLTD	P0AEZ7	16	LVGC	QSTG	No
NLPA	P04846	24	LAGC	DQSS	Yes	4NTL	11
NLPC	P23898	16	LAGC	SHHK	Yes	2K1G	18
NLPD	P0ADA3	26	LAGC	SDTS	No
NLPE	P40710	21	LMGC	NNRA	Yes	2Z4H	23
NLPI	P0AFB1	19	LAGC	SNTS	Yes	1XNF	18
OSMB	P0ADA7	24	LSAC	SNWS	No
OSME	P0ADB1	21	LAGC	TAYD	Yes	4DM5	13
PAL	P0A912	22	IAAC	SSNK	Yes	4PWT+	32
PGAB	P75906	21	LTAC	ISQS	Yes	4F9D	27
PQIC	P0AB10	16	LAGC	SSGE	Yes	2IQI	30
RCSF	P69411	16	LSGC	SMLS	Yes	2Y1B	34
RLPA	P10100	18	LAAC	TSDD	Yes%	4AVR	65
RZOD	P58041	20	VVGC	TSKQ	No
RZOQ	C1P601	23	LTSC	VPKQ	No
RZOR	P58042	20	VVGC	TSKQ	No
SLP	P37194	19	LAAC	SSIP	Yes	1J6Q	14
SLYB	P0A905	18	LVGC	VNND	No
TRAK	P41066	17	FFSC	SVMA	No
TRAT	P13979	22	LSGC	GAMS	No
TRAV	P41069	19	LYGC	AGTS	No
WZA	P0A930	21	ISGC	TVLP	Yes	2J58	25
YAEF	P37056	21	LSAC	TVDI	Yes%	3KW0	49
YAFL	Q47151	18	LLIC	LPFS	No
YAFT	P77339	19	LAGC	ASES	No
YAFY	P77365	21	LIAC	DDRS	No
YAJG	P0ADA5	18	LAGC	AKPP	Yes	2IQI	20
YAJI	P46122	20	LSAC	VQQS	Yes	2JWY	17
YBAY	P77717	19	LAAC	ADKS	Yes	2YJL	28
YBBC	P33668	18	LFAC	NETA	Yes%	5BOI	36
YBFP	P75737	23	LTAC	AQPE	Yes#	1JIW	10
YBHC	P46130	22	LTAC	SSTP	Yes	3GRH	16
YBJP	P75818	19	LSAC	TTVT	Yes	4HZB	24
YCEB	P0AB26	19	LVGC	NQLT	Yes	3L6I	5
YDCL	P64451	21	LSGC	ASKI	No
YDDW	P64426	26	LCSC	KSTP	Yes	4P7N	31
YDEK	P32051	19	FQAC	SELT	No
YEAY	P0AA91	23	LSGC	VTVP	Yes	1J6Q	32
YECR	P76308	16	LAGC	TVTR	Yes	1Z8G	19
YEDD	P31063	16	LAGC	AEVE	Yes	4HWM	6
YEHR	P33354	23	LAGC	GDKE	Yes	2JOE	5
YFBK	P76481	19	LSGC	GPQP	No
YFEW	P77619	15	AVSC	SVSA	Yes	4IVK	15
YFGH	P65290	22	LAGC	QSNA	No
YFHG	P0AD44	26	GLPC	LALL	No
YFHM	P76578	18	LAGC	DNND	Yes%	4U48+	51
YFIB	P07021	19	LTGC	QSPQ	Yes	2L26	9
YFJS	O52982	21	LSAC	DDRS	Yes#	1IG8	5
YGDI	P65292	20	LSAC	SGSN	Yes	2RD1	6
YGDR	P65294	20	VSGC	SSDY	Yes	3FIF	3
YGER	Q46798	26	LAGC	SGSK	Yes	3SLU	16
YGHG	Q46835	25	LSGC	ASHN	Yes	4FTF	6
YHDV	P64622	17	LAGC	AHDS	No
YIAD	P37665	21	VSGC	TTNP	Yes%	2K1S	66
YIAM	P37674	18	VLSC	IVFI	YesTM	Rosetta	0
YIDQ	P0ADM4	21	LGGC	SSVM	No
YIDX	P0ADM6	24	LSGC	ISYA	No
YIFL	P0ADN6	20	LTGC	GLKG	No
YIIG	P32151	22	LTGC	DDKK	Yes%	3IEE	52
YJBF	P32687	16	LQAC	SATT	Yes	2IN5	9
YJBH	P32689	18	STAC	YGET	No
YJEI	P0AF70	19	MAGC	SSSN	Yes	2Y1B	14
YJIK	P39382	24	VAVC	TFFV	Yes	3QQZ	21
YNBE	P64448	17	LVGC	TPRI	No
YNFC	P67553	17	LTGC	DRTE	No
YNJE	P78067	18	GLAC	ASSW	Yes	3IPP	13
YPDI	O32528	19	IMAC	NVFA	No
YQHH	P65298	21	LSGC	VNEQ	Yes	1JCC	6
YQIH	P77616	18	LLSC	MSSI	Yes	1QPX	15
YRAK	P43319	17	STSC	AYAS	Yes	5AFO	9
YRAP	P64596	19	LQGC	VAAA	Yes	4ALZ	29
YSAB	Q2M7M3	18	LVGC	SIPS	Yes	4UER	22
YTCA	A5A630	27	VSGC	SLSP	Yes%	3KDP	42
YUAE	Q9JMT5	22	LSGC	SSNR	Yes%	4PS2	43
