# Supplementary material for: Characterizing Membrane Association and Periplasmic Transfer of Bacterial Lipoproteins through Molecular Dynamics Simulations
Source: Structure. 2020 Apr 7;28(4):475–487.e3. doi: 10.1016/j.str.2020.01.012 (PMC7139219; doi:10.1016/j.str.2020.01.012)
Supplement: Data S1. Final Coordinates from Simulations (Y–Z), Related to Figure 3 [file mmc3.zip]

Archive with 190 entries (190 files):
- Y-Z/YAEF-1-atomistic.pdb
- Y-Z/YAEF-2-atomistic.pdb
- Y-Z/YAEF-3-atomistic.pdb
- Y-Z/YAEF-4-atomistic.pdb
- Y-Z/YAEF-5-atomistic.pdb
- Y-Z/YAFY-1-atomistic.pdb
- Y-Z/YAFY-2-atomistic.pdb
- Y-Z/YAFY-3-atomistic.pdb
- Y-Z/YAFY-4-atomistic.pdb
- Y-Z/YAFY-5-atomistic.pdb
- Y-Z/YAJG-1-atomistic.pdb
- Y-Z/YAJG-2-atomistic.pdb
- Y-Z/YAJG-3-atomistic.pdb
- Y-Z/YAJG-4-atomistic.pdb
- Y-Z/YAJG-5-atomistic.pdb
- Y-Z/YAJI-1-atomistic.pdb
- Y-Z/YAJI-2-atomistic.pdb
- Y-Z/YAJI-3-atomistic.pdb
- Y-Z/YAJI-4-atomistic.pdb
- Y-Z/YAJI-5-atomistic.pdb
- Y-Z/YBAY-1-atomistic.pdb
- Y-Z/YBAY-2-atomistic.pdb
- Y-Z/YBAY-3-atomistic.pdb
- Y-Z/YBAY-4-atomistic.pdb
- Y-Z/YBAY-5-atomistic.pdb
- Y-Z/YBBC-1-atomistic.pdb
- Y-Z/YBBC-2-atomistic.pdb
- Y-Z/YBBC-3-atomistic.pdb
- Y-Z/YBBC-4-atomistic.pdb
- Y-Z/YBBC-5-atomistic.pdb
- Y-Z/YBFP-1-atomistic.pdb
- Y-Z/YBFP-2-atomistic.pdb
- Y-Z/YBFP-3-atomistic.pdb
- Y-Z/YBFP-4-atomistic.pdb
- Y-Z/YBFP-5-atomistic.pdb
- Y-Z/YBHC-1-atomistic.pdb
- Y-Z/YBHC-2-atomistic.pdb
- Y-Z/YBHC-3-atomistic.pdb
- Y-Z/YBHC-4-atomistic.pdb
- Y-Z/YBHC-5-atomistic.pdb
- Y-Z/YBJP-1-atomistic.pdb
- Y-Z/YBJP-2-atomistic.pdb
- Y-Z/YBJP-3-atomistic.pdb
- Y-Z/YBJP-4-atomistic.pdb
- Y-Z/YBJP-5-atomistic.pdb
- Y-Z/YCEB-1-atomistic.pdb
- Y-Z/YCEB-2-atomistic.pdb
- Y-Z/YCEB-3-atomistic.pdb
- Y-Z/YCEB-4-atomistic.pdb
- Y-Z/YCEB-5-atomistic.pdb
- Y-Z/YDDW-1-atomistic.pdb
- Y-Z/YDDW-2-atomistic.pdb
- Y-Z/YDDW-3-atomistic.pdb
- Y-Z/YDDW-4-atomistic.pdb
- Y-Z/YDDW-5-atomistic.pdb
- Y-Z/YEAY-1-atomistic.pdb
- Y-Z/YEAY-2-atomistic.pdb
- Y-Z/YEAY-3-atomistic.pdb
- Y-Z/YEAY-4-atomistic.pdb
- Y-Z/YEAY-5-atomistic.pdb
- Y-Z/YECR-1-atomistic.pdb
- Y-Z/YECR-2-atomistic.pdb
- Y-Z/YECR-3-atomistic.pdb
- Y-Z/YECR-4-atomistic.pdb
- Y-Z/YECR-5-atomistic.pdb
- Y-Z/YEDD-1-atomistic.pdb
- Y-Z/YEDD-2-atomistic.pdb
- Y-Z/YEDD-3-atomistic.pdb
- Y-Z/YEDD-4-atomistic.pdb
- Y-Z/YEDD-5-atomistic.pdb
- Y-Z/YEHR-1-atomistic.pdb
- Y-Z/YEHR-2-atomistic.pdb
- Y-Z/YEHR-3-atomistic.pdb
- Y-Z/YEHR-4-atomistic.pdb
- Y-Z/YEHR-5-atomistic.pdb
- Y-Z/YFEW-1-atomistic.pdb
- Y-Z/YFEW-2-atomistic.pdb
- Y-Z/YFEW-3-atomistic.pdb
- Y-Z/YFEW-4-atomistic.pdb
- Y-Z/YFEW-5-atomistic.pdb
- Y-Z/YFHM-1-atomistic.pdb
- Y-Z/YFHM-2-atomistic.pdb
- Y-Z/YFHM-3-atomistic.pdb
- Y-Z/YFHM-4-atomistic.pdb
- Y-Z/YFHM-5-atomistic.pdb
- Y-Z/YFIB-1-atomistic.pdb
- Y-Z/YFIB-2-atomistic.pdb
- Y-Z/YFIB-3-atomistic.pdb
- Y-Z/YFIB-4-atomistic.pdb
- Y-Z/YFIB-5-atomistic.pdb
- Y-Z/YFJS-1-atomistic.pdb
- Y-Z/YFJS-2-atomistic.pdb
- Y-Z/YFJS-3-atomistic.pdb
- Y-Z/YFJS-4-atomistic.pdb
- Y-Z/YFJS-5-atomistic.pdb
- Y-Z/YGDI-1-atomistic.pdb
- Y-Z/YGDI-2-atomistic.pdb
- Y-Z/YGDI-3-atomistic.pdb
- Y-Z/YGDI-4-atomistic.pdb
- Y-Z/YGDI-5-atomistic.pdb
- Y-Z/YGDR-1-atomistic.pdb
- Y-Z/YGDR-2-atomistic.pdb
- Y-Z/YGDR-3-atomistic.pdb
- Y-Z/YGDR-4-atomistic.pdb
- Y-Z/YGDR-5-atomistic.pdb
- Y-Z/YGER-1-atomistic.pdb
- Y-Z/YGER-2-atomistic.pdb
- Y-Z/YGER-3-atomistic.pdb
- Y-Z/YGER-4-atomistic.pdb
- Y-Z/YGER-5-atomistic.pdb
- Y-Z/YGHG-1-atomistic.pdb
- Y-Z/YGHG-2-atomistic.pdb
- Y-Z/YGHG-3-atomistic.pdb
- Y-Z/YGHG-4-atomistic.pdb
- Y-Z/YGHG-5-atomistic.pdb
- Y-Z/YIAD-1-atomistic.pdb
- Y-Z/YIAD-2-atomistic.pdb
- Y-Z/YIAD-3-atomistic.pdb
- Y-Z/YIAD-4-atomistic.pdb
- Y-Z/YIAD-5-atomistic.pdb
- Y-Z/YIAM-1-atomistic.pdb
- Y-Z/YIAM-2-atomistic.pdb
- Y-Z/YIAM-3-atomistic.pdb
- Y-Z/YIAM-4-atomistic.pdb
- Y-Z/YIAM-5-atomistic.pdb
- Y-Z/YIIG-1-atomistic.pdb
- Y-Z/YIIG-2-atomistic.pdb
- Y-Z/YIIG-3-atomistic.pdb
- Y-Z/YIIG-4-atomistic.pdb
- Y-Z/YIIG-5-atomistic.pdb
- Y-Z/YJBF-1-atomistic.pdb
- Y-Z/YJBF-2-atomistic.pdb
- Y-Z/YJBF-3-atomistic.pdb
- Y-Z/YJBF-4-atomistic.pdb
- Y-Z/YJBF-5-atomistic.pdb
- Y-Z/YJEI-1-atomistic.pdb
- Y-Z/YJEI-2-atomistic.pdb
- Y-Z/YJEI-3-atomistic.pdb
- Y-Z/YJEI-4-atomistic.pdb
- Y-Z/YJEI-5-atomistic.pdb
- Y-Z/YJIK-1-atomistic.pdb
- Y-Z/YJIK-2-atomistic.pdb
- Y-Z/YJIK-3-atomistic.pdb
- Y-Z/YJIK-4-atomistic.pdb
- Y-Z/YJIK-5-atomistic.pdb
- Y-Z/YNFC-1-atomistic.pdb
- Y-Z/YNFC-2-atomistic.pdb
- Y-Z/YNFC-3-atomistic.pdb
- Y-Z/YNFC-4-atomistic.pdb
- Y-Z/YNFC-5-atomistic.pdb
- Y-Z/YNJE-1-atomistic.pdb
- Y-Z/YNJE-2-atomistic.pdb
- Y-Z/YNJE-3-atomistic.pdb
- Y-Z/YNJE-4-atomistic.pdb
- Y-Z/YNJE-5-atomistic.pdb
- Y-Z/YQHH-1-atomistic.pdb
- Y-Z/YQHH-2-atomistic.pdb
- Y-Z/YQHH-3-atomistic.pdb
- Y-Z/YQHH-4-atomistic.pdb
- Y-Z/YQHH-5-atomistic.pdb
- Y-Z/YQIH-1-atomistic.pdb
- Y-Z/YQIH-2-atomistic.pdb
- Y-Z/YQIH-3-atomistic.pdb
- Y-Z/YQIH-4-atomistic.pdb
- Y-Z/YQIH-5-atomistic.pdb
- Y-Z/YRAK-1-atomistic.pdb
- Y-Z/YRAK-2-atomistic.pdb
- Y-Z/YRAK-3-atomistic.pdb
- Y-Z/YRAK-4-atomistic.pdb
- Y-Z/YRAK-5-atomistic.pdb
- Y-Z/YRAP-1-atomistic.pdb
- Y-Z/YRAP-2-atomistic.pdb
- Y-Z/YRAP-3-atomistic.pdb
- Y-Z/YRAP-4-atomistic.pdb
- Y-Z/YRAP-5-atomistic.pdb
- Y-Z/YSAB-1-atomistic.pdb
- Y-Z/YSAB-2-atomistic.pdb
- Y-Z/YSAB-3-atomistic.pdb
- Y-Z/YSAB-4-atomistic.pdb
- Y-Z/YSAB-5-atomistic.pdb
- Y-Z/YTCA-1-atomistic.pdb
- Y-Z/YTCA-2-atomistic.pdb
- Y-Z/YTCA-3-atomistic.pdb
- Y-Z/YTCA-4-atomistic.pdb
- Y-Z/YTCA-5-atomistic.pdb
- Y-Z/YUAE-1-atomistic.pdb
- Y-Z/YUAE-2-atomistic.pdb
- Y-Z/YUAE-3-atomistic.pdb
- Y-Z/YUAE-4-atomistic.pdb
- Y-Z/YUAE-5-atomistic.pdb
