# Supplementary material for: Characterizing Membrane Association and Periplasmic Transfer of Bacterial Lipoproteins through Molecular Dynamics Simulations
Source: Structure. 2020 Apr 7;28(4):475–487.e3. doi: 10.1016/j.str.2020.01.012 (PMC7139219; doi:10.1016/j.str.2020.01.012)
Supplement: Data S1. Final Coordinates from Simulations (Y–Z), Related to Figure 3 [file mmc3.zip › Y-Z/YAEF-1-atomistic.pdb]

TITLE     Protein
REMARK    THIS IS A SIMULATION BOX
CRYST1  136.466  136.466  205.105  90.00  90.00  90.00 P 1           1
MODEL        1
ATOM      1  N   CYSTA   1      85.928  45.158 105.917  1.00  0.00           N
ATOM      3  CA  CYSTA   1      84.618  44.608 105.647  1.00  0.00           C
ATOM      5  C   CYSTA   1      83.858  44.898 106.928  1.00  0.00           C
ATOM      6  O   CYSTA   1      84.418  44.738 108.007  1.00  0.00           O
ATOM      7  CB  CYSTA   1      84.598  43.058 105.458  1.00  0.00           C
ATOM     10  SG  CYSTA   1      86.088  42.298 104.727  1.00  0.00           S
ATOM     11  C1  CYSTA   1      85.968  43.168 103.147  1.00  0.00           C
ATOM     14  CA1 CYSTA   1      86.358  46.438 105.818  1.00  0.00           C
ATOM     15  OA1 CYSTA   1      87.138  46.778 106.687  1.00  0.00           O
ATOM     16  CA2 CYSTA   1      86.168  47.378 104.648  1.00  0.00           C
ATOM     19  C11 CYSTA   1      86.568  42.458 101.917  1.00  0.00           C
ATOM     21  O11 CYSTA   1      85.898  41.198 101.687  1.00  0.00           O
ATOM     22  CX1 CYSTA   1      84.718  41.318 101.098  1.00  0.00           C
ATOM     23  OX1 CYSTA   1      84.198  42.358 100.778  1.00  0.00           O
ATOM     24  CX2 CYSTA   1      84.098  39.938 100.868  1.00  0.00           C
ATOM     27  C12 CYSTA   1      88.108  42.258 102.057  1.00  0.00           C
ATOM     30  O12 CYSTA   1      88.458  40.898 102.367  1.00  0.00           O
ATOM     31  CD1 CYSTA   1      89.328  40.308 101.528  1.00  0.00           C
ATOM     32  OD1 CYSTA   1      90.468  40.018 101.838  1.00  0.00           O
ATOM     33  CD2 CYSTA   1      88.648  39.938 100.197  1.00  0.00           C
ATOM     36  CA3 CYSTA   1      84.798  48.088 104.467  1.00  0.00           C
ATOM     39  CA4 CYSTA   1      84.808  48.908 103.157  1.00  0.00           C
ATOM     42  CA5 CYSTA   1      83.418  49.218 102.597  1.00  0.00           C
ATOM     45  CA6 CYSTA   1      83.408  49.538 101.088  1.00  0.00           C
ATOM     48  CA7 CYSTA   1      82.668  48.498 100.237  1.00  0.00           C
ATOM     51  CA8 CYSTA   1      82.138  49.058  98.907  1.00  0.00           C
ATOM     54  CA9 CYSTA   1      81.258  48.038  98.157  1.00  0.00           C
ATOM     57 0CA1 CYSTA   1      80.108  48.668  97.348  1.00  0.00           C
ATOM     60 1CA1 CYSTA   1      79.328  47.598  96.568  1.00  0.00           C
ATOM     63 2CA1 CYSTA   1      78.198  48.188  95.708  1.00  0.00           C
ATOM     66 3CA1 CYSTA   1      77.678  47.218  94.627  1.00  0.00           C
ATOM     69 4CA1 CYSTA   1      78.688  46.978  93.497  1.00  0.00           C
ATOM     72 5CA1 CYSTA   1      78.098  46.158  92.338  1.00  0.00           C
ATOM     75 6CA1 CYSTA   1      79.058  45.918  91.178  1.00  0.00           C
ATOM     79  CD3 CYSTA   1      89.408  40.348  98.907  1.00  0.00           C
ATOM     82  CD4 CYSTA   1      89.478  41.868  98.697  1.00  0.00           C
ATOM     85  CD5 CYSTA   1      89.868  42.328  97.267  1.00  0.00           C
ATOM     88  CD6 CYSTA   1      91.068  41.598  96.648  1.00  0.00           C
ATOM     91  CD7 CYSTA   1      91.718  42.368  95.477  1.00  0.00           C
ATOM     94  CD8 CYSTA   1      92.748  41.538  94.708  1.00  0.00           C
ATOM     97  CD9 CYSTA   1      93.588  42.318  93.687  1.00  0.00           C
ATOM    100 0CD1 CYSTA   1      94.518  41.388  92.877  1.00  0.00           C
ATOM    103 1CD1 CYSTA   1      95.648  42.098  92.118  1.00  0.00           C
ATOM    106 2CD1 CYSTA   1      96.638  41.098  91.477  1.00  0.00           C
ATOM    109 3CD1 CYSTA   1      97.948  41.738  90.977  1.00  0.00           C
ATOM    112 4CD1 CYSTA   1      97.888  42.318  89.557  1.00  0.00           C
ATOM    115 5CD1 CYSTA   1      98.108  41.278  88.458  1.00  0.00           C
ATOM    118 6CD1 CYSTA   1      98.388  41.908  87.087  1.00  0.00           C
ATOM    122  CX3 CYSTA   1      83.698  39.718  99.388  1.00  0.00           C
ATOM    125  CX4 CYSTA   1      84.648  38.768  98.627  1.00  0.00           C
ATOM    128  CX5 CYSTA   1      85.788  39.478  97.887  1.00  0.00           C
ATOM    131  CX6 CYSTA   1      85.348  40.228  96.617  1.00  0.00           C
ATOM    134  CX7 CYSTA   1      86.488  41.118  96.088  1.00  0.00           C
ATOM    137  CX8 CYSTA   1      86.118  41.928  94.838  1.00  0.00           C
ATOM    140  CX9 CYSTA   1      87.328  42.158  93.967  1.00  0.00           C
ATOM    142 0CX1 CYSTA   1      88.068  43.268  93.728  1.00  0.00           C
ATOM    144 1CX1 CYSTA   1      87.998  44.698  94.227  1.00  0.00           C
ATOM    147 2CX1 CYSTA   1      87.018  45.238  95.297  1.00  0.00           C
ATOM    150 3CX1 CYSTA   1      87.448  46.658  95.717  1.00  0.00           C
ATOM    153 4CX1 CYSTA   1      86.438  47.488  96.528  1.00  0.00           C
ATOM    156 5CX1 CYSTA   1      87.018  48.848  96.937  1.00  0.00           C
ATOM    159 6CX1 CYSTA   1      85.998  49.818  97.568  1.00  0.00           C
ATOM    162 7CX1 CYSTA   1      86.648  51.138  98.027  1.00  0.00           C
ATOM    165 8CX1 CYSTA   1      85.668  52.138  98.648  1.00  0.00           C
ATOM    169  N   THR A   2      82.608  45.378 106.807  1.00  0.00           N
ATOM    171  CA  THR A   2      81.918  46.168 107.818  1.00  0.00           C
ATOM    173  CB  THR A   2      81.598  45.448 109.127  1.00  0.00           C
ATOM    175  OG1 THR A   2      80.308  45.848 109.557  1.00  0.00           O
ATOM    177  CG2 THR A   2      82.518  45.758 110.318  1.00  0.00           C
ATOM    181  C   THR A   2      82.618  47.488 108.027  1.00  0.00           C
ATOM    182  O   THR A   2      83.848  47.578 108.077  1.00  0.00           O
ATOM    183  N   VAL A   3      81.908  48.618 108.138  1.00  0.00           N
ATOM    185  CA  VAL A   3      82.618  49.868 108.357  1.00  0.00           C
ATOM    187  CB  VAL A   3      81.908  51.108 107.828  1.00  0.00           C
ATOM    189  CG1 VAL A   3      82.928  52.258 107.767  1.00  0.00           C
ATOM    193  CG2 VAL A   3      81.388  50.838 106.407  1.00  0.00           C
ATOM    197  C   VAL A   3      82.988  49.988 109.827  1.00  0.00           C
ATOM    198  O   VAL A   3      82.288  50.638 110.598  1.00  0.00           O
ATOM    199  N   ASP A   4      84.118  49.358 110.227  1.00  0.00           N
ATOM    201  CA  ASP A   4      84.708  49.358 111.568  1.00  0.00           C
ATOM    203  CB  ASP A   4      84.618  47.988 112.288  1.00  0.00           C
ATOM    206  CG  ASP A   4      83.318  47.798 113.038  1.00  0.00           C
ATOM    207  OD1 ASP A   4      83.248  46.848 113.857  1.00  0.00           O
ATOM    208  OD2 ASP A   4      82.348  48.558 112.837  1.00  0.00           O
ATOM    209  C   ASP A   4      86.168  49.798 111.458  1.00  0.00           C
ATOM    210  O   ASP A   4      87.068  49.278 112.107  1.00  0.00           O
ATOM    211  N   ILE A   5      86.428  50.828 110.617  1.00  0.00           N
ATOM    213  CA  ILE A   5      87.558  51.718 110.837  1.00  0.00           C
ATOM    215  CB  ILE A   5      88.278  52.188 109.568  1.00  0.00           C
ATOM    217  CG2 ILE A   5      88.978  50.968 108.958  1.00  0.00           C
ATOM    221  CG1 ILE A   5      87.338  52.898 108.567  1.00  0.00           C
ATOM    224  CD  ILE A   5      88.148  53.638 107.498  1.00  0.00           C
ATOM    228  C   ILE A   5      87.118  52.878 111.698  1.00  0.00           C
ATOM    229  O   ILE A   5      86.018  52.898 112.247  1.00  0.00           O
ATOM    230  N   SER A   6      88.038  53.838 111.897  1.00  0.00           N
ATOM    232  CA  SER A   6      88.188  54.658 113.068  1.00  0.00           C
ATOM    234  CB  SER A   6      87.058  55.618 113.458  1.00  0.00           C
ATOM    237  OG  SER A   6      87.308  56.908 112.898  1.00  0.00           O
ATOM    239  C   SER A   6      88.748  53.928 114.248  1.00  0.00           C
ATOM    240  O   SER A   6      88.518  52.738 114.478  1.00  0.00           O
ATOM    241  N   GLN A   7      89.618  54.628 114.978  1.00  0.00           N
ATOM    243  CA  GLN A   7      90.548  53.968 115.848  1.00  0.00           C
ATOM    245  CB  GLN A   7      91.598  53.208 114.987  1.00  0.00           C
ATOM    248  CG  GLN A   7      92.748  54.048 114.388  1.00  0.00           C
ATOM    251  CD  GLN A   7      92.668  54.468 112.907  1.00  0.00           C
ATOM    252  OE1 GLN A   7      93.668  54.368 112.218  1.00  0.00           O
ATOM    253  NE2 GLN A   7      91.508  54.968 112.428  1.00  0.00           N
ATOM    256  C   GLN A   7      91.118  55.098 116.698  1.00  0.00           C
ATOM    257  O   GLN A   7      91.148  56.248 116.228  1.00  0.00           O
ATOM    258  N   PRO A   8      91.508  54.788 117.937  1.00  0.00           N
ATOM    259  CD  PRO A   8      92.748  54.018 118.038  1.00  0.00           C
ATOM    262  CA  PRO A   8      91.608  55.768 119.017  1.00  0.00           C
ATOM    264  CB  PRO A   8      92.998  56.348 118.788  1.00  0.00           C
ATOM    267  CG  PRO A   8      93.788  55.048 118.538  1.00  0.00           C
ATOM    270  C   PRO A   8      90.448  56.698 119.318  1.00  0.00           C
ATOM    271  O   PRO A   8      89.458  56.718 118.598  1.00  0.00           O
ATOM    272  N   ASP A   9      90.508  57.408 120.458  1.00  0.00           N
ATOM    274  CA  ASP A   9      89.308  57.558 121.267  1.00  0.00           C
ATOM    276  CB  ASP A   9      89.578  56.798 122.607  1.00  0.00           C
ATOM    279  CG  ASP A   9      90.788  57.228 123.417  1.00  0.00           C
ATOM    280  OD1 ASP A   9      91.088  56.528 124.417  1.00  0.00           O
ATOM    281  OD2 ASP A   9      91.438  58.268 123.138  1.00  0.00           O
ATOM    282  C   ASP A   9      88.718  58.948 121.497  1.00  0.00           C
ATOM    283  O   ASP A   9      88.418  59.268 122.657  1.00  0.00           O
ATOM    284  N   PRO A  10      88.428  59.838 120.538  1.00  0.00           N
ATOM    285  CD  PRO A  10      89.398  60.298 119.537  1.00  0.00           C
ATOM    288  CA  PRO A  10      87.438  60.868 120.778  1.00  0.00           C
ATOM    290  CB  PRO A  10      87.418  61.718 119.517  1.00  0.00           C
ATOM    293  CG  PRO A  10      88.898  61.698 119.117  1.00  0.00           C
ATOM    296  C   PRO A  10      86.098  60.428 121.277  1.00  0.00           C
ATOM    297  O   PRO A  10      85.778  60.918 122.348  1.00  0.00           O
ATOM    298  N   SER A  11      85.298  59.538 120.638  1.00  0.00           N
ATOM    300  CA  SER A  11      84.158  58.958 121.368  1.00  0.00           C
ATOM    302  CB  SER A  11      83.038  58.258 120.557  1.00  0.00           C
ATOM    305  OG  SER A  11      82.248  59.268 119.957  1.00  0.00           O
ATOM    307  C   SER A  11      84.588  58.078 122.507  1.00  0.00           C
ATOM    308  O   SER A  11      85.148  56.988 122.327  1.00  0.00           O
ATOM    309  N   ALA A  12      84.378  58.598 123.728  1.00  0.00           N
ATOM    311  CA  ALA A  12      85.088  58.068 124.867  1.00  0.00           C
ATOM    313  CB  ALA A  12      85.558  59.268 125.717  1.00  0.00           C
ATOM    317  C   ALA A  12      84.218  57.118 125.667  1.00  0.00           C
ATOM    318  O   ALA A  12      84.728  56.298 126.428  1.00  0.00           O
ATOM    319  N   THR A  13      82.878  57.168 125.468  1.00  0.00           N
ATOM    321  CA  THR A  13      81.978  56.088 125.807  1.00  0.00           C
ATOM    323  CB  THR A  13      80.498  56.488 125.857  1.00  0.00           C
ATOM    325  OG1 THR A  13      80.138  57.318 124.758  1.00  0.00           O
ATOM    327  CG2 THR A  13      80.288  57.348 127.118  1.00  0.00           C
ATOM    331  C   THR A  13      82.188  54.828 124.967  1.00  0.00           C
ATOM    332  O   THR A  13      82.268  54.848 123.737  1.00  0.00           O
ATOM    333  N   ALA A  14      82.288  53.678 125.647  1.00  0.00           N
ATOM    335  CA  ALA A  14      82.198  52.378 125.048  1.00  0.00           C
ATOM    337  CB  ALA A  14      83.538  51.638 125.278  1.00  0.00           C
ATOM    341  C   ALA A  14      81.058  51.648 125.737  1.00  0.00           C
ATOM    342  O   ALA A  14      80.758  51.958 126.888  1.00  0.00           O
ATOM    343  N   VAL A  15      80.328  50.718 125.087  1.00  0.00           N
ATOM    345  CA  VAL A  15      80.748  49.938 123.928  1.00  0.00           C
ATOM    347  CB  VAL A  15      80.448  48.458 124.157  1.00  0.00           C
ATOM    349  CG1 VAL A  15      80.948  47.588 122.977  1.00  0.00           C
ATOM    353  CG2 VAL A  15      81.128  47.988 125.458  1.00  0.00           C
ATOM    357  C   VAL A  15      80.058  50.448 122.668  1.00  0.00           C
ATOM    358  O   VAL A  15      80.528  50.248 121.547  1.00  0.00           O
ATOM    359  N   ASP A  16      78.938  51.188 122.828  1.00  0.00           N
ATOM    361  CA  ASP A  16      78.098  51.598 121.737  1.00  0.00           C
ATOM    363  CB  ASP A  16      76.788  52.238 122.338  1.00  0.00           C
ATOM    366  CG  ASP A  16      76.888  53.668 122.837  1.00  0.00           C
ATOM    367  OD1 ASP A  16      75.908  54.448 122.717  1.00  0.00           O
ATOM    368  OD2 ASP A  16      77.918  53.978 123.487  1.00  0.00           O
ATOM    369  C   ASP A  16      78.828  52.458 120.697  1.00  0.00           C
ATOM    370  O   ASP A  16      78.668  52.248 119.498  1.00  0.00           O
ATOM    371  N   ALA A  17      79.658  53.428 121.108  1.00  0.00           N
ATOM    373  CA  ALA A  17      80.248  54.428 120.237  1.00  0.00           C
ATOM    375  CB  ALA A  17      80.248  55.738 121.038  1.00  0.00           C
ATOM    379  C   ALA A  17      81.688  54.208 119.817  1.00  0.00           C
ATOM    380  O   ALA A  17      82.278  55.018 119.098  1.00  0.00           O
ATOM    381  N   GLU A  18      82.328  53.138 120.308  1.00  0.00           N
ATOM    383  CA  GLU A  18      83.768  53.098 120.348  1.00  0.00           C
ATOM    385  CB  GLU A  18      84.268  52.548 121.718  1.00  0.00           C
ATOM    388  CG  GLU A  18      85.598  51.748 121.737  1.00  0.00           C
ATOM    391  CD  GLU A  18      85.408  50.278 121.397  1.00  0.00           C
ATOM    392  OE1 GLU A  18      86.048  49.808 120.417  1.00  0.00           O
ATOM    393  OE2 GLU A  18      84.668  49.608 122.157  1.00  0.00           O
ATOM    394  C   GLU A  18      84.398  52.528 119.087  1.00  0.00           C
ATOM    395  O   GLU A  18      84.008  51.498 118.528  1.00  0.00           O
ATOM    396  N   ALA A  19      85.388  53.208 118.497  1.00  0.00           N
ATOM    398  CA  ALA A  19      85.778  54.578 118.687  1.00  0.00           C
ATOM    400  CB  ALA A  19      86.708  54.798 119.898  1.00  0.00           C
ATOM    404  C   ALA A  19      86.588  54.858 117.447  1.00  0.00           C
ATOM    405  O   ALA A  19      87.008  53.908 116.797  1.00  0.00           O
ATOM    406  N   LYS A  20      86.858  56.108 117.047  1.00  0.00           N
ATOM    408  CA  LYS A  20      86.338  57.358 117.538  1.00  0.00           C
ATOM    410  CB  LYS A  20      87.238  58.558 117.157  1.00  0.00           C
ATOM    413  CG  LYS A  20      87.748  58.648 115.708  1.00  0.00           C
ATOM    416  CD  LYS A  20      89.178  59.248 115.647  1.00  0.00           C
ATOM    419  CE  LYS A  20      89.818  59.118 114.257  1.00  0.00           C
ATOM    422  NZ  LYS A  20      91.278  59.328 114.318  1.00  0.00           N
ATOM    426  C   LYS A  20      84.948  57.698 117.107  1.00  0.00           C
ATOM    427  O   LYS A  20      84.358  58.588 117.717  1.00  0.00           O
ATOM    428  N   THR A  21      84.438  57.038 116.047  1.00  0.00           N
ATOM    430  CA  THR A  21      83.218  57.438 115.367  1.00  0.00           C
ATOM    432  CB  THR A  21      81.978  57.408 116.267  1.00  0.00           C
ATOM    434  OG1 THR A  21      80.888  56.708 115.667  1.00  0.00           O
ATOM    436  CG2 THR A  21      81.468  58.788 116.648  1.00  0.00           C
ATOM    440  C   THR A  21      83.388  58.758 114.607  1.00  0.00           C
ATOM    441  O   THR A  21      83.898  59.748 115.118  1.00  0.00           O
ATOM    442  N   TRP A  22      83.008  58.808 113.318  1.00  0.00           N
ATOM    444  CA  TRP A  22      83.288  59.998 112.538  1.00  0.00           C
ATOM    446  CB  TRP A  22      84.688  59.878 111.867  1.00  0.00           C
ATOM    449  CG  TRP A  22      85.538  61.108 111.797  1.00  0.00           C
ATOM    450  CD1 TRP A  22      85.678  62.048 112.787  1.00  0.00           C
ATOM    452  NE1 TRP A  22      86.738  62.868 112.487  1.00  0.00           N
ATOM    454  CE2 TRP A  22      87.318  62.448 111.318  1.00  0.00           C
ATOM    455  CD2 TRP A  22      86.598  61.328 110.857  1.00  0.00           C
ATOM    456  CE3 TRP A  22      87.028  60.648 109.718  1.00  0.00           C
ATOM    458  CZ3 TRP A  22      88.178  61.098 109.068  1.00  0.00           C
ATOM    460  CZ2 TRP A  22      88.448  62.918 110.657  1.00  0.00           C
ATOM    462  CH2 TRP A  22      88.878  62.208 109.537  1.00  0.00           C
ATOM    464  C   TRP A  22      82.148  60.188 111.558  1.00  0.00           C
ATOM    465  O   TRP A  22      82.308  60.638 110.428  1.00  0.00           O
ATOM    466  N   ALA A  23      80.938  59.818 112.047  1.00  0.00           N
ATOM    468  CA  ALA A  23      79.638  60.438 111.848  1.00  0.00           C
ATOM    470  CB  ALA A  23      79.698  61.698 110.977  1.00  0.00           C
ATOM    474  C   ALA A  23      78.688  59.428 111.257  1.00  0.00           C
ATOM    475  O   ALA A  23      77.478  59.448 111.517  1.00  0.00           O
ATOM    476  N   VAL A  24      79.268  58.448 110.557  1.00  0.00           N
ATOM    478  CA  VAL A  24      78.798  57.098 110.398  1.00  0.00           C
ATOM    480  CB  VAL A  24      79.108  56.598 108.958  1.00  0.00           C
ATOM    482  CG1 VAL A  24      77.958  55.738 108.368  1.00  0.00           C
ATOM    486  CG2 VAL A  24      79.248  57.808 107.998  1.00  0.00           C
ATOM    490  C   VAL A  24      79.508  56.398 111.578  1.00  0.00           C
ATOM    491  O   VAL A  24      80.398  56.978 112.187  1.00  0.00           O
ATOM    492  N   LYS A  25      79.128  55.208 112.068  1.00  0.00           N
ATOM    494  CA  LYS A  25      78.198  54.278 111.497  1.00  0.00           C
ATOM    496  CB  LYS A  25      78.758  52.838 111.607  1.00  0.00           C
ATOM    499  CG  LYS A  25      77.948  51.708 110.958  1.00  0.00           C
ATOM    502  CD  LYS A  25      78.758  50.398 110.767  1.00  0.00           C
ATOM    505  CE  LYS A  25      79.338  49.728 112.028  1.00  0.00           C
ATOM    508  NZ  LYS A  25      80.078  48.508 111.637  1.00  0.00           N
ATOM    512  C   LYS A  25      76.838  54.508 112.118  1.00  0.00           C
ATOM    513  O   LYS A  25      76.628  54.408 113.328  1.00  0.00           O
ATOM    514  N   PHE A  26      75.828  54.858 111.298  1.00  0.00           N
ATOM    516  CA  PHE A  26      74.448  54.558 111.657  1.00  0.00           C
ATOM    518  CB  PHE A  26      73.358  55.308 110.837  1.00  0.00           C
ATOM    521  CG  PHE A  26      73.568  55.488 109.348  1.00  0.00           C
ATOM    522  CD1 PHE A  26      72.838  56.518 108.737  1.00  0.00           C
ATOM    524  CE1 PHE A  26      72.858  56.708 107.358  1.00  0.00           C
ATOM    526  CZ  PHE A  26      73.648  55.868 106.558  1.00  0.00           C
ATOM    528  CD2 PHE A  26      74.368  54.658 108.538  1.00  0.00           C
ATOM    530  CE2 PHE A  26      74.438  54.888 107.148  1.00  0.00           C
ATOM    532  C   PHE A  26      74.218  53.058 111.818  1.00  0.00           C
ATOM    533  O   PHE A  26      74.718  52.268 111.028  1.00  0.00           O
ATOM    534  N   GLN A  27      73.578  52.578 112.898  1.00  0.00           N
ATOM    536  CA  GLN A  27      72.588  53.158 113.798  1.00  0.00           C
ATOM    538  CB  GLN A  27      71.178  52.618 113.447  1.00  0.00           C
ATOM    541  CG  GLN A  27      70.858  51.108 113.658  1.00  0.00           C
ATOM    544  CD  GLN A  27      71.958  50.078 113.388  1.00  0.00           C
ATOM    545  OE1 GLN A  27      72.428  49.398 114.288  1.00  0.00           O
ATOM    546  NE2 GLN A  27      72.398  49.948 112.107  1.00  0.00           N
ATOM    549  C   GLN A  27      73.058  52.948 115.247  1.00  0.00           C
ATOM    550  O   GLN A  27      74.208  52.598 115.407  1.00  0.00           O
ATOM    551  N   HIS A  28      72.308  53.338 116.318  1.00  0.00           N
ATOM    553  CA  HIS A  28      72.818  53.628 117.688  1.00  0.00           C
ATOM    555  CB  HIS A  28      71.748  54.428 118.538  1.00  0.00           C
ATOM    558  ND1 HIS A  28      69.528  53.718 119.528  1.00  0.00           N
ATOM    559  CG  HIS A  28      70.288  54.038 118.407  1.00  0.00           C
ATOM    560  CE1 HIS A  28      68.318  53.428 119.058  1.00  0.00           C
ATOM    562  NE2 HIS A  28      68.258  53.548 117.708  1.00  0.00           N
ATOM    564  CD2 HIS A  28      69.508  53.968 117.288  1.00  0.00           C
ATOM    566  C   HIS A  28      73.468  52.508 118.547  1.00  0.00           C
ATOM    567  O   HIS A  28      72.948  51.408 118.658  1.00  0.00           O
ATOM    568  N   GLN A  29      74.568  52.728 119.318  1.00  0.00           N
ATOM    570  CA  GLN A  29      75.818  53.438 119.068  1.00  0.00           C
ATOM    572  CB  GLN A  29      76.418  53.078 117.678  1.00  0.00           C
ATOM    575  CG  GLN A  29      77.668  53.758 117.057  1.00  0.00           C
ATOM    578  CD  GLN A  29      78.248  52.958 115.857  1.00  0.00           C
ATOM    579  OE1 GLN A  29      79.008  53.518 115.068  1.00  0.00           O
ATOM    580  NE2 GLN A  29      77.868  51.668 115.697  1.00  0.00           N
ATOM    583  C   GLN A  29      75.818  54.878 119.508  1.00  0.00           C
ATOM    584  O   GLN A  29      74.748  55.418 119.727  1.00  0.00           O
ATOM    585  N   SER A  30      76.988  55.548 119.607  1.00  0.00           N
ATOM    587  CA  SER A  30      77.048  57.008 119.648  1.00  0.00           C
ATOM    589  CB  SER A  30      77.178  57.648 121.067  1.00  0.00           C
ATOM    592  OG  SER A  30      77.658  58.998 121.067  1.00  0.00           O
ATOM    594  C   SER A  30      77.938  57.558 118.538  1.00  0.00           C
ATOM    595  O   SER A  30      79.058  57.098 118.328  1.00  0.00           O
ATOM    596  N   SER A  31      77.398  58.508 117.737  1.00  0.00           N
ATOM    598  CA  SER A  31      78.078  59.268 116.708  1.00  0.00           C
ATOM    600  CB  SER A  31      77.948  58.748 115.227  1.00  0.00           C
ATOM    603  OG  SER A  31      76.608  58.628 114.737  1.00  0.00           O
ATOM    605  C   SER A  31      77.538  60.658 116.777  1.00  0.00           C
ATOM    606  O   SER A  31      76.448  60.828 117.307  1.00  0.00           O
ATOM    607  N   PHE A  32      78.248  61.688 116.217  1.00  0.00           N
ATOM    609  CA  PHE A  32      79.638  61.998 116.497  1.00  0.00           C
ATOM    611  CB  PHE A  32      80.198  63.298 115.818  1.00  0.00           C
ATOM    614  CG  PHE A  32      79.228  64.078 114.967  1.00  0.00           C
ATOM    615  CD1 PHE A  32      78.378  65.038 115.538  1.00  0.00           C
ATOM    617  CE1 PHE A  32      77.628  65.908 114.727  1.00  0.00           C
ATOM    619  CZ  PHE A  32      77.708  65.808 113.337  1.00  0.00           C
ATOM    621  CD2 PHE A  32      79.328  64.018 113.567  1.00  0.00           C
ATOM    623  CE2 PHE A  32      78.548  64.858 112.758  1.00  0.00           C
ATOM    625  C   PHE A  32      79.878  62.038 117.987  1.00  0.00           C
ATOM    626  O   PHE A  32      80.458  61.118 118.538  1.00  0.00           O
ATOM    627  N   THR A  33      79.328  63.048 118.687  1.00  0.00           N
ATOM    629  CA  THR A  33      79.178  62.948 120.127  1.00  0.00           C
ATOM    631  CB  THR A  33      77.828  63.478 120.638  1.00  0.00           C
ATOM    633  OG1 THR A  33      77.798  64.848 121.028  1.00  0.00           O
ATOM    635  CG2 THR A  33      77.488  62.628 121.867  1.00  0.00           C
ATOM    639  C   THR A  33      80.378  63.488 120.907  1.00  0.00           C
ATOM    640  O   THR A  33      80.728  64.668 120.877  1.00  0.00           O
ATOM    641  N   GLU A  34      81.048  62.578 121.637  1.00  0.00           N
ATOM    643  CA  GLU A  34      81.618  62.858 122.948  1.00  0.00           C
ATOM    645  CB  GLU A  34      80.828  62.038 124.017  1.00  0.00           C
ATOM    648  CG  GLU A  34      81.158  62.328 125.507  1.00  0.00           C
ATOM    651  CD  GLU A  34      80.048  61.918 126.487  1.00  0.00           C
ATOM    652  OE1 GLU A  34      80.198  62.308 127.688  1.00  0.00           O
ATOM    653  OE2 GLU A  34      79.078  61.238 126.098  1.00  0.00           O
ATOM    654  C   GLU A  34      83.068  62.418 122.958  1.00  0.00           C
ATOM    655  O   GLU A  34      83.438  61.478 123.658  1.00  0.00           O
ATOM    656  N   GLN A  35      83.978  62.998 122.138  1.00  0.00           N
ATOM    658  CA  GLN A  35      84.078  64.408 121.748  1.00  0.00           C
ATOM    660  CB  GLN A  35      85.378  64.978 122.398  1.00  0.00           C
ATOM    663  CG  GLN A  35      85.338  66.478 122.767  1.00  0.00           C
ATOM    666  CD  GLN A  35      84.588  66.828 124.058  1.00  0.00           C
ATOM    667  OE1 GLN A  35      84.498  67.998 124.437  1.00  0.00           O
ATOM    668  NE2 GLN A  35      84.128  65.808 124.817  1.00  0.00           N
ATOM    671  C   GLN A  35      84.218  64.628 120.217  1.00  0.00           C
ATOM    672  O   GLN A  35      84.778  65.638 119.797  1.00  0.00           O
ATOM    673  N   SER A  36      83.788  63.698 119.338  1.00  0.00           N
ATOM    675  CA  SER A  36      83.888  63.858 117.877  1.00  0.00           C
ATOM    677  CB  SER A  36      83.548  62.538 117.107  1.00  0.00           C
ATOM    680  OG  SER A  36      84.638  61.618 117.167  1.00  0.00           O
ATOM    682  C   SER A  36      83.148  65.048 117.227  1.00  0.00           C
ATOM    683  O   SER A  36      82.148  65.508 117.758  1.00  0.00           O
ATOM    684  N   ILE A  37      83.668  65.588 116.077  1.00  0.00           N
ATOM    686  CA  ILE A  37      83.288  66.828 115.367  1.00  0.00           C
ATOM    688  CB  ILE A  37      83.628  66.888 113.857  1.00  0.00           C
ATOM    690  CG2 ILE A  37      84.568  68.088 113.627  1.00  0.00           C
ATOM    694  CG1 ILE A  37      84.078  65.538 113.228  1.00  0.00           C
ATOM    697  CD  ILE A  37      84.488  65.648 111.748  1.00  0.00           C
ATOM    701  C   ILE A  37      81.858  67.368 115.487  1.00  0.00           C
ATOM    702  O   ILE A  37      80.908  66.678 115.138  1.00  0.00           O
ATOM    703  N   LYS A  38      81.608  68.658 115.818  1.00  0.00           N
ATOM    705  CA  LYS A  38      82.398  69.518 116.667  1.00  0.00           C
ATOM    707  CB  LYS A  38      82.438  71.008 116.207  1.00  0.00           C
ATOM    710  CG  LYS A  38      81.428  71.488 115.147  1.00  0.00           C
ATOM    713  CD  LYS A  38      81.828  72.898 114.677  1.00  0.00           C
ATOM    716  CE  LYS A  38      80.958  73.568 113.617  1.00  0.00           C
ATOM    719  NZ  LYS A  38      81.588  74.858 113.237  1.00  0.00           N
ATOM    723  C   LYS A  38      81.918  69.348 118.088  1.00  0.00           C
ATOM    724  O   LYS A  38      80.908  68.678 118.318  1.00  0.00           O
ATOM    725  N   GLU A  39      82.628  69.918 119.087  1.00  0.00           N
ATOM    727  CA  GLU A  39      82.108  69.958 120.437  1.00  0.00           C
ATOM    729  CB  GLU A  39      83.168  70.428 121.467  1.00  0.00           C
ATOM    732  CG  GLU A  39      83.178  71.928 121.867  1.00  0.00           C
ATOM    735  CD  GLU A  39      83.748  72.868 120.807  1.00  0.00           C
ATOM    736  OE1 GLU A  39      83.958  74.068 121.148  1.00  0.00           O
ATOM    737  OE2 GLU A  39      84.048  72.438 119.667  1.00  0.00           O
ATOM    738  C   GLU A  39      80.848  70.828 120.428  1.00  0.00           C
ATOM    739  O   GLU A  39      80.758  71.868 119.758  1.00  0.00           O
ATOM    740  N   ILE A  40      79.758  70.348 121.057  1.00  0.00           N
ATOM    742  CA  ILE A  40      79.598  70.388 122.498  1.00  0.00           C
ATOM    744  CB  ILE A  40      78.328  71.238 122.778  1.00  0.00           C
ATOM    746  CG2 ILE A  40      77.928  71.388 124.267  1.00  0.00           C
ATOM    750  CG1 ILE A  40      78.598  72.648 122.167  1.00  0.00           C
ATOM    753  CD  ILE A  40      77.518  73.708 122.377  1.00  0.00           C
ATOM    757  C   ILE A  40      79.768  68.988 123.138  1.00  0.00           C
ATOM    758  O   ILE A  40      80.538  68.168 122.647  1.00  0.00           O
ATOM    759  N   THR A  41      79.098  68.708 124.277  1.00  0.00           N
ATOM    761  CA  THR A  41      79.108  67.458 125.038  1.00  0.00           C
ATOM    763  CB  THR A  41      78.588  66.248 124.267  1.00  0.00           C
ATOM    765  OG1 THR A  41      77.178  66.158 124.397  1.00  0.00           O
ATOM    767  CG2 THR A  41      79.158  64.918 124.747  1.00  0.00           C
ATOM    771  C   THR A  41      80.358  67.228 125.898  1.00  0.00           C
ATOM    772  O   THR A  41      81.488  67.218 125.428  1.00  0.00           O
ATOM    773  N   ALA A  42      80.188  67.158 127.237  1.00  0.00           N
ATOM    775  CA  ALA A  42      81.268  67.558 128.117  1.00  0.00           C
ATOM    777  CB  ALA A  42      81.368  69.108 128.068  1.00  0.00           C
ATOM    781  C   ALA A  42      81.018  67.108 129.547  1.00  0.00           C
ATOM    782  O   ALA A  42      79.898  66.738 129.867  1.00  0.00           O
ATOM    783  N   PRO A  43      81.978  67.188 130.487  1.00  0.00           N
ATOM    784  CD  PRO A  43      83.398  67.358 130.168  1.00  0.00           C
ATOM    787  CA  PRO A  43      81.818  66.688 131.858  1.00  0.00           C
ATOM    789  CB  PRO A  43      83.258  66.718 132.417  1.00  0.00           C
ATOM    792  CG  PRO A  43      83.988  67.718 131.517  1.00  0.00           C
ATOM    795  C   PRO A  43      80.928  67.568 132.708  1.00  0.00           C
ATOM    796  O   PRO A  43      80.808  67.328 133.907  1.00  0.00           O
ATOM    797  N   ASP A  44      80.298  68.588 132.098  1.00  0.00           N
ATOM    799  CA  ASP A  44      79.208  69.328 132.688  1.00  0.00           C
ATOM    801  CB  ASP A  44      78.968  70.638 131.877  1.00  0.00           C
ATOM    804  CG  ASP A  44      78.018  71.558 132.618  1.00  0.00           C
ATOM    805  OD1 ASP A  44      77.868  71.388 133.857  1.00  0.00           O
ATOM    806  OD2 ASP A  44      77.478  72.498 131.987  1.00  0.00           O
ATOM    807  C   ASP A  44      77.938  68.488 132.758  1.00  0.00           C
ATOM    808  O   ASP A  44      77.168  68.608 133.717  1.00  0.00           O
ATOM    809  N   LEU A  45      77.728  67.588 131.757  1.00  0.00           N
ATOM    811  CA  LEU A  45      76.598  66.678 131.648  1.00  0.00           C
ATOM    813  CB  LEU A  45      76.688  65.758 130.407  1.00  0.00           C
ATOM    816  CG  LEU A  45      76.508  66.418 129.028  1.00  0.00           C
ATOM    818  CD1 LEU A  45      77.128  65.518 127.948  1.00  0.00           C
ATOM    822  CD2 LEU A  45      75.028  66.628 128.728  1.00  0.00           C
ATOM    826  C   LEU A  45      76.428  65.788 132.857  1.00  0.00           C
ATOM    827  O   LEU A  45      77.378  65.178 133.337  1.00  0.00           O
ATOM    828  N   LYS A  46      75.188  65.728 133.388  1.00  0.00           N
ATOM    830  CA  LYS A  46      74.808  65.038 134.587  1.00  0.00           C
ATOM    832  CB  LYS A  46      74.918  65.948 135.848  1.00  0.00           C
ATOM    835  CG  LYS A  46      76.368  66.268 136.267  1.00  0.00           C
ATOM    838  CD  LYS A  46      76.508  67.698 136.797  1.00  0.00           C
ATOM    841  CE  LYS A  46      77.928  68.298 136.748  1.00  0.00           C
ATOM    844  NZ  LYS A  46      77.918  69.768 136.637  1.00  0.00           N
ATOM    848  C   LYS A  46      73.358  64.568 134.447  1.00  0.00           C
ATOM    849  O   LYS A  46      72.628  65.178 133.678  1.00  0.00           O
ATOM    850  N   PRO A  47      72.918  63.518 135.168  1.00  0.00           N
ATOM    851  CD  PRO A  47      73.848  62.668 135.907  1.00  0.00           C
ATOM    854  CA  PRO A  47      71.598  62.888 135.147  1.00  0.00           C
ATOM    856  CB  PRO A  47      71.638  62.068 136.438  1.00  0.00           C
ATOM    859  CG  PRO A  47      73.028  61.468 136.388  1.00  0.00           C
ATOM    862  C   PRO A  47      70.298  63.638 135.127  1.00  0.00           C
ATOM    863  O   PRO A  47      69.258  62.988 135.178  1.00  0.00           O
ATOM    864  N   GLY A  48      70.288  64.968 135.068  1.00  0.00           N
ATOM    866  CA  GLY A  48      69.038  65.698 134.967  1.00  0.00           C
ATOM    869  C   GLY A  48      69.078  66.668 133.857  1.00  0.00           C
ATOM    870  O   GLY A  48      68.048  67.228 133.557  1.00  0.00           O
ATOM    871  N   ASP A  49      70.238  66.918 133.217  1.00  0.00           N
ATOM    873  CA  ASP A  49      70.448  67.918 132.187  1.00  0.00           C
ATOM    875  CB  ASP A  49      71.938  67.868 131.788  1.00  0.00           C
ATOM    878  CG  ASP A  49      72.828  68.418 132.877  1.00  0.00           C
ATOM    879  OD1 ASP A  49      72.358  69.018 133.888  1.00  0.00           O
ATOM    880  OD2 ASP A  49      74.058  68.418 132.678  1.00  0.00           O
ATOM    881  C   ASP A  49      69.538  67.858 130.947  1.00  0.00           C
ATOM    882  O   ASP A  49      69.048  66.798 130.547  1.00  0.00           O
ATOM    883  N   LEU A  50      69.238  69.018 130.308  1.00  0.00           N
ATOM    885  CA  LEU A  50      68.138  69.168 129.367  1.00  0.00           C
ATOM    887  CB  LEU A  50      67.268  70.378 129.747  1.00  0.00           C
ATOM    890  CG  LEU A  50      65.848  70.358 129.187  1.00  0.00           C
ATOM    892  CD1 LEU A  50      65.828  70.868 127.747  1.00  0.00           C
ATOM    896  CD2 LEU A  50      65.188  68.998 129.377  1.00  0.00           C
ATOM    900  C   LEU A  50      68.538  69.458 127.928  1.00  0.00           C
ATOM    901  O   LEU A  50      69.018  70.548 127.627  1.00  0.00           O
ATOM    902  N   LEU A  51      68.268  68.518 127.017  1.00  0.00           N
ATOM    904  CA  LEU A  51      68.468  68.528 125.588  1.00  0.00           C
ATOM    906  CB  LEU A  51      67.878  67.178 125.118  1.00  0.00           C
ATOM    909  CG  LEU A  51      68.058  66.718 123.667  1.00  0.00           C
ATOM    911  CD1 LEU A  51      68.358  65.208 123.588  1.00  0.00           C
ATOM    915  CD2 LEU A  51      66.798  66.978 122.837  1.00  0.00           C
ATOM    919  C   LEU A  51      67.848  69.728 124.848  1.00  0.00           C
ATOM    920  O   LEU A  51      66.628  69.888 124.747  1.00  0.00           O
ATOM    921  N   PHE A  52      68.688  70.618 124.297  1.00  0.00           N
ATOM    923  CA  PHE A  52      68.288  71.828 123.627  1.00  0.00           C
ATOM    925  CB  PHE A  52      68.388  73.068 124.557  1.00  0.00           C
ATOM    928  CG  PHE A  52      69.788  73.448 124.957  1.00  0.00           C
ATOM    929  CD1 PHE A  52      70.648  74.098 124.058  1.00  0.00           C
ATOM    931  CE1 PHE A  52      71.948  74.428 124.437  1.00  0.00           C
ATOM    933  CZ  PHE A  52      72.398  74.148 125.728  1.00  0.00           C
ATOM    935  CD2 PHE A  52      70.218  73.258 126.277  1.00  0.00           C
ATOM    937  CE2 PHE A  52      71.518  73.588 126.667  1.00  0.00           C
ATOM    939  C   PHE A  52      69.068  72.008 122.327  1.00  0.00           C
ATOM    940  O   PHE A  52      70.098  71.368 122.118  1.00  0.00           O
ATOM    941  N   SER A  53      68.578  72.908 121.447  1.00  0.00           N
ATOM    943  CA  SER A  53      69.218  73.348 120.217  1.00  0.00           C
ATOM    945  CB  SER A  53      69.668  72.228 119.227  1.00  0.00           C
ATOM    948  OG  SER A  53      70.428  72.768 118.138  1.00  0.00           O
ATOM    950  C   SER A  53      68.178  74.218 119.537  1.00  0.00           C
ATOM    951  O   SER A  53      67.208  74.638 120.157  1.00  0.00           O
ATOM    952  N   SER A  54      68.318  74.468 118.237  1.00  0.00           N
ATOM    954  CA  SER A  54      67.258  74.828 117.307  1.00  0.00           C
ATOM    956  CB  SER A  54      67.568  76.188 116.627  1.00  0.00           C
ATOM    959  OG  SER A  54      66.688  76.568 115.568  1.00  0.00           O
ATOM    961  C   SER A  54      67.308  73.688 116.318  1.00  0.00           C
ATOM    962  O   SER A  54      68.388  73.268 115.947  1.00  0.00           O
ATOM    963  N   SER A  55      66.158  73.098 115.907  1.00  0.00           N
ATOM    965  CA  SER A  55      66.218  71.988 114.947  1.00  0.00           C
ATOM    967  CB  SER A  55      65.248  70.818 115.258  1.00  0.00           C
ATOM    970  OG  SER A  55      65.558  69.648 114.498  1.00  0.00           O
ATOM    972  C   SER A  55      65.808  72.598 113.627  1.00  0.00           C
ATOM    973  O   SER A  55      65.138  73.618 113.667  1.00  0.00           O
ATOM    974  N   LEU A  56      66.118  72.028 112.428  1.00  0.00           N
ATOM    976  CA  LEU A  56      65.588  72.588 111.187  1.00  0.00           C
ATOM    978  CB  LEU A  56      66.558  72.498 109.978  1.00  0.00           C
ATOM    981  CG  LEU A  56      67.948  73.108 110.188  1.00  0.00           C
ATOM    983  CD1 LEU A  56      68.838  72.698 108.997  1.00  0.00           C
ATOM    987  CD2 LEU A  56      67.918  74.638 110.308  1.00  0.00           C
ATOM    991  C   LEU A  56      64.328  71.878 110.717  1.00  0.00           C
ATOM    992  O   LEU A  56      63.848  72.108 109.618  1.00  0.00           O
ATOM    993  N   GLY A  57      63.798  70.938 111.537  1.00  0.00           N
ATOM    995  CA  GLY A  57      62.558  70.218 111.288  1.00  0.00           C
ATOM    998  C   GLY A  57      61.328  71.028 110.917  1.00  0.00           C
ATOM    999  O   GLY A  57      61.128  72.178 111.298  1.00  0.00           O
ATOM   1000  N   VAL A  58      60.378  70.418 110.208  1.00  0.00           N
ATOM   1002  CA  VAL A  58      59.058  70.998 109.978  1.00  0.00           C
ATOM   1004  CB  VAL A  58      58.278  70.218 108.928  1.00  0.00           C
ATOM   1006  CG1 VAL A  58      57.998  68.768 109.388  1.00  0.00           C
ATOM   1010  CG2 VAL A  58      56.988  70.948 108.528  1.00  0.00           C
ATOM   1014  C   VAL A  58      58.248  71.198 111.257  1.00  0.00           C
ATOM   1015  O   VAL A  58      57.568  72.208 111.447  1.00  0.00           O
ATOM   1016  N   THR A  59      58.328  70.248 112.208  1.00  0.00           N
ATOM   1018  CA  THR A  59      57.788  70.398 113.567  1.00  0.00           C
ATOM   1020  CB  THR A  59      58.058  69.148 114.417  1.00  0.00           C
ATOM   1022  OG1 THR A  59      59.398  68.688 114.237  1.00  0.00           O
ATOM   1024  CG2 THR A  59      57.138  68.018 113.947  1.00  0.00           C
ATOM   1028  C   THR A  59      58.418  71.578 114.277  1.00  0.00           C
ATOM   1029  O   THR A  59      57.748  72.428 114.858  1.00  0.00           O
ATOM   1030  N   SER A  60      59.758  71.668 114.198  1.00  0.00           N
ATOM   1032  CA  SER A  60      60.558  72.678 114.858  1.00  0.00           C
ATOM   1034  CB  SER A  60      62.068  72.418 114.677  1.00  0.00           C
ATOM   1037  OG  SER A  60      62.608  72.958 113.477  1.00  0.00           O
ATOM   1039  C   SER A  60      60.188  74.088 114.447  1.00  0.00           C
ATOM   1040  O   SER A  60      60.048  74.968 115.297  1.00  0.00           O
ATOM   1041  N   PHE A  61      59.968  74.288 113.138  1.00  0.00           N
ATOM   1043  CA  PHE A  61      59.558  75.558 112.587  1.00  0.00           C
ATOM   1045  CB  PHE A  61      59.538  75.518 111.028  1.00  0.00           C
ATOM   1048  CG  PHE A  61      59.118  76.858 110.477  1.00  0.00           C
ATOM   1049  CD1 PHE A  61      59.908  77.978 110.787  1.00  0.00           C
ATOM   1051  CE1 PHE A  61      59.478  79.258 110.437  1.00  0.00           C
ATOM   1053  CZ  PHE A  61      58.308  79.438 109.697  1.00  0.00           C
ATOM   1055  CD2 PHE A  61      57.938  77.038 109.737  1.00  0.00           C
ATOM   1057  CE2 PHE A  61      57.538  78.318 109.338  1.00  0.00           C
ATOM   1059  C   PHE A  61      58.258  76.078 113.167  1.00  0.00           C
ATOM   1060  O   PHE A  61      58.178  77.238 113.567  1.00  0.00           O
ATOM   1061  N   GLY A  62      57.218  75.228 113.318  1.00  0.00           N
ATOM   1063  CA  GLY A  62      55.958  75.608 113.938  1.00  0.00           C
ATOM   1066  C   GLY A  62      56.118  76.058 115.367  1.00  0.00           C
ATOM   1067  O   GLY A  62      55.528  77.038 115.818  1.00  0.00           O
ATOM   1068  N   ILE A  63      56.958  75.348 116.127  1.00  0.00           N
ATOM   1070  CA  ILE A  63      57.208  75.638 117.527  1.00  0.00           C
ATOM   1072  CB  ILE A  63      57.958  74.508 118.208  1.00  0.00           C
ATOM   1074  CG2 ILE A  63      58.118  74.818 119.708  1.00  0.00           C
ATOM   1078  CG1 ILE A  63      57.218  73.158 118.057  1.00  0.00           C
ATOM   1081  CD  ILE A  63      58.158  71.958 117.968  1.00  0.00           C
ATOM   1085  C   ILE A  63      57.898  76.998 117.708  1.00  0.00           C
ATOM   1086  O   ILE A  63      57.498  77.798 118.557  1.00  0.00           O
ATOM   1087  N   ARG A  64      58.888  77.308 116.838  1.00  0.00           N
ATOM   1089  CA  ARG A  64      59.498  78.618 116.767  1.00  0.00           C
ATOM   1091  CB  ARG A  64      60.548  78.728 115.627  1.00  0.00           C
ATOM   1094  CG  ARG A  64      61.788  77.808 115.678  1.00  0.00           C
ATOM   1097  CD  ARG A  64      62.538  77.978 114.348  1.00  0.00           C
ATOM   1100  NE  ARG A  64      63.638  76.988 114.208  1.00  0.00           N
ATOM   1102  CZ  ARG A  64      64.278  76.858 113.057  1.00  0.00           C
ATOM   1103  NH1 ARG A  64      63.788  77.288 111.907  1.00  0.00           N
ATOM   1106  NH2 ARG A  64      65.498  76.388 113.038  1.00  0.00           N
ATOM   1109  C   ARG A  64      58.478  79.718 116.477  1.00  0.00           C
ATOM   1110  O   ARG A  64      58.508  80.768 117.087  1.00  0.00           O
ATOM   1111  N   VAL A  65      57.558  79.478 115.527  1.00  0.00           N
ATOM   1113  CA  VAL A  65      56.538  80.438 115.147  1.00  0.00           C
ATOM   1115  CB  VAL A  65      55.798  79.898 113.918  1.00  0.00           C
ATOM   1117  CG1 VAL A  65      54.498  80.668 113.648  1.00  0.00           C
ATOM   1121  CG2 VAL A  65      56.758  80.008 112.708  1.00  0.00           C
ATOM   1125  C   VAL A  65      55.578  80.858 116.267  1.00  0.00           C
ATOM   1126  O   VAL A  65      55.298  82.028 116.447  1.00  0.00           O
ATOM   1127  N   PHE A  66      55.068  79.888 117.057  1.00  0.00           N
ATOM   1129  CA  PHE A  66      54.018  80.158 118.027  1.00  0.00           C
ATOM   1131  CB  PHE A  66      53.118  78.918 118.208  1.00  0.00           C
ATOM   1134  CG  PHE A  66      52.058  79.008 117.157  1.00  0.00           C
ATOM   1135  CD1 PHE A  66      52.308  78.578 115.848  1.00  0.00           C
ATOM   1137  CE1 PHE A  66      51.318  78.698 114.867  1.00  0.00           C
ATOM   1139  CZ  PHE A  66      50.078  79.248 115.197  1.00  0.00           C
ATOM   1141  CD2 PHE A  66      50.818  79.578 117.478  1.00  0.00           C
ATOM   1143  CE2 PHE A  66      49.838  79.718 116.487  1.00  0.00           C
ATOM   1145  C   PHE A  66      54.478  80.588 119.397  1.00  0.00           C
ATOM   1146  O   PHE A  66      53.758  81.248 120.147  1.00  0.00           O
ATOM   1147  N   SER A  67      55.718  80.218 119.747  1.00  0.00           N
ATOM   1149  CA  SER A  67      56.288  80.558 121.038  1.00  0.00           C
ATOM   1151  CB  SER A  67      56.908  79.308 121.698  1.00  0.00           C
ATOM   1154  OG  SER A  67      57.158  79.498 123.088  1.00  0.00           O
ATOM   1156  C   SER A  67      57.378  81.588 120.857  1.00  0.00           C
ATOM   1157  O   SER A  67      57.828  82.228 121.807  1.00  0.00           O
ATOM   1158  N   THR A  68      57.808  81.838 119.607  1.00  0.00           N
ATOM   1160  CA  THR A  68      58.588  83.018 119.257  1.00  0.00           C
ATOM   1162  CB  THR A  68      57.798  84.308 119.458  1.00  0.00           C
ATOM   1164  OG1 THR A  68      58.568  85.498 119.367  1.00  0.00           O
ATOM   1166  CG2 THR A  68      56.718  84.368 118.368  1.00  0.00           C
ATOM   1170  C   THR A  68      60.028  82.908 119.737  1.00  0.00           C
ATOM   1171  O   THR A  68      60.698  83.798 120.247  1.00  0.00           O
ATOM   1172  N   SER A  69      60.558  81.688 119.578  1.00  0.00           N
ATOM   1174  CA  SER A  69      61.888  81.378 120.048  1.00  0.00           C
ATOM   1176  CB  SER A  69      61.898  80.878 121.517  1.00  0.00           C
ATOM   1179  OG  SER A  69      61.128  79.678 121.678  1.00  0.00           O
ATOM   1181  C   SER A  69      62.648  80.418 119.167  1.00  0.00           C
ATOM   1182  O   SER A  69      62.098  79.678 118.357  1.00  0.00           O
ATOM   1183  N   SER A  70      63.978  80.438 119.318  1.00  0.00           N
ATOM   1185  CA  SER A  70      64.938  79.618 118.567  1.00  0.00           C
ATOM   1187  CB  SER A  70      66.358  79.958 119.098  1.00  0.00           C
ATOM   1190  OG  SER A  70      67.388  79.498 118.228  1.00  0.00           O
ATOM   1192  C   SER A  70      64.708  78.128 118.767  1.00  0.00           C
ATOM   1193  O   SER A  70      64.878  77.288 117.898  1.00  0.00           O
ATOM   1194  N   VAL A  71      64.358  77.798 120.007  1.00  0.00           N
ATOM   1196  CA  VAL A  71      64.208  76.478 120.557  1.00  0.00           C
ATOM   1198  CB  VAL A  71      64.508  76.608 122.057  1.00  0.00           C
ATOM   1200  CG1 VAL A  71      65.938  76.118 122.377  1.00  0.00           C
ATOM   1204  CG2 VAL A  71      64.338  78.048 122.597  1.00  0.00           C
ATOM   1208  C   VAL A  71      62.858  75.788 120.147  1.00  0.00           C
ATOM   1209  O   VAL A  71      61.988  76.398 119.537  1.00  0.00           O
ATOM   1210  N   SER A  72      62.668  74.448 120.387  1.00  0.00           N
ATOM   1212  CA  SER A  72      61.708  73.598 119.638  1.00  0.00           C
ATOM   1214  CB  SER A  72      62.058  73.318 118.138  1.00  0.00           C
ATOM   1217  OG  SER A  72      62.298  74.458 117.307  1.00  0.00           O
ATOM   1219  C   SER A  72      61.408  72.188 120.237  1.00  0.00           C
ATOM   1220  O   SER A  72      60.268  71.928 120.608  1.00  0.00           O
ATOM   1221  N   HIS A  73      62.378  71.208 120.348  1.00  0.00           N
ATOM   1223  CA  HIS A  73      62.188  69.828 120.888  1.00  0.00           C
ATOM   1225  CB  HIS A  73      62.478  68.788 119.758  1.00  0.00           C
ATOM   1228  ND1 HIS A  73      61.878  66.448 120.398  1.00  0.00           N
ATOM   1229  CG  HIS A  73      62.858  67.388 120.168  1.00  0.00           C
ATOM   1230  CE1 HIS A  73      62.518  65.368 120.797  1.00  0.00           C
ATOM   1232  NE2 HIS A  73      63.858  65.558 120.807  1.00  0.00           N
ATOM   1234  CD2 HIS A  73      64.078  66.848 120.398  1.00  0.00           C
ATOM   1236  C   HIS A  73      63.078  69.368 122.098  1.00  0.00           C
ATOM   1237  O   HIS A  73      64.268  69.208 121.947  1.00  0.00           O
ATOM   1238  N   VAL A  74      62.548  69.088 123.297  1.00  0.00           N
ATOM   1240  CA  VAL A  74      63.298  68.898 124.557  1.00  0.00           C
ATOM   1242  CB  VAL A  74      62.758  69.908 125.588  1.00  0.00           C
ATOM   1244  CG1 VAL A  74      61.238  69.938 125.588  1.00  0.00           C
ATOM   1248  CG2 VAL A  74      63.048  69.538 127.028  1.00  0.00           C
ATOM   1252  C   VAL A  74      63.338  67.478 125.168  1.00  0.00           C
ATOM   1253  O   VAL A  74      62.408  66.678 125.038  1.00  0.00           O
ATOM   1254  N   ALA A  75      64.428  67.108 125.877  1.00  0.00           N
ATOM   1256  CA  ALA A  75      64.598  65.798 126.477  1.00  0.00           C
ATOM   1258  CB  ALA A  75      65.178  64.898 125.407  1.00  0.00           C
ATOM   1262  C   ALA A  75      65.608  65.738 127.627  1.00  0.00           C
ATOM   1263  O   ALA A  75      66.488  66.568 127.737  1.00  0.00           O
ATOM   1264  N   ILE A  76      65.538  64.728 128.517  1.00  0.00           N
ATOM   1266  CA  ILE A  76      66.418  64.668 129.677  1.00  0.00           C
ATOM   1268  CB  ILE A  76      65.718  64.238 130.968  1.00  0.00           C
ATOM   1270  CG2 ILE A  76      66.588  64.718 132.148  1.00  0.00           C
ATOM   1274  CG1 ILE A  76      64.278  64.778 131.127  1.00  0.00           C
ATOM   1277  CD  ILE A  76      63.578  64.198 132.367  1.00  0.00           C
ATOM   1281  C   ILE A  76      67.568  63.688 129.437  1.00  0.00           C
ATOM   1282  O   ILE A  76      67.338  62.518 129.157  1.00  0.00           O
ATOM   1283  N   PHE A  77      68.838  64.118 129.618  1.00  0.00           N
ATOM   1285  CA  PHE A  77      69.998  63.248 129.788  1.00  0.00           C
ATOM   1287  CB  PHE A  77      71.308  64.098 129.767  1.00  0.00           C
ATOM   1290  CG  PHE A  77      72.598  63.318 129.947  1.00  0.00           C
ATOM   1291  CD1 PHE A  77      73.308  62.868 128.837  1.00  0.00           C
ATOM   1293  CE1 PHE A  77      74.538  62.208 128.987  1.00  0.00           C
ATOM   1295  CZ  PHE A  77      75.078  62.018 130.258  1.00  0.00           C
ATOM   1297  CD2 PHE A  77      73.148  63.118 131.228  1.00  0.00           C
ATOM   1299  CE2 PHE A  77      74.388  62.478 131.388  1.00  0.00           C
ATOM   1301  C   PHE A  77      69.938  62.358 131.038  1.00  0.00           C
ATOM   1302  O   PHE A  77      69.568  62.818 132.118  1.00  0.00           O
ATOM   1303  N   LEU A  78      70.348  61.068 130.977  1.00  0.00           N
ATOM   1305  CA  LEU A  78      70.628  60.288 132.177  1.00  0.00           C
ATOM   1307  CB  LEU A  78      69.498  59.238 132.408  1.00  0.00           C
ATOM   1310  CG  LEU A  78      69.378  58.548 133.777  1.00  0.00           C
ATOM   1312  CD1 LEU A  78      70.198  57.258 133.888  1.00  0.00           C
ATOM   1316  CD2 LEU A  78      69.668  59.478 134.957  1.00  0.00           C
ATOM   1320  C   LEU A  78      72.018  59.678 132.017  1.00  0.00           C
ATOM   1321  O   LEU A  78      72.488  59.468 130.907  1.00  0.00           O
ATOM   1322  N   GLY A  79      72.748  59.418 133.117  1.00  0.00           N
ATOM   1324  CA  GLY A  79      74.188  59.098 133.017  1.00  0.00           C
ATOM   1327  C   GLY A  79      74.538  57.628 132.977  1.00  0.00           C
ATOM   1328  O   GLY A  79      75.698  57.258 132.787  1.00  0.00           O
ATOM   1329  N   ASP A  80      73.538  56.748 133.147  1.00  0.00           N
ATOM   1331  CA  ASP A  80      73.608  55.298 133.147  1.00  0.00           C
ATOM   1333  CB  ASP A  80      72.458  54.728 134.068  1.00  0.00           C
ATOM   1336  CG  ASP A  80      72.568  53.268 134.528  1.00  0.00           C
ATOM   1337  OD1 ASP A  80      73.668  52.678 134.537  1.00  0.00           O
ATOM   1338  OD2 ASP A  80      71.498  52.728 134.957  1.00  0.00           O
ATOM   1339  C   ASP A  80      73.468  54.778 131.708  1.00  0.00           C
ATOM   1340  O   ASP A  80      72.908  53.708 131.477  1.00  0.00           O
ATOM   1341  N   ASN A  81      73.938  55.558 130.708  1.00  0.00           N
ATOM   1343  CA  ASN A  81      74.108  55.198 129.297  1.00  0.00           C
ATOM   1345  CB  ASN A  81      74.458  53.708 129.028  1.00  0.00           C
ATOM   1348  CG  ASN A  81      75.658  53.298 129.877  1.00  0.00           C
ATOM   1349  OD1 ASN A  81      75.588  52.458 130.778  1.00  0.00           O
ATOM   1350  ND2 ASN A  81      76.818  53.928 129.568  1.00  0.00           N
ATOM   1353  C   ASN A  81      72.948  55.628 128.427  1.00  0.00           C
ATOM   1354  O   ASN A  81      72.858  55.238 127.267  1.00  0.00           O
ATOM   1355  N   ASN A  82      72.008  56.458 128.918  1.00  0.00           N
ATOM   1357  CA  ASN A  82      70.628  56.418 128.468  1.00  0.00           C
ATOM   1359  CB  ASN A  82      69.918  55.428 129.417  1.00  0.00           C
ATOM   1362  CG  ASN A  82      70.278  54.008 128.977  1.00  0.00           C
ATOM   1363  OD1 ASN A  82      70.178  53.708 127.797  1.00  0.00           O
ATOM   1364  ND2 ASN A  82      70.698  53.128 129.908  1.00  0.00           N
ATOM   1367  C   ASN A  82      70.028  57.818 128.557  1.00  0.00           C
ATOM   1368  O   ASN A  82      70.308  58.518 129.517  1.00  0.00           O
ATOM   1369  N   VAL A  83      69.228  58.308 127.587  1.00  0.00           N
ATOM   1371  CA  VAL A  83      68.648  59.658 127.647  1.00  0.00           C
ATOM   1373  CB  VAL A  83      69.388  60.708 126.807  1.00  0.00           C
ATOM   1375  CG1 VAL A  83      70.848  60.798 127.278  1.00  0.00           C
ATOM   1379  CG2 VAL A  83      69.328  60.398 125.297  1.00  0.00           C
ATOM   1383  C   VAL A  83      67.198  59.598 127.197  1.00  0.00           C
ATOM   1384  O   VAL A  83      66.858  58.708 126.447  1.00  0.00           O
ATOM   1385  N   ALA A  84      66.298  60.488 127.678  1.00  0.00           N
ATOM   1387  CA  ALA A  84      64.868  60.298 127.498  1.00  0.00           C
ATOM   1389  CB  ALA A  84      64.128  60.018 128.827  1.00  0.00           C
ATOM   1393  C   ALA A  84      64.208  61.498 126.838  1.00  0.00           C
ATOM   1394  O   ALA A  84      64.188  62.588 127.387  1.00  0.00           O
ATOM   1395  N   GLU A  85      63.598  61.328 125.647  1.00  0.00           N
ATOM   1397  CA  GLU A  85      62.988  62.428 124.928  1.00  0.00           C
ATOM   1399  CB  GLU A  85      63.648  62.638 123.538  1.00  0.00           C
ATOM   1402  CG  GLU A  85      65.178  62.348 123.497  1.00  0.00           C
ATOM   1405  CD  GLU A  85      65.498  60.968 122.958  1.00  0.00           C
ATOM   1406  OE1 GLU A  85      64.558  60.208 122.638  1.00  0.00           O
ATOM   1407  OE2 GLU A  85      66.708  60.698 122.737  1.00  0.00           O
ATOM   1408  C   GLU A  85      61.538  62.088 124.687  1.00  0.00           C
ATOM   1409  O   GLU A  85      61.128  60.968 124.937  1.00  0.00           O
ATOM   1410  N   ALA A  86      60.728  63.048 124.167  1.00  0.00           N
ATOM   1412  CA  ALA A  86      59.408  62.728 123.667  1.00  0.00           C
ATOM   1414  CB  ALA A  86      58.258  63.108 124.618  1.00  0.00           C
ATOM   1418  C   ALA A  86      59.228  63.288 122.258  1.00  0.00           C
ATOM   1419  O   ALA A  86      60.058  64.068 121.797  1.00  0.00           O
ATOM   1420  N   THR A  87      58.148  62.878 121.558  1.00  0.00           N
ATOM   1422  CA  THR A  87      57.558  63.518 120.377  1.00  0.00           C
ATOM   1424  CB  THR A  87      57.558  65.048 120.357  1.00  0.00           C
ATOM   1426  OG1 THR A  87      57.218  65.698 119.137  1.00  0.00           O
ATOM   1428  CG2 THR A  87      56.498  65.448 121.357  1.00  0.00           C
ATOM   1432  C   THR A  87      57.938  62.888 119.087  1.00  0.00           C
ATOM   1433  O   THR A  87      57.218  62.018 118.608  1.00  0.00           O
ATOM   1434  N   GLY A  88      59.068  63.268 118.477  1.00  0.00           N
ATOM   1436  CA  GLY A  88      59.488  62.748 117.187  1.00  0.00           C
ATOM   1439  C   GLY A  88      59.678  61.278 117.118  1.00  0.00           C
ATOM   1440  O   GLY A  88      59.298  60.628 116.137  1.00  0.00           O
ATOM   1441  N   ALA A  89      60.278  60.698 118.157  1.00  0.00           N
ATOM   1443  CA  ALA A  89      60.578  59.288 118.178  1.00  0.00           C
ATOM   1445  CB  ALA A  89      62.098  59.118 118.007  1.00  0.00           C
ATOM   1449  C   ALA A  89      60.068  58.668 119.458  1.00  0.00           C
ATOM   1450  O   ALA A  89      60.778  57.938 120.127  1.00  0.00           O
ATOM   1451  N   GLY A  90      58.778  58.918 119.838  1.00  0.00           N
ATOM   1453  CA  GLY A  90      58.198  58.308 121.028  1.00  0.00           C
ATOM   1456  C   GLY A  90      58.638  58.938 122.307  1.00  0.00           C
ATOM   1457  O   GLY A  90      59.328  59.958 122.278  1.00  0.00           O
ATOM   1458  N   VAL A  91      58.228  58.378 123.477  1.00  0.00           N
ATOM   1460  CA  VAL A  91      58.848  58.768 124.737  1.00  0.00           C
ATOM   1462  CB  VAL A  91      57.898  59.338 125.787  1.00  0.00           C
ATOM   1464  CG1 VAL A  91      56.908  58.308 126.337  1.00  0.00           C
ATOM   1468  CG2 VAL A  91      58.708  59.988 126.917  1.00  0.00           C
ATOM   1472  C   VAL A  91      59.728  57.628 125.208  1.00  0.00           C
ATOM   1473  O   VAL A  91      59.288  56.568 125.638  1.00  0.00           O
ATOM   1474  N   GLN A  92      61.058  57.818 125.038  1.00  0.00           N
ATOM   1476  CA  GLN A  92      61.958  56.688 124.947  1.00  0.00           C
ATOM   1478  CB  GLN A  92      62.288  56.228 123.508  1.00  0.00           C
ATOM   1481  CG  GLN A  92      61.048  55.978 122.607  1.00  0.00           C
ATOM   1484  CD  GLN A  92      61.408  55.158 121.368  1.00  0.00           C
ATOM   1485  OE1 GLN A  92      62.558  54.808 121.098  1.00  0.00           O
ATOM   1486  NE2 GLN A  92      60.388  54.828 120.538  1.00  0.00           N
ATOM   1489  C   GLN A  92      63.288  57.058 125.547  1.00  0.00           C
ATOM   1490  O   GLN A  92      63.768  58.168 125.357  1.00  0.00           O
ATOM   1491  N   ILE A  93      63.918  56.088 126.237  1.00  0.00           N
ATOM   1493  CA  ILE A  93      65.358  55.968 126.327  1.00  0.00           C
ATOM   1495  CB  ILE A  93      65.788  54.908 127.327  1.00  0.00           C
ATOM   1497  CG2 ILE A  93      67.308  54.678 127.237  1.00  0.00           C
ATOM   1501  CG1 ILE A  93      65.378  55.278 128.767  1.00  0.00           C
ATOM   1504  CD  ILE A  93      66.008  56.588 129.267  1.00  0.00           C
ATOM   1508  C   ILE A  93      66.068  55.748 124.998  1.00  0.00           C
ATOM   1509  O   ILE A  93      65.748  54.808 124.267  1.00  0.00           O
ATOM   1510  N   VAL A  94      67.078  56.598 124.697  1.00  0.00           N
ATOM   1512  CA  VAL A  94      67.928  56.528 123.528  1.00  0.00           C
ATOM   1514  CB  VAL A  94      67.478  57.508 122.437  1.00  0.00           C
ATOM   1516  CG1 VAL A  94      67.958  57.058 121.038  1.00  0.00           C
ATOM   1520  CG2 VAL A  94      65.938  57.548 122.358  1.00  0.00           C
ATOM   1524  C   VAL A  94      69.358  56.838 123.987  1.00  0.00           C
ATOM   1525  O   VAL A  94      69.638  57.018 125.178  1.00  0.00           O
ATOM   1526  N   SER A  95      70.308  56.888 123.038  1.00  0.00           N
ATOM   1528  CA  SER A  95      71.718  57.178 123.217  1.00  0.00           C
ATOM   1530  CB  SER A  95      72.668  56.418 122.227  1.00  0.00           C
ATOM   1533  OG  SER A  95      74.048  56.688 122.467  1.00  0.00           O
ATOM   1535  C   SER A  95      71.978  58.648 122.968  1.00  0.00           C
ATOM   1536  O   SER A  95      71.438  59.238 122.028  1.00  0.00           O
ATOM   1537  N   LEU A  96      72.938  59.238 123.707  1.00  0.00           N
ATOM   1539  CA  LEU A  96      73.608  60.458 123.297  1.00  0.00           C
ATOM   1541  CB  LEU A  96      74.518  61.058 124.407  1.00  0.00           C
ATOM   1544  CG  LEU A  96      73.888  62.128 125.337  1.00  0.00           C
ATOM   1546  CD1 LEU A  96      74.908  63.238 125.627  1.00  0.00           C
ATOM   1550  CD2 LEU A  96      72.598  62.788 124.838  1.00  0.00           C
ATOM   1554  C   LEU A  96      74.328  60.448 121.947  1.00  0.00           C
ATOM   1555  O   LEU A  96      74.838  61.478 121.528  1.00  0.00           O
ATOM   1556  N   LYS A  97      74.208  59.388 121.108  1.00  0.00           N
ATOM   1558  CA  LYS A  97      74.288  59.538 119.648  1.00  0.00           C
ATOM   1560  CB  LYS A  97      73.708  58.328 118.847  1.00  0.00           C
ATOM   1563  CG  LYS A  97      73.848  58.498 117.307  1.00  0.00           C
ATOM   1566  CD  LYS A  97      73.738  57.228 116.438  1.00  0.00           C
ATOM   1569  CE  LYS A  97      75.008  56.378 116.357  1.00  0.00           C
ATOM   1572  NZ  LYS A  97      74.988  55.498 115.188  1.00  0.00           N
ATOM   1576  C   LYS A  97      73.438  60.678 119.148  1.00  0.00           C
ATOM   1577  O   LYS A  97      73.748  61.388 118.208  1.00  0.00           O
ATOM   1578  N   LYS A  98      72.298  60.888 119.807  1.00  0.00           N
ATOM   1580  CA  LYS A  98      71.458  61.958 119.407  1.00  0.00           C
ATOM   1582  CB  LYS A  98      69.988  61.668 119.797  1.00  0.00           C
ATOM   1585  CG  LYS A  98      69.268  60.778 118.757  1.00  0.00           C
ATOM   1588  CD  LYS A  98      69.718  59.298 118.707  1.00  0.00           C
ATOM   1591  CE  LYS A  98      69.008  58.378 117.697  1.00  0.00           C
ATOM   1594  NZ  LYS A  98      67.538  58.598 117.627  1.00  0.00           N
ATOM   1598  C   LYS A  98      72.048  63.348 119.687  1.00  0.00           C
ATOM   1599  O   LYS A  98      71.678  64.298 118.997  1.00  0.00           O
ATOM   1600  N   ALA A  99      73.088  63.528 120.527  1.00  0.00           N
ATOM   1602  CA  ALA A  99      73.678  64.848 120.717  1.00  0.00           C
ATOM   1604  CB  ALA A  99      74.338  64.998 122.098  1.00  0.00           C
ATOM   1608  C   ALA A  99      74.658  65.318 119.627  1.00  0.00           C
ATOM   1609  O   ALA A  99      75.358  66.308 119.788  1.00  0.00           O
ATOM   1610  N   MET A 100      74.658  64.698 118.417  1.00  0.00           N
ATOM   1612  CA  MET A 100      75.008  65.418 117.187  1.00  0.00           C
ATOM   1614  CB  MET A 100      74.808  64.538 115.937  1.00  0.00           C
ATOM   1617  CG  MET A 100      75.568  63.238 116.017  1.00  0.00           C
ATOM   1620  SD  MET A 100      75.728  62.398 114.428  1.00  0.00           S
ATOM   1621  CE  MET A 100      74.098  61.628 114.348  1.00  0.00           C
ATOM   1625  C   MET A 100      74.088  66.558 116.867  1.00  0.00           C
ATOM   1626  O   MET A 100      74.468  67.588 116.298  1.00  0.00           O
ATOM   1627  N   LYS A 101      72.808  66.248 117.087  1.00  0.00           N
ATOM   1629  CA  LYS A 101      71.658  66.888 116.528  1.00  0.00           C
ATOM   1631  CB  LYS A 101      70.668  65.788 116.028  1.00  0.00           C
ATOM   1634  CG  LYS A 101      71.018  64.888 114.817  1.00  0.00           C
ATOM   1637  CD  LYS A 101      71.218  65.628 113.497  1.00  0.00           C
ATOM   1640  CE  LYS A 101      69.958  66.328 112.987  1.00  0.00           C
ATOM   1643  NZ  LYS A 101      69.188  65.528 112.008  1.00  0.00           N
ATOM   1647  C   LYS A 101      71.008  67.698 117.647  1.00  0.00           C
ATOM   1648  O   LYS A 101      70.118  68.498 117.417  1.00  0.00           O
ATOM   1649  N   HIS A 102      71.488  67.508 118.888  1.00  0.00           N
ATOM   1651  CA  HIS A 102      70.798  67.778 120.138  1.00  0.00           C
ATOM   1653  CB  HIS A 102      69.868  66.568 120.517  1.00  0.00           C
ATOM   1656  ND1 HIS A 102      69.118  64.918 118.728  1.00  0.00           N
ATOM   1658  CG  HIS A 102      68.858  66.048 119.467  1.00  0.00           C
ATOM   1659  CE1 HIS A 102      68.008  64.588 118.038  1.00  0.00           C
ATOM   1661  NE2 HIS A 102      67.018  65.398 118.307  1.00  0.00           N
ATOM   1662  CD2 HIS A 102      67.538  66.298 119.227  1.00  0.00           C
ATOM   1664  C   HIS A 102      71.918  68.058 121.187  1.00  0.00           C
ATOM   1665  O   HIS A 102      73.088  67.948 120.828  1.00  0.00           O
ATOM   1666  N   SER A 103      71.628  68.448 122.478  1.00  0.00           N
ATOM   1668  CA  SER A 103      72.638  68.648 123.567  1.00  0.00           C
ATOM   1670  CB  SER A 103      73.928  69.428 123.178  1.00  0.00           C
ATOM   1673  OG  SER A 103      73.618  70.638 122.467  1.00  0.00           O
ATOM   1675  C   SER A 103      72.148  69.418 124.797  1.00  0.00           C
ATOM   1676  O   SER A 103      71.348  70.328 124.667  1.00  0.00           O
ATOM   1677  N   ASP A 104      72.608  69.078 126.038  1.00  0.00           N
ATOM   1679  CA  ASP A 104      71.778  69.188 127.247  1.00  0.00           C
ATOM   1681  CB  ASP A 104      71.608  67.758 127.848  1.00  0.00           C
ATOM   1684  CG  ASP A 104      70.958  66.738 126.917  1.00  0.00           C
ATOM   1685  OD1 ASP A 104      70.058  65.998 127.377  1.00  0.00           O
ATOM   1686  OD2 ASP A 104      71.398  66.628 125.737  1.00  0.00           O
ATOM   1687  C   ASP A 104      72.268  70.148 128.388  1.00  0.00           C
ATOM   1688  O   ASP A 104      73.468  70.168 128.637  1.00  0.00           O
ATOM   1689  N   LYS A 105      71.408  70.978 129.117  1.00  0.00           N
ATOM   1691  CA  LYS A 105      71.588  71.358 130.557  1.00  0.00           C
ATOM   1693  CB  LYS A 105      72.928  72.088 130.898  1.00  0.00           C
ATOM   1696  CG  LYS A 105      73.308  71.818 132.358  1.00  0.00           C
ATOM   1699  CD  LYS A 105      74.748  71.988 132.778  1.00  0.00           C
ATOM   1702  CE  LYS A 105      74.918  71.628 134.257  1.00  0.00           C
ATOM   1705  NZ  LYS A 105      74.988  70.168 134.428  1.00  0.00           N
ATOM   1709  C   LYS A 105      70.428  72.168 131.248  1.00  0.00           C
ATOM   1710  O   LYS A 105      69.568  72.688 130.568  1.00  0.00           O
ATOM   1711  N   LEU A 106      70.408  72.328 132.627  1.00  0.00           N
ATOM   1713  CA  LEU A 106      69.728  73.388 133.417  1.00  0.00           C
ATOM   1715  CB  LEU A 106      68.258  72.978 133.707  1.00  0.00           C
ATOM   1718  CG  LEU A 106      67.218  73.788 134.547  1.00  0.00           C
ATOM   1720  CD1 LEU A 106      67.118  73.258 135.987  1.00  0.00           C
ATOM   1724  CD2 LEU A 106      67.208  75.328 134.508  1.00  0.00           C
ATOM   1728  C   LEU A 106      70.418  73.808 134.737  1.00  0.00           C
ATOM   1729  O   LEU A 106      71.218  73.078 135.337  1.00  0.00           O
ATOM   1730  N   PHE A 107      70.148  75.068 135.188  1.00  0.00           N
ATOM   1732  CA  PHE A 107      70.668  75.798 136.337  1.00  0.00           C
ATOM   1734  CB  PHE A 107      70.098  77.258 136.397  1.00  0.00           C
ATOM   1737  CG  PHE A 107      70.818  78.048 137.478  1.00  0.00           C
ATOM   1738  CD1 PHE A 107      72.108  78.538 137.247  1.00  0.00           C
ATOM   1740  CE1 PHE A 107      72.858  79.138 138.267  1.00  0.00           C
ATOM   1742  CZ  PHE A 107      72.328  79.198 139.557  1.00  0.00           C
ATOM   1744  CD2 PHE A 107      70.268  78.178 138.767  1.00  0.00           C
ATOM   1746  CE2 PHE A 107      71.038  78.698 139.807  1.00  0.00           C
ATOM   1748  C   PHE A 107      70.458  75.188 137.737  1.00  0.00           C
ATOM   1749  O   PHE A 107      71.398  75.078 138.508  1.00  0.00           O
ATOM   1750  N   VAL A 108      69.218  74.788 138.117  1.00  0.00           N
ATOM   1752  CA  VAL A 108      68.868  74.328 139.467  1.00  0.00           C
ATOM   1754  CB  VAL A 108      67.368  74.078 139.607  1.00  0.00           C
ATOM   1756  CG1 VAL A 108      66.988  73.558 141.017  1.00  0.00           C
ATOM   1760  CG2 VAL A 108      66.588  75.378 139.338  1.00  0.00           C
ATOM   1764  C   VAL A 108      69.678  73.088 139.807  1.00  0.00           C
ATOM   1765  O   VAL A 108      70.088  72.838 140.947  1.00  0.00           O
ATOM   1766  N   LEU A 109      70.008  72.318 138.757  1.00  0.00           N
ATOM   1768  CA  LEU A 109      70.738  71.088 138.827  1.00  0.00           C
ATOM   1770  CB  LEU A 109      70.328  70.198 137.638  1.00  0.00           C
ATOM   1773  CG  LEU A 109      68.818  70.078 137.387  1.00  0.00           C
ATOM   1775  CD1 LEU A 109      68.668  69.298 136.098  1.00  0.00           C
ATOM   1779  CD2 LEU A 109      68.078  69.388 138.538  1.00  0.00           C
ATOM   1783  C   LEU A 109      72.248  71.278 138.697  1.00  0.00           C
ATOM   1784  O   LEU A 109      72.968  70.298 138.707  1.00  0.00           O
ATOM   1785  N   ARG A 110      72.758  72.528 138.627  1.00  0.00           N
ATOM   1787  CA  ARG A 110      74.178  72.868 138.637  1.00  0.00           C
ATOM   1789  CB  ARG A 110      74.438  74.358 138.287  1.00  0.00           C
ATOM   1792  CG  ARG A 110      74.268  74.748 136.797  1.00  0.00           C
ATOM   1795  CD  ARG A 110      74.628  76.218 136.537  1.00  0.00           C
ATOM   1798  NE  ARG A 110      74.218  76.648 135.157  1.00  0.00           N
ATOM   1800  CZ  ARG A 110      74.968  76.558 134.068  1.00  0.00           C
ATOM   1801  NH1 ARG A 110      76.148  75.988 134.047  1.00  0.00           N
ATOM   1804  NH2 ARG A 110      74.438  76.978 132.937  1.00  0.00           N
ATOM   1807  C   ARG A 110      74.948  72.478 139.908  1.00  0.00           C
ATOM   1808  O   ARG A 110      76.098  72.038 139.848  1.00  0.00           O
ATOM   1809  N   VAL A 111      74.338  72.608 141.098  1.00  0.00           N
ATOM   1811  CA  VAL A 111      74.958  72.108 142.327  1.00  0.00           C
ATOM   1813  CB  VAL A 111      74.838  73.068 143.508  1.00  0.00           C
ATOM   1815  CG1 VAL A 111      75.548  74.378 143.157  1.00  0.00           C
ATOM   1819  CG2 VAL A 111      73.388  73.348 143.918  1.00  0.00           C
ATOM   1823  C   VAL A 111      74.608  70.668 142.708  1.00  0.00           C
ATOM   1824  O   VAL A 111      75.468  70.058 143.337  1.00  0.00           O
ATOM   1825  N   PRO A 112      73.488  70.008 142.377  1.00  0.00           N
ATOM   1826  CD  PRO A 112      72.158  70.598 142.258  1.00  0.00           C
ATOM   1829  CA  PRO A 112      73.408  68.548 142.417  1.00  0.00           C
ATOM   1831  CB  PRO A 112      71.988  68.248 141.897  1.00  0.00           C
ATOM   1834  CG  PRO A 112      71.178  69.438 142.408  1.00  0.00           C
ATOM   1837  C   PRO A 112      74.458  67.758 141.648  1.00  0.00           C
ATOM   1838  O   PRO A 112      74.688  68.018 140.458  1.00  0.00           O
ATOM   1839  N   ASP A 113      74.998  66.708 142.288  1.00  0.00           N
ATOM   1841  CA  ASP A 113      75.728  65.608 141.687  1.00  0.00           C
ATOM   1843  CB  ASP A 113      76.598  64.888 142.758  1.00  0.00           C
ATOM   1846  CG  ASP A 113      77.458  65.828 143.588  1.00  0.00           C
ATOM   1847  OD1 ASP A 113      77.928  66.888 143.098  1.00  0.00           O
ATOM   1848  OD2 ASP A 113      77.758  65.378 144.737  1.00  0.00           O
ATOM   1849  C   ASP A 113      74.788  64.568 141.047  1.00  0.00           C
ATOM   1850  O   ASP A 113      73.568  64.748 140.997  1.00  0.00           O
ATOM   1851  N   LEU A 114      75.328  63.458 140.498  1.00  0.00           N
ATOM   1853  CA  LEU A 114      74.578  62.368 139.858  1.00  0.00           C
ATOM   1855  CB  LEU A 114      75.508  61.208 139.358  1.00  0.00           C
ATOM   1858  CG  LEU A 114      76.878  61.588 138.777  1.00  0.00           C
ATOM   1860  CD1 LEU A 114      77.558  60.318 138.267  1.00  0.00           C
ATOM   1864  CD2 LEU A 114      76.808  62.608 137.627  1.00  0.00           C
ATOM   1868  C   LEU A 114      73.558  61.648 140.737  1.00  0.00           C
ATOM   1869  O   LEU A 114      72.458  61.328 140.308  1.00  0.00           O
ATOM   1870  N   THR A 115      73.958  61.328 141.978  1.00  0.00           N
ATOM   1872  CA  THR A 115      73.268  60.418 142.887  1.00  0.00           C
ATOM   1874  CB  THR A 115      74.298  59.668 143.728  1.00  0.00           C
ATOM   1876  OG1 THR A 115      75.148  60.548 144.448  1.00  0.00           O
ATOM   1878  CG2 THR A 115      75.198  58.818 142.818  1.00  0.00           C
ATOM   1882  C   THR A 115      72.238  61.028 143.857  1.00  0.00           C
ATOM   1883  O   THR A 115      71.448  60.238 144.377  1.00  0.00           O
ATOM   1884  N   PRO A 116      72.148  62.328 144.168  1.00  0.00           N
ATOM   1885  CD  PRO A 116      73.288  63.238 144.217  1.00  0.00           C
ATOM   1888  CA  PRO A 116      71.048  62.938 144.887  1.00  0.00           C
ATOM   1890  CB  PRO A 116      71.218  64.408 144.557  1.00  0.00           C
ATOM   1893  CG  PRO A 116      72.728  64.578 144.687  1.00  0.00           C
ATOM   1896  C   PRO A 116      69.618  62.498 144.678  1.00  0.00           C
ATOM   1897  O   PRO A 116      69.228  62.218 143.557  1.00  0.00           O
ATOM   1898  N   GLN A 117      68.818  62.568 145.758  1.00  0.00           N
ATOM   1900  CA  GLN A 117      67.418  62.158 145.767  1.00  0.00           C
ATOM   1902  CB  GLN A 117      66.778  62.518 147.137  1.00  0.00           C
ATOM   1905  CG  GLN A 117      66.528  64.038 147.417  1.00  0.00           C
ATOM   1908  CD  GLN A 117      66.058  64.318 148.838  1.00  0.00           C
ATOM   1909  OE1 GLN A 117      65.888  63.428 149.668  1.00  0.00           O
ATOM   1910  NE2 GLN A 117      65.868  65.608 149.178  1.00  0.00           N
ATOM   1913  C   GLN A 117      66.608  62.748 144.627  1.00  0.00           C
ATOM   1914  O   GLN A 117      65.878  62.048 143.947  1.00  0.00           O
ATOM   1915  N   GLN A 118      66.778  64.058 144.357  1.00  0.00           N
ATOM   1917  CA  GLN A 118      66.078  64.728 143.287  1.00  0.00           C
ATOM   1919  CB  GLN A 118      66.248  66.278 143.388  1.00  0.00           C
ATOM   1922  CG  GLN A 118      67.628  66.898 143.027  1.00  0.00           C
ATOM   1925  CD  GLN A 118      67.758  67.178 141.528  1.00  0.00           C
ATOM   1926  OE1 GLN A 118      66.818  67.658 140.898  1.00  0.00           O
ATOM   1927  NE2 GLN A 118      68.948  66.928 140.958  1.00  0.00           N
ATOM   1930  C   GLN A 118      66.418  64.168 141.907  1.00  0.00           C
ATOM   1931  O   GLN A 118      65.518  63.948 141.108  1.00  0.00           O
ATOM   1932  N   ALA A 119      67.698  63.848 141.627  1.00  0.00           N
ATOM   1934  CA  ALA A 119      68.088  63.268 140.357  1.00  0.00           C
ATOM   1936  CB  ALA A 119      69.628  63.188 140.297  1.00  0.00           C
ATOM   1940  C   ALA A 119      67.488  61.898 140.107  1.00  0.00           C
ATOM   1941  O   ALA A 119      66.958  61.598 139.037  1.00  0.00           O
ATOM   1942  N   THR A 120      67.518  61.038 141.137  1.00  0.00           N
ATOM   1944  CA  THR A 120      66.848  59.748 141.137  1.00  0.00           C
ATOM   1946  CB  THR A 120      67.108  59.038 142.437  1.00  0.00           C
ATOM   1948  OG1 THR A 120      68.488  58.738 142.557  1.00  0.00           O
ATOM   1950  CG2 THR A 120      66.358  57.698 142.557  1.00  0.00           C
ATOM   1954  C   THR A 120      65.348  59.838 140.947  1.00  0.00           C
ATOM   1955  O   THR A 120      64.778  59.108 140.138  1.00  0.00           O
ATOM   1956  N   ASP A 121      64.668  60.778 141.648  1.00  0.00           N
ATOM   1958  CA  ASP A 121      63.268  61.088 141.428  1.00  0.00           C
ATOM   1960  CB  ASP A 121      62.768  62.138 142.457  1.00  0.00           C
ATOM   1963  CG  ASP A 121      62.478  61.508 143.807  1.00  0.00           C
ATOM   1964  OD1 ASP A 121      62.148  60.298 143.857  1.00  0.00           O
ATOM   1965  OD2 ASP A 121      62.368  62.298 144.797  1.00  0.00           O
ATOM   1966  C   ASP A 121      62.958  61.568 140.007  1.00  0.00           C
ATOM   1967  O   ASP A 121      62.028  61.038 139.397  1.00  0.00           O
ATOM   1968  N   ILE A 122      63.758  62.478 139.388  1.00  0.00           N
ATOM   1970  CA  ILE A 122      63.548  62.888 137.977  1.00  0.00           C
ATOM   1972  CB  ILE A 122      64.668  63.798 137.428  1.00  0.00           C
ATOM   1974  CG2 ILE A 122      64.468  64.088 135.907  1.00  0.00           C
ATOM   1978  CG1 ILE A 122      64.808  65.148 138.167  1.00  0.00           C
ATOM   1981  CD  ILE A 122      66.178  65.788 137.907  1.00  0.00           C
ATOM   1985  C   ILE A 122      63.488  61.668 137.057  1.00  0.00           C
ATOM   1986  O   ILE A 122      62.538  61.478 136.288  1.00  0.00           O
ATOM   1987  N   THR A 123      64.468  60.768 137.227  1.00  0.00           N
ATOM   1989  CA  THR A 123      64.538  59.488 136.547  1.00  0.00           C
ATOM   1991  CB  THR A 123      65.838  58.748 136.797  1.00  0.00           C
ATOM   1993  OG1 THR A 123      66.928  59.628 136.558  1.00  0.00           O
ATOM   1995  CG2 THR A 123      65.978  57.638 135.758  1.00  0.00           C
ATOM   1999  C   THR A 123      63.378  58.558 136.858  1.00  0.00           C
ATOM   2000  O   THR A 123      62.838  57.908 135.968  1.00  0.00           O
ATOM   2001  N   ALA A 124      62.938  58.488 138.127  1.00  0.00           N
ATOM   2003  CA  ALA A 124      61.788  57.718 138.547  1.00  0.00           C
ATOM   2005  CB  ALA A 124      61.588  57.848 140.068  1.00  0.00           C
ATOM   2009  C   ALA A 124      60.488  58.098 137.857  1.00  0.00           C
ATOM   2010  O   ALA A 124      59.688  57.238 137.487  1.00  0.00           O
ATOM   2011  N   PHE A 125      60.208  59.398 137.668  1.00  0.00           N
ATOM   2013  CA  PHE A 125      59.128  59.848 136.788  1.00  0.00           C
ATOM   2015  CB  PHE A 125      58.688  61.298 137.078  1.00  0.00           C
ATOM   2018  CG  PHE A 125      58.078  61.268 138.447  1.00  0.00           C
ATOM   2019  CD1 PHE A 125      58.868  61.498 139.578  1.00  0.00           C
ATOM   2021  CE1 PHE A 125      58.348  61.318 140.857  1.00  0.00           C
ATOM   2023  CZ  PHE A 125      56.998  61.008 141.028  1.00  0.00           C
ATOM   2025  CD2 PHE A 125      56.708  60.978 138.627  1.00  0.00           C
ATOM   2027  CE2 PHE A 125      56.178  60.848 139.908  1.00  0.00           C
ATOM   2029  C   PHE A 125      59.338  59.588 135.318  1.00  0.00           C
ATOM   2030  O   PHE A 125      58.438  59.108 134.638  1.00  0.00           O
ATOM   2031  N   ALA A 126      60.568  59.818 134.817  1.00  0.00           N
ATOM   2033  CA  ALA A 126      60.888  59.578 133.427  1.00  0.00           C
ATOM   2035  CB  ALA A 126      62.368  59.948 133.167  1.00  0.00           C
ATOM   2039  C   ALA A 126      60.618  58.138 132.977  1.00  0.00           C
ATOM   2040  O   ALA A 126      60.108  57.868 131.897  1.00  0.00           O
ATOM   2041  N   ASN A 127      60.938  57.148 133.827  1.00  0.00           N
ATOM   2043  CA  ASN A 127      60.788  55.758 133.447  1.00  0.00           C
ATOM   2045  CB  ASN A 127      61.808  54.908 134.227  1.00  0.00           C
ATOM   2048  CG  ASN A 127      61.628  54.838 135.737  1.00  0.00           C
ATOM   2049  OD1 ASN A 127      60.538  54.658 136.277  1.00  0.00           O
ATOM   2050  ND2 ASN A 127      62.758  54.948 136.467  1.00  0.00           N
ATOM   2053  C   ASN A 127      59.348  55.228 133.508  1.00  0.00           C
ATOM   2054  O   ASN A 127      58.958  54.358 132.727  1.00  0.00           O
ATOM   2055  N   LYS A 128      58.488  55.808 134.367  1.00  0.00           N
ATOM   2057  CA  LYS A 128      57.068  55.528 134.397  1.00  0.00           C
ATOM   2059  CB  LYS A 128      56.388  56.308 135.547  1.00  0.00           C
ATOM   2062  CG  LYS A 128      56.718  55.708 136.907  1.00  0.00           C
ATOM   2065  CD  LYS A 128      55.898  56.328 138.047  1.00  0.00           C
ATOM   2068  CE  LYS A 128      56.268  57.748 138.477  1.00  0.00           C
ATOM   2071  NZ  LYS A 128      57.548  57.798 139.227  1.00  0.00           N
ATOM   2075  C   LYS A 128      56.358  55.868 133.117  1.00  0.00           C
ATOM   2076  O   LYS A 128      55.448  55.168 132.668  1.00  0.00           O
ATOM   2077  N   ILE A 129      56.768  56.998 132.527  1.00  0.00           N
ATOM   2079  CA  ILE A 129      56.268  57.528 131.288  1.00  0.00           C
ATOM   2081  CB  ILE A 129      56.788  58.938 131.077  1.00  0.00           C
ATOM   2083  CG2 ILE A 129      56.368  59.458 129.687  1.00  0.00           C
ATOM   2087  CG1 ILE A 129      56.318  59.888 132.208  1.00  0.00           C
ATOM   2090  CD  ILE A 129      54.968  60.558 131.958  1.00  0.00           C
ATOM   2094  C   ILE A 129      56.528  56.638 130.087  1.00  0.00           C
ATOM   2095  O   ILE A 129      55.608  56.438 129.297  1.00  0.00           O
ATOM   2096  N   LYS A 130      57.768  56.078 129.937  1.00  0.00           N
ATOM   2098  CA  LYS A 130      58.248  55.318 128.788  1.00  0.00           C
ATOM   2100  CB  LYS A 130      59.568  54.518 129.058  1.00  0.00           C
ATOM   2103  CG  LYS A 130      59.848  53.348 128.088  1.00  0.00           C
ATOM   2106  CD  LYS A 130      61.168  52.598 128.337  1.00  0.00           C
ATOM   2109  CE  LYS A 130      62.438  53.308 127.857  1.00  0.00           C
ATOM   2112  NZ  LYS A 130      62.388  53.428 126.397  1.00  0.00           N
ATOM   2116  C   LYS A 130      57.238  54.458 128.057  1.00  0.00           C
ATOM   2117  O   LYS A 130      56.658  53.558 128.667  1.00  0.00           O
ATOM   2118  N   ASP A 131      57.048  54.708 126.748  1.00  0.00           N
ATOM   2120  CA  ASP A 131      56.038  54.018 125.987  1.00  0.00           C
ATOM   2122  CB  ASP A 131      54.928  54.998 125.487  1.00  0.00           C
ATOM   2125  CG  ASP A 131      55.258  55.998 124.377  1.00  0.00           C
ATOM   2126  OD1 ASP A 131      56.348  55.948 123.767  1.00  0.00           O
ATOM   2127  OD2 ASP A 131      54.378  56.868 124.148  1.00  0.00           O
ATOM   2128  C   ASP A 131      56.708  53.218 124.898  1.00  0.00           C
ATOM   2129  O   ASP A 131      57.928  53.058 124.867  1.00  0.00           O
ATOM   2130  N   SER A 132      55.908  52.658 123.997  1.00  0.00           N
ATOM   2132  CA  SER A 132      56.388  51.788 122.937  1.00  0.00           C
ATOM   2134  CB  SER A 132      55.328  50.728 122.577  1.00  0.00           C
ATOM   2137  OG  SER A 132      54.838  50.078 123.748  1.00  0.00           O
ATOM   2139  C   SER A 132      56.658  52.588 121.687  1.00  0.00           C
ATOM   2140  O   SER A 132      56.788  52.038 120.588  1.00  0.00           O
ATOM   2141  N   GLY A 133      56.728  53.928 121.807  1.00  0.00           N
ATOM   2143  CA  GLY A 133      56.738  54.868 120.717  1.00  0.00           C
ATOM   2146  C   GLY A 133      55.378  55.438 120.448  1.00  0.00           C
ATOM   2147  O   GLY A 133      54.338  54.798 120.608  1.00  0.00           O
ATOM   2148  N   TYR A 134      55.348  56.718 119.998  1.00  0.00           N
ATOM   2150  CA  TYR A 134      54.158  57.358 119.517  1.00  0.00           C
ATOM   2152  CB  TYR A 134      54.208  58.918 119.478  1.00  0.00           C
ATOM   2155  CG  TYR A 134      54.308  59.538 120.848  1.00  0.00           C
ATOM   2156  CD1 TYR A 134      53.218  59.468 121.727  1.00  0.00           C
ATOM   2158  CE1 TYR A 134      53.298  60.008 123.017  1.00  0.00           C
ATOM   2160  CZ  TYR A 134      54.438  60.708 123.398  1.00  0.00           C
ATOM   2161  OH  TYR A 134      54.508  61.298 124.667  1.00  0.00           O
ATOM   2163  CD2 TYR A 134      55.428  60.288 121.237  1.00  0.00           C
ATOM   2165  CE2 TYR A 134      55.498  60.858 122.507  1.00  0.00           C
ATOM   2167  C   TYR A 134      53.868  56.868 118.117  1.00  0.00           C
ATOM   2168  O   TYR A 134      54.708  56.918 117.208  1.00  0.00           O
ATOM   2169  N   ASN A 135      52.648  56.338 117.907  1.00  0.00           N
ATOM   2171  CA  ASN A 135      52.148  55.918 116.617  1.00  0.00           C
ATOM   2173  CB  ASN A 135      50.878  55.028 116.767  1.00  0.00           C
ATOM   2176  CG  ASN A 135      51.178  53.798 117.627  1.00  0.00           C
ATOM   2177  OD1 ASN A 135      52.308  53.418 117.928  1.00  0.00           O
ATOM   2178  ND2 ASN A 135      50.108  53.158 118.138  1.00  0.00           N
ATOM   2181  C   ASN A 135      51.828  57.158 115.807  1.00  0.00           C
ATOM   2182  O   ASN A 135      51.908  58.268 116.337  1.00  0.00           O
ATOM   2183  N   TYR A 136      51.458  57.058 114.508  1.00  0.00           N
ATOM   2185  CA  TYR A 136      51.188  58.248 113.697  1.00  0.00           C
ATOM   2187  CB  TYR A 136      50.808  57.898 112.218  1.00  0.00           C
ATOM   2190  CG  TYR A 136      50.618  59.148 111.377  1.00  0.00           C
ATOM   2191  CD1 TYR A 136      51.708  60.018 111.197  1.00  0.00           C
ATOM   2193  CE1 TYR A 136      51.588  61.188 110.448  1.00  0.00           C
ATOM   2195  CZ  TYR A 136      50.378  61.518 109.858  1.00  0.00           C
ATOM   2196  OH  TYR A 136      50.248  62.708 109.107  1.00  0.00           O
ATOM   2198  CD2 TYR A 136      49.388  59.498 110.787  1.00  0.00           C
ATOM   2200  CE2 TYR A 136      49.268  60.678 110.027  1.00  0.00           C
ATOM   2202  C   TYR A 136      50.108  59.128 114.307  1.00  0.00           C
ATOM   2203  O   TYR A 136      50.238  60.348 114.377  1.00  0.00           O
ATOM   2204  N   ARG A 137      49.048  58.498 114.848  1.00  0.00           N
ATOM   2206  CA  ARG A 137      47.978  59.168 115.538  1.00  0.00           C
ATOM   2208  CB  ARG A 137      46.898  58.128 115.868  1.00  0.00           C
ATOM   2211  CG  ARG A 137      45.548  58.758 116.178  1.00  0.00           C
ATOM   2214  CD  ARG A 137      44.418  57.738 116.407  1.00  0.00           C
ATOM   2217  NE  ARG A 137      44.728  57.208 117.758  1.00  0.00           N
ATOM   2219  CZ  ARG A 137      43.818  57.038 118.707  1.00  0.00           C
ATOM   2220  NH1 ARG A 137      42.508  57.048 118.547  1.00  0.00           N
ATOM   2223  NH2 ARG A 137      44.298  56.788 119.898  1.00  0.00           N
ATOM   2226  C   ARG A 137      48.418  59.938 116.777  1.00  0.00           C
ATOM   2227  O   ARG A 137      47.968  61.048 117.037  1.00  0.00           O
ATOM   2228  N   GLY A 138      49.398  59.438 117.568  1.00  0.00           N
ATOM   2230  CA  GLY A 138      49.968  60.198 118.678  1.00  0.00           C
ATOM   2233  C   GLY A 138      50.678  61.468 118.228  1.00  0.00           C
ATOM   2234  O   GLY A 138      50.728  62.468 118.938  1.00  0.00           O
ATOM   2235  N   ILE A 139      51.228  61.438 117.008  1.00  0.00           N
ATOM   2237  CA  ILE A 139      51.928  62.518 116.318  1.00  0.00           C
ATOM   2239  CB  ILE A 139      53.068  61.908 115.468  1.00  0.00           C
ATOM   2241  CG2 ILE A 139      53.958  62.978 114.797  1.00  0.00           C
ATOM   2245  CG1 ILE A 139      53.978  60.958 116.298  1.00  0.00           C
ATOM   2248  CD  ILE A 139      54.648  59.888 115.417  1.00  0.00           C
ATOM   2252  C   ILE A 139      50.898  63.308 115.477  1.00  0.00           C
ATOM   2253  O   ILE A 139      51.208  64.128 114.618  1.00  0.00           O
ATOM   2254  N   VAL A 140      49.598  63.068 115.737  1.00  0.00           N
ATOM   2256  CA  VAL A 140      48.478  63.788 115.138  1.00  0.00           C
ATOM   2258  CB  VAL A 140      47.698  62.918 114.148  1.00  0.00           C
ATOM   2260  CG1 VAL A 140      46.328  63.508 113.737  1.00  0.00           C
ATOM   2264  CG2 VAL A 140      48.558  62.658 112.898  1.00  0.00           C
ATOM   2268  C   VAL A 140      47.568  64.408 116.187  1.00  0.00           C
ATOM   2269  O   VAL A 140      46.938  65.448 115.987  1.00  0.00           O
ATOM   2270  N   GLU A 141      47.648  63.918 117.437  1.00  0.00           N
ATOM   2272  CA  GLU A 141      47.428  64.728 118.617  1.00  0.00           C
ATOM   2274  CB  GLU A 141      47.508  63.828 119.867  1.00  0.00           C
ATOM   2277  CG  GLU A 141      46.278  62.878 119.967  1.00  0.00           C
ATOM   2280  CD  GLU A 141      45.108  63.598 120.608  1.00  0.00           C
ATOM   2281  OE1 GLU A 141      45.078  64.858 120.657  1.00  0.00           O
ATOM   2282  OE2 GLU A 141      44.328  62.918 121.318  1.00  0.00           O
ATOM   2283  C   GLU A 141      48.438  65.858 118.737  1.00  0.00           C
ATOM   2284  O   GLU A 141      48.198  66.908 119.327  1.00  0.00           O
ATOM   2285  N   PHE A 142      49.608  65.658 118.108  1.00  0.00           N
ATOM   2287  CA  PHE A 142      50.668  66.618 117.958  1.00  0.00           C
ATOM   2289  CB  PHE A 142      51.948  66.158 118.707  1.00  0.00           C
ATOM   2292  CG  PHE A 142      51.728  65.988 120.178  1.00  0.00           C
ATOM   2293  CD1 PHE A 142      50.818  66.758 120.917  1.00  0.00           C
ATOM   2295  CE1 PHE A 142      50.698  66.598 122.297  1.00  0.00           C
ATOM   2297  CZ  PHE A 142      51.478  65.658 122.948  1.00  0.00           C
ATOM   2299  CD2 PHE A 142      52.518  65.048 120.857  1.00  0.00           C
ATOM   2301  CE2 PHE A 142      52.368  64.858 122.227  1.00  0.00           C
ATOM   2303  C   PHE A 142      51.018  66.738 116.477  1.00  0.00           C
ATOM   2304  O   PHE A 142      52.168  66.558 116.108  1.00  0.00           O
ATOM   2305  N   ILE A 143      50.048  67.048 115.577  1.00  0.00           N
ATOM   2307  CA  ILE A 143      50.358  67.308 114.167  1.00  0.00           C
ATOM   2309  CB  ILE A 143      49.158  67.518 113.208  1.00  0.00           C
ATOM   2311  CG2 ILE A 143      48.878  66.248 112.387  1.00  0.00           C
ATOM   2315  CG1 ILE A 143      47.898  67.998 113.928  1.00  0.00           C
ATOM   2318  CD  ILE A 143      46.788  68.398 112.958  1.00  0.00           C
ATOM   2322  C   ILE A 143      51.248  68.548 113.967  1.00  0.00           C
ATOM   2323  O   ILE A 143      50.818  69.608 114.388  1.00  0.00           O
ATOM   2324  N   PRO A 144      52.398  68.538 113.278  1.00  0.00           N
ATOM   2325  CD  PRO A 144      52.998  67.298 112.808  1.00  0.00           C
ATOM   2328  CA  PRO A 144      52.898  69.718 112.557  1.00  0.00           C
ATOM   2330  CB  PRO A 144      54.048  69.208 111.667  1.00  0.00           C
ATOM   2333  CG  PRO A 144      54.128  67.678 111.848  1.00  0.00           C
ATOM   2336  C   PRO A 144      51.818  70.468 111.788  1.00  0.00           C
ATOM   2337  O   PRO A 144      50.968  69.828 111.167  1.00  0.00           O
ATOM   2338  N   PHE A 145      51.788  71.818 111.858  1.00  0.00           N
ATOM   2340  CA  PHE A 145      50.548  72.548 111.568  1.00  0.00           C
ATOM   2342  CB  PHE A 145      50.038  73.368 112.758  1.00  0.00           C
ATOM   2345  CG  PHE A 145      51.158  73.958 113.528  1.00  0.00           C
ATOM   2346  CD1 PHE A 145      51.588  73.318 114.697  1.00  0.00           C
ATOM   2348  CE1 PHE A 145      52.448  73.958 115.577  1.00  0.00           C
ATOM   2350  CZ  PHE A 145      52.928  75.228 115.267  1.00  0.00           C
ATOM   2352  CD2 PHE A 145      51.728  75.188 113.167  1.00  0.00           C
ATOM   2354  CE2 PHE A 145      52.628  75.818 114.028  1.00  0.00           C
ATOM   2356  C   PHE A 145      50.508  73.398 110.318  1.00  0.00           C
ATOM   2357  O   PHE A 145      51.498  73.948 109.848  1.00  0.00           O
ATOM   2358  N   MET A 146      49.278  73.538 109.778  1.00  0.00           N
ATOM   2360  CA  MET A 146      48.948  74.338 108.617  1.00  0.00           C
ATOM   2362  CB  MET A 146      48.268  73.448 107.548  1.00  0.00           C
ATOM   2365  CG  MET A 146      49.138  72.298 106.998  1.00  0.00           C
ATOM   2368  SD  MET A 146      50.338  72.778 105.728  1.00  0.00           S
ATOM   2369  CE  MET A 146      49.158  73.108 104.388  1.00  0.00           C
ATOM   2373  C   MET A 146      47.908  75.358 109.068  1.00  0.00           C
ATOM   2374  O   MET A 146      46.848  74.968 109.547  1.00  0.00           O
ATOM   2375  N   VAL A 147      48.178  76.678 108.958  1.00  0.00           N
ATOM   2377  CA  VAL A 147      47.438  77.648 109.767  1.00  0.00           C
ATOM   2379  CB  VAL A 147      48.198  78.148 111.008  1.00  0.00           C
ATOM   2381  CG1 VAL A 147      47.218  78.008 112.177  1.00  0.00           C
ATOM   2385  CG2 VAL A 147      49.428  77.288 111.337  1.00  0.00           C
ATOM   2389  C   VAL A 147      46.878  78.808 108.958  1.00  0.00           C
ATOM   2390  O   VAL A 147      47.438  79.228 107.937  1.00  0.00           O
ATOM   2391  N   THR A 148      45.698  79.308 109.377  1.00  0.00           N
ATOM   2393  CA  THR A 148      44.718  79.928 108.487  1.00  0.00           C
ATOM   2395  CB  THR A 148      43.398  79.138 108.557  1.00  0.00           C
ATOM   2397  OG1 THR A 148      43.638  77.738 108.598  1.00  0.00           O
ATOM   2399  CG2 THR A 148      42.518  79.338 107.338  1.00  0.00           C
ATOM   2403  C   THR A 148      44.548  81.418 108.818  1.00  0.00           C
ATOM   2404  O   THR A 148      45.518  82.158 108.967  1.00  0.00           O
ATOM   2405  N   ARG A 149      43.318  81.948 108.928  1.00  0.00           N
ATOM   2407  CA  ARG A 149      42.998  83.208 109.598  1.00  0.00           C
ATOM   2409  CB  ARG A 149      41.528  83.578 109.257  1.00  0.00           C
ATOM   2412  CG  ARG A 149      40.918  84.798 109.978  1.00  0.00           C
ATOM   2415  CD  ARG A 149      41.478  86.118 109.447  1.00  0.00           C
ATOM   2418  NE  ARG A 149      41.228  87.208 110.428  1.00  0.00           N
ATOM   2420  CZ  ARG A 149      40.068  87.828 110.638  1.00  0.00           C
ATOM   2421  NH1 ARG A 149      38.928  87.348 110.208  1.00  0.00           N
ATOM   2424  NH2 ARG A 149      40.118  88.958 111.307  1.00  0.00           N
ATOM   2427  C   ARG A 149      43.148  83.098 111.088  1.00  0.00           C
ATOM   2428  O   ARG A 149      42.748  82.068 111.598  1.00  0.00           O
ATOM   2429  N   GLN A 150      43.618  84.138 111.818  1.00  0.00           N
ATOM   2431  CA  GLN A 150      43.568  84.108 113.278  1.00  0.00           C
ATOM   2433  CB  GLN A 150      44.928  83.908 113.958  1.00  0.00           C
ATOM   2436  CG  GLN A 150      45.958  85.058 113.897  1.00  0.00           C
ATOM   2439  CD  GLN A 150      46.288  85.598 115.287  1.00  0.00           C
ATOM   2440  OE1 GLN A 150      46.128  86.768 115.608  1.00  0.00           O
ATOM   2441  NE2 GLN A 150      46.748  84.678 116.178  1.00  0.00           N
ATOM   2444  C   GLN A 150      42.988  85.348 113.897  1.00  0.00           C
ATOM   2445  O   GLN A 150      42.858  86.388 113.258  1.00  0.00           O
ATOM   2446  N   MET A 151      42.678  85.208 115.197  1.00  0.00           N
ATOM   2448  CA  MET A 151      42.578  86.298 116.117  1.00  0.00           C
ATOM   2450  CB  MET A 151      41.128  86.428 116.657  1.00  0.00           C
ATOM   2453  CG  MET A 151      40.618  85.328 117.638  1.00  0.00           C
ATOM   2456  SD  MET A 151      40.118  83.748 116.877  1.00  0.00           S
ATOM   2457  CE  MET A 151      41.418  82.678 117.568  1.00  0.00           C
ATOM   2461  C   MET A 151      43.538  86.008 117.258  1.00  0.00           C
ATOM   2462  O   MET A 151      43.928  84.858 117.507  1.00  0.00           O
ATOM   2463  N   CYS A 152      43.928  87.038 118.017  1.00  0.00           N
ATOM   2465  CA  CYS A 152      44.648  86.858 119.248  1.00  0.00           C
ATOM   2467  CB  CYS A 152      46.198  86.968 119.087  1.00  0.00           C
ATOM   2470  SG  CYS A 152      46.818  88.588 118.477  1.00  0.00           S
ATOM   2472  C   CYS A 152      44.118  87.878 120.208  1.00  0.00           C
ATOM   2473  O   CYS A 152      43.758  88.998 119.827  1.00  0.00           O
ATOM   2474  N   SER A 153      43.978  87.528 121.497  1.00  0.00           N
ATOM   2476  CA  SER A 153      43.398  88.468 122.447  1.00  0.00           C
ATOM   2478  CB  SER A 153      42.578  87.808 123.598  1.00  0.00           C
ATOM   2481  OG  SER A 153      43.368  87.098 124.557  1.00  0.00           O
ATOM   2483  C   SER A 153      44.468  89.388 122.987  1.00  0.00           C
ATOM   2484  O   SER A 153      45.568  88.988 123.348  1.00  0.00           O
ATOM   2485  N   LEU A 154      44.198  90.698 123.007  1.00  0.00           N
ATOM   2487  CA  LEU A 154      45.168  91.678 123.398  1.00  0.00           C
ATOM   2489  CB  LEU A 154      45.238  92.818 122.348  1.00  0.00           C
ATOM   2492  CG  LEU A 154      45.548  92.368 120.898  1.00  0.00           C
ATOM   2494  CD1 LEU A 154      45.638  93.568 119.957  1.00  0.00           C
ATOM   2498  CD2 LEU A 154      46.848  91.568 120.778  1.00  0.00           C
ATOM   2502  C   LEU A 154      44.788  92.198 124.778  1.00  0.00           C
ATOM   2503  O   LEU A 154      43.708  92.758 124.987  1.00  0.00           O
ATOM   2504  N   ASN A 155      45.648  92.008 125.787  1.00  0.00           N
ATOM   2506  CA  ASN A 155      45.488  92.608 127.087  1.00  0.00           C
ATOM   2508  CB  ASN A 155      44.918  91.568 128.088  1.00  0.00           C
ATOM   2511  CG  ASN A 155      44.428  92.208 129.388  1.00  0.00           C
ATOM   2512  OD1 ASN A 155      43.368  92.838 129.428  1.00  0.00           O
ATOM   2513  ND2 ASN A 155      45.168  92.048 130.498  1.00  0.00           N
ATOM   2516  C   ASN A 155      46.878  93.018 127.517  1.00  0.00           C
ATOM   2517  O   ASN A 155      47.838  92.378 127.087  1.00  0.00           O
ATOM   2518  N   PRO A 156      47.078  94.068 128.307  1.00  0.00           N
ATOM   2519  CD  PRO A 156      46.078  95.108 128.557  1.00  0.00           C
ATOM   2522  CA  PRO A 156      48.298  94.278 129.078  1.00  0.00           C
ATOM   2524  CB  PRO A 156      47.948  95.418 130.048  1.00  0.00           C
ATOM   2527  CG  PRO A 156      46.798  96.178 129.388  1.00  0.00           C
ATOM   2530  C   PRO A 156      48.898  93.048 129.758  1.00  0.00           C
ATOM   2531  O   PRO A 156      48.168  92.258 130.367  1.00  0.00           O
ATOM   2532  N   PHE A 157      50.218  92.918 129.667  1.00  0.00           N
ATOM   2534  CA  PHE A 157      50.978  91.838 130.237  1.00  0.00           C
ATOM   2536  CB  PHE A 157      51.328  90.718 129.208  1.00  0.00           C
ATOM   2539  CG  PHE A 157      51.838  91.338 127.928  1.00  0.00           C
ATOM   2540  CD1 PHE A 157      53.178  91.718 127.778  1.00  0.00           C
ATOM   2542  CE1 PHE A 157      53.608  92.418 126.648  1.00  0.00           C
ATOM   2544  CZ  PHE A 157      52.668  92.818 125.697  1.00  0.00           C
ATOM   2546  CD2 PHE A 157      50.938  91.638 126.907  1.00  0.00           C
ATOM   2548  CE2 PHE A 157      51.328  92.418 125.828  1.00  0.00           C
ATOM   2550  C   PHE A 157      52.248  92.438 130.758  1.00  0.00           C
ATOM   2551  O   PHE A 157      52.758  93.428 130.227  1.00  0.00           O
ATOM   2552  N   SER A 158      52.808  91.838 131.818  1.00  0.00           N
ATOM   2554  CA  SER A 158      54.168  92.088 132.247  1.00  0.00           C
ATOM   2556  CB  SER A 158      54.418  91.308 133.557  1.00  0.00           C
ATOM   2559  OG  SER A 158      55.748  91.418 134.017  1.00  0.00           O
ATOM   2561  C   SER A 158      55.198  91.698 131.197  1.00  0.00           C
ATOM   2562  O   SER A 158      56.118  92.458 130.888  1.00  0.00           O
ATOM   2563  N   GLU A 159      55.018  90.508 130.598  1.00  0.00           N
ATOM   2565  CA  GLU A 159      55.958  89.928 129.648  1.00  0.00           C
ATOM   2567  CB  GLU A 159      56.828  88.828 130.287  1.00  0.00           C
ATOM   2570  CG  GLU A 159      57.668  89.308 131.487  1.00  0.00           C
ATOM   2573  CD  GLU A 159      58.498  88.158 132.057  1.00  0.00           C
ATOM   2574  OE1 GLU A 159      58.028  86.998 131.958  1.00  0.00           O
ATOM   2575  OE2 GLU A 159      59.558  88.428 132.678  1.00  0.00           O
ATOM   2576  C   GLU A 159      55.168  89.238 128.557  1.00  0.00           C
ATOM   2577  O   GLU A 159      54.158  88.588 128.837  1.00  0.00           O
ATOM   2578  N   ASP A 160      55.568  89.398 127.278  1.00  0.00           N
ATOM   2580  CA  ASP A 160      54.808  88.918 126.137  1.00  0.00           C
ATOM   2582  CB  ASP A 160      55.138  89.728 124.838  1.00  0.00           C
ATOM   2585  CG  ASP A 160      56.588  89.638 124.428  1.00  0.00           C
ATOM   2586  OD1 ASP A 160      57.438  89.988 125.287  1.00  0.00           O
ATOM   2587  OD2 ASP A 160      56.878  89.198 123.278  1.00  0.00           O
ATOM   2588  C   ASP A 160      55.018  87.428 125.907  1.00  0.00           C
ATOM   2589  O   ASP A 160      54.128  86.738 125.407  1.00  0.00           O
ATOM   2590  N   PHE A 161      56.188  86.898 126.307  1.00  0.00           N
ATOM   2592  CA  PHE A 161      56.588  85.508 126.158  1.00  0.00           C
ATOM   2594  CB  PHE A 161      58.108  85.368 126.418  1.00  0.00           C
ATOM   2597  CG  PHE A 161      58.868  85.938 125.267  1.00  0.00           C
ATOM   2598  CD1 PHE A 161      59.188  87.298 125.237  1.00  0.00           C
ATOM   2600  CE1 PHE A 161      59.808  87.858 124.127  1.00  0.00           C
ATOM   2602  CZ  PHE A 161      60.168  87.048 123.047  1.00  0.00           C
ATOM   2604  CD2 PHE A 161      59.258  85.118 124.187  1.00  0.00           C
ATOM   2606  CE2 PHE A 161      59.908  85.678 123.077  1.00  0.00           C
ATOM   2608  C   PHE A 161      55.798  84.578 127.057  1.00  0.00           C
ATOM   2609  O   PHE A 161      54.788  83.978 126.657  1.00  0.00           O
ATOM   2610  N   ARG A 162      56.228  84.478 128.328  1.00  0.00           N
ATOM   2612  CA  ARG A 162      55.858  83.458 129.297  1.00  0.00           C
ATOM   2614  CB  ARG A 162      56.998  83.488 130.357  1.00  0.00           C
ATOM   2617  CG  ARG A 162      56.928  82.628 131.637  1.00  0.00           C
ATOM   2620  CD  ARG A 162      57.198  81.138 131.438  1.00  0.00           C
ATOM   2623  NE  ARG A 162      56.008  80.488 130.797  1.00  0.00           N
ATOM   2625  CZ  ARG A 162      54.898  80.148 131.428  1.00  0.00           C
ATOM   2626  NH1 ARG A 162      54.658  80.488 132.678  1.00  0.00           N
ATOM   2629  NH2 ARG A 162      53.958  79.478 130.797  1.00  0.00           N
ATOM   2632  C   ARG A 162      54.468  83.718 129.887  1.00  0.00           C
ATOM   2633  O   ARG A 162      54.078  83.288 130.968  1.00  0.00           O
ATOM   2634  N   GLN A 163      53.618  84.438 129.137  1.00  0.00           N
ATOM   2636  CA  GLN A 163      52.228  84.658 129.467  1.00  0.00           C
ATOM   2638  CB  GLN A 163      51.618  85.698 128.497  1.00  0.00           C
ATOM   2641  CG  GLN A 163      51.328  85.238 127.057  1.00  0.00           C
ATOM   2644  CD  GLN A 163      50.438  86.308 126.438  1.00  0.00           C
ATOM   2645  OE1 GLN A 163      49.218  86.158 126.428  1.00  0.00           O
ATOM   2646  NE2 GLN A 163      51.058  87.448 126.057  1.00  0.00           N
ATOM   2649  C   GLN A 163      51.448  83.358 129.517  1.00  0.00           C
ATOM   2650  O   GLN A 163      50.648  83.138 130.417  1.00  0.00           O
ATOM   2651  N   GLN A 164      51.728  82.458 128.567  1.00  0.00           N
ATOM   2653  CA  GLN A 164      51.058  81.208 128.357  1.00  0.00           C
ATOM   2655  CB  GLN A 164      49.918  81.338 127.327  1.00  0.00           C
ATOM   2658  CG  GLN A 164      48.688  82.158 127.778  1.00  0.00           C
ATOM   2661  CD  GLN A 164      48.028  81.548 129.017  1.00  0.00           C
ATOM   2662  OE1 GLN A 164      48.368  80.468 129.498  1.00  0.00           O
ATOM   2663  NE2 GLN A 164      47.018  82.258 129.578  1.00  0.00           N
ATOM   2666  C   GLN A 164      52.088  80.188 127.917  1.00  0.00           C
ATOM   2667  O   GLN A 164      53.248  80.268 128.307  1.00  0.00           O
ATOM   2668  N   CYS A 165      51.718  79.148 127.167  1.00  0.00           N
ATOM   2670  CA  CYS A 165      52.558  77.998 127.017  1.00  0.00           C
ATOM   2672  CB  CYS A 165      52.448  77.038 128.228  1.00  0.00           C
ATOM   2675  SG  CYS A 165      50.748  76.828 128.897  1.00  0.00           S
ATOM   2677  C   CYS A 165      52.258  77.298 125.717  1.00  0.00           C
ATOM   2678  O   CYS A 165      51.118  77.228 125.278  1.00  0.00           O
ATOM   2679  N   VAL A 166      53.288  76.768 125.038  1.00  0.00           N
ATOM   2681  CA  VAL A 166      53.158  76.228 123.697  1.00  0.00           C
ATOM   2683  CB  VAL A 166      53.968  77.048 122.697  1.00  0.00           C
ATOM   2685  CG1 VAL A 166      53.998  76.398 121.298  1.00  0.00           C
ATOM   2689  CG2 VAL A 166      53.338  78.448 122.597  1.00  0.00           C
ATOM   2693  C   VAL A 166      53.648  74.798 123.717  1.00  0.00           C
ATOM   2694  O   VAL A 166      54.848  74.538 123.818  1.00  0.00           O
ATOM   2695  N   SER A 167      52.748  73.808 123.617  1.00  0.00           N
ATOM   2697  CA  SER A 167      53.188  72.428 123.678  1.00  0.00           C
ATOM   2699  CB  SER A 167      53.308  71.908 125.138  1.00  0.00           C
ATOM   2702  OG  SER A 167      52.118  72.068 125.927  1.00  0.00           O
ATOM   2704  C   SER A 167      52.338  71.498 122.867  1.00  0.00           C
ATOM   2705  O   SER A 167      51.118  71.488 122.958  1.00  0.00           O
ATOM   2706  N   GLY A 168      52.998  70.648 122.047  1.00  0.00           N
ATOM   2708  CA  GLY A 168      52.378  69.478 121.418  1.00  0.00           C
ATOM   2711  C   GLY A 168      51.748  69.778 120.097  1.00  0.00           C
ATOM   2712  O   GLY A 168      50.548  69.998 120.068  1.00  0.00           O
ATOM   2713  N   LEU A 169      52.478  69.728 118.967  1.00  0.00           N
ATOM   2715  CA  LEU A 169      52.178  70.448 117.727  1.00  0.00           C
ATOM   2717  CB  LEU A 169      52.908  69.888 116.477  1.00  0.00           C
ATOM   2720  CG  LEU A 169      54.438  69.998 116.377  1.00  0.00           C
ATOM   2722  CD1 LEU A 169      54.868  71.448 116.257  1.00  0.00           C
ATOM   2726  CD2 LEU A 169      55.188  69.278 117.498  1.00  0.00           C
ATOM   2730  C   LEU A 169      50.738  70.828 117.367  1.00  0.00           C
ATOM   2731  O   LEU A 169      50.468  72.008 117.177  1.00  0.00           O
ATOM   2732  N   ALA A 170      49.748  69.908 117.348  1.00  0.00           N
ATOM   2734  CA  ALA A 170      48.348  70.268 117.157  1.00  0.00           C
ATOM   2736  CB  ALA A 170      47.438  69.028 117.187  1.00  0.00           C
ATOM   2740  C   ALA A 170      47.808  71.238 118.197  1.00  0.00           C
ATOM   2741  O   ALA A 170      47.128  72.208 117.887  1.00  0.00           O
ATOM   2742  N   LYS A 171      48.168  70.988 119.467  1.00  0.00           N
ATOM   2744  CA  LYS A 171      47.998  71.848 120.617  1.00  0.00           C
ATOM   2746  CB  LYS A 171      48.088  71.008 121.917  1.00  0.00           C
ATOM   2749  CG  LYS A 171      46.958  69.998 122.078  1.00  0.00           C
ATOM   2752  CD  LYS A 171      47.138  69.158 123.337  1.00  0.00           C
ATOM   2755  CE  LYS A 171      45.888  68.358 123.658  1.00  0.00           C
ATOM   2758  NZ  LYS A 171      46.048  67.698 124.957  1.00  0.00           N
ATOM   2762  C   LYS A 171      49.018  72.968 120.717  1.00  0.00           C
ATOM   2763  O   LYS A 171      48.808  73.948 121.428  1.00  0.00           O
ATOM   2764  N   ALA A 172      50.168  72.898 120.017  1.00  0.00           N
ATOM   2766  CA  ALA A 172      51.158  73.968 120.007  1.00  0.00           C
ATOM   2768  CB  ALA A 172      52.558  73.428 119.677  1.00  0.00           C
ATOM   2772  C   ALA A 172      50.798  75.048 119.008  1.00  0.00           C
ATOM   2773  O   ALA A 172      51.118  76.218 119.198  1.00  0.00           O
ATOM   2774  N   GLN A 173      50.028  74.678 117.968  1.00  0.00           N
ATOM   2776  CA  GLN A 173      49.268  75.558 117.107  1.00  0.00           C
ATOM   2778  CB  GLN A 173      48.478  74.698 116.057  1.00  0.00           C
ATOM   2781  CG  GLN A 173      47.668  75.488 114.998  1.00  0.00           C
ATOM   2784  CD  GLN A 173      46.668  74.668 114.148  1.00  0.00           C
ATOM   2785  OE1 GLN A 173      46.028  75.148 113.208  1.00  0.00           O
ATOM   2786  NE2 GLN A 173      46.478  73.388 114.478  1.00  0.00           N
ATOM   2789  C   GLN A 173      48.278  76.338 117.948  1.00  0.00           C
ATOM   2790  O   GLN A 173      48.148  77.548 117.828  1.00  0.00           O
ATOM   2791  N   LEU A 174      47.568  75.658 118.868  1.00  0.00           N
ATOM   2793  CA  LEU A 174      46.578  76.298 119.708  1.00  0.00           C
ATOM   2795  CB  LEU A 174      45.598  75.218 120.208  1.00  0.00           C
ATOM   2798  CG  LEU A 174      44.368  75.008 119.307  1.00  0.00           C
ATOM   2800  CD1 LEU A 174      43.508  76.268 119.267  1.00  0.00           C
ATOM   2804  CD2 LEU A 174      44.698  74.498 117.898  1.00  0.00           C
ATOM   2808  C   LEU A 174      47.148  77.028 120.917  1.00  0.00           C
ATOM   2809  O   LEU A 174      46.478  77.848 121.547  1.00  0.00           O
ATOM   2810  N   SER A 175      48.388  76.668 121.267  1.00  0.00           N
ATOM   2812  CA  SER A 175      49.138  77.138 122.417  1.00  0.00           C
ATOM   2814  CB  SER A 175      49.358  78.668 122.457  1.00  0.00           C
ATOM   2817  OG  SER A 175      49.908  79.128 121.217  1.00  0.00           O
ATOM   2819  C   SER A 175      48.588  76.588 123.707  1.00  0.00           C
ATOM   2820  O   SER A 175      48.288  77.288 124.667  1.00  0.00           O
ATOM   2821  N   SER A 176      48.318  75.268 123.767  1.00  0.00           N
ATOM   2823  CA  SER A 176      47.498  74.688 124.807  1.00  0.00           C
ATOM   2825  CB  SER A 176      46.168  74.158 124.237  1.00  0.00           C
ATOM   2828  OG  SER A 176      45.158  73.918 125.227  1.00  0.00           O
ATOM   2830  C   SER A 176      48.218  73.568 125.507  1.00  0.00           C
ATOM   2831  O   SER A 176      48.908  72.758 124.898  1.00  0.00           O
ATOM   2832  N   VAL A 177      48.098  73.518 126.838  1.00  0.00           N
ATOM   2834  CA  VAL A 177      48.708  72.468 127.627  1.00  0.00           C
ATOM   2836  CB  VAL A 177      49.008  72.918 129.047  1.00  0.00           C
ATOM   2838  CG1 VAL A 177      47.718  73.188 129.848  1.00  0.00           C
ATOM   2842  CG2 VAL A 177      49.918  71.898 129.767  1.00  0.00           C
ATOM   2846  C   VAL A 177      47.788  71.278 127.577  1.00  0.00           C
ATOM   2847  O   VAL A 177      46.568  71.408 127.428  1.00  0.00           O
ATOM   2848  N   GLY A 178      48.358  70.068 127.647  1.00  0.00           N
ATOM   2850  CA  GLY A 178      47.608  68.838 127.747  1.00  0.00           C
ATOM   2853  C   GLY A 178      46.608  68.678 128.857  1.00  0.00           C
ATOM   2854  O   GLY A 178      46.428  69.528 129.737  1.00  0.00           O
ATOM   2855  N   GLU A 179      45.928  67.528 128.837  1.00  0.00           N
ATOM   2857  CA  GLU A 179      44.988  67.148 129.848  1.00  0.00           C
ATOM   2859  CB  GLU A 179      43.848  66.258 129.297  1.00  0.00           C
ATOM   2862  CG  GLU A 179      43.018  66.908 128.157  1.00  0.00           C
ATOM   2865  CD  GLU A 179      42.128  65.858 127.498  1.00  0.00           C
ATOM   2866  OE1 GLU A 179      42.728  64.918 126.907  1.00  0.00           O
ATOM   2867  OE2 GLU A 179      40.888  65.968 127.538  1.00  0.00           O
ATOM   2868  C   GLU A 179      45.698  66.358 130.927  1.00  0.00           C
ATOM   2869  O   GLU A 179      46.638  65.598 130.647  1.00  0.00           O
ATOM   2870  N   GLY A 180      45.238  66.478 132.187  1.00  0.00           N
ATOM   2872  CA  GLY A 180      45.568  65.528 133.237  1.00  0.00           C
ATOM   2875  C   GLY A 180      45.178  64.108 132.877  1.00  0.00           C
ATOM   2876  O   GLY A 180      44.038  63.858 132.507  1.00  0.00           O
ATOM   2877  N   ASP A 181      46.158  63.178 132.968  1.00  0.00           N
ATOM   2879  CA  ASP A 181      46.048  61.768 132.607  1.00  0.00           C
ATOM   2881  CB  ASP A 181      44.718  61.078 133.057  1.00  0.00           C
ATOM   2884  CG  ASP A 181      44.758  59.558 133.208  1.00  0.00           C
ATOM   2885  OD1 ASP A 181      45.128  58.818 132.258  1.00  0.00           O
ATOM   2886  OD2 ASP A 181      44.328  59.088 134.297  1.00  0.00           O
ATOM   2887  C   ASP A 181      46.488  61.468 131.178  1.00  0.00           C
ATOM   2888  O   ASP A 181      47.058  60.408 130.917  1.00  0.00           O
ATOM   2889  N   LYS A 182      46.358  62.418 130.217  1.00  0.00           N
ATOM   2891  CA  LYS A 182      46.728  62.188 128.818  1.00  0.00           C
ATOM   2893  CB  LYS A 182      46.368  63.398 127.898  1.00  0.00           C
ATOM   2896  CG  LYS A 182      46.658  63.198 126.397  1.00  0.00           C
ATOM   2899  CD  LYS A 182      45.988  64.248 125.477  1.00  0.00           C
ATOM   2902  CE  LYS A 182      45.678  63.708 124.078  1.00  0.00           C
ATOM   2905  NZ  LYS A 182      44.788  64.608 123.318  1.00  0.00           N
ATOM   2909  C   LYS A 182      48.168  61.718 128.658  1.00  0.00           C
ATOM   2910  O   LYS A 182      49.068  62.138 129.407  1.00  0.00           O
ATOM   2911  N   LYS A 183      48.418  60.748 127.747  1.00  0.00           N
ATOM   2913  CA  LYS A 183      49.678  60.038 127.678  1.00  0.00           C
ATOM   2915  CB  LYS A 183      49.478  58.508 127.498  1.00  0.00           C
ATOM   2918  CG  LYS A 183      48.868  57.768 128.717  1.00  0.00           C
ATOM   2921  CD  LYS A 183      47.338  57.888 128.868  1.00  0.00           C
ATOM   2924  CE  LYS A 183      46.708  57.088 130.027  1.00  0.00           C
ATOM   2927  NZ  LYS A 183      47.268  57.508 131.327  1.00  0.00           N
ATOM   2931  C   LYS A 183      50.508  60.548 126.517  1.00  0.00           C
ATOM   2932  O   LYS A 183      51.688  60.258 126.388  1.00  0.00           O
ATOM   2933  N   SER A 184      49.888  61.398 125.687  1.00  0.00           N
ATOM   2935  CA  SER A 184      50.568  62.158 124.667  1.00  0.00           C
ATOM   2937  CB  SER A 184      49.688  62.658 123.497  1.00  0.00           C
ATOM   2940  OG  SER A 184      48.908  61.618 122.907  1.00  0.00           O
ATOM   2942  C   SER A 184      51.128  63.348 125.377  1.00  0.00           C
ATOM   2943  O   SER A 184      50.398  64.278 125.737  1.00  0.00           O
ATOM   2944  N   TRP A 185      52.438  63.338 125.577  1.00  0.00           N
ATOM   2946  CA  TRP A 185      53.158  64.428 126.158  1.00  0.00           C
ATOM   2948  CB  TRP A 185      54.078  63.888 127.278  1.00  0.00           C
ATOM   2951  CG  TRP A 185      53.398  63.148 128.388  1.00  0.00           C
ATOM   2952  CD1 TRP A 185      53.348  61.788 128.577  1.00  0.00           C
ATOM   2954  NE1 TRP A 185      52.828  61.518 129.827  1.00  0.00           N
ATOM   2956  CE2 TRP A 185      52.568  62.678 130.468  1.00  0.00           C
ATOM   2957  CD2 TRP A 185      52.828  63.728 129.568  1.00  0.00           C
ATOM   2958  CE3 TRP A 185      52.538  65.028 129.937  1.00  0.00           C
ATOM   2960  CZ3 TRP A 185      52.068  65.288 131.217  1.00  0.00           C
ATOM   2962  CZ2 TRP A 185      52.178  62.928 131.777  1.00  0.00           C
ATOM   2964  CH2 TRP A 185      51.918  64.258 132.148  1.00  0.00           C
ATOM   2966  C   TRP A 185      54.018  64.978 125.048  1.00  0.00           C
ATOM   2967  O   TRP A 185      54.728  64.228 124.377  1.00  0.00           O
ATOM   2968  N   PHE A 186      53.988  66.318 124.817  1.00  0.00           N
ATOM   2970  CA  PHE A 186      55.008  66.998 124.058  1.00  0.00           C
ATOM   2972  CB  PHE A 186      54.808  68.548 123.928  1.00  0.00           C
ATOM   2975  CG  PHE A 186      55.678  69.178 122.837  1.00  0.00           C
ATOM   2976  CD1 PHE A 186      55.648  68.648 121.537  1.00  0.00           C
ATOM   2978  CE1 PHE A 186      56.558  69.068 120.557  1.00  0.00           C
ATOM   2980  CZ  PHE A 186      57.478  70.068 120.848  1.00  0.00           C
ATOM   2982  CD2 PHE A 186      56.568  70.238 123.088  1.00  0.00           C
ATOM   2984  CE2 PHE A 186      57.498  70.648 122.118  1.00  0.00           C
ATOM   2986  C   PHE A 186      56.348  66.688 124.667  1.00  0.00           C
ATOM   2987  O   PHE A 186      56.468  66.238 125.807  1.00  0.00           O
ATOM   2988  N   CYS A 187      57.448  66.968 123.977  1.00  0.00           N
ATOM   2990  CA  CYS A 187      58.758  66.928 124.587  1.00  0.00           C
ATOM   2992  CB  CYS A 187      59.898  67.128 123.567  1.00  0.00           C
ATOM   2995  SG  CYS A 187      59.398  67.798 121.967  1.00  0.00           S
ATOM   2997  C   CYS A 187      58.818  67.868 125.778  1.00  0.00           C
ATOM   2998  O   CYS A 187      59.348  67.498 126.827  1.00  0.00           O
ATOM   2999  N   SER A 188      58.178  69.058 125.657  1.00  0.00           N
ATOM   3001  CA  SER A 188      57.858  69.888 126.818  1.00  0.00           C
ATOM   3003  CB  SER A 188      56.888  71.088 126.508  1.00  0.00           C
ATOM   3006  OG  SER A 188      56.548  71.878 127.657  1.00  0.00           O
ATOM   3008  C   SER A 188      57.178  69.128 127.928  1.00  0.00           C
ATOM   3009  O   SER A 188      57.618  69.058 129.068  1.00  0.00           O
ATOM   3010  N   GLU A 189      56.058  68.488 127.607  1.00  0.00           N
ATOM   3012  CA  GLU A 189      55.198  68.038 128.648  1.00  0.00           C
ATOM   3014  CB  GLU A 189      53.748  67.908 128.147  1.00  0.00           C
ATOM   3017  CG  GLU A 189      53.198  69.138 127.398  1.00  0.00           C
ATOM   3020  CD  GLU A 189      51.948  68.788 126.598  1.00  0.00           C
ATOM   3021  OE1 GLU A 189      51.948  67.758 125.877  1.00  0.00           O
ATOM   3022  OE2 GLU A 189      50.968  69.568 126.667  1.00  0.00           O
ATOM   3023  C   GLU A 189      55.738  66.748 129.257  1.00  0.00           C
ATOM   3024  O   GLU A 189      55.438  66.378 130.387  1.00  0.00           O
ATOM   3025  N   PHE A 190      56.648  66.038 128.547  1.00  0.00           N
ATOM   3027  CA  PHE A 190      57.358  64.918 129.098  1.00  0.00           C
ATOM   3029  CB  PHE A 190      58.228  64.258 127.977  1.00  0.00           C
ATOM   3032  CG  PHE A 190      59.198  63.238 128.528  1.00  0.00           C
ATOM   3033  CD1 PHE A 190      58.708  62.268 129.407  1.00  0.00           C
ATOM   3035  CE1 PHE A 190      59.578  61.408 130.087  1.00  0.00           C
ATOM   3037  CZ  PHE A 190      60.958  61.548 129.908  1.00  0.00           C
ATOM   3039  CD2 PHE A 190      60.588  63.348 128.328  1.00  0.00           C
ATOM   3041  CE2 PHE A 190      61.458  62.528 129.047  1.00  0.00           C
ATOM   3043  C   PHE A 190      58.208  65.278 130.318  1.00  0.00           C
ATOM   3044  O   PHE A 190      58.118  64.658 131.377  1.00  0.00           O
ATOM   3045  N   VAL A 191      59.018  66.328 130.188  1.00  0.00           N
ATOM   3047  CA  VAL A 191      59.948  66.698 131.228  1.00  0.00           C
ATOM   3049  CB  VAL A 191      61.388  66.718 130.687  1.00  0.00           C
ATOM   3051  CG1 VAL A 191      62.338  67.608 131.508  1.00  0.00           C
ATOM   3055  CG2 VAL A 191      61.498  66.968 129.178  1.00  0.00           C
ATOM   3059  C   VAL A 191      59.418  67.878 132.037  1.00  0.00           C
ATOM   3060  O   VAL A 191      59.908  68.158 133.127  1.00  0.00           O
ATOM   3061  N   THR A 192      58.288  68.528 131.637  1.00  0.00           N
ATOM   3063  CA  THR A 192      57.428  69.268 132.568  1.00  0.00           C
ATOM   3065  CB  THR A 192      56.318  70.158 131.947  1.00  0.00           C
ATOM   3067  OG1 THR A 192      55.988  71.288 132.758  1.00  0.00           O
ATOM   3069  CG2 THR A 192      54.958  69.478 131.797  1.00  0.00           C
ATOM   3073  C   THR A 192      56.828  68.338 133.588  1.00  0.00           C
ATOM   3074  O   THR A 192      56.778  68.678 134.767  1.00  0.00           O
ATOM   3075  N   ASP A 193      56.398  67.108 133.197  1.00  0.00           N
ATOM   3077  CA  ASP A 193      55.958  66.138 134.167  1.00  0.00           C
ATOM   3079  CB  ASP A 193      55.378  64.888 133.477  1.00  0.00           C
ATOM   3082  CG  ASP A 193      54.648  64.008 134.467  1.00  0.00           C
ATOM   3083  OD1 ASP A 193      53.728  64.518 135.168  1.00  0.00           O
ATOM   3084  OD2 ASP A 193      54.928  62.788 134.528  1.00  0.00           O
ATOM   3085  C   ASP A 193      57.068  65.768 135.147  1.00  0.00           C
ATOM   3086  O   ASP A 193      56.878  65.898 136.337  1.00  0.00           O
ATOM   3087  N   ALA A 194      58.278  65.418 134.657  1.00  0.00           N
ATOM   3089  CA  ALA A 194      59.398  65.058 135.517  1.00  0.00           C
ATOM   3091  CB  ALA A 194      60.608  64.638 134.677  1.00  0.00           C
ATOM   3095  C   ALA A 194      59.818  66.158 136.497  1.00  0.00           C
ATOM   3096  O   ALA A 194      59.998  65.928 137.688  1.00  0.00           O
ATOM   3097  N   PHE A 195      59.938  67.408 136.017  1.00  0.00           N
ATOM   3099  CA  PHE A 195      60.438  68.498 136.838  1.00  0.00           C
ATOM   3101  CB  PHE A 195      61.098  69.618 135.997  1.00  0.00           C
ATOM   3104  CG  PHE A 195      62.518  69.198 135.748  1.00  0.00           C
ATOM   3105  CD1 PHE A 195      62.788  68.058 134.978  1.00  0.00           C
ATOM   3107  CE1 PHE A 195      64.088  67.558 134.877  1.00  0.00           C
ATOM   3109  CZ  PHE A 195      65.128  68.198 135.547  1.00  0.00           C
ATOM   3111  CD2 PHE A 195      63.578  69.868 136.377  1.00  0.00           C
ATOM   3113  CE2 PHE A 195      64.888  69.368 136.277  1.00  0.00           C
ATOM   3115  C   PHE A 195      59.398  69.048 137.787  1.00  0.00           C
ATOM   3116  O   PHE A 195      59.738  69.538 138.857  1.00  0.00           O
ATOM   3117  N   ALA A 196      58.098  68.868 137.467  1.00  0.00           N
ATOM   3119  CA  ALA A 196      56.998  69.158 138.368  1.00  0.00           C
ATOM   3121  CB  ALA A 196      55.668  69.158 137.597  1.00  0.00           C
ATOM   3125  C   ALA A 196      56.868  68.198 139.537  1.00  0.00           C
ATOM   3126  O   ALA A 196      56.018  68.368 140.407  1.00  0.00           O
ATOM   3127  N   LYS A 197      57.678  67.118 139.598  1.00  0.00           N
ATOM   3129  CA  LYS A 197      57.708  66.208 140.737  1.00  0.00           C
ATOM   3131  CB  LYS A 197      57.688  64.738 140.258  1.00  0.00           C
ATOM   3134  CG  LYS A 197      56.728  64.458 139.087  1.00  0.00           C
ATOM   3137  CD  LYS A 197      55.228  64.258 139.348  1.00  0.00           C
ATOM   3140  CE  LYS A 197      54.488  64.108 138.007  1.00  0.00           C
ATOM   3143  NZ  LYS A 197      53.078  63.688 138.147  1.00  0.00           N
ATOM   3147  C   LYS A 197      59.008  66.448 141.508  1.00  0.00           C
ATOM   3148  O   LYS A 197      59.158  66.048 142.657  1.00  0.00           O
ATOM   3149  N   ALA A 198      59.958  67.168 140.888  1.00  0.00           N
ATOM   3151  CA  ALA A 198      61.208  67.568 141.497  1.00  0.00           C
ATOM   3153  CB  ALA A 198      62.308  67.568 140.407  1.00  0.00           C
ATOM   3157  C   ALA A 198      61.078  68.958 142.078  1.00  0.00           C
ATOM   3158  O   ALA A 198      61.998  69.518 142.678  1.00  0.00           O
ATOM   3159  N   GLY A 199      59.888  69.578 141.937  1.00  0.00           N
ATOM   3161  CA  GLY A 199      59.568  70.848 142.538  1.00  0.00           C
ATOM   3164  C   GLY A 199      59.788  72.028 141.667  1.00  0.00           C
ATOM   3165  O   GLY A 199      59.878  73.138 142.177  1.00  0.00           O
ATOM   3166  N   HIS A 200      59.928  71.868 140.348  1.00  0.00           N
ATOM   3168  CA  HIS A 200      60.228  72.988 139.458  1.00  0.00           C
ATOM   3170  CB  HIS A 200      61.668  72.818 138.897  1.00  0.00           C
ATOM   3173  ND1 HIS A 200      62.738  75.018 138.357  1.00  0.00           N
ATOM   3174  CG  HIS A 200      62.138  73.848 137.907  1.00  0.00           C
ATOM   3175  CE1 HIS A 200      63.158  75.628 137.267  1.00  0.00           C
ATOM   3177  NE2 HIS A 200      62.848  74.928 136.148  1.00  0.00           N
ATOM   3179  CD2 HIS A 200      62.208  73.778 136.547  1.00  0.00           C
ATOM   3181  C   HIS A 200      59.248  73.048 138.287  1.00  0.00           C
ATOM   3182  O   HIS A 200      59.508  72.398 137.278  1.00  0.00           O
ATOM   3183  N   PRO A 201      58.178  73.848 138.318  1.00  0.00           N
ATOM   3184  CD  PRO A 201      57.408  73.988 139.557  1.00  0.00           C
ATOM   3187  CA  PRO A 201      57.258  73.828 137.208  1.00  0.00           C
ATOM   3189  CB  PRO A 201      56.088  73.028 137.767  1.00  0.00           C
ATOM   3192  CG  PRO A 201      55.978  73.508 139.218  1.00  0.00           C
ATOM   3195  C   PRO A 201      56.798  75.208 136.767  1.00  0.00           C
ATOM   3196  O   PRO A 201      56.548  76.118 137.557  1.00  0.00           O
ATOM   3197  N   LEU A 202      56.638  75.358 135.448  1.00  0.00           N
ATOM   3199  CA  LEU A 202      55.698  76.308 134.877  1.00  0.00           C
ATOM   3201  CB  LEU A 202      56.308  77.418 133.958  1.00  0.00           C
ATOM   3204  CG  LEU A 202      57.358  78.408 134.528  1.00  0.00           C
ATOM   3206  CD1 LEU A 202      56.768  79.498 135.428  1.00  0.00           C
ATOM   3210  CD2 LEU A 202      58.558  77.768 135.237  1.00  0.00           C
ATOM   3214  C   LEU A 202      54.758  75.388 134.107  1.00  0.00           C
ATOM   3215  O   LEU A 202      54.308  74.368 134.618  1.00  0.00           O
ATOM   3216  N   THR A 203      54.508  75.648 132.808  1.00  0.00           N
ATOM   3218  CA  THR A 203      54.268  74.558 131.858  1.00  0.00           C
ATOM   3220  CB  THR A 203      53.058  74.778 130.977  1.00  0.00           C
ATOM   3222  OG1 THR A 203      51.888  74.638 131.757  1.00  0.00           O
ATOM   3224  CG2 THR A 203      52.958  73.748 129.827  1.00  0.00           C
ATOM   3228  C   THR A 203      55.488  74.588 130.987  1.00  0.00           C
ATOM   3229  O   THR A 203      55.688  75.568 130.287  1.00  0.00           O
ATOM   3230  N   LEU A 204      56.398  73.598 131.137  1.00  0.00           N
ATOM   3232  CA  LEU A 204      57.818  73.898 131.038  1.00  0.00           C
ATOM   3234  CB  LEU A 204      58.188  75.098 131.917  1.00  0.00           C
ATOM   3237  CG  LEU A 204      59.668  75.408 132.227  1.00  0.00           C
ATOM   3239  CD1 LEU A 204      59.758  76.928 132.167  1.00  0.00           C
ATOM   3243  CD2 LEU A 204      60.178  74.828 133.557  1.00  0.00           C
ATOM   3247  C   LEU A 204      58.698  72.788 131.547  1.00  0.00           C
ATOM   3248  O   LEU A 204      58.448  72.188 132.587  1.00  0.00           O
ATOM   3249  N   ALA A 205      59.778  72.468 130.837  1.00  0.00           N
ATOM   3251  CA  ALA A 205      60.278  71.128 130.807  1.00  0.00           C
ATOM   3253  CB  ALA A 205      59.998  70.588 129.428  1.00  0.00           C
ATOM   3257  C   ALA A 205      61.738  71.138 131.008  1.00  0.00           C
ATOM   3258  O   ALA A 205      62.478  70.628 130.178  1.00  0.00           O
ATOM   3259  N   GLN A 206      62.178  71.788 132.087  1.00  0.00           N
ATOM   3261  CA  GLN A 206      63.568  72.158 132.247  1.00  0.00           C
ATOM   3263  CB  GLN A 206      64.298  70.848 132.507  1.00  0.00           C
ATOM   3266  CG  GLN A 206      65.638  71.018 133.187  1.00  0.00           C
ATOM   3269  CD  GLN A 206      66.378  69.708 133.027  1.00  0.00           C
ATOM   3270  OE1 GLN A 206      65.788  68.678 132.727  1.00  0.00           O
ATOM   3271  NE2 GLN A 206      67.718  69.788 133.138  1.00  0.00           N
ATOM   3274  C   GLN A 206      64.048  73.018 131.047  1.00  0.00           C
ATOM   3275  O   GLN A 206      63.218  73.528 130.318  1.00  0.00           O
ATOM   3276  N   SER A 207      65.348  73.348 130.848  1.00  0.00           N
ATOM   3278  CA  SER A 207      65.668  74.488 129.978  1.00  0.00           C
ATOM   3280  CB  SER A 207      66.618  75.518 130.638  1.00  0.00           C
ATOM   3283  OG  SER A 207      67.818  74.918 131.108  1.00  0.00           O
ATOM   3285  C   SER A 207      66.128  74.168 128.588  1.00  0.00           C
ATOM   3286  O   SER A 207      67.308  73.938 128.318  1.00  0.00           O
ATOM   3287  N   GLY A 208      65.198  74.238 127.607  1.00  0.00           N
ATOM   3289  CA  GLY A 208      65.588  73.918 126.257  1.00  0.00           C
ATOM   3292  C   GLY A 208      64.578  74.188 125.208  1.00  0.00           C
ATOM   3293  O   GLY A 208      64.158  75.308 124.967  1.00  0.00           O
ATOM   3294  N   TRP A 209      64.198  73.128 124.508  1.00  0.00           N
ATOM   3296  CA  TRP A 209      63.578  73.148 123.208  1.00  0.00           C
ATOM   3298  CB  TRP A 209      64.728  72.328 122.428  1.00  0.00           C
ATOM   3301  CG  TRP A 209      65.078  72.118 120.958  1.00  0.00           C
ATOM   3302  CD1 TRP A 209      64.958  72.818 119.778  1.00  0.00           C
ATOM   3304  NE1 TRP A 209      65.418  72.088 118.707  1.00  0.00           N
ATOM   3306  CE2 TRP A 209      66.078  71.028 119.157  1.00  0.00           C
ATOM   3307  CD2 TRP A 209      65.968  71.038 120.568  1.00  0.00           C
ATOM   3308  CE3 TRP A 209      66.738  70.138 121.288  1.00  0.00           C
ATOM   3310  CZ3 TRP A 209      67.618  69.308 120.617  1.00  0.00           C
ATOM   3312  CZ2 TRP A 209      66.858  70.128 118.468  1.00  0.00           C
ATOM   3314  CH2 TRP A 209      67.658  69.298 119.227  1.00  0.00           C
ATOM   3316  C   TRP A 209      62.098  72.728 123.528  1.00  0.00           C
ATOM   3317  O   TRP A 209      61.598  71.698 123.117  1.00  0.00           O
ATOM   3318  N   ILE A 210      61.378  73.528 124.367  1.00  0.00           N
ATOM   3320  CA  ILE A 210      60.168  73.228 125.157  1.00  0.00           C
ATOM   3322  CB  ILE A 210      60.278  73.858 126.587  1.00  0.00           C
ATOM   3324  CG2 ILE A 210      59.318  73.248 127.618  1.00  0.00           C
ATOM   3328  CG1 ILE A 210      61.678  73.818 127.237  1.00  0.00           C
ATOM   3331  CD  ILE A 210      61.808  74.978 128.237  1.00  0.00           C
ATOM   3335  C   ILE A 210      58.838  73.698 124.508  1.00  0.00           C
ATOM   3336  O   ILE A 210      58.598  73.548 123.307  1.00  0.00           O
ATOM   3337  N   SER A 211      57.918  74.308 125.287  1.00  0.00           N
ATOM   3339  CA  SER A 211      57.328  75.628 125.097  1.00  0.00           C
ATOM   3341  CB  SER A 211      56.268  75.928 126.197  1.00  0.00           C
ATOM   3344  OG  SER A 211      56.708  75.588 127.507  1.00  0.00           O
ATOM   3346  C   SER A 211      58.458  76.638 125.197  1.00  0.00           C
ATOM   3347  O   SER A 211      58.748  77.158 126.257  1.00  0.00           O
ATOM   3348  N   PRO A 212      59.238  76.858 124.167  1.00  0.00           N
ATOM   3349  CD  PRO A 212      58.868  76.698 122.758  1.00  0.00           C
ATOM   3352  CA  PRO A 212      60.688  76.788 124.358  1.00  0.00           C
ATOM   3354  CB  PRO A 212      61.238  76.528 122.968  1.00  0.00           C
ATOM   3357  CG  PRO A 212      60.068  76.088 122.098  1.00  0.00           C
ATOM   3360  C   PRO A 212      61.308  77.958 125.057  1.00  0.00           C
ATOM   3361  O   PRO A 212      62.278  77.788 125.787  1.00  0.00           O
ATOM   3362  N   ALA A 213      60.728  79.138 124.867  1.00  0.00           N
ATOM   3364  CA  ALA A 213      61.098  80.358 125.527  1.00  0.00           C
ATOM   3366  CB  ALA A 213      60.158  81.448 124.987  1.00  0.00           C
ATOM   3370  C   ALA A 213      61.008  80.268 127.057  1.00  0.00           C
ATOM   3371  O   ALA A 213      61.798  80.898 127.758  1.00  0.00           O
ATOM   3372  N   ASP A 214      60.068  79.468 127.607  1.00  0.00           N
ATOM   3374  CA  ASP A 214      59.678  79.478 128.997  1.00  0.00           C
ATOM   3376  CB  ASP A 214      58.518  78.458 129.218  1.00  0.00           C
ATOM   3379  CG  ASP A 214      57.218  78.848 128.528  1.00  0.00           C
ATOM   3380  OD1 ASP A 214      57.038  80.038 128.208  1.00  0.00           O
ATOM   3381  OD2 ASP A 214      56.298  77.998 128.487  1.00  0.00           O
ATOM   3382  C   ASP A 214      60.818  79.258 130.007  1.00  0.00           C
ATOM   3383  O   ASP A 214      60.828  79.888 131.067  1.00  0.00           O
ATOM   3384  N   LEU A 215      61.808  78.358 129.737  1.00  0.00           N
ATOM   3386  CA  LEU A 215      62.988  78.238 130.608  1.00  0.00           C
ATOM   3388  CB  LEU A 215      63.078  76.858 131.327  1.00  0.00           C
ATOM   3391  CG  LEU A 215      63.808  76.858 132.697  1.00  0.00           C
ATOM   3393  CD1 LEU A 215      63.098  77.668 133.777  1.00  0.00           C
ATOM   3397  CD2 LEU A 215      63.998  75.438 133.248  1.00  0.00           C
ATOM   3401  C   LEU A 215      64.298  78.438 129.848  1.00  0.00           C
ATOM   3402  O   LEU A 215      65.358  78.478 130.468  1.00  0.00           O
ATOM   3403  N   MET A 216      64.268  78.588 128.517  1.00  0.00           N
ATOM   3405  CA  MET A 216      65.488  78.858 127.767  1.00  0.00           C
ATOM   3407  CB  MET A 216      65.378  78.358 126.318  1.00  0.00           C
ATOM   3410  CG  MET A 216      66.668  78.628 125.507  1.00  0.00           C
ATOM   3413  SD  MET A 216      68.148  77.948 126.318  1.00  0.00           S
ATOM   3414  CE  MET A 216      68.278  76.508 125.258  1.00  0.00           C
ATOM   3418  C   MET A 216      65.908  80.348 127.767  1.00  0.00           C
ATOM   3419  OT1 MET A 216      65.108  81.248 127.408  1.00  0.00           O
ATOM   3420  OT2 MET A 216      67.108  80.598 128.068  1.00  0.00           O
ATOM   3421  NH3 POPEB 217     108.048  59.418 109.447  1.00  0.00           N
ATOM   3425  C12 POPEB 217     108.508  57.998 109.487  1.00  0.00           C
ATOM   3428  C11 POPEB 217     109.258  57.788 110.787  1.00  0.00           C
ATOM   3431  P   POPEB 217     111.468  58.508 111.818  1.00  0.00           P
ATOM   3432  O13 POPEB 217     112.308  59.728 111.917  1.00  0.00           O
ATOM   3433  O14 POPEB 217     110.848  58.098 113.088  1.00  0.00           O
ATOM   3434  O11 POPEB 217     112.268  57.378 111.038  1.00  0.00           O
ATOM   3435  O12 POPEB 217     110.268  58.788 110.857  1.00  0.00           O
ATOM   3436  C1  POPEB 217     112.558  57.638 109.648  1.00  0.00           C
ATOM   3439  C2  POPEB 217     112.618  56.318 108.807  1.00  0.00           C
ATOM   3441  O21 POPEB 217     112.898  56.638 107.437  1.00  0.00           O
ATOM   3442  C21 POPEB 217     114.178  56.958 107.237  1.00  0.00           C
ATOM   3443  O22 POPEB 217     115.028  56.998 108.098  1.00  0.00           O
ATOM   3444  C22 POPEB 217     114.408  57.258 105.758  1.00  0.00           C
ATOM   3447  C3  POPEB 217     111.288  55.538 108.837  1.00  0.00           C
ATOM   3450  O31 POPEB 217     111.468  54.158 108.468  1.00  0.00           O
ATOM   3451  C31 POPEB 217     111.488  53.718 107.187  1.00  0.00           C
ATOM   3452  O32 POPEB 217     112.028  52.668 106.888  1.00  0.00           O
ATOM   3453  C32 POPEB 217     110.688  54.588 106.197  1.00  0.00           C
ATOM   3456  C23 POPEB 217     115.268  58.508 105.458  1.00  0.00           C
ATOM   3459  C24 POPEB 217     115.068  58.928 103.987  1.00  0.00           C
ATOM   3462  C25 POPEB 217     115.748  60.248 103.637  1.00  0.00           C
ATOM   3465  C26 POPEB 217     115.478  60.688 102.187  1.00  0.00           C
ATOM   3468  C27 POPEB 217     115.848  62.168 101.967  1.00  0.00           C
ATOM   3471  C28 POPEB 217     115.528  62.658 100.547  1.00  0.00           C
ATOM   3474  C29 POPEB 217     115.828  64.118 100.367  1.00  0.00           C
ATOM   3476 0C21 POPEB 217     115.698  64.788  99.208  1.00  0.00           C
ATOM   3478 1C21 POPEB 217     115.218  64.178  97.917  1.00  0.00           C
ATOM   3481 2C21 POPEB 217     116.248  64.188  96.767  1.00  0.00           C
ATOM   3484 3C21 POPEB 217     117.608  63.568  97.138  1.00  0.00           C
ATOM   3487 4C21 POPEB 217     118.658  64.608  97.548  1.00  0.00           C
ATOM   3490 5C21 POPEB 217     119.348  64.278  98.868  1.00  0.00           C
ATOM   3493 6C21 POPEB 217     120.288  65.418  99.297  1.00  0.00           C
ATOM   3496 7C21 POPEB 217     120.678  65.338 100.767  1.00  0.00           C
ATOM   3499 8C21 POPEB 217     121.598  66.478 101.197  1.00  0.00           C
ATOM   3503  C33 POPEB 217     110.438  53.858 104.848  1.00  0.00           C
ATOM   3506  C34 POPEB 217     109.978  54.758 103.697  1.00  0.00           C
ATOM   3509  C35 POPEB 217     109.828  53.998 102.387  1.00  0.00           C
ATOM   3512  C36 POPEB 217     109.508  54.958 101.237  1.00  0.00           C
ATOM   3515  C37 POPEB 217     108.938  54.178 100.057  1.00  0.00           C
ATOM   3518  C38 POPEB 217     108.658  55.038  98.827  1.00  0.00           C
ATOM   3521  C39 POPEB 217     108.208  54.168  97.657  1.00  0.00           C
ATOM   3524 0C31 POPEB 217     107.958  54.998  96.407  1.00  0.00           C
ATOM   3527 1C31 POPEB 217     107.488  54.158  95.227  1.00  0.00           C
ATOM   3530 2C31 POPEB 217     107.078  55.008  94.028  1.00  0.00           C
ATOM   3533 3C31 POPEB 217     108.228  55.848  93.447  1.00  0.00           C
ATOM   3536 4C31 POPEB 217     109.438  55.008  93.047  1.00  0.00           C
ATOM   3539 5C31 POPEB 217     110.258  55.718  91.978  1.00  0.00           C
ATOM   3542 6C31 POPEB 217     111.528  54.998  91.528  1.00  0.00           C
ATOM   3546  NH3 POPEC 218      75.678 123.838 104.618  1.00  0.00           N
ATOM   3550  C12 POPEC 218      76.238 125.168 104.178  1.00  0.00           C
ATOM   3553  C11 POPEC 218      75.188 125.988 103.377  1.00  0.00           C
ATOM   3556  P   POPEC 218      76.098 128.458 103.217  1.00  0.00           P
ATOM   3557  O13 POPEC 218      74.888 129.318 103.258  1.00  0.00           O
ATOM   3558  O14 POPEC 218      76.868 128.228 104.458  1.00  0.00           O
ATOM   3559  O11 POPEC 218      77.108 128.948 102.148  1.00  0.00           O
ATOM   3560  O12 POPEC 218      75.748 127.048 102.597  1.00  0.00           O
ATOM   3561  C1  POPEC 218      77.018 130.228 101.537  1.00  0.00           C
ATOM   3564  C2  POPEC 218      76.828 130.038 100.017  1.00  0.00           C
ATOM   3566  O21 POPEC 218      78.008 130.458  99.307  1.00  0.00           O
ATOM   3567  C21 POPEC 218      79.018 129.628  99.447  1.00  0.00           C
ATOM   3568  O22 POPEC 218      79.678 129.428 100.458  1.00  0.00           O
ATOM   3569  C22 POPEC 218      79.088 128.798  98.178  1.00  0.00           C
ATOM   3572  C3  POPEC 218      75.558 130.758  99.508  1.00  0.00           C
ATOM   3575  O31 POPEC 218      75.488 130.728  98.068  1.00  0.00           O
ATOM   3576  C31 POPEC 218      74.418 131.378  97.597  1.00  0.00           C
ATOM   3577  O32 POPEC 218      73.458 131.728  98.278  1.00  0.00           O
ATOM   3578  C32 POPEC 218      74.698 131.858  96.167  1.00  0.00           C
ATOM   3581  C23 POPEC 218      80.508 128.348  97.808  1.00  0.00           C
ATOM   3584  C24 POPEC 218      80.458 127.148  96.858  1.00  0.00           C
ATOM   3587  C25 POPEC 218      79.578 127.338  95.627  1.00  0.00           C
ATOM   3590  C26 POPEC 218      79.568 126.058  94.778  1.00  0.00           C
ATOM   3593  C27 POPEC 218      78.358 125.988  93.837  1.00  0.00           C
ATOM   3596  C28 POPEC 218      78.488 124.878  92.778  1.00  0.00           C
ATOM   3599  C29 POPEC 218      78.538 123.488  93.368  1.00  0.00           C
ATOM   3601 0C21 POPEC 218      78.238 122.358  92.708  1.00  0.00           C
ATOM   3603 1C21 POPEC 218      77.808 122.278  91.267  1.00  0.00           C
ATOM   3606 2C21 POPEC 218      76.288 122.058  91.178  1.00  0.00           C
ATOM   3609 3C21 POPEC 218      75.778 122.068  89.727  1.00  0.00           C
ATOM   3612 4C21 POPEC 218      74.258 121.858  89.638  1.00  0.00           C
ATOM   3615 5C21 POPEC 218      73.798 120.468  90.097  1.00  0.00           C
ATOM   3618 6C21 POPEC 218      72.278 120.368  90.287  1.00  0.00           C
ATOM   3621 7C21 POPEC 218      71.888 119.068  90.997  1.00  0.00           C
ATOM   3624 8C21 POPEC 218      70.398 118.748  90.877  1.00  0.00           C
ATOM   3628  C33 POPEC 218      74.218 130.898  95.068  1.00  0.00           C
ATOM   3631  C34 POPEC 218      75.078 129.628  95.038  1.00  0.00           C
ATOM   3634  C35 POPEC 218      74.538 128.588  94.058  1.00  0.00           C
ATOM   3637  C36 POPEC 218      74.518 129.068  92.607  1.00  0.00           C
ATOM   3640  C37 POPEC 218      74.128 127.928  91.657  1.00  0.00           C
ATOM   3643  C38 POPEC 218      74.068 128.368  90.188  1.00  0.00           C
ATOM   3646  C39 POPEC 218      75.128 127.698  89.318  1.00  0.00           C
ATOM   3649 0C31 POPEC 218      74.998 128.098  87.848  1.00  0.00           C
ATOM   3652 1C31 POPEC 218      75.928 127.318  86.907  1.00  0.00           C
ATOM   3655 2C31 POPEC 218      75.778 127.768  85.448  1.00  0.00           C
ATOM   3658 3C31 POPEC 218      76.428 126.778  84.467  1.00  0.00           C
ATOM   3661 4C31 POPEC 218      76.328 127.228  83.007  1.00  0.00           C
ATOM   3664 5C31 POPEC 218      76.568 126.078  82.028  1.00  0.00           C
ATOM   3667 6C31 POPEC 218      76.728 126.528  80.577  1.00  0.00           C
ATOM   3671  NH3 POPED 219       7.758   9.988  57.708  1.00  0.00           N
ATOM   3675  C12 POPED 219       7.258  10.368  59.077  1.00  0.00           C
ATOM   3678  C11 POPED 219       8.368  10.188  60.127  1.00  0.00           C
ATOM   3681  P   POPED 219       6.788  10.588  62.138  1.00  0.00           P
ATOM   3682  O13 POPED 219       5.588  11.088  61.458  1.00  0.00           O
ATOM   3683  O14 POPED 219       6.758   9.138  62.438  1.00  0.00           O
ATOM   3684  O11 POPED 219       6.928  11.218  63.577  1.00  0.00           O
ATOM   3685  O12 POPED 219       8.088  10.948  61.297  1.00  0.00           O
ATOM   3686  C1  POPED 219       7.868  12.278  63.807  1.00  0.00           C
ATOM   3689  C2  POPED 219       9.338  11.788  63.927  1.00  0.00           C
ATOM   3691  O21 POPED 219       9.418  10.488  64.537  1.00  0.00           O
ATOM   3692  C21 POPED 219       9.038  10.378  65.787  1.00  0.00           C
ATOM   3693  O22 POPED 219       8.718  11.278  66.537  1.00  0.00           O
ATOM   3694  C22 POPED 219       9.008   8.908  66.177  1.00  0.00           C
ATOM   3697  C3  POPED 219      10.228  12.858  64.618  1.00  0.00           C
ATOM   3700  O31 POPED 219      11.358  12.258  65.268  1.00  0.00           O
ATOM   3701  C31 POPED 219      12.558  12.638  64.938  1.00  0.00           C
ATOM   3702  O32 POPED 219      12.868  13.308  63.967  1.00  0.00           O
ATOM   3703  C32 POPED 219      13.508  12.008  65.947  1.00  0.00           C
ATOM   3706  C23 POPED 219       9.868   8.598  67.417  1.00  0.00           C
ATOM   3709  C24 POPED 219       9.788   7.108  67.747  1.00  0.00           C
ATOM   3712  C25 POPED 219      10.988   6.558  68.538  1.00  0.00           C
ATOM   3715  C26 POPED 219      11.028   7.008  69.998  1.00  0.00           C
ATOM   3718  C27 POPED 219      11.818   6.028  70.877  1.00  0.00           C
ATOM   3721  C28 POPED 219      12.158   6.588  72.257  1.00  0.00           C
ATOM   3724  C29 POPED 219      10.978   6.648  73.197  1.00  0.00           C
ATOM   3726 0C21 POPED 219      11.038   6.338  74.498  1.00  0.00           C
ATOM   3728 1C21 POPED 219      12.298   5.928  75.217  1.00  0.00           C
ATOM   3731 2C21 POPED 219      12.228   6.128  76.737  1.00  0.00           C
ATOM   3734 3C21 POPED 219      11.348   5.088  77.417  1.00  0.00           C
ATOM   3737 4C21 POPED 219      11.408   5.208  78.938  1.00  0.00           C
ATOM   3740 5C21 POPED 219      10.618   4.088  79.627  1.00  0.00           C
ATOM   3743 6C21 POPED 219      10.808   4.148  81.148  1.00  0.00           C
ATOM   3746 7C21 POPED 219      10.028   3.058  81.877  1.00  0.00           C
ATOM   3749 8C21 POPED 219      10.448   2.988  83.348  1.00  0.00           C
ATOM   3753  C33 POPED 219      12.978  12.138  67.397  1.00  0.00           C
ATOM   3756  C34 POPED 219      13.748  11.238  68.377  1.00  0.00           C
ATOM   3759  C35 POPED 219      13.418  11.538  69.848  1.00  0.00           C
ATOM   3762  C36 POPED 219      11.988  11.148  70.238  1.00  0.00           C
ATOM   3765  C37 POPED 219      11.818  10.978  71.757  1.00  0.00           C
ATOM   3768  C38 POPED 219      10.408  10.498  72.127  1.00  0.00           C
ATOM   3771  C39 POPED 219      10.268  10.078  73.598  1.00  0.00           C
ATOM   3774 0C31 POPED 219      10.418  11.218  74.607  1.00  0.00           C
ATOM   3777 1C31 POPED 219      10.078  10.768  76.038  1.00  0.00           C
ATOM   3780 2C31 POPED 219      10.388  11.848  77.078  1.00  0.00           C
ATOM   3783 3C31 POPED 219       9.868  11.538  78.497  1.00  0.00           C
ATOM   3786 4C31 POPED 219      10.788  10.658  79.338  1.00  0.00           C
ATOM   3789 5C31 POPED 219      10.398  10.698  80.828  1.00  0.00           C
ATOM   3792 6C31 POPED 219      11.288   9.848  81.737  1.00  0.00           C
ATOM   3796  NH3 POPEE 220     110.618  24.438 102.998  1.00  0.00           N
ATOM   3800  C12 POPEE 220     110.868  23.068 102.428  1.00  0.00           C
ATOM   3803  C11 POPEE 220     110.458  21.958 103.398  1.00  0.00           C
ATOM   3806  P   POPEE 220     109.608  19.518 103.318  1.00  0.00           P
ATOM   3807  O13 POPEE 220     110.178  18.208 102.887  1.00  0.00           O
ATOM   3808  O14 POPEE 220     109.398  19.718 104.758  1.00  0.00           O
ATOM   3809  O11 POPEE 220     108.178  19.618 102.657  1.00  0.00           O
ATOM   3810  O12 POPEE 220     110.458  20.708 102.697  1.00  0.00           O
ATOM   3811  C1  POPEE 220     107.908  20.538 101.598  1.00  0.00           C
ATOM   3814  C2  POPEE 220     108.588  20.138 100.287  1.00  0.00           C
ATOM   3816  O21 POPEE 220     108.058  20.978  99.257  1.00  0.00           O
ATOM   3817  C21 POPEE 220     108.988  21.598  98.577  1.00  0.00           C
ATOM   3818  O22 POPEE 220     110.148  21.768  98.918  1.00  0.00           O
ATOM   3819  C22 POPEE 220     108.428  21.988  97.227  1.00  0.00           C
ATOM   3822  C3  POPEE 220     108.318  18.668  99.838  1.00  0.00           C
ATOM   3825  O31 POPEE 220     108.978  18.398  98.577  1.00  0.00           O
ATOM   3826  C31 POPEE 220     110.288  18.188  98.717  1.00  0.00           C
ATOM   3827  O32 POPEE 220     110.878  18.208  99.778  1.00  0.00           O
ATOM   3828  C32 POPEE 220     110.948  17.918  97.377  1.00  0.00           C
ATOM   3831  C23 POPEE 220     109.238  21.278  96.127  1.00  0.00           C
ATOM   3834  C24 POPEE 220     108.828  21.748  94.737  1.00  0.00           C
ATOM   3837  C25 POPEE 220     107.638  20.958  94.198  1.00  0.00           C
ATOM   3840  C26 POPEE 220     106.988  21.628  92.987  1.00  0.00           C
ATOM   3843  C27 POPEE 220     105.978  20.708  92.288  1.00  0.00           C
ATOM   3846  C28 POPEE 220     104.838  21.468  91.587  1.00  0.00           C
ATOM   3849  C29 POPEE 220     105.348  22.378  90.498  1.00  0.00           C
ATOM   3851 0C21 POPEE 220     104.848  22.478  89.248  1.00  0.00           C
ATOM   3853 1C21 POPEE 220     103.658  21.748  88.707  1.00  0.00           C
ATOM   3856 2C21 POPEE 220     104.028  20.478  87.928  1.00  0.00           C
ATOM   3859 3C21 POPEE 220     102.818  19.908  87.177  1.00  0.00           C
ATOM   3862 4C21 POPEE 220     103.108  18.638  86.368  1.00  0.00           C
ATOM   3865 5C21 POPEE 220     103.268  17.378  87.237  1.00  0.00           C
ATOM   3868 6C21 POPEE 220     103.068  16.108  86.407  1.00  0.00           C
ATOM   3871 7C21 POPEE 220     103.238  14.828  87.237  1.00  0.00           C
ATOM   3874 8C21 POPEE 220     102.758  13.588  86.477  1.00  0.00           C
ATOM   3878  C33 POPEE 220     112.168  18.838  97.247  1.00  0.00           C
ATOM   3881  C34 POPEE 220     112.898  18.718  95.917  1.00  0.00           C
ATOM   3884  C35 POPEE 220     111.958  18.968  94.737  1.00  0.00           C
ATOM   3887  C36 POPEE 220     112.668  19.258  93.417  1.00  0.00           C
ATOM   3890  C37 POPEE 220     111.638  19.768  92.408  1.00  0.00           C
ATOM   3893  C38 POPEE 220     112.188  20.028  91.008  1.00  0.00           C
ATOM   3896  C39 POPEE 220     111.098  20.558  90.057  1.00  0.00           C
ATOM   3899 0C31 POPEE 220     110.628  21.978  90.398  1.00  0.00           C
ATOM   3902 1C31 POPEE 220     109.378  22.388  89.607  1.00  0.00           C
ATOM   3905 2C31 POPEE 220     108.938  23.828  89.917  1.00  0.00           C
ATOM   3908 3C31 POPEE 220     109.798  24.868  89.178  1.00  0.00           C
ATOM   3911 4C31 POPEE 220     109.498  26.308  89.598  1.00  0.00           C
ATOM   3914 5C31 POPEE 220     110.388  27.318  88.877  1.00  0.00           C
ATOM   3917 6C31 POPEE 220     110.078  28.758  89.257  1.00  0.00           C
ATOM   3921  NH3 POPEF 221     109.158  15.748 103.178  1.00  0.00           N
ATOM   3925  C12 POPEF 221     107.848  15.698 102.447  1.00  0.00           C
ATOM   3928  C11 POPEF 221     106.848  14.838 103.228  1.00  0.00           C
ATOM   3931  P   POPEF 221     104.478  15.578 102.467  1.00  0.00           P
ATOM   3932  O13 POPEF 221     103.418  15.008 103.328  1.00  0.00           O
ATOM   3933  O14 POPEF 221     104.978  16.948 102.758  1.00  0.00           O
ATOM   3934  O11 POPEF 221     104.028  15.488 100.958  1.00  0.00           O
ATOM   3935  O12 POPEF 221     105.688  14.578 102.447  1.00  0.00           O
ATOM   3936  C1  POPEF 221     105.058  15.528  99.957  1.00  0.00           C
ATOM   3939  C2  POPEF 221     104.668  16.458  98.798  1.00  0.00           C
ATOM   3941  O21 POPEF 221     105.898  16.788  98.117  1.00  0.00           O
ATOM   3942  C21 POPEF 221     105.778  16.918  96.807  1.00  0.00           C
ATOM   3943  O22 POPEF 221     104.758  16.738  96.158  1.00  0.00           O
ATOM   3944  C22 POPEF 221     107.128  17.308  96.197  1.00  0.00           C
ATOM   3947  C3  POPEF 221     103.988  17.758  99.307  1.00  0.00           C
ATOM   3950  O31 POPEF 221     103.818  18.718  98.248  1.00  0.00           O
ATOM   3951  C31 POPEF 221     102.598  18.868  97.758  1.00  0.00           C
ATOM   3952  O32 POPEF 221     101.578  18.368  98.197  1.00  0.00           O
ATOM   3953  C32 POPEF 221     102.628  19.748  96.517  1.00  0.00           C
ATOM   3956  C23 POPEF 221     107.268  16.878  94.718  1.00  0.00           C
ATOM   3959  C24 POPEF 221     108.708  17.048  94.208  1.00  0.00           C
ATOM   3962  C25 POPEF 221     108.918  16.588  92.758  1.00  0.00           C
ATOM   3965  C26 POPEF 221     108.238  17.488  91.718  1.00  0.00           C
ATOM   3968  C27 POPEF 221     108.498  17.018  90.278  1.00  0.00           C
ATOM   3971  C28 POPEF 221     107.838  17.918  89.218  1.00  0.00           C
ATOM   3974  C29 POPEF 221     107.898  17.328  87.828  1.00  0.00           C
ATOM   3976 0C21 POPEF 221     108.958  17.328  86.998  1.00  0.00           C
ATOM   3978 1C21 POPEF 221     110.318  17.918  87.267  1.00  0.00           C
ATOM   3981 2C21 POPEF 221     110.788  18.838  86.117  1.00  0.00           C
ATOM   3984 3C21 POPEF 221     112.288  19.198  86.207  1.00  0.00           C
ATOM   3987 4C21 POPEF 221     112.728  20.078  85.027  1.00  0.00           C
ATOM   3990 5C21 POPEF 221     114.238  20.388  84.967  1.00  0.00           C
ATOM   3993 6C21 POPEF 221     115.138  19.168  84.747  1.00  0.00           C
ATOM   3996 7C21 POPEF 221     116.628  19.538  84.657  1.00  0.00           C
ATOM   3999 8C21 POPEF 221     117.548  18.338  84.407  1.00  0.00           C
ATOM   4003  C33 POPEF 221     102.198  19.018  95.227  1.00  0.00           C
ATOM   4006  C34 POPEF 221     102.208  19.988  94.037  1.00  0.00           C
ATOM   4009  C35 POPEF 221     101.818  19.348  92.697  1.00  0.00           C
ATOM   4012  C36 POPEF 221     100.318  19.048  92.557  1.00  0.00           C
ATOM   4015  C37 POPEF 221      99.958  18.378  91.228  1.00  0.00           C
ATOM   4018  C38 POPEF 221      98.488  17.908  91.148  1.00  0.00           C
ATOM   4021  C39 POPEF 221      97.468  19.038  90.968  1.00  0.00           C
ATOM   4024 0C31 POPEF 221      97.268  19.508  89.517  1.00  0.00           C
ATOM   4027 1C31 POPEF 221      96.328  20.718  89.447  1.00  0.00           C
ATOM   4030 2C31 POPEF 221      96.018  21.228  88.038  1.00  0.00           C
ATOM   4033 3C31 POPEF 221      94.828  20.538  87.367  1.00  0.00           C
ATOM   4036 4C31 POPEF 221      94.358  21.268  86.098  1.00  0.00           C
ATOM   4039 5C31 POPEF 221      93.108  20.648  85.468  1.00  0.00           C
ATOM   4042 6C31 POPEF 221      92.568  21.468  84.288  1.00  0.00           C
ATOM   4046  NH3 POPEG 222      67.678  92.338 114.318  1.00  0.00           N
ATOM   4050  C12 POPEG 222      67.218  92.288 115.758  1.00  0.00           C
ATOM   4053  C11 POPEG 222      67.348  93.638 116.477  1.00  0.00           C
ATOM   4056  P   POPEG 222      65.678  95.728 116.237  1.00  0.00           P
ATOM   4057  O13 POPEG 222      64.578  95.168 117.068  1.00  0.00           O
ATOM   4058  O14 POPEG 222      66.448  96.868 116.797  1.00  0.00           O
ATOM   4059  O11 POPEG 222      65.058  96.198 114.858  1.00  0.00           O
ATOM   4060  O12 POPEG 222      66.668  94.608 115.717  1.00  0.00           O
ATOM   4061  C1  POPEG 222      65.888  96.288 113.697  1.00  0.00           C
ATOM   4064  C2  POPEG 222      64.988  96.268 112.437  1.00  0.00           C
ATOM   4066  O21 POPEG 222      65.698  95.748 111.307  1.00  0.00           O
ATOM   4067  C21 POPEG 222      66.648  96.428 110.728  1.00  0.00           C
ATOM   4068  O22 POPEG 222      67.168  97.478 111.108  1.00  0.00           O
ATOM   4069  C22 POPEG 222      67.088  95.678 109.467  1.00  0.00           C
ATOM   4072  C3  POPEG 222      64.328  97.658 112.187  1.00  0.00           C
ATOM   4075  O31 POPEG 222      63.438  97.618 111.067  1.00  0.00           O
ATOM   4076  C31 POPEG 222      63.508  98.638 110.227  1.00  0.00           C
ATOM   4077  O32 POPEG 222      64.238  99.608 110.328  1.00  0.00           O
ATOM   4078  C32 POPEG 222      62.468  98.448 109.127  1.00  0.00           C
ATOM   4081  C23 POPEG 222      66.758  96.448 108.167  1.00  0.00           C
ATOM   4084  C24 POPEG 222      66.938  95.578 106.917  1.00  0.00           C
ATOM   4087  C25 POPEG 222      66.348  96.218 105.667  1.00  0.00           C
ATOM   4090  C26 POPEG 222      66.588  95.358 104.428  1.00  0.00           C
ATOM   4093  C27 POPEG 222      66.398  96.118 103.117  1.00  0.00           C
ATOM   4096  C28 POPEG 222      66.488  95.188 101.897  1.00  0.00           C
ATOM   4099  C29 POPEG 222      66.388  95.968 100.608  1.00  0.00           C
ATOM   4101 0C21 POPEG 222      67.288  96.028  99.618  1.00  0.00           C
ATOM   4103 1C21 POPEG 222      68.618  95.318  99.547  1.00  0.00           C
ATOM   4106 2C21 POPEG 222      68.508  93.998  98.757  1.00  0.00           C
ATOM   4109 3C21 POPEG 222      69.878  93.408  98.388  1.00  0.00           C
ATOM   4112 4C21 POPEG 222      69.848  92.048  97.657  1.00  0.00           C
ATOM   4115 5C21 POPEG 222      68.468  91.598  97.148  1.00  0.00           C
ATOM   4118 6C21 POPEG 222      68.548  90.328  96.298  1.00  0.00           C
ATOM   4121 7C21 POPEG 222      67.168  89.788  95.898  1.00  0.00           C
ATOM   4124 8C21 POPEG 222      67.248  88.648  94.877  1.00  0.00           C
ATOM   4128  C33 POPEG 222      62.578  99.478 107.977  1.00  0.00           C
ATOM   4131  C34 POPEG 222      61.918  98.958 106.687  1.00  0.00           C
ATOM   4134  C35 POPEG 222      61.838 100.008 105.568  1.00  0.00           C
ATOM   4137  C36 POPEG 222      63.208 100.428 105.027  1.00  0.00           C
ATOM   4140  C37 POPEG 222      63.098 101.418 103.847  1.00  0.00           C
ATOM   4143  C38 POPEG 222      64.458 101.908 103.348  1.00  0.00           C
ATOM   4146  C39 POPEG 222      64.348 102.888 102.177  1.00  0.00           C
ATOM   4149 0C31 POPEG 222      65.678 103.588 101.858  1.00  0.00           C
ATOM   4152 1C31 POPEG 222      65.658 104.248 100.477  1.00  0.00           C
ATOM   4155 2C31 POPEG 222      66.928 105.048 100.157  1.00  0.00           C
ATOM   4158 3C31 POPEG 222      68.178 104.168 100.027  1.00  0.00           C
ATOM   4161 4C31 POPEG 222      69.368 104.888  99.388  1.00  0.00           C
ATOM   4164 5C31 POPEG 222      70.548 103.948  99.127  1.00  0.00           C
ATOM   4167 6C31 POPEG 222      71.658 104.588  98.278  1.00  0.00           C
ATOM   4171  NH3 POPEH 223     127.258  74.188  73.108  1.00  0.00           N
ATOM   4175  C12 POPEH 223     127.158  73.708  71.687  1.00  0.00           C
ATOM   4178  C11 POPEH 223     125.728  73.898  71.127  1.00  0.00           C
ATOM   4181  P   POPEH 223     125.858  76.348  70.188  1.00  0.00           P
ATOM   4182  O13 POPEH 223     127.288  76.528  70.538  1.00  0.00           O
ATOM   4183  O14 POPEH 223     125.498  76.028  68.798  1.00  0.00           O
ATOM   4184  O11 POPEH 223     125.108  77.698  70.557  1.00  0.00           O
ATOM   4185  O12 POPEH 223     125.278  75.248  71.178  1.00  0.00           O
ATOM   4186  C1  POPEH 223     124.148  77.748  71.628  1.00  0.00           C
ATOM   4189  C2  POPEH 223     124.778  78.538  72.787  1.00  0.00           C
ATOM   4191  O21 POPEH 223     124.318  78.108  74.078  1.00  0.00           O
ATOM   4192  C21 POPEH 223     124.918  77.018  74.537  1.00  0.00           C
ATOM   4193  O22 POPEH 223     125.588  76.238  73.897  1.00  0.00           O
ATOM   4194  C22 POPEH 223     124.738  76.968  76.047  1.00  0.00           C
ATOM   4197  C3  POPEH 223     124.508  80.058  72.607  1.00  0.00           C
ATOM   4200  O31 POPEH 223     125.428  80.798  73.427  1.00  0.00           O
ATOM   4201  C31 POPEH 223     124.848  81.558  74.358  1.00  0.00           C
ATOM   4202  O32 POPEH 223     123.668  81.848  74.388  1.00  0.00           O
ATOM   4203  C32 POPEH 223     125.888  81.828  75.437  1.00  0.00           C
ATOM   4206  C23 POPEH 223     124.668  75.548  76.637  1.00  0.00           C
ATOM   4209  C24 POPEH 223     125.238  75.548  78.068  1.00  0.00           C
ATOM   4212  C25 POPEH 223     124.838  74.338  78.918  1.00  0.00           C
ATOM   4215  C26 POPEH 223     123.418  74.458  79.487  1.00  0.00           C
ATOM   4218  C27 POPEH 223     123.148  73.468  80.627  1.00  0.00           C
ATOM   4221  C28 POPEH 223     121.748  73.608  81.267  1.00  0.00           C
ATOM   4224  C29 POPEH 223     121.608  74.878  82.057  1.00  0.00           C
ATOM   4226 0C21 POPEH 223     120.558  75.238  82.808  1.00  0.00           C
ATOM   4228 1C21 POPEH 223     119.298  74.448  83.027  1.00  0.00           C
ATOM   4231 2C21 POPEH 223     119.218  73.758  84.407  1.00  0.00           C
ATOM   4234 3C21 POPEH 223     119.098  74.678  85.638  1.00  0.00           C
ATOM   4237 4C21 POPEH 223     120.428  75.308  86.077  1.00  0.00           C
ATOM   4240 5C21 POPEH 223     120.398  75.928  87.487  1.00  0.00           C
ATOM   4243 6C21 POPEH 223     119.488  77.158  87.577  1.00  0.00           C
ATOM   4246 7C21 POPEH 223     119.848  78.018  88.798  1.00  0.00           C
ATOM   4249 8C21 POPEH 223     118.968  79.248  88.977  1.00  0.00           C
ATOM   4253  C33 POPEH 223     125.318  82.458  76.737  1.00  0.00           C
ATOM   4256  C34 POPEH 223     126.398  82.448  77.828  1.00  0.00           C
ATOM   4259  C35 POPEH 223     126.228  83.518  78.927  1.00  0.00           C
ATOM   4262  C36 POPEH 223     125.638  82.988  80.237  1.00  0.00           C
ATOM   4265  C37 POPEH 223     126.678  82.668  81.327  1.00  0.00           C
ATOM   4268  C38 POPEH 223     126.038  82.458  82.708  1.00  0.00           C
ATOM   4271  C39 POPEH 223     127.028  82.078  83.818  1.00  0.00           C
ATOM   4274 0C31 POPEH 223     126.318  81.888  85.168  1.00  0.00           C
ATOM   4277 1C31 POPEH 223     127.178  81.228  86.248  1.00  0.00           C
ATOM   4280 2C31 POPEH 223     126.368  80.938  87.517  1.00  0.00           C
ATOM   4283 3C31 POPEH 223     127.158  80.188  88.598  1.00  0.00           C
ATOM   4286 4C31 POPEH 223     126.298  79.948  89.848  1.00  0.00           C
ATOM   4289 5C31 POPEH 223     126.978  79.078  90.917  1.00  0.00           C
ATOM   4292 6C31 POPEH 223     126.168  79.018  92.218  1.00  0.00           C
ATOM   4296  NH3 POPEI 224     105.538  28.748 102.987  1.00  0.00           N
ATOM   4300  C12 POPEI 224     105.548  29.178 104.447  1.00  0.00           C
ATOM   4303  C11 POPEI 224     105.968  30.638 104.627  1.00  0.00           C
ATOM   4306  P   POPEI 224     105.508  31.678 107.017  1.00  0.00           P
ATOM   4307  O13 POPEI 224     104.208  30.998 107.148  1.00  0.00           O
ATOM   4308  O14 POPEI 224     106.298  31.918 108.248  1.00  0.00           O
ATOM   4309  O11 POPEI 224     105.308  33.068 106.277  1.00  0.00           O
ATOM   4310  O12 POPEI 224     106.388  30.858 105.977  1.00  0.00           O
ATOM   4311  C1  POPEI 224     106.248  34.118 106.558  1.00  0.00           C
ATOM   4314  C2  POPEI 224     106.418  35.068 105.348  1.00  0.00           C
ATOM   4316  O21 POPEI 224     106.688  34.318 104.157  1.00  0.00           O
ATOM   4317  C21 POPEI 224     105.688  34.098 103.348  1.00  0.00           C
ATOM   4318  O22 POPEI 224     104.508  34.258 103.598  1.00  0.00           O
ATOM   4319  C22 POPEI 224     106.308  33.658 101.998  1.00  0.00           C
ATOM   4322  C3  POPEI 224     107.618  36.018 105.517  1.00  0.00           C
ATOM   4325  O31 POPEI 224     107.748  36.768 104.297  1.00  0.00           O
ATOM   4326  C31 POPEI 224     107.158  37.938 104.267  1.00  0.00           C
ATOM   4327  O32 POPEI 224     106.778  38.578 105.237  1.00  0.00           O
ATOM   4328  C32 POPEI 224     106.918  38.308 102.808  1.00  0.00           C
ATOM   4331  C23 POPEI 224     105.478  34.038 100.748  1.00  0.00           C
ATOM   4334  C24 POPEI 224     104.358  33.028 100.458  1.00  0.00           C
ATOM   4337  C25 POPEI 224     103.308  33.558  99.478  1.00  0.00           C
ATOM   4340  C26 POPEI 224     103.758  33.578  98.007  1.00  0.00           C
ATOM   4343  C27 POPEI 224     102.738  34.328  97.118  1.00  0.00           C
ATOM   4346  C28 POPEI 224     103.078  34.358  95.608  1.00  0.00           C
ATOM   4349  C29 POPEI 224     102.898  33.008  94.957  1.00  0.00           C
ATOM   4351 0C21 POPEI 224     102.518  32.738  93.697  1.00  0.00           C
ATOM   4353 1C21 POPEI 224     102.218  33.718  92.587  1.00  0.00           C
ATOM   4356 2C21 POPEI 224     102.928  33.328  91.277  1.00  0.00           C
ATOM   4359 3C21 POPEI 224     102.468  31.988  90.667  1.00  0.00           C
ATOM   4362 4C21 POPEI 224     103.098  31.638  89.307  1.00  0.00           C
ATOM   4365 5C21 POPEI 224     104.618  31.408  89.358  1.00  0.00           C
ATOM   4368 6C21 POPEI 224     105.438  32.658  89.017  1.00  0.00           C
ATOM   4371 7C21 POPEI 224     106.958  32.418  88.958  1.00  0.00           C
ATOM   4374 8C21 POPEI 224     107.728  33.708  88.648  1.00  0.00           C
ATOM   4378  C33 POPEI 224     106.938  39.828 102.568  1.00  0.00           C
ATOM   4381  C34 POPEI 224     106.498  40.108 101.137  1.00  0.00           C
ATOM   4384  C35 POPEI 224     106.868  41.518 100.667  1.00  0.00           C
ATOM   4387  C36 POPEI 224     105.968  41.968  99.517  1.00  0.00           C
ATOM   4390  C37 POPEI 224     106.508  43.198  98.777  1.00  0.00           C
ATOM   4393  C38 POPEI 224     107.538  42.928  97.688  1.00  0.00           C
ATOM   4396  C39 POPEI 224     106.888  42.578  96.337  1.00  0.00           C
ATOM   4399 0C31 POPEI 224     106.878  43.758  95.357  1.00  0.00           C
ATOM   4402 1C31 POPEI 224     106.268  43.388  93.997  1.00  0.00           C
ATOM   4405 2C31 POPEI 224     106.458  44.468  92.907  1.00  0.00           C
ATOM   4408 3C31 POPEI 224     105.868  45.848  93.248  1.00  0.00           C
ATOM   4411 4C31 POPEI 224     104.348  45.838  93.508  1.00  0.00           C
ATOM   4414 5C31 POPEI 224     103.788  47.258  93.697  1.00  0.00           C
ATOM   4417 6C31 POPEI 224     102.278  47.288  93.947  1.00  0.00           C
ATOM   4421  NH3 POPEJ 225     127.358 128.018 106.528  1.00  0.00           N
ATOM   4425  C12 POPEJ 225     126.988 129.438 106.767  1.00  0.00           C
ATOM   4428  C11 POPEJ 225     127.618 130.338 105.687  1.00  0.00           C
ATOM   4431  P   POPEJ 225     126.298 132.498 106.357  1.00  0.00           P
ATOM   4432  O13 POPEJ 225     125.788 131.968 107.647  1.00  0.00           O
ATOM   4433  O14 POPEJ 225     126.608 133.938 106.288  1.00  0.00           O
ATOM   4434  O11 POPEJ 225     125.418 132.038 105.138  1.00  0.00           O
ATOM   4435  O12 POPEJ 225     127.638 131.698 106.098  1.00  0.00           O
ATOM   4436  C1  POPEJ 225     124.198 131.328 105.237  1.00  0.00           C
ATOM   4439  C2  POPEJ 225     123.558 131.158 103.827  1.00  0.00           C
ATOM   4441  O21 POPEJ 225     124.598 130.708 102.948  1.00  0.00           O
ATOM   4442  C21 POPEJ 225     124.298 129.888 101.967  1.00  0.00           C
ATOM   4443  O22 POPEJ 225     123.188 129.388 101.767  1.00  0.00           O
ATOM   4444  C22 POPEJ 225     125.578 129.568 101.197  1.00  0.00           C
ATOM   4447  C3  POPEJ 225     122.958 132.508 103.337  1.00  0.00           C
ATOM   4450  O31 POPEJ 225     122.088 132.388 102.187  1.00  0.00           O
ATOM   4451  C31 POPEJ 225     122.708 132.528 101.008  1.00  0.00           C
ATOM   4452  O32 POPEJ 225     123.898 132.488 100.787  1.00  0.00           O
ATOM   4453  C32 POPEJ 225     121.668 132.718  99.908  1.00  0.00           C
ATOM   4456  C23 POPEJ 225     125.398 128.528 100.068  1.00  0.00           C
ATOM   4459  C24 POPEJ 225     126.708 128.168  99.348  1.00  0.00           C
ATOM   4462  C25 POPEJ 225     126.498 127.168  98.197  1.00  0.00           C
ATOM   4465  C26 POPEJ 225     125.888 127.808  96.937  1.00  0.00           C
ATOM   4468  C27 POPEJ 225     125.588 126.788  95.818  1.00  0.00           C
ATOM   4471  C28 POPEJ 225     125.038 127.438  94.528  1.00  0.00           C
ATOM   4474  C29 POPEJ 225     126.098 127.818  93.528  1.00  0.00           C
ATOM   4476 0C21 POPEJ 225     126.338 127.208  92.348  1.00  0.00           C
ATOM   4478 1C21 POPEJ 225     125.618 125.998  91.818  1.00  0.00           C
ATOM   4481 2C21 POPEJ 225     124.428 126.348  90.898  1.00  0.00           C
ATOM   4484 3C21 POPEJ 225     124.808 126.628  89.437  1.00  0.00           C
ATOM   4487 4C21 POPEJ 225     124.518 125.408  88.528  1.00  0.00           C
ATOM   4490 5C21 POPEJ 225     124.928 125.598  87.057  1.00  0.00           C
ATOM   4493 6C21 POPEJ 225     124.268 126.798  86.357  1.00  0.00           C
ATOM   4496 7C21 POPEJ 225     124.538 126.828  84.848  1.00  0.00           C
ATOM   4499 8C21 POPEJ 225     124.028 128.098  84.157  1.00  0.00           C
ATOM   4503  C33 POPEJ 225     122.138 133.778  98.888  1.00  0.00           C
ATOM   4506  C34 POPEJ 225     121.078 134.028  97.818  1.00  0.00           C
ATOM   4509  C35 POPEJ 225     120.488 135.438  97.937  1.00  0.00           C
ATOM   4512  C36 POPEJ 225     121.468 136.518  97.467  1.00  0.00           C
ATOM   4515  C37 POPEJ 225     120.988 137.934  97.828  1.00  0.00           C
ATOM   4518  C38 POPEJ 225     121.278 138.954  96.718  1.00  0.00           C
ATOM   4521  C39 POPEJ 225     122.758 139.024  96.327  1.00  0.00           C
ATOM   4524 0C31 POPEJ 225     122.948 139.864  95.057  1.00  0.00           C
ATOM   4527 1C31 POPEJ 225     124.388 139.834  94.557  1.00  0.00           C
ATOM   4530 2C31 POPEJ 225     124.548 140.394  93.127  1.00  0.00           C
ATOM   4533 3C31 POPEJ 225     124.618 141.934  93.088  1.00  0.00           C
ATOM   4536 4C31 POPEJ 225     124.848 142.434  91.657  1.00  0.00           C
ATOM   4539 5C31 POPEJ 225     124.948 143.964  91.547  1.00  0.00           C
ATOM   4542 6C31 POPEJ 225     124.948 144.464  90.097  1.00  0.00           C
ATOM   4546  NH3 POPEK 226      45.888 105.438  68.507  1.00  0.00           N
ATOM   4550  C12 POPEK 226      44.668 104.838  67.857  1.00  0.00           C
ATOM   4553  C11 POPEK 226      43.458 105.128  68.728  1.00  0.00           C
ATOM   4556  P   POPEK 226      40.908 104.748  68.927  1.00  0.00           P
ATOM   4557  O13 POPEK 226      40.218 106.048  68.818  1.00  0.00           O
ATOM   4558  O14 POPEK 226      40.138 103.518  68.647  1.00  0.00           O
ATOM   4559  O11 POPEK 226      41.458 104.648  70.387  1.00  0.00           O
ATOM   4560  O12 POPEK 226      42.248 104.728  68.068  1.00  0.00           O
ATOM   4561  C1  POPEK 226      41.368 103.378  71.028  1.00  0.00           C
ATOM   4564  C2  POPEK 226      41.938 103.448  72.447  1.00  0.00           C
ATOM   4566  O21 POPEK 226      41.168 102.598  73.328  1.00  0.00           O
ATOM   4567  C21 POPEK 226      41.288 101.288  73.097  1.00  0.00           C
ATOM   4568  O22 POPEK 226      41.668 100.758  72.057  1.00  0.00           O
ATOM   4569  C22 POPEK 226      41.118 100.568  74.417  1.00  0.00           C
ATOM   4572  C3  POPEK 226      41.958 104.928  72.957  1.00  0.00           C
ATOM   4575  O31 POPEK 226      42.088 105.088  74.388  1.00  0.00           O
ATOM   4576  C31 POPEK 226      41.078 104.918  75.267  1.00  0.00           C
ATOM   4577  O32 POPEK 226      41.248 104.938  76.477  1.00  0.00           O
ATOM   4578  C32 POPEK 226      39.668 104.818  74.688  1.00  0.00           C
ATOM   4581  C23 POPEK 226      39.798 100.718  75.208  1.00  0.00           C
ATOM   4584  C24 POPEK 226      40.088 100.738  76.718  1.00  0.00           C
ATOM   4587  C25 POPEK 226      38.948 100.218  77.597  1.00  0.00           C
ATOM   4590  C26 POPEK 226      39.418  99.498  78.877  1.00  0.00           C
ATOM   4593  C27 POPEK 226      40.228 100.378  79.827  1.00  0.00           C
ATOM   4596  C28 POPEK 226      40.498  99.648  81.158  1.00  0.00           C
ATOM   4599  C29 POPEK 226      41.458 100.398  82.037  1.00  0.00           C
ATOM   4601 0C21 POPEK 226      41.128 101.438  82.818  1.00  0.00           C
ATOM   4603 1C21 POPEK 226      39.758 102.048  82.977  1.00  0.00           C
ATOM   4606 2C21 POPEK 226      39.378 102.218  84.458  1.00  0.00           C
ATOM   4609 3C21 POPEK 226      39.068 100.908  85.197  1.00  0.00           C
ATOM   4612 4C21 POPEK 226      38.908 101.158  86.708  1.00  0.00           C
ATOM   4615 5C21 POPEK 226      38.138 100.068  87.457  1.00  0.00           C
ATOM   4618 6C21 POPEK 226      37.868 100.488  88.907  1.00  0.00           C
ATOM   4621 7C21 POPEK 226      37.018  99.478  89.677  1.00  0.00           C
ATOM   4624 8C21 POPEK 226      36.608  99.998  91.047  1.00  0.00           C
ATOM   4628  C33 POPEK 226      38.688 105.678  75.518  1.00  0.00           C
ATOM   4631  C34 POPEK 226      38.938 107.178  75.317  1.00  0.00           C
ATOM   4634  C35 POPEK 226      37.938 108.048  76.077  1.00  0.00           C
ATOM   4637  C36 POPEK 226      38.248 108.118  77.568  1.00  0.00           C
ATOM   4640  C37 POPEK 226      37.108 108.718  78.398  1.00  0.00           C
ATOM   4643  C38 POPEK 226      37.228 108.358  79.887  1.00  0.00           C
ATOM   4646  C39 POPEK 226      35.958 108.668  80.678  1.00  0.00           C
ATOM   4649 0C31 POPEK 226      35.818 110.148  81.047  1.00  0.00           C
ATOM   4652 1C31 POPEK 226      34.418 110.468  81.598  1.00  0.00           C
ATOM   4655 2C31 POPEK 226      34.438 111.748  82.437  1.00  0.00           C
ATOM   4658 3C31 POPEK 226      33.048 112.298  82.787  1.00  0.00           C
ATOM   4661 4C31 POPEK 226      32.188 111.388  83.678  1.00  0.00           C
ATOM   4664 5C31 POPEK 226      30.858 112.058  84.047  1.00  0.00           C
ATOM   4667 6C31 POPEK 226      29.918 111.178  84.867  1.00  0.00           C
ATOM   4671  NH3 POPEL 227     138.624 104.448  64.917  1.00  0.00           N
ATOM   4675  C12 POPEL 227     137.504 104.258  65.907  1.00  0.00           C
ATOM   4678  C11 POPEL 227     136.334 103.398  65.377  1.00  0.00           C
ATOM   4681  P   POPEL 227     134.688 103.768  67.387  1.00  0.00           P
ATOM   4682  O13 POPEL 227     133.978 102.468  67.587  1.00  0.00           O
ATOM   4683  O14 POPEL 227     135.884 104.038  68.217  1.00  0.00           O
ATOM   4684  O11 POPEL 227     133.648 104.978  67.557  1.00  0.00           O
ATOM   4685  O12 POPEL 227     135.054 103.868  65.847  1.00  0.00           O
ATOM   4686  C1  POPEL 227     133.248 105.468  68.857  1.00  0.00           C
ATOM   4689  C2  POPEL 227     132.978 107.028  68.938  1.00  0.00           C
ATOM   4691  O21 POPEL 227     133.438 107.628  70.168  1.00  0.00           O
ATOM   4692  C21 POPEL 227     132.778 107.318  71.267  1.00  0.00           C
ATOM   4693  O22 POPEL 227     132.008 106.378  71.388  1.00  0.00           O
ATOM   4694  C22 POPEL 227     133.028 108.358  72.367  1.00  0.00           C
ATOM   4697  C3  POPEL 227     131.498 107.468  68.658  1.00  0.00           C
ATOM   4700  O31 POPEL 227     131.298 108.828  69.107  1.00  0.00           O
ATOM   4701  C31 POPEL 227     130.258 109.208  69.867  1.00  0.00           C
ATOM   4702  O32 POPEL 227     130.308 110.128  70.667  1.00  0.00           O
ATOM   4703  C32 POPEL 227     128.988 108.398  69.618  1.00  0.00           C
ATOM   4706  C23 POPEL 227     131.908 108.298  73.438  1.00  0.00           C
ATOM   4709  C24 POPEL 227     131.688 109.608  74.218  1.00  0.00           C
ATOM   4712  C25 POPEL 227     132.608 109.758  75.428  1.00  0.00           C
ATOM   4715  C26 POPEL 227     132.218 110.958  76.307  1.00  0.00           C
ATOM   4718  C27 POPEL 227     133.018 110.998  77.618  1.00  0.00           C
ATOM   4721  C28 POPEL 227     132.538 112.078  78.608  1.00  0.00           C
ATOM   4724  C29 POPEL 227     132.838 113.488  78.167  1.00  0.00           C
ATOM   4726 0C21 POPEL 227     133.948 114.188  78.468  1.00  0.00           C
ATOM   4728 1C21 POPEL 227     135.124 113.698  79.268  1.00  0.00           C
ATOM   4731 2C21 POPEL 227     135.234 114.368  80.657  1.00  0.00           C
ATOM   4734 3C21 POPEL 227     135.574 115.858  80.608  1.00  0.00           C
ATOM   4737 4C21 POPEL 227     135.834 116.478  81.987  1.00  0.00           C
ATOM   4740 5C21 POPEL 227     134.598 116.468  82.898  1.00  0.00           C
ATOM   4743 6C21 POPEL 227     134.804 117.278  84.187  1.00  0.00           C
ATOM   4746 7C21 POPEL 227     133.528 117.378  85.038  1.00  0.00           C
ATOM   4749 8C21 POPEL 227     133.728 118.128  86.357  1.00  0.00           C
ATOM   4753  C33 POPEL 227     128.768 107.238  70.627  1.00  0.00           C
ATOM   4756  C34 POPEL 227     127.368 107.248  71.248  1.00  0.00           C
ATOM   4759  C35 POPEL 227     127.228 108.188  72.447  1.00  0.00           C
ATOM   4762  C36 POPEL 227     127.908 107.628  73.697  1.00  0.00           C
ATOM   4765  C37 POPEL 227     127.728 108.518  74.928  1.00  0.00           C
ATOM   4768  C38 POPEL 227     128.468 107.998  76.167  1.00  0.00           C
ATOM   4771  C39 POPEL 227     127.828 108.418  77.498  1.00  0.00           C
ATOM   4774 0C31 POPEL 227     128.188 109.808  78.047  1.00  0.00           C
ATOM   4777 1C31 POPEL 227     127.758 109.918  79.517  1.00  0.00           C
ATOM   4780 2C31 POPEL 227     127.658 111.338  80.087  1.00  0.00           C
ATOM   4783 3C31 POPEL 227     128.918 112.198  79.908  1.00  0.00           C
ATOM   4786 4C31 POPEL 227     128.908 113.438  80.807  1.00  0.00           C
ATOM   4789 5C31 POPEL 227     130.038 114.428  80.487  1.00  0.00           C
ATOM   4792 6C31 POPEL 227     130.068 115.628  81.438  1.00  0.00           C
ATOM   4796  NH3 POPEM 228     126.878  12.918  61.448  1.00  0.00           N
ATOM   4800  C12 POPEM 228     125.928  14.098  61.388  1.00  0.00           C
ATOM   4803  C11 POPEM 228     126.638  15.288  60.748  1.00  0.00           C
ATOM   4806  P   POPEM 228     127.168  17.758  61.327  1.00  0.00           P
ATOM   4807  O13 POPEM 228     128.448  17.458  60.637  1.00  0.00           O
ATOM   4808  O14 POPEM 228     126.398  18.918  60.837  1.00  0.00           O
ATOM   4809  O11 POPEM 228     127.488  17.998  62.867  1.00  0.00           O
ATOM   4810  O12 POPEM 228     126.198  16.498  61.348  1.00  0.00           O
ATOM   4811  C1  POPEM 228     126.558  17.628  63.897  1.00  0.00           C
ATOM   4814  C2  POPEM 228     126.098  18.898  64.657  1.00  0.00           C
ATOM   4816  O21 POPEM 228     125.808  18.598  66.047  1.00  0.00           O
ATOM   4817  C21 POPEM 228     126.878  18.428  66.837  1.00  0.00           C
ATOM   4818  O22 POPEM 228     128.038  18.558  66.477  1.00  0.00           O
ATOM   4819  C22 POPEM 228     126.368  18.198  68.267  1.00  0.00           C
ATOM   4822  C3  POPEM 228     124.868  19.558  63.967  1.00  0.00           C
ATOM   4825  O31 POPEM 228     124.998  20.988  63.827  1.00  0.00           O
ATOM   4826  C31 POPEM 228     125.058  21.748  64.927  1.00  0.00           C
ATOM   4827  O32 POPEM 228     125.848  22.668  65.037  1.00  0.00           O
ATOM   4828  C32 POPEM 228     123.978  21.378  65.947  1.00  0.00           C
ATOM   4831  C23 POPEM 228     127.438  17.608  69.218  1.00  0.00           C
ATOM   4834  C24 POPEM 228     126.858  17.078  70.547  1.00  0.00           C
ATOM   4837  C25 POPEM 228     126.348  18.148  71.528  1.00  0.00           C
ATOM   4840  C26 POPEM 228     125.708  17.518  72.787  1.00  0.00           C
ATOM   4843  C27 POPEM 228     125.328  18.558  73.847  1.00  0.00           C
ATOM   4846  C28 POPEM 228     124.728  17.948  75.147  1.00  0.00           C
ATOM   4849  C29 POPEM 228     123.248  17.658  75.057  1.00  0.00           C
ATOM   4851 0C21 POPEM 228     122.578  16.608  75.588  1.00  0.00           C
ATOM   4853 1C21 POPEM 228     123.148  15.448  76.368  1.00  0.00           C
ATOM   4856 2C21 POPEM 228     122.898  15.538  77.887  1.00  0.00           C
ATOM   4859 3C21 POPEM 228     123.298  14.248  78.617  1.00  0.00           C
ATOM   4862 4C21 POPEM 228     123.258  14.348  80.147  1.00  0.00           C
ATOM   4865 5C21 POPEM 228     121.868  14.638  80.728  1.00  0.00           C
ATOM   4868 6C21 POPEM 228     121.888  14.698  82.267  1.00  0.00           C
ATOM   4871 7C21 POPEM 228     120.538  15.108  82.857  1.00  0.00           C
ATOM   4874 8C21 POPEM 228     120.578  15.308  84.377  1.00  0.00           C
ATOM   4878  C33 POPEM 228     123.638  22.508  66.957  1.00  0.00           C
ATOM   4881  C34 POPEM 228     122.558  22.078  67.977  1.00  0.00           C
ATOM   4884  C35 POPEM 228     122.908  20.748  68.678  1.00  0.00           C
ATOM   4887  C36 POPEM 228     122.078  20.448  69.928  1.00  0.00           C
ATOM   4890  C37 POPEM 228     122.318  19.008  70.407  1.00  0.00           C
ATOM   4893  C38 POPEM 228     121.758  18.718  71.807  1.00  0.00           C
ATOM   4896  C39 POPEM 228     120.258  18.978  71.947  1.00  0.00           C
ATOM   4899 0C31 POPEM 228     119.728  18.468  73.298  1.00  0.00           C
ATOM   4902 1C31 POPEM 228     118.268  18.848  73.557  1.00  0.00           C
ATOM   4905 2C31 POPEM 228     117.898  18.758  75.048  1.00  0.00           C
ATOM   4908 3C31 POPEM 228     117.908  17.328  75.608  1.00  0.00           C
ATOM   4911 4C31 POPEM 228     117.868  17.308  77.138  1.00  0.00           C
ATOM   4914 5C31 POPEM 228     117.918  15.888  77.717  1.00  0.00           C
ATOM   4917 6C31 POPEM 228     117.928  15.868  79.248  1.00  0.00           C
ATOM   4921  NH3 POPEN 229      79.898 129.908  62.978  1.00  0.00           N
ATOM   4925  C12 POPEN 229      80.398 130.148  64.377  1.00  0.00           C
ATOM   4928  C11 POPEN 229      81.358 131.348  64.438  1.00  0.00           C
ATOM   4931  P   POPEN 229      80.658 133.488  62.968  1.00  0.00           P
ATOM   4932  O13 POPEN 229      80.538 132.618  61.788  1.00  0.00           O
ATOM   4933  O14 POPEN 229      79.598 134.498  63.207  1.00  0.00           O
ATOM   4934  O11 POPEN 229      81.998 134.298  62.927  1.00  0.00           O
ATOM   4935  O12 POPEN 229      80.688 132.598  64.267  1.00  0.00           O
ATOM   4936  C1  POPEN 229      83.218 134.048  63.617  1.00  0.00           C
ATOM   4939  C2  POPEN 229      83.498 135.158  64.657  1.00  0.00           C
ATOM   4941  O21 POPEN 229      82.368 135.258  65.557  1.00  0.00           O
ATOM   4942  C21 POPEN 229      82.498 134.488  66.648  1.00  0.00           C
ATOM   4943  O22 POPEN 229      83.368 133.668  66.858  1.00  0.00           O
ATOM   4944  C22 POPEN 229      81.378 134.928  67.597  1.00  0.00           C
ATOM   4947  C3  POPEN 229      83.718 136.538  63.967  1.00  0.00           C
ATOM   4950  O31 POPEN 229      83.618 137.634  64.907  1.00  0.00           O
ATOM   4951  C31 POPEN 229      84.738 137.854  65.618  1.00  0.00           C
ATOM   4952  O32 POPEN 229      85.748 137.184  65.548  1.00  0.00           O
ATOM   4953  C32 POPEN 229      84.508 139.054  66.528  1.00  0.00           C
ATOM   4956  C23 POPEN 229      81.508 134.438  69.067  1.00  0.00           C
ATOM   4959  C24 POPEN 229      80.948 135.508  70.017  1.00  0.00           C
ATOM   4962  C25 POPEN 229      80.798 135.068  71.477  1.00  0.00           C
ATOM   4965  C26 POPEN 229      82.078 134.528  72.127  1.00  0.00           C
ATOM   4968  C27 POPEN 229      81.968 134.498  73.658  1.00  0.00           C
ATOM   4971  C28 POPEN 229      83.088 133.698  74.358  1.00  0.00           C
ATOM   4974  C29 POPEN 229      82.878 132.208  74.237  1.00  0.00           C
ATOM   4976 0C21 POPEN 229      82.448 131.378  75.208  1.00  0.00           C
ATOM   4978 1C21 POPEN 229      82.078 131.768  76.607  1.00  0.00           C
ATOM   4981 2C21 POPEN 229      82.968 131.128  77.697  1.00  0.00           C
ATOM   4984 3C21 POPEN 229      82.848 131.848  79.058  1.00  0.00           C
ATOM   4987 4C21 POPEN 229      81.398 132.058  79.528  1.00  0.00           C
ATOM   4990 5C21 POPEN 229      81.288 132.738  80.898  1.00  0.00           C
ATOM   4993 6C21 POPEN 229      79.858 133.238  81.167  1.00  0.00           C
ATOM   4996 7C21 POPEN 229      79.738 134.008  82.487  1.00  0.00           C
ATOM   4999 8C21 POPEN 229      78.348 134.618  82.688  1.00  0.00           C
ATOM   5003  C33 POPEN 229      83.398 138.834  67.587  1.00  0.00           C
ATOM   5006  C34 POPEN 229      82.768 140.154  68.047  1.00  0.00           C
ATOM   5009  C35 POPEN 229      81.828 140.014  69.248  1.00  0.00           C
ATOM   5012  C36 POPEN 229      81.048 141.314  69.517  1.00  0.00           C
ATOM   5015  C37 POPEN 229      80.168 141.274  70.778  1.00  0.00           C
ATOM   5018  C38 POPEN 229      79.118 142.404  70.787  1.00  0.00           C
ATOM   5021  C39 POPEN 229      78.118 142.334  71.947  1.00  0.00           C
ATOM   5024 0C31 POPEN 229      78.568 143.074  73.217  1.00  0.00           C
ATOM   5027 1C31 POPEN 229      77.468 143.104  74.288  1.00  0.00           C
ATOM   5030 2C31 POPEN 229      77.868 143.894  75.547  1.00  0.00           C
ATOM   5033 3C31 POPEN 229      76.788 143.884  76.637  1.00  0.00           C
ATOM   5036 4C31 POPEN 229      77.268 144.524  77.957  1.00  0.00           C
ATOM   5039 5C31 POPEN 229      76.278 144.344  79.117  1.00  0.00           C
ATOM   5042 6C31 POPEN 229      76.778 144.904  80.448  1.00  0.00           C
ATOM   5046  NH3 POPEO 230     126.788  17.118 102.408  1.00  0.00           N
ATOM   5050  C12 POPEO 230     127.078  15.648 102.527  1.00  0.00           C
ATOM   5053  C11 POPEO 230     125.758  14.898 102.758  1.00  0.00           C
ATOM   5056  P   POPEO 230     123.398  15.358 101.767  1.00  0.00           P
ATOM   5057  O13 POPEO 230     122.798  14.278 102.587  1.00  0.00           O
ATOM   5058  O14 POPEO 230     123.288  16.738 102.317  1.00  0.00           O
ATOM   5059  O11 POPEO 230     122.868  15.298 100.287  1.00  0.00           O
ATOM   5060  O12 POPEO 230     124.928  15.068 101.607  1.00  0.00           O
ATOM   5061  C1  POPEO 230     121.748  16.048  99.817  1.00  0.00           C
ATOM   5064  C2  POPEO 230     121.718  16.058  98.258  1.00  0.00           C
ATOM   5066  O21 POPEO 230     120.858  17.098  97.767  1.00  0.00           O
ATOM   5067  C21 POPEO 230     121.418  18.288  97.668  1.00  0.00           C
ATOM   5068  O22 POPEO 230     122.608  18.518  97.828  1.00  0.00           O
ATOM   5069  C22 POPEO 230     120.348  19.358  97.487  1.00  0.00           C
ATOM   5072  C3  POPEO 230     121.248  14.718  97.657  1.00  0.00           C
ATOM   5075  O31 POPEO 230     121.558  14.728  96.248  1.00  0.00           O
ATOM   5076  C31 POPEO 230     120.558  14.918  95.407  1.00  0.00           C
ATOM   5077  O32 POPEO 230     119.368  14.938  95.678  1.00  0.00           O
ATOM   5078  C32 POPEO 230     121.138  15.098  93.997  1.00  0.00           C
ATOM   5081  C23 POPEO 230     119.928  19.618  96.028  1.00  0.00           C
ATOM   5084  C24 POPEO 230     118.608  20.398  95.997  1.00  0.00           C
ATOM   5087  C25 POPEO 230     118.188  20.898  94.607  1.00  0.00           C
ATOM   5090  C26 POPEO 230     116.908  21.748  94.697  1.00  0.00           C
ATOM   5093  C27 POPEO 230     116.508  22.388  93.368  1.00  0.00           C
ATOM   5096  C28 POPEO 230     115.348  23.378  93.538  1.00  0.00           C
ATOM   5099  C29 POPEO 230     114.868  23.968  92.237  1.00  0.00           C
ATOM   5101 0C21 POPEO 230     113.688  24.608  92.107  1.00  0.00           C
ATOM   5103 1C21 POPEO 230     112.718  24.818  93.237  1.00  0.00           C
ATOM   5106 2C21 POPEO 230     111.368  25.348  92.747  1.00  0.00           C
ATOM   5109 3C21 POPEO 230     110.418  25.668  93.897  1.00  0.00           C
ATOM   5112 4C21 POPEO 230     109.178  26.428  93.417  1.00  0.00           C
ATOM   5115 5C21 POPEO 230     108.118  26.658  94.498  1.00  0.00           C
ATOM   5118 6C21 POPEO 230     107.558  25.348  95.057  1.00  0.00           C
ATOM   5121 7C21 POPEO 230     106.218  25.548  95.767  1.00  0.00           C
ATOM   5124 8C21 POPEO 230     105.638  24.238  96.277  1.00  0.00           C
ATOM   5128  C33 POPEO 230     120.118  15.538  92.917  1.00  0.00           C
ATOM   5131  C34 POPEO 230     120.568  15.098  91.517  1.00  0.00           C
ATOM   5134  C35 POPEO 230     119.788  15.788  90.387  1.00  0.00           C
ATOM   5137  C36 POPEO 230     120.168  17.258  90.208  1.00  0.00           C
ATOM   5140  C37 POPEO 230     119.258  17.988  89.218  1.00  0.00           C
ATOM   5143  C38 POPEO 230     119.538  19.498  89.178  1.00  0.00           C
ATOM   5146  C39 POPEO 230     118.448  20.258  88.427  1.00  0.00           C
ATOM   5149 0C31 POPEO 230     117.208  20.568  89.277  1.00  0.00           C
ATOM   5152 1C31 POPEO 230     115.928  20.608  88.417  1.00  0.00           C
ATOM   5155 2C31 POPEO 230     114.838  21.568  88.907  1.00  0.00           C
ATOM   5158 3C31 POPEO 230     114.908  22.928  88.197  1.00  0.00           C
ATOM   5161 4C31 POPEO 230     113.538  23.578  87.948  1.00  0.00           C
ATOM   5164 5C31 POPEO 230     113.658  24.788  87.008  1.00  0.00           C
ATOM   5167 6C31 POPEO 230     112.328  25.268  86.428  1.00  0.00           C
ATOM   5171  NH3 POPEP 231      97.148 113.358 107.657  1.00  0.00           N
ATOM   5175  C12 POPEP 231      96.338 112.088 107.778  1.00  0.00           C
ATOM   5178  C11 POPEP 231      95.558 111.958 109.098  1.00  0.00           C
ATOM   5181  P   POPEP 231      94.418 109.548 108.788  1.00  0.00           P
ATOM   5182  O13 POPEP 231      93.088 109.228 108.208  1.00  0.00           O
ATOM   5183  O14 POPEP 231      94.838 108.848 110.017  1.00  0.00           O
ATOM   5184  O11 POPEP 231      95.518 109.408 107.657  1.00  0.00           O
ATOM   5185  O12 POPEP 231      94.408 111.118 108.987  1.00  0.00           O
ATOM   5186  C1  POPEP 231      95.048 109.208 106.318  1.00  0.00           C
ATOM   5189  C2  POPEP 231      96.228 109.328 105.337  1.00  0.00           C
ATOM   5191  O21 POPEP 231      95.758 109.268 103.977  1.00  0.00           O
ATOM   5192  C21 POPEP 231      95.208 108.138 103.538  1.00  0.00           C
ATOM   5193  O22 POPEP 231      95.068 107.098 104.148  1.00  0.00           O
ATOM   5194  C22 POPEP 231      94.788 108.338 102.078  1.00  0.00           C
ATOM   5197  C3  POPEP 231      97.378 108.338 105.678  1.00  0.00           C
ATOM   5200  O31 POPEP 231      98.498 108.418 104.767  1.00  0.00           O
ATOM   5201  C31 POPEP 231      99.648 108.828 105.297  1.00  0.00           C
ATOM   5202  O32 POPEP 231      99.758 109.498 106.307  1.00  0.00           O
ATOM   5203  C32 POPEP 231     100.808 108.218 104.508  1.00  0.00           C
ATOM   5206  C23 POPEP 231      95.958 108.088 101.088  1.00  0.00           C
ATOM   5209  C24 POPEP 231      95.488 107.908  99.638  1.00  0.00           C
ATOM   5212  C25 POPEP 231      94.898 109.178  98.987  1.00  0.00           C
ATOM   5215  C26 POPEP 231      94.398 108.948  97.548  1.00  0.00           C
ATOM   5218  C27 POPEP 231      95.228 109.688  96.487  1.00  0.00           C
ATOM   5221  C28 POPEP 231      94.698 109.558  95.038  1.00  0.00           C
ATOM   5224  C29 POPEP 231      93.518 110.448  94.758  1.00  0.00           C
ATOM   5226 0C21 POPEP 231      93.328 111.148  93.627  1.00  0.00           C
ATOM   5228 1C21 POPEP 231      94.228 111.128  92.417  1.00  0.00           C
ATOM   5231 2C21 POPEP 231      93.498 111.298  91.077  1.00  0.00           C
ATOM   5234 3C21 POPEP 231      93.008 112.728  90.837  1.00  0.00           C
ATOM   5237 4C21 POPEP 231      92.738 113.028  89.358  1.00  0.00           C
ATOM   5240 5C21 POPEP 231      91.568 112.238  88.737  1.00  0.00           C
ATOM   5243 6C21 POPEP 231      90.188 112.738  89.198  1.00  0.00           C
ATOM   5246 7C21 POPEP 231      89.038 112.118  88.398  1.00  0.00           C
ATOM   5249 8C21 POPEP 231      87.688 112.808  88.617  1.00  0.00           C
ATOM   5253  C33 POPEP 231     100.558 106.748 104.098  1.00  0.00           C
ATOM   5256  C34 POPEP 231      99.788 106.558 102.778  1.00  0.00           C
ATOM   5259  C35 POPEP 231     100.588 106.948 101.528  1.00  0.00           C
ATOM   5262  C36 POPEP 231     101.688 105.948 101.167  1.00  0.00           C
ATOM   5265  C37 POPEP 231     102.398 106.348  99.867  1.00  0.00           C
ATOM   5268  C38 POPEP 231     103.488 105.348  99.447  1.00  0.00           C
ATOM   5271  C39 POPEP 231     104.318 105.838  98.258  1.00  0.00           C
ATOM   5274 0C31 POPEP 231     103.568 105.868  96.917  1.00  0.00           C
ATOM   5277 1C31 POPEP 231     104.458 106.418  95.797  1.00  0.00           C
ATOM   5280 2C31 POPEP 231     103.918 106.238  94.367  1.00  0.00           C
ATOM   5283 3C31 POPEP 231     102.628 107.028  94.078  1.00  0.00           C
ATOM   5286 4C31 POPEP 231     102.198 106.908  92.607  1.00  0.00           C
ATOM   5289 5C31 POPEP 231     100.748 107.318  92.338  1.00  0.00           C
ATOM   5292 6C31 POPEP 231      99.688 106.388  92.937  1.00  0.00           C
ATOM   5296  NH3 POPEQ 232      91.158  81.678  70.848  1.00  0.00           N
ATOM   5300  C12 POPEQ 232      92.138  81.578  71.987  1.00  0.00           C
ATOM   5303  C11 POPEQ 232      93.458  80.908  71.547  1.00  0.00           C
ATOM   5306  P   POPEQ 232      92.918  78.788  70.077  1.00  0.00           P
ATOM   5307  O13 POPEQ 232      94.168  78.648  69.277  1.00  0.00           O
ATOM   5308  O14 POPEQ 232      91.778  79.508  69.487  1.00  0.00           O
ATOM   5309  O11 POPEQ 232      92.508  77.378  70.608  1.00  0.00           O
ATOM   5310  O12 POPEQ 232      93.328  79.498  71.418  1.00  0.00           O
ATOM   5311  C1  POPEQ 232      93.448  76.498  71.237  1.00  0.00           C
ATOM   5314  C2  POPEQ 232      93.588  76.718  72.767  1.00  0.00           C
ATOM   5316  O21 POPEQ 232      94.738  76.008  73.287  1.00  0.00           O
ATOM   5317  C21 POPEQ 232      95.818  76.748  73.407  1.00  0.00           C
ATOM   5318  O22 POPEQ 232      96.068  77.778  72.787  1.00  0.00           O
ATOM   5319  C22 POPEQ 232      96.728  76.188  74.498  1.00  0.00           C
ATOM   5322  C3  POPEQ 232      92.338  76.208  73.517  1.00  0.00           C
ATOM   5325  O31 POPEQ 232      92.518  76.378  74.937  1.00  0.00           O
ATOM   5326  C31 POPEQ 232      91.498  76.888  75.608  1.00  0.00           C
ATOM   5327  O32 POPEQ 232      90.448  77.258  75.138  1.00  0.00           O
ATOM   5328  C32 POPEQ 232      91.878  77.038  77.078  1.00  0.00           C
ATOM   5331  C23 POPEQ 232      97.188  77.308  75.468  1.00  0.00           C
ATOM   5334  C24 POPEQ 232      97.388  76.858  76.928  1.00  0.00           C
ATOM   5337  C25 POPEQ 232      96.078  76.428  77.607  1.00  0.00           C
ATOM   5340  C26 POPEQ 232      96.208  76.198  79.117  1.00  0.00           C
ATOM   5343  C27 POPEQ 232      95.478  74.938  79.587  1.00  0.00           C
ATOM   5346  C28 POPEQ 232      95.518  74.748  81.117  1.00  0.00           C
ATOM   5349  C29 POPEQ 232      94.568  75.638  81.858  1.00  0.00           C
ATOM   5351 0C21 POPEQ 232      94.478  75.698  83.197  1.00  0.00           C
ATOM   5353 1C21 POPEQ 232      95.288  74.888  84.167  1.00  0.00           C
ATOM   5356 2C21 POPEQ 232      94.448  74.318  85.318  1.00  0.00           C
ATOM   5359 3C21 POPEQ 232      95.278  73.478  86.298  1.00  0.00           C
ATOM   5362 4C21 POPEQ 232      94.468  72.998  87.498  1.00  0.00           C
ATOM   5365 5C21 POPEQ 232      95.288  72.118  88.447  1.00  0.00           C
ATOM   5368 6C21 POPEQ 232      94.488  71.708  89.687  1.00  0.00           C
ATOM   5371 7C21 POPEQ 232      95.388  71.138  90.797  1.00  0.00           C
ATOM   5374 8C21 POPEQ 232      94.608  70.618  92.008  1.00  0.00           C
ATOM   5378  C33 POPEQ 232      90.908  76.268  77.987  1.00  0.00           C
ATOM   5381  C34 POPEQ 232      91.338  76.328  79.458  1.00  0.00           C
ATOM   5384  C35 POPEQ 232      90.358  75.598  80.387  1.00  0.00           C
ATOM   5387  C36 POPEQ 232      91.018  75.208  81.708  1.00  0.00           C
ATOM   5390  C37 POPEQ 232      90.038  74.538  82.688  1.00  0.00           C
ATOM   5393  C38 POPEQ 232      90.748  73.858  83.857  1.00  0.00           C
ATOM   5396  C39 POPEQ 232      91.228  72.438  83.538  1.00  0.00           C
ATOM   5399 0C31 POPEQ 232      90.058  71.448  83.377  1.00  0.00           C
ATOM   5402 1C31 POPEQ 232      90.528  69.988  83.357  1.00  0.00           C
ATOM   5405 2C31 POPEQ 232      89.378  68.968  83.427  1.00  0.00           C
ATOM   5408 3C31 POPEQ 232      88.588  69.048  84.737  1.00  0.00           C
ATOM   5411 4C31 POPEQ 232      87.708  67.818  84.987  1.00  0.00           C
ATOM   5414 5C31 POPEQ 232      86.698  68.038  86.117  1.00  0.00           C
ATOM   5417 6C31 POPEQ 232      85.848  66.808  86.428  1.00  0.00           C
ATOM   5421  NH3 POPER 233      53.148  65.108  72.817  1.00  0.00           N
ATOM   5425  C12 POPER 233      51.808  64.618  73.278  1.00  0.00           C
ATOM   5428  C11 POPER 233      51.178  63.578  72.317  1.00  0.00           C
ATOM   5431  P   POPER 233      48.908  63.128  73.507  1.00  0.00           P
ATOM   5432  O13 POPER 233      49.068  64.488  74.028  1.00  0.00           O
ATOM   5433  O14 POPER 233      47.988  62.918  72.367  1.00  0.00           O
ATOM   5434  O11 POPER 233      48.568  62.188  74.718  1.00  0.00           O
ATOM   5435  O12 POPER 233      50.348  62.658  73.038  1.00  0.00           O
ATOM   5436  C1  POPER 233      48.998  60.838  74.867  1.00  0.00           C
ATOM   5439  C2  POPER 233      49.048  60.418  76.357  1.00  0.00           C
ATOM   5441  O21 POPER 233      49.678  59.118  76.438  1.00  0.00           O
ATOM   5442  C21 POPER 233      49.758  58.528  77.627  1.00  0.00           C
ATOM   5443  O22 POPER 233      49.308  57.418  77.887  1.00  0.00           O
ATOM   5444  C22 POPER 233      50.608  59.338  78.627  1.00  0.00           C
ATOM   5447  C3  POPER 233      47.638  60.418  77.017  1.00  0.00           C
ATOM   5450  O31 POPER 233      47.768  60.498  78.458  1.00  0.00           O
ATOM   5451  C31 POPER 233      46.868  59.868  79.198  1.00  0.00           C
ATOM   5452  O32 POPER 233      45.858  59.308  78.807  1.00  0.00           O
ATOM   5453  C32 POPER 233      47.328  59.888  80.647  1.00  0.00           C
ATOM   5456  C23 POPER 233      50.918  58.518  79.908  1.00  0.00           C
ATOM   5459  C24 POPER 233      51.708  59.278  80.987  1.00  0.00           C
ATOM   5462  C25 POPER 233      52.238  58.428  82.148  1.00  0.00           C
ATOM   5465  C26 POPER 233      53.048  57.198  81.708  1.00  0.00           C
ATOM   5468  C27 POPER 233      53.678  56.478  82.907  1.00  0.00           C
ATOM   5471  C28 POPER 233      54.418  55.198  82.507  1.00  0.00           C
ATOM   5474  C29 POPER 233      55.658  55.478  81.698  1.00  0.00           C
ATOM   5476 0C21 POPER 233      56.738  54.678  81.617  1.00  0.00           C
ATOM   5478 1C21 POPER 233      56.868  53.338  82.288  1.00  0.00           C
ATOM   5481 2C21 POPER 233      57.438  53.478  83.717  1.00  0.00           C
ATOM   5484 3C21 POPER 233      57.648  52.128  84.388  1.00  0.00           C
ATOM   5487 4C21 POPER 233      58.398  52.228  85.728  1.00  0.00           C
ATOM   5490 5C21 POPER 233      59.928  52.168  85.568  1.00  0.00           C
ATOM   5493 6C21 POPER 233      60.638  52.048  86.917  1.00  0.00           C
ATOM   5496 7C21 POPER 233      62.148  51.848  86.777  1.00  0.00           C
ATOM   5499 8C21 POPER 233      62.858  51.678  88.127  1.00  0.00           C
ATOM   5503  C33 POPER 233      47.068  58.528  81.327  1.00  0.00           C
ATOM   5506  C34 POPER 233      47.218  58.578  82.857  1.00  0.00           C
ATOM   5509  C35 POPER 233      48.608  58.988  83.357  1.00  0.00           C
ATOM   5512  C36 POPER 233      48.788  58.738  84.858  1.00  0.00           C
ATOM   5515  C37 POPER 233      50.248  58.828  85.328  1.00  0.00           C
ATOM   5518  C38 POPER 233      50.418  58.688  86.848  1.00  0.00           C
ATOM   5521  C39 POPER 233      51.478  57.648  87.247  1.00  0.00           C
ATOM   5524 0C31 POPER 233      52.918  58.048  86.877  1.00  0.00           C
ATOM   5527 1C31 POPER 233      53.858  56.828  86.767  1.00  0.00           C
ATOM   5530 2C31 POPER 233      55.288  57.198  86.357  1.00  0.00           C
ATOM   5533 3C31 POPER 233      56.128  57.768  87.507  1.00  0.00           C
ATOM   5536 4C31 POPER 233      57.458  58.388  87.017  1.00  0.00           C
ATOM   5539 5C31 POPER 233      58.228  59.088  88.147  1.00  0.00           C
ATOM   5542 6C31 POPER 233      59.138  60.218  87.647  1.00  0.00           C
ATOM   5546  NH3 POPES 234       3.648  74.758  73.647  1.00  0.00           N
ATOM   5550  C12 POPES 234       3.878  73.298  73.897  1.00  0.00           C
ATOM   5553  C11 POPES 234       2.978  72.428  73.018  1.00  0.00           C
ATOM   5556  P   POPES 234       1.788  70.598  74.467  1.00  0.00           P
ATOM   5557  O13 POPES 234       1.568  71.538  75.577  1.00  0.00           O
ATOM   5558  O14 POPES 234       0.628  70.308  73.588  1.00  0.00           O
ATOM   5559  O11 POPES 234       2.348  69.238  75.007  1.00  0.00           O
ATOM   5560  O12 POPES 234       2.978  71.108  73.547  1.00  0.00           O
ATOM   5561  C1  POPES 234       3.678  69.068  75.518  1.00  0.00           C
ATOM   5564  C2  POPES 234       3.628  68.628  76.998  1.00  0.00           C
ATOM   5566  O21 POPES 234       3.178  67.258  77.048  1.00  0.00           O
ATOM   5567  C21 POPES 234       3.698  66.518  77.998  1.00  0.00           C
ATOM   5568  O22 POPES 234       4.698  66.788  78.658  1.00  0.00           O
ATOM   5569  C22 POPES 234       2.868  65.248  78.187  1.00  0.00           C
ATOM   5572  C3  POPES 234       2.648  69.538  77.778  1.00  0.00           C
ATOM   5575  O31 POPES 234       2.808  69.348  79.198  1.00  0.00           O
ATOM   5576  C31 POPES 234       1.768  68.848  79.848  1.00  0.00           C
ATOM   5577  O32 POPES 234       0.738  68.438  79.367  1.00  0.00           O
ATOM   5578  C32 POPES 234       2.138  68.828  81.327  1.00  0.00           C
ATOM   5581  C23 POPES 234       3.278  64.528  79.498  1.00  0.00           C
ATOM   5584  C24 POPES 234       2.618  63.148  79.677  1.00  0.00           C
ATOM   5587  C25 POPES 234       2.978  62.508  81.028  1.00  0.00           C
ATOM   5590  C26 POPES 234       2.268  63.168  82.218  1.00  0.00           C
ATOM   5593  C27 POPES 234       2.728  62.588  83.567  1.00  0.00           C
ATOM   5596  C28 POPES 234       1.768  62.928  84.727  1.00  0.00           C
ATOM   5599  C29 POPES 234       2.298  62.378  86.028  1.00  0.00           C
ATOM   5601 0C21 POPES 234       2.368  62.998  87.218  1.00  0.00           C
ATOM   5603 1C21 POPES 234       1.858  64.368  87.577  1.00  0.00           C
ATOM   5606 2C21 POPES 234       1.278  64.398  89.008  1.00  0.00           C
ATOM   5609 3C21 POPES 234       0.948  65.818  89.498  1.00  0.00           C
ATOM   5612 4C21 POPES 234       0.108  65.858  90.778  1.00  0.00           C
ATOM   5615 5C21 POPES 234       0.038  67.258  91.428  1.00  0.00           C
ATOM   5618 6C21 POPES 234       1.108  67.478  92.507  1.00  0.00           C
ATOM   5621 7C21 POPES 234       1.008  68.858  93.178  1.00  0.00           C
ATOM   5624 8C21 POPES 234       1.758  68.958  94.508  1.00  0.00           C
ATOM   5628  C33 POPES 234       0.918  69.068  82.227  1.00  0.00           C
ATOM   5631  C34 POPES 234       1.268  68.908  83.707  1.00  0.00           C
ATOM   5634  C35 POPES 234       0.158  69.418  84.638  1.00  0.00           C
ATOM   5637  C36 POPES 234      -1.232  68.888  84.277  1.00  0.00           C
ATOM   5640  C37 POPES 234      -2.328  69.388  85.217  1.00  0.00           C
ATOM   5643  C38 POPES 234      -3.718  68.888  84.797  1.00  0.00           C
ATOM   5646  C39 POPES 234      -4.828  69.188  85.818  1.00  0.00           C
ATOM   5649 0C31 POPES 234      -5.058  70.688  86.067  1.00  0.00           C
ATOM   5652 1C31 POPES 234      -6.128  70.918  87.148  1.00  0.00           C
ATOM   5655 2C31 POPES 234      -6.338  72.388  87.517  1.00  0.00           C
ATOM   5658 3C31 POPES 234      -7.018  72.558  88.888  1.00  0.00           C
ATOM   5661 4C31 POPES 234      -8.358  71.808  89.017  1.00  0.00           C
ATOM   5664 5C31 POPES 234      -8.938  71.868  90.437  1.00  0.00           C
ATOM   5667 6C31 POPES 234     -10.228  71.048  90.577  1.00  0.00           C
ATOM   5671  NH3 POPET 235     109.458 109.288 105.898  1.00  0.00           N
ATOM   5675  C12 POPET 235     108.388 109.648 104.908  1.00  0.00           C
ATOM   5678  C11 POPET 235     107.048 109.838 105.627  1.00  0.00           C
ATOM   5681  P   POPET 235     105.838 111.958 104.697  1.00  0.00           P
ATOM   5682  O13 POPET 235     105.738 112.398 106.108  1.00  0.00           O
ATOM   5683  O14 POPET 235     106.798 112.628 103.807  1.00  0.00           O
ATOM   5684  O11 POPET 235     104.368 112.008 104.107  1.00  0.00           O
ATOM   5685  O12 POPET 235     106.058 110.378 104.747  1.00  0.00           O
ATOM   5686  C1  POPET 235     104.008 111.298 102.907  1.00  0.00           C
ATOM   5689  C2  POPET 235     102.988 112.108 102.057  1.00  0.00           C
ATOM   5691  O21 POPET 235     102.858 111.498 100.758  1.00  0.00           O
ATOM   5692  C21 POPET 235     101.738 111.838 100.107  1.00  0.00           C
ATOM   5693  O22 POPET 235     100.778 112.418 100.577  1.00  0.00           O
ATOM   5694  C22 POPET 235     101.868 111.488  98.617  1.00  0.00           C
ATOM   5697  C3  POPET 235     103.468 113.588 101.907  1.00  0.00           C
ATOM   5700  O31 POPET 235     102.748 114.298 100.877  1.00  0.00           O
ATOM   5701  C31 POPET 235     103.138 115.548 100.737  1.00  0.00           C
ATOM   5702  O32 POPET 235     104.008 116.088 101.418  1.00  0.00           O
ATOM   5703  C32 POPET 235     102.438 116.198  99.537  1.00  0.00           C
ATOM   5706  C23 POPET 235     100.638 111.998  97.828  1.00  0.00           C
ATOM   5709  C24 POPET 235     100.908 112.408  96.377  1.00  0.00           C
ATOM   5712  C25 POPET 235     100.618 111.368  95.297  1.00  0.00           C
ATOM   5715  C26 POPET 235     100.518 112.028  93.907  1.00  0.00           C
ATOM   5718  C27 POPET 235     100.338 111.008  92.778  1.00  0.00           C
ATOM   5721  C28 POPET 235      99.948 111.648  91.428  1.00  0.00           C
ATOM   5724  C29 POPET 235      98.448 111.778  91.277  1.00  0.00           C
ATOM   5726 0C21 POPET 235      97.718 111.368  90.217  1.00  0.00           C
ATOM   5728 1C21 POPET 235      98.258 110.758  88.947  1.00  0.00           C
ATOM   5731 2C21 POPET 235      98.258 109.218  88.977  1.00  0.00           C
ATOM   5734 3C21 POPET 235      98.968 108.618  87.758  1.00  0.00           C
ATOM   5737 4C21 POPET 235      98.858 107.088  87.697  1.00  0.00           C
ATOM   5740 5C21 POPET 235      99.628 106.498  86.508  1.00  0.00           C
ATOM   5743 6C21 POPET 235      99.478 104.978  86.377  1.00  0.00           C
ATOM   5746 7C21 POPET 235     100.278 104.418  85.197  1.00  0.00           C
ATOM   5749 8C21 POPET 235     100.038 102.928  84.947  1.00  0.00           C
ATOM   5753  C33 POPET 235     103.338 116.218  98.278  1.00  0.00           C
ATOM   5756  C34 POPET 235     103.268 114.928  97.447  1.00  0.00           C
ATOM   5759  C35 POPET 235     104.368 114.838  96.368  1.00  0.00           C
ATOM   5762  C36 POPET 235     104.128 113.738  95.328  1.00  0.00           C
ATOM   5765  C37 POPET 235     105.118 113.738  94.157  1.00  0.00           C
ATOM   5768  C38 POPET 235     104.798 112.658  93.108  1.00  0.00           C
ATOM   5771  C39 POPET 235     105.408 112.948  91.727  1.00  0.00           C
ATOM   5774 0C31 POPET 235     106.918 112.688  91.627  1.00  0.00           C
ATOM   5777 1C31 POPET 235     107.518 113.358  90.377  1.00  0.00           C
ATOM   5780 2C31 POPET 235     108.978 112.988  90.107  1.00  0.00           C
ATOM   5783 3C31 POPET 235     109.158 111.788  89.157  1.00  0.00           C
ATOM   5786 4C31 POPET 235     108.778 112.098  87.708  1.00  0.00           C
ATOM   5789 5C31 POPET 235     109.048 110.928  86.748  1.00  0.00           C
ATOM   5792 6C31 POPET 235     108.568 111.208  85.318  1.00  0.00           C
ATOM   5796  NH3 POPEU 236     104.018  89.498 110.678  1.00  0.00           N
ATOM   5800  C12 POPEU 236     103.558  90.808 111.277  1.00  0.00           C
ATOM   5803  C11 POPEU 236     102.668  90.558 112.527  1.00  0.00           C
ATOM   5806  P   POPEU 236     101.668  92.958 112.607  1.00  0.00           P
ATOM   5807  O13 POPEU 236     100.658  93.478 113.557  1.00  0.00           O
ATOM   5808  O14 POPEU 236     102.688  93.898 112.098  1.00  0.00           O
ATOM   5809  O11 POPEU 236     100.948  92.308 111.368  1.00  0.00           O
ATOM   5810  O12 POPEU 236     102.418  91.738 113.287  1.00  0.00           O
ATOM   5811  C1  POPEU 236     100.578  93.128 110.258  1.00  0.00           C
ATOM   5814  C2  POPEU 236     101.058  92.528 108.907  1.00  0.00           C
ATOM   5816  O21 POPEU 236     100.588  93.428 107.877  1.00  0.00           O
ATOM   5817  C21 POPEU 236     101.518  93.788 106.998  1.00  0.00           C
ATOM   5818  O22 POPEU 236     102.658  93.348 106.967  1.00  0.00           O
ATOM   5819  C22 POPEU 236     101.068  94.948 106.117  1.00  0.00           C
ATOM   5822  C3  POPEU 236     100.518  91.078 108.678  1.00  0.00           C
ATOM   5825  O31 POPEU 236     100.918  90.548 107.408  1.00  0.00           O
ATOM   5826  C31 POPEU 236     101.598  89.408 107.317  1.00  0.00           C
ATOM   5827  O32 POPEU 236     101.968  88.728 108.258  1.00  0.00           O
ATOM   5828  C32 POPEU 236     101.828  89.108 105.828  1.00  0.00           C
ATOM   5831  C23 POPEU 236     101.278  94.698 104.598  1.00  0.00           C
ATOM   5834  C24 POPEU 236     100.118  93.918 103.977  1.00  0.00           C
ATOM   5837  C25 POPEU 236     100.528  92.928 102.877  1.00  0.00           C
ATOM   5840  C26 POPEU 236     100.878  93.618 101.558  1.00  0.00           C
ATOM   5843  C27 POPEU 236     101.038  92.628 100.387  1.00  0.00           C
ATOM   5846  C28 POPEU 236     101.578  93.278  99.087  1.00  0.00           C
ATOM   5849  C29 POPEU 236     100.598  94.208  98.407  1.00  0.00           C
ATOM   5851 0C21 POPEU 236     100.128  94.088  97.148  1.00  0.00           C
ATOM   5853 1C21 POPEU 236     100.508  92.998  96.178  1.00  0.00           C
ATOM   5856 2C21 POPEU 236      99.798  91.668  96.477  1.00  0.00           C
ATOM   5859 3C21 POPEU 236     100.448  90.468  95.787  1.00  0.00           C
ATOM   5862 4C21 POPEU 236     100.228  89.148  96.558  1.00  0.00           C
ATOM   5865 5C21 POPEU 236      98.758  88.788  96.748  1.00  0.00           C
ATOM   5868 6C21 POPEU 236      98.588  87.518  97.587  1.00  0.00           C
ATOM   5871 7C21 POPEU 236      97.118  87.158  97.818  1.00  0.00           C
ATOM   5874 8C21 POPEU 236      96.948  85.878  98.648  1.00  0.00           C
ATOM   5878  C33 POPEU 236     100.628  88.468 105.057  1.00  0.00           C
ATOM   5881  C34 POPEU 236     100.338  89.108 103.687  1.00  0.00           C
ATOM   5884  C35 POPEU 236     100.278  88.128 102.507  1.00  0.00           C
ATOM   5887  C36 POPEU 236     101.668  87.718 102.008  1.00  0.00           C
ATOM   5890  C37 POPEU 236     101.578  87.058 100.627  1.00  0.00           C
ATOM   5893  C38 POPEU 236     102.908  86.418 100.208  1.00  0.00           C
ATOM   5896  C39 POPEU 236     102.848  85.808  98.807  1.00  0.00           C
ATOM   5899 0C31 POPEU 236     103.248  86.788  97.697  1.00  0.00           C
ATOM   5902 1C31 POPEU 236     103.128  86.148  96.318  1.00  0.00           C
ATOM   5905 2C31 POPEU 236     103.478  87.128  95.197  1.00  0.00           C
ATOM   5908 3C31 POPEU 236     103.288  86.518  93.807  1.00  0.00           C
ATOM   5911 4C31 POPEU 236     102.808  87.558  92.797  1.00  0.00           C
ATOM   5914 5C31 POPEU 236     102.738  86.998  91.377  1.00  0.00           C
ATOM   5917 6C31 POPEU 236     102.228  88.028  90.367  1.00  0.00           C
ATOM   5921  NH3 POPEV 237      -5.558  74.818 113.547  1.00  0.00           N
ATOM   5925  C12 POPEV 237      -6.158  73.448 113.538  1.00  0.00           C
ATOM   5928  C11 POPEV 237      -5.148  72.458 112.928  1.00  0.00           C
ATOM   5931  P   POPEV 237      -4.498  70.198 114.098  1.00  0.00           P
ATOM   5932  O13 POPEV 237      -3.318  70.968 114.547  1.00  0.00           O
ATOM   5933  O14 POPEV 237      -5.228  69.508 115.188  1.00  0.00           O
ATOM   5934  O11 POPEV 237      -3.968  69.158 113.057  1.00  0.00           O
ATOM   5935  O12 POPEV 237      -5.488  71.118 113.278  1.00  0.00           O
ATOM   5936  C1  POPEV 237      -3.278  69.678 111.917  1.00  0.00           C
ATOM   5939  C2  POPEV 237      -2.528  68.548 111.207  1.00  0.00           C
ATOM   5941  O21 POPEV 237      -2.028  69.078 109.978  1.00  0.00           O
ATOM   5942  C21 POPEV 237      -0.852  69.668 110.017  1.00  0.00           C
ATOM   5943  O22 POPEV 237       0.018  69.528 110.857  1.00  0.00           O
ATOM   5944  C22 POPEV 237      -0.802  70.638 108.847  1.00  0.00           C
ATOM   5947  C3  POPEV 237      -3.468  67.348 110.937  1.00  0.00           C
ATOM   5950  O31 POPEV 237      -2.868  66.428 109.987  1.00  0.00           O
ATOM   5951  C31 POPEV 237      -3.118  66.768 108.737  1.00  0.00           C
ATOM   5952  O32 POPEV 237      -3.978  67.538 108.357  1.00  0.00           O
ATOM   5953  C32 POPEV 237      -2.128  66.098 107.787  1.00  0.00           C
ATOM   5956  C23 POPEV 237       0.598  71.228 108.667  1.00  0.00           C
ATOM   5959  C24 POPEV 237       1.568  70.268 107.987  1.00  0.00           C
ATOM   5962  C25 POPEV 237       2.968  70.868 107.917  1.00  0.00           C
ATOM   5965  C26 POPEV 237       3.938  69.968 107.157  1.00  0.00           C
ATOM   5968  C27 POPEV 237       5.388  70.488 107.227  1.00  0.00           C
ATOM   5971  C28 POPEV 237       6.278  69.868 106.137  1.00  0.00           C
ATOM   5974  C29 POPEV 237       6.308  68.368 106.237  1.00  0.00           C
ATOM   5976 0C21 POPEV 237       7.378  67.598 106.477  1.00  0.00           C
ATOM   5978 1C21 POPEV 237       8.808  68.038 106.627  1.00  0.00           C
ATOM   5981 2C21 POPEV 237       9.758  67.068 105.907  1.00  0.00           C
ATOM   5984 3C21 POPEV 237       9.578  67.038 104.377  1.00  0.00           C
ATOM   5987 4C21 POPEV 237      10.458  65.958 103.728  1.00  0.00           C
ATOM   5990 5C21 POPEV 237      10.368  65.938 102.187  1.00  0.00           C
ATOM   5993 6C21 POPEV 237       9.088  65.258 101.657  1.00  0.00           C
ATOM   5996 7C21 POPEV 237       9.038  65.218 100.127  1.00  0.00           C
ATOM   5999 8C21 POPEV 237       7.838  64.438  99.578  1.00  0.00           C
ATOM   6003  C33 POPEV 237      -1.452  67.158 106.877  1.00  0.00           C
ATOM   6006  C34 POPEV 237      -0.722  66.568 105.667  1.00  0.00           C
ATOM   6009  C35 POPEV 237       0.788  66.438 105.877  1.00  0.00           C
ATOM   6012  C36 POPEV 237       1.548  66.148 104.568  1.00  0.00           C
ATOM   6015  C37 POPEV 237       3.078  66.168 104.737  1.00  0.00           C
ATOM   6018  C38 POPEV 237       3.818  66.028 103.388  1.00  0.00           C
ATOM   6021  C39 POPEV 237       4.678  67.258 103.047  1.00  0.00           C
ATOM   6024 0C31 POPEV 237       5.128  67.268 101.578  1.00  0.00           C
ATOM   6027 1C31 POPEV 237       5.948  68.528 101.217  1.00  0.00           C
ATOM   6030 2C31 POPEV 237       6.338  68.618  99.737  1.00  0.00           C
ATOM   6033 3C31 POPEV 237       5.168  68.758  98.737  1.00  0.00           C
ATOM   6036 4C31 POPEV 237       4.298  69.998  98.967  1.00  0.00           C
ATOM   6039 5C31 POPEV 237       3.188  70.128  97.917  1.00  0.00           C
ATOM   6042 6C31 POPEV 237       2.218  71.288  98.187  1.00  0.00           C
ATOM   6046  NH3 POPEW 238      73.178 131.418 103.737  1.00  0.00           N
ATOM   6050  C12 POPEW 238      71.868 130.898 103.208  1.00  0.00           C
ATOM   6053  C11 POPEW 238      70.708 131.138 104.208  1.00  0.00           C
ATOM   6056  P   POPEW 238      68.688 129.688 103.258  1.00  0.00           P
ATOM   6057  O13 POPEW 238      69.678 128.708 102.778  1.00  0.00           O
ATOM   6058  O14 POPEW 238      67.968 129.188 104.447  1.00  0.00           O
ATOM   6059  O11 POPEW 238      67.668 130.018 102.107  1.00  0.00           O
ATOM   6060  O12 POPEW 238      69.418 131.048 103.588  1.00  0.00           O
ATOM   6061  C1  POPEW 238      67.368 131.368 101.718  1.00  0.00           C
ATOM   6064  C2  POPEW 238      65.948 131.438 101.088  1.00  0.00           C
ATOM   6066  O21 POPEW 238      65.838 130.598  99.917  1.00  0.00           O
ATOM   6067  C21 POPEW 238      66.478 130.968  98.818  1.00  0.00           C
ATOM   6068  O22 POPEW 238      67.208 131.938  98.678  1.00  0.00           O
ATOM   6069  C22 POPEW 238      66.158 129.948  97.717  1.00  0.00           C
ATOM   6072  C3  POPEW 238      65.398 132.888 100.877  1.00  0.00           C
ATOM   6075  O31 POPEW 238      63.958 132.928 101.008  1.00  0.00           O
ATOM   6076  C31 POPEW 238      63.228 132.918  99.908  1.00  0.00           C
ATOM   6077  O32 POPEW 238      63.628 132.958  98.757  1.00  0.00           O
ATOM   6078  C32 POPEW 238      61.758 132.868 100.328  1.00  0.00           C
ATOM   6081  C23 POPEW 238      65.788 130.608  96.377  1.00  0.00           C
ATOM   6084  C24 POPEW 238      65.398 129.608  95.267  1.00  0.00           C
ATOM   6087  C25 POPEW 238      65.088 130.328  93.947  1.00  0.00           C
ATOM   6090  C26 POPEW 238      64.908 129.408  92.727  1.00  0.00           C
ATOM   6093  C27 POPEW 238      64.378 130.178  91.508  1.00  0.00           C
ATOM   6096  C28 POPEW 238      64.338 129.318  90.227  1.00  0.00           C
ATOM   6099  C29 POPEW 238      63.838 130.028  88.997  1.00  0.00           C
ATOM   6101 0C21 POPEW 238      63.828 129.508  87.758  1.00  0.00           C
ATOM   6103 1C21 POPEW 238      64.338 128.138  87.348  1.00  0.00           C
ATOM   6106 2C21 POPEW 238      63.268 127.168  86.827  1.00  0.00           C
ATOM   6109 3C21 POPEW 238      62.778 127.418  85.387  1.00  0.00           C
ATOM   6112 4C21 POPEW 238      61.658 128.468  85.287  1.00  0.00           C
ATOM   6115 5C21 POPEW 238      60.898 128.428  83.947  1.00  0.00           C
ATOM   6118 6C21 POPEW 238      61.768 128.788  82.727  1.00  0.00           C
ATOM   6121 7C21 POPEW 238      60.918 128.928  81.458  1.00  0.00           C
ATOM   6124 8C21 POPEW 238      61.698 129.368  80.217  1.00  0.00           C
ATOM   6128  C33 POPEW 238      60.988 134.078  99.767  1.00  0.00           C
ATOM   6131  C34 POPEW 238      59.528 134.138 100.227  1.00  0.00           C
ATOM   6134  C35 POPEW 238      58.568 133.258  99.407  1.00  0.00           C
ATOM   6137  C36 POPEW 238      58.228 133.828  98.027  1.00  0.00           C
ATOM   6140  C37 POPEW 238      57.168 132.998  97.278  1.00  0.00           C
ATOM   6143  C38 POPEW 238      56.688 133.718  96.008  1.00  0.00           C
ATOM   6146  C39 POPEW 238      55.518 132.998  95.318  1.00  0.00           C
ATOM   6149 0C31 POPEW 238      54.858 133.848  94.218  1.00  0.00           C
ATOM   6152 1C31 POPEW 238      53.678 133.168  93.517  1.00  0.00           C
ATOM   6155 2C31 POPEW 238      52.758 134.168  92.797  1.00  0.00           C
ATOM   6158 3C31 POPEW 238      53.258 134.688  91.447  1.00  0.00           C
ATOM   6161 4C31 POPEW 238      52.708 133.898  90.247  1.00  0.00           C
ATOM   6164 5C31 POPEW 238      52.818 134.678  88.928  1.00  0.00           C
ATOM   6167 6C31 POPEW 238      52.358 133.848  87.727  1.00  0.00           C
ATOM   6171  NH3 POPEX 239      34.248   0.988  64.897  1.00  0.00           N
ATOM   6175  C12 POPEX 239      33.258   1.788  65.697  1.00  0.00           C
ATOM   6178  C11 POPEX 239      33.638   3.268  65.767  1.00  0.00           C
ATOM   6181  P   POPEX 239      33.158   5.218  67.348  1.00  0.00           P
ATOM   6182  O13 POPEX 239      34.288   4.818  68.208  1.00  0.00           O
ATOM   6183  O14 POPEX 239      33.408   6.278  66.357  1.00  0.00           O
ATOM   6184  O11 POPEX 239      31.968   5.708  68.248  1.00  0.00           O
ATOM   6185  O12 POPEX 239      32.648   3.958  66.547  1.00  0.00           O
ATOM   6186  C1  POPEX 239      31.978   7.078  68.687  1.00  0.00           C
ATOM   6189  C2  POPEX 239      32.028   7.158  70.227  1.00  0.00           C
ATOM   6191  O21 POPEX 239      31.778   8.518  70.658  1.00  0.00           O
ATOM   6192  C21 POPEX 239      30.478   8.818  70.527  1.00  0.00           C
ATOM   6193  O22 POPEX 239      29.998   9.458  69.618  1.00  0.00           O
ATOM   6194  C22 POPEX 239      29.698   8.218  71.707  1.00  0.00           C
ATOM   6197  C3  POPEX 239      33.388   6.638  70.807  1.00  0.00           C
ATOM   6200  O31 POPEX 239      33.498   6.658  72.247  1.00  0.00           O
ATOM   6201  C31 POPEX 239      32.768   5.728  72.867  1.00  0.00           C
ATOM   6202  O32 POPEX 239      31.818   5.138  72.397  1.00  0.00           O
ATOM   6203  C32 POPEX 239      33.368   5.428  74.237  1.00  0.00           C
ATOM   6206  C23 POPEX 239      28.928   9.288  72.517  1.00  0.00           C
ATOM   6209  C24 POPEX 239      28.058   8.618  73.598  1.00  0.00           C
ATOM   6212  C25 POPEX 239      27.198   9.598  74.408  1.00  0.00           C
ATOM   6215  C26 POPEX 239      27.988  10.368  75.477  1.00  0.00           C
ATOM   6218  C27 POPEX 239      27.058  11.118  76.447  1.00  0.00           C
ATOM   6221  C28 POPEX 239      27.758  11.668  77.708  1.00  0.00           C
ATOM   6224  C29 POPEX 239      28.288  10.568  78.598  1.00  0.00           C
ATOM   6226 0C21 POPEX 239      27.888  10.238  79.838  1.00  0.00           C
ATOM   6228 1C21 POPEX 239      26.808  10.888  80.678  1.00  0.00           C
ATOM   6231 2C21 POPEX 239      25.518  10.048  80.728  1.00  0.00           C
ATOM   6234 3C21 POPEX 239      25.718   8.668  81.357  1.00  0.00           C
ATOM   6237 4C21 POPEX 239      24.408   7.948  81.687  1.00  0.00           C
ATOM   6240 5C21 POPEX 239      23.578   7.538  80.458  1.00  0.00           C
ATOM   6243 6C21 POPEX 239      22.398   6.648  80.868  1.00  0.00           C
ATOM   6246 7C21 POPEX 239      21.358   6.488  79.758  1.00  0.00           C
ATOM   6249 8C21 POPEX 239      20.138   5.698  80.217  1.00  0.00           C
ATOM   6253  C33 POPEX 239      32.628   4.218  74.858  1.00  0.00           C
ATOM   6256  C34 POPEX 239      33.348   3.558  76.038  1.00  0.00           C
ATOM   6259  C35 POPEX 239      32.658   3.798  77.387  1.00  0.00           C
ATOM   6262  C36 POPEX 239      33.128   2.778  78.438  1.00  0.00           C
ATOM   6265  C37 POPEX 239      33.008   3.298  79.867  1.00  0.00           C
ATOM   6268  C38 POPEX 239      33.488   2.278  80.907  1.00  0.00           C
ATOM   6271  C39 POPEX 239      33.218   2.738  82.348  1.00  0.00           C
ATOM   6274 0C31 POPEX 239      31.728   2.788  82.697  1.00  0.00           C
ATOM   6277 1C31 POPEX 239      31.458   2.998  84.187  1.00  0.00           C
ATOM   6280 2C31 POPEX 239      29.958   2.998  84.487  1.00  0.00           C
ATOM   6283 3C31 POPEX 239      29.658   3.078  85.987  1.00  0.00           C
ATOM   6286 4C31 POPEX 239      28.228   2.638  86.327  1.00  0.00           C
ATOM   6289 5C31 POPEX 239      27.958   2.688  87.828  1.00  0.00           C
ATOM   6292 6C31 POPEX 239      26.648   2.008  88.228  1.00  0.00           C
ATOM   6296  NH3 POPEY 240       7.178 125.848  61.978  1.00  0.00           N
ATOM   6300  C12 POPEY 240       7.788 124.628  61.348  1.00  0.00           C
ATOM   6303  C11 POPEY 240       6.798 123.448  61.377  1.00  0.00           C
ATOM   6306  P   POPEY 240       6.498 121.058  60.367  1.00  0.00           P
ATOM   6307  O13 POPEY 240       5.468 121.428  59.368  1.00  0.00           O
ATOM   6308  O14 POPEY 240       7.288 119.838  60.138  1.00  0.00           O
ATOM   6309  O11 POPEY 240       5.638 120.778  61.658  1.00  0.00           O
ATOM   6310  O12 POPEY 240       7.398 122.288  60.787  1.00  0.00           O
ATOM   6311  C1  POPEY 240       6.308 120.178  62.768  1.00  0.00           C
ATOM   6314  C2  POPEY 240       5.378 120.158  63.997  1.00  0.00           C
ATOM   6316  O21 POPEY 240       6.178 119.698  65.098  1.00  0.00           O
ATOM   6317  C21 POPEY 240       5.788 120.098  66.287  1.00  0.00           C
ATOM   6318  O22 POPEY 240       4.878 120.858  66.547  1.00  0.00           O
ATOM   6319  C22 POPEY 240       6.708 119.438  67.317  1.00  0.00           C
ATOM   6322  C3  POPEY 240       4.188 119.208  63.747  1.00  0.00           C
ATOM   6325  O31 POPEY 240       3.118 119.438  64.678  1.00  0.00           O
ATOM   6326  C31 POPEY 240       2.268 120.408  64.348  1.00  0.00           C
ATOM   6327  O32 POPEY 240       2.298 121.048  63.307  1.00  0.00           O
ATOM   6328  C32 POPEY 240       1.168 120.458  65.427  1.00  0.00           C
ATOM   6331  C23 POPEY 240       6.478 119.968  68.748  1.00  0.00           C
ATOM   6334  C24 POPEY 240       6.978 118.998  69.827  1.00  0.00           C
ATOM   6337  C25 POPEY 240       7.028 119.598  71.237  1.00  0.00           C
ATOM   6340  C26 POPEY 240       5.668 119.748  71.947  1.00  0.00           C
ATOM   6343  C27 POPEY 240       5.868 119.978  73.458  1.00  0.00           C
ATOM   6346  C28 POPEY 240       5.018 119.058  74.358  1.00  0.00           C
ATOM   6349  C29 POPEY 240       5.678 118.848  75.697  1.00  0.00           C
ATOM   6351 0C21 POPEY 240       5.438 119.528  76.818  1.00  0.00           C
ATOM   6353 1C21 POPEY 240       4.448 120.658  76.978  1.00  0.00           C
ATOM   6356 2C21 POPEY 240       4.478 121.178  78.417  1.00  0.00           C
ATOM   6359 3C21 POPEY 240       3.528 122.358  78.658  1.00  0.00           C
ATOM   6362 4C21 POPEY 240       3.338 122.638  80.157  1.00  0.00           C
ATOM   6365 5C21 POPEY 240       2.278 121.728  80.797  1.00  0.00           C
ATOM   6368 6C21 POPEY 240       2.668 121.238  82.197  1.00  0.00           C
ATOM   6371 7C21 POPEY 240       1.588 120.348  82.828  1.00  0.00           C
ATOM   6374 8C21 POPEY 240       1.998 119.768  84.187  1.00  0.00           C
ATOM   6378  C33 POPEY 240       0.868 121.848  66.057  1.00  0.00           C
ATOM   6381  C34 POPEY 240       0.708 121.738  67.587  1.00  0.00           C
ATOM   6384  C35 POPEY 240       0.148 122.978  68.318  1.00  0.00           C
ATOM   6387  C36 POPEY 240      -1.382 123.108  68.258  1.00  0.00           C
ATOM   6390  C37 POPEY 240      -1.938 124.018  69.367  1.00  0.00           C
ATOM   6393  C38 POPEY 240      -3.478 124.088  69.437  1.00  0.00           C
ATOM   6396  C39 POPEY 240      -4.118 125.038  68.417  1.00  0.00           C
ATOM   6399 0C31 POPEY 240      -5.618 125.278  68.647  1.00  0.00           C
ATOM   6402 1C31 POPEY 240      -6.238 125.958  67.428  1.00  0.00           C
ATOM   6405 2C31 POPEY 240      -7.648 126.538  67.618  1.00  0.00           C
ATOM   6408 3C31 POPEY 240      -8.068 127.358  66.388  1.00  0.00           C
ATOM   6411 4C31 POPEY 240      -9.458 127.988  66.518  1.00  0.00           C
ATOM   6414 5C31 POPEY 240      -9.738 128.998  65.398  1.00  0.00           C
ATOM   6417 6C31 POPEY 240     -11.058 129.738  65.577  1.00  0.00           C
ATOM   6421  NH3 POPEZ 241      52.858  45.608  68.167  1.00  0.00           N
ATOM   6425  C12 POPEZ 241      52.188  44.248  68.138  1.00  0.00           C
ATOM   6428  C11 POPEZ 241      52.678  43.328  69.277  1.00  0.00           C
ATOM   6431  P   POPEZ 241      50.908  41.348  69.447  1.00  0.00           P
ATOM   6432  O13 POPEZ 241      49.648  41.648  68.707  1.00  0.00           O
ATOM   6433  O14 POPEZ 241      51.908  40.518  68.737  1.00  0.00           O
ATOM   6434  O11 POPEZ 241      50.538  40.668  70.818  1.00  0.00           O
ATOM   6435  O12 POPEZ 241      51.578  42.698  69.897  1.00  0.00           O
ATOM   6436  C1  POPEZ 241      49.988  39.348  70.877  1.00  0.00           C
ATOM   6439  C2  POPEZ 241      49.108  39.088  72.157  1.00  0.00           C
ATOM   6441  O21 POPEZ 241      49.758  39.468  73.377  1.00  0.00           O
ATOM   6442  C21 POPEZ 241      50.788  38.788  73.787  1.00  0.00           C
ATOM   6443  O22 POPEZ 241      51.408  37.938  73.147  1.00  0.00           O
ATOM   6444  C22 POPEZ 241      51.008  39.088  75.267  1.00  0.00           C
ATOM   6447  C3  POPEZ 241      48.568  37.608  72.177  1.00  0.00           C
ATOM   6450  O31 POPEZ 241      47.988  37.148  73.438  1.00  0.00           O
ATOM   6451  C31 POPEZ 241      47.118  36.128  73.287  1.00  0.00           C
ATOM   6452  O32 POPEZ 241      46.708  35.708  72.218  1.00  0.00           O
ATOM   6453  C32 POPEZ 241      46.648  35.528  74.618  1.00  0.00           C
ATOM   6456  C23 POPEZ 241      52.428  38.728  75.728  1.00  0.00           C
ATOM   6459  C24 POPEZ 241      52.588  38.758  77.247  1.00  0.00           C
ATOM   6462  C25 POPEZ 241      53.688  37.778  77.647  1.00  0.00           C
ATOM   6465  C26 POPEZ 241      54.068  37.778  79.128  1.00  0.00           C
ATOM   6468  C27 POPEZ 241      54.998  36.588  79.408  1.00  0.00           C
ATOM   6471  C28 POPEZ 241      56.008  36.798  80.547  1.00  0.00           C
ATOM   6474  C29 POPEZ 241      55.378  36.898  81.917  1.00  0.00           C
ATOM   6476 0C21 POPEZ 241      55.898  36.428  83.068  1.00  0.00           C
ATOM   6478 1C21 POPEZ 241      57.218  35.718  83.248  1.00  0.00           C
ATOM   6481 2C21 POPEZ 241      57.038  34.408  84.028  1.00  0.00           C
ATOM   6484 3C21 POPEZ 241      58.318  33.558  84.098  1.00  0.00           C
ATOM   6487 4C21 POPEZ 241      58.088  32.288  84.937  1.00  0.00           C
ATOM   6490 5C21 POPEZ 241      59.358  31.448  85.138  1.00  0.00           C
ATOM   6493 6C21 POPEZ 241      59.158  30.408  86.248  1.00  0.00           C
ATOM   6496 7C21 POPEZ 241      60.428  29.608  86.578  1.00  0.00           C
ATOM   6499 8C21 POPEZ 241      60.288  28.808  87.877  1.00  0.00           C
ATOM   6503  C33 POPEZ 241      47.128  36.148  75.947  1.00  0.00           C
ATOM   6506  C34 POPEZ 241      46.108  35.788  77.037  1.00  0.00           C
ATOM   6509  C35 POPEZ 241      46.558  36.128  78.458  1.00  0.00           C
ATOM   6512  C36 POPEZ 241      45.398  36.648  79.318  1.00  0.00           C
ATOM   6515  C37 POPEZ 241      45.798  36.878  80.778  1.00  0.00           C
ATOM   6518  C38 POPEZ 241      44.728  37.608  81.587  1.00  0.00           C
ATOM   6521  C39 POPEZ 241      45.118  37.818  83.057  1.00  0.00           C
ATOM   6524 0C31 POPEZ 241      44.338  36.918  84.047  1.00  0.00           C
ATOM   6527 1C31 POPEZ 241      44.838  37.098  85.487  1.00  0.00           C
ATOM   6530 2C31 POPEZ 241      44.128  36.208  86.517  1.00  0.00           C
ATOM   6533 3C31 POPEZ 241      42.718  36.688  86.897  1.00  0.00           C
ATOM   6536 4C31 POPEZ 241      42.008  35.718  87.857  1.00  0.00           C
ATOM   6539 5C31 POPEZ 241      40.598  36.188  88.248  1.00  0.00           C
ATOM   6542 6C31 POPEZ 241      39.808  35.168  89.078  1.00  0.00           C
ATOM   6546  NH3 POPEa 242      23.928  48.738  72.817  1.00  0.00           N
ATOM   6550  C12 POPEa 242      23.708  50.178  72.408  1.00  0.00           C
ATOM   6553  C11 POPEa 242      22.208  50.538  72.288  1.00  0.00           C
ATOM   6556  P   POPEa 242      21.928  53.128  72.688  1.00  0.00           P
ATOM   6557  O13 POPEa 242      23.068  53.178  73.617  1.00  0.00           O
ATOM   6558  O14 POPEa 242      21.668  54.368  71.917  1.00  0.00           O
ATOM   6559  O11 POPEa 242      20.578  52.848  73.497  1.00  0.00           O
ATOM   6560  O12 POPEa 242      22.058  51.858  71.777  1.00  0.00           O
ATOM   6561  C1  POPEa 242      20.618  52.648  74.917  1.00  0.00           C
ATOM   6564  C2  POPEa 242      19.278  52.068  75.437  1.00  0.00           C
ATOM   6566  O21 POPEa 242      19.518  51.388  76.678  1.00  0.00           O
ATOM   6567  C21 POPEa 242      19.378  52.148  77.747  1.00  0.00           C
ATOM   6568  O22 POPEa 242      18.988  53.298  77.758  1.00  0.00           O
ATOM   6569  C22 POPEa 242      19.838  51.408  78.997  1.00  0.00           C
ATOM   6572  C3  POPEa 242      18.678  51.058  74.437  1.00  0.00           C
ATOM   6575  O31 POPEa 242      17.458  50.468  74.947  1.00  0.00           O
ATOM   6576  C31 POPEa 242      17.648  49.348  75.627  1.00  0.00           C
ATOM   6577  O32 POPEa 242      18.708  48.798  75.837  1.00  0.00           O
ATOM   6578  C32 POPEa 242      16.298  48.828  76.127  1.00  0.00           C
ATOM   6581  C23 POPEa 242      21.028  52.148  79.638  1.00  0.00           C
ATOM   6584  C24 POPEa 242      21.938  51.208  80.437  1.00  0.00           C
ATOM   6587  C25 POPEa 242      21.798  51.328  81.958  1.00  0.00           C
ATOM   6590  C26 POPEa 242      20.388  51.068  82.487  1.00  0.00           C
ATOM   6593  C27 POPEa 242      20.348  51.268  83.997  1.00  0.00           C
ATOM   6596  C28 POPEa 242      18.948  51.088  84.587  1.00  0.00           C
ATOM   6599  C29 POPEa 242      19.008  51.338  86.067  1.00  0.00           C
ATOM   6601 0C21 POPEa 242      18.848  50.438  87.057  1.00  0.00           C
ATOM   6603 1C21 POPEa 242      18.538  48.968  86.907  1.00  0.00           C
ATOM   6606 2C21 POPEa 242      19.488  48.088  87.747  1.00  0.00           C
ATOM   6609 3C21 POPEa 242      19.098  46.608  87.708  1.00  0.00           C
ATOM   6612 4C21 POPEa 242      20.038  45.698  88.517  1.00  0.00           C
ATOM   6615 5C21 POPEa 242      20.638  44.598  87.627  1.00  0.00           C
ATOM   6618 6C21 POPEa 242      21.538  43.578  88.348  1.00  0.00           C
ATOM   6621 7C21 POPEa 242      21.928  42.428  87.398  1.00  0.00           C
ATOM   6624 8C21 POPEa 242      22.908  41.418  87.998  1.00  0.00           C
ATOM   6628  C33 POPEa 242      16.428  48.228  77.548  1.00  0.00           C
ATOM   6631  C34 POPEa 242      15.068  47.948  78.197  1.00  0.00           C
ATOM   6634  C35 POPEa 242      14.408  49.198  78.798  1.00  0.00           C
ATOM   6637  C36 POPEa 242      14.518  49.238  80.328  1.00  0.00           C
ATOM   6640  C37 POPEa 242      14.188  50.638  80.868  1.00  0.00           C
ATOM   6643  C38 POPEa 242      14.358  50.738  82.387  1.00  0.00           C
ATOM   6646  C39 POPEa 242      13.168  50.188  83.187  1.00  0.00           C
ATOM   6649 0C31 POPEa 242      13.148  50.728  84.627  1.00  0.00           C
ATOM   6652 1C31 POPEa 242      11.788  50.588  85.328  1.00  0.00           C
ATOM   6655 2C31 POPEa 242      11.648  51.448  86.598  1.00  0.00           C
ATOM   6658 3C31 POPEa 242      12.568  51.048  87.758  1.00  0.00           C
ATOM   6661 4C31 POPEa 242      13.918  51.778  87.767  1.00  0.00           C
ATOM   6664 5C31 POPEa 242      14.848  51.288  88.897  1.00  0.00           C
ATOM   6667 6C31 POPEa 242      16.188  52.018  88.918  1.00  0.00           C
ATOM   6671  NH3 POPEb 243     129.528  83.008 115.328  1.00  0.00           N
ATOM   6675  C12 POPEb 243     129.948  81.558 115.168  1.00  0.00           C
ATOM   6678  C11 POPEb 243     130.458  81.208 113.748  1.00  0.00           C
ATOM   6681  P   POPEb 243     131.588  78.858 114.547  1.00  0.00           P
ATOM   6682  O13 POPEb 243     132.998  78.788 114.987  1.00  0.00           O
ATOM   6683  O14 POPEb 243     130.588  78.848 115.627  1.00  0.00           O
ATOM   6684  O11 POPEb 243     131.248  77.638 113.567  1.00  0.00           O
ATOM   6685  O12 POPEb 243     131.408  80.148 113.667  1.00  0.00           O
ATOM   6686  C1  POPEb 243     130.218  77.788 112.587  1.00  0.00           C
ATOM   6689  C2  POPEb 243     130.768  77.858 111.137  1.00  0.00           C
ATOM   6691  O21 POPEb 243     130.298  76.758 110.318  1.00  0.00           O
ATOM   6692  C21 POPEb 243     131.158  75.768 110.138  1.00  0.00           C
ATOM   6693  O22 POPEb 243     131.868  75.288 111.008  1.00  0.00           O
ATOM   6694  C22 POPEb 243     131.098  75.378 108.658  1.00  0.00           C
ATOM   6697  C3  POPEb 243     132.278  78.228 110.968  1.00  0.00           C
ATOM   6700  O31 POPEb 243     132.528  78.528 109.578  1.00  0.00           O
ATOM   6701  C31 POPEb 243     133.318  79.578 109.367  1.00  0.00           C
ATOM   6702  O32 POPEb 243     133.988  80.148 110.197  1.00  0.00           O
ATOM   6703  C32 POPEb 243     133.128  80.048 107.928  1.00  0.00           C
ATOM   6706  C23 POPEb 243     132.478  75.008 108.068  1.00  0.00           C
ATOM   6709  C24 POPEb 243     132.508  75.188 106.537  1.00  0.00           C
ATOM   6712  C25 POPEb 243     133.908  74.928 105.958  1.00  0.00           C
ATOM   6715  C26 POPEb 243     134.058  75.258 104.467  1.00  0.00           C
ATOM   6718  C27 POPEb 243     133.048  74.538 103.567  1.00  0.00           C
ATOM   6721  C28 POPEb 243     133.428  74.548 102.068  1.00  0.00           C
ATOM   6724  C29 POPEb 243     134.668  73.728 101.797  1.00  0.00           C
ATOM   6726 0C21 POPEb 243     135.304  73.608 100.627  1.00  0.00           C
ATOM   6728 1C21 POPEb 243     134.934  74.228  99.307  1.00  0.00           C
ATOM   6731 2C21 POPEb 243     136.074  75.088  98.728  1.00  0.00           C
ATOM   6734 3C21 POPEb 243     136.174  76.478  99.377  1.00  0.00           C
ATOM   6737 4C21 POPEb 243     137.284  77.348  98.757  1.00  0.00           C
ATOM   6740 5C21 POPEb 243     138.694  76.968  99.227  1.00  0.00           C
ATOM   6743 6C21 POPEb 243     139.784  77.858  98.627  1.00  0.00           C
ATOM   6746 7C21 POPEb 243     141.174  77.468  99.127  1.00  0.00           C
ATOM   6749 8C21 POPEb 243     142.304  78.358  98.598  1.00  0.00           C
ATOM   6753  C33 POPEb 243     133.718  79.078 106.888  1.00  0.00           C
ATOM   6756  C34 POPEb 243     133.518  79.578 105.448  1.00  0.00           C
ATOM   6759  C35 POPEb 243     132.088  79.408 104.928  1.00  0.00           C
ATOM   6762  C36 POPEb 243     132.088  79.208 103.407  1.00  0.00           C
ATOM   6765  C37 POPEb 243     130.698  79.088 102.778  1.00  0.00           C
ATOM   6768  C38 POPEb 243     130.838  78.798 101.277  1.00  0.00           C
ATOM   6771  C39 POPEb 243     129.548  78.988 100.468  1.00  0.00           C
ATOM   6774 0C31 POPEb 243     129.818  78.928  98.967  1.00  0.00           C
ATOM   6777 1C31 POPEb 243     128.808  79.728  98.127  1.00  0.00           C
ATOM   6780 2C31 POPEb 243     129.238  79.848  96.667  1.00  0.00           C
ATOM   6783 3C31 POPEb 243     128.398  80.868  95.877  1.00  0.00           C
ATOM   6786 4C31 POPEb 243     128.848  80.978  94.417  1.00  0.00           C
ATOM   6789 5C31 POPEb 243     128.268  82.218  93.728  1.00  0.00           C
ATOM   6792 6C31 POPEb 243     128.668  82.318  92.247  1.00  0.00           C
ATOM   6796  NH3 POPEc 244      78.578  32.598  66.687  1.00  0.00           N
ATOM   6800  C12 POPEc 244      79.058  33.948  67.138  1.00  0.00           C
ATOM   6803  C11 POPEc 244      77.988  34.678  67.957  1.00  0.00           C
ATOM   6806  P   POPEc 244      76.198  35.638  66.257  1.00  0.00           P
ATOM   6807  O13 POPEc 244      77.288  36.528  65.798  1.00  0.00           O
ATOM   6808  O14 POPEc 244      75.438  34.868  65.257  1.00  0.00           O
ATOM   6809  O11 POPEc 244      75.148  36.418  67.127  1.00  0.00           O
ATOM   6810  O12 POPEc 244      76.718  34.588  67.317  1.00  0.00           O
ATOM   6811  C1  POPEc 244      75.578  37.468  67.998  1.00  0.00           C
ATOM   6814  C2  POPEc 244      74.958  37.278  69.397  1.00  0.00           C
ATOM   6816  O21 POPEc 244      75.518  38.318  70.217  1.00  0.00           O
ATOM   6817  C21 POPEc 244      74.728  38.668  71.228  1.00  0.00           C
ATOM   6818  O22 POPEc 244      73.588  38.278  71.397  1.00  0.00           O
ATOM   6819  C22 POPEc 244      75.518  39.518  72.188  1.00  0.00           C
ATOM   6822  C3  POPEc 244      75.308  35.898  70.007  1.00  0.00           C
ATOM   6825  O31 POPEc 244      74.948  35.808  71.397  1.00  0.00           O
ATOM   6826  C31 POPEc 244      73.738  35.348  71.678  1.00  0.00           C
ATOM   6827  O32 POPEc 244      72.918  34.938  70.868  1.00  0.00           O
ATOM   6828  C32 POPEc 244      73.528  35.428  73.187  1.00  0.00           C
ATOM   6831  C23 POPEc 244      76.018  38.638  73.337  1.00  0.00           C
ATOM   6834  C24 POPEc 244      76.938  39.428  74.268  1.00  0.00           C
ATOM   6837  C25 POPEc 244      76.708  39.088  75.737  1.00  0.00           C
ATOM   6840  C26 POPEc 244      77.398  40.098  76.657  1.00  0.00           C
ATOM   6843  C27 POPEc 244      77.278  39.708  78.138  1.00  0.00           C
ATOM   6846  C28 POPEc 244      77.718  40.838  79.087  1.00  0.00           C
ATOM   6849  C29 POPEc 244      76.668  41.908  79.248  1.00  0.00           C
ATOM   6851 0C21 POPEc 244      76.068  42.278  80.398  1.00  0.00           C
ATOM   6853 1C21 POPEc 244      76.328  41.708  81.777  1.00  0.00           C
ATOM   6856 2C21 POPEc 244      76.928  42.738  82.758  1.00  0.00           C
ATOM   6859 3C21 POPEc 244      75.878  43.678  83.377  1.00  0.00           C
ATOM   6862 4C21 POPEc 244      76.398  44.438  84.607  1.00  0.00           C
ATOM   6865 5C21 POPEc 244      77.488  45.468  84.277  1.00  0.00           C
ATOM   6868 6C21 POPEc 244      78.208  45.958  85.538  1.00  0.00           C
ATOM   6871 7C21 POPEc 244      79.248  47.048  85.247  1.00  0.00           C
ATOM   6874 8C21 POPEc 244      80.018  47.488  86.497  1.00  0.00           C
ATOM   6878  C33 POPEc 244      73.508  34.018  73.807  1.00  0.00           C
ATOM   6881  C34 POPEc 244      73.588  34.028  75.337  1.00  0.00           C
ATOM   6884  C35 POPEc 244      73.318  32.638  75.907  1.00  0.00           C
ATOM   6887  C36 POPEc 244      73.448  32.558  77.437  1.00  0.00           C
ATOM   6890  C37 POPEc 244      72.908  31.218  77.957  1.00  0.00           C
ATOM   6893  C38 POPEc 244      73.178  30.898  79.428  1.00  0.00           C
ATOM   6896  C39 POPEc 244      72.718  31.978  80.428  1.00  0.00           C
ATOM   6899 0C31 POPEc 244      73.578  31.918  81.698  1.00  0.00           C
ATOM   6902 1C31 POPEc 244      73.338  33.098  82.647  1.00  0.00           C
ATOM   6905 2C31 POPEc 244      74.488  33.248  83.648  1.00  0.00           C
ATOM   6908 3C31 POPEc 244      74.298  34.378  84.667  1.00  0.00           C
ATOM   6911 4C31 POPEc 244      73.078  34.198  85.568  1.00  0.00           C
ATOM   6914 5C31 POPEc 244      73.038  35.208  86.718  1.00  0.00           C
ATOM   6917 6C31 POPEc 244      71.808  35.078  87.618  1.00  0.00           C
ATOM   6921  NH3 POPEd 245     109.508  96.308  69.478  1.00  0.00           N
ATOM   6925  C12 POPEd 245     109.418  95.288  68.377  1.00  0.00           C
ATOM   6928  C11 POPEd 245     108.828  93.998  68.947  1.00  0.00           C
ATOM   6931  P   POPEd 245     107.948  91.778  67.867  1.00  0.00           P
ATOM   6932  O13 POPEd 245     106.688  92.458  67.498  1.00  0.00           O
ATOM   6933  O14 POPEd 245     108.458  90.718  66.987  1.00  0.00           O
ATOM   6934  O11 POPEd 245     107.778  91.158  69.318  1.00  0.00           O
ATOM   6935  O12 POPEd 245     109.058  92.888  68.077  1.00  0.00           O
ATOM   6936  C1  POPEd 245     107.038  91.738  70.387  1.00  0.00           C
ATOM   6939  C2  POPEd 245     105.498  91.538  70.258  1.00  0.00           C
ATOM   6941  O21 POPEd 245     104.858  91.848  71.508  1.00  0.00           O
ATOM   6942  C21 POPEd 245     104.808  93.078  71.958  1.00  0.00           C
ATOM   6943  O22 POPEd 245     105.248  94.088  71.418  1.00  0.00           O
ATOM   6944  C22 POPEd 245     104.208  92.978  73.357  1.00  0.00           C
ATOM   6947  C3  POPEd 245     105.148  90.058  69.928  1.00  0.00           C
ATOM   6950  O31 POPEd 245     105.528  89.188  71.038  1.00  0.00           O
ATOM   6951  C31 POPEd 245     104.578  89.068  71.958  1.00  0.00           C
ATOM   6952  O32 POPEd 245     103.388  89.248  71.768  1.00  0.00           O
ATOM   6953  C32 POPEd 245     105.238  88.858  73.328  1.00  0.00           C
ATOM   6956  C23 POPEd 245     104.148  94.288  74.187  1.00  0.00           C
ATOM   6959  C24 POPEd 245     103.948  93.958  75.678  1.00  0.00           C
ATOM   6962  C25 POPEd 245     103.068  94.928  76.458  1.00  0.00           C
ATOM   6965  C26 POPEd 245     102.878  94.478  77.917  1.00  0.00           C
ATOM   6968  C27 POPEd 245     101.858  95.338  78.687  1.00  0.00           C
ATOM   6971  C28 POPEd 245     101.598  94.808  80.118  1.00  0.00           C
ATOM   6974  C29 POPEd 245     102.658  95.238  81.108  1.00  0.00           C
ATOM   6976 0C21 POPEd 245     102.448  95.428  82.417  1.00  0.00           C
ATOM   6978 1C21 POPEd 245     101.138  95.188  83.127  1.00  0.00           C
ATOM   6981 2C21 POPEd 245     100.198  96.408  83.147  1.00  0.00           C
ATOM   6984 3C21 POPEd 245      98.708  96.028  83.088  1.00  0.00           C
ATOM   6987 4C21 POPEd 245      97.788  97.238  82.928  1.00  0.00           C
ATOM   6990 5C21 POPEd 245      97.538  97.988  84.237  1.00  0.00           C
ATOM   6993 6C21 POPEd 245      96.838  99.338  84.017  1.00  0.00           C
ATOM   6996 7C21 POPEd 245      96.408  99.998  85.337  1.00  0.00           C
ATOM   6999 8C21 POPEd 245      95.798 101.388  85.147  1.00  0.00           C
ATOM   7003  C33 POPEd 245     104.578  87.838  74.277  1.00  0.00           C
ATOM   7006  C34 POPEd 245     105.438  87.658  75.538  1.00  0.00           C
ATOM   7009  C35 POPEd 245     104.878  86.698  76.587  1.00  0.00           C
ATOM   7012  C36 POPEd 245     103.588  87.178  77.257  1.00  0.00           C
ATOM   7015  C37 POPEd 245     103.158  86.298  78.447  1.00  0.00           C
ATOM   7018  C38 POPEd 245     102.148  86.988  79.367  1.00  0.00           C
ATOM   7021  C39 POPEd 245     100.768  87.198  78.728  1.00  0.00           C
ATOM   7024 0C31 POPEd 245      99.878  85.948  78.757  1.00  0.00           C
ATOM   7027 1C31 POPEd 245      98.488  86.258  78.187  1.00  0.00           C
ATOM   7030 2C31 POPEd 245      97.428  85.168  78.398  1.00  0.00           C
ATOM   7033 3C31 POPEd 245      96.938  85.088  79.858  1.00  0.00           C
ATOM   7036 4C31 POPEd 245      95.578  84.398  80.017  1.00  0.00           C
ATOM   7039 5C31 POPEd 245      95.048  84.478  81.458  1.00  0.00           C
ATOM   7042 6C31 POPEd 245      93.658  83.878  81.657  1.00  0.00           C
ATOM   7046  NH3 POPEe 246      12.688 127.128  63.617  1.00  0.00           N
ATOM   7050  C12 POPEe 246      12.168 125.748  63.397  1.00  0.00           C
ATOM   7053  C11 POPEe 246      13.328 124.758  63.337  1.00  0.00           C
ATOM   7056  P   POPEe 246      13.688 122.338  62.547  1.00  0.00           P
ATOM   7057  O13 POPEe 246      13.218 121.938  61.208  1.00  0.00           O
ATOM   7058  O14 POPEe 246      15.108 122.778  62.598  1.00  0.00           O
ATOM   7059  O11 POPEe 246      13.438 121.178  63.598  1.00  0.00           O
ATOM   7060  O12 POPEe 246      12.758 123.488  63.087  1.00  0.00           O
ATOM   7061  C1  POPEe 246      14.318 120.958  64.717  1.00  0.00           C
ATOM   7064  C2  POPEe 246      13.648 121.248  66.107  1.00  0.00           C
ATOM   7066  O21 POPEe 246      14.608 121.928  66.947  1.00  0.00           O
ATOM   7067  C21 POPEe 246      14.088 122.718  67.878  1.00  0.00           C
ATOM   7068  O22 POPEe 246      12.908 122.958  68.057  1.00  0.00           O
ATOM   7069  C22 POPEe 246      15.228 123.318  68.707  1.00  0.00           C
ATOM   7072  C3  POPEe 246      13.198 119.918  66.778  1.00  0.00           C
ATOM   7075  O31 POPEe 246      12.698 120.108  68.117  1.00  0.00           O
ATOM   7076  C31 POPEe 246      11.858 119.168  68.538  1.00  0.00           C
ATOM   7077  O32 POPEe 246      11.518 118.178  67.907  1.00  0.00           O
ATOM   7078  C32 POPEe 246      11.378 119.518  69.937  1.00  0.00           C
ATOM   7081  C23 POPEe 246      14.888 123.318  70.217  1.00  0.00           C
ATOM   7084  C24 POPEe 246      15.968 123.968  71.098  1.00  0.00           C
ATOM   7087  C25 POPEe 246      15.508 124.068  72.568  1.00  0.00           C
ATOM   7090  C26 POPEe 246      16.608 124.498  73.557  1.00  0.00           C
ATOM   7093  C27 POPEe 246      16.008 124.868  74.928  1.00  0.00           C
ATOM   7096  C28 POPEe 246      17.048 125.098  76.038  1.00  0.00           C
ATOM   7099  C29 POPEe 246      16.388 125.598  77.288  1.00  0.00           C
ATOM   7101 0C21 POPEe 246      16.848 125.498  78.547  1.00  0.00           C
ATOM   7103 1C21 POPEe 246      18.148 124.888  79.008  1.00  0.00           C
ATOM   7106 2C21 POPEe 246      18.858 125.758  80.077  1.00  0.00           C
ATOM   7109 3C21 POPEe 246      19.638 126.948  79.498  1.00  0.00           C
ATOM   7112 4C21 POPEe 246      20.358 127.788  80.557  1.00  0.00           C
ATOM   7115 5C21 POPEe 246      19.558 129.038  80.968  1.00  0.00           C
ATOM   7118 6C21 POPEe 246      20.358 130.018  81.838  1.00  0.00           C
ATOM   7121 7C21 POPEe 246      19.548 131.278  82.157  1.00  0.00           C
ATOM   7124 8C21 POPEe 246      20.268 132.288  83.047  1.00  0.00           C
ATOM   7128  C33 POPEe 246      11.498 118.328  70.917  1.00  0.00           C
ATOM   7131  C34 POPEe 246      10.798 118.598  72.257  1.00  0.00           C
ATOM   7134  C35 POPEe 246      10.958 117.468  73.278  1.00  0.00           C
ATOM   7137  C36 POPEe 246      12.278 117.528  74.067  1.00  0.00           C
ATOM   7140  C37 POPEe 246      12.538 116.248  74.877  1.00  0.00           C
ATOM   7143  C38 POPEe 246      13.718 116.408  75.857  1.00  0.00           C
ATOM   7146  C39 POPEe 246      13.288 116.478  77.338  1.00  0.00           C
ATOM   7149 0C31 POPEe 246      12.538 117.768  77.688  1.00  0.00           C
ATOM   7152 1C31 POPEe 246      12.228 117.898  79.187  1.00  0.00           C
ATOM   7155 2C31 POPEe 246      11.448 119.168  79.548  1.00  0.00           C
ATOM   7158 3C31 POPEe 246      12.148 120.498  79.178  1.00  0.00           C
ATOM   7161 4C31 POPEe 246      13.508 120.688  79.858  1.00  0.00           C
ATOM   7164 5C31 POPEe 246      14.108 122.078  79.627  1.00  0.00           C
ATOM   7167 6C31 POPEe 246      15.428 122.278  80.377  1.00  0.00           C
ATOM   7171  NH3 POPEf 247      29.888  94.368  68.837  1.00  0.00           N
ATOM   7175  C12 POPEf 247      29.028  93.618  69.817  1.00  0.00           C
ATOM   7178  C11 POPEf 247      28.888  92.118  69.447  1.00  0.00           C
ATOM   7181  P   POPEf 247      26.408  91.558  69.947  1.00  0.00           P
ATOM   7182  O13 POPEf 247      26.088  92.928  69.508  1.00  0.00           O
ATOM   7183  O14 POPEf 247      26.098  90.488  68.977  1.00  0.00           O
ATOM   7184  O11 POPEf 247      25.668  91.338  71.318  1.00  0.00           O
ATOM   7185  O12 POPEf 247      27.948  91.468  70.308  1.00  0.00           O
ATOM   7186  C1  POPEf 247      25.668  90.168  72.127  1.00  0.00           C
ATOM   7189  C2  POPEf 247      26.948  90.028  72.998  1.00  0.00           C
ATOM   7191  O21 POPEf 247      26.768  88.998  74.008  1.00  0.00           O
ATOM   7192  C21 POPEf 247      26.118  89.338  75.118  1.00  0.00           C
ATOM   7193  O22 POPEf 247      25.398  90.298  75.267  1.00  0.00           O
ATOM   7194  C22 POPEf 247      26.428  88.308  76.207  1.00  0.00           C
ATOM   7197  C3  POPEf 247      27.498  91.368  73.588  1.00  0.00           C
ATOM   7200  O31 POPEf 247      28.368  91.118  74.718  1.00  0.00           O
ATOM   7201  C31 POPEf 247      28.858  92.218  75.258  1.00  0.00           C
ATOM   7202  O32 POPEf 247      28.678  93.348  74.838  1.00  0.00           O
ATOM   7203  C32 POPEf 247      29.568  91.858  76.567  1.00  0.00           C
ATOM   7206  C23 POPEf 247      25.928  88.738  77.607  1.00  0.00           C
ATOM   7209  C24 POPEf 247      26.658  88.008  78.748  1.00  0.00           C
ATOM   7212  C25 POPEf 247      25.988  86.698  79.187  1.00  0.00           C
ATOM   7215  C26 POPEf 247      24.738  86.938  80.068  1.00  0.00           C
ATOM   7218  C27 POPEf 247      24.248  85.668  80.758  1.00  0.00           C
ATOM   7221  C28 POPEf 247      23.168  85.928  81.827  1.00  0.00           C
ATOM   7224  C29 POPEf 247      23.718  86.658  83.027  1.00  0.00           C
ATOM   7226 0C21 POPEf 247      23.898  86.178  84.267  1.00  0.00           C
ATOM   7228 1C21 POPEf 247      23.538  84.798  84.767  1.00  0.00           C
ATOM   7231 2C21 POPEf 247      22.548  84.888  85.947  1.00  0.00           C
ATOM   7234 3C21 POPEf 247      21.188  85.478  85.557  1.00  0.00           C
ATOM   7237 4C21 POPEf 247      20.168  85.438  86.708  1.00  0.00           C
ATOM   7240 5C21 POPEf 247      20.638  86.258  87.917  1.00  0.00           C
ATOM   7243 6C21 POPEf 247      19.628  86.228  89.058  1.00  0.00           C
ATOM   7246 7C21 POPEf 247      20.158  86.938  90.297  1.00  0.00           C
ATOM   7249 8C21 POPEf 247      19.158  86.848  91.438  1.00  0.00           C
ATOM   7253  C33 POPEf 247      28.598  91.888  77.767  1.00  0.00           C
ATOM   7256  C34 POPEf 247      29.288  91.718  79.128  1.00  0.00           C
ATOM   7259  C35 POPEf 247      28.278  91.858  80.278  1.00  0.00           C
ATOM   7262  C36 POPEf 247      28.918  92.008  81.667  1.00  0.00           C
ATOM   7265  C37 POPEf 247      27.898  92.258  82.787  1.00  0.00           C
ATOM   7268  C38 POPEf 247      27.158  93.598  82.678  1.00  0.00           C
ATOM   7271  C39 POPEf 247      26.108  93.808  83.788  1.00  0.00           C
ATOM   7274 0C31 POPEf 247      26.708  94.138  85.157  1.00  0.00           C
ATOM   7277 1C31 POPEf 247      25.628  94.398  86.217  1.00  0.00           C
ATOM   7280 2C31 POPEf 247      26.188  94.428  87.638  1.00  0.00           C
ATOM   7283 3C31 POPEf 247      25.168  94.908  88.687  1.00  0.00           C
ATOM   7286 4C31 POPEf 247      23.898  94.058  88.798  1.00  0.00           C
ATOM   7289 5C31 POPEf 247      22.988  94.528  89.947  1.00  0.00           C
ATOM   7292 6C31 POPEf 247      21.788  93.618  90.197  1.00  0.00           C
ATOM   7296  NH3 POPEg 248      17.118 108.138  66.487  1.00  0.00           N
ATOM   7300  C12 POPEg 248      16.538 109.018  65.417  1.00  0.00           C
ATOM   7303  C11 POPEg 248      16.328 110.458  65.967  1.00  0.00           C
ATOM   7306  P   POPEg 248      13.858 110.098  66.767  1.00  0.00           P
ATOM   7307  O13 POPEg 248      12.988 111.108  67.417  1.00  0.00           O
ATOM   7308  O14 POPEg 248      13.088 109.228  65.858  1.00  0.00           O
ATOM   7309  O11 POPEg 248      14.608 109.188  67.848  1.00  0.00           O
ATOM   7310  O12 POPEg 248      14.968 110.868  65.977  1.00  0.00           O
ATOM   7311  C1  POPEg 248      14.288 109.438  69.227  1.00  0.00           C
ATOM   7314  C2  POPEg 248      14.708 108.268  70.188  1.00  0.00           C
ATOM   7316  O21 POPEg 248      15.808 108.698  71.028  1.00  0.00           O
ATOM   7317  C21 POPEg 248      15.398 109.358  72.118  1.00  0.00           C
ATOM   7318  O22 POPEg 248      14.238 109.638  72.358  1.00  0.00           O
ATOM   7319  C22 POPEg 248      16.598 109.648  73.007  1.00  0.00           C
ATOM   7322  C3  POPEg 248      15.028 106.928  69.467  1.00  0.00           C
ATOM   7325  O31 POPEg 248      15.608 105.948  70.367  1.00  0.00           O
ATOM   7326  C31 POPEg 248      14.758 105.248  71.108  1.00  0.00           C
ATOM   7327  O32 POPEg 248      13.548 105.368  71.098  1.00  0.00           O
ATOM   7328  C32 POPEg 248      15.548 104.298  72.008  1.00  0.00           C
ATOM   7331  C23 POPEg 248      16.258 110.508  74.248  1.00  0.00           C
ATOM   7334  C24 POPEg 248      16.038 109.688  75.527  1.00  0.00           C
ATOM   7337  C25 POPEg 248      17.288 109.638  76.427  1.00  0.00           C
ATOM   7340  C26 POPEg 248      17.518 110.948  77.197  1.00  0.00           C
ATOM   7343  C27 POPEg 248      18.728 110.898  78.147  1.00  0.00           C
ATOM   7346  C28 POPEg 248      19.018 112.258  78.837  1.00  0.00           C
ATOM   7349  C29 POPEg 248      17.838 112.728  79.667  1.00  0.00           C
ATOM   7351 0C21 POPEg 248      17.768 112.828  81.008  1.00  0.00           C
ATOM   7353 1C21 POPEg 248      18.878 112.538  81.987  1.00  0.00           C
ATOM   7356 2C21 POPEg 248      18.728 113.338  83.307  1.00  0.00           C
ATOM   7359 3C21 POPEg 248      18.578 114.848  83.088  1.00  0.00           C
ATOM   7362 4C21 POPEg 248      18.908 115.708  84.327  1.00  0.00           C
ATOM   7365 5C21 POPEg 248      20.378 115.598  84.767  1.00  0.00           C
ATOM   7368 6C21 POPEg 248      20.868 116.838  85.517  1.00  0.00           C
ATOM   7371 7C21 POPEg 248      22.308 116.688  86.008  1.00  0.00           C
ATOM   7374 8C21 POPEg 248      22.948 118.018  86.428  1.00  0.00           C
ATOM   7378  C33 POPEg 248      15.418 104.648  73.507  1.00  0.00           C
ATOM   7381  C34 POPEg 248      16.228 103.688  74.397  1.00  0.00           C
ATOM   7384  C35 POPEg 248      15.648 103.508  75.807  1.00  0.00           C
ATOM   7387  C36 POPEg 248      15.608 104.768  76.687  1.00  0.00           C
ATOM   7390  C37 POPEg 248      14.708 104.548  77.917  1.00  0.00           C
ATOM   7393  C38 POPEg 248      14.638 105.758  78.857  1.00  0.00           C
ATOM   7396  C39 POPEg 248      13.468 105.678  79.848  1.00  0.00           C
ATOM   7399 0C31 POPEg 248      13.628 104.658  80.987  1.00  0.00           C
ATOM   7402 1C31 POPEg 248      12.338 104.518  81.807  1.00  0.00           C
ATOM   7405 2C31 POPEg 248      12.508 103.828  83.178  1.00  0.00           C
ATOM   7408 3C31 POPEg 248      13.098 102.418  83.147  1.00  0.00           C
ATOM   7411 4C31 POPEg 248      12.338 101.428  82.237  1.00  0.00           C
ATOM   7414 5C31 POPEg 248      12.838  99.988  82.387  1.00  0.00           C
ATOM   7417 6C31 POPEg 248      12.318  99.078  81.277  1.00  0.00           C
ATOM   7421  NH3 POPEh 249      -2.488 100.608 108.717  1.00  0.00           N
ATOM   7425  C12 POPEh 249      -1.702 100.348 109.967  1.00  0.00           C
ATOM   7428  C11 POPEh 249      -0.222 100.078 109.687  1.00  0.00           C
ATOM   7431  P   POPEh 249       0.648  98.638 111.698  1.00  0.00           P
ATOM   7432  O13 POPEh 249       1.458  98.848 112.907  1.00  0.00           O
ATOM   7433  O14 POPEh 249      -0.692  98.048 111.877  1.00  0.00           O
ATOM   7434  O11 POPEh 249       1.468  97.778 110.647  1.00  0.00           O
ATOM   7435  O12 POPEh 249       0.508 100.018 110.917  1.00  0.00           O
ATOM   7436  C1  POPEh 249       1.438  96.348 110.748  1.00  0.00           C
ATOM   7439  C2  POPEh 249       2.108  95.728 109.498  1.00  0.00           C
ATOM   7441  O21 POPEh 249       1.628  94.388 109.377  1.00  0.00           O
ATOM   7442  C21 POPEh 249       1.538  93.768 108.197  1.00  0.00           C
ATOM   7443  O22 POPEh 249       1.658  92.558 108.077  1.00  0.00           O
ATOM   7444  C22 POPEh 249       1.238  94.708 107.008  1.00  0.00           C
ATOM   7447  C3  POPEh 249       3.658  95.758 109.578  1.00  0.00           C
ATOM   7450  O31 POPEh 249       4.268  95.428 108.297  1.00  0.00           O
ATOM   7451  C31 POPEh 249       4.868  94.248 108.237  1.00  0.00           C
ATOM   7452  O32 POPEh 249       4.798  93.368 109.087  1.00  0.00           O
ATOM   7453  C32 POPEh 249       5.618  94.108 106.917  1.00  0.00           C
ATOM   7456  C23 POPEh 249       0.638  94.018 105.748  1.00  0.00           C
ATOM   7459  C24 POPEh 249       1.688  93.438 104.788  1.00  0.00           C
ATOM   7462  C25 POPEh 249       1.048  93.008 103.458  1.00  0.00           C
ATOM   7465  C26 POPEh 249       2.068  92.668 102.358  1.00  0.00           C
ATOM   7468  C27 POPEh 249       1.408  92.518 100.977  1.00  0.00           C
ATOM   7471  C28 POPEh 249       2.358  92.098  99.838  1.00  0.00           C
ATOM   7474  C29 POPEh 249       2.958  90.728 100.048  1.00  0.00           C
ATOM   7476 0C21 POPEh 249       2.728  89.598  99.358  1.00  0.00           C
ATOM   7478 1C21 POPEh 249       1.818  89.418  98.157  1.00  0.00           C
ATOM   7481 2C21 POPEh 249       2.348  88.358  97.157  1.00  0.00           C
ATOM   7484 3C21 POPEh 249       3.608  88.808  96.407  1.00  0.00           C
ATOM   7487 4C21 POPEh 249       4.248  87.718  95.517  1.00  0.00           C
ATOM   7490 5C21 POPEh 249       3.438  87.308  94.288  1.00  0.00           C
ATOM   7493 6C21 POPEh 249       4.278  86.488  93.297  1.00  0.00           C
ATOM   7496 7C21 POPEh 249       3.518  86.058  92.037  1.00  0.00           C
ATOM   7499 8C21 POPEh 249       4.398  85.308  91.038  1.00  0.00           C
ATOM   7503  C33 POPEh 249       5.438  92.698 106.298  1.00  0.00           C
ATOM   7506  C34 POPEh 249       5.458  92.728 104.767  1.00  0.00           C
ATOM   7509  C35 POPEh 249       6.858  92.668 104.137  1.00  0.00           C
ATOM   7512  C36 POPEh 249       6.798  93.148 102.678  1.00  0.00           C
ATOM   7515  C37 POPEh 249       7.808  92.488 101.737  1.00  0.00           C
ATOM   7518  C38 POPEh 249       7.778  93.108 100.328  1.00  0.00           C
ATOM   7521  C39 POPEh 249       6.428  92.938  99.607  1.00  0.00           C
ATOM   7524 0C31 POPEh 249       6.388  93.698  98.267  1.00  0.00           C
ATOM   7527 1C31 POPEh 249       5.048  93.538  97.548  1.00  0.00           C
ATOM   7530 2C31 POPEh 249       5.038  94.228  96.178  1.00  0.00           C
ATOM   7533 3C31 POPEh 249       3.678  94.158  95.458  1.00  0.00           C
ATOM   7536 4C31 POPEh 249       3.148  92.728  95.278  1.00  0.00           C
ATOM   7539 5C31 POPEh 249       2.158  92.618  94.107  1.00  0.00           C
ATOM   7542 6C31 POPEh 249       1.608  91.208  93.897  1.00  0.00           C
ATOM   7546  NH3 POPEi 250     122.068  59.608 109.428  1.00  0.00           N
ATOM   7550  C12 POPEi 250     120.918  59.068 110.208  1.00  0.00           C
ATOM   7553  C11 POPEi 250     121.288  57.738 110.877  1.00  0.00           C
ATOM   7556  P   POPEi 250     119.058  56.558 111.467  1.00  0.00           P
ATOM   7557  O13 POPEi 250     117.918  56.918 112.327  1.00  0.00           O
ATOM   7558  O14 POPEi 250     119.448  55.128 111.438  1.00  0.00           O
ATOM   7559  O11 POPEi 250     118.798  57.048 109.998  1.00  0.00           O
ATOM   7560  O12 POPEi 250     120.308  57.438 111.877  1.00  0.00           O
ATOM   7561  C1  POPEi 250     118.048  56.328 109.028  1.00  0.00           C
ATOM   7564  C2  POPEi 250     118.988  55.598 108.027  1.00  0.00           C
ATOM   7566  O21 POPEi 250     118.948  56.308 106.767  1.00  0.00           O
ATOM   7567  C21 POPEi 250     120.088  56.308 106.088  1.00  0.00           C
ATOM   7568  O22 POPEi 250     121.148  55.888 106.497  1.00  0.00           O
ATOM   7569  C22 POPEi 250     119.898  56.928 104.687  1.00  0.00           C
ATOM   7572  C3  POPEi 250     118.508  54.128 107.828  1.00  0.00           C
ATOM   7575  O31 POPEi 250     119.568  53.218 107.437  1.00  0.00           O
ATOM   7576  C31 POPEi 250     119.728  53.098 106.117  1.00  0.00           C
ATOM   7577  O32 POPEi 250     118.948  53.518 105.278  1.00  0.00           O
ATOM   7578  C32 POPEi 250     120.968  52.278 105.837  1.00  0.00           C
ATOM   7581  C23 POPEi 250     118.528  56.598 104.028  1.00  0.00           C
ATOM   7584  C24 POPEi 250     118.248  57.368 102.727  1.00  0.00           C
ATOM   7587  C25 POPEi 250     119.048  56.878 101.508  1.00  0.00           C
ATOM   7590  C26 POPEi 250     118.508  57.468 100.188  1.00  0.00           C
ATOM   7593  C27 POPEi 250     119.318  57.048  98.938  1.00  0.00           C
ATOM   7596  C28 POPEi 250     118.758  57.598  97.607  1.00  0.00           C
ATOM   7599  C29 POPEi 250     118.888  59.098  97.467  1.00  0.00           C
ATOM   7601 0C21 POPEi 250     119.008  59.808  96.327  1.00  0.00           C
ATOM   7603 1C21 POPEi 250     119.018  59.258  94.917  1.00  0.00           C
ATOM   7606 2C21 POPEi 250     117.838  59.768  94.047  1.00  0.00           C
ATOM   7609 3C21 POPEi 250     117.878  61.268  93.717  1.00  0.00           C
ATOM   7612 4C21 POPEi 250     116.648  61.698  92.887  1.00  0.00           C
ATOM   7615 5C21 POPEi 250     116.458  63.218  92.758  1.00  0.00           C
ATOM   7618 6C21 POPEi 250     114.998  63.548  92.408  1.00  0.00           C
ATOM   7621 7C21 POPEi 250     114.678  65.038  92.338  1.00  0.00           C
ATOM   7624 8C21 POPEi 250     113.198  65.298  92.057  1.00  0.00           C
ATOM   7628  C33 POPEi 250     121.488  52.488 104.397  1.00  0.00           C
ATOM   7631  C34 POPEi 250     122.888  51.908 104.248  1.00  0.00           C
ATOM   7634  C35 POPEi 250     123.588  52.278 102.928  1.00  0.00           C
ATOM   7637  C36 POPEi 250     123.068  51.508 101.708  1.00  0.00           C
ATOM   7640  C37 POPEi 250     123.798  51.928 100.428  1.00  0.00           C
ATOM   7643  C38 POPEi 250     123.418  51.068  99.208  1.00  0.00           C
ATOM   7646  C39 POPEi 250     124.138  51.478  97.917  1.00  0.00           C
ATOM   7649 0C31 POPEi 250     124.008  52.978  97.587  1.00  0.00           C
ATOM   7652 1C31 POPEi 250     124.658  53.368  96.248  1.00  0.00           C
ATOM   7655 2C31 POPEi 250     123.738  53.228  95.027  1.00  0.00           C
ATOM   7658 3C31 POPEi 250     122.598  54.248  94.987  1.00  0.00           C
ATOM   7661 4C31 POPEi 250     121.658  54.038  93.788  1.00  0.00           C
ATOM   7664 5C31 POPEi 250     120.568  55.108  93.678  1.00  0.00           C
ATOM   7667 6C31 POPEi 250     119.638  54.868  92.487  1.00  0.00           C
ATOM   7671  NH3 POPEj 251      91.638  39.458 105.217  1.00  0.00           N
ATOM   7675  C12 POPEj 251      91.588  39.238 106.698  1.00  0.00           C
ATOM   7678  C11 POPEj 251      90.638  38.098 107.098  1.00  0.00           C
ATOM   7681  P   POPEj 251      91.738  35.878 106.207  1.00  0.00           P
ATOM   7682  O13 POPEj 251      92.928  36.408 105.487  1.00  0.00           O
ATOM   7683  O14 POPEj 251      91.768  34.498 106.708  1.00  0.00           O
ATOM   7684  O11 POPEj 251      90.548  35.938 105.157  1.00  0.00           O
ATOM   7685  O12 POPEj 251      91.328  36.888 107.327  1.00  0.00           O
ATOM   7686  C1  POPEj 251      90.968  35.868 103.788  1.00  0.00           C
ATOM   7689  C2  POPEj 251      89.928  35.178 102.877  1.00  0.00           C
ATOM   7691  O21 POPEj 251      90.548  34.908 101.598  1.00  0.00           O
ATOM   7692  C21 POPEj 251      90.788  35.968 100.837  1.00  0.00           C
ATOM   7693  O22 POPEj 251      90.628  37.138 101.158  1.00  0.00           O
ATOM   7694  C22 POPEj 251      91.238  35.538  99.458  1.00  0.00           C
ATOM   7697  C3  POPEj 251      88.578  35.938 102.747  1.00  0.00           C
ATOM   7700  O31 POPEj 251      87.898  35.488 101.558  1.00  0.00           O
ATOM   7701  C31 POPEj 251      87.208  36.378 100.868  1.00  0.00           C
ATOM   7702  O32 POPEj 251      86.818  37.458 101.277  1.00  0.00           O
ATOM   7703  C32 POPEj 251      87.048  35.878  99.428  1.00  0.00           C
ATOM   7706  C23 POPEj 251      90.758  36.578  98.437  1.00  0.00           C
ATOM   7709  C24 POPEj 251      90.868  36.148  96.967  1.00  0.00           C
ATOM   7712  C25 POPEj 251      90.368  37.298  96.098  1.00  0.00           C
ATOM   7715  C26 POPEj 251      90.628  37.168  94.587  1.00  0.00           C
ATOM   7718  C27 POPEj 251      90.308  38.518  93.928  1.00  0.00           C
ATOM   7721  C28 POPEj 251      90.708  38.678  92.457  1.00  0.00           C
ATOM   7724  C29 POPEj 251      90.298  40.068  92.028  1.00  0.00           C
ATOM   7726 0C21 POPEj 251      89.978  40.498  90.797  1.00  0.00           C
ATOM   7728 1C21 POPEj 251      90.048  39.728  89.508  1.00  0.00           C
ATOM   7731 2C21 POPEj 251      90.948  40.488  88.508  1.00  0.00           C
ATOM   7734 3C21 POPEj 251      90.318  41.758  87.917  1.00  0.00           C
ATOM   7737 4C21 POPEj 251      91.328  42.668  87.187  1.00  0.00           C
ATOM   7740 5C21 POPEj 251      92.428  43.268  88.088  1.00  0.00           C
ATOM   7743 6C21 POPEj 251      91.888  44.118  89.257  1.00  0.00           C
ATOM   7746 7C21 POPEj 251      93.008  44.678  90.127  1.00  0.00           C
ATOM   7749 8C21 POPEj 251      92.508  45.578  91.267  1.00  0.00           C
ATOM   7753  C33 POPEj 251      85.698  35.158  99.157  1.00  0.00           C
ATOM   7756  C34 POPEj 251      85.728  34.268  97.898  1.00  0.00           C
ATOM   7759  C35 POPEj 251      85.118  34.898  96.627  1.00  0.00           C
ATOM   7762  C36 POPEj 251      85.858  36.128  96.098  1.00  0.00           C
ATOM   7765  C37 POPEj 251      85.998  36.138  94.557  1.00  0.00           C
ATOM   7768  C38 POPEj 251      86.658  37.428  94.058  1.00  0.00           C
ATOM   7771  C39 POPEj 251      87.178  37.358  92.618  1.00  0.00           C
ATOM   7774 0C31 POPEj 251      86.078  37.238  91.547  1.00  0.00           C
ATOM   7777 1C31 POPEj 251      86.638  37.408  90.138  1.00  0.00           C
ATOM   7780 2C31 POPEj 251      85.558  37.388  89.047  1.00  0.00           C
ATOM   7783 3C31 POPEj 251      86.128  37.668  87.647  1.00  0.00           C
ATOM   7786 4C31 POPEj 251      85.048  38.088  86.648  1.00  0.00           C
ATOM   7789 5C31 POPEj 251      85.628  38.478  85.278  1.00  0.00           C
ATOM   7792 6C31 POPEj 251      84.568  38.958  84.288  1.00  0.00           C
ATOM   7796  NH3 POPEk 252      39.408 132.968  65.907  1.00  0.00           N
ATOM   7800  C12 POPEk 252      38.548 133.538  64.797  1.00  0.00           C
ATOM   7803  C11 POPEk 252      37.428 134.448  65.367  1.00  0.00           C
ATOM   7806  P   POPEk 252      36.068 132.548  66.487  1.00  0.00           P
ATOM   7807  O13 POPEk 252      35.318 132.588  65.227  1.00  0.00           O
ATOM   7808  O14 POPEk 252      37.218 131.618  66.677  1.00  0.00           O
ATOM   7809  O11 POPEk 252      35.168 132.578  67.787  1.00  0.00           O
ATOM   7810  O12 POPEk 252      36.828 133.958  66.588  1.00  0.00           O
ATOM   7811  C1  POPEk 252      35.748 132.588  69.098  1.00  0.00           C
ATOM   7814  C2  POPEk 252      35.498 131.278  69.877  1.00  0.00           C
ATOM   7816  O21 POPEk 252      35.758 131.598  71.267  1.00  0.00           O
ATOM   7817  C21 POPEk 252      34.738 131.508  72.087  1.00  0.00           C
ATOM   7818  O22 POPEk 252      33.588 131.228  71.797  1.00  0.00           O
ATOM   7819  C22 POPEk 252      35.218 131.738  73.517  1.00  0.00           C
ATOM   7822  C3  POPEk 252      36.428 130.128  69.397  1.00  0.00           C
ATOM   7825  O31 POPEk 252      36.858 129.258  70.477  1.00  0.00           O
ATOM   7826  C31 POPEk 252      37.938 129.698  71.127  1.00  0.00           C
ATOM   7827  O32 POPEk 252      38.538 130.738  70.877  1.00  0.00           O
ATOM   7828  C32 POPEk 252      38.278 128.728  72.257  1.00  0.00           C
ATOM   7831  C23 POPEk 252      34.358 132.768  74.288  1.00  0.00           C
ATOM   7834  C24 POPEk 252      34.808 132.868  75.748  1.00  0.00           C
ATOM   7837  C25 POPEk 252      34.208 134.028  76.537  1.00  0.00           C
ATOM   7840  C26 POPEk 252      34.618 133.918  78.018  1.00  0.00           C
ATOM   7843  C27 POPEk 252      34.328 135.168  78.847  1.00  0.00           C
ATOM   7846  C28 POPEk 252      35.088 135.168  80.188  1.00  0.00           C
ATOM   7849  C29 POPEk 252      34.608 134.088  81.127  1.00  0.00           C
ATOM   7851 0C21 POPEk 252      34.028 134.248  82.327  1.00  0.00           C
ATOM   7853 1C21 POPEk 252      33.748 135.568  83.007  1.00  0.00           C
ATOM   7856 2C21 POPEk 252      34.178 135.618  84.487  1.00  0.00           C
ATOM   7859 3C21 POPEk 252      33.278 134.798  85.417  1.00  0.00           C
ATOM   7862 4C21 POPEk 252      33.408 135.228  86.877  1.00  0.00           C
ATOM   7865 5C21 POPEk 252      34.718 134.818  87.557  1.00  0.00           C
ATOM   7868 6C21 POPEk 252      34.878 135.518  88.918  1.00  0.00           C
ATOM   7871 7C21 POPEk 252      36.118 135.068  89.697  1.00  0.00           C
ATOM   7874 8C21 POPEk 252      36.098 135.488  91.178  1.00  0.00           C
ATOM   7878  C33 POPEk 252      38.428 129.408  73.637  1.00  0.00           C
ATOM   7881  C34 POPEk 252      39.408 128.658  74.557  1.00  0.00           C
ATOM   7884  C35 POPEk 252      40.878 128.778  74.107  1.00  0.00           C
ATOM   7887  C36 POPEk 252      41.448 127.498  73.477  1.00  0.00           C
ATOM   7890  C37 POPEk 252      42.848 127.698  72.887  1.00  0.00           C
ATOM   7893  C38 POPEk 252      43.288 126.578  71.928  1.00  0.00           C
ATOM   7896  C39 POPEk 252      43.288 125.178  72.517  1.00  0.00           C
ATOM   7899 0C31 POPEk 252      43.928 125.158  73.907  1.00  0.00           C
ATOM   7902 1C31 POPEk 252      44.298 123.748  74.358  1.00  0.00           C
ATOM   7905 2C31 POPEk 252      45.118 123.748  75.647  1.00  0.00           C
ATOM   7908 3C31 POPEk 252      45.588 122.338  76.047  1.00  0.00           C
ATOM   7911 4C31 POPEk 252      44.428 121.348  76.237  1.00  0.00           C
ATOM   7914 5C31 POPEk 252      44.908 119.898  76.357  1.00  0.00           C
ATOM   7917 6C31 POPEk 252      43.748 118.928  76.547  1.00  0.00           C
ATOM   7921  NH3 POPEl 253       9.538  89.778 112.377  1.00  0.00           N
ATOM   7925  C12 POPEl 253      10.328  91.038 112.187  1.00  0.00           C
ATOM   7928  C11 POPEl 253      11.668  90.878 112.928  1.00  0.00           C
ATOM   7931  P   POPEl 253      13.518  92.168 111.627  1.00  0.00           P
ATOM   7932  O13 POPEl 253      14.228  93.458 111.687  1.00  0.00           O
ATOM   7933  O14 POPEl 253      14.358  90.938 111.607  1.00  0.00           O
ATOM   7934  O11 POPEl 253      12.648  92.208 110.318  1.00  0.00           O
ATOM   7935  O12 POPEl 253      12.458  92.058 112.787  1.00  0.00           O
ATOM   7936  C1  POPEl 253      12.708  91.188 109.318  1.00  0.00           C
ATOM   7939  C2  POPEl 253      12.658  91.798 107.898  1.00  0.00           C
ATOM   7941  O21 POPEl 253      12.488  90.688 106.978  1.00  0.00           O
ATOM   7942  C21 POPEl 253      11.198  90.408 106.757  1.00  0.00           C
ATOM   7943  O22 POPEl 253      10.258  91.048 107.218  1.00  0.00           O
ATOM   7944  C22 POPEl 253      11.008  89.178 105.857  1.00  0.00           C
ATOM   7947  C3  POPEl 253      13.948  92.638 107.607  1.00  0.00           C
ATOM   7950  O31 POPEl 253      14.388  92.688 106.237  1.00  0.00           O
ATOM   7951  C31 POPEl 253      13.678  93.438 105.417  1.00  0.00           C
ATOM   7952  O32 POPEl 253      12.628  94.008 105.687  1.00  0.00           O
ATOM   7953  C32 POPEl 253      14.308  93.408 104.028  1.00  0.00           C
ATOM   7956  C23 POPEl 253       9.878  89.408 104.817  1.00  0.00           C
ATOM   7959  C24 POPEl 253       9.428  88.168 104.028  1.00  0.00           C
ATOM   7962  C25 POPEl 253      10.508  87.418 103.228  1.00  0.00           C
ATOM   7965  C26 POPEl 253      10.938  88.098 101.917  1.00  0.00           C
ATOM   7968  C27 POPEl 253      12.078  87.328 101.228  1.00  0.00           C
ATOM   7971  C28 POPEl 253      12.488  87.888  99.848  1.00  0.00           C
ATOM   7974  C29 POPEl 253      11.448  87.598  98.777  1.00  0.00           C
ATOM   7976 0C21 POPEl 253      11.708  87.168  97.527  1.00  0.00           C
ATOM   7978 1C21 POPEl 253      13.068  86.948  96.937  1.00  0.00           C
ATOM   7981 2C21 POPEl 253      13.608  85.538  97.208  1.00  0.00           C
ATOM   7984 3C21 POPEl 253      15.118  85.448  96.958  1.00  0.00           C
ATOM   7987 4C21 POPEl 253      15.678  84.018  97.098  1.00  0.00           C
ATOM   7990 5C21 POPEl 253      15.408  83.128  95.868  1.00  0.00           C
ATOM   7993 6C21 POPEl 253      16.308  83.498  94.687  1.00  0.00           C
ATOM   7996 7C21 POPEl 253      16.038  82.738  93.388  1.00  0.00           C
ATOM   7999 8C21 POPEl 253      16.908  83.248  92.227  1.00  0.00           C
ATOM   8003  C33 POPEl 253      14.348  94.748 103.248  1.00  0.00           C
ATOM   8006  C34 POPEl 253      13.638  94.658 101.877  1.00  0.00           C
ATOM   8009  C35 POPEl 253      14.208  93.598 100.907  1.00  0.00           C
ATOM   8012  C36 POPEl 253      13.318  93.408  99.677  1.00  0.00           C
ATOM   8015  C37 POPEl 253      13.818  92.298  98.728  1.00  0.00           C
ATOM   8018  C38 POPEl 253      12.928  92.168  97.487  1.00  0.00           C
ATOM   8021  C39 POPEl 253      13.528  91.238  96.418  1.00  0.00           C
ATOM   8024 0C31 POPEl 253      12.718  91.258  95.118  1.00  0.00           C
ATOM   8027 1C31 POPEl 253      13.418  90.538  93.958  1.00  0.00           C
ATOM   8030 2C31 POPEl 253      12.578  90.578  92.668  1.00  0.00           C
ATOM   8033 3C31 POPEl 253      13.318  90.018  91.447  1.00  0.00           C
ATOM   8036 4C31 POPEl 253      12.458  90.028  90.178  1.00  0.00           C
ATOM   8039 5C31 POPEl 253      13.228  89.518  88.947  1.00  0.00           C
ATOM   8042 6C31 POPEl 253      12.368  89.418  87.688  1.00  0.00           C
ATOM   8046  NH3 POPEm 254      15.868  95.768  68.318  1.00  0.00           N
ATOM   8050  C12 POPEm 254      17.078  94.978  67.917  1.00  0.00           C
ATOM   8053  C11 POPEm 254      18.138  95.858  67.288  1.00  0.00           C
ATOM   8056  P   POPEm 254      20.668  95.198  66.928  1.00  0.00           P
ATOM   8057  O13 POPEm 254      21.328  93.868  66.998  1.00  0.00           O
ATOM   8058  O14 POPEm 254      21.138  96.118  65.888  1.00  0.00           O
ATOM   8059  O11 POPEm 254      20.798  95.908  68.328  1.00  0.00           O
ATOM   8060  O12 POPEm 254      19.118  94.958  66.798  1.00  0.00           O
ATOM   8061  C1  POPEm 254      20.578  95.258  69.578  1.00  0.00           C
ATOM   8064  C2  POPEm 254      20.668  96.278  70.758  1.00  0.00           C
ATOM   8066  O21 POPEm 254      19.768  95.918  71.818  1.00  0.00           O
ATOM   8067  C21 POPEm 254      18.468  96.008  71.628  1.00  0.00           C
ATOM   8068  O22 POPEm 254      17.888  96.418  70.638  1.00  0.00           O
ATOM   8069  C22 POPEm 254      17.728  95.538  72.887  1.00  0.00           C
ATOM   8072  C3  POPEm 254      20.508  97.768  70.287  1.00  0.00           C
ATOM   8075  O31 POPEm 254      20.198  98.698  71.368  1.00  0.00           O
ATOM   8076  C31 POPEm 254      21.208  99.468  71.768  1.00  0.00           C
ATOM   8077  O32 POPEm 254      22.368  99.348  71.447  1.00  0.00           O
ATOM   8078  C32 POPEm 254      20.668 100.548  72.688  1.00  0.00           C
ATOM   8081  C23 POPEm 254      18.588  94.928  74.037  1.00  0.00           C
ATOM   8084  C24 POPEm 254      18.928  95.898  75.177  1.00  0.00           C
ATOM   8087  C25 POPEm 254      17.718  96.248  76.057  1.00  0.00           C
ATOM   8090  C26 POPEm 254      18.118  96.888  77.397  1.00  0.00           C
ATOM   8093  C27 POPEm 254      16.888  97.228  78.258  1.00  0.00           C
ATOM   8096  C28 POPEm 254      17.268  97.828  79.618  1.00  0.00           C
ATOM   8099  C29 POPEm 254      16.118  98.598  80.237  1.00  0.00           C
ATOM   8101 0C21 POPEm 254      15.868  99.908  80.048  1.00  0.00           C
ATOM   8103 1C21 POPEm 254      16.668 100.888  79.218  1.00  0.00           C
ATOM   8106 2C21 POPEm 254      16.978 102.178  79.987  1.00  0.00           C
ATOM   8109 3C21 POPEm 254      17.948 101.988  81.158  1.00  0.00           C
ATOM   8112 4C21 POPEm 254      18.238 103.278  81.928  1.00  0.00           C
ATOM   8115 5C21 POPEm 254      17.128 103.628  82.917  1.00  0.00           C
ATOM   8118 6C21 POPEm 254      17.338 104.978  83.627  1.00  0.00           C
ATOM   8121 7C21 POPEm 254      16.308 105.248  84.727  1.00  0.00           C
ATOM   8124 8C21 POPEm 254      16.608 106.518  85.517  1.00  0.00           C
ATOM   8128  C33 POPEm 254      20.318 100.068  74.107  1.00  0.00           C
ATOM   8131  C34 POPEm 254      19.678 101.228  74.887  1.00  0.00           C
ATOM   8134  C35 POPEm 254      19.478 100.908  76.377  1.00  0.00           C
ATOM   8137  C36 POPEm 254      20.798 100.628  77.098  1.00  0.00           C
ATOM   8140  C37 POPEm 254      20.638 100.608  78.617  1.00  0.00           C
ATOM   8143  C38 POPEm 254      21.968 100.428  79.358  1.00  0.00           C
ATOM   8146  C39 POPEm 254      21.828 100.558  80.877  1.00  0.00           C
ATOM   8149 0C31 POPEm 254      20.878  99.528  81.497  1.00  0.00           C
ATOM   8152 1C31 POPEm 254      20.798  99.668  83.027  1.00  0.00           C
ATOM   8155 2C31 POPEm 254      19.988  98.538  83.667  1.00  0.00           C
ATOM   8158 3C31 POPEm 254      18.468  98.748  83.588  1.00  0.00           C
ATOM   8161 4C31 POPEm 254      17.938  99.748  84.627  1.00  0.00           C
ATOM   8164 5C31 POPEm 254      16.408  99.808  84.638  1.00  0.00           C
ATOM   8167 6C31 POPEm 254      15.848 100.728  85.728  1.00  0.00           C
ATOM   8171  NH3 POPEn 255      53.118  22.528  65.497  1.00  0.00           N
ATOM   8175  C12 POPEn 255      52.908  23.038  64.107  1.00  0.00           C
ATOM   8178  C11 POPEn 255      51.838  22.228  63.337  1.00  0.00           C
ATOM   8181  P   POPEn 255      52.898  19.958  62.487  1.00  0.00           P
ATOM   8182  O13 POPEn 255      52.188  19.148  61.467  1.00  0.00           O
ATOM   8183  O14 POPEn 255      54.378  19.958  62.458  1.00  0.00           O
ATOM   8184  O11 POPEn 255      52.358  19.518  63.917  1.00  0.00           O
ATOM   8185  O12 POPEn 255      52.398  21.448  62.287  1.00  0.00           O
ATOM   8186  C1  POPEn 255      52.488  18.128  64.288  1.00  0.00           C
ATOM   8189  C2  POPEn 255      51.548  17.688  65.468  1.00  0.00           C
ATOM   8191  O21 POPEn 255      52.178  17.808  66.747  1.00  0.00           O
ATOM   8192  C21 POPEn 255      52.168  18.978  67.327  1.00  0.00           C
ATOM   8193  O22 POPEn 255      52.158  20.088  66.798  1.00  0.00           O
ATOM   8194  C22 POPEn 255      51.958  18.728  68.827  1.00  0.00           C
ATOM   8197  C3  POPEn 255      51.048  16.208  65.327  1.00  0.00           C
ATOM   8200  O31 POPEn 255      50.528  15.638  66.557  1.00  0.00           O
ATOM   8201  C31 POPEn 255      49.218  15.778  66.788  1.00  0.00           C
ATOM   8202  O32 POPEn 255      48.448  16.378  66.077  1.00  0.00           O
ATOM   8203  C32 POPEn 255      48.788  15.018  68.038  1.00  0.00           C
ATOM   8206  C23 POPEn 255      51.918  20.028  69.667  1.00  0.00           C
ATOM   8209  C24 POPEn 255      51.418  19.798  71.108  1.00  0.00           C
ATOM   8212  C25 POPEn 255      51.188  21.108  71.877  1.00  0.00           C
ATOM   8215  C26 POPEn 255      52.438  21.948  72.177  1.00  0.00           C
ATOM   8218  C27 POPEn 255      52.068  23.298  72.797  1.00  0.00           C
ATOM   8221  C28 POPEn 255      53.258  24.078  73.398  1.00  0.00           C
ATOM   8224  C29 POPEn 255      53.768  23.468  74.667  1.00  0.00           C
ATOM   8226 0C21 POPEn 255      54.778  23.948  75.407  1.00  0.00           C
ATOM   8228 1C21 POPEn 255      55.608  25.178  75.107  1.00  0.00           C
ATOM   8231 2C21 POPEn 255      55.468  26.268  76.187  1.00  0.00           C
ATOM   8234 3C21 POPEn 255      55.978  25.848  77.577  1.00  0.00           C
ATOM   8237 4C21 POPEn 255      55.798  26.938  78.637  1.00  0.00           C
ATOM   8240 5C21 POPEn 255      56.138  26.448  80.048  1.00  0.00           C
ATOM   8243 6C21 POPEn 255      55.978  27.528  81.117  1.00  0.00           C
ATOM   8246 7C21 POPEn 255      56.388  27.068  82.517  1.00  0.00           C
ATOM   8249 8C21 POPEn 255      56.208  28.158  83.577  1.00  0.00           C
ATOM   8253  C33 POPEn 255      48.078  15.898  69.087  1.00  0.00           C
ATOM   8256  C34 POPEn 255      47.258  15.058  70.068  1.00  0.00           C
ATOM   8259  C35 POPEn 255      46.738  15.838  71.298  1.00  0.00           C
ATOM   8262  C36 POPEn 255      47.738  15.828  72.467  1.00  0.00           C
ATOM   8265  C37 POPEn 255      47.088  16.108  73.827  1.00  0.00           C
ATOM   8268  C38 POPEn 255      48.048  15.858  74.998  1.00  0.00           C
ATOM   8271  C39 POPEn 255      47.348  15.738  76.368  1.00  0.00           C
ATOM   8274 0C31 POPEn 255      46.798  17.068  76.897  1.00  0.00           C
ATOM   8277 1C31 POPEn 255      47.728  17.768  77.907  1.00  0.00           C
ATOM   8280 2C31 POPEn 255      47.078  19.018  78.517  1.00  0.00           C
ATOM   8283 3C31 POPEn 255      47.818  19.558  79.747  1.00  0.00           C
ATOM   8286 4C31 POPEn 255      47.578  18.698  80.997  1.00  0.00           C
ATOM   8289 5C31 POPEn 255      48.328  19.218  82.237  1.00  0.00           C
ATOM   8292 6C31 POPEn 255      48.058  18.388  83.487  1.00  0.00           C
ATOM   8296  NH3 POPEo 256     134.618 127.938  60.208  1.00  0.00           N
ATOM   8300  C12 POPEo 256     133.538 128.988  60.357  1.00  0.00           C
ATOM   8303  C11 POPEo 256     132.798 129.248  59.037  1.00  0.00           C
ATOM   8306  P   POPEo 256     132.158 131.798  59.267  1.00  0.00           P
ATOM   8307  O13 POPEo 256     133.508 132.018  58.688  1.00  0.00           O
ATOM   8308  O14 POPEo 256     131.078 132.638  58.708  1.00  0.00           O
ATOM   8309  O11 POPEo 256     132.298 132.088  60.818  1.00  0.00           O
ATOM   8310  O12 POPEo 256     131.788 130.258  59.187  1.00  0.00           O
ATOM   8311  C1  POPEo 256     131.518 131.408  61.798  1.00  0.00           C
ATOM   8314  C2  POPEo 256     130.318 132.258  62.297  1.00  0.00           C
ATOM   8316  O21 POPEo 256     130.488 132.628  63.677  1.00  0.00           O
ATOM   8317  C21 POPEo 256     130.428 131.648  64.568  1.00  0.00           C
ATOM   8318  O22 POPEo 256     130.328 130.458  64.348  1.00  0.00           O
ATOM   8319  C22 POPEo 256     130.528 132.298  65.958  1.00  0.00           C
ATOM   8322  C3  POPEo 256     128.938 131.558  62.048  1.00  0.00           C
ATOM   8325  O31 POPEo 256     127.938 131.928  63.017  1.00  0.00           O
ATOM   8326  C31 POPEo 256     127.378 133.118  62.848  1.00  0.00           C
ATOM   8327  O32 POPEo 256     127.628 133.908  61.957  1.00  0.00           O
ATOM   8328  C32 POPEo 256     126.358 133.398  63.937  1.00  0.00           C
ATOM   8331  C23 POPEo 256     130.668 131.298  67.118  1.00  0.00           C
ATOM   8334  C24 POPEo 256     130.618 131.998  68.487  1.00  0.00           C
ATOM   8337  C25 POPEo 256     129.178 132.298  68.967  1.00  0.00           C
ATOM   8340  C26 POPEo 256     128.888 131.808  70.398  1.00  0.00           C
ATOM   8343  C27 POPEo 256     128.938 130.268  70.527  1.00  0.00           C
ATOM   8346  C28 POPEo 256     129.388 129.818  71.928  1.00  0.00           C
ATOM   8349  C29 POPEo 256     129.968 128.428  71.937  1.00  0.00           C
ATOM   8351 0C21 POPEo 256     129.598 127.388  72.708  1.00  0.00           C
ATOM   8353 1C21 POPEo 256     128.508 127.368  73.757  1.00  0.00           C
ATOM   8356 2C21 POPEo 256     129.038 126.878  75.118  1.00  0.00           C
ATOM   8359 3C21 POPEo 256     129.858 127.908  75.898  1.00  0.00           C
ATOM   8362 4C21 POPEo 256     130.328 127.378  77.267  1.00  0.00           C
ATOM   8365 5C21 POPEo 256     131.488 126.378  77.188  1.00  0.00           C
ATOM   8368 6C21 POPEo 256     131.908 125.828  78.557  1.00  0.00           C
ATOM   8371 7C21 POPEo 256     133.188 124.988  78.477  1.00  0.00           C
ATOM   8374 8C21 POPEo 256     133.688 124.508  79.848  1.00  0.00           C
ATOM   8378  C33 POPEo 256     126.868 133.228  65.387  1.00  0.00           C
ATOM   8381  C34 POPEo 256     125.738 133.568  66.367  1.00  0.00           C
ATOM   8384  C35 POPEo 256     126.108 133.478  67.848  1.00  0.00           C
ATOM   8387  C36 POPEo 256     124.918 133.848  68.748  1.00  0.00           C
ATOM   8390  C37 POPEo 256     125.168 133.688  70.247  1.00  0.00           C
ATOM   8393  C38 POPEo 256     123.848 133.708  71.028  1.00  0.00           C
ATOM   8396  C39 POPEo 256     124.028 133.508  72.527  1.00  0.00           C
ATOM   8399 0C31 POPEo 256     122.698 133.168  73.217  1.00  0.00           C
ATOM   8402 1C31 POPEo 256     122.858 132.928  74.727  1.00  0.00           C
ATOM   8405 2C31 POPEo 256     121.548 132.488  75.407  1.00  0.00           C
ATOM   8408 3C31 POPEo 256     121.178 131.028  75.097  1.00  0.00           C
ATOM   8411 4C31 POPEo 256     119.828 130.608  75.697  1.00  0.00           C
ATOM   8414 5C31 POPEo 256     119.508 129.118  75.487  1.00  0.00           C
ATOM   8417 6C31 POPEo 256     118.218 128.678  76.187  1.00  0.00           C
ATOM   8421  NH3 POPEp 257       4.288  50.968  69.198  1.00  0.00           N
ATOM   8425  C12 POPEp 257       3.688  52.338  68.958  1.00  0.00           C
ATOM   8428  C11 POPEp 257       3.668  52.708  67.437  1.00  0.00           C
ATOM   8431  P   POPEp 257       6.298  52.528  67.138  1.00  0.00           P
ATOM   8432  O13 POPEp 257       6.048  51.068  67.227  1.00  0.00           O
ATOM   8433  O14 POPEp 257       7.338  52.938  66.167  1.00  0.00           O
ATOM   8434  O11 POPEp 257       6.628  53.008  68.598  1.00  0.00           O
ATOM   8435  O12 POPEp 257       4.898  53.218  66.887  1.00  0.00           O
ATOM   8436  C1  POPEp 257       7.828  52.678  69.288  1.00  0.00           C
ATOM   8439  C2  POPEp 257       7.548  51.978  70.647  1.00  0.00           C
ATOM   8441  O21 POPEp 257       8.678  52.208  71.508  1.00  0.00           O
ATOM   8442  C21 POPEp 257       8.638  51.728  72.738  1.00  0.00           C
ATOM   8443  O22 POPEp 257       7.678  51.228  73.287  1.00  0.00           O
ATOM   8444  C22 POPEp 257      10.038  51.868  73.337  1.00  0.00           C
ATOM   8447  C3  POPEp 257       7.258  50.458  70.448  1.00  0.00           C
ATOM   8450  O31 POPEp 257       6.148  50.018  71.267  1.00  0.00           O
ATOM   8451  C31 POPEp 257       6.368  48.958  72.048  1.00  0.00           C
ATOM   8452  O32 POPEp 257       7.378  48.268  72.028  1.00  0.00           O
ATOM   8453  C32 POPEp 257       5.108  48.678  72.878  1.00  0.00           C
ATOM   8456  C23 POPEp 257       9.998  52.168  74.848  1.00  0.00           C
ATOM   8459  C24 POPEp 257       9.798  50.948  75.748  1.00  0.00           C
ATOM   8462  C25 POPEp 257       9.408  51.448  77.138  1.00  0.00           C
ATOM   8465  C26 POPEp 257       9.458  50.448  78.298  1.00  0.00           C
ATOM   8468  C27 POPEp 257       9.538  51.238  79.618  1.00  0.00           C
ATOM   8471  C28 POPEp 257       9.008  50.498  80.857  1.00  0.00           C
ATOM   8474  C29 POPEp 257       9.278  51.218  82.148  1.00  0.00           C
ATOM   8476 0C21 POPEp 257       8.558  52.198  82.737  1.00  0.00           C
ATOM   8478 1C21 POPEp 257       7.288  52.838  82.227  1.00  0.00           C
ATOM   8481 2C21 POPEp 257       6.048  52.608  83.117  1.00  0.00           C
ATOM   8484 3C21 POPEp 257       6.128  53.168  84.547  1.00  0.00           C
ATOM   8487 4C21 POPEp 257       4.728  53.188  85.188  1.00  0.00           C
ATOM   8490 5C21 POPEp 257       4.718  53.298  86.727  1.00  0.00           C
ATOM   8493 6C21 POPEp 257       3.288  53.218  87.297  1.00  0.00           C
ATOM   8496 7C21 POPEp 257       3.238  53.328  88.818  1.00  0.00           C
ATOM   8499 8C21 POPEp 257       1.828  53.158  89.388  1.00  0.00           C
ATOM   8503  C33 POPEp 257       5.358  47.978  74.237  1.00  0.00           C
ATOM   8506  C34 POPEp 257       5.398  48.978  75.417  1.00  0.00           C
ATOM   8509  C35 POPEp 257       5.858  48.368  76.757  1.00  0.00           C
ATOM   8512  C36 POPEp 257       5.228  47.018  77.107  1.00  0.00           C
ATOM   8515  C37 POPEp 257       5.178  46.728  78.617  1.00  0.00           C
ATOM   8518  C38 POPEp 257       4.718  45.288  78.888  1.00  0.00           C
ATOM   8521  C39 POPEp 257       4.288  44.998  80.337  1.00  0.00           C
ATOM   8524 0C31 POPEp 257       5.448  44.828  81.327  1.00  0.00           C
ATOM   8527 1C31 POPEp 257       4.938  44.308  82.678  1.00  0.00           C
ATOM   8530 2C31 POPEp 257       6.018  44.008  83.717  1.00  0.00           C
ATOM   8533 3C31 POPEp 257       6.978  42.878  83.318  1.00  0.00           C
ATOM   8536 4C31 POPEp 257       7.748  42.298  84.517  1.00  0.00           C
ATOM   8539 5C31 POPEp 257       8.368  40.928  84.227  1.00  0.00           C
ATOM   8542 6C31 POPEp 257       9.038  40.288  85.437  1.00  0.00           C
ATOM   8546  NH3 POPEq 258      13.348 134.278 103.368  1.00  0.00           N
ATOM   8550  C12 POPEq 258      13.318 135.768 103.608  1.00  0.00           C
ATOM   8553  C11 POPEq 258      13.128 136.588 102.297  1.00  0.00           C
ATOM   8556  P   POPEq 258      10.608 136.018 101.888  1.00  0.00           P
ATOM   8557  O13 POPEq 258      11.208 134.678 101.667  1.00  0.00           O
ATOM   8558  O14 POPEq 258       9.658 136.128 103.007  1.00  0.00           O
ATOM   8559  O11 POPEq 258       9.888 136.448 100.588  1.00  0.00           O
ATOM   8560  O12 POPEq 258      11.788 137.054 102.107  1.00  0.00           O
ATOM   8561  C1  POPEq 258      10.598 136.904  99.437  1.00  0.00           C
ATOM   8564  C2  POPEq 258       9.828 136.458  98.187  1.00  0.00           C
ATOM   8566  O21 POPEq 258      10.468 137.054  97.057  1.00  0.00           O
ATOM   8567  C21 POPEq 258      10.308 136.408  95.917  1.00  0.00           C
ATOM   8568  O22 POPEq 258       9.928 135.258  95.797  1.00  0.00           O
ATOM   8569  C22 POPEq 258      10.648 137.354  94.767  1.00  0.00           C
ATOM   8572  C3  POPEq 258       8.328 136.894  98.267  1.00  0.00           C
ATOM   8575  O31 POPEq 258       7.638 136.694  97.017  1.00  0.00           O
ATOM   8576  C31 POPEq 258       7.008 135.518  96.888  1.00  0.00           C
ATOM   8577  O32 POPEq 258       6.858 134.688  97.758  1.00  0.00           O
ATOM   8578  C32 POPEq 258       6.588 135.408  95.437  1.00  0.00           C
ATOM   8581  C23 POPEq 258      10.868 136.658  93.407  1.00  0.00           C
ATOM   8584  C24 POPEq 258      10.868 137.674  92.247  1.00  0.00           C
ATOM   8587  C25 POPEq 258      11.988 137.494  91.207  1.00  0.00           C
ATOM   8590  C26 POPEq 258      13.378 137.744  91.797  1.00  0.00           C
ATOM   8593  C27 POPEq 258      14.428 138.104  90.728  1.00  0.00           C
ATOM   8596  C28 POPEq 258      15.778 138.484  91.377  1.00  0.00           C
ATOM   8599  C29 POPEq 258      16.728 139.164  90.417  1.00  0.00           C
ATOM   8601 0C21 POPEq 258      17.848 138.654  89.887  1.00  0.00           C
ATOM   8603 1C21 POPEq 258      18.408 137.274  90.077  1.00  0.00           C
ATOM   8606 2C21 POPEq 258      18.568 136.538  88.737  1.00  0.00           C
ATOM   8609 3C21 POPEq 258      19.288 135.188  88.918  1.00  0.00           C
ATOM   8612 4C21 POPEq 258      19.768 134.568  87.607  1.00  0.00           C
ATOM   8615 5C21 POPEq 258      20.898 133.548  87.837  1.00  0.00           C
ATOM   8618 6C21 POPEq 258      20.518 132.448  88.847  1.00  0.00           C
ATOM   8621 7C21 POPEq 258      21.578 131.348  88.938  1.00  0.00           C
ATOM   8624 8C21 POPEq 258      21.188 130.208  89.867  1.00  0.00           C
ATOM   8628  C33 POPEq 258       5.898 134.088  95.068  1.00  0.00           C
ATOM   8631  C34 POPEq 258       5.698 134.048  93.557  1.00  0.00           C
ATOM   8634  C35 POPEq 258       4.998 132.778  93.068  1.00  0.00           C
ATOM   8637  C36 POPEq 258       4.598 132.878  91.598  1.00  0.00           C
ATOM   8640  C37 POPEq 258       5.778 132.858  90.608  1.00  0.00           C
ATOM   8643  C38 POPEq 258       5.288 132.938  89.157  1.00  0.00           C
ATOM   8646  C39 POPEq 258       6.388 132.778  88.098  1.00  0.00           C
ATOM   8649 0C31 POPEq 258       7.088 134.078  87.668  1.00  0.00           C
ATOM   8652 1C31 POPEq 258       8.068 134.678  88.697  1.00  0.00           C
ATOM   8655 2C31 POPEq 258       9.218 135.458  88.027  1.00  0.00           C
ATOM   8658 3C31 POPEq 258      10.348 134.548  87.538  1.00  0.00           C
ATOM   8661 4C31 POPEq 258      11.258 135.168  86.467  1.00  0.00           C
ATOM   8664 5C31 POPEq 258      12.248 134.118  85.917  1.00  0.00           C
ATOM   8667 6C31 POPEq 258      13.208 134.648  84.848  1.00  0.00           C
ATOM   8671  NH3 POPEr 259     101.768  84.288  68.077  1.00  0.00           N
ATOM   8675  C12 POPEr 259     100.818  84.238  66.908  1.00  0.00           C
ATOM   8678  C11 POPEr 259      99.418  84.728  67.297  1.00  0.00           C
ATOM   8681  P   POPEr 259      98.838  87.188  66.537  1.00  0.00           P
ATOM   8682  O13 POPEr 259      99.988  87.818  65.858  1.00  0.00           O
ATOM   8683  O14 POPEr 259      97.778  86.578  65.697  1.00  0.00           O
ATOM   8684  O11 POPEr 259      98.158  88.258  67.498  1.00  0.00           O
ATOM   8685  O12 POPEr 259      99.428  86.128  67.548  1.00  0.00           O
ATOM   8686  C1  POPEr 259      98.298  88.028  68.907  1.00  0.00           C
ATOM   8689  C2  POPEr 259      97.678  89.168  69.767  1.00  0.00           C
ATOM   8691  O21 POPEr 259      98.448  89.468  70.947  1.00  0.00           O
ATOM   8692  C21 POPEr 259      98.948  88.518  71.718  1.00  0.00           C
ATOM   8693  O22 POPEr 259      98.828  87.318  71.587  1.00  0.00           O
ATOM   8694  C22 POPEr 259      99.688  89.178  72.887  1.00  0.00           C
ATOM   8697  C3  POPEr 259      96.168  88.938  70.077  1.00  0.00           C
ATOM   8700  O31 POPEr 259      95.438  90.148  70.437  1.00  0.00           O
ATOM   8701  C31 POPEr 259      95.408  90.408  71.748  1.00  0.00           C
ATOM   8702  O32 POPEr 259      96.018  89.798  72.607  1.00  0.00           O
ATOM   8703  C32 POPEr 259      94.368  91.498  72.057  1.00  0.00           C
ATOM   8706  C23 POPEr 259      99.528  88.408  74.227  1.00  0.00           C
ATOM   8709  C24 POPEr 259      98.448  88.968  75.177  1.00  0.00           C
ATOM   8712  C25 POPEr 259      98.958  90.048  76.127  1.00  0.00           C
ATOM   8715  C26 POPEr 259      98.198  90.118  77.467  1.00  0.00           C
ATOM   8718  C27 POPEr 259      98.738  91.178  78.438  1.00  0.00           C
ATOM   8721  C28 POPEr 259      98.158  90.978  79.858  1.00  0.00           C
ATOM   8724  C29 POPEr 259      98.418  92.118  80.807  1.00  0.00           C
ATOM   8726 0C21 POPEr 259      98.938  92.048  82.047  1.00  0.00           C
ATOM   8728 1C21 POPEr 259      99.398  90.828  82.818  1.00  0.00           C
ATOM   8731 2C21 POPEr 259      98.528  90.608  84.078  1.00  0.00           C
ATOM   8734 3C21 POPEr 259      99.108  89.548  85.038  1.00  0.00           C
ATOM   8737 4C21 POPEr 259     100.258  90.058  85.937  1.00  0.00           C
ATOM   8740 5C21 POPEr 259      99.778  91.028  87.017  1.00  0.00           C
ATOM   8743 6C21 POPEr 259     100.888  91.518  87.958  1.00  0.00           C
ATOM   8746 7C21 POPEr 259     100.338  92.308  89.148  1.00  0.00           C
ATOM   8749 8C21 POPEr 259     101.368  93.248  89.788  1.00  0.00           C
ATOM   8753  C33 POPEr 259      94.928  92.928  71.897  1.00  0.00           C
ATOM   8756  C34 POPEr 259      93.948  94.038  72.278  1.00  0.00           C
ATOM   8759  C35 POPEr 259      93.838  94.328  73.787  1.00  0.00           C
ATOM   8762  C36 POPEr 259      92.908  95.528  74.037  1.00  0.00           C
ATOM   8765  C37 POPEr 259      92.888  96.018  75.498  1.00  0.00           C
ATOM   8768  C38 POPEr 259      91.888  97.168  75.697  1.00  0.00           C
ATOM   8771  C39 POPEr 259      91.748  97.658  77.148  1.00  0.00           C
ATOM   8774 0C31 POPEr 259      92.918  98.508  77.668  1.00  0.00           C
ATOM   8777 1C31 POPEr 259      92.768  98.828  79.157  1.00  0.00           C
ATOM   8780 2C31 POPEr 259      93.668  99.958  79.667  1.00  0.00           C
ATOM   8783 3C31 POPEr 259      95.178  99.708  79.498  1.00  0.00           C
ATOM   8786 4C31 POPEr 259      96.018 100.808  80.168  1.00  0.00           C
ATOM   8789 5C31 POPEr 259      97.528 100.498  80.217  1.00  0.00           C
ATOM   8792 6C31 POPEr 259      98.338 101.558  80.947  1.00  0.00           C
ATOM   8796  NH3 POPEs 260      45.458 141.534  67.727  1.00  0.00           N
ATOM   8800  C12 POPEs 260      45.318 141.154  66.287  1.00  0.00           C
ATOM   8803  C11 POPEs 260      45.478 139.634  66.077  1.00  0.00           C
ATOM   8806  P   POPEs 260      44.508 137.604  64.757  1.00  0.00           P
ATOM   8807  O13 POPEs 260      43.408 137.424  63.797  1.00  0.00           O
ATOM   8808  O14 POPEs 260      45.868 137.184  64.368  1.00  0.00           O
ATOM   8809  O11 POPEs 260      44.148 136.934  66.147  1.00  0.00           O
ATOM   8810  O12 POPEs 260      44.548 139.164  65.107  1.00  0.00           O
ATOM   8811  C1  POPEs 260      45.168 136.208  66.858  1.00  0.00           C
ATOM   8814  C2  POPEs 260      44.628 135.748  68.237  1.00  0.00           C
ATOM   8816  O21 POPEs 260      45.618 134.958  68.927  1.00  0.00           O
ATOM   8817  C21 POPEs 260      45.768 133.688  68.588  1.00  0.00           C
ATOM   8818  O22 POPEs 260      45.278 133.118  67.627  1.00  0.00           O
ATOM   8819  C22 POPEs 260      46.738 133.018  69.568  1.00  0.00           C
ATOM   8822  C3  POPEs 260      43.218 135.088  68.108  1.00  0.00           C
ATOM   8825  O31 POPEs 260      42.768 134.478  69.327  1.00  0.00           O
ATOM   8826  C31 POPEs 260      41.588 133.848  69.187  1.00  0.00           C
ATOM   8827  O32 POPEs 260      40.938 133.818  68.147  1.00  0.00           O
ATOM   8828  C32 POPEs 260      41.188 133.208  70.507  1.00  0.00           C
ATOM   8831  C23 POPEs 260      46.218 131.628  70.007  1.00  0.00           C
ATOM   8834  C24 POPEs 260      47.088 130.998  71.117  1.00  0.00           C
ATOM   8837  C25 POPEs 260      46.648 131.428  72.517  1.00  0.00           C
ATOM   8840  C26 POPEs 260      47.308 130.648  73.667  1.00  0.00           C
ATOM   8843  C27 POPEs 260      46.668 131.008  75.027  1.00  0.00           C
ATOM   8846  C28 POPEs 260      47.378 130.398  76.248  1.00  0.00           C
ATOM   8849  C29 POPEs 260      48.508 131.268  76.757  1.00  0.00           C
ATOM   8851 0C21 POPEs 260      48.838 131.498  78.047  1.00  0.00           C
ATOM   8853 1C21 POPEs 260      48.208 130.888  79.268  1.00  0.00           C
ATOM   8856 2C21 POPEs 260      47.458 131.918  80.138  1.00  0.00           C
ATOM   8859 3C21 POPEs 260      48.338 132.758  81.057  1.00  0.00           C
ATOM   8862 4C21 POPEs 260      47.498 133.768  81.858  1.00  0.00           C
ATOM   8865 5C21 POPEs 260      48.318 134.658  82.797  1.00  0.00           C
ATOM   8868 6C21 POPEs 260      48.178 134.288  84.277  1.00  0.00           C
ATOM   8871 7C21 POPEs 260      48.868 135.288  85.217  1.00  0.00           C
ATOM   8874 8C21 POPEs 260      48.768 134.888  86.687  1.00  0.00           C
ATOM   8878  C33 POPEs 260      40.438 134.168  71.447  1.00  0.00           C
ATOM   8881  C34 POPEs 260      39.808 133.408  72.618  1.00  0.00           C
ATOM   8884  C35 POPEs 260      39.238 134.328  73.697  1.00  0.00           C
ATOM   8887  C36 POPEs 260      39.358 133.708  75.107  1.00  0.00           C
ATOM   8890  C37 POPEs 260      38.868 134.688  76.187  1.00  0.00           C
ATOM   8893  C38 POPEs 260      39.148 134.228  77.627  1.00  0.00           C
ATOM   8896  C39 POPEs 260      38.578 132.848  77.928  1.00  0.00           C
ATOM   8899 0C31 POPEs 260      38.508 132.558  79.428  1.00  0.00           C
ATOM   8902 1C31 POPEs 260      37.828 131.208  79.718  1.00  0.00           C
ATOM   8905 2C31 POPEs 260      37.908 130.788  81.187  1.00  0.00           C
ATOM   8908 3C31 POPEs 260      37.118 131.678  82.148  1.00  0.00           C
ATOM   8911 4C31 POPEs 260      37.398 131.288  83.598  1.00  0.00           C
ATOM   8914 5C31 POPEs 260      36.618 132.078  84.648  1.00  0.00           C
ATOM   8917 6C31 POPEs 260      37.068 131.748  86.077  1.00  0.00           C
ATOM   8921  NH3 POPEt 261     130.198   6.148 101.377  1.00  0.00           N
ATOM   8925  C12 POPEt 261     131.268   5.248 101.967  1.00  0.00           C
ATOM   8928  C11 POPEt 261     132.698   5.678 101.578  1.00  0.00           C
ATOM   8931  P   POPEt 261     133.978   3.638 102.697  1.00  0.00           P
ATOM   8932  O13 POPEt 261     135.344   3.438 103.237  1.00  0.00           O
ATOM   8933  O14 POPEt 261     132.888   3.038 103.497  1.00  0.00           O
ATOM   8934  O11 POPEt 261     133.898   3.088 101.197  1.00  0.00           O
ATOM   8935  O12 POPEt 261     133.648   5.168 102.517  1.00  0.00           O
ATOM   8936  C1  POPEt 261     133.648   1.678 101.088  1.00  0.00           C
ATOM   8939  C2  POPEt 261     133.758   1.138  99.638  1.00  0.00           C
ATOM   8941  O21 POPEt 261     133.318   2.078  98.637  1.00  0.00           O
ATOM   8942  C21 POPEt 261     132.098   2.538  98.678  1.00  0.00           C
ATOM   8943  O22 POPEt 261     131.218   2.238  99.458  1.00  0.00           O
ATOM   8944  C22 POPEt 261     131.998   3.588  97.557  1.00  0.00           C
ATOM   8947  C3  POPEt 261     133.048  -0.248  99.498  1.00  0.00           C
ATOM   8950  O31 POPEt 261     132.608  -0.588  98.178  1.00  0.00           O
ATOM   8951  C31 POPEt 261     133.498  -0.718  97.208  1.00  0.00           C
ATOM   8952  O32 POPEt 261     134.708  -0.548  97.327  1.00  0.00           O
ATOM   8953  C32 POPEt 261     132.788  -1.168  95.927  1.00  0.00           C
ATOM   8956  C23 POPEt 261     131.028   3.188  96.428  1.00  0.00           C
ATOM   8959  C24 POPEt 261     131.458   3.838  95.107  1.00  0.00           C
ATOM   8962  C25 POPEt 261     130.298   4.028  94.127  1.00  0.00           C
ATOM   8965  C26 POPEt 261     130.668   4.868  92.898  1.00  0.00           C
ATOM   8968  C27 POPEt 261     129.498   5.148  91.937  1.00  0.00           C
ATOM   8971  C28 POPEt 261     129.898   6.248  90.927  1.00  0.00           C
ATOM   8974  C29 POPEt 261     128.758   6.818  90.127  1.00  0.00           C
ATOM   8976 0C21 POPEt 261     128.898   7.688  89.117  1.00  0.00           C
ATOM   8978 1C21 POPEt 261     130.218   8.218  88.588  1.00  0.00           C
ATOM   8981 2C21 POPEt 261     130.218   9.738  88.297  1.00  0.00           C
ATOM   8984 3C21 POPEt 261     129.178  10.148  87.247  1.00  0.00           C
ATOM   8987 4C21 POPEt 261     129.628  11.268  86.298  1.00  0.00           C
ATOM   8990 5C21 POPEt 261     129.848  12.638  86.958  1.00  0.00           C
ATOM   8993 6C21 POPEt 261     130.228  13.698  85.907  1.00  0.00           C
ATOM   8996 7C21 POPEt 261     130.648  15.038  86.517  1.00  0.00           C
ATOM   8999 8C21 POPEt 261     131.058  16.078  85.468  1.00  0.00           C
ATOM   9003  C33 POPEt 261     133.718  -1.658  94.788  1.00  0.00           C
ATOM   9006  C34 POPEt 261     132.938  -2.168  93.557  1.00  0.00           C
ATOM   9009  C35 POPEt 261     132.158  -1.058  92.837  1.00  0.00           C
ATOM   9012  C36 POPEt 261     131.028  -1.518  91.907  1.00  0.00           C
ATOM   9015  C37 POPEt 261     130.058  -0.358  91.627  1.00  0.00           C
ATOM   9018  C38 POPEt 261     128.778  -0.718  90.868  1.00  0.00           C
ATOM   9021  C39 POPEt 261     127.798   0.478  90.898  1.00  0.00           C
ATOM   9024 0C31 POPEt 261     126.558   0.318  90.017  1.00  0.00           C
ATOM   9027 1C31 POPEt 261     125.568   1.478  90.197  1.00  0.00           C
ATOM   9030 2C31 POPEt 261     124.278   1.308  89.377  1.00  0.00           C
ATOM   9033 3C31 POPEt 261     123.238   0.358  90.017  1.00  0.00           C
ATOM   9036 4C31 POPEt 261     122.438   0.988  91.158  1.00  0.00           C
ATOM   9039 5C31 POPEt 261     121.268   0.092  91.598  1.00  0.00           C
ATOM   9042 6C31 POPEt 261     120.378   0.688  92.688  1.00  0.00           C
ATOM   9046  NH3 POPEu 262      49.668  15.818 106.098  1.00  0.00           N
ATOM   9050  C12 POPEu 262      49.698  15.168 104.727  1.00  0.00           C
ATOM   9053  C11 POPEu 262      49.358  13.668 104.747  1.00  0.00           C
ATOM   9056  P   POPEu 262      50.018  11.738 103.088  1.00  0.00           P
ATOM   9057  O13 POPEu 262      50.428  11.048 104.338  1.00  0.00           O
ATOM   9058  O14 POPEu 262      49.158  10.968 102.157  1.00  0.00           O
ATOM   9059  O11 POPEu 262      51.328  12.148 102.278  1.00  0.00           O
ATOM   9060  O12 POPEu 262      49.348  13.138 103.427  1.00  0.00           O
ATOM   9061  C1  POPEu 262      51.828  13.468 102.457  1.00  0.00           C
ATOM   9064  C2  POPEu 262      53.178  13.738 101.737  1.00  0.00           C
ATOM   9066  O21 POPEu 262      52.948  13.798 100.318  1.00  0.00           O
ATOM   9067  C21 POPEu 262      53.618  14.748  99.697  1.00  0.00           C
ATOM   9068  O22 POPEu 262      54.288  15.618 100.227  1.00  0.00           O
ATOM   9069  C22 POPEu 262      53.448  14.608  98.197  1.00  0.00           C
ATOM   9072  C3  POPEu 262      54.278  12.678 102.047  1.00  0.00           C
ATOM   9075  O31 POPEu 262      55.588  13.258 101.858  1.00  0.00           O
ATOM   9076  C31 POPEu 262      56.298  12.888 100.818  1.00  0.00           C
ATOM   9077  O32 POPEu 262      56.058  11.948 100.077  1.00  0.00           O
ATOM   9078  C32 POPEu 262      57.488  13.838 100.667  1.00  0.00           C
ATOM   9081  C23 POPEu 262      54.568  13.748  97.577  1.00  0.00           C
ATOM   9084  C24 POPEu 262      54.558  13.828  96.047  1.00  0.00           C
ATOM   9087  C25 POPEu 262      53.418  13.038  95.398  1.00  0.00           C
ATOM   9090  C26 POPEu 262      53.138  13.558  93.987  1.00  0.00           C
ATOM   9093  C27 POPEu 262      52.088  12.738  93.228  1.00  0.00           C
ATOM   9096  C28 POPEu 262      51.768  13.378  91.867  1.00  0.00           C
ATOM   9099  C29 POPEu 262      50.728  12.608  91.098  1.00  0.00           C
ATOM   9101 0C21 POPEu 262      50.728  12.358  89.778  1.00  0.00           C
ATOM   9103 1C21 POPEu 262      51.758  12.788  88.748  1.00  0.00           C
ATOM   9106 2C21 POPEu 262      51.198  13.878  87.818  1.00  0.00           C
ATOM   9109 3C21 POPEu 262      52.108  14.218  86.627  1.00  0.00           C
ATOM   9112 4C21 POPEu 262      51.308  14.688  85.407  1.00  0.00           C
ATOM   9115 5C21 POPEu 262      52.178  15.348  84.327  1.00  0.00           C
ATOM   9118 6C21 POPEu 262      51.418  15.608  83.007  1.00  0.00           C
ATOM   9121 7C21 POPEu 262      52.178  16.538  82.057  1.00  0.00           C
ATOM   9124 8C21 POPEu 262      51.478  16.778  80.717  1.00  0.00           C
ATOM   9128  C33 POPEu 262      58.808  13.078 100.487  1.00  0.00           C
ATOM   9131  C34 POPEu 262      59.908  13.978  99.898  1.00  0.00           C
ATOM   9134  C35 POPEu 262      61.248  13.248  99.747  1.00  0.00           C
ATOM   9137  C36 POPEu 262      61.198  12.028  98.818  1.00  0.00           C
ATOM   9140  C37 POPEu 262      62.458  11.158  98.938  1.00  0.00           C
ATOM   9143  C38 POPEu 262      62.248   9.708  98.487  1.00  0.00           C
ATOM   9146  C39 POPEu 262      62.468   9.468  96.998  1.00  0.00           C
ATOM   9149 0C31 POPEu 262      62.318   7.978  96.637  1.00  0.00           C
ATOM   9152 1C31 POPEu 262      62.978   7.648  95.297  1.00  0.00           C
ATOM   9155 2C31 POPEu 262      62.668   6.228  94.797  1.00  0.00           C
ATOM   9158 3C31 POPEu 262      63.248   5.968  93.398  1.00  0.00           C
ATOM   9161 4C31 POPEu 262      64.278   4.828  93.368  1.00  0.00           C
ATOM   9164 5C31 POPEu 262      65.038   4.778  92.028  1.00  0.00           C
ATOM   9167 6C31 POPEu 262      66.108   3.688  91.958  1.00  0.00           C
ATOM   9171  NH3 POPEv 263      46.838  42.248  69.198  1.00  0.00           N
ATOM   9175  C12 POPEv 263      45.908  42.058  68.018  1.00  0.00           C
ATOM   9178  C11 POPEv 263      44.918  43.218  67.867  1.00  0.00           C
ATOM   9181  P   POPEv 263      46.138  45.528  67.887  1.00  0.00           P
ATOM   9182  O13 POPEv 263      47.298  46.048  67.138  1.00  0.00           O
ATOM   9183  O14 POPEv 263      44.968  46.408  68.147  1.00  0.00           O
ATOM   9184  O11 POPEv 263      46.638  44.908  69.268  1.00  0.00           O
ATOM   9185  O12 POPEv 263      45.588  44.258  67.148  1.00  0.00           O
ATOM   9186  C1  POPEv 263      46.318  45.518  70.527  1.00  0.00           C
ATOM   9189  C2  POPEv 263      47.368  45.118  71.598  1.00  0.00           C
ATOM   9191  O21 POPEv 263      46.918  45.508  72.907  1.00  0.00           O
ATOM   9192  C21 POPEv 263      46.848  44.538  73.827  1.00  0.00           C
ATOM   9193  O22 POPEv 263      47.178  43.378  73.678  1.00  0.00           O
ATOM   9194  C22 POPEv 263      46.268  45.088  75.138  1.00  0.00           C
ATOM   9197  C3  POPEv 263      48.728  45.788  71.248  1.00  0.00           C
ATOM   9200  O31 POPEv 263      49.828  44.898  71.528  1.00  0.00           O
ATOM   9201  C31 POPEv 263      50.508  45.098  72.638  1.00  0.00           C
ATOM   9202  O32 POPEv 263      50.358  46.018  73.417  1.00  0.00           O
ATOM   9203  C32 POPEv 263      51.498  43.938  72.808  1.00  0.00           C
ATOM   9206  C23 POPEv 263      46.858  44.468  76.438  1.00  0.00           C
ATOM   9209  C24 POPEv 263      46.328  45.168  77.697  1.00  0.00           C
ATOM   9212  C25 POPEv 263      46.898  44.688  79.047  1.00  0.00           C
ATOM   9215  C26 POPEv 263      48.428  44.828  79.207  1.00  0.00           C
ATOM   9218  C27 POPEv 263      48.898  44.248  80.557  1.00  0.00           C
ATOM   9221  C28 POPEv 263      49.918  45.118  81.318  1.00  0.00           C
ATOM   9224  C29 POPEv 263      49.668  45.078  82.808  1.00  0.00           C
ATOM   9226 0C21 POPEv 263      50.558  44.848  83.788  1.00  0.00           C
ATOM   9228 1C21 POPEv 263      52.038  44.628  83.627  1.00  0.00           C
ATOM   9231 2C21 POPEv 263      52.748  44.508  84.998  1.00  0.00           C
ATOM   9234 3C21 POPEv 263      52.318  43.268  85.797  1.00  0.00           C
ATOM   9237 4C21 POPEv 263      53.158  43.008  87.068  1.00  0.00           C
ATOM   9240 5C21 POPEv 263      53.118  44.148  88.098  1.00  0.00           C
ATOM   9243 6C21 POPEv 263      51.728  44.418  88.667  1.00  0.00           C
ATOM   9246 7C21 POPEv 263      51.748  45.548  89.697  1.00  0.00           C
ATOM   9249 8C21 POPEv 263      50.388  45.778  90.367  1.00  0.00           C
ATOM   9253  C33 POPEv 263      52.068  43.808  74.248  1.00  0.00           C
ATOM   9256  C34 POPEv 263      51.118  43.128  75.247  1.00  0.00           C
ATOM   9259  C35 POPEv 263      51.768  42.938  76.628  1.00  0.00           C
ATOM   9262  C36 POPEv 263      52.068  44.258  77.348  1.00  0.00           C
ATOM   9265  C37 POPEv 263      52.988  44.148  78.567  1.00  0.00           C
ATOM   9268  C38 POPEv 263      53.138  45.518  79.277  1.00  0.00           C
ATOM   9271  C39 POPEv 263      54.228  45.608  80.367  1.00  0.00           C
ATOM   9274 0C31 POPEv 263      54.518  44.318  81.137  1.00  0.00           C
ATOM   9277 1C31 POPEv 263      55.748  43.588  80.577  1.00  0.00           C
ATOM   9280 2C31 POPEv 263      55.768  42.078  80.857  1.00  0.00           C
ATOM   9283 3C31 POPEv 263      55.628  41.698  82.348  1.00  0.00           C
ATOM   9286 4C31 POPEv 263      56.748  42.218  83.248  1.00  0.00           C
ATOM   9289 5C31 POPEv 263      56.678  41.608  84.657  1.00  0.00           C
ATOM   9292 6C31 POPEv 263      57.788  42.088  85.588  1.00  0.00           C
ATOM   9296  NH3 POPEw 264      77.668 102.008  67.717  1.00  0.00           N
ATOM   9300  C12 POPEw 264      78.298 100.848  66.987  1.00  0.00           C
ATOM   9303  C11 POPEw 264      79.178 101.218  65.748  1.00  0.00           C
ATOM   9306  P   POPEw 264      80.028 103.668  66.127  1.00  0.00           P
ATOM   9307  O13 POPEw 264      81.018 104.338  65.257  1.00  0.00           O
ATOM   9308  O14 POPEw 264      79.038 104.498  66.827  1.00  0.00           O
ATOM   9309  O11 POPEw 264      80.798 102.808  67.208  1.00  0.00           O
ATOM   9310  O12 POPEw 264      79.168 102.588  65.338  1.00  0.00           O
ATOM   9311  C1  POPEw 264      81.068 103.308  68.517  1.00  0.00           C
ATOM   9314  C2  POPEw 264      80.968 102.178  69.568  1.00  0.00           C
ATOM   9316  O21 POPEw 264      80.608 102.768  70.828  1.00  0.00           O
ATOM   9317  C21 POPEw 264      79.308 102.898  71.047  1.00  0.00           C
ATOM   9318  O22 POPEw 264      78.418 102.468  70.328  1.00  0.00           O
ATOM   9319  C22 POPEw 264      79.138 103.628  72.367  1.00  0.00           C
ATOM   9322  C3  POPEw 264      82.288 101.378  69.747  1.00  0.00           C
ATOM   9325  O31 POPEw 264      82.248 100.528  70.917  1.00  0.00           O
ATOM   9326  C31 POPEw 264      83.228 100.688  71.807  1.00  0.00           C
ATOM   9327  O32 POPEw 264      84.108 101.518  71.737  1.00  0.00           O
ATOM   9328  C32 POPEw 264      83.008  99.748  72.998  1.00  0.00           C
ATOM   9331  C23 POPEw 264      79.398 102.698  73.577  1.00  0.00           C
ATOM   9334  C24 POPEw 264      80.858 102.688  74.037  1.00  0.00           C
ATOM   9337  C25 POPEw 264      81.178 103.748  75.107  1.00  0.00           C
ATOM   9340  C26 POPEw 264      80.558 103.398  76.467  1.00  0.00           C
ATOM   9343  C27 POPEw 264      80.898 104.398  77.577  1.00  0.00           C
ATOM   9346  C28 POPEw 264      80.188 103.998  78.877  1.00  0.00           C
ATOM   9349  C29 POPEw 264      80.438 104.958  80.007  1.00  0.00           C
ATOM   9351 0C21 POPEw 264      79.688 105.038  81.127  1.00  0.00           C
ATOM   9353 1C21 POPEw 264      78.498 104.178  81.458  1.00  0.00           C
ATOM   9356 2C21 POPEw 264      78.788 103.198  82.618  1.00  0.00           C
ATOM   9359 3C21 POPEw 264      79.148 103.908  83.928  1.00  0.00           C
ATOM   9362 4C21 POPEw 264      79.428 102.928  85.068  1.00  0.00           C
ATOM   9365 5C21 POPEw 264      79.808 103.648  86.357  1.00  0.00           C
ATOM   9368 6C21 POPEw 264      80.248 102.688  87.478  1.00  0.00           C
ATOM   9371 7C21 POPEw 264      79.968 103.268  88.868  1.00  0.00           C
ATOM   9374 8C21 POPEw 264      80.378 102.318  89.998  1.00  0.00           C
ATOM   9378  C33 POPEw 264      83.818 100.108  74.268  1.00  0.00           C
ATOM   9381  C34 POPEw 264      83.148  99.618  75.557  1.00  0.00           C
ATOM   9384  C35 POPEw 264      83.818 100.218  76.797  1.00  0.00           C
ATOM   9387  C36 POPEw 264      83.018 100.068  78.097  1.00  0.00           C
ATOM   9390  C37 POPEw 264      83.628 100.948  79.198  1.00  0.00           C
ATOM   9393  C38 POPEw 264      82.778 101.088  80.468  1.00  0.00           C
ATOM   9396  C39 POPEw 264      82.758  99.838  81.337  1.00  0.00           C
ATOM   9399 0C31 POPEw 264      82.018 100.068  82.668  1.00  0.00           C
ATOM   9402 1C31 POPEw 264      81.908  98.788  83.508  1.00  0.00           C
ATOM   9405 2C31 POPEw 264      81.168  98.978  84.838  1.00  0.00           C
ATOM   9408 3C31 POPEw 264      81.858  99.918  85.837  1.00  0.00           C
ATOM   9411 4C31 POPEw 264      83.318  99.568  86.148  1.00  0.00           C
ATOM   9414 5C31 POPEw 264      83.828 100.298  87.387  1.00  0.00           C
ATOM   9417 6C31 POPEw 264      85.308 100.068  87.708  1.00  0.00           C
ATOM   9421  NH3 POPEx 265      48.118  38.848 112.907  1.00  0.00           N
ATOM   9425  C12 POPEx 265      46.878  37.978 112.917  1.00  0.00           C
ATOM   9428  C11 POPEx 265      45.618  38.768 112.507  1.00  0.00           C
ATOM   9431  P   POPEx 265      43.348  38.498 111.217  1.00  0.00           P
ATOM   9432  O13 POPEx 265      42.738  37.488 110.328  1.00  0.00           O
ATOM   9433  O14 POPEx 265      42.458  39.008 112.278  1.00  0.00           O
ATOM   9434  O11 POPEx 265      43.898  39.688 110.348  1.00  0.00           O
ATOM   9435  O12 POPEx 265      44.668  37.888 111.877  1.00  0.00           O
ATOM   9436  C1  POPEx 265      44.138  39.498 108.947  1.00  0.00           C
ATOM   9439  C2  POPEx 265      45.648  39.298 108.627  1.00  0.00           C
ATOM   9441  O21 POPEx 265      45.958  39.778 107.307  1.00  0.00           O
ATOM   9442  C21 POPEx 265      45.518  39.028 106.298  1.00  0.00           C
ATOM   9443  O22 POPEx 265      44.708  38.128 106.377  1.00  0.00           O
ATOM   9444  C22 POPEx 265      46.138  39.488 104.978  1.00  0.00           C
ATOM   9447  C3  POPEx 265      46.188  37.848 108.888  1.00  0.00           C
ATOM   9450  O31 POPEx 265      47.498  37.678 108.307  1.00  0.00           O
ATOM   9451  C31 POPEx 265      48.528  38.038 109.068  1.00  0.00           C
ATOM   9452  O32 POPEx 265      48.448  38.448 110.217  1.00  0.00           O
ATOM   9453  C32 POPEx 265      49.828  37.968 108.278  1.00  0.00           C
ATOM   9456  C23 POPEx 265      45.228  40.448 104.178  1.00  0.00           C
ATOM   9459  C24 POPEx 265      45.968  41.268 103.108  1.00  0.00           C
ATOM   9462  C25 POPEx 265      46.518  40.488 101.907  1.00  0.00           C
ATOM   9465  C26 POPEx 265      46.378  41.308 100.617  1.00  0.00           C
ATOM   9468  C27 POPEx 265      46.948  40.618  99.367  1.00  0.00           C
ATOM   9471  C28 POPEx 265      46.578  41.338  98.047  1.00  0.00           C
ATOM   9474  C29 POPEx 265      45.108  41.228  97.717  1.00  0.00           C
ATOM   9476 0C21 POPEx 265      44.558  40.788  96.568  1.00  0.00           C
ATOM   9478 1C21 POPEx 265      45.298  40.338  95.328  1.00  0.00           C
ATOM   9481 2C21 POPEx 265      45.368  38.808  95.227  1.00  0.00           C
ATOM   9484 3C21 POPEx 265      46.138  38.318  93.997  1.00  0.00           C
ATOM   9487 4C21 POPEx 265      46.178  36.788  93.897  1.00  0.00           C
ATOM   9490 5C21 POPEx 265      47.178  36.268  92.848  1.00  0.00           C
ATOM   9493 6C21 POPEx 265      46.658  36.348  91.407  1.00  0.00           C
ATOM   9496 7C21 POPEx 265      47.688  35.858  90.387  1.00  0.00           C
ATOM   9499 8C21 POPEx 265      47.178  35.858  88.947  1.00  0.00           C
ATOM   9503  C33 POPEx 265      50.758  39.168 108.608  1.00  0.00           C
ATOM   9506  C34 POPEx 265      51.598  39.588 107.398  1.00  0.00           C
ATOM   9509  C35 POPEx 265      50.748  40.288 106.318  1.00  0.00           C
ATOM   9512  C36 POPEx 265      51.278  40.078 104.898  1.00  0.00           C
ATOM   9515  C37 POPEx 265      50.438  40.758 103.807  1.00  0.00           C
ATOM   9518  C38 POPEx 265      51.248  41.028 102.517  1.00  0.00           C
ATOM   9521  C39 POPEx 265      52.188  42.238 102.638  1.00  0.00           C
ATOM   9524 0C31 POPEx 265      52.798  42.668 101.298  1.00  0.00           C
ATOM   9527 1C31 POPEx 265      53.658  43.938 101.438  1.00  0.00           C
ATOM   9530 2C31 POPEx 265      54.278  44.438 100.118  1.00  0.00           C
ATOM   9533 3C31 POPEx 265      53.348  45.288  99.237  1.00  0.00           C
ATOM   9536 4C31 POPEx 265      52.908  46.598  99.908  1.00  0.00           C
ATOM   9539 5C31 POPEx 265      52.168  47.548  98.958  1.00  0.00           C
ATOM   9542 6C31 POPEx 265      51.388  48.648  99.677  1.00  0.00           C
ATOM   9546  NH3 POPEy 266       9.008 122.008 106.687  1.00  0.00           N
ATOM   9550  C12 POPEy 266       8.598 121.428 108.017  1.00  0.00           C
ATOM   9553  C11 POPEy 266       7.448 122.188 108.717  1.00  0.00           C
ATOM   9556  P   POPEy 266       5.458 121.448 107.267  1.00  0.00           P
ATOM   9557  O13 POPEy 266       5.448 120.268 108.147  1.00  0.00           O
ATOM   9558  O14 POPEy 266       4.148 121.998 106.907  1.00  0.00           O
ATOM   9559  O11 POPEy 266       6.238 121.078 105.968  1.00  0.00           O
ATOM   9560  O12 POPEy 266       6.398 122.578 107.828  1.00  0.00           O
ATOM   9561  C1  POPEy 266       5.698 121.528 104.718  1.00  0.00           C
ATOM   9564  C2  POPEy 266       6.298 120.658 103.598  1.00  0.00           C
ATOM   9566  O21 POPEy 266       6.858 121.468 102.568  1.00  0.00           O
ATOM   9567  C21 POPEy 266       7.968 122.118 102.898  1.00  0.00           C
ATOM   9568  O22 POPEy 266       8.588 121.978 103.938  1.00  0.00           O
ATOM   9569  C22 POPEy 266       8.318 123.028 101.718  1.00  0.00           C
ATOM   9572  C3  POPEy 266       5.248 119.648 103.038  1.00  0.00           C
ATOM   9575  O31 POPEy 266       5.678 118.988 101.827  1.00  0.00           O
ATOM   9576  C31 POPEy 266       6.758 118.228 101.947  1.00  0.00           C
ATOM   9577  O32 POPEy 266       7.258 117.888 103.007  1.00  0.00           O
ATOM   9578  C32 POPEy 266       7.328 117.958 100.568  1.00  0.00           C
ATOM   9581  C23 POPEy 266       7.218 124.088 101.447  1.00  0.00           C
ATOM   9584  C24 POPEy 266       7.298 124.738 100.057  1.00  0.00           C
ATOM   9587  C25 POPEy 266       7.448 123.708  98.928  1.00  0.00           C
ATOM   9590  C26 POPEy 266       7.018 124.238  97.557  1.00  0.00           C
ATOM   9593  C27 POPEy 266       7.258 123.228  96.428  1.00  0.00           C
ATOM   9596  C28 POPEy 266       6.778 123.778  95.068  1.00  0.00           C
ATOM   9599  C29 POPEy 266       6.038 122.748  94.248  1.00  0.00           C
ATOM   9601 0C21 POPEy 266       5.978 122.698  92.907  1.00  0.00           C
ATOM   9603 1C21 POPEy 266       6.658 123.668  91.978  1.00  0.00           C
ATOM   9606 2C21 POPEy 266       6.718 123.178  90.527  1.00  0.00           C
ATOM   9609 3C21 POPEy 266       5.328 123.098  89.858  1.00  0.00           C
ATOM   9612 4C21 POPEy 266       5.398 122.718  88.368  1.00  0.00           C
ATOM   9615 5C21 POPEy 266       5.898 121.288  88.127  1.00  0.00           C
ATOM   9618 6C21 POPEy 266       6.188 120.988  86.657  1.00  0.00           C
ATOM   9621 7C21 POPEy 266       6.778 119.588  86.458  1.00  0.00           C
ATOM   9624 8C21 POPEy 266       7.098 119.278  84.998  1.00  0.00           C
ATOM   9628  C33 POPEy 266       8.858 117.758 100.598  1.00  0.00           C
ATOM   9631  C34 POPEy 266       9.498 117.998  99.227  1.00  0.00           C
ATOM   9634  C35 POPEy 266       9.798 119.478  98.938  1.00  0.00           C
ATOM   9637  C36 POPEy 266      10.398 119.688  97.538  1.00  0.00           C
ATOM   9640  C37 POPEy 266      10.688 121.168  97.267  1.00  0.00           C
ATOM   9643  C38 POPEy 266      10.968 121.498  95.797  1.00  0.00           C
ATOM   9646  C39 POPEy 266      12.308 120.948  95.287  1.00  0.00           C
ATOM   9649 0C31 POPEy 266      12.488 121.168  93.777  1.00  0.00           C
ATOM   9652 1C31 POPEy 266      13.848 120.678  93.267  1.00  0.00           C
ATOM   9655 2C31 POPEy 266      13.868 120.478  91.748  1.00  0.00           C
ATOM   9658 3C31 POPEy 266      15.258 120.138  91.187  1.00  0.00           C
ATOM   9661 4C31 POPEy 266      15.148 119.548  89.778  1.00  0.00           C
ATOM   9664 5C31 POPEy 266      16.478 119.188  89.098  1.00  0.00           C
ATOM   9667 6C31 POPEy 266      16.278 118.338  87.837  1.00  0.00           C
ATOM   9671  NH3 POPEz 267      47.068  48.568 111.047  1.00  0.00           N
ATOM   9675  C12 POPEz 267      46.758  48.258 112.478  1.00  0.00           C
ATOM   9678  C11 POPEz 267      48.068  48.228 113.278  1.00  0.00           C
ATOM   9681  P   POPEz 267      49.898  50.028 112.577  1.00  0.00           P
ATOM   9682  O13 POPEz 267      50.248  51.388 113.017  1.00  0.00           O
ATOM   9683  O14 POPEz 267      50.928  48.968 112.467  1.00  0.00           O
ATOM   9684  O11 POPEz 267      49.158  50.148 111.187  1.00  0.00           O
ATOM   9685  O12 POPEz 267      48.648  49.518 113.368  1.00  0.00           O
ATOM   9686  C1  POPEz 267      49.858  49.878 109.987  1.00  0.00           C
ATOM   9689  C2  POPEz 267      50.538  51.178 109.447  1.00  0.00           C
ATOM   9691  O21 POPEz 267      50.128  51.468 108.098  1.00  0.00           O
ATOM   9692  C21 POPEz 267      50.248  50.508 107.197  1.00  0.00           C
ATOM   9693  O22 POPEz 267      50.628  49.368 107.387  1.00  0.00           O
ATOM   9694  C22 POPEz 267      49.908  51.088 105.837  1.00  0.00           C
ATOM   9697  C3  POPEz 267      52.078  51.148 109.607  1.00  0.00           C
ATOM   9700  O31 POPEz 267      52.708  52.318 109.068  1.00  0.00           O
ATOM   9701  C31 POPEz 267      53.148  52.238 107.808  1.00  0.00           C
ATOM   9702  O32 POPEz 267      53.048  51.268 107.078  1.00  0.00           O
ATOM   9703  C32 POPEz 267      53.628  53.608 107.377  1.00  0.00           C
ATOM   9706  C23 POPEz 267      49.948  50.028 104.718  1.00  0.00           C
ATOM   9709  C24 POPEz 267      50.298  50.628 103.348  1.00  0.00           C
ATOM   9712  C25 POPEz 267      49.338  51.748 102.937  1.00  0.00           C
ATOM   9715  C26 POPEz 267      49.678  52.348 101.578  1.00  0.00           C
ATOM   9718  C27 POPEz 267      48.638  53.408 101.207  1.00  0.00           C
ATOM   9721  C28 POPEz 267      48.678  53.828  99.737  1.00  0.00           C
ATOM   9724  C29 POPEz 267      47.378  54.498  99.397  1.00  0.00           C
ATOM   9726 0C21 POPEz 267      46.838  54.588  98.167  1.00  0.00           C
ATOM   9728 1C21 POPEz 267      47.488  54.168  96.877  1.00  0.00           C
ATOM   9731 2C21 POPEz 267      47.378  55.318  95.868  1.00  0.00           C
ATOM   9734 3C21 POPEz 267      48.008  54.988  94.508  1.00  0.00           C
ATOM   9737 4C21 POPEz 267      47.918  56.198  93.557  1.00  0.00           C
ATOM   9740 5C21 POPEz 267      48.478  55.938  92.157  1.00  0.00           C
ATOM   9743 6C21 POPEz 267      49.988  55.678  92.187  1.00  0.00           C
ATOM   9746 7C21 POPEz 267      50.658  55.828  90.818  1.00  0.00           C
ATOM   9749 8C21 POPEz 267      52.188  55.768  90.877  1.00  0.00           C
ATOM   9753  C33 POPEz 267      52.428  54.488 106.967  1.00  0.00           C
ATOM   9756  C34 POPEz 267      52.798  55.958 106.797  1.00  0.00           C
ATOM   9759  C35 POPEz 267      53.768  56.188 105.638  1.00  0.00           C
ATOM   9762  C36 POPEz 267      54.508  57.518 105.717  1.00  0.00           C
ATOM   9765  C37 POPEz 267      55.928  57.388 105.157  1.00  0.00           C
ATOM   9768  C38 POPEz 267      56.608  58.738 104.957  1.00  0.00           C
ATOM   9771  C39 POPEz 267      56.008  59.558 103.818  1.00  0.00           C
ATOM   9774 0C31 POPEz 267      56.198  58.938 102.428  1.00  0.00           C
ATOM   9777 1C31 POPEz 267      55.808  59.948 101.347  1.00  0.00           C
ATOM   9780 2C31 POPEz 267      56.198  59.568  99.917  1.00  0.00           C
ATOM   9783 3C31 POPEz 267      55.008  59.208  99.028  1.00  0.00           C
ATOM   9786 4C31 POPEz 267      55.378  59.408  97.557  1.00  0.00           C
ATOM   9789 5C31 POPEz 267      54.218  59.108  96.607  1.00  0.00           C
ATOM   9792 6C31 POPEz 267      54.598  59.348  95.147  1.00  0.00           C
ATOM   9796  NH3 POPE0 268      42.068  61.288  71.438  1.00  0.00           N
ATOM   9800  C12 POPE0 268      42.248  61.628  69.978  1.00  0.00           C
ATOM   9803  C11 POPE0 268      41.478  62.898  69.557  1.00  0.00           C
ATOM   9806  P   POPE0 268      39.178  64.088  69.498  1.00  0.00           P
ATOM   9807  O13 POPE0 268      39.988  65.108  68.807  1.00  0.00           O
ATOM   9808  O14 POPE0 268      37.828  63.758  68.997  1.00  0.00           O
ATOM   9809  O11 POPE0 268      39.148  64.568  70.987  1.00  0.00           O
ATOM   9810  O12 POPE0 268      40.038  62.758  69.638  1.00  0.00           O
ATOM   9811  C1  POPE0 268      37.988  64.728  71.768  1.00  0.00           C
ATOM   9814  C2  POPE0 268      37.898  63.578  72.787  1.00  0.00           C
ATOM   9816  O21 POPE0 268      37.308  64.048  73.997  1.00  0.00           O
ATOM   9817  C21 POPE0 268      36.088  64.478  73.988  1.00  0.00           C
ATOM   9818  O22 POPE0 268      35.328  64.508  73.027  1.00  0.00           O
ATOM   9819  C22 POPE0 268      35.748  64.758  75.448  1.00  0.00           C
ATOM   9822  C3  POPE0 268      39.278  63.008  73.187  1.00  0.00           C
ATOM   9825  O31 POPE0 268      39.128  62.008  74.218  1.00  0.00           O
ATOM   9826  C31 POPE0 268      40.248  61.428  74.627  1.00  0.00           C
ATOM   9827  O32 POPE0 268      41.338  61.618  74.107  1.00  0.00           O
ATOM   9828  C32 POPE0 268      40.008  60.508  75.818  1.00  0.00           C
ATOM   9831  C23 POPE0 268      36.708  65.788  76.077  1.00  0.00           C
ATOM   9834  C24 POPE0 268      36.378  66.048  77.548  1.00  0.00           C
ATOM   9837  C25 POPE0 268      37.148  67.258  78.108  1.00  0.00           C
ATOM   9840  C26 POPE0 268      37.038  67.348  79.627  1.00  0.00           C
ATOM   9843  C27 POPE0 268      37.748  68.598  80.188  1.00  0.00           C
ATOM   9846  C28 POPE0 268      37.658  68.678  81.727  1.00  0.00           C
ATOM   9849  C29 POPE0 268      38.238  69.968  82.258  1.00  0.00           C
ATOM   9851 0C21 POPE0 268      39.438  70.128  82.848  1.00  0.00           C
ATOM   9853 1C21 POPE0 268      40.468  69.058  83.057  1.00  0.00           C
ATOM   9856 2C21 POPE0 268      40.228  68.168  84.297  1.00  0.00           C
ATOM   9859 3C21 POPE0 268      40.398  68.888  85.647  1.00  0.00           C
ATOM   9862 4C21 POPE0 268      40.028  67.978  86.827  1.00  0.00           C
ATOM   9865 5C21 POPE0 268      40.028  68.698  88.187  1.00  0.00           C
ATOM   9868 6C21 POPE0 268      39.468  67.818  89.318  1.00  0.00           C
ATOM   9871 7C21 POPE0 268      39.338  68.578  90.647  1.00  0.00           C
ATOM   9874 8C21 POPE0 268      38.838  67.718  91.797  1.00  0.00           C
ATOM   9878  C33 POPE0 268      41.308  59.938  76.438  1.00  0.00           C
ATOM   9881  C34 POPE0 268      41.218  58.488  76.958  1.00  0.00           C
ATOM   9884  C35 POPE0 268      40.318  58.248  78.178  1.00  0.00           C
ATOM   9887  C36 POPE0 268      40.878  58.728  79.537  1.00  0.00           C
ATOM   9890  C37 POPE0 268      40.228  57.958  80.697  1.00  0.00           C
ATOM   9893  C38 POPE0 268      40.208  58.678  82.068  1.00  0.00           C
ATOM   9896  C39 POPE0 268      41.578  58.938  82.727  1.00  0.00           C
ATOM   9899 0C31 POPE0 268      42.448  57.688  82.898  1.00  0.00           C
ATOM   9902 1C31 POPE0 268      43.508  57.828  84.008  1.00  0.00           C
ATOM   9905 2C31 POPE0 268      44.288  56.518  84.248  1.00  0.00           C
ATOM   9908 3C31 POPE0 268      45.278  56.558  85.428  1.00  0.00           C
ATOM   9911 4C31 POPE0 268      45.888  55.178  85.717  1.00  0.00           C
ATOM   9914 5C31 POPE0 268      47.048  55.218  86.727  1.00  0.00           C
ATOM   9917 6C31 POPE0 268      47.518  53.818  87.148  1.00  0.00           C
ATOM   9921  NH3 POPE1 269     123.838  41.508 108.267  1.00  0.00           N
ATOM   9925  C12 POPE1 269     124.178  40.838 109.578  1.00  0.00           C
ATOM   9928  C11 POPE1 269     123.918  39.318 109.498  1.00  0.00           C
ATOM   9931  P   POPE1 269     125.588  37.868 107.987  1.00  0.00           P
ATOM   9932  O13 POPE1 269     126.738  38.438 108.728  1.00  0.00           O
ATOM   9933  O14 POPE1 269     125.198  36.478 108.297  1.00  0.00           O
ATOM   9934  O11 POPE1 269     125.788  38.078 106.438  1.00  0.00           O
ATOM   9935  O12 POPE1 269     124.338  38.788 108.248  1.00  0.00           O
ATOM   9936  C1  POPE1 269     126.398  37.088 105.608  1.00  0.00           C
ATOM   9939  C2  POPE1 269     127.178  37.788 104.467  1.00  0.00           C
ATOM   9941  O21 POPE1 269     127.888  36.798 103.687  1.00  0.00           O
ATOM   9942  C21 POPE1 269     129.118  36.418 104.028  1.00  0.00           C
ATOM   9943  O22 POPE1 269     129.798  36.868 104.928  1.00  0.00           O
ATOM   9944  C22 POPE1 269     129.548  35.238 103.147  1.00  0.00           C
ATOM   9947  C3  POPE1 269     127.998  38.988 105.038  1.00  0.00           C
ATOM   9950  O31 POPE1 269     128.878  39.618 104.078  1.00  0.00           O
ATOM   9951  C31 POPE1 269     129.938  40.198 104.648  1.00  0.00           C
ATOM   9952  O32 POPE1 269     130.188  40.168 105.848  1.00  0.00           O
ATOM   9953  C32 POPE1 269     130.748  40.988 103.637  1.00  0.00           C
ATOM   9956  C23 POPE1 269     129.978  35.588 101.698  1.00  0.00           C
ATOM   9959  C24 POPE1 269     128.808  35.558 100.697  1.00  0.00           C
ATOM   9962  C25 POPE1 269     129.248  35.558  99.218  1.00  0.00           C
ATOM   9965  C26 POPE1 269     129.958  34.258  98.777  1.00  0.00           C
ATOM   9968  C27 POPE1 269     130.008  34.118  97.247  1.00  0.00           C
ATOM   9971  C28 POPE1 269     130.718  32.858  96.718  1.00  0.00           C
ATOM   9974  C29 POPE1 269     132.208  33.008  96.587  1.00  0.00           C
ATOM   9976 0C21 POPE1 269     132.968  32.748  95.507  1.00  0.00           C
ATOM   9978 1C21 POPE1 269     132.478  32.178  94.187  1.00  0.00           C
ATOM   9981 2C21 POPE1 269     132.208  33.248  93.117  1.00  0.00           C
ATOM   9984 3C21 POPE1 269     133.468  33.798  92.447  1.00  0.00           C
ATOM   9987 4C21 POPE1 269     133.138  34.888  91.418  1.00  0.00           C
ATOM   9990 5C21 POPE1 269     134.378  35.468  90.737  1.00  0.00           C
ATOM   9993 6C21 POPE1 269     134.018  36.628  89.807  1.00  0.00           C
ATOM   9996 7C21 POPE1 269     135.224  37.178  89.047  1.00  0.00           C
ATOM   9999 8C21 POPE1 269     134.874  38.438  88.278  1.00  0.00           C
ATOM  10003  C33 POPE1 269     131.998  41.578 104.318  1.00  0.00           C
ATOM  10006  C34 POPE1 269     132.928  42.318 103.357  1.00  0.00           C
ATOM  10009  C35 POPE1 269     132.568  43.798 103.178  1.00  0.00           C
ATOM  10012  C36 POPE1 269     133.698  44.558 102.478  1.00  0.00           C
ATOM  10015  C37 POPE1 269     133.438  46.068 102.437  1.00  0.00           C
ATOM  10018  C38 POPE1 269     134.648  46.868 101.937  1.00  0.00           C
ATOM  10021  C39 POPE1 269     135.814  46.838 102.948  1.00  0.00           C
ATOM  10024 0C31 POPE1 269     136.924  47.818 102.577  1.00  0.00           C
ATOM  10027 1C31 POPE1 269     138.064  47.848 103.608  1.00  0.00           C
ATOM  10030 2C31 POPE1 269     138.774  49.198 103.678  1.00  0.00           C
ATOM  10033 3C31 POPE1 269     139.174  49.738 102.307  1.00  0.00           C
ATOM  10036 4C31 POPE1 269     139.924  51.068 102.367  1.00  0.00           C
ATOM  10039 5C31 POPE1 269     139.944  51.748 100.997  1.00  0.00           C
ATOM  10042 6C31 POPE1 269     140.584  53.138 100.997  1.00  0.00           C
ATOM  10046  NH3 POPE2 270       1.818   3.288 103.637  1.00  0.00           N
ATOM  10050  C12 POPE2 270       2.238   4.718 103.577  1.00  0.00           C
ATOM  10053  C11 POPE2 270       0.998   5.608 103.528  1.00  0.00           C
ATOM  10056  P   POPE2 270       0.408   8.068 103.737  1.00  0.00           P
ATOM  10057  O13 POPE2 270       1.008   8.518 105.017  1.00  0.00           O
ATOM  10058  O14 POPE2 270      -0.992   7.618 103.728  1.00  0.00           O
ATOM  10059  O11 POPE2 270       0.668   9.248 102.697  1.00  0.00           O
ATOM  10060  O12 POPE2 270       1.378   6.948 103.237  1.00  0.00           O
ATOM  10061  C1  POPE2 270      -0.052   9.178 101.447  1.00  0.00           C
ATOM  10064  C2  POPE2 270       0.508   8.088 100.477  1.00  0.00           C
ATOM  10066  O21 POPE2 270       1.878   8.358 100.097  1.00  0.00           O
ATOM  10067  C21 POPE2 270       2.068   9.308  99.178  1.00  0.00           C
ATOM  10068  O22 POPE2 270       1.238  10.108  98.798  1.00  0.00           O
ATOM  10069  C22 POPE2 270       3.528   9.258  98.707  1.00  0.00           C
ATOM  10072  C3  POPE2 270      -0.452   7.768  99.288  1.00  0.00           C
ATOM  10075  O31 POPE2 270       0.188   6.828  98.407  1.00  0.00           O
ATOM  10076  C31 POPE2 270      -0.332   6.478  97.237  1.00  0.00           C
ATOM  10077  O32 POPE2 270       0.288   5.838  96.397  1.00  0.00           O
ATOM  10078  C32 POPE2 270      -1.758   6.978  96.998  1.00  0.00           C
ATOM  10081  C23 POPE2 270       3.658   8.838  97.218  1.00  0.00           C
ATOM  10084  C24 POPE2 270       3.568   7.318  97.017  1.00  0.00           C
ATOM  10087  C25 POPE2 270       3.548   6.888  95.538  1.00  0.00           C
ATOM  10090  C26 POPE2 270       4.848   7.178  94.778  1.00  0.00           C
ATOM  10093  C27 POPE2 270       4.758   6.798  93.287  1.00  0.00           C
ATOM  10096  C28 POPE2 270       6.078   6.988  92.507  1.00  0.00           C
ATOM  10099  C29 POPE2 270       7.108   5.968  92.907  1.00  0.00           C
ATOM  10101 0C21 POPE2 270       7.438   4.838  92.247  1.00  0.00           C
ATOM  10103 1C21 POPE2 270       6.848   4.338  90.947  1.00  0.00           C
ATOM  10106 2C21 POPE2 270       7.898   4.278  89.827  1.00  0.00           C
ATOM  10109 3C21 POPE2 270       7.358   3.678  88.517  1.00  0.00           C
ATOM  10112 4C21 POPE2 270       8.508   3.408  87.548  1.00  0.00           C
ATOM  10115 5C21 POPE2 270       8.128   2.948  86.137  1.00  0.00           C
ATOM  10118 6C21 POPE2 270       7.188   1.738  86.028  1.00  0.00           C
ATOM  10121 7C21 POPE2 270       7.448   0.968  84.727  1.00  0.00           C
ATOM  10124 8C21 POPE2 270       6.488  -0.198  84.447  1.00  0.00           C
ATOM  10128  C33 POPE2 270      -2.298   6.538  95.617  1.00  0.00           C
ATOM  10131  C34 POPE2 270      -3.348   7.488  95.038  1.00  0.00           C
ATOM  10134  C35 POPE2 270      -3.348   7.528  93.497  1.00  0.00           C
ATOM  10137  C36 POPE2 270      -2.078   8.178  92.917  1.00  0.00           C
ATOM  10140  C37 POPE2 270      -2.128   8.378  91.388  1.00  0.00           C
ATOM  10143  C38 POPE2 270      -0.772   8.808  90.807  1.00  0.00           C
ATOM  10146  C39 POPE2 270       0.008   7.688  90.087  1.00  0.00           C
ATOM  10149 0C31 POPE2 270       1.008   6.898  90.958  1.00  0.00           C
ATOM  10152 1C31 POPE2 270       1.518   5.668  90.197  1.00  0.00           C
ATOM  10155 2C31 POPE2 270       2.528   4.748  90.927  1.00  0.00           C
ATOM  10158 3C31 POPE2 270       2.458   3.338  90.318  1.00  0.00           C
ATOM  10161 4C31 POPE2 270       3.768   2.538  90.237  1.00  0.00           C
ATOM  10164 5C31 POPE2 270       3.548   1.228  89.447  1.00  0.00           C
ATOM  10167 6C31 POPE2 270       4.818   0.438  89.137  1.00  0.00           C
ATOM  10171  NH3 POPE3 271     134.894  71.108  74.778  1.00  0.00           N
ATOM  10175  C12 POPE3 271     134.018  72.218  74.248  1.00  0.00           C
ATOM  10178  C11 POPE3 271     132.818  71.648  73.447  1.00  0.00           C
ATOM  10181  P   POPE3 271     130.628  73.078  73.837  1.00  0.00           P
ATOM  10182  O13 POPE3 271     130.328  74.518  73.588  1.00  0.00           O
ATOM  10183  O14 POPE3 271     129.498  72.178  73.538  1.00  0.00           O
ATOM  10184  O11 POPE3 271     131.108  72.868  75.328  1.00  0.00           O
ATOM  10185  O12 POPE3 271     131.918  72.678  73.007  1.00  0.00           O
ATOM  10186  C1  POPE3 271     130.658  73.678  76.418  1.00  0.00           C
ATOM  10189  C2  POPE3 271     130.338  72.848  77.697  1.00  0.00           C
ATOM  10191  O21 POPE3 271     130.498  73.638  78.897  1.00  0.00           O
ATOM  10192  C21 POPE3 271     129.368  74.158  79.327  1.00  0.00           C
ATOM  10193  O22 POPE3 271     128.408  74.438  78.627  1.00  0.00           O
ATOM  10194  C22 POPE3 271     129.428  74.288  80.857  1.00  0.00           C
ATOM  10197  C3  POPE3 271     131.278  71.638  77.808  1.00  0.00           C
ATOM  10200  O31 POPE3 271     131.218  70.958  79.098  1.00  0.00           O
ATOM  10201  C31 POPE3 271     130.248  70.058  79.198  1.00  0.00           C
ATOM  10202  O32 POPE3 271     129.308  69.938  78.417  1.00  0.00           O
ATOM  10203  C32 POPE3 271     130.488  69.208  80.448  1.00  0.00           C
ATOM  10206  C23 POPE3 271     128.228  73.608  81.568  1.00  0.00           C
ATOM  10209  C24 POPE3 271     128.488  73.378  83.068  1.00  0.00           C
ATOM  10212  C25 POPE3 271     127.448  72.488  83.767  1.00  0.00           C
ATOM  10215  C26 POPE3 271     126.088  73.158  84.058  1.00  0.00           C
ATOM  10218  C27 POPE3 271     125.058  72.138  84.568  1.00  0.00           C
ATOM  10221  C28 POPE3 271     123.718  72.758  85.007  1.00  0.00           C
ATOM  10224  C29 POPE3 271     122.648  71.718  85.208  1.00  0.00           C
ATOM  10226 0C21 POPE3 271     121.908  71.458  86.307  1.00  0.00           C
ATOM  10228 1C21 POPE3 271     121.998  72.158  87.647  1.00  0.00           C
ATOM  10231 2C21 POPE3 271     121.608  71.258  88.837  1.00  0.00           C
ATOM  10234 3C21 POPE3 271     122.608  70.108  89.087  1.00  0.00           C
ATOM  10237 4C21 POPE3 271     122.578  69.518  90.507  1.00  0.00           C
ATOM  10240 5C21 POPE3 271     121.378  68.598  90.767  1.00  0.00           C
ATOM  10243 6C21 POPE3 271     121.478  67.898  92.127  1.00  0.00           C
ATOM  10246 7C21 POPE3 271     120.468  66.758  92.297  1.00  0.00           C
ATOM  10249 8C21 POPE3 271     120.728  65.908  93.547  1.00  0.00           C
ATOM  10253  C33 POPE3 271     129.468  69.498  81.578  1.00  0.00           C
ATOM  10256  C34 POPE3 271     129.388  68.378  82.627  1.00  0.00           C
ATOM  10259  C35 POPE3 271     128.628  67.138  82.118  1.00  0.00           C
ATOM  10262  C36 POPE3 271     128.488  66.028  83.167  1.00  0.00           C
ATOM  10265  C37 POPE3 271     127.898  64.738  82.557  1.00  0.00           C
ATOM  10268  C38 POPE3 271     127.348  63.708  83.547  1.00  0.00           C
ATOM  10271  C39 POPE3 271     126.408  64.238  84.648  1.00  0.00           C
ATOM  10274 0C31 POPE3 271     125.028  63.548  84.697  1.00  0.00           C
ATOM  10277 1C31 POPE3 271     124.338  63.758  86.047  1.00  0.00           C
ATOM  10280 2C31 POPE3 271     122.888  63.238  86.088  1.00  0.00           C
ATOM  10283 3C31 POPE3 271     121.858  64.168  85.428  1.00  0.00           C
ATOM  10286 4C31 POPE3 271     121.568  65.448  86.248  1.00  0.00           C
ATOM  10289 5C31 POPE3 271     120.428  66.288  85.647  1.00  0.00           C
ATOM  10292 6C31 POPE3 271     120.118  67.558  86.447  1.00  0.00           C
ATOM  10296  NH3 POPE4 272      99.268 129.618  61.938  1.00  0.00           N
ATOM  10300  C12 POPE4 272      97.848 129.738  62.447  1.00  0.00           C
ATOM  10303  C11 POPE4 272      97.628 130.918  63.407  1.00  0.00           C
ATOM  10306  P   POPE4 272      95.778 131.868  64.987  1.00  0.00           P
ATOM  10307  O13 POPE4 272      94.378 132.258  64.717  1.00  0.00           O
ATOM  10308  O14 POPE4 272      95.968 131.148  66.257  1.00  0.00           O
ATOM  10309  O11 POPE4 272      96.738 133.128  64.938  1.00  0.00           O
ATOM  10310  O12 POPE4 272      96.258 130.958  63.787  1.00  0.00           O
ATOM  10311  C1  POPE4 272      97.688 133.368  65.987  1.00  0.00           C
ATOM  10314  C2  POPE4 272      97.148 134.408  67.017  1.00  0.00           C
ATOM  10316  O21 POPE4 272      98.168 135.388  67.307  1.00  0.00           O
ATOM  10317  C21 POPE4 272      99.078 135.138  68.228  1.00  0.00           C
ATOM  10318  O22 POPE4 272      99.258 134.078  68.798  1.00  0.00           O
ATOM  10319  C22 POPE4 272      99.848 136.428  68.528  1.00  0.00           C
ATOM  10322  C3  POPE4 272      96.428 133.778  68.267  1.00  0.00           C
ATOM  10325  O31 POPE4 272      95.578 134.708  68.977  1.00  0.00           O
ATOM  10326  C31 POPE4 272      96.208 135.508  69.827  1.00  0.00           C
ATOM  10327  O32 POPE4 272      96.818 136.518  69.528  1.00  0.00           O
ATOM  10328  C32 POPE4 272      96.108 134.938  71.228  1.00  0.00           C
ATOM  10331  C23 POPE4 272     100.358 136.488  69.987  1.00  0.00           C
ATOM  10334  C24 POPE4 272     100.988 137.854  70.267  1.00  0.00           C
ATOM  10337  C25 POPE4 272     101.668 137.984  71.648  1.00  0.00           C
ATOM  10340  C26 POPE4 272     100.768 137.624  72.848  1.00  0.00           C
ATOM  10343  C27 POPE4 272     101.258 138.354  74.107  1.00  0.00           C
ATOM  10346  C28 POPE4 272     100.528 137.944  75.398  1.00  0.00           C
ATOM  10349  C29 POPE4 272     100.918 138.864  76.528  1.00  0.00           C
ATOM  10351 0C21 POPE4 272     100.238 139.054  77.668  1.00  0.00           C
ATOM  10353 1C21 POPE4 272      98.998 138.294  78.068  1.00  0.00           C
ATOM  10356 2C21 POPE4 272      97.648 138.944  77.677  1.00  0.00           C
ATOM  10359 3C21 POPE4 272      97.238 140.144  78.547  1.00  0.00           C
ATOM  10362 4C21 POPE4 272      95.718 140.254  78.757  1.00  0.00           C
ATOM  10365 5C21 POPE4 272      95.358 141.334  79.788  1.00  0.00           C
ATOM  10368 6C21 POPE4 272      93.908 141.234  80.287  1.00  0.00           C
ATOM  10371 7C21 POPE4 272      93.618 142.274  81.377  1.00  0.00           C
ATOM  10374 8C21 POPE4 272      92.318 142.024  82.127  1.00  0.00           C
ATOM  10378  C33 POPE4 272      95.918 136.028  72.297  1.00  0.00           C
ATOM  10381  C34 POPE4 272      95.598 135.438  73.678  1.00  0.00           C
ATOM  10384  C35 POPE4 272      96.848 134.978  74.437  1.00  0.00           C
ATOM  10387  C36 POPE4 272      96.508 134.078  75.638  1.00  0.00           C
ATOM  10390  C37 POPE4 272      97.698 133.888  76.587  1.00  0.00           C
ATOM  10393  C38 POPE4 272      97.798 135.008  77.627  1.00  0.00           C
ATOM  10396  C39 POPE4 272      96.988 134.758  78.897  1.00  0.00           C
ATOM  10399 0C31 POPE4 272      97.848 134.138  80.007  1.00  0.00           C
ATOM  10402 1C31 POPE4 272      97.058 133.868  81.298  1.00  0.00           C
ATOM  10405 2C31 POPE4 272      97.958 133.468  82.467  1.00  0.00           C
ATOM  10408 3C31 POPE4 272      98.798 132.218  82.177  1.00  0.00           C
ATOM  10411 4C31 POPE4 272      98.588 131.098  83.197  1.00  0.00           C
ATOM  10414 5C31 POPE4 272      99.548 129.938  82.958  1.00  0.00           C
ATOM  10417 6C31 POPE4 272      99.218 128.708  83.798  1.00  0.00           C
ATOM  10421  NH3 POPE5 273     109.628 133.018 105.958  1.00  0.00           N
ATOM  10425  C12 POPE5 273     108.748 134.228 105.748  1.00  0.00           C
ATOM  10428  C11 POPE5 273     107.568 134.388 106.737  1.00  0.00           C
ATOM  10431  P   POPE5 273     107.188 136.984 106.327  1.00  0.00           P
ATOM  10432  O13 POPE5 273     106.068 137.954 106.248  1.00  0.00           O
ATOM  10433  O14 POPE5 273     108.148 137.204 107.428  1.00  0.00           O
ATOM  10434  O11 POPE5 273     107.938 137.004 104.957  1.00  0.00           O
ATOM  10435  O12 POPE5 273     106.708 135.478 106.377  1.00  0.00           O
ATOM  10436  C1  POPE5 273     107.508 137.794 103.847  1.00  0.00           C
ATOM  10439  C2  POPE5 273     106.668 137.014 102.787  1.00  0.00           C
ATOM  10441  O21 POPE5 273     105.288 137.374 102.898  1.00  0.00           O
ATOM  10442  C21 POPE5 273     104.318 137.144 101.967  1.00  0.00           C
ATOM  10443  O22 POPE5 273     103.148 137.194 102.278  1.00  0.00           O
ATOM  10444  C22 POPE5 273     104.798 137.144 100.507  1.00  0.00           C
ATOM  10447  C3  POPE5 273     106.878 135.488 102.928  1.00  0.00           C
ATOM  10450  O31 POPE5 273     106.288 134.738 101.848  1.00  0.00           O
ATOM  10451  C31 POPE5 273     106.508 133.428 102.008  1.00  0.00           C
ATOM  10452  O32 POPE5 273     107.188 132.918 102.877  1.00  0.00           O
ATOM  10453  C32 POPE5 273     105.778 132.668 100.907  1.00  0.00           C
ATOM  10456  C23 POPE5 273     104.028 136.258  99.487  1.00  0.00           C
ATOM  10459  C24 POPE5 273     104.638 136.378  98.077  1.00  0.00           C
ATOM  10462  C25 POPE5 273     104.428 137.734  97.358  1.00  0.00           C
ATOM  10465  C26 POPE5 273     102.958 138.104  97.118  1.00  0.00           C
ATOM  10468  C27 POPE5 273     102.788 139.194  96.047  1.00  0.00           C
ATOM  10471  C28 POPE5 273     101.328 139.684  95.947  1.00  0.00           C
ATOM  10474  C29 POPE5 273     101.078 140.534  94.718  1.00  0.00           C
ATOM  10476 0C21 POPE5 273     100.658 141.804  94.687  1.00  0.00           C
ATOM  10478 1C21 POPE5 273     100.378 142.674  95.898  1.00  0.00           C
ATOM  10481 2C21 POPE5 273     100.388 144.184  95.588  1.00  0.00           C
ATOM  10484 3C21 POPE5 273     101.768 144.714  95.188  1.00  0.00           C
ATOM  10487 4C21 POPE5 273     101.868 146.244  95.258  1.00  0.00           C
ATOM  10490 5C21 POPE5 273     103.188 146.754  94.667  1.00  0.00           C
ATOM  10493 6C21 POPE5 273     103.478 148.224  94.998  1.00  0.00           C
ATOM  10496 7C21 POPE5 273     104.268 148.374  96.307  1.00  0.00           C
ATOM  10499 8C21 POPE5 273     104.718 149.814  96.558  1.00  0.00           C
ATOM  10503  C33 POPE5 273     106.638 132.608  99.627  1.00  0.00           C
ATOM  10506  C34 POPE5 273     105.918 132.038  98.407  1.00  0.00           C
ATOM  10509  C35 POPE5 273     105.248 130.688  98.678  1.00  0.00           C
ATOM  10512  C36 POPE5 273     104.598 130.078  97.437  1.00  0.00           C
ATOM  10515  C37 POPE5 273     103.548 129.028  97.818  1.00  0.00           C
ATOM  10518  C38 POPE5 273     103.048 128.188  96.637  1.00  0.00           C
ATOM  10521  C39 POPE5 273     102.808 128.988  95.348  1.00  0.00           C
ATOM  10524 0C31 POPE5 273     102.208 128.138  94.218  1.00  0.00           C
ATOM  10527 1C31 POPE5 273     102.768 128.558  92.857  1.00  0.00           C
ATOM  10530 2C31 POPE5 273     102.158 127.788  91.678  1.00  0.00           C
ATOM  10533 3C31 POPE5 273     103.208 127.118  90.787  1.00  0.00           C
ATOM  10536 4C31 POPE5 273     103.538 125.688  91.237  1.00  0.00           C
ATOM  10539 5C31 POPE5 273     104.578 125.008  90.357  1.00  0.00           C
ATOM  10542 6C31 POPE5 273     104.718 123.518  90.657  1.00  0.00           C
ATOM  10546  NH3 POPE6 274      83.698 122.478 103.377  1.00  0.00           N
ATOM  10550  C12 POPE6 274      82.528 123.208 103.967  1.00  0.00           C
ATOM  10553  C11 POPE6 274      81.458 122.228 104.458  1.00  0.00           C
ATOM  10556  P   POPE6 274      78.888 122.168 104.747  1.00  0.00           P
ATOM  10557  O13 POPE6 274      79.158 120.708 104.758  1.00  0.00           O
ATOM  10558  O14 POPE6 274      77.938 122.768 105.708  1.00  0.00           O
ATOM  10559  O11 POPE6 274      78.378 122.558 103.297  1.00  0.00           O
ATOM  10560  O12 POPE6 274      80.258 122.948 104.767  1.00  0.00           O
ATOM  10561  C1  POPE6 274      77.978 121.618 102.307  1.00  0.00           C
ATOM  10564  C2  POPE6 274      78.458 122.088 100.898  1.00  0.00           C
ATOM  10566  O21 POPE6 274      77.628 121.548  99.858  1.00  0.00           O
ATOM  10567  C21 POPE6 274      77.638 120.258  99.598  1.00  0.00           C
ATOM  10568  O22 POPE6 274      78.158 119.358 100.237  1.00  0.00           O
ATOM  10569  C22 POPE6 274      76.818 120.068  98.307  1.00  0.00           C
ATOM  10572  C3  POPE6 274      79.978 121.848 100.687  1.00  0.00           C
ATOM  10575  O31 POPE6 274      80.508 122.468  99.487  1.00  0.00           O
ATOM  10576  C31 POPE6 274      80.688 121.678  98.437  1.00  0.00           C
ATOM  10577  O32 POPE6 274      80.428 120.488  98.388  1.00  0.00           O
ATOM  10578  C32 POPE6 274      81.198 122.498  97.247  1.00  0.00           C
ATOM  10581  C23 POPE6 274      77.318 118.948  97.348  1.00  0.00           C
ATOM  10584  C24 POPE6 274      76.508 118.968  96.038  1.00  0.00           C
ATOM  10587  C25 POPE6 274      76.738 117.758  95.118  1.00  0.00           C
ATOM  10590  C26 POPE6 274      75.818 117.758  93.888  1.00  0.00           C
ATOM  10593  C27 POPE6 274      75.898 116.458  93.068  1.00  0.00           C
ATOM  10596  C28 POPE6 274      74.948 116.398  91.838  1.00  0.00           C
ATOM  10599  C29 POPE6 274      75.378 117.238  90.657  1.00  0.00           C
ATOM  10601 0C21 POPE6 274      75.138 116.978  89.358  1.00  0.00           C
ATOM  10603 1C21 POPE6 274      74.358 115.818  88.777  1.00  0.00           C
ATOM  10606 2C21 POPE6 274      73.438 116.218  87.597  1.00  0.00           C
ATOM  10609 3C21 POPE6 274      72.278 117.138  88.017  1.00  0.00           C
ATOM  10612 4C21 POPE6 274      71.368 117.618  86.877  1.00  0.00           C
ATOM  10615 5C21 POPE6 274      70.738 116.528  85.997  1.00  0.00           C
ATOM  10618 6C21 POPE6 274      69.878 115.508  86.757  1.00  0.00           C
ATOM  10621 7C21 POPE6 274      69.278 114.468  85.797  1.00  0.00           C
ATOM  10624 8C21 POPE6 274      68.338 113.478  86.467  1.00  0.00           C
ATOM  10628  C33 POPE6 274      81.798 121.608  96.137  1.00  0.00           C
ATOM  10631  C34 POPE6 274      82.188 122.448  94.908  1.00  0.00           C
ATOM  10634  C35 POPE6 274      82.988 121.688  93.837  1.00  0.00           C
ATOM  10637  C36 POPE6 274      82.148 121.148  92.668  1.00  0.00           C
ATOM  10640  C37 POPE6 274      81.348 119.888  93.007  1.00  0.00           C
ATOM  10643  C38 POPE6 274      80.748 119.208  91.767  1.00  0.00           C
ATOM  10646  C39 POPE6 274      80.168 117.818  92.008  1.00  0.00           C
ATOM  10649 0C31 POPE6 274      80.118 117.018  90.708  1.00  0.00           C
ATOM  10652 1C31 POPE6 274      79.238 115.768  90.737  1.00  0.00           C
ATOM  10655 2C31 POPE6 274      79.218 115.028  89.388  1.00  0.00           C
ATOM  10658 3C31 POPE6 274      78.688 115.918  88.258  1.00  0.00           C
ATOM  10661 4C31 POPE6 274      78.498 115.178  86.937  1.00  0.00           C
ATOM  10664 5C31 POPE6 274      77.708 116.018  85.927  1.00  0.00           C
ATOM  10667 6C31 POPE6 274      77.678 115.378  84.537  1.00  0.00           C
ATOM  10671  NH3 POPE7 275     104.058  53.618 111.907  1.00  0.00           N
ATOM  10675  C12 POPE7 275     104.858  52.648 112.758  1.00  0.00           C
ATOM  10678  C11 POPE7 275     105.638  51.668 111.867  1.00  0.00           C
ATOM  10681  P   POPE7 275     107.918  50.488 112.557  1.00  0.00           P
ATOM  10682  O13 POPE7 275     108.638  51.378 113.497  1.00  0.00           O
ATOM  10683  O14 POPE7 275     108.238  49.028 112.668  1.00  0.00           O
ATOM  10684  O11 POPE7 275     108.258  50.908 111.098  1.00  0.00           O
ATOM  10685  O12 POPE7 275     106.358  50.718 112.668  1.00  0.00           O
ATOM  10686  C1  POPE7 275     107.758  50.078 110.038  1.00  0.00           C
ATOM  10689  C2  POPE7 275     108.338  50.588 108.717  1.00  0.00           C
ATOM  10691  O21 POPE7 275     107.468  50.178 107.647  1.00  0.00           O
ATOM  10692  C21 POPE7 275     106.418  50.968 107.487  1.00  0.00           C
ATOM  10693  O22 POPE7 275     106.048  51.848 108.258  1.00  0.00           O
ATOM  10694  C22 POPE7 275     105.778  50.678 106.148  1.00  0.00           C
ATOM  10697  C3  POPE7 275     109.818  50.098 108.517  1.00  0.00           C
ATOM  10700  O31 POPE7 275     110.088  49.358 107.307  1.00  0.00           O
ATOM  10701  C31 POPE7 275     109.998  50.088 106.197  1.00  0.00           C
ATOM  10702  O32 POPE7 275     109.618  51.238 106.137  1.00  0.00           O
ATOM  10703  C32 POPE7 275     110.418  49.238 105.007  1.00  0.00           C
ATOM  10706  C23 POPE7 275     105.588  51.958 105.318  1.00  0.00           C
ATOM  10709  C24 POPE7 275     104.878  51.668 103.987  1.00  0.00           C
ATOM  10712  C25 POPE7 275     104.738  52.928 103.117  1.00  0.00           C
ATOM  10715  C26 POPE7 275     104.008  52.648 101.797  1.00  0.00           C
ATOM  10718  C27 POPE7 275     103.728  53.918 100.987  1.00  0.00           C
ATOM  10721  C28 POPE7 275     102.918  53.618  99.708  1.00  0.00           C
ATOM  10724  C29 POPE7 275     102.418  54.878  99.047  1.00  0.00           C
ATOM  10726 0C21 POPE7 275     101.228  55.458  99.277  1.00  0.00           C
ATOM  10728 1C21 POPE7 275     100.178  54.938 100.227  1.00  0.00           C
ATOM  10731 2C21 POPE7 275      98.778  55.548 100.017  1.00  0.00           C
ATOM  10734 3C21 POPE7 275      98.138  55.208  98.658  1.00  0.00           C
ATOM  10737 4C21 POPE7 275      97.928  56.438  97.778  1.00  0.00           C
ATOM  10740 5C21 POPE7 275      97.218  56.118  96.447  1.00  0.00           C
ATOM  10743 6C21 POPE7 275      97.068  57.378  95.588  1.00  0.00           C
ATOM  10746 7C21 POPE7 275      96.498  57.108  94.187  1.00  0.00           C
ATOM  10749 8C21 POPE7 275      96.478  58.368  93.328  1.00  0.00           C
ATOM  10753  C33 POPE7 275     110.598  50.118 103.757  1.00  0.00           C
ATOM  10756  C34 POPE7 275     111.138  49.308 102.587  1.00  0.00           C
ATOM  10759  C35 POPE7 275     111.258  50.138 101.307  1.00  0.00           C
ATOM  10762  C36 POPE7 275     112.198  49.478 100.287  1.00  0.00           C
ATOM  10765  C37 POPE7 275     112.338  50.298  98.997  1.00  0.00           C
ATOM  10768  C38 POPE7 275     113.348  49.668  98.038  1.00  0.00           C
ATOM  10771  C39 POPE7 275     113.678  50.538  96.827  1.00  0.00           C
ATOM  10774 0C31 POPE7 275     112.498  50.728  95.868  1.00  0.00           C
ATOM  10777 1C31 POPE7 275     112.798  51.788  94.807  1.00  0.00           C
ATOM  10780 2C31 POPE7 275     111.618  52.078  93.888  1.00  0.00           C
ATOM  10783 3C31 POPE7 275     111.388  51.038  92.787  1.00  0.00           C
ATOM  10786 4C31 POPE7 275     112.538  50.898  91.788  1.00  0.00           C
ATOM  10789 5C31 POPE7 275     112.088  50.258  90.468  1.00  0.00           C
ATOM  10792 6C31 POPE7 275     113.238  49.988  89.487  1.00  0.00           C
ATOM  10796  NH3 POPE8 276     119.688  89.318 110.398  1.00  0.00           N
ATOM  10800  C12 POPE8 276     121.138  89.688 110.208  1.00  0.00           C
ATOM  10803  C11 POPE8 276     121.718  90.498 111.377  1.00  0.00           C
ATOM  10806  P   POPE8 276     123.568  89.008 112.447  1.00  0.00           P
ATOM  10807  O13 POPE8 276     124.098  89.468 113.748  1.00  0.00           O
ATOM  10808  O14 POPE8 276     122.538  87.958 112.387  1.00  0.00           O
ATOM  10809  O11 POPE8 276     124.868  88.528 111.698  1.00  0.00           O
ATOM  10810  O12 POPE8 276     123.118  90.238 111.528  1.00  0.00           O
ATOM  10811  C1  POPE8 276     124.808  87.738 110.517  1.00  0.00           C
ATOM  10814  C2  POPE8 276     124.998  88.648 109.288  1.00  0.00           C
ATOM  10816  O21 POPE8 276     124.798  87.938 108.047  1.00  0.00           O
ATOM  10817  C21 POPE8 276     125.668  87.018 107.697  1.00  0.00           C
ATOM  10818  O22 POPE8 276     126.598  86.598 108.368  1.00  0.00           O
ATOM  10819  C22 POPE8 276     125.378  86.598 106.267  1.00  0.00           C
ATOM  10822  C3  POPE8 276     126.318  89.478 109.318  1.00  0.00           C
ATOM  10825  O31 POPE8 276     126.238  90.398 108.217  1.00  0.00           O
ATOM  10826  C31 POPE8 276     127.338  90.898 107.717  1.00  0.00           C
ATOM  10827  O32 POPE8 276     128.448  90.818 108.208  1.00  0.00           O
ATOM  10828  C32 POPE8 276     126.988  91.578 106.388  1.00  0.00           C
ATOM  10831  C23 POPE8 276     126.488  85.678 105.708  1.00  0.00           C
ATOM  10834  C24 POPE8 276     126.528  85.628 104.178  1.00  0.00           C
ATOM  10837  C25 POPE8 276     126.748  86.968 103.468  1.00  0.00           C
ATOM  10840  C26 POPE8 276     127.908  87.798 104.028  1.00  0.00           C
ATOM  10843  C27 POPE8 276     128.268  88.998 103.138  1.00  0.00           C
ATOM  10846  C28 POPE8 276     129.598  88.858 102.367  1.00  0.00           C
ATOM  10849  C29 POPE8 276     129.678  87.698 101.397  1.00  0.00           C
ATOM  10851 0C21 POPE8 276     130.168  87.738 100.138  1.00  0.00           C
ATOM  10853 1C21 POPE8 276     130.748  88.928  99.417  1.00  0.00           C
ATOM  10856 2C21 POPE8 276     131.968  89.598 100.077  1.00  0.00           C
ATOM  10859 3C21 POPE8 276     133.178  88.668 100.247  1.00  0.00           C
ATOM  10862 4C21 POPE8 276     134.298  89.358 101.038  1.00  0.00           C
ATOM  10865 5C21 POPE8 276     135.424  88.398 101.428  1.00  0.00           C
ATOM  10868 6C21 POPE8 276     136.444  89.058 102.358  1.00  0.00           C
ATOM  10871 7C21 POPE8 276     137.394  88.048 103.017  1.00  0.00           C
ATOM  10874 8C21 POPE8 276     138.264  88.688 104.098  1.00  0.00           C
ATOM  10878  C33 POPE8 276     125.948  90.748 105.598  1.00  0.00           C
ATOM  10881  C34 POPE8 276     125.578  91.308 104.218  1.00  0.00           C
ATOM  10884  C35 POPE8 276     124.548  92.448 104.277  1.00  0.00           C
ATOM  10887  C36 POPE8 276     124.198  92.948 102.867  1.00  0.00           C
ATOM  10890  C37 POPE8 276     123.058  93.978 102.808  1.00  0.00           C
ATOM  10893  C38 POPE8 276     123.018  94.638 101.418  1.00  0.00           C
ATOM  10896  C39 POPE8 276     121.718  95.398 101.117  1.00  0.00           C
ATOM  10899 0C31 POPE8 276     121.798  96.078  99.737  1.00  0.00           C
ATOM  10902 1C31 POPE8 276     120.528  96.808  99.297  1.00  0.00           C
ATOM  10905 2C31 POPE8 276     120.588  97.218  97.818  1.00  0.00           C
ATOM  10908 3C31 POPE8 276     119.438  98.138  97.387  1.00  0.00           C
ATOM  10911 4C31 POPE8 276     119.638  99.598  97.797  1.00  0.00           C
ATOM  10914 5C31 POPE8 276     118.558 100.518  97.208  1.00  0.00           C
ATOM  10917 6C31 POPE8 276     118.868 101.998  97.387  1.00  0.00           C
ATOM  10921  NH3 POPE9 277      40.188  67.458  70.547  1.00  0.00           N
ATOM  10925  C12 POPE9 277      41.128  67.018  71.648  1.00  0.00           C
ATOM  10928  C11 POPE9 277      42.528  66.658  71.088  1.00  0.00           C
ATOM  10931  P   POPE9 277      43.678  64.718  72.397  1.00  0.00           P
ATOM  10932  O13 POPE9 277      42.388  64.178  72.887  1.00  0.00           O
ATOM  10933  O14 POPE9 277      44.208  64.098  71.167  1.00  0.00           O
ATOM  10934  O11 POPE9 277      44.758  64.668  73.538  1.00  0.00           O
ATOM  10935  O12 POPE9 277      43.448  66.268  72.118  1.00  0.00           O
ATOM  10936  C1  POPE9 277      44.398  64.398  74.897  1.00  0.00           C
ATOM  10939  C2  POPE9 277      45.598  64.568  75.868  1.00  0.00           C
ATOM  10941  O21 POPE9 277      45.068  64.698  77.208  1.00  0.00           O
ATOM  10942  C21 POPE9 277      44.728  63.558  77.808  1.00  0.00           C
ATOM  10943  O22 POPE9 277      45.168  62.448  77.537  1.00  0.00           O
ATOM  10944  C22 POPE9 277      43.648  63.828  78.847  1.00  0.00           C
ATOM  10947  C3  POPE9 277      46.398  65.848  75.518  1.00  0.00           C
ATOM  10950  O31 POPE9 277      47.748  65.848  75.997  1.00  0.00           O
ATOM  10951  C31 POPE9 277      48.058  66.488  77.098  1.00  0.00           C
ATOM  10952  O32 POPE9 277      48.758  67.488  77.148  1.00  0.00           O
ATOM  10953  C32 POPE9 277      47.548  65.718  78.307  1.00  0.00           C
ATOM  10956  C23 POPE9 277      42.858  62.548  79.227  1.00  0.00           C
ATOM  10959  C24 POPE9 277      41.358  62.808  79.447  1.00  0.00           C
ATOM  10962  C25 POPE9 277      41.028  63.668  80.667  1.00  0.00           C
ATOM  10965  C26 POPE9 277      41.408  63.048  82.008  1.00  0.00           C
ATOM  10968  C27 POPE9 277      41.078  64.008  83.157  1.00  0.00           C
ATOM  10971  C28 POPE9 277      41.128  63.348  84.547  1.00  0.00           C
ATOM  10974  C29 POPE9 277      40.838  64.388  85.598  1.00  0.00           C
ATOM  10976 0C21 POPE9 277      40.478  64.148  86.858  1.00  0.00           C
ATOM  10978 1C21 POPE9 277      40.358  62.798  87.517  1.00  0.00           C
ATOM  10981 2C21 POPE9 277      41.318  62.678  88.717  1.00  0.00           C
ATOM  10984 3C21 POPE9 277      41.028  63.688  89.838  1.00  0.00           C
ATOM  10987 4C21 POPE9 277      42.068  63.628  90.947  1.00  0.00           C
ATOM  10990 5C21 POPE9 277      43.368  64.388  90.678  1.00  0.00           C
ATOM  10993 6C21 POPE9 277      44.268  64.298  91.907  1.00  0.00           C
ATOM  10996 7C21 POPE9 277      45.648  64.908  91.748  1.00  0.00           C
ATOM  10999 8C21 POPE9 277      46.488  64.658  93.007  1.00  0.00           C
ATOM  11003  C33 POPE9 277      48.438  66.008  79.528  1.00  0.00           C
ATOM  11006  C34 POPE9 277      47.798  65.608  80.857  1.00  0.00           C
ATOM  11009  C35 POPE9 277      47.458  64.118  80.958  1.00  0.00           C
ATOM  11012  C36 POPE9 277      47.428  63.588  82.408  1.00  0.00           C
ATOM  11015  C37 POPE9 277      48.698  63.898  83.228  1.00  0.00           C
ATOM  11018  C38 POPE9 277      48.938  62.938  84.407  1.00  0.00           C
ATOM  11021  C39 POPE9 277      50.338  63.068  85.017  1.00  0.00           C
ATOM  11024 0C31 POPE9 277      50.608  64.438  85.657  1.00  0.00           C
ATOM  11027 1C31 POPE9 277      52.088  64.648  86.028  1.00  0.00           C
ATOM  11030 2C31 POPE9 277      52.458  66.138  86.137  1.00  0.00           C
ATOM  11033 3C31 POPE9 277      51.808  66.888  87.317  1.00  0.00           C
ATOM  11036 4C31 POPE9 277      52.248  66.368  88.687  1.00  0.00           C
ATOM  11039 5C31 POPE9 277      51.748  67.258  89.838  1.00  0.00           C
ATOM  11042 6C31 POPE9 277      52.228  66.778  91.207  1.00  0.00           C
ATOM  11046  NH3 POPE  278      75.198  88.728 113.977  1.00  0.00           N
ATOM  11050  C12 POPE  278      74.108  89.598 113.427  1.00  0.00           C
ATOM  11053  C11 POPE  278      73.668  90.598 114.508  1.00  0.00           C
ATOM  11056  P   POPE  278      71.178  91.158 114.068  1.00  0.00           P
ATOM  11057  O13 POPE  278      70.348  92.288 113.567  1.00  0.00           O
ATOM  11058  O14 POPE  278      70.768  90.578 115.357  1.00  0.00           O
ATOM  11059  O11 POPE  278      71.288  90.028 112.987  1.00  0.00           O
ATOM  11060  O12 POPE  278      72.698  91.558 114.078  1.00  0.00           O
ATOM  11061  C1  POPE  278      70.208  89.308 112.428  1.00  0.00           C
ATOM  11064  C2  POPE  278      69.938  89.798 110.987  1.00  0.00           C
ATOM  11066  O21 POPE  278      68.698  89.218 110.547  1.00  0.00           O
ATOM  11067  C21 POPE  278      67.628  89.738 111.127  1.00  0.00           C
ATOM  11068  O22 POPE  278      67.608  90.788 111.767  1.00  0.00           O
ATOM  11069  C22 POPE  278      66.378  88.938 110.767  1.00  0.00           C
ATOM  11072  C3  POPE  278      71.078  89.418 109.987  1.00  0.00           C
ATOM  11075  O31 POPE  278      70.738  89.728 108.608  1.00  0.00           O
ATOM  11076  C31 POPE  278      71.058  90.928 108.178  1.00  0.00           C
ATOM  11077  O32 POPE  278      71.668  91.788 108.798  1.00  0.00           O
ATOM  11078  C32 POPE  278      70.398  91.168 106.807  1.00  0.00           C
ATOM  11081  C23 POPE  278      65.848  89.208 109.338  1.00  0.00           C
ATOM  11084  C24 POPE  278      66.058  88.038 108.368  1.00  0.00           C
ATOM  11087  C25 POPE  278      67.548  87.688 108.197  1.00  0.00           C
ATOM  11090  C26 POPE  278      67.778  86.448 107.338  1.00  0.00           C
ATOM  11093  C27 POPE  278      67.558  86.698 105.848  1.00  0.00           C
ATOM  11096  C28 POPE  278      68.188  85.598 104.987  1.00  0.00           C
ATOM  11099  C29 POPE  278      67.498  84.258 105.057  1.00  0.00           C
ATOM  11101 0C21 POPE  278      67.098  83.528 103.997  1.00  0.00           C
ATOM  11103 1C21 POPE  278      67.238  83.888 102.538  1.00  0.00           C
ATOM  11106 2C21 POPE  278      65.938  83.728 101.708  1.00  0.00           C
ATOM  11109 3C21 POPE  278      65.688  82.298 101.197  1.00  0.00           C
ATOM  11112 4C21 POPE  278      64.898  81.398 102.157  1.00  0.00           C
ATOM  11115 5C21 POPE  278      64.798  79.938 101.698  1.00  0.00           C
ATOM  11118 6C21 POPE  278      66.158  79.218 101.637  1.00  0.00           C
ATOM  11121 7C21 POPE  278      66.018  77.708 101.447  1.00  0.00           C
ATOM  11124 8C21 POPE  278      67.358  76.958 101.497  1.00  0.00           C
ATOM  11128  C33 POPE  278      70.828  90.258 105.638  1.00  0.00           C
ATOM  11131  C34 POPE  278      69.858  90.378 104.437  1.00  0.00           C
ATOM  11134  C35 POPE  278      70.448  89.778 103.157  1.00  0.00           C
ATOM  11137  C36 POPE  278      69.448  89.538 102.017  1.00  0.00           C
ATOM  11140  C37 POPE  278      70.198  88.968 100.797  1.00  0.00           C
ATOM  11143  C38 POPE  278      69.348  88.208  99.778  1.00  0.00           C
ATOM  11146  C39 POPE  278      70.298  87.408  98.877  1.00  0.00           C
ATOM  11149 0C31 POPE  278      69.688  86.738  97.638  1.00  0.00           C
ATOM  11152 1C31 POPE  278      70.818  86.488  96.617  1.00  0.00           C
ATOM  11155 2C31 POPE  278      70.388  85.808  95.318  1.00  0.00           C
ATOM  11158 3C31 POPE  278      71.598  85.518  94.397  1.00  0.00           C
ATOM  11161 4C31 POPE  278      72.438  86.768  94.068  1.00  0.00           C
ATOM  11164 5C31 POPE  278      73.558  86.488  93.047  1.00  0.00           C
ATOM  11167 6C31 POPE  278      74.448  87.698  92.767  1.00  0.00           C
ATOM  11171  NH3 POPE  279     128.028  67.528  74.327  1.00  0.00           N
ATOM  11175  C12 POPE  279     128.808  68.348  75.297  1.00  0.00           C
ATOM  11178  C11 POPE  279     130.258  67.908  75.227  1.00  0.00           C
ATOM  11181  P   POPE  279     132.518  68.508  76.337  1.00  0.00           P
ATOM  11182  O13 POPE  279     132.998  67.458  75.407  1.00  0.00           O
ATOM  11183  O14 POPE  279     133.128  69.838  76.197  1.00  0.00           O
ATOM  11184  O11 POPE  279     132.618  68.018  77.837  1.00  0.00           O
ATOM  11185  O12 POPE  279     130.978  68.678  76.167  1.00  0.00           O
ATOM  11186  C1  POPE  279     133.718  67.248  78.307  1.00  0.00           C
ATOM  11189  C2  POPE  279     133.328  65.768  78.577  1.00  0.00           C
ATOM  11191  O21 POPE  279     134.518  64.998  78.847  1.00  0.00           O
ATOM  11192  C21 POPE  279     135.264  65.338  79.908  1.00  0.00           C
ATOM  11193  O22 POPE  279     136.474  65.348  79.937  1.00  0.00           O
ATOM  11194  C22 POPE  279     134.378  65.448  81.158  1.00  0.00           C
ATOM  11197  C3  POPE  279     132.588  65.098  77.377  1.00  0.00           C
ATOM  11200  O31 POPE  279     132.068  63.778  77.717  1.00  0.00           O
ATOM  11201  C31 POPE  279     130.878  63.818  78.307  1.00  0.00           C
ATOM  11202  O32 POPE  279     130.198  64.808  78.487  1.00  0.00           O
ATOM  11203  C32 POPE  279     130.508  62.438  78.837  1.00  0.00           C
ATOM  11206  C23 POPE  279     135.114  65.148  82.487  1.00  0.00           C
ATOM  11209  C24 POPE  279     134.118  64.908  83.637  1.00  0.00           C
ATOM  11212  C25 POPE  279     134.804  64.588  84.967  1.00  0.00           C
ATOM  11215  C26 POPE  279     133.818  64.178  86.067  1.00  0.00           C
ATOM  11218  C27 POPE  279     134.528  64.038  87.428  1.00  0.00           C
ATOM  11221  C28 POPE  279     133.678  63.388  88.538  1.00  0.00           C
ATOM  11224  C29 POPE  279     132.398  64.128  88.827  1.00  0.00           C
ATOM  11226 0C21 POPE  279     131.338  63.598  89.458  1.00  0.00           C
ATOM  11228 1C21 POPE  279     131.278  62.218  90.057  1.00  0.00           C
ATOM  11231 2C21 POPE  279     130.328  62.098  91.267  1.00  0.00           C
ATOM  11234 3C21 POPE  279     128.848  61.868  90.917  1.00  0.00           C
ATOM  11237 4C21 POPE  279     128.018  63.118  90.598  1.00  0.00           C
ATOM  11240 5C21 POPE  279     127.928  64.108  91.767  1.00  0.00           C
ATOM  11243 6C21 POPE  279     126.818  65.148  91.598  1.00  0.00           C
ATOM  11246 7C21 POPE  279     126.658  66.048  92.828  1.00  0.00           C
ATOM  11249 8C21 POPE  279     125.448  66.988  92.737  1.00  0.00           C
ATOM  11253  C33 POPE  279     130.898  62.278  80.337  1.00  0.00           C
ATOM  11256  C34 POPE  279     130.268  61.038  80.997  1.00  0.00           C
ATOM  11259  C35 POPE  279     131.078  60.518  82.208  1.00  0.00           C
ATOM  11262  C36 POPE  279     131.038  61.418  83.458  1.00  0.00           C
ATOM  11265  C37 POPE  279     130.028  60.938  84.508  1.00  0.00           C
ATOM  11268  C38 POPE  279     130.078  61.768  85.807  1.00  0.00           C
ATOM  11271  C39 POPE  279     129.158  61.238  86.917  1.00  0.00           C
ATOM  11274 0C31 POPE  279     127.728  60.938  86.458  1.00  0.00           C
ATOM  11277 1C31 POPE  279     126.778  60.708  87.638  1.00  0.00           C
ATOM  11280 2C31 POPE  279     125.468  60.008  87.247  1.00  0.00           C
ATOM  11283 3C31 POPE  279     125.668  58.538  86.838  1.00  0.00           C
ATOM  11286 4C31 POPE  279     124.398  57.698  87.017  1.00  0.00           C
ATOM  11289 5C31 POPE  279     124.548  56.228  86.607  1.00  0.00           C
ATOM  11292 6C31 POPE  279     123.328  55.388  86.978  1.00  0.00           C
ATOM  11296  NH3 POPE  280      33.198  56.648  70.888  1.00  0.00           N
ATOM  11300  C12 POPE  280      33.358  57.788  69.928  1.00  0.00           C
ATOM  11303  C11 POPE  280      32.688  59.078  70.428  1.00  0.00           C
ATOM  11306  P   POPE  280      30.128  58.328  70.357  1.00  0.00           P
ATOM  11307  O13 POPE  280      29.508  59.458  69.648  1.00  0.00           O
ATOM  11308  O14 POPE  280      30.458  57.088  69.618  1.00  0.00           O
ATOM  11309  O11 POPE  280      29.288  57.918  71.628  1.00  0.00           O
ATOM  11310  O12 POPE  280      31.448  58.848  71.057  1.00  0.00           O
ATOM  11311  C1  POPE  280      29.508  58.478  72.928  1.00  0.00           C
ATOM  11314  C2  POPE  280      29.158  57.408  73.977  1.00  0.00           C
ATOM  11316  O21 POPE  280      29.908  57.648  75.188  1.00  0.00           O
ATOM  11317  C21 POPE  280      29.188  58.078  76.197  1.00  0.00           C
ATOM  11318  O22 POPE  280      28.018  58.438  76.137  1.00  0.00           O
ATOM  11319  C22 POPE  280      29.998  57.978  77.478  1.00  0.00           C
ATOM  11322  C3  POPE  280      29.448  55.958  73.517  1.00  0.00           C
ATOM  11325  O31 POPE  280      29.318  55.058  74.648  1.00  0.00           O
ATOM  11326  C31 POPE  280      30.398  54.358  74.957  1.00  0.00           C
ATOM  11327  O32 POPE  280      31.448  54.358  74.338  1.00  0.00           O
ATOM  11328  C32 POPE  280      30.138  53.538  76.228  1.00  0.00           C
ATOM  11331  C23 POPE  280      29.228  58.518  78.697  1.00  0.00           C
ATOM  11334  C24 POPE  280      30.148  58.788  79.898  1.00  0.00           C
ATOM  11337  C25 POPE  280      30.788  57.538  80.498  1.00  0.00           C
ATOM  11340  C26 POPE  280      31.658  57.888  81.698  1.00  0.00           C
ATOM  11343  C27 POPE  280      31.978  56.668  82.587  1.00  0.00           C
ATOM  11346  C28 POPE  280      32.898  56.988  83.788  1.00  0.00           C
ATOM  11349  C29 POPE  280      32.398  58.178  84.557  1.00  0.00           C
ATOM  11351 0C21 POPE  280      31.538  58.178  85.598  1.00  0.00           C
ATOM  11353 1C21 POPE  280      30.898  56.978  86.237  1.00  0.00           C
ATOM  11356 2C21 POPE  280      31.288  56.868  87.727  1.00  0.00           C
ATOM  11359 3C21 POPE  280      32.808  56.768  87.937  1.00  0.00           C
ATOM  11362 4C21 POPE  280      33.218  56.378  89.358  1.00  0.00           C
ATOM  11365 5C21 POPE  280      34.748  56.388  89.478  1.00  0.00           C
ATOM  11368 6C21 POPE  280      35.328  55.628  90.678  1.00  0.00           C
ATOM  11371 7C21 POPE  280      36.838  55.878  90.767  1.00  0.00           C
ATOM  11374 8C21 POPE  280      37.568  55.108  91.867  1.00  0.00           C
ATOM  11378  C33 POPE  280      31.048  53.888  77.447  1.00  0.00           C
ATOM  11381  C34 POPE  280      32.088  52.808  77.787  1.00  0.00           C
ATOM  11384  C35 POPE  280      32.808  53.048  79.128  1.00  0.00           C
ATOM  11387  C36 POPE  280      32.268  52.158  80.267  1.00  0.00           C
ATOM  11390  C37 POPE  280      32.858  52.478  81.667  1.00  0.00           C
ATOM  11393  C38 POPE  280      32.378  51.468  82.727  1.00  0.00           C
ATOM  11396  C39 POPE  280      32.088  52.068  84.117  1.00  0.00           C
ATOM  11399 0C31 POPE  280      33.318  52.288  85.007  1.00  0.00           C
ATOM  11402 1C31 POPE  280      32.918  52.578  86.477  1.00  0.00           C
ATOM  11405 2C31 POPE  280      34.108  52.818  87.428  1.00  0.00           C
ATOM  11408 3C31 POPE  280      35.008  51.588  87.577  1.00  0.00           C
ATOM  11411 4C31 POPE  280      36.298  51.848  88.377  1.00  0.00           C
ATOM  11414 5C31 POPE  280      37.318  50.718  88.237  1.00  0.00           C
ATOM  11417 6C31 POPE  280      38.558  50.908  89.117  1.00  0.00           C
ATOM  11421  NH3 POPE  281      63.448  51.398 113.487  1.00  0.00           N
ATOM  11425  C12 POPE  281      62.528  52.038 112.478  1.00  0.00           C
ATOM  11428  C11 POPE  281      62.938  53.498 112.227  1.00  0.00           C
ATOM  11431  P   POPE  281      63.578  55.628 113.567  1.00  0.00           P
ATOM  11432  O13 POPE  281      62.708  56.748 113.977  1.00  0.00           O
ATOM  11433  O14 POPE  281      64.688  55.328 114.498  1.00  0.00           O
ATOM  11434  O11 POPE  281      64.148  55.888 112.107  1.00  0.00           O
ATOM  11435  O12 POPE  281      62.738  54.298 113.407  1.00  0.00           O
ATOM  11436  C1  POPE  281      65.358  56.618 111.897  1.00  0.00           C
ATOM  11439  C2  POPE  281      65.068  58.038 111.318  1.00  0.00           C
ATOM  11441  O21 POPE  281      65.288  58.098 109.898  1.00  0.00           O
ATOM  11442  C21 POPE  281      66.538  58.058 109.458  1.00  0.00           C
ATOM  11443  O22 POPE  281      67.528  57.808 110.118  1.00  0.00           O
ATOM  11444  C22 POPE  281      66.568  58.428 107.977  1.00  0.00           C
ATOM  11447  C3  POPE  281      65.828  59.148 112.098  1.00  0.00           C
ATOM  11450  O31 POPE  281      65.898  60.388 111.368  1.00  0.00           O
ATOM  11451  C31 POPE  281      64.798  61.118 111.337  1.00  0.00           C
ATOM  11452  O32 POPE  281      63.728  60.828 111.877  1.00  0.00           O
ATOM  11453  C32 POPE  281      65.118  62.418 110.598  1.00  0.00           C
ATOM  11456  C23 POPE  281      67.428  59.688 107.758  1.00  0.00           C
ATOM  11459  C24 POPE  281      67.888  59.878 106.307  1.00  0.00           C
ATOM  11462  C25 POPE  281      66.768  60.318 105.357  1.00  0.00           C
ATOM  11465  C26 POPE  281      67.298  60.498 103.938  1.00  0.00           C
ATOM  11468  C27 POPE  281      66.238  60.978 102.937  1.00  0.00           C
ATOM  11471  C28 POPE  281      66.778  61.088 101.497  1.00  0.00           C
ATOM  11474  C29 POPE  281      67.018  59.728 100.888  1.00  0.00           C
ATOM  11476 0C21 POPE  281      67.058  59.448  99.578  1.00  0.00           C
ATOM  11478 1C21 POPE  281      66.878  60.428  98.447  1.00  0.00           C
ATOM  11481 2C21 POPE  281      66.238  59.788  97.197  1.00  0.00           C
ATOM  11484 3C21 POPE  281      67.108  58.698  96.558  1.00  0.00           C
ATOM  11487 4C21 POPE  281      66.558  58.098  95.258  1.00  0.00           C
ATOM  11490 5C21 POPE  281      65.118  57.558  95.367  1.00  0.00           C
ATOM  11493 6C21 POPE  281      64.818  56.578  94.227  1.00  0.00           C
ATOM  11496 7C21 POPE  281      63.338  56.228  94.107  1.00  0.00           C
ATOM  11499 8C21 POPE  281      63.108  55.068  93.147  1.00  0.00           C
ATOM  11503  C33 POPE  281      64.168  62.728 109.428  1.00  0.00           C
ATOM  11506  C34 POPE  281      64.788  62.608 108.027  1.00  0.00           C
ATOM  11509  C35 POPE  281      63.788  63.088 106.958  1.00  0.00           C
ATOM  11512  C36 POPE  281      64.448  63.698 105.717  1.00  0.00           C
ATOM  11515  C37 POPE  281      63.418  64.268 104.737  1.00  0.00           C
ATOM  11518  C38 POPE  281      63.988  64.648 103.368  1.00  0.00           C
ATOM  11521  C39 POPE  281      64.898  65.888 103.377  1.00  0.00           C
ATOM  11524 0C31 POPE  281      65.338  66.258 101.958  1.00  0.00           C
ATOM  11527 1C31 POPE  281      66.068  67.608 101.867  1.00  0.00           C
ATOM  11530 2C31 POPE  281      66.498  67.918 100.428  1.00  0.00           C
ATOM  11533 3C31 POPE  281      67.008  69.348 100.237  1.00  0.00           C
ATOM  11536 4C31 POPE  281      67.528  69.588  98.807  1.00  0.00           C
ATOM  11539 5C31 POPE  281      67.868  71.058  98.528  1.00  0.00           C
ATOM  11542 6C31 POPE  281      68.468  71.268  97.138  1.00  0.00           C
ATOM  11546  NH3 POPE  282      63.788 120.318 106.818  1.00  0.00           N
ATOM  11550  C12 POPE  282      62.338 120.478 106.458  1.00  0.00           C
ATOM  11553  C11 POPE  282      62.068 119.948 105.038  1.00  0.00           C
ATOM  11556  P   POPE  282      59.838 118.618 104.627  1.00  0.00           P
ATOM  11557  O13 POPE  282      60.398 117.728 103.588  1.00  0.00           O
ATOM  11558  O14 POPE  282      59.688 118.098 106.008  1.00  0.00           O
ATOM  11559  O11 POPE  282      58.408 119.158 104.187  1.00  0.00           O
ATOM  11560  O12 POPE  282      60.668 119.948 104.767  1.00  0.00           O
ATOM  11561  C1  POPE  282      57.758 118.508 103.098  1.00  0.00           C
ATOM  11564  C2  POPE  282      56.338 119.068 102.828  1.00  0.00           C
ATOM  11566  O21 POPE  282      55.948 118.538 101.547  1.00  0.00           O
ATOM  11567  C21 POPE  282      54.708 118.078 101.447  1.00  0.00           C
ATOM  11568  O22 POPE  282      53.868 118.088 102.327  1.00  0.00           O
ATOM  11569  C22 POPE  282      54.548 117.468 100.057  1.00  0.00           C
ATOM  11572  C3  POPE  282      56.338 120.628 102.758  1.00  0.00           C
ATOM  11575  O31 POPE  282      55.008 121.168 102.837  1.00  0.00           O
ATOM  11576  C31 POPE  282      54.418 121.968 101.947  1.00  0.00           C
ATOM  11577  O32 POPE  282      53.248 122.318 102.028  1.00  0.00           O
ATOM  11578  C32 POPE  282      55.328 122.358 100.797  1.00  0.00           C
ATOM  11581  C23 POPE  282      53.078 117.248  99.618  1.00  0.00           C
ATOM  11584  C24 POPE  282      52.958 116.078  98.637  1.00  0.00           C
ATOM  11587  C25 POPE  282      51.668 116.118  97.818  1.00  0.00           C
ATOM  11590  C26 POPE  282      51.718 117.188  96.718  1.00  0.00           C
ATOM  11593  C27 POPE  282      50.428 117.248  95.888  1.00  0.00           C
ATOM  11596  C28 POPE  282      50.428 118.338  94.797  1.00  0.00           C
ATOM  11599  C29 POPE  282      51.418 118.088  93.687  1.00  0.00           C
ATOM  11601 0C21 POPE  282      51.208 117.278  92.627  1.00  0.00           C
ATOM  11603 1C21 POPE  282      49.978 116.438  92.367  1.00  0.00           C
ATOM  11606 2C21 POPE  282      49.158 116.908  91.158  1.00  0.00           C
ATOM  11609 3C21 POPE  282      47.838 116.128  91.028  1.00  0.00           C
ATOM  11612 4C21 POPE  282      46.968 116.588  89.858  1.00  0.00           C
ATOM  11615 5C21 POPE  282      45.548 116.008  89.858  1.00  0.00           C
ATOM  11618 6C21 POPE  282      44.688 116.578  88.717  1.00  0.00           C
ATOM  11621 7C21 POPE  282      43.248 116.038  88.737  1.00  0.00           C
ATOM  11624 8C21 POPE  282      42.308 116.758  87.778  1.00  0.00           C
ATOM  11628  C33 POPE  282      54.728 123.358  99.778  1.00  0.00           C
ATOM  11631  C34 POPE  282      55.628 123.348  98.538  1.00  0.00           C
ATOM  11634  C35 POPE  282      55.138 124.118  97.307  1.00  0.00           C
ATOM  11637  C36 POPE  282      55.558 125.588  97.247  1.00  0.00           C
ATOM  11640  C37 POPE  282      55.338 126.108  95.828  1.00  0.00           C
ATOM  11643  C38 POPE  282      55.828 127.538  95.588  1.00  0.00           C
ATOM  11646  C39 POPE  282      55.648 127.898  94.117  1.00  0.00           C
ATOM  11649 0C31 POPE  282      56.058 129.328  93.798  1.00  0.00           C
ATOM  11652 1C31 POPE  282      55.838 129.658  92.317  1.00  0.00           C
ATOM  11655 2C31 POPE  282      56.478 130.988  91.897  1.00  0.00           C
ATOM  11658 3C31 POPE  282      56.038 131.388  90.487  1.00  0.00           C
ATOM  11661 4C31 POPE  282      56.658 132.708  90.027  1.00  0.00           C
ATOM  11664 5C31 POPE  282      56.248 133.068  88.608  1.00  0.00           C
ATOM  11667 6C31 POPE  282      56.808 134.418  88.147  1.00  0.00           C
ATOM  11671  NH3 POPE  283      10.968  90.318  68.357  1.00  0.00           N
ATOM  11675  C12 POPE  283      10.718  91.388  69.377  1.00  0.00           C
ATOM  11678  C11 POPE  283      11.918  91.608  70.317  1.00  0.00           C
ATOM  11681  P   POPE  283      13.858  92.288  68.647  1.00  0.00           P
ATOM  11682  O13 POPE  283      13.118  91.628  67.537  1.00  0.00           O
ATOM  11683  O14 POPE  283      14.578  93.518  68.307  1.00  0.00           O
ATOM  11684  O11 POPE  283      14.848  91.228  69.288  1.00  0.00           O
ATOM  11685  O12 POPE  283      12.828  92.568  69.807  1.00  0.00           O
ATOM  11686  C1  POPE  283      16.218  91.528  69.557  1.00  0.00           C
ATOM  11689  C2  POPE  283      16.758  90.688  70.767  1.00  0.00           C
ATOM  11691  O21 POPE  283      15.768  90.558  71.797  1.00  0.00           O
ATOM  11692  C21 POPE  283      15.448  91.648  72.457  1.00  0.00           C
ATOM  11693  O22 POPE  283      15.748  92.798  72.188  1.00  0.00           O
ATOM  11694  C22 POPE  283      14.698  91.248  73.728  1.00  0.00           C
ATOM  11697  C3  POPE  283      18.128  91.178  71.347  1.00  0.00           C
ATOM  11700  O31 POPE  283      18.388  90.618  72.657  1.00  0.00           O
ATOM  11701  C31 POPE  283      19.418  91.168  73.307  1.00  0.00           C
ATOM  11702  O32 POPE  283      19.978  92.188  72.987  1.00  0.00           O
ATOM  11703  C32 POPE  283      19.678  90.358  74.578  1.00  0.00           C
ATOM  11706  C23 POPE  283      15.068  92.168  74.908  1.00  0.00           C
ATOM  11709  C24 POPE  283      14.378  91.728  76.207  1.00  0.00           C
ATOM  11712  C25 POPE  283      14.568  92.698  77.377  1.00  0.00           C
ATOM  11715  C26 POPE  283      15.918  92.548  78.088  1.00  0.00           C
ATOM  11718  C27 POPE  283      15.908  93.158  79.498  1.00  0.00           C
ATOM  11721  C28 POPE  283      17.188  92.838  80.308  1.00  0.00           C
ATOM  11724  C29 POPE  283      18.258  93.868  80.097  1.00  0.00           C
ATOM  11726 0C21 POPE  283      19.238  94.168  80.968  1.00  0.00           C
ATOM  11728 1C21 POPE  283      19.478  93.478  82.288  1.00  0.00           C
ATOM  11731 2C21 POPE  283      19.298  94.378  83.528  1.00  0.00           C
ATOM  11734 3C21 POPE  283      17.838  94.738  83.857  1.00  0.00           C
ATOM  11737 4C21 POPE  283      17.728  95.318  85.278  1.00  0.00           C
ATOM  11740 5C21 POPE  283      16.318  95.738  85.697  1.00  0.00           C
ATOM  11743 6C21 POPE  283      16.308  96.288  87.138  1.00  0.00           C
ATOM  11746 7C21 POPE  283      14.928  96.718  87.618  1.00  0.00           C
ATOM  11749 8C21 POPE  283      14.918  97.148  89.087  1.00  0.00           C
ATOM  11753  C33 POPE  283      20.928  90.818  75.367  1.00  0.00           C
ATOM  11756  C34 POPE  283      20.978  90.238  76.788  1.00  0.00           C
ATOM  11759  C35 POPE  283      22.218  90.728  77.548  1.00  0.00           C
ATOM  11762  C36 POPE  283      22.188  90.468  79.058  1.00  0.00           C
ATOM  11765  C37 POPE  283      23.348  91.188  79.767  1.00  0.00           C
ATOM  11768  C38 POPE  283      23.028  91.598  81.217  1.00  0.00           C
ATOM  11771  C39 POPE  283      23.308  90.518  82.267  1.00  0.00           C
ATOM  11774 0C31 POPE  283      22.978  90.998  83.687  1.00  0.00           C
ATOM  11777 1C31 POPE  283      23.558  90.098  84.788  1.00  0.00           C
ATOM  11780 2C31 POPE  283      23.338  90.668  86.187  1.00  0.00           C
ATOM  11783 3C31 POPE  283      23.968  89.838  87.317  1.00  0.00           C
ATOM  11786 4C31 POPE  283      25.508  89.778  87.297  1.00  0.00           C
ATOM  11789 5C31 POPE  283      26.058  88.948  88.458  1.00  0.00           C
ATOM  11792 6C31 POPE  283      27.578  88.938  88.538  1.00  0.00           C
ATOM  11796  NH3 POPE  284      57.818 119.578 107.258  1.00  0.00           N
ATOM  11800  C12 POPE  284      57.738 121.078 107.457  1.00  0.00           C
ATOM  11803  C11 POPE  284      57.918 121.868 106.148  1.00  0.00           C
ATOM  11806  P   POPE  284      58.728 124.258 105.428  1.00  0.00           P
ATOM  11807  O13 POPE  284      57.598 125.078 104.947  1.00  0.00           O
ATOM  11808  O14 POPE  284      59.868 125.028 105.987  1.00  0.00           O
ATOM  11809  O11 POPE  284      59.298 123.408 104.237  1.00  0.00           O
ATOM  11810  O12 POPE  284      58.198 123.228 106.487  1.00  0.00           O
ATOM  11811  C1  POPE  284      58.968 123.648 102.867  1.00  0.00           C
ATOM  11814  C2  POPE  284      60.208 123.388 101.967  1.00  0.00           C
ATOM  11816  O21 POPE  284      59.818 123.528 100.588  1.00  0.00           O
ATOM  11817  C21 POPE  284      60.218 124.618  99.978  1.00  0.00           C
ATOM  11818  O22 POPE  284      60.878 125.508 100.498  1.00  0.00           O
ATOM  11819  C22 POPE  284      59.728 124.578  98.538  1.00  0.00           C
ATOM  11822  C3  POPE  284      60.818 121.978 102.177  1.00  0.00           C
ATOM  11825  O31 POPE  284      60.078 120.958 101.477  1.00  0.00           O
ATOM  11826  C31 POPE  284      60.548 120.648 100.278  1.00  0.00           C
ATOM  11827  O32 POPE  284      61.488 121.178  99.708  1.00  0.00           O
ATOM  11828  C32 POPE  284      59.658 119.538  99.697  1.00  0.00           C
ATOM  11831  C23 POPE  284      60.708 123.858  97.587  1.00  0.00           C
ATOM  11834  C24 POPE  284      60.018 123.378  96.298  1.00  0.00           C
ATOM  11837  C25 POPE  284      59.358 124.498  95.477  1.00  0.00           C
ATOM  11840  C26 POPE  284      60.378 125.318  94.687  1.00  0.00           C
ATOM  11843  C27 POPE  284      59.788 126.588  94.078  1.00  0.00           C
ATOM  11846  C28 POPE  284      60.698 127.128  92.958  1.00  0.00           C
ATOM  11849  C29 POPE  284      60.268 128.508  92.527  1.00  0.00           C
ATOM  11851 0C21 POPE  284      60.178 128.978  91.277  1.00  0.00           C
ATOM  11853 1C21 POPE  284      60.498 128.238  89.998  1.00  0.00           C
ATOM  11856 2C21 POPE  284      59.348 128.268  88.977  1.00  0.00           C
ATOM  11859 3C21 POPE  284      58.158 127.378  89.367  1.00  0.00           C
ATOM  11862 4C21 POPE  284      57.078 127.348  88.278  1.00  0.00           C
ATOM  11865 5C21 POPE  284      55.878 126.448  88.598  1.00  0.00           C
ATOM  11868 6C21 POPE  284      55.088 126.918  89.838  1.00  0.00           C
ATOM  11871 7C21 POPE  284      53.748 126.188  90.007  1.00  0.00           C
ATOM  11874 8C21 POPE  284      52.938 126.718  91.197  1.00  0.00           C
ATOM  11878  C33 POPE  284      60.008 119.178  98.237  1.00  0.00           C
ATOM  11881  C34 POPE  284      59.288 117.918  97.727  1.00  0.00           C
ATOM  11884  C35 POPE  284      57.748 117.968  97.647  1.00  0.00           C
ATOM  11887  C36 POPE  284      57.218 118.368  96.257  1.00  0.00           C
ATOM  11890  C37 POPE  284      55.688 118.228  96.117  1.00  0.00           C
ATOM  11893  C38 POPE  284      55.288 117.738  94.718  1.00  0.00           C
ATOM  11896  C39 POPE  284      55.598 118.728  93.588  1.00  0.00           C
ATOM  11899 0C31 POPE  284      55.908 118.008  92.267  1.00  0.00           C
ATOM  11902 1C31 POPE  284      56.328 118.978  91.158  1.00  0.00           C
ATOM  11905 2C31 POPE  284      56.988 118.258  89.967  1.00  0.00           C
ATOM  11908 3C31 POPE  284      57.358 119.198  88.827  1.00  0.00           C
ATOM  11911 4C31 POPE  284      58.208 118.488  87.758  1.00  0.00           C
ATOM  11914 5C31 POPE  284      58.448 119.358  86.517  1.00  0.00           C
ATOM  11917 6C31 POPE  284      59.308 118.648  85.458  1.00  0.00           C
ATOM  11921  NH3 POPE  285     104.948  13.718  60.567  1.00  0.00           N
ATOM  11925  C12 POPE  285     104.858  14.738  59.447  1.00  0.00           C
ATOM  11928  C11 POPE  285     105.608  16.018  59.797  1.00  0.00           C
ATOM  11931  P   POPE  285     107.768  15.778  61.257  1.00  0.00           P
ATOM  11932  O13 POPE  285     107.448  14.508  61.947  1.00  0.00           O
ATOM  11933  O14 POPE  285     109.198  16.068  60.998  1.00  0.00           O
ATOM  11934  O11 POPE  285     107.088  16.968  62.057  1.00  0.00           O
ATOM  11935  O12 POPE  285     106.998  15.758  59.897  1.00  0.00           O
ATOM  11936  C1  POPE  285     107.838  17.888  62.848  1.00  0.00           C
ATOM  11939  C2  POPE  285     107.738  17.568  64.377  1.00  0.00           C
ATOM  11941  O21 POPE  285     107.978  18.748  65.167  1.00  0.00           O
ATOM  11942  C21 POPE  285     109.208  19.258  65.117  1.00  0.00           C
ATOM  11943  O22 POPE  285     110.118  18.888  64.397  1.00  0.00           O
ATOM  11944  C22 POPE  285     109.308  20.418  66.107  1.00  0.00           C
ATOM  11947  C3  POPE  285     108.598  16.338  64.848  1.00  0.00           C
ATOM  11950  O31 POPE  285     108.878  16.328  66.267  1.00  0.00           O
ATOM  11951  C31 POPE  285     107.828  16.138  67.048  1.00  0.00           C
ATOM  11952  O32 POPE  285     106.698  15.918  66.667  1.00  0.00           O
ATOM  11953  C32 POPE  285     108.248  16.238  68.507  1.00  0.00           C
ATOM  11956  C23 POPE  285     109.048  19.988  67.568  1.00  0.00           C
ATOM  11959  C24 POPE  285     109.268  21.138  68.567  1.00  0.00           C
ATOM  11962  C25 POPE  285     109.248  20.648  70.027  1.00  0.00           C
ATOM  11965  C26 POPE  285     109.598  21.758  71.038  1.00  0.00           C
ATOM  11968  C27 POPE  285     109.938  21.218  72.437  1.00  0.00           C
ATOM  11971  C28 POPE  285     110.388  22.348  73.398  1.00  0.00           C
ATOM  11974  C29 POPE  285     110.678  21.828  74.778  1.00  0.00           C
ATOM  11976 0C21 POPE  285     110.458  22.468  75.947  1.00  0.00           C
ATOM  11978 1C21 POPE  285     109.908  23.858  76.117  1.00  0.00           C
[truncated: 2,015,144 more chars]
