# Supplementary material for: Characterizing Membrane Association and Periplasmic Transfer of Bacterial Lipoproteins through Molecular Dynamics Simulations
Source: Structure. 2020 Apr 7;28(4):475–487.e3. doi: 10.1016/j.str.2020.01.012 (PMC7139219; doi:10.1016/j.str.2020.01.012)
Supplement: Data S1. Final Coordinates from Simulations (Y–Z), Related to Figure 3 [file mmc3.zip › Y-Z/YAEF-2-atomistic.pdb]

TITLE     Protein
REMARK    THIS IS A SIMULATION BOX
CRYST1  136.405  136.405  205.346  90.00  90.00  90.00 P 1           1
MODEL        1
ATOM      1  N   CYSTA   1      43.753  56.847 106.363  1.00  0.00           N
ATOM      3  CA  CYSTA   1      43.132  57.007 107.663  1.00  0.00           C
ATOM      5  C   CYSTA   1      43.483  55.788 108.463  1.00  0.00           C
ATOM      6  O   CYSTA   1      42.612  54.998 108.793  1.00  0.00           O
ATOM      7  CB  CYSTA   1      41.603  57.147 107.613  1.00  0.00           C
ATOM     10  SG  CYSTA   1      41.153  58.787 107.033  1.00  0.00           S
ATOM     11  C1  CYSTA   1      40.323  58.397 105.473  1.00  0.00           C
ATOM     14  CA1 CYSTA   1      44.713  57.687 105.953  1.00  0.00           C
ATOM     15  OA1 CYSTA   1      44.723  58.837 106.363  1.00  0.00           O
ATOM     16  CA2 CYSTA   1      45.823  57.248 105.063  1.00  0.00           C
ATOM     19  C11 CYSTA   1      40.673  59.357 104.323  1.00  0.00           C
ATOM     21  O11 CYSTA   1      42.043  59.167 103.903  1.00  0.00           O
ATOM     22  CX1 CYSTA   1      42.163  58.247 102.983  1.00  0.00           C
ATOM     23  OX1 CYSTA   1      41.292  57.498 102.593  1.00  0.00           O
ATOM     24  CX2 CYSTA   1      43.543  58.338 102.333  1.00  0.00           C
ATOM     27  C12 CYSTA   1      40.432  60.858 104.663  1.00  0.00           C
ATOM     30  O12 CYSTA   1      41.482  61.737 104.223  1.00  0.00           O
ATOM     31  CD1 CYSTA   1      41.542  62.288 103.003  1.00  0.00           C
ATOM     32  OD1 CYSTA   1      42.293  63.197 102.733  1.00  0.00           O
ATOM     33  CD2 CYSTA   1      40.523  61.727 102.003  1.00  0.00           C
ATOM     36  CA3 CYSTA   1      45.702  55.827 104.503  1.00  0.00           C
ATOM     39  CA4 CYSTA   1      46.762  55.638 103.403  1.00  0.00           C
ATOM     42  CA5 CYSTA   1      47.003  54.177 103.033  1.00  0.00           C
ATOM     45  CA6 CYSTA   1      45.723  53.397 102.753  1.00  0.00           C
ATOM     48  CA7 CYSTA   1      46.053  51.997 102.253  1.00  0.00           C
ATOM     51  CA8 CYSTA   1      44.842  51.057 102.193  1.00  0.00           C
ATOM     54  CA9 CYSTA   1      45.243  49.667 101.683  1.00  0.00           C
ATOM     57 0CA1 CYSTA   1      45.463  49.617 100.163  1.00  0.00           C
ATOM     60 1CA1 CYSTA   1      44.173  49.377  99.363  1.00  0.00           C
ATOM     63 2CA1 CYSTA   1      44.452  49.297  97.863  1.00  0.00           C
ATOM     66 3CA1 CYSTA   1      43.243  48.787  97.073  1.00  0.00           C
ATOM     69 4CA1 CYSTA   1      43.493  48.687  95.563  1.00  0.00           C
ATOM     72 5CA1 CYSTA   1      43.543  50.057  94.873  1.00  0.00           C
ATOM     75 6CA1 CYSTA   1      43.603  49.957  93.353  1.00  0.00           C
ATOM     79  CD3 CYSTA   1      41.063  61.787 100.553  1.00  0.00           C
ATOM     82  CD4 CYSTA   1      41.013  63.187  99.943  1.00  0.00           C
ATOM     85  CD5 CYSTA   1      41.663  63.247  98.563  1.00  0.00           C
ATOM     88  CD6 CYSTA   1      41.022  62.297  97.573  1.00  0.00           C
ATOM     91  CD7 CYSTA   1      41.773  60.987  97.323  1.00  0.00           C
ATOM     94  CD8 CYSTA   1      41.063  60.237  96.193  1.00  0.00           C
ATOM     97  CD9 CYSTA   1      41.803  58.967  95.773  1.00  0.00           C
ATOM    100 0CD1 CYSTA   1      41.302  58.367  94.443  1.00  0.00           C
ATOM    103 1CD1 CYSTA   1      41.533  59.317  93.263  1.00  0.00           C
ATOM    106 2CD1 CYSTA   1      41.362  58.647  91.893  1.00  0.00           C
ATOM    109 3CD1 CYSTA   1      41.533  59.637  90.723  1.00  0.00           C
ATOM    112 4CD1 CYSTA   1      42.882  60.367  90.683  1.00  0.00           C
ATOM    115 5CD1 CYSTA   1      44.112  59.437  90.693  1.00  0.00           C
ATOM    118 6CD1 CYSTA   1      45.432  60.197  90.523  1.00  0.00           C
ATOM    122  CX3 CYSTA   1      43.573  57.597 100.983  1.00  0.00           C
ATOM    125  CX4 CYSTA   1      44.753  57.967 100.093  1.00  0.00           C
ATOM    128  CX5 CYSTA   1      44.583  57.327  98.713  1.00  0.00           C
ATOM    131  CX6 CYSTA   1      45.632  57.787  97.703  1.00  0.00           C
ATOM    134  CX7 CYSTA   1      45.232  57.407  96.273  1.00  0.00           C
ATOM    137  CX8 CYSTA   1      46.173  57.977  95.193  1.00  0.00           C
ATOM    140  CX9 CYSTA   1      47.403  57.117  95.083  1.00  0.00           C
ATOM    142 0CX1 CYSTA   1      48.053  56.847  93.943  1.00  0.00           C
ATOM    144 1CX1 CYSTA   1      47.732  57.437  92.593  1.00  0.00           C
ATOM    147 2CX1 CYSTA   1      46.863  56.517  91.713  1.00  0.00           C
ATOM    150 3CX1 CYSTA   1      47.522  55.178  91.393  1.00  0.00           C
ATOM    153 4CX1 CYSTA   1      46.692  54.307  90.433  1.00  0.00           C
ATOM    156 5CX1 CYSTA   1      46.412  54.998  89.093  1.00  0.00           C
ATOM    159 6CX1 CYSTA   1      46.083  54.007  87.973  1.00  0.00           C
ATOM    162 7CX1 CYSTA   1      45.842  54.697  86.633  1.00  0.00           C
ATOM    165 8CX1 CYSTA   1      45.713  53.717  85.463  1.00  0.00           C
ATOM    169  N   THR A   2      44.793  55.617 108.733  1.00  0.00           N
ATOM    171  CA  THR A   2      45.403  54.518 109.473  1.00  0.00           C
ATOM    173  CB  THR A   2      45.112  54.647 110.973  1.00  0.00           C
ATOM    175  OG1 THR A   2      46.272  54.427 111.753  1.00  0.00           O
ATOM    177  CG2 THR A   2      44.073  53.667 111.473  1.00  0.00           C
ATOM    181  C   THR A   2      45.143  53.107 108.893  1.00  0.00           C
ATOM    182  O   THR A   2      44.293  52.888 108.023  1.00  0.00           O
ATOM    183  N   VAL A   3      45.923  52.097 109.303  1.00  0.00           N
ATOM    185  CA  VAL A   3      45.903  50.777 108.703  1.00  0.00           C
ATOM    187  CB  VAL A   3      47.272  50.467 108.083  1.00  0.00           C
ATOM    189  CG1 VAL A   3      47.183  49.227 107.173  1.00  0.00           C
ATOM    193  CG2 VAL A   3      47.753  51.667 107.233  1.00  0.00           C
ATOM    197  C   VAL A   3      45.512  49.767 109.793  1.00  0.00           C
ATOM    198  O   VAL A   3      46.083  49.788 110.883  1.00  0.00           O
ATOM    199  N   ASP A   4      44.522  48.867 109.573  1.00  0.00           N
ATOM    201  CA  ASP A   4      44.283  47.667 110.373  1.00  0.00           C
ATOM    203  CB  ASP A   4      43.012  47.687 111.293  1.00  0.00           C
ATOM    206  CG  ASP A   4      43.423  47.457 112.743  1.00  0.00           C
ATOM    207  OD1 ASP A   4      42.633  46.817 113.503  1.00  0.00           O
ATOM    208  OD2 ASP A   4      44.433  48.078 113.163  1.00  0.00           O
ATOM    209  C   ASP A   4      44.213  46.477 109.423  1.00  0.00           C
ATOM    210  O   ASP A   4      43.193  45.817 109.213  1.00  0.00           O
ATOM    211  N   ILE A   5      45.372  46.167 108.843  1.00  0.00           N
ATOM    213  CA  ILE A   5      45.783  44.827 108.503  1.00  0.00           C
ATOM    215  CB  ILE A   5      46.493  44.897 107.153  1.00  0.00           C
ATOM    217  CG2 ILE A   5      47.482  43.748 106.833  1.00  0.00           C
ATOM    221  CG1 ILE A   5      45.413  44.998 106.063  1.00  0.00           C
ATOM    224  CD  ILE A   5      45.743  45.987 104.943  1.00  0.00           C
ATOM    228  C   ILE A   5      46.503  44.277 109.733  1.00  0.00           C
ATOM    229  O   ILE A   5      46.593  44.998 110.723  1.00  0.00           O
ATOM    230  N   SER A   6      46.993  43.037 109.793  1.00  0.00           N
ATOM    232  CA  SER A   6      47.552  42.568 111.053  1.00  0.00           C
ATOM    234  CB  SER A   6      46.723  41.388 111.653  1.00  0.00           C
ATOM    237  OG  SER A   6      46.463  40.327 110.743  1.00  0.00           O
ATOM    239  C   SER A   6      49.052  42.288 111.003  1.00  0.00           C
ATOM    240  O   SER A   6      49.493  41.277 110.473  1.00  0.00           O
ATOM    241  N   GLN A   7      49.912  43.148 111.603  1.00  0.00           N
ATOM    243  CA  GLN A   7      49.753  44.547 112.003  1.00  0.00           C
ATOM    245  CB  GLN A   7      49.973  44.678 113.553  1.00  0.00           C
ATOM    248  CG  GLN A   7      50.213  46.077 114.203  1.00  0.00           C
ATOM    251  CD  GLN A   7      48.993  46.877 114.673  1.00  0.00           C
ATOM    252  OE1 GLN A   7      49.073  48.018 115.123  1.00  0.00           O
ATOM    253  NE2 GLN A   7      47.783  46.287 114.543  1.00  0.00           N
ATOM    256  C   GLN A   7      50.723  45.497 111.253  1.00  0.00           C
ATOM    257  O   GLN A   7      51.913  45.567 111.583  1.00  0.00           O
ATOM    258  N   PRO A   8      50.292  46.277 110.263  1.00  0.00           N
ATOM    259  CD  PRO A   8      49.243  45.917 109.323  1.00  0.00           C
ATOM    262  CA  PRO A   8      51.043  47.407 109.763  1.00  0.00           C
ATOM    264  CB  PRO A   8      50.203  47.937 108.603  1.00  0.00           C
ATOM    267  CG  PRO A   8      49.643  46.638 108.033  1.00  0.00           C
ATOM    270  C   PRO A   8      51.333  48.468 110.773  1.00  0.00           C
ATOM    271  O   PRO A   8      50.463  49.237 111.163  1.00  0.00           O
ATOM    272  N   ASP A   9      52.612  48.507 111.153  1.00  0.00           N
ATOM    274  CA  ASP A   9      53.213  49.408 112.083  1.00  0.00           C
ATOM    276  CB  ASP A   9      53.142  48.568 113.393  1.00  0.00           C
ATOM    279  CG  ASP A   9      53.903  49.058 114.593  1.00  0.00           C
ATOM    280  OD1 ASP A   9      54.153  48.218 115.493  1.00  0.00           O
ATOM    281  OD2 ASP A   9      54.042  50.297 114.753  1.00  0.00           O
ATOM    282  C   ASP A   9      54.573  49.737 111.433  1.00  0.00           C
ATOM    283  O   ASP A   9      55.572  49.087 111.763  1.00  0.00           O
ATOM    284  N   PRO A  10      54.643  50.658 110.423  1.00  0.00           N
ATOM    285  CD  PRO A  10      53.443  51.117 109.673  1.00  0.00           C
ATOM    288  CA  PRO A  10      55.783  50.597 109.493  1.00  0.00           C
ATOM    290  CB  PRO A  10      55.123  50.127 108.183  1.00  0.00           C
ATOM    293  CG  PRO A  10      53.702  50.718 108.203  1.00  0.00           C
ATOM    296  C   PRO A  10      56.393  51.968 109.333  1.00  0.00           C
ATOM    297  O   PRO A  10      57.393  52.127 108.653  1.00  0.00           O
ATOM    298  N   SER A  11      55.772  52.957 109.963  1.00  0.00           N
ATOM    300  CA  SER A  11      56.223  54.297 110.183  1.00  0.00           C
ATOM    302  CB  SER A  11      55.042  55.297 110.083  1.00  0.00           C
ATOM    305  OG  SER A  11      55.432  56.638 110.363  1.00  0.00           O
ATOM    307  C   SER A  11      56.803  54.177 111.563  1.00  0.00           C
ATOM    308  O   SER A  11      56.353  53.377 112.373  1.00  0.00           O
ATOM    309  N   ALA A  12      57.923  54.858 111.823  1.00  0.00           N
ATOM    311  CA  ALA A  12      58.813  54.468 112.883  1.00  0.00           C
ATOM    313  CB  ALA A  12      60.213  54.617 112.293  1.00  0.00           C
ATOM    317  C   ALA A  12      58.463  55.227 114.163  1.00  0.00           C
ATOM    318  O   ALA A  12      57.382  55.797 114.223  1.00  0.00           O
ATOM    319  N   THR A  13      59.223  55.287 115.273  1.00  0.00           N
ATOM    321  CA  THR A  13      60.563  54.858 115.653  1.00  0.00           C
ATOM    323  CB  THR A  13      61.632  55.978 115.713  1.00  0.00           C
ATOM    325  OG1 THR A  13      61.113  57.237 116.093  1.00  0.00           O
ATOM    327  CG2 THR A  13      62.233  56.167 114.343  1.00  0.00           C
ATOM    331  C   THR A  13      60.502  54.357 117.073  1.00  0.00           C
ATOM    332  O   THR A  13      59.583  54.667 117.813  1.00  0.00           O
ATOM    333  N   ALA A  14      61.533  53.638 117.553  1.00  0.00           N
ATOM    335  CA  ALA A  14      61.713  52.237 117.303  1.00  0.00           C
ATOM    337  CB  ALA A  14      63.173  51.898 116.973  1.00  0.00           C
ATOM    341  C   ALA A  14      61.313  51.558 118.603  1.00  0.00           C
ATOM    342  O   ALA A  14      61.063  52.228 119.593  1.00  0.00           O
ATOM    343  N   VAL A  15      61.223  50.217 118.653  1.00  0.00           N
ATOM    345  CA  VAL A  15      62.303  49.427 119.213  1.00  0.00           C
ATOM    347  CB  VAL A  15      62.033  48.907 120.633  1.00  0.00           C
ATOM    349  CG1 VAL A  15      63.223  48.117 121.203  1.00  0.00           C
ATOM    353  CG2 VAL A  15      61.813  50.107 121.583  1.00  0.00           C
ATOM    357  C   VAL A  15      62.673  48.338 118.213  1.00  0.00           C
ATOM    358  O   VAL A  15      61.892  47.957 117.343  1.00  0.00           O
ATOM    359  N   ASP A  16      63.933  47.888 118.273  1.00  0.00           N
ATOM    361  CA  ASP A  16      64.733  47.498 117.143  1.00  0.00           C
ATOM    363  CB  ASP A  16      65.873  48.547 117.013  1.00  0.00           C
ATOM    366  CG  ASP A  16      66.853  48.577 118.183  1.00  0.00           C
ATOM    367  OD1 ASP A  16      68.083  48.617 117.883  1.00  0.00           O
ATOM    368  OD2 ASP A  16      66.433  48.667 119.373  1.00  0.00           O
ATOM    369  C   ASP A  16      65.283  46.087 117.303  1.00  0.00           C
ATOM    370  O   ASP A  16      65.882  45.728 118.323  1.00  0.00           O
ATOM    371  N   ALA A  17      65.143  45.217 116.293  1.00  0.00           N
ATOM    373  CA  ALA A  17      63.882  44.518 116.123  1.00  0.00           C
ATOM    375  CB  ALA A  17      63.713  44.077 114.653  1.00  0.00           C
ATOM    379  C   ALA A  17      63.813  43.367 117.153  1.00  0.00           C
ATOM    380  O   ALA A  17      64.803  43.027 117.803  1.00  0.00           O
ATOM    381  N   GLU A  18      62.643  42.787 117.423  1.00  0.00           N
ATOM    383  CA  GLU A  18      61.993  41.978 116.423  1.00  0.00           C
ATOM    385  CB  GLU A  18      61.783  40.527 116.903  1.00  0.00           C
ATOM    388  CG  GLU A  18      62.143  39.507 115.803  1.00  0.00           C
ATOM    391  CD  GLU A  18      63.643  39.437 115.533  1.00  0.00           C
ATOM    392  OE1 GLU A  18      64.022  39.328 114.333  1.00  0.00           O
ATOM    393  OE2 GLU A  18      64.442  39.468 116.493  1.00  0.00           O
ATOM    394  C   GLU A  18      60.642  42.527 116.023  1.00  0.00           C
ATOM    395  O   GLU A  18      59.842  42.967 116.843  1.00  0.00           O
ATOM    396  N   ALA A  19      60.343  42.337 114.723  1.00  0.00           N
ATOM    398  CA  ALA A  19      58.993  42.108 114.283  1.00  0.00           C
ATOM    400  CB  ALA A  19      58.982  41.867 112.763  1.00  0.00           C
ATOM    404  C   ALA A  19      58.423  40.917 115.033  1.00  0.00           C
ATOM    405  O   ALA A  19      58.862  39.777 114.903  1.00  0.00           O
ATOM    406  N   LYS A  20      57.493  41.178 115.983  1.00  0.00           N
ATOM    408  CA  LYS A  20      56.913  40.127 116.773  1.00  0.00           C
ATOM    410  CB  LYS A  20      56.723  40.467 118.263  1.00  0.00           C
ATOM    413  CG  LYS A  20      56.463  39.177 119.043  1.00  0.00           C
ATOM    416  CD  LYS A  20      56.563  39.207 120.573  1.00  0.00           C
ATOM    419  CE  LYS A  20      57.043  37.817 121.013  1.00  0.00           C
ATOM    422  NZ  LYS A  20      56.673  37.437 122.383  1.00  0.00           N
ATOM    426  C   LYS A  20      55.572  39.858 116.173  1.00  0.00           C
ATOM    427  O   LYS A  20      54.743  40.757 116.093  1.00  0.00           O
ATOM    428  N   THR A  21      55.372  38.647 115.603  1.00  0.00           N
ATOM    430  CA  THR A  21      54.583  38.498 114.383  1.00  0.00           C
ATOM    432  CB  THR A  21      53.083  38.228 114.673  1.00  0.00           C
ATOM    434  OG1 THR A  21      52.542  37.318 113.723  1.00  0.00           O
ATOM    436  CG2 THR A  21      52.123  39.427 114.773  1.00  0.00           C
ATOM    440  C   THR A  21      54.973  39.557 113.353  1.00  0.00           C
ATOM    441  O   THR A  21      56.162  39.827 113.203  1.00  0.00           O
ATOM    442  N   TRP A  22      54.063  40.227 112.653  1.00  0.00           N
ATOM    444  CA  TRP A  22      54.353  41.498 112.023  1.00  0.00           C
ATOM    446  CB  TRP A  22      54.293  41.377 110.483  1.00  0.00           C
ATOM    449  CG  TRP A  22      53.213  40.578 109.833  1.00  0.00           C
ATOM    450  CD1 TRP A  22      53.253  39.217 109.633  1.00  0.00           C
ATOM    452  NE1 TRP A  22      52.382  38.867 108.643  1.00  0.00           N
ATOM    454  CE2 TRP A  22      51.723  39.987 108.193  1.00  0.00           C
ATOM    455  CD2 TRP A  22      52.233  41.097 108.913  1.00  0.00           C
ATOM    456  CE3 TRP A  22      51.813  42.388 108.583  1.00  0.00           C
ATOM    458  CZ3 TRP A  22      50.873  42.537 107.553  1.00  0.00           C
ATOM    460  CZ2 TRP A  22      50.842  40.147 107.133  1.00  0.00           C
ATOM    462  CH2 TRP A  22      50.413  41.447 106.833  1.00  0.00           C
ATOM    464  C   TRP A  22      53.423  42.557 112.553  1.00  0.00           C
ATOM    465  O   TRP A  22      52.263  42.237 112.793  1.00  0.00           O
ATOM    466  N   ALA A  23      53.802  43.837 112.793  1.00  0.00           N
ATOM    468  CA  ALA A  23      55.103  44.487 112.743  1.00  0.00           C
ATOM    470  CB  ALA A  23      56.033  43.987 113.843  1.00  0.00           C
ATOM    474  C   ALA A  23      55.842  44.567 111.403  1.00  0.00           C
ATOM    475  O   ALA A  23      56.263  43.568 110.843  1.00  0.00           O
ATOM    476  N   VAL A  24      56.132  45.777 110.883  1.00  0.00           N
ATOM    478  CA  VAL A  24      57.323  45.937 110.053  1.00  0.00           C
ATOM    480  CB  VAL A  24      57.153  46.957 108.923  1.00  0.00           C
ATOM    482  CG1 VAL A  24      58.443  47.167 108.103  1.00  0.00           C
ATOM    486  CG2 VAL A  24      56.033  46.457 107.993  1.00  0.00           C
ATOM    490  C   VAL A  24      58.433  46.337 111.003  1.00  0.00           C
ATOM    491  O   VAL A  24      58.193  46.978 112.033  1.00  0.00           O
ATOM    492  N   LYS A  25      59.702  45.987 110.713  1.00  0.00           N
ATOM    494  CA  LYS A  25      60.842  46.407 111.493  1.00  0.00           C
ATOM    496  CB  LYS A  25      62.123  45.607 111.173  1.00  0.00           C
ATOM    499  CG  LYS A  25      61.973  44.087 111.233  1.00  0.00           C
ATOM    502  CD  LYS A  25      63.332  43.408 111.013  1.00  0.00           C
ATOM    505  CE  LYS A  25      63.223  41.888 110.963  1.00  0.00           C
ATOM    508  NZ  LYS A  25      64.533  41.307 110.693  1.00  0.00           N
ATOM    512  C   LYS A  25      61.173  47.888 111.323  1.00  0.00           C
ATOM    513  O   LYS A  25      62.253  48.257 110.853  1.00  0.00           O
ATOM    514  N   PHE A  26      60.263  48.748 111.783  1.00  0.00           N
ATOM    516  CA  PHE A  26      60.623  50.027 112.343  1.00  0.00           C
ATOM    518  CB  PHE A  26      61.383  51.077 111.453  1.00  0.00           C
ATOM    521  CG  PHE A  26      60.952  51.397 110.043  1.00  0.00           C
ATOM    522  CD1 PHE A  26      61.443  52.607 109.513  1.00  0.00           C
ATOM    524  CE1 PHE A  26      61.232  52.967 108.173  1.00  0.00           C
ATOM    526  CZ  PHE A  26      60.553  52.097 107.333  1.00  0.00           C
ATOM    528  CD2 PHE A  26      60.232  50.557 109.183  1.00  0.00           C
ATOM    530  CE2 PHE A  26      60.052  50.887 107.833  1.00  0.00           C
ATOM    532  C   PHE A  26      59.553  50.648 113.223  1.00  0.00           C
ATOM    533  O   PHE A  26      59.823  51.698 113.803  1.00  0.00           O
ATOM    534  N   GLN A  27      58.413  49.937 113.493  1.00  0.00           N
ATOM    536  CA  GLN A  27      57.713  49.867 114.793  1.00  0.00           C
ATOM    538  CB  GLN A  27      57.542  48.367 115.203  1.00  0.00           C
ATOM    541  CG  GLN A  27      57.073  48.037 116.663  1.00  0.00           C
ATOM    544  CD  GLN A  27      57.173  46.547 117.033  1.00  0.00           C
ATOM    545  OE1 GLN A  27      56.913  46.108 118.163  1.00  0.00           O
ATOM    546  NE2 GLN A  27      57.653  45.728 116.083  1.00  0.00           N
ATOM    549  C   GLN A  27      58.373  50.607 115.953  1.00  0.00           C
ATOM    550  O   GLN A  27      59.443  50.207 116.403  1.00  0.00           O
ATOM    551  N   HIS A  28      57.833  51.717 116.473  1.00  0.00           N
ATOM    553  CA  HIS A  28      56.423  52.027 116.553  1.00  0.00           C
ATOM    555  CB  HIS A  28      55.952  51.777 118.003  1.00  0.00           C
ATOM    558  ND1 HIS A  28      56.272  53.597 119.703  1.00  0.00           N
ATOM    559  CG  HIS A  28      56.783  52.517 119.003  1.00  0.00           C
ATOM    560  CE1 HIS A  28      57.233  53.928 120.553  1.00  0.00           C
ATOM    562  NE2 HIS A  28      58.303  53.107 120.443  1.00  0.00           N
ATOM    564  CD2 HIS A  28      58.023  52.207 119.453  1.00  0.00           C
ATOM    566  C   HIS A  28      56.243  53.457 116.143  1.00  0.00           C
ATOM    567  O   HIS A  28      56.833  54.377 116.683  1.00  0.00           O
ATOM    568  N   GLN A  29      55.403  53.737 115.133  1.00  0.00           N
ATOM    570  CA  GLN A  29      54.003  53.437 115.263  1.00  0.00           C
ATOM    572  CB  GLN A  29      53.493  54.117 116.553  1.00  0.00           C
ATOM    575  CG  GLN A  29      52.053  54.597 116.773  1.00  0.00           C
ATOM    578  CD  GLN A  29      51.873  55.117 118.213  1.00  0.00           C
ATOM    579  OE1 GLN A  29      50.813  55.597 118.603  1.00  0.00           O
ATOM    580  NE2 GLN A  29      52.923  54.998 119.063  1.00  0.00           N
ATOM    583  C   GLN A  29      53.213  53.638 113.993  1.00  0.00           C
ATOM    584  O   GLN A  29      53.613  54.357 113.083  1.00  0.00           O
ATOM    585  N   SER A  30      52.022  53.008 113.893  1.00  0.00           N
ATOM    587  CA  SER A  30      51.053  53.218 112.813  1.00  0.00           C
ATOM    589  CB  SER A  30      50.052  52.038 112.783  1.00  0.00           C
ATOM    592  OG  SER A  30      49.093  52.088 111.723  1.00  0.00           O
ATOM    594  C   SER A  30      50.393  54.588 112.923  1.00  0.00           C
ATOM    595  O   SER A  30      49.213  54.737 113.263  1.00  0.00           O
ATOM    596  N   SER A  31      51.213  55.627 112.653  1.00  0.00           N
ATOM    598  CA  SER A  31      50.853  57.027 112.543  1.00  0.00           C
ATOM    600  CB  SER A  31      51.473  57.957 113.623  1.00  0.00           C
ATOM    603  OG  SER A  31      50.483  58.867 114.113  1.00  0.00           O
ATOM    605  C   SER A  31      51.283  57.557 111.193  1.00  0.00           C
ATOM    606  O   SER A  31      52.473  57.607 110.853  1.00  0.00           O
ATOM    607  N   PHE A  32      50.302  57.937 110.373  1.00  0.00           N
ATOM    609  CA  PHE A  32      50.512  58.327 109.003  1.00  0.00           C
ATOM    611  CB  PHE A  32      49.543  57.498 108.123  1.00  0.00           C
ATOM    614  CG  PHE A  32      50.052  56.097 107.893  1.00  0.00           C
ATOM    615  CD1 PHE A  32      50.533  55.788 106.613  1.00  0.00           C
ATOM    617  CE1 PHE A  32      51.033  54.527 106.283  1.00  0.00           C
ATOM    619  CZ  PHE A  32      51.043  53.527 107.263  1.00  0.00           C
ATOM    621  CD2 PHE A  32      50.033  55.068 108.853  1.00  0.00           C
ATOM    623  CE2 PHE A  32      50.543  53.797 108.543  1.00  0.00           C
ATOM    625  C   PHE A  32      50.393  59.837 108.773  1.00  0.00           C
ATOM    626  O   PHE A  32      50.693  60.318 107.673  1.00  0.00           O
ATOM    627  N   THR A  33      50.052  60.648 109.803  1.00  0.00           N
ATOM    629  CA  THR A  33      50.292  62.097 109.773  1.00  0.00           C
ATOM    631  CB  THR A  33      48.993  62.897 109.903  1.00  0.00           C
ATOM    633  OG1 THR A  33      49.093  64.237 109.403  1.00  0.00           O
ATOM    635  CG2 THR A  33      48.452  62.957 111.343  1.00  0.00           C
ATOM    639  C   THR A  33      51.243  62.597 110.833  1.00  0.00           C
ATOM    640  O   THR A  33      51.863  63.657 110.673  1.00  0.00           O
ATOM    641  N   GLU A  34      51.482  61.857 111.943  1.00  0.00           N
ATOM    643  CA  GLU A  34      52.493  62.307 112.873  1.00  0.00           C
ATOM    645  CB  GLU A  34      52.293  61.847 114.343  1.00  0.00           C
ATOM    648  CG  GLU A  34      52.213  63.018 115.363  1.00  0.00           C
ATOM    651  CD  GLU A  34      50.963  63.897 115.223  1.00  0.00           C
ATOM    652  OE1 GLU A  34      51.113  65.138 115.073  1.00  0.00           O
ATOM    653  OE2 GLU A  34      49.833  63.347 115.323  1.00  0.00           O
ATOM    654  C   GLU A  34      53.853  61.908 112.343  1.00  0.00           C
ATOM    655  O   GLU A  34      54.052  60.867 111.713  1.00  0.00           O
ATOM    656  N   GLN A  35      54.842  62.777 112.573  1.00  0.00           N
ATOM    658  CA  GLN A  35      56.123  62.687 111.923  1.00  0.00           C
ATOM    660  CB  GLN A  35      56.743  64.078 111.623  1.00  0.00           C
ATOM    663  CG  GLN A  35      57.623  64.827 112.663  1.00  0.00           C
ATOM    666  CD  GLN A  35      56.973  65.648 113.783  1.00  0.00           C
ATOM    667  OE1 GLN A  35      57.592  66.627 114.213  1.00  0.00           O
ATOM    668  NE2 GLN A  35      55.753  65.347 114.253  1.00  0.00           N
ATOM    671  C   GLN A  35      56.952  61.807 112.833  1.00  0.00           C
ATOM    672  O   GLN A  35      57.163  62.108 114.003  1.00  0.00           O
ATOM    673  N   SER A  36      57.313  60.617 112.323  1.00  0.00           N
ATOM    675  CA  SER A  36      57.533  59.457 113.183  1.00  0.00           C
ATOM    677  CB  SER A  36      56.353  58.468 112.933  1.00  0.00           C
ATOM    680  OG  SER A  36      55.893  57.867 114.133  1.00  0.00           O
ATOM    682  C   SER A  36      58.823  58.797 112.763  1.00  0.00           C
ATOM    683  O   SER A  36      59.353  57.878 113.373  1.00  0.00           O
ATOM    684  N   ILE A  37      59.353  59.227 111.623  1.00  0.00           N
ATOM    686  CA  ILE A  37      60.133  58.387 110.773  1.00  0.00           C
ATOM    688  CB  ILE A  37      59.233  57.717 109.723  1.00  0.00           C
ATOM    690  CG2 ILE A  37      58.093  58.657 109.263  1.00  0.00           C
ATOM    694  CG1 ILE A  37      60.013  57.088 108.543  1.00  0.00           C
ATOM    697  CD  ILE A  37      59.163  56.097 107.743  1.00  0.00           C
ATOM    701  C   ILE A  37      61.173  59.307 110.203  1.00  0.00           C
ATOM    702  O   ILE A  37      60.842  60.337 109.623  1.00  0.00           O
ATOM    703  N   LYS A  38      62.473  59.077 110.323  1.00  0.00           N
ATOM    705  CA  LYS A  38      63.202  58.247 111.273  1.00  0.00           C
ATOM    707  CB  LYS A  38      63.613  56.898 110.593  1.00  0.00           C
ATOM    710  CG  LYS A  38      63.713  55.728 111.583  1.00  0.00           C
ATOM    713  CD  LYS A  38      64.483  54.468 111.153  1.00  0.00           C
ATOM    716  CE  LYS A  38      64.522  53.447 112.313  1.00  0.00           C
ATOM    719  NZ  LYS A  38      65.342  52.257 112.033  1.00  0.00           N
ATOM    723  C   LYS A  38      64.452  59.097 111.453  1.00  0.00           C
ATOM    724  O   LYS A  38      64.963  59.538 110.423  1.00  0.00           O
ATOM    725  N   GLU A  39      65.063  59.377 112.633  1.00  0.00           N
ATOM    727  CA  GLU A  39      64.753  59.217 114.053  1.00  0.00           C
ATOM    729  CB  GLU A  39      65.433  57.927 114.653  1.00  0.00           C
ATOM    732  CG  GLU A  39      65.013  57.537 116.103  1.00  0.00           C
ATOM    735  CD  GLU A  39      65.162  56.057 116.463  1.00  0.00           C
ATOM    736  OE1 GLU A  39      64.632  55.648 117.533  1.00  0.00           O
ATOM    737  OE2 GLU A  39      65.783  55.287 115.693  1.00  0.00           O
ATOM    738  C   GLU A  39      65.493  60.437 114.593  1.00  0.00           C
ATOM    739  O   GLU A  39      66.513  60.807 114.003  1.00  0.00           O
ATOM    740  N   ILE A  40      65.083  61.197 115.623  1.00  0.00           N
ATOM    742  CA  ILE A  40      64.063  61.027 116.643  1.00  0.00           C
ATOM    744  CB  ILE A  40      64.652  61.207 118.063  1.00  0.00           C
ATOM    746  CG2 ILE A  40      64.262  62.537 118.773  1.00  0.00           C
ATOM    750  CG1 ILE A  40      64.323  59.998 118.963  1.00  0.00           C
ATOM    753  CD  ILE A  40      65.052  60.047 120.313  1.00  0.00           C
ATOM    757  C   ILE A  40      62.993  62.047 116.313  1.00  0.00           C
ATOM    758  O   ILE A  40      63.313  63.148 115.863  1.00  0.00           O
ATOM    759  N   THR A  41      61.723  61.607 116.463  1.00  0.00           N
ATOM    761  CA  THR A  41      60.502  62.228 115.953  1.00  0.00           C
ATOM    763  CB  THR A  41      60.512  62.757 114.493  1.00  0.00           C
ATOM    765  OG1 THR A  41      61.573  62.267 113.673  1.00  0.00           O
ATOM    767  CG2 THR A  41      60.603  64.297 114.553  1.00  0.00           C
ATOM    771  C   THR A  41      59.443  61.147 116.083  1.00  0.00           C
ATOM    772  O   THR A  41      59.693  60.047 115.583  1.00  0.00           O
ATOM    773  N   ALA A  42      58.263  61.388 116.733  1.00  0.00           N
ATOM    775  CA  ALA A  42      57.233  60.357 116.943  1.00  0.00           C
ATOM    777  CB  ALA A  42      57.872  59.047 117.483  1.00  0.00           C
ATOM    781  C   ALA A  42      56.073  60.667 117.913  1.00  0.00           C
ATOM    782  O   ALA A  42      56.232  61.527 118.783  1.00  0.00           O
ATOM    783  N   PRO A  43      54.903  59.967 117.813  1.00  0.00           N
ATOM    784  CD  PRO A  43      54.663  58.957 116.773  1.00  0.00           C
ATOM    787  CA  PRO A  43      53.713  60.037 118.693  1.00  0.00           C
ATOM    789  CB  PRO A  43      52.843  58.837 118.253  1.00  0.00           C
ATOM    792  CG  PRO A  43      53.792  57.937 117.473  1.00  0.00           C
ATOM    795  C   PRO A  43      53.923  59.967 120.193  1.00  0.00           C
ATOM    796  O   PRO A  43      52.953  60.157 120.933  1.00  0.00           O
ATOM    797  N   ASP A  44      55.143  59.707 120.693  1.00  0.00           N
ATOM    799  CA  ASP A  44      55.453  59.847 122.103  1.00  0.00           C
ATOM    801  CB  ASP A  44      56.863  59.277 122.443  1.00  0.00           C
ATOM    804  CG  ASP A  44      57.033  58.977 123.923  1.00  0.00           C
ATOM    805  OD1 ASP A  44      56.043  59.177 124.693  1.00  0.00           O
ATOM    806  OD2 ASP A  44      58.132  58.527 124.343  1.00  0.00           O
ATOM    807  C   ASP A  44      55.313  61.307 122.533  1.00  0.00           C
ATOM    808  O   ASP A  44      54.952  61.568 123.683  1.00  0.00           O
ATOM    809  N   LEU A  45      55.512  62.267 121.593  1.00  0.00           N
ATOM    811  CA  LEU A  45      55.253  63.688 121.733  1.00  0.00           C
ATOM    813  CB  LEU A  45      55.382  64.398 120.363  1.00  0.00           C
ATOM    816  CG  LEU A  45      56.833  64.597 119.873  1.00  0.00           C
ATOM    818  CD1 LEU A  45      56.903  64.867 118.363  1.00  0.00           C
ATOM    822  CD2 LEU A  45      57.473  65.777 120.613  1.00  0.00           C
ATOM    826  C   LEU A  45      53.893  64.037 122.313  1.00  0.00           C
ATOM    827  O   LEU A  45      52.853  63.907 121.663  1.00  0.00           O
ATOM    828  N   LYS A  46      53.873  64.518 123.563  1.00  0.00           N
ATOM    830  CA  LYS A  46      52.662  64.897 124.263  1.00  0.00           C
ATOM    832  CB  LYS A  46      52.353  63.938 125.443  1.00  0.00           C
ATOM    835  CG  LYS A  46      51.913  62.537 124.983  1.00  0.00           C
ATOM    838  CD  LYS A  46      52.592  61.407 125.783  1.00  0.00           C
ATOM    841  CE  LYS A  46      52.443  60.027 125.103  1.00  0.00           C
ATOM    844  NZ  LYS A  46      53.493  59.068 125.513  1.00  0.00           N
ATOM    848  C   LYS A  46      52.813  66.318 124.783  1.00  0.00           C
ATOM    849  O   LYS A  46      53.943  66.748 124.973  1.00  0.00           O
ATOM    850  N   PRO A  47      51.733  67.068 125.043  1.00  0.00           N
ATOM    851  CD  PRO A  47      50.403  66.627 124.643  1.00  0.00           C
ATOM    854  CA  PRO A  47      51.663  68.457 125.483  1.00  0.00           C
ATOM    856  CB  PRO A  47      50.243  68.507 126.033  1.00  0.00           C
ATOM    859  CG  PRO A  47      49.483  67.797 124.933  1.00  0.00           C
ATOM    862  C   PRO A  47      52.583  69.037 126.513  1.00  0.00           C
ATOM    863  O   PRO A  47      52.463  70.227 126.783  1.00  0.00           O
ATOM    864  N   GLY A  48      53.463  68.268 127.133  1.00  0.00           N
ATOM    866  CA  GLY A  48      54.353  68.767 128.143  1.00  0.00           C
ATOM    869  C   GLY A  48      55.743  68.377 127.843  1.00  0.00           C
ATOM    870  O   GLY A  48      56.593  68.717 128.623  1.00  0.00           O
ATOM    871  N   ASP A  49      56.022  67.607 126.763  1.00  0.00           N
ATOM    873  CA  ASP A  49      57.342  67.138 126.383  1.00  0.00           C
ATOM    875  CB  ASP A  49      57.183  66.147 125.203  1.00  0.00           C
ATOM    878  CG  ASP A  49      56.603  64.827 125.663  1.00  0.00           C
ATOM    879  OD1 ASP A  49      56.473  64.557 126.883  1.00  0.00           O
ATOM    880  OD2 ASP A  49      56.333  63.977 124.783  1.00  0.00           O
ATOM    881  C   ASP A  49      58.393  68.237 126.123  1.00  0.00           C
ATOM    882  O   ASP A  49      58.063  69.377 125.813  1.00  0.00           O
ATOM    883  N   LEU A  50      59.693  67.927 126.333  1.00  0.00           N
ATOM    885  CA  LEU A  50      60.743  68.928 126.483  1.00  0.00           C
ATOM    887  CB  LEU A  50      61.552  68.717 127.783  1.00  0.00           C
ATOM    890  CG  LEU A  50      62.293  69.947 128.303  1.00  0.00           C
ATOM    892  CD1 LEU A  50      63.623  70.097 127.573  1.00  0.00           C
ATOM    896  CD2 LEU A  50      61.403  71.188 128.293  1.00  0.00           C
ATOM    900  C   LEU A  50      61.813  68.868 125.423  1.00  0.00           C
ATOM    901  O   LEU A  50      62.603  67.917 125.373  1.00  0.00           O
ATOM    902  N   LEU A  51      61.903  69.928 124.623  1.00  0.00           N
ATOM    904  CA  LEU A  51      62.853  70.218 123.583  1.00  0.00           C
ATOM    906  CB  LEU A  51      62.382  71.597 123.053  1.00  0.00           C
ATOM    909  CG  LEU A  51      62.953  72.147 121.753  1.00  0.00           C
ATOM    911  CD1 LEU A  51      61.892  72.867 120.883  1.00  0.00           C
ATOM    915  CD2 LEU A  51      64.073  73.138 122.093  1.00  0.00           C
ATOM    919  C   LEU A  51      64.313  70.178 124.033  1.00  0.00           C
ATOM    920  O   LEU A  51      64.813  71.038 124.763  1.00  0.00           O
ATOM    921  N   PHE A  52      65.063  69.148 123.603  1.00  0.00           N
ATOM    923  CA  PHE A  52      66.452  68.897 123.963  1.00  0.00           C
ATOM    925  CB  PHE A  52      66.583  67.737 124.993  1.00  0.00           C
ATOM    928  CG  PHE A  52      66.123  66.397 124.473  1.00  0.00           C
ATOM    929  CD1 PHE A  52      66.893  65.667 123.563  1.00  0.00           C
ATOM    931  CE1 PHE A  52      66.393  64.498 122.983  1.00  0.00           C
ATOM    933  CZ  PHE A  52      65.132  64.017 123.353  1.00  0.00           C
ATOM    935  CD2 PHE A  52      64.912  65.847 124.923  1.00  0.00           C
ATOM    937  CE2 PHE A  52      64.403  64.678 124.353  1.00  0.00           C
ATOM    939  C   PHE A  52      67.293  68.667 122.703  1.00  0.00           C
ATOM    940  O   PHE A  52      66.732  68.498 121.623  1.00  0.00           O
ATOM    941  N   SER A  53      68.653  68.707 122.843  1.00  0.00           N
ATOM    943  CA  SER A  53      69.652  68.337 121.823  1.00  0.00           C
ATOM    945  CB  SER A  53      69.272  68.657 120.333  1.00  0.00           C
ATOM    948  OG  SER A  53      70.323  68.347 119.413  1.00  0.00           O
ATOM    950  C   SER A  53      71.003  68.928 122.263  1.00  0.00           C
ATOM    951  O   SER A  53      71.092  69.417 123.373  1.00  0.00           O
ATOM    952  N   SER A  54      72.082  68.907 121.443  1.00  0.00           N
ATOM    954  CA  SER A  54      73.373  69.597 121.663  1.00  0.00           C
ATOM    956  CB  SER A  54      74.563  68.608 121.743  1.00  0.00           C
ATOM    959  OG  SER A  54      75.832  69.218 122.023  1.00  0.00           O
ATOM    961  C   SER A  54      73.693  70.508 120.483  1.00  0.00           C
ATOM    962  O   SER A  54      73.993  70.027 119.383  1.00  0.00           O
ATOM    963  N   SER A  55      73.643  71.847 120.663  1.00  0.00           N
ATOM    965  CA  SER A  55      73.503  72.748 119.513  1.00  0.00           C
ATOM    967  CB  SER A  55      72.552  73.957 119.723  1.00  0.00           C
ATOM    970  OG  SER A  55      72.293  74.617 118.483  1.00  0.00           O
ATOM    972  C   SER A  55      74.863  73.237 119.103  1.00  0.00           C
ATOM    973  O   SER A  55      75.823  73.087 119.853  1.00  0.00           O
ATOM    974  N   LEU A  56      74.972  73.868 117.923  1.00  0.00           N
ATOM    976  CA  LEU A  56      76.232  74.328 117.393  1.00  0.00           C
ATOM    978  CB  LEU A  56      76.272  73.938 115.903  1.00  0.00           C
ATOM    981  CG  LEU A  56      76.022  72.457 115.543  1.00  0.00           C
ATOM    983  CD1 LEU A  56      76.043  72.288 114.013  1.00  0.00           C
ATOM    987  CD2 LEU A  56      77.052  71.517 116.173  1.00  0.00           C
ATOM    991  C   LEU A  56      76.412  75.858 117.553  1.00  0.00           C
ATOM    992  O   LEU A  56      77.472  76.428 117.283  1.00  0.00           O
ATOM    993  N   GLY A  57      75.363  76.568 118.033  1.00  0.00           N
ATOM    995  CA  GLY A  57      75.382  77.998 118.363  1.00  0.00           C
ATOM    998  C   GLY A  57      76.452  78.487 119.323  1.00  0.00           C
ATOM    999  O   GLY A  57      76.923  77.777 120.213  1.00  0.00           O
ATOM   1000  N   VAL A  58      76.853  79.777 119.253  1.00  0.00           N
ATOM   1002  CA  VAL A  58      77.833  80.348 120.193  1.00  0.00           C
ATOM   1004  CB  VAL A  58      78.243  81.767 119.803  1.00  0.00           C
ATOM   1006  CG1 VAL A  58      77.123  82.818 120.043  1.00  0.00           C
ATOM   1010  CG2 VAL A  58      79.513  82.167 120.573  1.00  0.00           C
ATOM   1014  C   VAL A  58      77.373  80.287 121.643  1.00  0.00           C
ATOM   1015  O   VAL A  58      78.103  79.917 122.563  1.00  0.00           O
ATOM   1016  N   THR A  59      76.073  80.567 121.853  1.00  0.00           N
ATOM   1018  CA  THR A  59      75.412  80.417 123.143  1.00  0.00           C
ATOM   1020  CB  THR A  59      73.952  80.847 123.083  1.00  0.00           C
ATOM   1022  OG1 THR A  59      73.332  80.427 121.873  1.00  0.00           O
ATOM   1024  CG2 THR A  59      73.893  82.377 123.053  1.00  0.00           C
ATOM   1028  C   THR A  59      75.482  78.998 123.643  1.00  0.00           C
ATOM   1029  O   THR A  59      75.793  78.737 124.803  1.00  0.00           O
ATOM   1030  N   SER A  60      75.223  78.017 122.763  1.00  0.00           N
ATOM   1032  CA  SER A  60      75.202  76.608 123.113  1.00  0.00           C
ATOM   1034  CB  SER A  60      74.753  75.737 121.913  1.00  0.00           C
ATOM   1037  OG  SER A  60      75.813  75.437 121.003  1.00  0.00           O
ATOM   1039  C   SER A  60      76.533  76.117 123.673  1.00  0.00           C
ATOM   1040  O   SER A  60      76.583  75.388 124.673  1.00  0.00           O
ATOM   1041  N   PHE A  61      77.632  76.568 123.043  1.00  0.00           N
ATOM   1043  CA  PHE A  61      78.983  76.328 123.493  1.00  0.00           C
ATOM   1045  CB  PHE A  61      80.033  76.828 122.453  1.00  0.00           C
ATOM   1048  CG  PHE A  61      81.433  76.498 122.923  1.00  0.00           C
ATOM   1049  CD1 PHE A  61      81.822  75.147 123.023  1.00  0.00           C
ATOM   1051  CE1 PHE A  61      83.083  74.807 123.533  1.00  0.00           C
ATOM   1053  CZ  PHE A  61      83.963  75.807 123.943  1.00  0.00           C
ATOM   1055  CD2 PHE A  61      82.332  77.498 123.323  1.00  0.00           C
ATOM   1057  CE2 PHE A  61      83.582  77.158 123.843  1.00  0.00           C
ATOM   1059  C   PHE A  61      79.252  76.867 124.893  1.00  0.00           C
ATOM   1060  O   PHE A  61      79.793  76.147 125.733  1.00  0.00           O
ATOM   1061  N   GLY A  62      78.823  78.097 125.233  1.00  0.00           N
ATOM   1063  CA  GLY A  62      79.012  78.617 126.583  1.00  0.00           C
ATOM   1066  C   GLY A  62      78.363  77.787 127.653  1.00  0.00           C
ATOM   1067  O   GLY A  62      78.923  77.517 128.723  1.00  0.00           O
ATOM   1068  N   ILE A  63      77.132  77.337 127.373  1.00  0.00           N
ATOM   1070  CA  ILE A  63      76.353  76.487 128.253  1.00  0.00           C
ATOM   1072  CB  ILE A  63      74.943  76.357 127.703  1.00  0.00           C
ATOM   1074  CG2 ILE A  63      74.113  75.527 128.673  1.00  0.00           C
ATOM   1078  CG1 ILE A  63      74.262  77.737 127.533  1.00  0.00           C
ATOM   1081  CD  ILE A  63      73.293  77.767 126.363  1.00  0.00           C
ATOM   1085  C   ILE A  63      77.022  75.138 128.483  1.00  0.00           C
ATOM   1086  O   ILE A  63      77.163  74.707 129.633  1.00  0.00           O
ATOM   1087  N   ARG A  64      77.543  74.507 127.393  1.00  0.00           N
ATOM   1089  CA  ARG A  64      78.313  73.268 127.433  1.00  0.00           C
ATOM   1091  CB  ARG A  64      78.862  72.858 126.043  1.00  0.00           C
ATOM   1094  CG  ARG A  64      77.903  72.318 124.973  1.00  0.00           C
ATOM   1097  CD  ARG A  64      78.753  72.097 123.713  1.00  0.00           C
ATOM   1100  NE  ARG A  64      77.933  71.617 122.563  1.00  0.00           N
ATOM   1102  CZ  ARG A  64      78.433  71.517 121.343  1.00  0.00           C
ATOM   1103  NH1 ARG A  64      79.643  71.957 121.053  1.00  0.00           N
ATOM   1106  NH2 ARG A  64      77.713  70.998 120.373  1.00  0.00           N
ATOM   1109  C   ARG A  64      79.543  73.358 128.323  1.00  0.00           C
ATOM   1110  O   ARG A  64      79.812  72.447 129.113  1.00  0.00           O
ATOM   1111  N   VAL A  65      80.292  74.468 128.193  1.00  0.00           N
ATOM   1113  CA  VAL A  65      81.483  74.767 128.973  1.00  0.00           C
ATOM   1115  CB  VAL A  65      82.102  76.077 128.493  1.00  0.00           C
ATOM   1117  CG1 VAL A  65      83.202  76.587 129.433  1.00  0.00           C
ATOM   1121  CG2 VAL A  65      82.713  75.888 127.093  1.00  0.00           C
ATOM   1125  C   VAL A  65      81.192  74.827 130.463  1.00  0.00           C
ATOM   1126  O   VAL A  65      81.873  74.177 131.263  1.00  0.00           O
ATOM   1127  N   PHE A  66      80.143  75.567 130.873  1.00  0.00           N
ATOM   1129  CA  PHE A  66      79.923  75.888 132.273  1.00  0.00           C
ATOM   1131  CB  PHE A  66      79.272  77.288 132.463  1.00  0.00           C
ATOM   1134  CG  PHE A  66      80.392  78.288 132.523  1.00  0.00           C
ATOM   1135  CD1 PHE A  66      81.033  78.707 131.353  1.00  0.00           C
ATOM   1137  CE1 PHE A  66      82.172  79.507 131.423  1.00  0.00           C
ATOM   1139  CZ  PHE A  66      82.652  79.927 132.673  1.00  0.00           C
ATOM   1141  CD2 PHE A  66      80.873  78.727 133.773  1.00  0.00           C
ATOM   1143  CE2 PHE A  66      82.003  79.547 133.843  1.00  0.00           C
ATOM   1145  C   PHE A  66      79.123  74.847 133.013  1.00  0.00           C
ATOM   1146  O   PHE A  66      79.362  74.617 134.203  1.00  0.00           O
ATOM   1147  N   SER A  67      78.183  74.167 132.333  1.00  0.00           N
ATOM   1149  CA  SER A  67      77.382  73.157 133.003  1.00  0.00           C
ATOM   1151  CB  SER A  67      75.913  73.218 132.543  1.00  0.00           C
ATOM   1154  OG  SER A  67      75.052  72.527 133.453  1.00  0.00           O
ATOM   1156  C   SER A  67      77.912  71.758 132.743  1.00  0.00           C
ATOM   1157  O   SER A  67      77.552  70.807 133.443  1.00  0.00           O
ATOM   1158  N   THR A  68      78.842  71.597 131.783  1.00  0.00           N
ATOM   1160  CA  THR A  68      79.683  70.407 131.663  1.00  0.00           C
ATOM   1162  CB  THR A  68      80.563  70.138 132.913  1.00  0.00           C
ATOM   1164  OG1 THR A  68      81.082  68.818 133.043  1.00  0.00           O
ATOM   1166  CG2 THR A  68      81.752  71.108 132.863  1.00  0.00           C
ATOM   1170  C   THR A  68      78.933  69.258 131.003  1.00  0.00           C
ATOM   1171  O   THR A  68      79.313  68.087 131.043  1.00  0.00           O
ATOM   1172  N   SER A  69      77.842  69.597 130.283  1.00  0.00           N
ATOM   1174  CA  SER A  69      76.942  68.638 129.663  1.00  0.00           C
ATOM   1176  CB  SER A  69      75.563  68.538 130.363  1.00  0.00           C
ATOM   1179  OG  SER A  69      74.832  69.767 130.343  1.00  0.00           O
ATOM   1181  C   SER A  69      76.692  68.938 128.203  1.00  0.00           C
ATOM   1182  O   SER A  69      76.843  70.057 127.713  1.00  0.00           O
ATOM   1183  N   SER A  70      76.263  67.898 127.463  1.00  0.00           N
ATOM   1185  CA  SER A  70      76.022  67.927 126.023  1.00  0.00           C
ATOM   1187  CB  SER A  70      75.533  66.517 125.613  1.00  0.00           C
ATOM   1190  OG  SER A  70      75.412  66.347 124.203  1.00  0.00           O
ATOM   1192  C   SER A  70      75.003  68.987 125.593  1.00  0.00           C
ATOM   1193  O   SER A  70      75.162  69.687 124.593  1.00  0.00           O
ATOM   1194  N   VAL A  71      73.933  69.127 126.393  1.00  0.00           N
ATOM   1196  CA  VAL A  71      72.732  69.928 126.213  1.00  0.00           C
ATOM   1198  CB  VAL A  71      71.643  69.227 127.043  1.00  0.00           C
ATOM   1200  CG1 VAL A  71      70.733  68.358 126.163  1.00  0.00           C
ATOM   1204  CG2 VAL A  71      72.202  68.358 128.193  1.00  0.00           C
ATOM   1208  C   VAL A  71      72.923  71.468 126.443  1.00  0.00           C
ATOM   1209  O   VAL A  71      74.003  71.907 126.803  1.00  0.00           O
ATOM   1210  N   SER A  72      71.912  72.358 126.173  1.00  0.00           N
ATOM   1212  CA  SER A  72      72.113  73.818 125.953  1.00  0.00           C
ATOM   1214  CB  SER A  72      72.863  74.237 124.643  1.00  0.00           C
ATOM   1217  OG  SER A  72      74.113  73.568 124.423  1.00  0.00           O
ATOM   1219  C   SER A  72      70.863  74.757 125.963  1.00  0.00           C
ATOM   1220  O   SER A  72      70.772  75.617 126.833  1.00  0.00           O
ATOM   1221  N   HIS A  73      69.873  74.667 125.023  1.00  0.00           N
ATOM   1223  CA  HIS A  73      68.632  75.487 124.913  1.00  0.00           C
ATOM   1225  CB  HIS A  73      68.643  76.207 123.533  1.00  0.00           C
ATOM   1228  ND1 HIS A  73      66.853  77.937 123.343  1.00  0.00           N
ATOM   1229  CG  HIS A  73      67.313  76.677 123.033  1.00  0.00           C
ATOM   1230  CE1 HIS A  73      65.622  77.977 122.853  1.00  0.00           C
ATOM   1232  NE2 HIS A  73      65.293  76.837 122.223  1.00  0.00           N
ATOM   1234  CD2 HIS A  73      66.373  75.998 122.323  1.00  0.00           C
ATOM   1236  C   HIS A  73      67.253  74.748 125.013  1.00  0.00           C
ATOM   1237  O   HIS A  73      66.893  74.008 124.123  1.00  0.00           O
ATOM   1238  N   VAL A  74      66.403  74.938 126.033  1.00  0.00           N
ATOM   1240  CA  VAL A  74      65.183  74.138 126.273  1.00  0.00           C
ATOM   1242  CB  VAL A  74      65.253  73.568 127.703  1.00  0.00           C
ATOM   1244  CG1 VAL A  74      65.683  74.608 128.713  1.00  0.00           C
ATOM   1248  CG2 VAL A  74      63.912  73.157 128.263  1.00  0.00           C
ATOM   1252  C   VAL A  74      63.813  74.807 125.963  1.00  0.00           C
ATOM   1253  O   VAL A  74      63.632  76.017 126.043  1.00  0.00           O
ATOM   1254  N   ALA A  75      62.783  74.008 125.623  1.00  0.00           N
ATOM   1256  CA  ALA A  75      61.443  74.507 125.353  1.00  0.00           C
ATOM   1258  CB  ALA A  75      61.373  74.928 123.893  1.00  0.00           C
ATOM   1262  C   ALA A  75      60.353  73.447 125.513  1.00  0.00           C
ATOM   1263  O   ALA A  75      60.593  72.267 125.363  1.00  0.00           O
ATOM   1264  N   ILE A  76      59.103  73.837 125.793  1.00  0.00           N
ATOM   1266  CA  ILE A  76      58.033  72.858 125.983  1.00  0.00           C
ATOM   1268  CB  ILE A  76      57.022  73.218 127.093  1.00  0.00           C
ATOM   1270  CG2 ILE A  76      56.283  71.917 127.503  1.00  0.00           C
ATOM   1274  CG1 ILE A  76      57.693  73.847 128.323  1.00  0.00           C
ATOM   1277  CD  ILE A  76      56.682  74.347 129.363  1.00  0.00           C
ATOM   1281  C   ILE A  76      57.253  72.697 124.683  1.00  0.00           C
ATOM   1282  O   ILE A  76      56.723  73.647 124.113  1.00  0.00           O
ATOM   1283  N   PHE A  77      57.092  71.447 124.203  1.00  0.00           N
ATOM   1285  CA  PHE A  77      56.073  71.068 123.253  1.00  0.00           C
ATOM   1287  CB  PHE A  77      56.223  69.568 122.863  1.00  0.00           C
ATOM   1290  CG  PHE A  77      55.243  69.117 121.813  1.00  0.00           C
ATOM   1291  CD1 PHE A  77      55.502  69.347 120.453  1.00  0.00           C
ATOM   1293  CE1 PHE A  77      54.573  68.977 119.473  1.00  0.00           C
ATOM   1295  CZ  PHE A  77      53.382  68.347 119.853  1.00  0.00           C
ATOM   1297  CD2 PHE A  77      54.052  68.477 122.173  1.00  0.00           C
ATOM   1299  CE2 PHE A  77      53.132  68.078 121.203  1.00  0.00           C
ATOM   1301  C   PHE A  77      54.643  71.377 123.733  1.00  0.00           C
ATOM   1302  O   PHE A  77      54.322  71.337 124.913  1.00  0.00           O
ATOM   1303  N   LEU A  78      53.693  71.657 122.833  1.00  0.00           N
ATOM   1305  CA  LEU A  78      52.293  71.597 123.183  1.00  0.00           C
ATOM   1307  CB  LEU A  78      51.822  72.947 123.793  1.00  0.00           C
ATOM   1310  CG  LEU A  78      50.403  73.127 124.353  1.00  0.00           C
ATOM   1312  CD1 LEU A  78      49.353  73.347 123.273  1.00  0.00           C
ATOM   1316  CD2 LEU A  78      50.033  71.987 125.293  1.00  0.00           C
ATOM   1320  C   LEU A  78      51.612  71.117 121.923  1.00  0.00           C
ATOM   1321  O   LEU A  78      52.053  71.417 120.813  1.00  0.00           O
ATOM   1322  N   GLY A  79      50.543  70.297 122.013  1.00  0.00           N
ATOM   1324  CA  GLY A  79      50.033  69.538 120.873  1.00  0.00           C
ATOM   1327  C   GLY A  79      48.862  70.138 120.153  1.00  0.00           C
ATOM   1328  O   GLY A  79      48.202  69.468 119.363  1.00  0.00           O
ATOM   1329  N   ASP A  80      48.553  71.407 120.433  1.00  0.00           N
ATOM   1331  CA  ASP A  80      47.393  72.138 119.933  1.00  0.00           C
ATOM   1333  CB  ASP A  80      46.752  72.907 121.133  1.00  0.00           C
ATOM   1336  CG  ASP A  80      45.343  73.468 120.953  1.00  0.00           C
ATOM   1337  OD1 ASP A  80      44.723  73.277 119.873  1.00  0.00           O
ATOM   1338  OD2 ASP A  80      44.873  74.138 121.913  1.00  0.00           O
ATOM   1339  C   ASP A  80      47.853  73.057 118.793  1.00  0.00           C
ATOM   1340  O   ASP A  80      47.213  74.037 118.453  1.00  0.00           O
ATOM   1341  N   ASN A  81      49.023  72.737 118.183  1.00  0.00           N
ATOM   1343  CA  ASN A  81      49.603  73.307 116.963  1.00  0.00           C
ATOM   1345  CB  ASN A  81      48.643  74.097 116.003  1.00  0.00           C
ATOM   1348  CG  ASN A  81      47.393  73.337 115.533  1.00  0.00           C
ATOM   1349  OD1 ASN A  81      46.292  73.897 115.463  1.00  0.00           O
ATOM   1350  ND2 ASN A  81      47.563  72.027 115.233  1.00  0.00           N
ATOM   1353  C   ASN A  81      50.823  74.167 117.283  1.00  0.00           C
ATOM   1354  O   ASN A  81      51.302  74.907 116.423  1.00  0.00           O
ATOM   1355  N   ASN A  82      51.353  74.157 118.533  1.00  0.00           N
ATOM   1357  CA  ASN A  82      52.003  75.318 119.103  1.00  0.00           C
ATOM   1359  CB  ASN A  82      50.893  76.157 119.803  1.00  0.00           C
ATOM   1362  CG  ASN A  82      49.982  76.837 118.773  1.00  0.00           C
ATOM   1363  OD1 ASN A  82      50.453  77.557 117.893  1.00  0.00           O
ATOM   1364  ND2 ASN A  82      48.653  76.608 118.833  1.00  0.00           N
ATOM   1367  C   ASN A  82      53.063  74.888 120.133  1.00  0.00           C
ATOM   1368  O   ASN A  82      52.732  74.127 121.023  1.00  0.00           O
ATOM   1369  N   VAL A  83      54.343  75.328 120.093  1.00  0.00           N
ATOM   1371  CA  VAL A  83      55.353  74.917 121.083  1.00  0.00           C
ATOM   1373  CB  VAL A  83      56.403  73.928 120.563  1.00  0.00           C
ATOM   1375  CG1 VAL A  83      55.673  72.737 119.913  1.00  0.00           C
ATOM   1379  CG2 VAL A  83      57.393  74.547 119.553  1.00  0.00           C
ATOM   1383  C   VAL A  83      56.092  76.127 121.623  1.00  0.00           C
ATOM   1384  O   VAL A  83      56.232  77.117 120.913  1.00  0.00           O
ATOM   1385  N   ALA A  84      56.552  76.108 122.883  1.00  0.00           N
ATOM   1387  CA  ALA A  84      56.903  77.307 123.633  1.00  0.00           C
ATOM   1389  CB  ALA A  84      55.933  77.397 124.833  1.00  0.00           C
ATOM   1393  C   ALA A  84      58.353  77.288 124.143  1.00  0.00           C
ATOM   1394  O   ALA A  84      58.702  76.477 124.993  1.00  0.00           O
ATOM   1395  N   GLU A  85      59.243  78.178 123.663  1.00  0.00           N
ATOM   1397  CA  GLU A  85      60.642  78.178 124.083  1.00  0.00           C
ATOM   1399  CB  GLU A  85      61.643  78.087 122.893  1.00  0.00           C
ATOM   1402  CG  GLU A  85      61.103  77.277 121.683  1.00  0.00           C
ATOM   1405  CD  GLU A  85      60.833  78.157 120.473  1.00  0.00           C
ATOM   1406  OE1 GLU A  85      60.993  79.398 120.543  1.00  0.00           O
ATOM   1407  OE2 GLU A  85      60.543  77.568 119.393  1.00  0.00           O
ATOM   1408  C   GLU A  85      60.973  79.447 124.813  1.00  0.00           C
ATOM   1409  O   GLU A  85      60.133  80.337 124.903  1.00  0.00           O
ATOM   1410  N   ALA A  86      62.213  79.587 125.323  1.00  0.00           N
ATOM   1412  CA  ALA A  86      62.753  80.908 125.613  1.00  0.00           C
ATOM   1414  CB  ALA A  86      62.673  81.307 127.093  1.00  0.00           C
ATOM   1418  C   ALA A  86      64.173  81.008 125.063  1.00  0.00           C
ATOM   1419  O   ALA A  86      64.783  80.007 124.713  1.00  0.00           O
ATOM   1420  N   THR A  87      64.713  82.237 124.973  1.00  0.00           N
ATOM   1422  CA  THR A  87      66.123  82.597 124.793  1.00  0.00           C
ATOM   1424  CB  THR A  87      67.202  81.638 125.313  1.00  0.00           C
ATOM   1426  OG1 THR A  87      68.543  81.867 124.873  1.00  0.00           O
ATOM   1428  CG2 THR A  87      67.192  81.847 126.823  1.00  0.00           C
ATOM   1432  C   THR A  87      66.452  83.157 123.463  1.00  0.00           C
ATOM   1433  O   THR A  87      66.443  84.378 123.313  1.00  0.00           O
ATOM   1434  N   GLY A  88      66.843  82.307 122.483  1.00  0.00           N
ATOM   1436  CA  GLY A  88      67.463  82.767 121.243  1.00  0.00           C
ATOM   1439  C   GLY A  88      66.513  83.587 120.413  1.00  0.00           C
ATOM   1440  O   GLY A  88      66.912  84.447 119.633  1.00  0.00           O
ATOM   1441  N   ALA A  89      65.223  83.318 120.613  1.00  0.00           N
ATOM   1443  CA  ALA A  89      64.153  83.897 119.853  1.00  0.00           C
ATOM   1445  CB  ALA A  89      63.653  82.837 118.863  1.00  0.00           C
ATOM   1449  C   ALA A  89      62.993  84.337 120.723  1.00  0.00           C
ATOM   1450  O   ALA A  89      61.863  84.258 120.263  1.00  0.00           O
ATOM   1451  N   GLY A  90      63.183  84.867 121.963  1.00  0.00           N
ATOM   1453  CA  GLY A  90      62.043  85.307 122.793  1.00  0.00           C
ATOM   1456  C   GLY A  90      61.373  84.217 123.553  1.00  0.00           C
ATOM   1457  O   GLY A  90      61.762  83.067 123.453  1.00  0.00           O
ATOM   1458  N   VAL A  91      60.343  84.547 124.373  1.00  0.00           N
ATOM   1460  CA  VAL A  91      59.533  83.517 125.003  1.00  0.00           C
ATOM   1462  CB  VAL A  91      59.443  83.677 126.523  1.00  0.00           C
ATOM   1464  CG1 VAL A  91      58.613  84.877 126.993  1.00  0.00           C
ATOM   1468  CG2 VAL A  91      58.893  82.398 127.163  1.00  0.00           C
ATOM   1472  C   VAL A  91      58.213  83.337 124.243  1.00  0.00           C
ATOM   1473  O   VAL A  91      57.223  84.048 124.433  1.00  0.00           O
ATOM   1474  N   GLN A  92      58.193  82.407 123.273  1.00  0.00           N
ATOM   1476  CA  GLN A  92      57.163  82.407 122.253  1.00  0.00           C
ATOM   1478  CB  GLN A  92      57.592  83.108 120.923  1.00  0.00           C
ATOM   1481  CG  GLN A  92      58.763  84.118 121.023  1.00  0.00           C
ATOM   1484  CD  GLN A  92      59.093  84.737 119.653  1.00  0.00           C
ATOM   1485  OE1 GLN A  92      58.932  84.127 118.593  1.00  0.00           O
ATOM   1486  NE2 GLN A  92      59.553  86.008 119.663  1.00  0.00           N
ATOM   1489  C   GLN A  92      56.733  80.998 121.883  1.00  0.00           C
ATOM   1490  O   GLN A  92      57.533  80.067 121.873  1.00  0.00           O
ATOM   1491  N   ILE A  93      55.432  80.877 121.533  1.00  0.00           N
ATOM   1493  CA  ILE A  93      54.833  79.898 120.653  1.00  0.00           C
ATOM   1495  CB  ILE A  93      53.313  80.038 120.663  1.00  0.00           C
ATOM   1497  CG2 ILE A  93      52.662  79.188 119.553  1.00  0.00           C
ATOM   1501  CG1 ILE A  93      52.713  79.707 122.053  1.00  0.00           C
ATOM   1504  CD  ILE A  93      53.043  78.307 122.583  1.00  0.00           C
ATOM   1508  C   ILE A  93      55.362  79.888 119.223  1.00  0.00           C
ATOM   1509  O   ILE A  93      55.343  80.917 118.533  1.00  0.00           O
ATOM   1510  N   VAL A  94      55.833  78.727 118.753  1.00  0.00           N
ATOM   1512  CA  VAL A  94      56.482  78.537 117.473  1.00  0.00           C
ATOM   1514  CB  VAL A  94      57.993  78.638 117.613  1.00  0.00           C
ATOM   1516  CG1 VAL A  94      58.603  79.087 116.303  1.00  0.00           C
ATOM   1520  CG2 VAL A  94      58.423  79.688 118.653  1.00  0.00           C
ATOM   1524  C   VAL A  94      56.083  77.147 117.003  1.00  0.00           C
ATOM   1525  O   VAL A  94      55.362  76.447 117.703  1.00  0.00           O
ATOM   1526  N   SER A  95      56.473  76.697 115.793  1.00  0.00           N
ATOM   1528  CA  SER A  95      56.043  75.447 115.193  1.00  0.00           C
ATOM   1530  CB  SER A  95      55.833  75.667 113.673  1.00  0.00           C
ATOM   1533  OG  SER A  95      55.333  74.518 113.003  1.00  0.00           O
ATOM   1535  C   SER A  95      57.073  74.337 115.393  1.00  0.00           C
ATOM   1536  O   SER A  95      58.272  74.577 115.363  1.00  0.00           O
ATOM   1537  N   LEU A  96      56.632  73.057 115.483  1.00  0.00           N
ATOM   1539  CA  LEU A  96      57.513  71.888 115.363  1.00  0.00           C
ATOM   1541  CB  LEU A  96      56.952  70.578 116.003  1.00  0.00           C
ATOM   1544  CG  LEU A  96      57.272  70.318 117.493  1.00  0.00           C
ATOM   1546  CD1 LEU A  96      57.513  68.807 117.703  1.00  0.00           C
ATOM   1550  CD2 LEU A  96      58.463  71.097 118.093  1.00  0.00           C
ATOM   1554  C   LEU A  96      57.882  71.557 113.923  1.00  0.00           C
ATOM   1555  O   LEU A  96      58.513  70.547 113.613  1.00  0.00           O
ATOM   1556  N   LYS A  97      57.703  72.517 113.023  1.00  0.00           N
ATOM   1558  CA  LYS A  97      58.643  72.688 111.933  1.00  0.00           C
ATOM   1560  CB  LYS A  97      58.223  73.907 111.093  1.00  0.00           C
ATOM   1563  CG  LYS A  97      57.373  73.568 109.863  1.00  0.00           C
ATOM   1566  CD  LYS A  97      57.113  74.818 109.013  1.00  0.00           C
ATOM   1569  CE  LYS A  97      56.803  74.518 107.553  1.00  0.00           C
ATOM   1572  NZ  LYS A  97      56.813  75.788 106.803  1.00  0.00           N
ATOM   1576  C   LYS A  97      60.092  72.818 112.393  1.00  0.00           C
ATOM   1577  O   LYS A  97      61.003  72.167 111.883  1.00  0.00           O
ATOM   1578  N   LYS A  98      60.323  73.577 113.483  1.00  0.00           N
ATOM   1580  CA  LYS A  98      61.593  73.707 114.153  1.00  0.00           C
ATOM   1582  CB  LYS A  98      61.612  74.888 115.163  1.00  0.00           C
ATOM   1585  CG  LYS A  98      61.773  76.277 114.533  1.00  0.00           C
ATOM   1588  CD  LYS A  98      60.453  76.877 114.053  1.00  0.00           C
ATOM   1591  CE  LYS A  98      60.543  78.318 113.493  1.00  0.00           C
ATOM   1594  NZ  LYS A  98      61.053  79.297 114.473  1.00  0.00           N
ATOM   1598  C   LYS A  98      62.132  72.438 114.813  1.00  0.00           C
ATOM   1599  O   LYS A  98      63.302  72.417 115.173  1.00  0.00           O
ATOM   1600  N   ALA A  99      61.362  71.328 114.913  1.00  0.00           N
ATOM   1602  CA  ALA A  99      61.933  70.037 115.273  1.00  0.00           C
ATOM   1604  CB  ALA A  99      60.833  68.998 115.583  1.00  0.00           C
ATOM   1608  C   ALA A  99      62.942  69.457 114.263  1.00  0.00           C
ATOM   1609  O   ALA A  99      63.463  68.358 114.423  1.00  0.00           O
ATOM   1610  N   MET A 100      63.353  70.207 113.213  1.00  0.00           N
ATOM   1612  CA  MET A 100      64.582  69.897 112.503  1.00  0.00           C
ATOM   1614  CB  MET A 100      64.683  70.678 111.173  1.00  0.00           C
ATOM   1617  CG  MET A 100      63.823  70.087 110.053  1.00  0.00           C
ATOM   1620  SD  MET A 100      64.353  70.597 108.383  1.00  0.00           S
ATOM   1621  CE  MET A 100      64.652  72.337 108.773  1.00  0.00           C
ATOM   1625  C   MET A 100      65.853  70.267 113.233  1.00  0.00           C
ATOM   1626  O   MET A 100      66.963  69.858 112.873  1.00  0.00           O
ATOM   1627  N   LYS A 101      65.733  71.147 114.213  1.00  0.00           N
ATOM   1629  CA  LYS A 101      66.843  71.758 114.893  1.00  0.00           C
ATOM   1631  CB  LYS A 101      66.923  73.288 114.563  1.00  0.00           C
ATOM   1634  CG  LYS A 101      67.482  73.638 113.173  1.00  0.00           C
ATOM   1637  CD  LYS A 101      68.973  73.337 112.943  1.00  0.00           C
ATOM   1640  CE  LYS A 101      69.943  74.317 113.633  1.00  0.00           C
ATOM   1643  NZ  LYS A 101      70.063  75.587 112.893  1.00  0.00           N
ATOM   1647  C   LYS A 101      66.783  71.477 116.393  1.00  0.00           C
ATOM   1648  O   LYS A 101      67.653  71.937 117.123  1.00  0.00           O
ATOM   1649  N   HIS A 102      65.743  70.737 116.843  1.00  0.00           N
ATOM   1651  CA  HIS A 102      65.253  70.678 118.213  1.00  0.00           C
ATOM   1653  CB  HIS A 102      64.403  71.947 118.533  1.00  0.00           C
ATOM   1656  ND1 HIS A 102      64.803  73.868 116.913  1.00  0.00           N
ATOM   1658  CG  HIS A 102      64.993  73.288 118.143  1.00  0.00           C
ATOM   1659  CE1 HIS A 102      65.393  75.078 116.913  1.00  0.00           C
ATOM   1661  NE2 HIS A 102      65.893  75.367 118.103  1.00  0.00           N
ATOM   1662  CD2 HIS A 102      65.643  74.237 118.873  1.00  0.00           C
ATOM   1664  C   HIS A 102      64.403  69.388 118.333  1.00  0.00           C
ATOM   1665  O   HIS A 102      64.153  68.798 117.283  1.00  0.00           O
ATOM   1666  N   SER A 103      63.952  68.907 119.543  1.00  0.00           N
ATOM   1668  CA  SER A 103      63.293  67.578 119.713  1.00  0.00           C
ATOM   1670  CB  SER A 103      64.143  66.397 119.153  1.00  0.00           C
ATOM   1673  OG  SER A 103      65.493  66.417 119.643  1.00  0.00           O
ATOM   1675  C   SER A 103      62.973  67.167 121.173  1.00  0.00           C
ATOM   1676  O   SER A 103      63.823  67.377 122.033  1.00  0.00           O
ATOM   1677  N   ASP A 104      61.773  66.608 121.523  1.00  0.00           N
ATOM   1679  CA  ASP A 104      61.132  66.817 122.843  1.00  0.00           C
ATOM   1681  CB  ASP A 104      59.863  67.707 122.653  1.00  0.00           C
ATOM   1684  CG  ASP A 104      60.112  69.148 122.173  1.00  0.00           C
ATOM   1685  OD1 ASP A 104      59.423  70.037 122.733  1.00  0.00           O
ATOM   1686  OD2 ASP A 104      60.913  69.388 121.243  1.00  0.00           O
ATOM   1687  C   ASP A 104      60.723  65.567 123.723  1.00  0.00           C
ATOM   1688  O   ASP A 104      60.033  64.687 123.233  1.00  0.00           O
ATOM   1689  N   LYS A 105      61.063  65.477 125.083  1.00  0.00           N
ATOM   1691  CA  LYS A 105      60.353  64.627 126.123  1.00  0.00           C
ATOM   1693  CB  LYS A 105      60.362  63.097 125.813  1.00  0.00           C
ATOM   1696  CG  LYS A 105      59.353  62.318 126.673  1.00  0.00           C
ATOM   1699  CD  LYS A 105      58.643  61.138 126.013  1.00  0.00           C
ATOM   1702  CE  LYS A 105      57.303  60.908 126.733  1.00  0.00           C
ATOM   1705  NZ  LYS A 105      56.243  61.707 126.093  1.00  0.00           N
ATOM   1709  C   LYS A 105      60.663  64.867 127.673  1.00  0.00           C
ATOM   1710  O   LYS A 105      61.533  65.648 127.993  1.00  0.00           O
ATOM   1711  N   LEU A 106      59.933  64.237 128.693  1.00  0.00           N
ATOM   1713  CA  LEU A 106      60.343  63.917 130.103  1.00  0.00           C
ATOM   1715  CB  LEU A 106      60.232  65.178 131.013  1.00  0.00           C
ATOM   1718  CG  LEU A 106      60.413  65.237 132.563  1.00  0.00           C
ATOM   1720  CD1 LEU A 106      59.073  65.167 133.303  1.00  0.00           C
ATOM   1724  CD2 LEU A 106      61.493  64.388 133.243  1.00  0.00           C
ATOM   1728  C   LEU A 106      59.553  62.767 130.773  1.00  0.00           C
ATOM   1729  O   LEU A 106      58.403  62.507 130.433  1.00  0.00           O
ATOM   1730  N   PHE A 107      60.173  62.057 131.753  1.00  0.00           N
ATOM   1732  CA  PHE A 107      59.713  60.847 132.453  1.00  0.00           C
ATOM   1734  CB  PHE A 107      60.842  60.227 133.353  1.00  0.00           C
ATOM   1737  CG  PHE A 107      60.473  58.897 134.003  1.00  0.00           C
ATOM   1738  CD1 PHE A 107      60.933  57.678 133.463  1.00  0.00           C
ATOM   1740  CE1 PHE A 107      60.583  56.447 134.043  1.00  0.00           C
ATOM   1742  CZ  PHE A 107      59.763  56.417 135.173  1.00  0.00           C
ATOM   1744  CD2 PHE A 107      59.693  58.837 135.173  1.00  0.00           C
ATOM   1746  CE2 PHE A 107      59.313  57.617 135.733  1.00  0.00           C
ATOM   1748  C   PHE A 107      58.393  60.917 133.233  1.00  0.00           C
ATOM   1749  O   PHE A 107      57.542  60.037 133.093  1.00  0.00           O
ATOM   1750  N   VAL A 108      58.163  61.978 134.053  1.00  0.00           N
ATOM   1752  CA  VAL A 108      56.943  62.137 134.853  1.00  0.00           C
ATOM   1754  CB  VAL A 108      56.963  63.447 135.673  1.00  0.00           C
ATOM   1756  CG1 VAL A 108      55.753  63.517 136.633  1.00  0.00           C
ATOM   1760  CG2 VAL A 108      58.263  63.538 136.503  1.00  0.00           C
ATOM   1764  C   VAL A 108      55.702  62.097 133.963  1.00  0.00           C
ATOM   1765  O   VAL A 108      54.702  61.437 134.243  1.00  0.00           O
ATOM   1766  N   LEU A 109      55.813  62.737 132.783  1.00  0.00           N
ATOM   1768  CA  LEU A 109      54.743  62.967 131.843  1.00  0.00           C
ATOM   1770  CB  LEU A 109      55.063  64.207 131.003  1.00  0.00           C
ATOM   1773  CG  LEU A 109      55.553  65.437 131.783  1.00  0.00           C
ATOM   1775  CD1 LEU A 109      55.993  66.447 130.743  1.00  0.00           C
ATOM   1779  CD2 LEU A 109      54.493  66.038 132.713  1.00  0.00           C
ATOM   1783  C   LEU A 109      54.573  61.817 130.863  1.00  0.00           C
ATOM   1784  O   LEU A 109      53.713  61.857 129.983  1.00  0.00           O
ATOM   1785  N   ARG A 110      55.343  60.718 131.013  1.00  0.00           N
ATOM   1787  CA  ARG A 110      55.133  59.497 130.253  1.00  0.00           C
ATOM   1789  CB  ARG A 110      56.302  58.507 130.453  1.00  0.00           C
ATOM   1792  CG  ARG A 110      57.612  59.017 129.813  1.00  0.00           C
ATOM   1795  CD  ARG A 110      58.893  58.228 130.133  1.00  0.00           C
ATOM   1798  NE  ARG A 110      60.033  58.987 129.503  1.00  0.00           N
ATOM   1800  CZ  ARG A 110      60.523  58.827 128.283  1.00  0.00           C
ATOM   1801  NH1 ARG A 110      60.083  57.948 127.403  1.00  0.00           N
ATOM   1804  NH2 ARG A 110      61.533  59.608 127.953  1.00  0.00           N
ATOM   1807  C   ARG A 110      53.763  58.847 130.443  1.00  0.00           C
ATOM   1808  O   ARG A 110      53.163  58.367 129.483  1.00  0.00           O
ATOM   1809  N   VAL A 111      53.223  58.797 131.683  1.00  0.00           N
ATOM   1811  CA  VAL A 111      51.892  58.268 131.953  1.00  0.00           C
ATOM   1813  CB  VAL A 111      51.803  57.367 133.203  1.00  0.00           C
ATOM   1815  CG1 VAL A 111      52.732  56.147 133.063  1.00  0.00           C
ATOM   1819  CG2 VAL A 111      52.113  58.127 134.493  1.00  0.00           C
ATOM   1823  C   VAL A 111      50.733  59.258 131.883  1.00  0.00           C
ATOM   1824  O   VAL A 111      49.643  58.777 131.553  1.00  0.00           O
ATOM   1825  N   PRO A 112      50.783  60.578 132.113  1.00  0.00           N
ATOM   1826  CD  PRO A 112      51.682  61.237 133.063  1.00  0.00           C
ATOM   1829  CA  PRO A 112      49.793  61.507 131.593  1.00  0.00           C
ATOM   1831  CB  PRO A 112      50.333  62.897 131.983  1.00  0.00           C
ATOM   1834  CG  PRO A 112      51.073  62.617 133.293  1.00  0.00           C
ATOM   1837  C   PRO A 112      49.423  61.437 130.113  1.00  0.00           C
ATOM   1838  O   PRO A 112      50.263  61.237 129.243  1.00  0.00           O
ATOM   1839  N   ASP A 113      48.123  61.657 129.843  1.00  0.00           N
ATOM   1841  CA  ASP A 113      47.533  61.968 128.553  1.00  0.00           C
ATOM   1843  CB  ASP A 113      46.043  61.527 128.513  1.00  0.00           C
ATOM   1846  CG  ASP A 113      45.893  60.017 128.573  1.00  0.00           C
ATOM   1847  OD1 ASP A 113      46.822  59.317 128.103  1.00  0.00           O
ATOM   1848  OD2 ASP A 113      44.813  59.547 129.023  1.00  0.00           O
ATOM   1849  C   ASP A 113      47.633  63.468 128.263  1.00  0.00           C
ATOM   1850  O   ASP A 113      48.153  64.258 129.053  1.00  0.00           O
ATOM   1851  N   LEU A 114      47.123  63.897 127.083  1.00  0.00           N
ATOM   1853  CA  LEU A 114      47.043  65.297 126.673  1.00  0.00           C
ATOM   1855  CB  LEU A 114      46.443  65.447 125.233  1.00  0.00           C
ATOM   1858  CG  LEU A 114      46.803  64.407 124.143  1.00  0.00           C
ATOM   1860  CD1 LEU A 114      46.283  64.928 122.793  1.00  0.00           C
ATOM   1864  CD2 LEU A 114      48.303  64.097 123.993  1.00  0.00           C
ATOM   1868  C   LEU A 114      46.193  66.197 127.593  1.00  0.00           C
ATOM   1869  O   LEU A 114      46.542  67.347 127.823  1.00  0.00           O
ATOM   1870  N   THR A 115      45.042  65.657 128.063  1.00  0.00           N
ATOM   1872  CA  THR A 115      43.973  66.347 128.783  1.00  0.00           C
ATOM   1874  CB  THR A 115      42.603  65.757 128.413  1.00  0.00           C
ATOM   1876  OG1 THR A 115      42.503  64.347 128.653  1.00  0.00           O
ATOM   1878  CG2 THR A 115      42.403  65.957 126.903  1.00  0.00           C
ATOM   1882  C   THR A 115      44.063  66.487 130.313  1.00  0.00           C
ATOM   1883  O   THR A 115      43.473  67.457 130.793  1.00  0.00           O
ATOM   1884  N   PRO A 116      44.763  65.678 131.133  1.00  0.00           N
ATOM   1885  CD  PRO A 116      45.033  64.267 130.833  1.00  0.00           C
ATOM   1888  CA  PRO A 116      45.033  65.917 132.543  1.00  0.00           C
ATOM   1890  CB  PRO A 116      46.243  65.007 132.773  1.00  0.00           C
ATOM   1893  CG  PRO A 116      45.813  63.727 132.053  1.00  0.00           C
ATOM   1896  C   PRO A 116      45.273  67.318 133.073  1.00  0.00           C
ATOM   1897  O   PRO A 116      45.943  68.127 132.433  1.00  0.00           O
ATOM   1898  N   GLN A 117      44.823  67.587 134.313  1.00  0.00           N
ATOM   1900  CA  GLN A 117      44.882  68.897 134.953  1.00  0.00           C
ATOM   1902  CB  GLN A 117      44.333  68.757 136.403  1.00  0.00           C
ATOM   1905  CG  GLN A 117      45.123  67.797 137.343  1.00  0.00           C
ATOM   1908  CD  GLN A 117      44.343  67.457 138.613  1.00  0.00           C
ATOM   1909  OE1 GLN A 117      43.243  67.927 138.913  1.00  0.00           O
ATOM   1910  NE2 GLN A 117      44.993  66.617 139.443  1.00  0.00           N
ATOM   1913  C   GLN A 117      46.263  69.538 134.963  1.00  0.00           C
ATOM   1914  O   GLN A 117      46.443  70.707 134.633  1.00  0.00           O
ATOM   1915  N   GLN A 118      47.293  68.727 135.273  1.00  0.00           N
ATOM   1917  CA  GLN A 118      48.673  69.127 135.253  1.00  0.00           C
ATOM   1919  CB  GLN A 118      49.543  68.008 135.893  1.00  0.00           C
ATOM   1922  CG  GLN A 118      49.823  66.758 135.023  1.00  0.00           C
ATOM   1925  CD  GLN A 118      51.123  66.898 134.213  1.00  0.00           C
ATOM   1926  OE1 GLN A 118      52.123  67.438 134.713  1.00  0.00           O
ATOM   1927  NE2 GLN A 118      51.092  66.388 132.953  1.00  0.00           N
ATOM   1930  C   GLN A 118      49.153  69.547 133.873  1.00  0.00           C
ATOM   1931  O   GLN A 118      49.873  70.527 133.743  1.00  0.00           O
ATOM   1932  N   ALA A 119      48.732  68.868 132.783  1.00  0.00           N
ATOM   1934  CA  ALA A 119      49.083  69.227 131.423  1.00  0.00           C
ATOM   1936  CB  ALA A 119      48.592  68.138 130.453  1.00  0.00           C
ATOM   1940  C   ALA A 119      48.522  70.587 131.023  1.00  0.00           C
ATOM   1941  O   ALA A 119      49.203  71.417 130.403  1.00  0.00           O
ATOM   1942  N   THR A 120      47.263  70.827 131.423  1.00  0.00           N
ATOM   1944  CA  THR A 120      46.552  72.087 131.343  1.00  0.00           C
ATOM   1946  CB  THR A 120      45.103  71.888 131.813  1.00  0.00           C
ATOM   1948  OG1 THR A 120      44.483  70.977 130.913  1.00  0.00           O
ATOM   1950  CG2 THR A 120      44.303  73.197 131.813  1.00  0.00           C
ATOM   1954  C   THR A 120      47.223  73.207 132.113  1.00  0.00           C
ATOM   1955  O   THR A 120      47.443  74.297 131.573  1.00  0.00           O
ATOM   1956  N   ASP A 121      47.653  72.947 133.363  1.00  0.00           N
ATOM   1958  CA  ASP A 121      48.473  73.837 134.173  1.00  0.00           C
ATOM   1960  CB  ASP A 121      48.723  73.268 135.603  1.00  0.00           C
ATOM   1963  CG  ASP A 121      47.563  73.517 136.533  1.00  0.00           C
ATOM   1964  OD1 ASP A 121      46.513  74.047 136.103  1.00  0.00           O
ATOM   1965  OD2 ASP A 121      47.732  73.197 137.743  1.00  0.00           O
ATOM   1966  C   ASP A 121      49.833  74.197 133.593  1.00  0.00           C
ATOM   1967  O   ASP A 121      50.223  75.367 133.633  1.00  0.00           O
ATOM   1968  N   ILE A 122      50.603  73.248 133.013  1.00  0.00           N
ATOM   1970  CA  ILE A 122      51.913  73.538 132.403  1.00  0.00           C
ATOM   1972  CB  ILE A 122      52.623  72.298 131.833  1.00  0.00           C
ATOM   1974  CG2 ILE A 122      53.953  72.697 131.153  1.00  0.00           C
ATOM   1978  CG1 ILE A 122      52.923  71.188 132.863  1.00  0.00           C
ATOM   1981  CD  ILE A 122      53.153  69.827 132.173  1.00  0.00           C
ATOM   1985  C   ILE A 122      51.733  74.577 131.293  1.00  0.00           C
ATOM   1986  O   ILE A 122      52.423  75.597 131.233  1.00  0.00           O
ATOM   1987  N   THR A 123      50.683  74.367 130.473  1.00  0.00           N
ATOM   1989  CA  THR A 123      50.273  75.318 129.443  1.00  0.00           C
ATOM   1991  CB  THR A 123      49.073  74.837 128.623  1.00  0.00           C
ATOM   1993  OG1 THR A 123      49.192  73.487 128.183  1.00  0.00           O
ATOM   1995  CG2 THR A 123      48.953  75.687 127.353  1.00  0.00           C
ATOM   1999  C   THR A 123      49.903  76.677 130.023  1.00  0.00           C
ATOM   2000  O   THR A 123      50.273  77.737 129.503  1.00  0.00           O
ATOM   2001  N   ALA A 124      49.153  76.687 131.143  1.00  0.00           N
ATOM   2003  CA  ALA A 124      48.693  77.867 131.843  1.00  0.00           C
ATOM   2005  CB  ALA A 124      47.763  77.487 133.013  1.00  0.00           C
ATOM   2009  C   ALA A 124      49.793  78.797 132.343  1.00  0.00           C
ATOM   2010  O   ALA A 124      49.673  80.018 132.283  1.00  0.00           O
ATOM   2011  N   PHE A 125      50.903  78.257 132.893  1.00  0.00           N
ATOM   2013  CA  PHE A 125      52.103  79.027 133.153  1.00  0.00           C
ATOM   2015  CB  PHE A 125      53.033  78.347 134.163  1.00  0.00           C
ATOM   2018  CG  PHE A 125      52.293  78.397 135.463  1.00  0.00           C
ATOM   2019  CD1 PHE A 125      51.552  77.288 135.893  1.00  0.00           C
ATOM   2021  CE1 PHE A 125      50.793  77.367 137.063  1.00  0.00           C
ATOM   2023  CZ  PHE A 125      50.772  78.548 137.803  1.00  0.00           C
ATOM   2025  CD2 PHE A 125      52.313  79.557 136.243  1.00  0.00           C
ATOM   2027  CE2 PHE A 125      51.533  79.647 137.403  1.00  0.00           C
ATOM   2029  C   PHE A 125      52.862  79.477 131.943  1.00  0.00           C
ATOM   2030  O   PHE A 125      53.253  80.638 131.843  1.00  0.00           O
ATOM   2031  N   ALA A 126      53.033  78.597 130.943  1.00  0.00           N
ATOM   2033  CA  ALA A 126      53.683  78.908 129.693  1.00  0.00           C
ATOM   2035  CB  ALA A 126      53.713  77.638 128.813  1.00  0.00           C
ATOM   2039  C   ALA A 126      53.033  80.067 128.943  1.00  0.00           C
ATOM   2040  O   ALA A 126      53.713  80.957 128.433  1.00  0.00           O
ATOM   2041  N   ASN A 127      51.673  80.108 128.933  1.00  0.00           N
ATOM   2043  CA  ASN A 127      50.913  81.148 128.273  1.00  0.00           C
ATOM   2045  CB  ASN A 127      49.493  80.628 127.893  1.00  0.00           C
ATOM   2048  CG  ASN A 127      48.513  80.427 129.033  1.00  0.00           C
ATOM   2049  OD1 ASN A 127      48.353  81.237 129.953  1.00  0.00           O
ATOM   2050  ND2 ASN A 127      47.713  79.337 128.963  1.00  0.00           N
ATOM   2053  C   ASN A 127      50.873  82.487 129.023  1.00  0.00           C
ATOM   2054  O   ASN A 127      50.763  83.517 128.373  1.00  0.00           O
ATOM   2055  N   LYS A 128      51.043  82.477 130.373  1.00  0.00           N
ATOM   2057  CA  LYS A 128      51.302  83.657 131.193  1.00  0.00           C
ATOM   2059  CB  LYS A 128      51.263  83.347 132.723  1.00  0.00           C
ATOM   2062  CG  LYS A 128      49.842  83.347 133.303  1.00  0.00           C
ATOM   2065  CD  LYS A 128      49.823  83.178 134.833  1.00  0.00           C
ATOM   2068  CE  LYS A 128      50.143  81.767 135.353  1.00  0.00           C
ATOM   2071  NZ  LYS A 128      49.173  80.748 134.893  1.00  0.00           N
ATOM   2075  C   LYS A 128      52.573  84.398 130.853  1.00  0.00           C
ATOM   2076  O   LYS A 128      52.662  85.617 130.973  1.00  0.00           O
ATOM   2077  N   ILE A 129      53.623  83.648 130.503  1.00  0.00           N
ATOM   2079  CA  ILE A 129      54.952  84.167 130.323  1.00  0.00           C
ATOM   2081  CB  ILE A 129      55.923  83.017 130.513  1.00  0.00           C
ATOM   2083  CG2 ILE A 129      57.353  83.457 130.143  1.00  0.00           C
ATOM   2087  CG1 ILE A 129      55.853  82.438 131.953  1.00  0.00           C
ATOM   2090  CD  ILE A 129      56.692  83.167 132.993  1.00  0.00           C
ATOM   2094  C   ILE A 129      55.162  84.877 128.993  1.00  0.00           C
ATOM   2095  O   ILE A 129      55.913  85.847 128.933  1.00  0.00           O
ATOM   2096  N   LYS A 130      54.493  84.417 127.903  1.00  0.00           N
ATOM   2098  CA  LYS A 130      54.623  84.917 126.543  1.00  0.00           C
ATOM   2100  CB  LYS A 130      53.473  84.437 125.613  1.00  0.00           C
ATOM   2103  CG  LYS A 130      53.293  85.248 124.313  1.00  0.00           C
ATOM   2106  CD  LYS A 130      52.353  84.597 123.293  1.00  0.00           C
ATOM   2109  CE  LYS A 130      52.993  83.438 122.513  1.00  0.00           C
ATOM   2112  NZ  LYS A 130      54.122  83.968 121.703  1.00  0.00           N
ATOM   2116  C   LYS A 130      54.943  86.408 126.323  1.00  0.00           C
ATOM   2117  O   LYS A 130      54.192  87.307 126.713  1.00  0.00           O
ATOM   2118  N   ASP A 131      56.053  86.697 125.613  1.00  0.00           N
ATOM   2120  CA  ASP A 131      56.453  88.047 125.353  1.00  0.00           C
ATOM   2122  CB  ASP A 131      57.872  88.288 125.943  1.00  0.00           C
ATOM   2125  CG  ASP A 131      59.073  87.818 125.113  1.00  0.00           C
ATOM   2126  OD1 ASP A 131      58.912  86.998 124.173  1.00  0.00           O
ATOM   2127  OD2 ASP A 131      60.203  88.237 125.453  1.00  0.00           O
ATOM   2128  C   ASP A 131      56.283  88.318 123.863  1.00  0.00           C
ATOM   2129  O   ASP A 131      55.733  87.507 123.113  1.00  0.00           O
ATOM   2130  N   SER A 132      56.743  89.498 123.413  1.00  0.00           N
ATOM   2132  CA  SER A 132      56.723  89.867 122.013  1.00  0.00           C
ATOM   2134  CB  SER A 132      56.612  91.397 121.833  1.00  0.00           C
ATOM   2137  OG  SER A 132      55.442  91.977 122.423  1.00  0.00           O
ATOM   2139  C   SER A 132      58.033  89.477 121.333  1.00  0.00           C
ATOM   2140  O   SER A 132      58.193  89.638 120.133  1.00  0.00           O
ATOM   2141  N   GLY A 133      58.963  88.838 122.073  1.00  0.00           N
ATOM   2143  CA  GLY A 133      60.343  88.578 121.713  1.00  0.00           C
ATOM   2146  C   GLY A 133      61.313  89.248 122.663  1.00  0.00           C
ATOM   2147  O   GLY A 133      61.113  90.377 123.093  1.00  0.00           O
ATOM   2148  N   TYR A 134      62.423  88.568 123.033  1.00  0.00           N
ATOM   2150  CA  TYR A 134      63.472  89.207 123.803  1.00  0.00           C
ATOM   2152  CB  TYR A 134      64.522  88.237 124.443  1.00  0.00           C
ATOM   2155  CG  TYR A 134      63.973  87.388 125.553  1.00  0.00           C
ATOM   2156  CD1 TYR A 134      63.483  87.967 126.733  1.00  0.00           C
ATOM   2158  CE1 TYR A 134      63.023  87.167 127.783  1.00  0.00           C
ATOM   2160  CZ  TYR A 134      63.012  85.777 127.653  1.00  0.00           C
ATOM   2161  OH  TYR A 134      62.482  84.987 128.683  1.00  0.00           O
ATOM   2163  CD2 TYR A 134      64.033  85.987 125.463  1.00  0.00           C
ATOM   2165  CE2 TYR A 134      63.522  85.187 126.493  1.00  0.00           C
ATOM   2167  C   TYR A 134      64.253  90.158 122.923  1.00  0.00           C
ATOM   2168  O   TYR A 134      64.943  89.717 122.003  1.00  0.00           O
ATOM   2169  N   ASN A 135      64.173  91.468 123.203  1.00  0.00           N
ATOM   2171  CA  ASN A 135      65.052  92.477 122.603  1.00  0.00           C
ATOM   2173  CB  ASN A 135      64.763  93.897 123.153  1.00  0.00           C
ATOM   2176  CG  ASN A 135      63.293  94.167 122.883  1.00  0.00           C
ATOM   2177  OD1 ASN A 135      62.833  94.007 121.753  1.00  0.00           O
ATOM   2178  ND2 ASN A 135      62.533  94.568 123.923  1.00  0.00           N
ATOM   2181  C   ASN A 135      66.513  92.207 122.833  1.00  0.00           C
ATOM   2182  O   ASN A 135      66.863  91.468 123.753  1.00  0.00           O
ATOM   2183  N   TYR A 136      67.433  92.818 122.063  1.00  0.00           N
ATOM   2185  CA  TYR A 136      68.862  92.538 122.163  1.00  0.00           C
ATOM   2187  CB  TYR A 136      69.683  93.377 121.143  1.00  0.00           C
ATOM   2190  CG  TYR A 136      71.153  93.027 121.123  1.00  0.00           C
ATOM   2191  CD1 TYR A 136      71.653  92.167 120.133  1.00  0.00           C
ATOM   2193  CE1 TYR A 136      72.993  91.777 120.113  1.00  0.00           C
ATOM   2195  CZ  TYR A 136      73.882  92.267 121.073  1.00  0.00           C
ATOM   2196  OH  TYR A 136      75.232  91.847 121.063  1.00  0.00           O
ATOM   2198  CD2 TYR A 136      72.063  93.548 122.063  1.00  0.00           C
ATOM   2200  CE2 TYR A 136      73.413  93.167 122.033  1.00  0.00           C
ATOM   2202  C   TYR A 136      69.372  92.718 123.593  1.00  0.00           C
ATOM   2203  O   TYR A 136      70.033  91.837 124.123  1.00  0.00           O
ATOM   2204  N   ARG A 137      68.982  93.797 124.303  1.00  0.00           N
ATOM   2206  CA  ARG A 137      69.293  93.908 125.723  1.00  0.00           C
ATOM   2208  CB  ARG A 137      68.873  95.267 126.303  1.00  0.00           C
ATOM   2211  CG  ARG A 137      69.522  95.498 127.693  1.00  0.00           C
ATOM   2214  CD  ARG A 137      69.113  96.767 128.433  1.00  0.00           C
ATOM   2217  NE  ARG A 137      67.653  96.608 128.613  1.00  0.00           N
ATOM   2219  CZ  ARG A 137      66.923  97.318 129.453  1.00  0.00           C
ATOM   2220  NH1 ARG A 137      67.423  98.288 130.173  1.00  0.00           N
ATOM   2223  NH2 ARG A 137      65.643  96.998 129.513  1.00  0.00           N
ATOM   2226  C   ARG A 137      68.783  92.777 126.633  1.00  0.00           C
ATOM   2227  O   ARG A 137      69.403  92.407 127.633  1.00  0.00           O
ATOM   2228  N   GLY A 138      67.632  92.138 126.333  1.00  0.00           N
ATOM   2230  CA  GLY A 138      67.123  90.977 127.073  1.00  0.00           C
ATOM   2233  C   GLY A 138      67.923  89.727 126.813  1.00  0.00           C
ATOM   2234  O   GLY A 138      68.083  88.877 127.683  1.00  0.00           O
ATOM   2235  N   ILE A 139      68.493  89.638 125.603  1.00  0.00           N
ATOM   2237  CA  ILE A 139      69.463  88.638 125.223  1.00  0.00           C
ATOM   2239  CB  ILE A 139      69.473  88.467 123.693  1.00  0.00           C
ATOM   2241  CG2 ILE A 139      70.433  87.328 123.283  1.00  0.00           C
ATOM   2245  CG1 ILE A 139      68.063  88.207 123.103  1.00  0.00           C
ATOM   2248  CD  ILE A 139      67.982  88.498 121.593  1.00  0.00           C
ATOM   2252  C   ILE A 139      70.842  89.027 125.763  1.00  0.00           C
ATOM   2253  O   ILE A 139      71.813  88.297 125.663  1.00  0.00           O
ATOM   2254  N   VAL A 140      70.993  90.218 126.403  1.00  0.00           N
ATOM   2256  CA  VAL A 140      72.222  90.697 127.023  1.00  0.00           C
ATOM   2258  CB  VAL A 140      72.552  92.118 126.593  1.00  0.00           C
ATOM   2260  CG1 VAL A 140      73.573  92.858 127.483  1.00  0.00           C
ATOM   2264  CG2 VAL A 140      73.063  92.108 125.133  1.00  0.00           C
ATOM   2268  C   VAL A 140      72.202  90.617 128.543  1.00  0.00           C
ATOM   2269  O   VAL A 140      73.243  90.427 129.193  1.00  0.00           O
ATOM   2270  N   GLU A 141      71.022  90.567 129.183  1.00  0.00           N
ATOM   2272  CA  GLU A 141      70.873  90.067 130.553  1.00  0.00           C
ATOM   2274  CB  GLU A 141      69.423  90.257 131.093  1.00  0.00           C
ATOM   2277  CG  GLU A 141      68.943  91.738 131.223  1.00  0.00           C
ATOM   2280  CD  GLU A 141      69.673  92.557 132.283  1.00  0.00           C
ATOM   2281  OE1 GLU A 141      69.613  92.178 133.473  1.00  0.00           O
ATOM   2282  OE2 GLU A 141      70.263  93.607 131.933  1.00  0.00           O
ATOM   2283  C   GLU A 141      71.222  88.578 130.583  1.00  0.00           C
ATOM   2284  O   GLU A 141      71.473  87.977 131.633  1.00  0.00           O
ATOM   2285  N   PHE A 142      71.272  88.008 129.373  1.00  0.00           N
ATOM   2287  CA  PHE A 142      71.743  86.707 129.003  1.00  0.00           C
ATOM   2289  CB  PHE A 142      70.543  85.888 128.453  1.00  0.00           C
ATOM   2292  CG  PHE A 142      69.412  85.777 129.433  1.00  0.00           C
ATOM   2293  CD1 PHE A 142      69.663  85.638 130.813  1.00  0.00           C
ATOM   2295  CE1 PHE A 142      68.643  85.327 131.693  1.00  0.00           C
ATOM   2297  CZ  PHE A 142      67.353  85.197 131.213  1.00  0.00           C
ATOM   2299  CD2 PHE A 142      68.093  85.678 128.963  1.00  0.00           C
ATOM   2301  CE2 PHE A 142      67.063  85.407 129.853  1.00  0.00           C
ATOM   2303  C   PHE A 142      72.783  86.777 127.873  1.00  0.00           C
ATOM   2304  O   PHE A 142      72.653  86.037 126.903  1.00  0.00           O
ATOM   2305  N   ILE A 143      73.833  87.637 127.923  1.00  0.00           N
ATOM   2307  CA  ILE A 143      74.903  87.647 126.903  1.00  0.00           C
ATOM   2309  CB  ILE A 143      76.043  88.688 127.083  1.00  0.00           C
ATOM   2311  CG2 ILE A 143      75.753  89.938 126.243  1.00  0.00           C
ATOM   2315  CG1 ILE A 143      76.382  89.048 128.553  1.00  0.00           C
ATOM   2318  CD  ILE A 143      77.673  89.867 128.683  1.00  0.00           C
ATOM   2322  C   ILE A 143      75.622  86.307 126.733  1.00  0.00           C
ATOM   2323  O   ILE A 143      76.132  85.818 127.743  1.00  0.00           O
ATOM   2324  N   PRO A 144      75.823  85.707 125.543  1.00  0.00           N
ATOM   2325  CD  PRO A 144      75.323  86.268 124.303  1.00  0.00           C
ATOM   2328  CA  PRO A 144      76.993  84.877 125.303  1.00  0.00           C
ATOM   2330  CB  PRO A 144      76.963  84.507 123.813  1.00  0.00           C
ATOM   2333  CG  PRO A 144      75.902  85.427 123.163  1.00  0.00           C
ATOM   2336  C   PRO A 144      78.302  85.557 125.723  1.00  0.00           C
ATOM   2337  O   PRO A 144      78.472  86.758 125.583  1.00  0.00           O
ATOM   2338  N   PHE A 145      79.203  84.787 126.313  1.00  0.00           N
ATOM   2340  CA  PHE A 145      80.243  85.307 127.163  1.00  0.00           C
ATOM   2342  CB  PHE A 145      80.052  84.837 128.623  1.00  0.00           C
ATOM   2345  CG  PHE A 145      79.632  83.388 128.713  1.00  0.00           C
ATOM   2346  CD1 PHE A 145      78.283  83.078 128.923  1.00  0.00           C
ATOM   2348  CE1 PHE A 145      77.893  81.777 129.253  1.00  0.00           C
ATOM   2350  CZ  PHE A 145      78.842  80.757 129.313  1.00  0.00           C
ATOM   2352  CD2 PHE A 145      80.563  82.347 128.693  1.00  0.00           C
ATOM   2354  CE2 PHE A 145      80.173  81.027 128.983  1.00  0.00           C
ATOM   2356  C   PHE A 145      81.623  84.987 126.663  1.00  0.00           C
ATOM   2357  O   PHE A 145      81.873  84.037 125.933  1.00  0.00           O
ATOM   2358  N   MET A 146      82.582  85.807 127.113  1.00  0.00           N
ATOM   2360  CA  MET A 146      84.002  85.557 126.993  1.00  0.00           C
ATOM   2362  CB  MET A 146      84.623  86.638 126.093  1.00  0.00           C
ATOM   2365  CG  MET A 146      84.292  86.367 124.613  1.00  0.00           C
ATOM   2368  SD  MET A 146      85.243  84.977 123.943  1.00  0.00           S
ATOM   2369  CE  MET A 146      86.772  85.928 123.793  1.00  0.00           C
ATOM   2373  C   MET A 146      84.613  85.567 128.373  1.00  0.00           C
ATOM   2374  O   MET A 146      84.303  86.468 129.153  1.00  0.00           O
ATOM   2375  N   VAL A 147      85.443  84.577 128.733  1.00  0.00           N
ATOM   2377  CA  VAL A 147      85.763  84.297 130.123  1.00  0.00           C
ATOM   2379  CB  VAL A 147      85.273  82.927 130.573  1.00  0.00           C
ATOM   2381  CG1 VAL A 147      85.623  82.687 132.043  1.00  0.00           C
ATOM   2385  CG2 VAL A 147      83.732  82.917 130.403  1.00  0.00           C
ATOM   2389  C   VAL A 147      87.242  84.507 130.383  1.00  0.00           C
ATOM   2390  O   VAL A 147      88.103  84.027 129.653  1.00  0.00           O
ATOM   2391  N   THR A 148      87.552  85.277 131.443  1.00  0.00           N
ATOM   2393  CA  THR A 148      88.893  85.757 131.773  1.00  0.00           C
ATOM   2395  CB  THR A 148      88.913  87.267 132.083  1.00  0.00           C
ATOM   2397  OG1 THR A 148      88.072  87.998 131.193  1.00  0.00           O
ATOM   2399  CG2 THR A 148      90.323  87.868 131.923  1.00  0.00           C
ATOM   2403  C   THR A 148      89.403  84.927 132.943  1.00  0.00           C
ATOM   2404  O   THR A 148      89.343  83.698 132.933  1.00  0.00           O
ATOM   2405  N   ARG A 149      89.942  85.547 134.013  1.00  0.00           N
ATOM   2407  CA  ARG A 149      90.332  84.837 135.223  1.00  0.00           C
ATOM   2409  CB  ARG A 149      91.343  85.667 136.053  1.00  0.00           C
ATOM   2412  CG  ARG A 149      91.862  84.968 137.333  1.00  0.00           C
ATOM   2415  CD  ARG A 149      92.843  83.817 137.053  1.00  0.00           C
ATOM   2418  NE  ARG A 149      93.063  83.078 138.333  1.00  0.00           N
ATOM   2420  CZ  ARG A 149      93.993  83.388 139.223  1.00  0.00           C
ATOM   2421  NH1 ARG A 149      94.632  84.538 139.213  1.00  0.00           N
ATOM   2424  NH2 ARG A 149      94.272  82.567 140.223  1.00  0.00           N
ATOM   2427  C   ARG A 149      89.123  84.587 136.093  1.00  0.00           C
ATOM   2428  O   ARG A 149      88.403  85.508 136.453  1.00  0.00           O
ATOM   2429  N   GLN A 150      88.902  83.327 136.493  1.00  0.00           N
ATOM   2431  CA  GLN A 150      87.902  82.988 137.473  1.00  0.00           C
ATOM   2433  CB  GLN A 150      86.713  82.167 136.903  1.00  0.00           C
ATOM   2436  CG  GLN A 150      87.092  80.868 136.153  1.00  0.00           C
ATOM   2439  CD  GLN A 150      87.153  79.577 137.003  1.00  0.00           C
ATOM   2440  OE1 GLN A 150      88.153  79.227 137.633  1.00  0.00           O
ATOM   2441  NE2 GLN A 150      86.073  78.768 136.903  1.00  0.00           N
ATOM   2444  C   GLN A 150      88.552  82.217 138.573  1.00  0.00           C
ATOM   2445  O   GLN A 150      89.683  81.738 138.473  1.00  0.00           O
ATOM   2446  N   MET A 151      87.813  82.087 139.673  1.00  0.00           N
ATOM   2448  CA  MET A 151      88.053  81.127 140.703  1.00  0.00           C
ATOM   2450  CB  MET A 151      88.312  81.847 142.053  1.00  0.00           C
ATOM   2453  CG  MET A 151      87.132  82.667 142.643  1.00  0.00           C
ATOM   2456  SD  MET A 151      86.722  84.248 141.843  1.00  0.00           S
ATOM   2457  CE  MET A 151      85.183  83.757 140.993  1.00  0.00           C
ATOM   2461  C   MET A 151      86.813  80.277 140.763  1.00  0.00           C
ATOM   2462  O   MET A 151      85.743  80.638 140.263  1.00  0.00           O
ATOM   2463  N   CYS A 152      86.912  79.118 141.433  1.00  0.00           N
ATOM   2465  CA  CYS A 152      85.772  78.297 141.733  1.00  0.00           C
ATOM   2467  CB  CYS A 152      85.603  77.068 140.793  1.00  0.00           C
ATOM   2470  SG  CYS A 152      87.073  75.998 140.613  1.00  0.00           S
ATOM   2472  C   CYS A 152      86.013  77.927 143.163  1.00  0.00           C
ATOM   2473  O   CYS A 152      87.143  78.027 143.643  1.00  0.00           O
ATOM   2474  N   SER A 153      84.952  77.578 143.893  1.00  0.00           N
ATOM   2476  CA  SER A 153      85.052  77.197 145.283  1.00  0.00           C
ATOM   2478  CB  SER A 153      83.902  77.718 146.203  1.00  0.00           C
ATOM   2481  OG  SER A 153      82.622  77.267 145.773  1.00  0.00           O
ATOM   2483  C   SER A 153      85.052  75.707 145.303  1.00  0.00           C
ATOM   2484  O   SER A 153      84.303  75.037 144.593  1.00  0.00           O
ATOM   2485  N   LEU A 154      85.952  75.147 146.113  1.00  0.00           N
ATOM   2487  CA  LEU A 154      86.073  73.727 146.213  1.00  0.00           C
ATOM   2489  CB  LEU A 154      87.493  73.227 145.883  1.00  0.00           C
ATOM   2492  CG  LEU A 154      88.013  73.647 144.493  1.00  0.00           C
ATOM   2494  CD1 LEU A 154      89.362  72.977 144.253  1.00  0.00           C
ATOM   2498  CD2 LEU A 154      87.092  73.297 143.313  1.00  0.00           C
ATOM   2502  C   LEU A 154      85.672  73.327 147.603  1.00  0.00           C
ATOM   2503  O   LEU A 154      86.183  73.807 148.623  1.00  0.00           O
ATOM   2504  N   ASN A 155      84.713  72.417 147.663  1.00  0.00           N
ATOM   2506  CA  ASN A 155      84.243  71.867 148.893  1.00  0.00           C
ATOM   2508  CB  ASN A 155      83.083  72.707 149.453  1.00  0.00           C
ATOM   2511  CG  ASN A 155      82.862  72.318 150.903  1.00  0.00           C
ATOM   2512  OD1 ASN A 155      83.533  72.787 151.833  1.00  0.00           O
ATOM   2513  ND2 ASN A 155      81.922  71.388 151.133  1.00  0.00           N
ATOM   2516  C   ASN A 155      83.823  70.457 148.503  1.00  0.00           C
ATOM   2517  O   ASN A 155      83.373  70.277 147.363  1.00  0.00           O
ATOM   2518  N   PRO A 156      83.972  69.437 149.323  1.00  0.00           N
ATOM   2519  CD  PRO A 156      84.812  69.447 150.513  1.00  0.00           C
ATOM   2522  CA  PRO A 156      83.433  68.108 149.033  1.00  0.00           C
ATOM   2524  CB  PRO A 156      83.802  67.267 150.253  1.00  0.00           C
ATOM   2527  CG  PRO A 156      85.033  67.968 150.833  1.00  0.00           C
ATOM   2530  C   PRO A 156      81.952  68.078 148.743  1.00  0.00           C
ATOM   2531  O   PRO A 156      81.183  68.818 149.343  1.00  0.00           O
ATOM   2532  N   PHE A 157      81.563  67.218 147.803  1.00  0.00           N
ATOM   2534  CA  PHE A 157      80.213  67.147 147.323  1.00  0.00           C
ATOM   2536  CB  PHE A 157      80.033  67.977 146.013  1.00  0.00           C
ATOM   2539  CG  PHE A 157      81.153  67.707 145.023  1.00  0.00           C
ATOM   2540  CD1 PHE A 157      81.232  66.468 144.373  1.00  0.00           C
ATOM   2542  CE1 PHE A 157      82.323  66.167 143.543  1.00  0.00           C
ATOM   2544  CZ  PHE A 157      83.312  67.117 143.333  1.00  0.00           C
ATOM   2546  CD2 PHE A 157      82.143  68.667 144.773  1.00  0.00           C
ATOM   2548  CE2 PHE A 157      83.223  68.367 143.933  1.00  0.00           C
ATOM   2550  C   PHE A 157      79.872  65.687 147.123  1.00  0.00           C
ATOM   2551  O   PHE A 157      80.743  64.818 147.043  1.00  0.00           O
ATOM   2552  N   SER A 158      78.573  65.377 147.053  1.00  0.00           N
ATOM   2554  CA  SER A 158      78.073  64.078 146.683  1.00  0.00           C
ATOM   2556  CB  SER A 158      76.613  63.928 147.173  1.00  0.00           C
ATOM   2559  OG  SER A 158      76.173  62.587 147.073  1.00  0.00           O
ATOM   2561  C   SER A 158      78.153  63.917 145.173  1.00  0.00           C
ATOM   2562  O   SER A 158      78.823  63.008 144.693  1.00  0.00           O
ATOM   2563  N   GLU A 159      77.583  64.867 144.413  1.00  0.00           N
ATOM   2565  CA  GLU A 159      77.683  64.897 142.973  1.00  0.00           C
ATOM   2567  CB  GLU A 159      76.313  64.707 142.283  1.00  0.00           C
ATOM   2570  CG  GLU A 159      75.643  63.358 142.653  1.00  0.00           C
ATOM   2573  CD  GLU A 159      74.333  63.138 141.903  1.00  0.00           C
ATOM   2574  OE1 GLU A 159      73.823  64.087 141.253  1.00  0.00           O
ATOM   2575  OE2 GLU A 159      73.813  61.997 141.973  1.00  0.00           O
ATOM   2576  C   GLU A 159      78.253  66.227 142.563  1.00  0.00           C
ATOM   2577  O   GLU A 159      77.903  67.288 143.073  1.00  0.00           O
ATOM   2578  N   ASP A 160      79.203  66.207 141.613  1.00  0.00           N
ATOM   2580  CA  ASP A 160      79.823  67.388 141.063  1.00  0.00           C
ATOM   2582  CB  ASP A 160      81.073  67.007 140.223  1.00  0.00           C
ATOM   2585  CG  ASP A 160      80.852  65.897 139.213  1.00  0.00           C
ATOM   2586  OD1 ASP A 160      80.373  64.788 139.603  1.00  0.00           O
ATOM   2587  OD2 ASP A 160      81.222  66.117 138.033  1.00  0.00           O
ATOM   2588  C   ASP A 160      78.882  68.318 140.283  1.00  0.00           C
ATOM   2589  O   ASP A 160      78.993  69.538 140.373  1.00  0.00           O
ATOM   2590  N   PHE A 161      77.963  67.727 139.483  1.00  0.00           N
ATOM   2592  CA  PHE A 161      77.143  68.388 138.473  1.00  0.00           C
ATOM   2594  CB  PHE A 161      76.503  67.307 137.563  1.00  0.00           C
ATOM   2597  CG  PHE A 161      77.513  66.807 136.573  1.00  0.00           C
ATOM   2598  CD1 PHE A 161      78.402  65.768 136.903  1.00  0.00           C
ATOM   2600  CE1 PHE A 161      79.343  65.307 135.963  1.00  0.00           C
ATOM   2602  CZ  PHE A 161      79.392  65.877 134.693  1.00  0.00           C
ATOM   2604  CD2 PHE A 161      77.573  67.347 135.283  1.00  0.00           C
ATOM   2606  CE2 PHE A 161      78.503  66.888 134.343  1.00  0.00           C
ATOM   2608  C   PHE A 161      76.033  69.288 139.023  1.00  0.00           C
ATOM   2609  O   PHE A 161      76.073  70.517 138.943  1.00  0.00           O
ATOM   2610  N   ARG A 162      75.033  68.657 139.673  1.00  0.00           N
ATOM   2612  CA  ARG A 162      73.772  69.258 140.103  1.00  0.00           C
ATOM   2614  CB  ARG A 162      72.713  68.127 140.013  1.00  0.00           C
ATOM   2617  CG  ARG A 162      71.302  68.307 140.623  1.00  0.00           C
ATOM   2620  CD  ARG A 162      70.293  69.138 139.813  1.00  0.00           C
ATOM   2623  NE  ARG A 162      70.683  70.587 139.813  1.00  0.00           N
ATOM   2625  CZ  ARG A 162      70.433  71.477 140.763  1.00  0.00           C
ATOM   2626  NH1 ARG A 162      69.952  71.167 141.953  1.00  0.00           N
ATOM   2629  NH2 ARG A 162      70.643  72.748 140.483  1.00  0.00           N
ATOM   2632  C   ARG A 162      73.933  69.917 141.483  1.00  0.00           C
ATOM   2633  O   ARG A 162      73.022  70.218 142.243  1.00  0.00           O
ATOM   2634  N   GLN A 163      75.193  70.248 141.813  1.00  0.00           N
ATOM   2636  CA  GLN A 163      75.583  71.007 142.973  1.00  0.00           C
ATOM   2638  CB  GLN A 163      77.132  71.127 143.073  1.00  0.00           C
ATOM   2641  CG  GLN A 163      77.842  72.068 142.063  1.00  0.00           C
ATOM   2644  CD  GLN A 163      79.243  72.407 142.553  1.00  0.00           C
ATOM   2645  OE1 GLN A 163      79.522  73.577 142.833  1.00  0.00           O
ATOM   2646  NE2 GLN A 163      80.103  71.388 142.713  1.00  0.00           N
ATOM   2649  C   GLN A 163      74.943  72.388 142.953  1.00  0.00           C
ATOM   2650  O   GLN A 163      74.503  72.898 143.983  1.00  0.00           O
ATOM   2651  N   GLN A 164      74.863  72.987 141.763  1.00  0.00           N
ATOM   2653  CA  GLN A 164      74.323  74.297 141.513  1.00  0.00           C
ATOM   2655  CB  GLN A 164      75.403  75.417 141.593  1.00  0.00           C
ATOM   2658  CG  GLN A 164      75.952  75.697 143.013  1.00  0.00           C
ATOM   2661  CD  GLN A 164      74.873  76.217 143.973  1.00  0.00           C
ATOM   2662  OE1 GLN A 164      73.793  76.657 143.593  1.00  0.00           O
ATOM   2663  NE2 GLN A 164      75.183  76.197 145.293  1.00  0.00           N
ATOM   2666  C   GLN A 164      73.662  74.248 140.143  1.00  0.00           C
ATOM   2667  O   GLN A 164      73.402  73.178 139.593  1.00  0.00           O
ATOM   2668  N   CYS A 165      73.373  75.417 139.593  1.00  0.00           N
ATOM   2670  CA  CYS A 165      72.592  75.608 138.413  1.00  0.00           C
ATOM   2672  CB  CYS A 165      71.253  76.298 138.783  1.00  0.00           C
ATOM   2675  SG  CYS A 165      71.482  77.807 139.793  1.00  0.00           S
ATOM   2677  C   CYS A 165      73.393  76.477 137.473  1.00  0.00           C
ATOM   2678  O   CYS A 165      74.363  77.108 137.873  1.00  0.00           O
ATOM   2679  N   VAL A 166      73.022  76.468 136.193  1.00  0.00           N
ATOM   2681  CA  VAL A 166      73.603  77.337 135.183  1.00  0.00           C
ATOM   2683  CB  VAL A 166      74.613  76.578 134.313  1.00  0.00           C
ATOM   2685  CG1 VAL A 166      75.143  77.447 133.173  1.00  0.00           C
ATOM   2689  CG2 VAL A 166      75.813  76.127 135.173  1.00  0.00           C
ATOM   2693  C   VAL A 166      72.472  77.837 134.323  1.00  0.00           C
ATOM   2694  O   VAL A 166      71.853  77.077 133.593  1.00  0.00           O
ATOM   2695  N   SER A 167      72.132  79.138 134.323  1.00  0.00           N
ATOM   2697  CA  SER A 167      71.043  79.608 133.473  1.00  0.00           C
ATOM   2699  CB  SER A 167      69.643  79.457 134.143  1.00  0.00           C
ATOM   2702  OG  SER A 167      69.592  79.968 135.483  1.00  0.00           O
ATOM   2704  C   SER A 167      71.222  81.037 133.013  1.00  0.00           C
ATOM   2705  O   SER A 167      71.543  81.898 133.813  1.00  0.00           O
ATOM   2706  N   GLY A 168      70.983  81.328 131.713  1.00  0.00           N
ATOM   2708  CA  GLY A 168      70.783  82.678 131.193  1.00  0.00           C
ATOM   2711  C   GLY A 168      72.033  83.388 130.803  1.00  0.00           C
ATOM   2712  O   GLY A 168      72.513  84.177 131.583  1.00  0.00           O
ATOM   2713  N   LEU A 169      72.592  83.207 129.583  1.00  0.00           N
ATOM   2715  CA  LEU A 169      74.022  83.347 129.283  1.00  0.00           C
ATOM   2717  CB  LEU A 169      74.393  83.388 127.783  1.00  0.00           C
ATOM   2720  CG  LEU A 169      74.173  82.147 126.913  1.00  0.00           C
ATOM   2722  CD1 LEU A 169      75.243  81.087 127.183  1.00  0.00           C
ATOM   2726  CD2 LEU A 169      72.772  81.557 126.993  1.00  0.00           C
ATOM   2730  C   LEU A 169      74.923  84.297 130.083  1.00  0.00           C
ATOM   2731  O   LEU A 169      75.923  83.828 130.623  1.00  0.00           O
ATOM   2732  N   ALA A 170      74.613  85.597 130.293  1.00  0.00           N
ATOM   2734  CA  ALA A 170      75.382  86.447 131.183  1.00  0.00           C
ATOM   2736  CB  ALA A 170      74.753  87.848 131.323  1.00  0.00           C
ATOM   2740  C   ALA A 170      75.463  85.858 132.583  1.00  0.00           C
ATOM   2741  O   ALA A 170      76.522  85.768 133.183  1.00  0.00           O
ATOM   2742  N   LYS A 171      74.333  85.348 133.063  1.00  0.00           N
ATOM   2744  CA  LYS A 171      74.153  84.608 134.283  1.00  0.00           C
ATOM   2746  CB  LYS A 171      72.683  84.737 134.713  1.00  0.00           C
ATOM   2749  CG  LYS A 171      72.253  86.177 134.973  1.00  0.00           C
ATOM   2752  CD  LYS A 171      70.733  86.257 135.093  1.00  0.00           C
ATOM   2755  CE  LYS A 171      70.253  87.438 135.913  1.00  0.00           C
ATOM   2758  NZ  LYS A 171      68.973  87.087 136.553  1.00  0.00           N
ATOM   2762  C   LYS A 171      74.512  83.138 134.183  1.00  0.00           C
ATOM   2763  O   LYS A 171      74.832  82.518 135.183  1.00  0.00           O
ATOM   2764  N   ALA A 172      74.533  82.538 132.973  1.00  0.00           N
ATOM   2766  CA  ALA A 172      75.022  81.177 132.763  1.00  0.00           C
ATOM   2768  CB  ALA A 172      74.512  80.587 131.433  1.00  0.00           C
ATOM   2772  C   ALA A 172      76.543  81.097 132.743  1.00  0.00           C
ATOM   2773  O   ALA A 172      77.132  80.057 132.983  1.00  0.00           O
ATOM   2774  N   GLN A 173      77.213  82.248 132.503  1.00  0.00           N
ATOM   2776  CA  GLN A 173      78.613  82.477 132.823  1.00  0.00           C
ATOM   2778  CB  GLN A 173      79.012  83.897 132.333  1.00  0.00           C
ATOM   2781  CG  GLN A 173      80.532  84.167 132.283  1.00  0.00           C
ATOM   2784  CD  GLN A 173      80.933  85.638 132.033  1.00  0.00           C
ATOM   2785  OE1 GLN A 173      82.132  85.947 132.083  1.00  0.00           O
ATOM   2786  NE2 GLN A 173      79.963  86.548 131.793  1.00  0.00           N
ATOM   2789  C   GLN A 173      78.833  82.417 134.323  1.00  0.00           C
ATOM   2790  O   GLN A 173      79.793  81.837 134.813  1.00  0.00           O
ATOM   2791  N   LEU A 174      77.923  83.067 135.073  1.00  0.00           N
ATOM   2793  CA  LEU A 174      78.003  83.237 136.513  1.00  0.00           C
ATOM   2795  CB  LEU A 174      77.132  84.447 136.983  1.00  0.00           C
ATOM   2798  CG  LEU A 174      77.772  85.868 136.953  1.00  0.00           C
ATOM   2800  CD1 LEU A 174      78.862  86.048 137.993  1.00  0.00           C
ATOM   2804  CD2 LEU A 174      78.332  86.317 135.603  1.00  0.00           C
ATOM   2808  C   LEU A 174      77.543  81.987 137.263  1.00  0.00           C
ATOM   2809  O   LEU A 174      77.763  81.867 138.463  1.00  0.00           O
ATOM   2810  N   SER A 175      76.813  81.068 136.583  1.00  0.00           N
ATOM   2812  CA  SER A 175      76.213  79.877 137.163  1.00  0.00           C
ATOM   2814  CB  SER A 175      77.163  78.877 137.883  1.00  0.00           C
ATOM   2817  OG  SER A 175      78.173  78.347 137.013  1.00  0.00           O
ATOM   2819  C   SER A 175      75.063  80.237 138.093  1.00  0.00           C
ATOM   2820  O   SER A 175      74.873  79.638 139.153  1.00  0.00           O
ATOM   2821  N   SER A 176      74.313  81.297 137.743  1.00  0.00           N
ATOM   2823  CA  SER A 176      73.413  81.957 138.673  1.00  0.00           C
ATOM   2825  CB  SER A 176      73.833  83.428 138.943  1.00  0.00           C
ATOM   2828  OG  SER A 176      73.022  84.068 139.933  1.00  0.00           O
ATOM   2830  C   SER A 176      71.973  81.928 138.203  1.00  0.00           C
ATOM   2831  O   SER A 176      71.673  82.178 137.043  1.00  0.00           O
ATOM   2832  N   VAL A 177      71.033  81.647 139.133  1.00  0.00           N
ATOM   2834  CA  VAL A 177      69.603  81.638 138.853  1.00  0.00           C
ATOM   2836  CB  VAL A 177      68.842  80.617 139.693  1.00  0.00           C
ATOM   2838  CG1 VAL A 177      68.793  81.027 141.173  1.00  0.00           C
ATOM   2842  CG2 VAL A 177      67.423  80.377 139.163  1.00  0.00           C
ATOM   2846  C   VAL A 177      69.003  83.027 139.023  1.00  0.00           C
ATOM   2847  O   VAL A 177      69.473  83.847 139.823  1.00  0.00           O
ATOM   2848  N   GLY A 178      67.973  83.347 138.223  1.00  0.00           N
ATOM   2850  CA  GLY A 178      67.192  84.568 138.253  1.00  0.00           C
ATOM   2853  C   GLY A 178      66.703  85.088 139.583  1.00  0.00           C
ATOM   2854  O   GLY A 178      66.632  84.388 140.593  1.00  0.00           O
ATOM   2855  N   GLU A 179      66.323  86.377 139.603  1.00  0.00           N
ATOM   2857  CA  GLU A 179      65.603  86.968 140.693  1.00  0.00           C
ATOM   2859  CB  GLU A 179      65.662  88.508 140.613  1.00  0.00           C
ATOM   2862  CG  GLU A 179      67.063  89.098 140.783  1.00  0.00           C
ATOM   2865  CD  GLU A 179      67.012  90.578 140.443  1.00  0.00           C
ATOM   2866  OE1 GLU A 179      67.293  90.947 139.263  1.00  0.00           O
ATOM   2867  OE2 GLU A 179      66.643  91.367 141.353  1.00  0.00           O
ATOM   2868  C   GLU A 179      64.143  86.627 140.573  1.00  0.00           C
ATOM   2869  O   GLU A 179      63.632  86.498 139.463  1.00  0.00           O
ATOM   2870  N   GLY A 180      63.402  86.557 141.703  1.00  0.00           N
ATOM   2872  CA  GLY A 180      61.943  86.487 141.623  1.00  0.00           C
ATOM   2875  C   GLY A 180      61.353  87.687 140.933  1.00  0.00           C
ATOM   2876  O   GLY A 180      61.743  88.817 141.233  1.00  0.00           O
ATOM   2877  N   ASP A 181      60.393  87.438 140.043  1.00  0.00           N
ATOM   2879  CA  ASP A 181      59.673  88.397 139.213  1.00  0.00           C
ATOM   2881  CB  ASP A 181      59.052  89.608 140.023  1.00  0.00           C
ATOM   2884  CG  ASP A 181      57.983  90.447 139.303  1.00  0.00           C
ATOM   2885  OD1 ASP A 181      58.293  91.288 138.423  1.00  0.00           O
ATOM   2886  OD2 ASP A 181      56.773  90.197 139.563  1.00  0.00           O
ATOM   2887  C   ASP A 181      60.453  88.828 137.973  1.00  0.00           C
ATOM   2888  O   ASP A 181      59.903  89.487 137.103  1.00  0.00           O
ATOM   2889  N   LYS A 182      61.743  88.447 137.803  1.00  0.00           N
ATOM   2891  CA  LYS A 182      62.493  88.887 136.633  1.00  0.00           C
ATOM   2893  CB  LYS A 182      64.033  88.797 136.773  1.00  0.00           C
ATOM   2896  CG  LYS A 182      64.793  89.417 135.573  1.00  0.00           C
ATOM   2899  CD  LYS A 182      66.302  89.608 135.843  1.00  0.00           C
ATOM   2902  CE  LYS A 182      67.022  90.377 134.733  1.00  0.00           C
ATOM   2905  NZ  LYS A 182      68.463  90.488 135.023  1.00  0.00           N
ATOM   2909  C   LYS A 182      62.003  88.227 135.353  1.00  0.00           C
ATOM   2910  O   LYS A 182      61.833  87.018 135.263  1.00  0.00           O
ATOM   2911  N   LYS A 183      61.703  89.057 134.333  1.00  0.00           N
ATOM   2913  CA  LYS A 183      61.022  88.587 133.143  1.00  0.00           C
ATOM   2915  CB  LYS A 183      60.273  89.748 132.453  1.00  0.00           C
ATOM   2918  CG  LYS A 183      59.042  90.257 133.213  1.00  0.00           C
ATOM   2921  CD  LYS A 183      59.343  91.257 134.343  1.00  0.00           C
ATOM   2924  CE  LYS A 183      58.093  91.657 135.143  1.00  0.00           C
ATOM   2927  NZ  LYS A 183      57.612  90.508 135.933  1.00  0.00           N
ATOM   2931  C   LYS A 183      61.943  87.947 132.143  1.00  0.00           C
ATOM   2932  O   LYS A 183      61.533  87.147 131.303  1.00  0.00           O
ATOM   2933  N   SER A 184      63.233  88.268 132.223  1.00  0.00           N
ATOM   2935  CA  SER A 184      64.253  87.557 131.493  1.00  0.00           C
ATOM   2937  CB  SER A 184      65.622  88.288 131.583  1.00  0.00           C
ATOM   2940  OG  SER A 184      65.473  89.697 131.323  1.00  0.00           O
ATOM   2942  C   SER A 184      64.372  86.167 132.063  1.00  0.00           C
ATOM   2943  O   SER A 184      64.933  85.977 133.143  1.00  0.00           O
ATOM   2944  N   TRP A 185      63.893  85.167 131.303  1.00  0.00           N
ATOM   2946  CA  TRP A 185      64.003  83.777 131.673  1.00  0.00           C
ATOM   2948  CB  TRP A 185      62.633  83.047 131.553  1.00  0.00           C
ATOM   2951  CG  TRP A 185      61.533  83.587 132.413  1.00  0.00           C
ATOM   2952  CD1 TRP A 185      60.523  84.437 132.043  1.00  0.00           C
ATOM   2954  NE1 TRP A 185      59.653  84.597 133.103  1.00  0.00           N
ATOM   2956  CE2 TRP A 185      60.042  83.797 134.133  1.00  0.00           C
ATOM   2957  CD2 TRP A 185      61.243  83.187 133.753  1.00  0.00           C
ATOM   2958  CE3 TRP A 185      61.892  82.367 134.653  1.00  0.00           C
ATOM   2960  CZ3 TRP A 185      61.272  82.038 135.863  1.00  0.00           C
ATOM   2962  CZ2 TRP A 185      59.413  83.498 135.333  1.00  0.00           C
ATOM   2964  CH2 TRP A 185      60.033  82.578 136.183  1.00  0.00           C
ATOM   2966  C   TRP A 185      64.933  83.117 130.693  1.00  0.00           C
ATOM   2967  O   TRP A 185      64.763  83.218 129.473  1.00  0.00           O
ATOM   2968  N   PHE A 186      65.952  82.367 131.173  1.00  0.00           N
ATOM   2970  CA  PHE A 186      66.632  81.397 130.333  1.00  0.00           C
ATOM   2972  CB  PHE A 186      67.793  80.617 131.043  1.00  0.00           C
ATOM   2975  CG  PHE A 186      68.722  79.938 130.043  1.00  0.00           C
ATOM   2976  CD1 PHE A 186      69.283  80.697 129.003  1.00  0.00           C
ATOM   2978  CE1 PHE A 186      70.013  80.097 127.983  1.00  0.00           C
ATOM   2980  CZ  PHE A 186      70.263  78.737 128.003  1.00  0.00           C
ATOM   2982  CD2 PHE A 186      69.033  78.568 130.083  1.00  0.00           C
ATOM   2984  CE2 PHE A 186      69.772  77.968 129.053  1.00  0.00           C
ATOM   2986  C   PHE A 186      65.603  80.427 129.803  1.00  0.00           C
ATOM   2987  O   PHE A 186      64.503  80.277 130.333  1.00  0.00           O
ATOM   2988  N   CYS A 187      65.913  79.688 128.753  1.00  0.00           N
ATOM   2990  CA  CYS A 187      65.092  78.578 128.343  1.00  0.00           C
ATOM   2992  CB  CYS A 187      65.603  77.907 127.063  1.00  0.00           C
ATOM   2995  SG  CYS A 187      67.303  78.257 126.573  1.00  0.00           S
ATOM   2997  C   CYS A 187      64.903  77.597 129.473  1.00  0.00           C
ATOM   2998  O   CYS A 187      63.793  77.117 129.703  1.00  0.00           O
ATOM   2999  N   SER A 188      65.963  77.347 130.283  1.00  0.00           N
ATOM   3001  CA  SER A 188      65.823  76.737 131.603  1.00  0.00           C
ATOM   3003  CB  SER A 188      67.103  76.837 132.513  1.00  0.00           C
ATOM   3006  OG  SER A 188      66.903  76.298 133.833  1.00  0.00           O
ATOM   3008  C   SER A 188      64.702  77.327 132.403  1.00  0.00           C
ATOM   3009  O   SER A 188      63.732  76.707 132.803  1.00  0.00           O
ATOM   3010  N   GLU A 189      64.793  78.617 132.683  1.00  0.00           N
ATOM   3012  CA  GLU A 189      64.003  79.138 133.743  1.00  0.00           C
ATOM   3014  CB  GLU A 189      64.713  80.377 134.273  1.00  0.00           C
ATOM   3017  CG  GLU A 189      66.193  80.137 134.643  1.00  0.00           C
ATOM   3020  CD  GLU A 189      66.863  81.478 134.813  1.00  0.00           C
ATOM   3021  OE1 GLU A 189      66.833  82.277 133.853  1.00  0.00           O
ATOM   3022  OE2 GLU A 189      67.452  81.707 135.903  1.00  0.00           O
ATOM   3023  C   GLU A 189      62.573  79.388 133.273  1.00  0.00           C
ATOM   3024  O   GLU A 189      61.622  79.398 134.053  1.00  0.00           O
ATOM   3025  N   PHE A 190      62.363  79.457 131.943  1.00  0.00           N
ATOM   3027  CA  PHE A 190      61.053  79.487 131.333  1.00  0.00           C
ATOM   3029  CB  PHE A 190      61.223  79.568 129.783  1.00  0.00           C
ATOM   3032  CG  PHE A 190      59.912  79.337 129.063  1.00  0.00           C
ATOM   3033  CD1 PHE A 190      58.802  80.097 129.463  1.00  0.00           C
ATOM   3035  CE1 PHE A 190      57.522  79.777 129.023  1.00  0.00           C
ATOM   3037  CZ  PHE A 190      57.323  78.667 128.203  1.00  0.00           C
ATOM   3039  CD2 PHE A 190      59.713  78.257 128.183  1.00  0.00           C
ATOM   3041  CE2 PHE A 190      58.413  77.898 127.793  1.00  0.00           C
ATOM   3043  C   PHE A 190      60.203  78.277 131.713  1.00  0.00           C
ATOM   3044  O   PHE A 190      59.042  78.388 132.103  1.00  0.00           O
ATOM   3045  N   VAL A 191      60.793  77.087 131.613  1.00  0.00           N
ATOM   3047  CA  VAL A 191      60.063  75.867 131.843  1.00  0.00           C
ATOM   3049  CB  VAL A 191      60.073  74.957 130.603  1.00  0.00           C
ATOM   3051  CG1 VAL A 191      59.853  73.477 130.923  1.00  0.00           C
ATOM   3055  CG2 VAL A 191      61.263  75.157 129.643  1.00  0.00           C
ATOM   3059  C   VAL A 191      60.403  75.287 133.203  1.00  0.00           C
ATOM   3060  O   VAL A 191      59.702  74.428 133.713  1.00  0.00           O
ATOM   3061  N   THR A 192      61.393  75.847 133.943  1.00  0.00           N
ATOM   3063  CA  THR A 192      61.423  75.718 135.413  1.00  0.00           C
ATOM   3065  CB  THR A 192      62.703  76.147 136.153  1.00  0.00           C
ATOM   3067  OG1 THR A 192      62.903  75.407 137.353  1.00  0.00           O
ATOM   3069  CG2 THR A 192      62.743  77.597 136.633  1.00  0.00           C
ATOM   3073  C   THR A 192      60.223  76.347 136.043  1.00  0.00           C
ATOM   3074  O   THR A 192      59.653  75.737 136.943  1.00  0.00           O
ATOM   3075  N   ASP A 193      59.772  77.548 135.573  1.00  0.00           N
ATOM   3077  CA  ASP A 193      58.563  78.157 136.093  1.00  0.00           C
ATOM   3079  CB  ASP A 193      58.303  79.557 135.453  1.00  0.00           C
ATOM   3082  CG  ASP A 193      57.323  80.397 136.263  1.00  0.00           C
ATOM   3083  OD1 ASP A 193      57.533  80.567 137.503  1.00  0.00           O
ATOM   3084  OD2 ASP A 193      56.353  80.947 135.663  1.00  0.00           O
ATOM   3085  C   ASP A 193      57.373  77.227 135.883  1.00  0.00           C
ATOM   3086  O   ASP A 193      56.743  76.807 136.843  1.00  0.00           O
ATOM   3087  N   ALA A 194      57.143  76.718 134.653  1.00  0.00           N
ATOM   3089  CA  ALA A 194      56.022  75.837 134.363  1.00  0.00           C
ATOM   3091  CB  ALA A 194      56.063  75.498 132.853  1.00  0.00           C
ATOM   3095  C   ALA A 194      55.983  74.547 135.183  1.00  0.00           C
ATOM   3096  O   ALA A 194      54.943  74.108 135.663  1.00  0.00           O
ATOM   3097  N   PHE A 195      57.163  73.907 135.363  1.00  0.00           N
ATOM   3099  CA  PHE A 195      57.303  72.638 136.033  1.00  0.00           C
ATOM   3101  CB  PHE A 195      58.493  71.807 135.483  1.00  0.00           C
ATOM   3104  CG  PHE A 195      57.993  71.077 134.273  1.00  0.00           C
ATOM   3105  CD1 PHE A 195      57.673  71.807 133.123  1.00  0.00           C
ATOM   3107  CE1 PHE A 195      57.073  71.188 132.033  1.00  0.00           C
ATOM   3109  CZ  PHE A 195      56.762  69.827 132.093  1.00  0.00           C
ATOM   3111  CD2 PHE A 195      57.732  69.697 134.313  1.00  0.00           C
ATOM   3113  CE2 PHE A 195      57.103  69.078 133.223  1.00  0.00           C
ATOM   3115  C   PHE A 195      57.373  72.748 137.533  1.00  0.00           C
ATOM   3116  O   PHE A 195      56.892  71.858 138.223  1.00  0.00           O
ATOM   3117  N   ALA A 196      57.843  73.877 138.093  1.00  0.00           N
ATOM   3119  CA  ALA A 196      57.713  74.197 139.503  1.00  0.00           C
ATOM   3121  CB  ALA A 196      58.423  75.527 139.783  1.00  0.00           C
ATOM   3125  C   ALA A 196      56.272  74.277 139.993  1.00  0.00           C
ATOM   3126  O   ALA A 196      55.913  73.798 141.073  1.00  0.00           O
ATOM   3127  N   LYS A 197      55.382  74.837 139.163  1.00  0.00           N
ATOM   3129  CA  LYS A 197      53.963  74.957 139.473  1.00  0.00           C
ATOM   3131  CB  LYS A 197      53.293  75.968 138.523  1.00  0.00           C
ATOM   3134  CG  LYS A 197      54.103  77.237 138.243  1.00  0.00           C
ATOM   3137  CD  LYS A 197      54.132  78.388 139.243  1.00  0.00           C
ATOM   3140  CE  LYS A 197      55.153  79.407 138.713  1.00  0.00           C
ATOM   3143  NZ  LYS A 197      55.263  80.597 139.573  1.00  0.00           N
ATOM   3147  C   LYS A 197      53.293  73.597 139.293  1.00  0.00           C
ATOM   3148  O   LYS A 197      52.303  73.268 139.943  1.00  0.00           O
ATOM   3149  N   ALA A 198      53.893  72.727 138.453  1.00  0.00           N
ATOM   3151  CA  ALA A 198      53.413  71.388 138.153  1.00  0.00           C
ATOM   3153  CB  ALA A 198      53.522  71.108 136.643  1.00  0.00           C
ATOM   3157  C   ALA A 198      54.203  70.367 138.973  1.00  0.00           C
ATOM   3158  O   ALA A 198      54.403  69.218 138.553  1.00  0.00           O
ATOM   3159  N   GLY A 199      54.663  70.867 140.153  1.00  0.00           N
ATOM   3161  CA  GLY A 199      55.213  70.157 141.293  1.00  0.00           C
ATOM   3164  C   GLY A 199      56.552  69.538 141.093  1.00  0.00           C
ATOM   3165  O   GLY A 199      56.933  68.647 141.833  1.00  0.00           O
ATOM   3166  N   HIS A 200      57.323  69.987 140.093  1.00  0.00           N
ATOM   3168  CA  HIS A 200      58.583  69.377 139.733  1.00  0.00           C
ATOM   3170  CB  HIS A 200      58.403  68.688 138.353  1.00  0.00           C
ATOM   3173  ND1 HIS A 200      59.823  66.687 138.323  1.00  0.00           N
ATOM   3174  CG  HIS A 200      59.623  67.968 137.863  1.00  0.00           C
ATOM   3175  CE1 HIS A 200      60.973  66.307 137.793  1.00  0.00           C
ATOM   3177  NE2 HIS A 200      61.503  67.277 137.003  1.00  0.00           N
ATOM   3179  CD2 HIS A 200      60.632  68.347 137.033  1.00  0.00           C
ATOM   3181  C   HIS A 200      59.723  70.388 139.603  1.00  0.00           C
ATOM   3182  O   HIS A 200      59.963  70.837 138.483  1.00  0.00           O
ATOM   3183  N   PRO A 201      60.502  70.737 140.623  1.00  0.00           N
ATOM   3184  CD  PRO A 201      59.943  70.827 141.983  1.00  0.00           C
ATOM   3187  CA  PRO A 201      61.493  71.788 140.443  1.00  0.00           C
ATOM   3189  CB  PRO A 201      60.933  72.927 141.273  1.00  0.00           C
ATOM   3192  CG  PRO A 201      60.323  72.227 142.503  1.00  0.00           C
ATOM   3195  C   PRO A 201      62.862  71.428 140.983  1.00  0.00           C
ATOM   3196  O   PRO A 201      63.023  70.867 142.073  1.00  0.00           O
ATOM   3197  N   LEU A 202      63.903  71.837 140.253  1.00  0.00           N
ATOM   3199  CA  LEU A 202      65.193  72.117 140.863  1.00  0.00           C
ATOM   3201  CB  LEU A 202      66.382  71.237 140.343  1.00  0.00           C
ATOM   3204  CG  LEU A 202      66.313  69.678 140.453  1.00  0.00           C
ATOM   3206  CD1 LEU A 202      66.683  69.148 141.843  1.00  0.00           C
ATOM   3210  CD2 LEU A 202      65.033  68.977 139.973  1.00  0.00           C
ATOM   3214  C   LEU A 202      65.372  73.638 140.633  1.00  0.00           C
ATOM   3215  O   LEU A 202      64.473  74.428 140.933  1.00  0.00           O
ATOM   3216  N   THR A 203      66.493  74.078 140.043  1.00  0.00           N
ATOM   3218  CA  THR A 203      66.482  75.178 139.073  1.00  0.00           C
ATOM   3220  CB  THR A 203      67.623  76.178 139.273  1.00  0.00           C
ATOM   3222  OG1 THR A 203      67.283  77.057 140.313  1.00  0.00           O
ATOM   3224  CG2 THR A 203      67.882  77.077 138.053  1.00  0.00           C
ATOM   3228  C   THR A 203      66.673  74.518 137.743  1.00  0.00           C
ATOM   3229  O   THR A 203      67.763  74.017 137.483  1.00  0.00           O
ATOM   3230  N   LEU A 204      65.622  74.407 136.903  1.00  0.00           N
ATOM   3232  CA  LEU A 204      65.493  73.218 136.073  1.00  0.00           C
ATOM   3234  CB  LEU A 204      65.683  71.937 136.893  1.00  0.00           C
ATOM   3237  CG  LEU A 204      65.243  70.587 136.293  1.00  0.00           C
ATOM   3239  CD1 LEU A 204      66.272  69.597 136.793  1.00  0.00           C
ATOM   3243  CD2 LEU A 204      63.802  70.157 136.633  1.00  0.00           C
ATOM   3247  C   LEU A 204      64.162  73.038 135.393  1.00  0.00           C
ATOM   3248  O   LEU A 204      63.103  73.207 135.993  1.00  0.00           O
ATOM   3249  N   ALA A 205      64.173  72.657 134.123  1.00  0.00           N
ATOM   3251  CA  ALA A 205      63.192  73.047 133.183  1.00  0.00           C
ATOM   3253  CB  ALA A 205      63.933  73.957 132.223  1.00  0.00           C
ATOM   3257  C   ALA A 205      62.723  71.877 132.403  1.00  0.00           C
ATOM   3258  O   ALA A 205      62.802  71.858 131.183  1.00  0.00           O
ATOM   3259  N   GLN A 206      62.272  70.827 133.093  1.00  0.00           N
ATOM   3261  CA  GLN A 206      62.053  69.557 132.443  1.00  0.00           C
ATOM   3263  CB  GLN A 206      60.783  69.737 131.613  1.00  0.00           C
ATOM   3266  CG  GLN A 206      60.083  68.417 131.333  1.00  0.00           C
ATOM   3269  CD  GLN A 206      59.122  68.627 130.193  1.00  0.00           C
ATOM   3270  OE1 GLN A 206      58.743  69.757 129.923  1.00  0.00           O
ATOM   3271  NE2 GLN A 206      58.802  67.537 129.453  1.00  0.00           N
ATOM   3274  C   GLN A 206      63.342  69.027 131.703  1.00  0.00           C
ATOM   3275  O   GLN A 206      64.423  69.547 131.923  1.00  0.00           O
ATOM   3276  N   SER A 207      63.332  67.927 130.913  1.00  0.00           N
ATOM   3278  CA  SER A 207      64.573  67.197 130.603  1.00  0.00           C
ATOM   3280  CB  SER A 207      64.452  65.657 130.743  1.00  0.00           C
ATOM   3283  OG  SER A 207      63.353  65.138 130.003  1.00  0.00           O
ATOM   3285  C   SER A 207      65.263  67.548 129.323  1.00  0.00           C
ATOM   3286  O   SER A 207      65.153  66.828 128.333  1.00  0.00           O
ATOM   3287  N   GLY A 208      66.063  68.627 129.313  1.00  0.00           N
ATOM   3289  CA  GLY A 208      66.753  68.968 128.083  1.00  0.00           C
ATOM   3292  C   GLY A 208      67.923  69.858 128.173  1.00  0.00           C
ATOM   3293  O   GLY A 208      68.943  69.568 128.773  1.00  0.00           O
ATOM   3294  N   TRP A 209      67.793  70.977 127.473  1.00  0.00           N
ATOM   3296  CA  TRP A 209      68.853  71.817 127.003  1.00  0.00           C
ATOM   3298  CB  TRP A 209      68.513  71.648 125.423  1.00  0.00           C
ATOM   3301  CG  TRP A 209      69.213  72.027 124.113  1.00  0.00           C
ATOM   3302  CD1 TRP A 209      70.512  72.178 123.673  1.00  0.00           C
ATOM   3304  NE1 TRP A 209      70.533  72.787 122.443  1.00  0.00           N
ATOM   3306  CE2 TRP A 209      69.293  72.837 121.953  1.00  0.00           C
ATOM   3307  CD2 TRP A 209      68.472  72.187 122.883  1.00  0.00           C
ATOM   3308  CE3 TRP A 209      67.213  71.797 122.473  1.00  0.00           C
ATOM   3310  CZ3 TRP A 209      66.882  71.888 121.133  1.00  0.00           C
ATOM   3312  CZ2 TRP A 209      68.862  73.207 120.693  1.00  0.00           C
ATOM   3314  CH2 TRP A 209      67.702  72.587 120.253  1.00  0.00           C
ATOM   3316  C   TRP A 209      68.743  73.057 127.983  1.00  0.00           C
ATOM   3317  O   TRP A 209      68.503  74.187 127.613  1.00  0.00           O
ATOM   3318  N   ILE A 210      68.893  72.818 129.313  1.00  0.00           N
ATOM   3320  CA  ILE A 210      68.522  73.617 130.513  1.00  0.00           C
ATOM   3322  CB  ILE A 210      67.953  72.697 131.633  1.00  0.00           C
ATOM   3324  CG2 ILE A 210      67.143  73.437 132.703  1.00  0.00           C
ATOM   3328  CG1 ILE A 210      67.073  71.537 131.163  1.00  0.00           C
ATOM   3331  CD  ILE A 210      67.152  70.388 132.173  1.00  0.00           C
ATOM   3335  C   ILE A 210      69.673  74.487 131.123  1.00  0.00           C
ATOM   3336  O   ILE A 210      70.433  75.147 130.433  1.00  0.00           O
ATOM   3337  N   SER A 211      69.842  74.507 132.463  1.00  0.00           N
ATOM   3339  CA  SER A 211      71.063  74.187 133.203  1.00  0.00           C
ATOM   3341  CB  SER A 211      70.832  74.388 134.733  1.00  0.00           C
ATOM   3344  OG  SER A 211      69.582  73.877 135.163  1.00  0.00           O
ATOM   3346  C   SER A 211      71.382  72.727 132.943  1.00  0.00           C
ATOM   3347  O   SER A 211      70.963  71.867 133.713  1.00  0.00           O
ATOM   3348  N   PRO A 212      71.952  72.347 131.823  1.00  0.00           N
ATOM   3349  CD  PRO A 212      72.853  73.148 130.993  1.00  0.00           C
ATOM   3352  CA  PRO A 212      71.313  71.298 131.033  1.00  0.00           C
ATOM   3354  CB  PRO A 212      71.893  71.457 129.643  1.00  0.00           C
ATOM   3357  CG  PRO A 212      72.393  72.888 129.573  1.00  0.00           C
ATOM   3360  C   PRO A 212      71.433  69.928 131.583  1.00  0.00           C
ATOM   3361  O   PRO A 212      70.543  69.097 131.413  1.00  0.00           O
ATOM   3362  N   ALA A 213      72.543  69.697 132.283  1.00  0.00           N
ATOM   3364  CA  ALA A 213      72.823  68.507 133.033  1.00  0.00           C
ATOM   3366  CB  ALA A 213      74.143  68.787 133.783  1.00  0.00           C
ATOM   3370  C   ALA A 213      71.732  68.178 134.043  1.00  0.00           C
ATOM   3371  O   ALA A 213      71.493  67.018 134.353  1.00  0.00           O
ATOM   3372  N   ASP A 214      71.063  69.187 134.613  1.00  0.00           N
ATOM   3374  CA  ASP A 214      70.183  69.047 135.743  1.00  0.00           C
ATOM   3376  CB  ASP A 214      69.692  70.447 136.233  1.00  0.00           C
ATOM   3379  CG  ASP A 214      70.762  71.318 136.873  1.00  0.00           C
ATOM   3380  OD1 ASP A 214      71.882  70.837 137.173  1.00  0.00           O
ATOM   3381  OD2 ASP A 214      70.412  72.467 137.263  1.00  0.00           O
ATOM   3382  C   ASP A 214      69.013  68.047 135.563  1.00  0.00           C
ATOM   3383  O   ASP A 214      68.732  67.307 136.493  1.00  0.00           O
ATOM   3384  N   LEU A 215      68.302  67.957 134.403  1.00  0.00           N
ATOM   3386  CA  LEU A 215      67.253  66.937 134.253  1.00  0.00           C
ATOM   3388  CB  LEU A 215      65.802  67.517 134.143  1.00  0.00           C
ATOM   3391  CG  LEU A 215      64.663  66.578 134.623  1.00  0.00           C
ATOM   3393  CD1 LEU A 215      64.692  66.227 136.113  1.00  0.00           C
ATOM   3397  CD2 LEU A 215      63.272  67.127 134.313  1.00  0.00           C
ATOM   3401  C   LEU A 215      67.433  66.057 133.033  1.00  0.00           C
ATOM   3402  O   LEU A 215      66.643  65.147 132.823  1.00  0.00           O
ATOM   3403  N   MET A 216      68.433  66.287 132.173  1.00  0.00           N
ATOM   3405  CA  MET A 216      68.702  65.417 131.043  1.00  0.00           C
ATOM   3407  CB  MET A 216      69.522  66.197 129.993  1.00  0.00           C
ATOM   3410  CG  MET A 216      70.063  65.347 128.833  1.00  0.00           C
ATOM   3413  SD  MET A 216      68.893  64.197 128.053  1.00  0.00           S
ATOM   3414  CE  MET A 216      68.093  65.498 127.113  1.00  0.00           C
ATOM   3418  C   MET A 216      69.463  64.148 131.483  1.00  0.00           C
ATOM   3419  OT1 MET A 216      70.622  64.288 131.943  1.00  0.00           O
ATOM   3420  OT2 MET A 216      68.912  63.008 131.383  1.00  0.00           O
ATOM   3421  NH3 POPEB 217      98.282 102.237 111.593  1.00  0.00           N
ATOM   3425  C12 POPEB 217      99.303 102.237 110.463  1.00  0.00           C
ATOM   3428  C11 POPEB 217     100.802 102.328 110.873  1.00  0.00           C
ATOM   3431  P   POPEB 217     101.843 104.608 109.963  1.00  0.00           P
ATOM   3432  O13 POPEB 217     102.202 105.908 110.573  1.00  0.00           O
ATOM   3433  O14 POPEB 217     102.832 103.928 109.083  1.00  0.00           O
ATOM   3434  O11 POPEB 217     100.522 104.857 109.133  1.00  0.00           O
ATOM   3435  O12 POPEB 217     101.262 103.657 111.133  1.00  0.00           O
ATOM   3436  C1  POPEB 217     100.413 104.378 107.793  1.00  0.00           C
ATOM   3439  C2  POPEB 217     101.122 105.298 106.743  1.00  0.00           C
ATOM   3441  O21 POPEB 217     100.603 106.638 106.883  1.00  0.00           O
ATOM   3442  C21 POPEB 217     101.453 107.608 106.533  1.00  0.00           C
ATOM   3443  O22 POPEB 217     102.603 107.427 106.183  1.00  0.00           O
ATOM   3444  C22 POPEB 217     100.733 108.947 106.533  1.00  0.00           C
ATOM   3447  C3  POPEB 217     100.842 104.717 105.313  1.00  0.00           C
ATOM   3450  O31 POPEB 217     101.442 105.498 104.253  1.00  0.00           O
ATOM   3451  C31 POPEB 217     102.612 105.027 103.793  1.00  0.00           C
ATOM   3452  O32 POPEB 217     103.103 103.968 104.113  1.00  0.00           O
ATOM   3453  C32 POPEB 217     103.183 105.998 102.773  1.00  0.00           C
ATOM   3456  C23 POPEB 217     101.483 110.057 105.753  1.00  0.00           C
ATOM   3459  C24 POPEB 217     100.553 111.247 105.463  1.00  0.00           C
ATOM   3462  C25 POPEB 217     101.243 112.457 104.803  1.00  0.00           C
ATOM   3465  C26 POPEB 217     101.582 112.287 103.313  1.00  0.00           C
ATOM   3468  C27 POPEB 217     100.382 112.398 102.363  1.00  0.00           C
ATOM   3471  C28 POPEB 217     100.812 112.407 100.883  1.00  0.00           C
ATOM   3474  C29 POPEB 217      99.763 112.927  99.933  1.00  0.00           C
ATOM   3476 0C21 POPEB 217      99.672 112.617  98.623  1.00  0.00           C
ATOM   3478 1C21 POPEB 217     100.593 111.688  97.863  1.00  0.00           C
ATOM   3481 2C21 POPEB 217     101.202 112.277  96.573  1.00  0.00           C
ATOM   3484 3C21 POPEB 217     102.202 111.277  95.973  1.00  0.00           C
ATOM   3487 4C21 POPEB 217     102.573 111.527  94.503  1.00  0.00           C
ATOM   3490 5C21 POPEB 217     103.522 110.447  93.973  1.00  0.00           C
ATOM   3493 6C21 POPEB 217     105.003 110.768  94.233  1.00  0.00           C
ATOM   3496 7C21 POPEB 217     105.693 111.358  92.993  1.00  0.00           C
ATOM   3499 8C21 POPEB 217     107.132 111.817  93.263  1.00  0.00           C
ATOM   3503  C33 POPEB 217     104.103 105.277 101.763  1.00  0.00           C
ATOM   3506  C34 POPEB 217     104.252 106.078 100.473  1.00  0.00           C
ATOM   3509  C35 POPEB 217     105.233 105.457  99.463  1.00  0.00           C
ATOM   3512  C36 POPEB 217     104.672 104.277  98.633  1.00  0.00           C
ATOM   3515  C37 POPEB 217     105.833 103.537  97.933  1.00  0.00           C
ATOM   3518  C38 POPEB 217     105.402 102.527  96.863  1.00  0.00           C
ATOM   3521  C39 POPEB 217     106.612 101.777  96.283  1.00  0.00           C
ATOM   3524 0C31 POPEB 217     107.382 102.557  95.203  1.00  0.00           C
ATOM   3527 1C31 POPEB 217     108.662 101.837  94.753  1.00  0.00           C
ATOM   3530 2C31 POPEB 217     109.132 102.217  93.343  1.00  0.00           C
ATOM   3533 3C31 POPEB 217     109.832 103.587  93.233  1.00  0.00           C
ATOM   3536 4C31 POPEB 217     110.423 103.788  91.823  1.00  0.00           C
ATOM   3539 5C31 POPEB 217     110.823 105.228  91.513  1.00  0.00           C
ATOM   3542 6C31 POPEB 217     111.323 105.397  90.073  1.00  0.00           C
ATOM   3546  NH3 POPEC 218      40.793  65.888 106.773  1.00  0.00           N
ATOM   3550  C12 POPEC 218      41.743  65.957 107.923  1.00  0.00           C
ATOM   3553  C11 POPEC 218      42.053  67.388 108.303  1.00  0.00           C
ATOM   3556  P   POPEC 218      44.632  67.858 108.623  1.00  0.00           P
ATOM   3557  O13 POPEC 218      44.533  69.267 108.183  1.00  0.00           O
ATOM   3558  O14 POPEC 218      45.603  67.447 109.663  1.00  0.00           O
ATOM   3559  O11 POPEC 218      44.923  66.907 107.383  1.00  0.00           O
ATOM   3560  O12 POPEC 218      43.213  67.397 109.113  1.00  0.00           O
ATOM   3561  C1  POPEC 218      44.413  67.147 106.073  1.00  0.00           C
ATOM   3564  C2  POPEC 218      45.533  67.288 105.013  1.00  0.00           C
ATOM   3566  O21 POPEC 218      45.033  66.867 103.723  1.00  0.00           O
ATOM   3567  C21 POPEC 218      44.923  65.578 103.503  1.00  0.00           C
ATOM   3568  O22 POPEC 218      44.982  64.678 104.323  1.00  0.00           O
ATOM   3569  C22 POPEC 218      44.713  65.367 101.993  1.00  0.00           C
ATOM   3572  C3  POPEC 218      46.903  66.638 105.363  1.00  0.00           C
ATOM   3575  O31 POPEC 218      47.763  66.837 104.243  1.00  0.00           O
ATOM   3576  C31 POPEC 218      48.533  65.897 103.783  1.00  0.00           C
ATOM   3577  O32 POPEC 218      48.702  64.777 104.263  1.00  0.00           O
ATOM   3578  C32 POPEC 218      49.033  66.388 102.413  1.00  0.00           C
ATOM   3581  C23 POPEC 218      45.432  64.108 101.463  1.00  0.00           C
ATOM   3584  C24 POPEC 218      45.022  63.737 100.023  1.00  0.00           C
ATOM   3587  C25 POPEC 218      46.003  64.177  98.923  1.00  0.00           C
ATOM   3590  C26 POPEC 218      45.613  63.587  97.553  1.00  0.00           C
ATOM   3593  C27 POPEC 218      46.412  64.127  96.353  1.00  0.00           C
ATOM   3596  C28 POPEC 218      45.882  63.557  95.023  1.00  0.00           C
ATOM   3599  C29 POPEC 218      46.362  64.307  93.803  1.00  0.00           C
ATOM   3601 0C21 POPEC 218      45.603  64.727  92.763  1.00  0.00           C
ATOM   3603 1C21 POPEC 218      44.122  64.487  92.553  1.00  0.00           C
ATOM   3606 2C21 POPEC 218      43.813  64.037  91.113  1.00  0.00           C
ATOM   3609 3C21 POPEC 218      43.833  65.178  90.083  1.00  0.00           C
ATOM   3612 4C21 POPEC 218      44.003  64.697  88.633  1.00  0.00           C
ATOM   3615 5C21 POPEC 218      45.453  64.277  88.333  1.00  0.00           C
ATOM   3618 6C21 POPEC 218      45.663  63.717  86.923  1.00  0.00           C
ATOM   3621 7C21 POPEC 218      47.053  63.097  86.763  1.00  0.00           C
ATOM   3624 8C21 POPEC 218      47.323  62.467  85.393  1.00  0.00           C
ATOM   3628  C33 POPEC 218      49.963  65.388 101.693  1.00  0.00           C
ATOM   3631  C34 POPEC 218      50.243  65.737 100.233  1.00  0.00           C
ATOM   3634  C35 POPEC 218      51.373  64.867  99.663  1.00  0.00           C
ATOM   3637  C36 POPEC 218      51.723  65.138  98.193  1.00  0.00           C
ATOM   3640  C37 POPEC 218      50.553  64.867  97.233  1.00  0.00           C
ATOM   3643  C38 POPEC 218      50.882  65.097  95.753  1.00  0.00           C
ATOM   3646  C39 POPEC 218      51.923  64.157  95.113  1.00  0.00           C
ATOM   3649 0C31 POPEC 218      52.342  64.678  93.723  1.00  0.00           C
ATOM   3652 1C31 POPEC 218      53.313  63.757  92.973  1.00  0.00           C
ATOM   3655 2C31 POPEC 218      53.783  64.388  91.653  1.00  0.00           C
ATOM   3658 3C31 POPEC 218      55.123  63.847  91.133  1.00  0.00           C
ATOM   3661 4C31 POPEC 218      56.302  64.177  92.073  1.00  0.00           C
ATOM   3664 5C31 POPEC 218      57.673  63.847  91.483  1.00  0.00           C
ATOM   3667 6C31 POPEC 218      58.813  64.157  92.463  1.00  0.00           C
ATOM   3671  NH3 POPED 219     110.472  73.828  66.113  1.00  0.00           N
ATOM   3675  C12 POPED 219     109.163  73.237  66.603  1.00  0.00           C
ATOM   3678  C11 POPED 219     108.813  71.937  65.863  1.00  0.00           C
ATOM   3681  P   POPED 219     106.833  72.138  64.113  1.00  0.00           P
ATOM   3682  O13 POPED 219     106.733  72.818  62.813  1.00  0.00           O
ATOM   3683  O14 POPED 219     106.393  70.718  64.193  1.00  0.00           O
ATOM   3684  O11 POPED 219     106.132  72.957  65.253  1.00  0.00           O
ATOM   3685  O12 POPED 219     108.363  72.197  64.533  1.00  0.00           O
ATOM   3686  C1  POPED 219     104.812  72.667  65.713  1.00  0.00           C
ATOM   3689  C2  POPED 219     104.573  73.237  67.153  1.00  0.00           C
ATOM   3691  O21 POPED 219     104.812  72.337  68.253  1.00  0.00           O
ATOM   3692  C21 POPED 219     104.203  71.178  68.393  1.00  0.00           C
ATOM   3693  O22 POPED 219     103.692  70.498  67.513  1.00  0.00           O
ATOM   3694  C22 POPED 219     104.382  70.707  69.833  1.00  0.00           C
ATOM   3697  C3  POPED 219     103.193  73.947  67.293  1.00  0.00           C
ATOM   3700  O31 POPED 219     102.943  74.398  68.653  1.00  0.00           O
ATOM   3701  C31 POPED 219     101.693  74.748  68.943  1.00  0.00           C
ATOM   3702  O32 POPED 219     100.702  74.547  68.263  1.00  0.00           O
ATOM   3703  C32 POPED 219     101.722  75.657  70.183  1.00  0.00           C
ATOM   3706  C23 POPED 219     103.093  70.118  70.473  1.00  0.00           C
ATOM   3709  C24 POPED 219     102.283  71.147  71.273  1.00  0.00           C
ATOM   3712  C25 POPED 219     101.183  70.498  72.113  1.00  0.00           C
ATOM   3715  C26 POPED 219     100.833  71.267  73.403  1.00  0.00           C
ATOM   3718  C27 POPED 219     101.813  71.087  74.573  1.00  0.00           C
ATOM   3721  C28 POPED 219     101.502  71.937  75.833  1.00  0.00           C
ATOM   3724  C29 POPED 219     100.043  72.047  76.213  1.00  0.00           C
ATOM   3726 0C21 POPED 219      99.462  71.707  77.393  1.00  0.00           C
ATOM   3728 1C21 POPED 219     100.152  71.138  78.603  1.00  0.00           C
ATOM   3731 2C21 POPED 219      99.433  71.428  79.933  1.00  0.00           C
ATOM   3734 3C21 POPED 219      99.713  72.837  80.483  1.00  0.00           C
ATOM   3737 4C21 POPED 219      99.292  73.027  81.953  1.00  0.00           C
ATOM   3740 5C21 POPED 219     100.052  74.207  82.583  1.00  0.00           C
ATOM   3743 6C21 POPED 219      99.832  74.407  84.083  1.00  0.00           C
ATOM   3746 7C21 POPED 219     100.753  75.517  84.623  1.00  0.00           C
ATOM   3749 8C21 POPED 219     100.612  75.807  86.123  1.00  0.00           C
ATOM   3753  C33 POPED 219     101.393  74.987  71.533  1.00  0.00           C
ATOM   3756  C34 POPED 219     101.563  76.027  72.663  1.00  0.00           C
ATOM   3759  C35 POPED 219     101.273  75.487  74.063  1.00  0.00           C
ATOM   3762  C36 POPED 219     101.752  76.468  75.153  1.00  0.00           C
ATOM   3765  C37 POPED 219     101.563  75.937  76.583  1.00  0.00           C
ATOM   3768  C38 POPED 219     102.372  76.758  77.603  1.00  0.00           C
ATOM   3771  C39 POPED 219     102.062  76.377  79.053  1.00  0.00           C
ATOM   3774 0C31 POPED 219     103.103  76.907  80.053  1.00  0.00           C
ATOM   3777 1C31 POPED 219     102.652  76.707  81.503  1.00  0.00           C
ATOM   3780 2C31 POPED 219     103.773  76.928  82.543  1.00  0.00           C
ATOM   3783 3C31 POPED 219     104.203  78.397  82.663  1.00  0.00           C
ATOM   3786 4C31 POPED 219     105.563  78.698  82.013  1.00  0.00           C
ATOM   3789 5C31 POPED 219     105.933  80.178  82.123  1.00  0.00           C
ATOM   3792 6C31 POPED 219     107.263  80.527  81.453  1.00  0.00           C
ATOM   3796  NH3 POPEE 220      97.283  71.167 109.923  1.00  0.00           N
ATOM   3800  C12 POPEE 220      98.193  71.837 110.933  1.00  0.00           C
ATOM   3803  C11 POPEE 220      97.433  72.647 112.013  1.00  0.00           C
ATOM   3806  P   POPEE 220      98.323  75.068 112.633  1.00  0.00           P
ATOM   3807  O13 POPEE 220      97.022  75.508 113.153  1.00  0.00           O
ATOM   3808  O14 POPEE 220      99.543  75.638 113.263  1.00  0.00           O
ATOM   3809  O11 POPEE 220      98.373  75.328 111.063  1.00  0.00           O
ATOM   3810  O12 POPEE 220      98.352  73.477 112.743  1.00  0.00           O
ATOM   3811  C1  POPEE 220      97.162  75.718 110.423  1.00  0.00           C
ATOM   3814  C2  POPEE 220      97.172  75.328 108.923  1.00  0.00           C
ATOM   3816  O21 POPEE 220      98.202  76.027 108.193  1.00  0.00           O
ATOM   3817  C21 POPEE 220      98.002  77.318 107.963  1.00  0.00           C
ATOM   3818  O22 POPEE 220      97.242  78.047 108.563  1.00  0.00           O
ATOM   3819  C22 POPEE 220      98.683  77.667 106.643  1.00  0.00           C
ATOM   3822  C3  POPEE 220      95.733  75.417 108.293  1.00  0.00           C
ATOM   3825  O31 POPEE 220      95.603  74.757 107.023  1.00  0.00           O
ATOM   3826  C31 POPEE 220      95.653  73.428 107.043  1.00  0.00           C
ATOM   3827  O32 POPEE 220      95.823  72.737 108.033  1.00  0.00           O
ATOM   3828  C32 POPEE 220      95.502  72.917 105.603  1.00  0.00           C
ATOM   3831  C23 POPEE 220      97.673  77.407 105.513  1.00  0.00           C
ATOM   3834  C24 POPEE 220      98.223  77.517 104.083  1.00  0.00           C
ATOM   3837  C25 POPEE 220      97.242  76.807 103.133  1.00  0.00           C
ATOM   3840  C26 POPEE 220      97.643  76.697 101.653  1.00  0.00           C
ATOM   3843  C27 POPEE 220      96.713  75.667 100.983  1.00  0.00           C
ATOM   3846  C28 POPEE 220      96.922  75.347  99.493  1.00  0.00           C
ATOM   3849  C29 POPEE 220      95.743  74.608  98.913  1.00  0.00           C
ATOM   3851 0C21 POPEE 220      95.763  73.517  98.123  1.00  0.00           C
ATOM   3853 1C21 POPEE 220      97.013  72.847  97.623  1.00  0.00           C
ATOM   3856 2C21 POPEE 220      96.792  71.587  96.763  1.00  0.00           C
ATOM   3859 3C21 POPEE 220      96.343  71.877  95.313  1.00  0.00           C
ATOM   3862 4C21 POPEE 220      96.103  70.587  94.503  1.00  0.00           C
ATOM   3865 5C21 POPEE 220      95.572  70.818  93.083  1.00  0.00           C
ATOM   3868 6C21 POPEE 220      94.182  71.487  93.053  1.00  0.00           C
ATOM   3871 7C21 POPEE 220      93.533  71.468  91.663  1.00  0.00           C
ATOM   3874 8C21 POPEE 220      92.153  72.138  91.653  1.00  0.00           C
ATOM   3878  C33 POPEE 220      96.092  71.498 105.403  1.00  0.00           C
ATOM   3881  C34 POPEE 220      95.982  70.937 103.973  1.00  0.00           C
ATOM   3884  C35 POPEE 220      94.552  70.547 103.563  1.00  0.00           C
ATOM   3887  C36 POPEE 220      94.503  69.847 102.193  1.00  0.00           C
ATOM   3890  C37 POPEE 220      93.172  69.138 101.893  1.00  0.00           C
ATOM   3893  C38 POPEE 220      93.153  68.477 100.503  1.00  0.00           C
ATOM   3896  C39 POPEE 220      92.363  67.167 100.413  1.00  0.00           C
ATOM   3899 0C31 POPEE 220      90.933  67.207 100.993  1.00  0.00           C
ATOM   3902 1C31 POPEE 220      90.252  65.837 100.913  1.00  0.00           C
ATOM   3905 2C31 POPEE 220      88.983  65.727 101.763  1.00  0.00           C
ATOM   3908 3C31 POPEE 220      88.352  64.317 101.763  1.00  0.00           C
ATOM   3911 4C31 POPEE 220      87.853  63.877 100.373  1.00  0.00           C
ATOM   3914 5C31 POPEE 220      86.693  62.878 100.423  1.00  0.00           C
ATOM   3917 6C31 POPEE 220      86.092  62.577  99.043  1.00  0.00           C
ATOM   3921  NH3 POPEF 221      96.202  20.697 105.363  1.00  0.00           N
ATOM   3925  C12 POPEF 221      95.112  19.827 105.933  1.00  0.00           C
ATOM   3928  C11 POPEF 221      93.802  19.917 105.143  1.00  0.00           C
ATOM   3931  P   POPEF 221      91.862  19.927 106.893  1.00  0.00           P
ATOM   3932  O13 POPEF 221      90.782  19.037 107.393  1.00  0.00           O
ATOM   3933  O14 POPEF 221      92.722  20.588 107.903  1.00  0.00           O
ATOM   3934  O11 POPEF 221      91.232  21.067 106.003  1.00  0.00           O
ATOM   3935  O12 POPEF 221      92.783  19.187 105.823  1.00  0.00           O
ATOM   3936  C1  POPEF 221      89.842  21.007 105.673  1.00  0.00           C
ATOM   3939  C2  POPEF 221      89.452  19.827 104.733  1.00  0.00           C
ATOM   3941  O21 POPEF 221      90.103  19.957 103.453  1.00  0.00           O
ATOM   3942  C21 POPEF 221      89.573  20.728 102.533  1.00  0.00           C
ATOM   3943  O22 POPEF 221      88.573  21.417 102.663  1.00  0.00           O
ATOM   3944  C22 POPEF 221      90.323  20.597 101.213  1.00  0.00           C
ATOM   3947  C3  POPEF 221      87.902  19.568 104.743  1.00  0.00           C
ATOM   3950  O31 POPEF 221      87.593  18.377 104.013  1.00  0.00           O
ATOM   3951  C31 POPEF 221      86.533  17.677 104.423  1.00  0.00           C
ATOM   3952  O32 POPEF 221      85.723  18.017 105.263  1.00  0.00           O
ATOM   3953  C32 POPEF 221      86.553  16.377 103.653  1.00  0.00           C
ATOM   3956  C23 POPEF 221      89.313  20.547 100.043  1.00  0.00           C
ATOM   3959  C24 POPEF 221      89.903  20.427  98.623  1.00  0.00           C
ATOM   3962  C25 POPEF 221      88.853  19.757  97.733  1.00  0.00           C
ATOM   3965  C26 POPEF 221      88.942  19.998  96.223  1.00  0.00           C
ATOM   3968  C27 POPEF 221      89.552  18.837  95.423  1.00  0.00           C
ATOM   3971  C28 POPEF 221      89.573  19.147  93.913  1.00  0.00           C
ATOM   3974  C29 POPEF 221      89.823  17.927  93.073  1.00  0.00           C
ATOM   3976 0C21 POPEF 221      89.793  17.877  91.733  1.00  0.00           C
ATOM   3978 1C21 POPEF 221      89.513  19.047  90.823  1.00  0.00           C
ATOM   3981 2C21 POPEF 221      88.403  18.767  89.793  1.00  0.00           C
ATOM   3984 3C21 POPEF 221      88.762  17.667  88.773  1.00  0.00           C
ATOM   3987 4C21 POPEF 221      87.902  17.787  87.513  1.00  0.00           C
ATOM   3990 5C21 POPEF 221      88.263  16.807  86.393  1.00  0.00           C
ATOM   3993 6C21 POPEF 221      87.523  17.137  85.093  1.00  0.00           C
ATOM   3996 7C21 POPEF 221      87.703  16.067  84.013  1.00  0.00           C
ATOM   3999 8C21 POPEF 221      87.092  16.437  82.663  1.00  0.00           C
ATOM   4003  C33 POPEF 221      86.232  16.637 102.173  1.00  0.00           C
ATOM   4006  C34 POPEF 221      86.192  15.347 101.353  1.00  0.00           C
ATOM   4009  C35 POPEF 221      86.132  15.687  99.873  1.00  0.00           C
ATOM   4012  C36 POPEF 221      85.852  14.547  98.893  1.00  0.00           C
ATOM   4015  C37 POPEF 221      86.022  15.027  97.443  1.00  0.00           C
ATOM   4018  C38 POPEF 221      85.753  13.957  96.393  1.00  0.00           C
ATOM   4021  C39 POPEF 221      84.282  13.847  95.993  1.00  0.00           C
ATOM   4024 0C31 POPEF 221      84.033  12.547  95.233  1.00  0.00           C
ATOM   4027 1C31 POPEF 221      82.573  12.387  94.793  1.00  0.00           C
ATOM   4030 2C31 POPEF 221      82.283  10.967  94.273  1.00  0.00           C
ATOM   4033 3C31 POPEF 221      80.782  10.667  94.133  1.00  0.00           C
ATOM   4036 4C31 POPEF 221      80.023  11.637  93.203  1.00  0.00           C
ATOM   4039 5C31 POPEF 221      80.402  11.497  91.723  1.00  0.00           C
ATOM   4042 6C31 POPEF 221      79.832  12.627  90.863  1.00  0.00           C
ATOM   4046  NH3 POPEG 222      38.053 116.167 103.973  1.00  0.00           N
ATOM   4050  C12 POPEG 222      37.452 117.217 103.083  1.00  0.00           C
ATOM   4053  C11 POPEG 222      36.403 118.017 103.843  1.00  0.00           C
ATOM   4056  P   POPEG 222      35.073 120.197 103.873  1.00  0.00           P
ATOM   4057  O13 POPEG 222      34.733 119.627 105.183  1.00  0.00           O
ATOM   4058  O14 POPEG 222      35.543 121.608 103.823  1.00  0.00           O
ATOM   4059  O11 POPEG 222      33.833 120.007 102.893  1.00  0.00           O
ATOM   4060  O12 POPEG 222      36.193 119.277 103.213  1.00  0.00           O
ATOM   4061  C1  POPEG 222      33.833 120.757 101.673  1.00  0.00           C
ATOM   4064  C2  POPEG 222      32.623 120.417 100.773  1.00  0.00           C
ATOM   4066  O21 POPEG 222      32.463 121.447  99.763  1.00  0.00           O
ATOM   4067  C21 POPEG 222      32.873 121.148  98.553  1.00  0.00           C
ATOM   4068  O22 POPEG 222      33.483 120.147  98.213  1.00  0.00           O
ATOM   4069  C22 POPEG 222      32.413 122.248  97.603  1.00  0.00           C
ATOM   4072  C3  POPEG 222      31.293 120.348 101.593  1.00  0.00           C
ATOM   4075  O31 POPEG 222      30.123 120.267 100.753  1.00  0.00           O
ATOM   4076  C31 POPEG 222      30.043 119.157 100.043  1.00  0.00           C
ATOM   4077  O32 POPEG 222      30.733 118.167 100.193  1.00  0.00           O
ATOM   4078  C32 POPEG 222      28.973 119.238  98.963  1.00  0.00           C
ATOM   4081  C23 POPEG 222      31.313 121.727  96.643  1.00  0.00           C
ATOM   4084  C24 POPEG 222      31.453 122.307  95.233  1.00  0.00           C
ATOM   4087  C25 POPEG 222      32.673 121.758  94.473  1.00  0.00           C
ATOM   4090  C26 POPEG 222      32.843 122.448  93.113  1.00  0.00           C
ATOM   4093  C27 POPEG 222      33.863 121.717  92.233  1.00  0.00           C
ATOM   4096  C28 POPEG 222      34.053 122.398  90.863  1.00  0.00           C
ATOM   4099  C29 POPEG 222      35.092 123.487  90.893  1.00  0.00           C
ATOM   4101 0C21 POPEG 222      36.373 123.337  90.513  1.00  0.00           C
ATOM   4103 1C21 POPEG 222      36.963 122.038  90.043  1.00  0.00           C
ATOM   4106 2C21 POPEG 222      38.493 122.027  89.893  1.00  0.00           C
ATOM   4109 3C21 POPEG 222      39.262 122.258  91.203  1.00  0.00           C
ATOM   4112 4C21 POPEG 222      40.733 121.828  91.083  1.00  0.00           C
ATOM   4115 5C21 POPEG 222      41.682 122.448  92.113  1.00  0.00           C
ATOM   4118 6C21 POPEG 222      41.583 121.858  93.523  1.00  0.00           C
ATOM   4121 7C21 POPEG 222      42.713 122.367  94.433  1.00  0.00           C
ATOM   4124 8C21 POPEG 222      42.522 122.047  95.913  1.00  0.00           C
ATOM   4128  C33 POPEG 222      28.893 117.917  98.153  1.00  0.00           C
ATOM   4131  C34 POPEG 222      27.463 117.647  97.693  1.00  0.00           C
ATOM   4134  C35 POPEG 222      27.233 116.397  96.843  1.00  0.00           C
ATOM   4137  C36 POPEG 222      27.643 116.548  95.383  1.00  0.00           C
ATOM   4140  C37 POPEG 222      27.503 115.218  94.633  1.00  0.00           C
ATOM   4143  C38 POPEG 222      27.693 115.358  93.123  1.00  0.00           C
ATOM   4146  C39 POPEG 222      26.463 115.947  92.413  1.00  0.00           C
ATOM   4149 0C31 POPEG 222      26.753 116.207  90.933  1.00  0.00           C
ATOM   4152 1C31 POPEG 222      25.653 117.018  90.243  1.00  0.00           C
ATOM   4155 2C31 POPEG 222      26.053 117.357  88.813  1.00  0.00           C
ATOM   4158 3C31 POPEG 222      25.113 118.377  88.163  1.00  0.00           C
ATOM   4161 4C31 POPEG 222      25.493 118.638  86.703  1.00  0.00           C
ATOM   4164 5C31 POPEG 222      24.533 119.608  86.023  1.00  0.00           C
ATOM   4167 6C31 POPEG 222      24.823 119.798  84.533  1.00  0.00           C
ATOM   4171  NH3 POPEH 223      99.023 107.087  65.143  1.00  0.00           N
ATOM   4175  C12 POPEH 223      99.313 108.128  64.093  1.00  0.00           C
ATOM   4178  C11 POPEH 223     100.612 108.897  64.353  1.00  0.00           C
ATOM   4181  P   POPEH 223     102.633 107.557  65.383  1.00  0.00           P
ATOM   4182  O13 POPEH 223     103.653 106.627  64.853  1.00  0.00           O
ATOM   4183  O14 POPEH 223     103.183 108.718  66.093  1.00  0.00           O
ATOM   4184  O11 POPEH 223     101.603 106.777  66.283  1.00  0.00           O
ATOM   4185  O12 POPEH 223     101.743 108.047  64.183  1.00  0.00           O
ATOM   4186  C1  POPEH 223     101.853 106.677  67.693  1.00  0.00           C
ATOM   4189  C2  POPEH 223     103.123 105.837  68.063  1.00  0.00           C
ATOM   4191  O21 POPEH 223     102.803 104.857  69.073  1.00  0.00           O
ATOM   4192  C21 POPEH 223     102.512 105.307  70.273  1.00  0.00           C
ATOM   4193  O22 POPEH 223     102.342 106.478  70.603  1.00  0.00           O
ATOM   4194  C22 POPEH 223     102.442 104.087  71.203  1.00  0.00           C
ATOM   4197  C3  POPEH 223     104.362 106.727  68.433  1.00  0.00           C
ATOM   4200  O31 POPEH 223     105.353 106.087  69.273  1.00  0.00           O
ATOM   4201  C31 POPEH 223     106.213 105.318  68.623  1.00  0.00           C
ATOM   4202  O32 POPEH 223     106.092 104.948  67.473  1.00  0.00           O
ATOM   4203  C32 POPEH 223     107.412 104.948  69.523  1.00  0.00           C
ATOM   4206  C23 POPEH 223     103.063 104.358  72.593  1.00  0.00           C
ATOM   4209  C24 POPEH 223     102.612 103.368  73.693  1.00  0.00           C
ATOM   4212  C25 POPEH 223     103.393 103.597  75.003  1.00  0.00           C
ATOM   4215  C26 POPEH 223     102.823 102.807  76.183  1.00  0.00           C
ATOM   4218  C27 POPEH 223     103.463 103.187  77.533  1.00  0.00           C
ATOM   4221  C28 POPEH 223     103.352 102.087  78.603  1.00  0.00           C
ATOM   4224  C29 POPEH 223     104.313 100.957  78.333  1.00  0.00           C
ATOM   4226 0C21 POPEH 223     105.423 100.657  79.043  1.00  0.00           C
ATOM   4228 1C21 POPEH 223     105.933 101.387  80.263  1.00  0.00           C
ATOM   4231 2C21 POPEH 223     105.183 100.998  81.553  1.00  0.00           C
ATOM   4234 3C21 POPEH 223     106.052 101.078  82.823  1.00  0.00           C
ATOM   4237 4C21 POPEH 223     105.233 100.797  84.093  1.00  0.00           C
ATOM   4240 5C21 POPEH 223     106.092 100.457  85.313  1.00  0.00           C
ATOM   4243 6C21 POPEH 223     106.313  98.947  85.493  1.00  0.00           C
ATOM   4246 7C21 POPEH 223     107.172  98.607  86.713  1.00  0.00           C
ATOM   4249 8C21 POPEH 223     107.202  97.108  87.023  1.00  0.00           C
ATOM   4253  C33 POPEH 223     107.223 105.078  71.063  1.00  0.00           C
ATOM   4256  C34 POPEH 223     108.013 106.268  71.633  1.00  0.00           C
ATOM   4259  C35 POPEH 223     107.493 106.907  72.933  1.00  0.00           C
ATOM   4262  C36 POPEH 223     107.202 105.967  74.113  1.00  0.00           C
ATOM   4265  C37 POPEH 223     108.412 105.498  74.933  1.00  0.00           C
ATOM   4268  C38 POPEH 223     108.013 104.697  76.203  1.00  0.00           C
ATOM   4271  C39 POPEH 223     106.952 105.397  77.063  1.00  0.00           C
ATOM   4274 0C31 POPEH 223     106.952 104.957  78.543  1.00  0.00           C
ATOM   4277 1C31 POPEH 223     105.903 105.737  79.353  1.00  0.00           C
ATOM   4280 2C31 POPEH 223     105.912 105.488  80.863  1.00  0.00           C
ATOM   4283 3C31 POPEH 223     104.963 106.478  81.573  1.00  0.00           C
ATOM   4286 4C31 POPEH 223     104.613 106.117  83.023  1.00  0.00           C
ATOM   4289 5C31 POPEH 223     103.253 106.707  83.443  1.00  0.00           C
ATOM   4292 6C31 POPEH 223     102.823 106.377  84.873  1.00  0.00           C
ATOM   4296  NH3 POPEI 224      11.323  93.527 107.953  1.00  0.00           N
ATOM   4300  C12 POPEI 224      12.783  93.797 107.693  1.00  0.00           C
ATOM   4303  C11 POPEI 224      13.633  92.798 108.483  1.00  0.00           C
ATOM   4306  P   POPEI 224      16.133  92.147 108.443  1.00  0.00           P
ATOM   4307  O13 POPEI 224      17.443  92.777 108.193  1.00  0.00           O
ATOM   4308  O14 POPEI 224      16.023  91.358 109.693  1.00  0.00           O
ATOM   4309  O11 POPEI 224      15.723  91.257 107.193  1.00  0.00           O
ATOM   4310  O12 POPEI 224      14.993  93.237 108.483  1.00  0.00           O
ATOM   4311  C1  POPEI 224      16.563  91.148 106.043  1.00  0.00           C
ATOM   4314  C2  POPEI 224      15.713  91.037 104.743  1.00  0.00           C
ATOM   4316  O21 POPEI 224      16.323  90.018 103.923  1.00  0.00           O
ATOM   4317  C21 POPEI 224      15.523  89.037 103.543  1.00  0.00           C
ATOM   4318  O22 POPEI 224      14.323  88.978 103.743  1.00  0.00           O
ATOM   4319  C22 POPEI 224      16.333  87.947 102.843  1.00  0.00           C
ATOM   4322  C3  POPEI 224      15.673  92.407 104.003  1.00  0.00           C
ATOM   4325  O31 POPEI 224      15.003  92.328 102.733  1.00  0.00           O
ATOM   4326  C31 POPEI 224      13.803  92.897 102.623  1.00  0.00           C
ATOM   4327  O32 POPEI 224      13.123  93.327 103.533  1.00  0.00           O
ATOM   4328  C32 POPEI 224      13.413  92.858 101.133  1.00  0.00           C
ATOM   4331  C23 POPEI 224      16.253  87.917 101.303  1.00  0.00           C
ATOM   4334  C24 POPEI 224      17.193  88.947 100.663  1.00  0.00           C
ATOM   4337  C25 POPEI 224      17.333  88.838  99.133  1.00  0.00           C
ATOM   4340  C26 POPEI 224      18.133  87.627  98.623  1.00  0.00           C
ATOM   4343  C27 POPEI 224      18.243  87.678  97.083  1.00  0.00           C
ATOM   4346  C28 POPEI 224      18.403  86.307  96.393  1.00  0.00           C
ATOM   4349  C29 POPEI 224      19.783  85.707  96.523  1.00  0.00           C
ATOM   4351 0C21 POPEI 224      20.073  84.407  96.733  1.00  0.00           C
ATOM   4353 1C21 POPEI 224      19.083  83.268  96.843  1.00  0.00           C
ATOM   4356 2C21 POPEI 224      19.453  82.047  95.993  1.00  0.00           C
ATOM   4359 3C21 POPEI 224      19.323  82.267  94.473  1.00  0.00           C
ATOM   4362 4C21 POPEI 224      19.323  80.947  93.683  1.00  0.00           C
ATOM   4365 5C21 POPEI 224      17.963  80.248  93.723  1.00  0.00           C
ATOM   4368 6C21 POPEI 224      17.863  79.017  92.803  1.00  0.00           C
ATOM   4371 7C21 POPEI 224      16.593  78.218  93.093  1.00  0.00           C
ATOM   4374 8C21 POPEI 224      16.423  76.998  92.193  1.00  0.00           C
ATOM   4378  C33 POPEI 224      13.153  94.238 100.473  1.00  0.00           C
ATOM   4381  C34 POPEI 224      13.223  94.127  98.943  1.00  0.00           C
ATOM   4384  C35 POPEI 224      12.673  95.337  98.173  1.00  0.00           C
ATOM   4387  C36 POPEI 224      12.513  95.038  96.673  1.00  0.00           C
ATOM   4390  C37 POPEI 224      12.143  96.247  95.803  1.00  0.00           C
ATOM   4393  C38 POPEI 224      11.623  95.797  94.423  1.00  0.00           C
ATOM   4396  C39 POPEI 224      11.903  96.767  93.273  1.00  0.00           C
ATOM   4399 0C31 POPEI 224      11.133  98.097  93.343  1.00  0.00           C
ATOM   4402 1C31 POPEI 224      10.983  98.807  91.993  1.00  0.00           C
ATOM   4405 2C31 POPEI 224      12.193  99.678  91.573  1.00  0.00           C
ATOM   4408 3C31 POPEI 224      12.223 101.037  92.283  1.00  0.00           C
ATOM   4411 4C31 POPEI 224      13.413 101.917  91.903  1.00  0.00           C
ATOM   4414 5C31 POPEI 224      13.553 103.097  92.873  1.00  0.00           C
ATOM   4417 6C31 POPEI 224      14.673 104.077  92.513  1.00  0.00           C
ATOM   4421  NH3 POPEJ 225      38.003 121.937 104.713  1.00  0.00           N
ATOM   4425  C12 POPEJ 225      38.423 120.837 105.653  1.00  0.00           C
ATOM   4428  C11 POPEJ 225      39.963 120.727 105.763  1.00  0.00           C
ATOM   4431  P   POPEJ 225      40.372 118.187 106.103  1.00  0.00           P
ATOM   4432  O13 POPEJ 225      41.323 118.277 107.233  1.00  0.00           O
ATOM   4433  O14 POPEJ 225      38.953 117.827 106.373  1.00  0.00           O
ATOM   4434  O11 POPEJ 225      40.863 117.097 105.073  1.00  0.00           O
ATOM   4435  O12 POPEJ 225      40.432 119.498 105.203  1.00  0.00           O
ATOM   4436  C1  POPEJ 225      42.243 116.707 105.033  1.00  0.00           C
ATOM   4439  C2  POPEJ 225      43.053 117.538 104.003  1.00  0.00           C
ATOM   4441  O21 POPEJ 225      44.103 116.727 103.443  1.00  0.00           O
ATOM   4442  C21 POPEJ 225      43.693 115.837 102.543  1.00  0.00           C
ATOM   4443  O22 POPEJ 225      42.552 115.718 102.143  1.00  0.00           O
ATOM   4444  C22 POPEJ 225      44.853 114.968 102.073  1.00  0.00           C
ATOM   4447  C3  POPEJ 225      43.592 118.867 104.653  1.00  0.00           C
ATOM   4450  O31 POPEJ 225      44.873 119.307 104.203  1.00  0.00           O
ATOM   4451  C31 POPEJ 225      45.153 119.717 102.963  1.00  0.00           C
ATOM   4452  O32 POPEJ 225      46.292 119.787 102.533  1.00  0.00           O
ATOM   4453  C32 POPEJ 225      43.973 120.057 102.043  1.00  0.00           C
ATOM   4456  C23 POPEJ 225      44.842 114.737 100.543  1.00  0.00           C
ATOM   4459  C24 POPEJ 225      44.353 113.337 100.123  1.00  0.00           C
ATOM   4462  C25 POPEJ 225      44.303 113.197  98.593  1.00  0.00           C
ATOM   4465  C26 POPEJ 225      43.973 111.777  98.123  1.00  0.00           C
ATOM   4468  C27 POPEJ 225      44.293 111.557  96.633  1.00  0.00           C
ATOM   4471  C28 POPEJ 225      43.842 110.178  96.113  1.00  0.00           C
ATOM   4474  C29 POPEJ 225      42.363 110.167  95.823  1.00  0.00           C
ATOM   4476 0C21 POPEJ 225      41.762 109.837  94.663  1.00  0.00           C
ATOM   4478 1C21 POPEJ 225      42.412 109.407  93.373  1.00  0.00           C
ATOM   4481 2C21 POPEJ 225      42.303 107.877  93.133  1.00  0.00           C
ATOM   4484 3C21 POPEJ 225      43.333 107.077  93.943  1.00  0.00           C
ATOM   4487 4C21 POPEJ 225      43.283 105.567  93.673  1.00  0.00           C
ATOM   4490 5C21 POPEJ 225      41.973 104.907  94.133  1.00  0.00           C
ATOM   4493 6C21 POPEJ 225      42.003 103.388  94.033  1.00  0.00           C
ATOM   4496 7C21 POPEJ 225      40.702 102.737  94.503  1.00  0.00           C
ATOM   4499 8C21 POPEJ 225      40.772 101.207  94.543  1.00  0.00           C
ATOM   4503  C33 POPEJ 225      44.192 119.358 100.683  1.00  0.00           C
ATOM   4506  C34 POPEJ 225      43.183 119.638  99.563  1.00  0.00           C
ATOM   4509  C35 POPEJ 225      43.543 118.838  98.293  1.00  0.00           C
ATOM   4512  C36 POPEJ 225      44.733 119.417  97.523  1.00  0.00           C
ATOM   4515  C37 POPEJ 225      45.263 118.517  96.393  1.00  0.00           C
ATOM   4518  C38 POPEJ 225      46.173 119.307  95.433  1.00  0.00           C
ATOM   4521  C39 POPEJ 225      47.283 118.477  94.753  1.00  0.00           C
ATOM   4524 0C31 POPEJ 225      46.803 117.197  94.063  1.00  0.00           C
ATOM   4527 1C31 POPEJ 225      47.623 116.888  92.803  1.00  0.00           C
ATOM   4530 2C31 POPEJ 225      47.503 115.438  92.323  1.00  0.00           C
ATOM   4533 3C31 POPEJ 225      48.513 115.067  91.223  1.00  0.00           C
ATOM   4536 4C31 POPEJ 225      48.443 115.957  89.973  1.00  0.00           C
ATOM   4539 5C31 POPEJ 225      49.452 115.527  88.903  1.00  0.00           C
ATOM   4542 6C31 POPEJ 225      49.233 116.148  87.523  1.00  0.00           C
ATOM   4546  NH3 POPEK 226      94.592  -0.753  60.053  1.00  0.00           N
ATOM   4550  C12 POPEK 226      95.043   0.657  60.333  1.00  0.00           C
ATOM   4553  C11 POPEK 226      94.252   1.647  59.473  1.00  0.00           C
ATOM   4556  P   POPEK 226      95.802   3.787  59.583  1.00  0.00           P
ATOM   4557  O13 POPEK 226      96.383   4.707  58.583  1.00  0.00           O
ATOM   4558  O14 POPEK 226      94.882   4.377  60.563  1.00  0.00           O
ATOM   4559  O11 POPEK 226      96.973   3.077  60.373  1.00  0.00           O
ATOM   4560  O12 POPEK 226      95.103   2.587  58.833  1.00  0.00           O
ATOM   4561  C1  POPEK 226      97.792   3.857  61.243  1.00  0.00           C
ATOM   4564  C2  POPEK 226      97.813   3.177  62.623  1.00  0.00           C
ATOM   4566  O21 POPEK 226      98.452   4.027  63.593  1.00  0.00           O
ATOM   4567  C21 POPEK 226      97.803   5.087  64.023  1.00  0.00           C
ATOM   4568  O22 POPEK 226      96.722   5.487  63.603  1.00  0.00           O
ATOM   4569  C22 POPEK 226      98.582   5.667  65.223  1.00  0.00           C
ATOM   4572  C3  POPEK 226      98.552   1.797  62.523  1.00  0.00           C
ATOM   4575  O31 POPEK 226      98.172   0.877  63.573  1.00  0.00           O
ATOM   4576  C31 POPEK 226      98.713   1.217  64.743  1.00  0.00           C
ATOM   4577  O32 POPEK 226      99.653   1.967  64.903  1.00  0.00           O
ATOM   4578  C32 POPEK 226      97.792   0.697  65.843  1.00  0.00           C
ATOM   4581  C23 POPEK 226      97.743   6.477  66.233  1.00  0.00           C
ATOM   4584  C24 POPEK 226      98.212   6.277  67.683  1.00  0.00           C
ATOM   4587  C25 POPEK 226      97.342   7.017  68.723  1.00  0.00           C
ATOM   4590  C26 POPEK 226      97.823   6.827  70.173  1.00  0.00           C
ATOM   4593  C27 POPEK 226      97.013   7.687  71.153  1.00  0.00           C
ATOM   4596  C28 POPEK 226      97.472   7.597  72.623  1.00  0.00           C
ATOM   4599  C29 POPEK 226      97.092   6.307  73.323  1.00  0.00           C
ATOM   4601 0C21 POPEK 226      95.903   6.027  73.883  1.00  0.00           C
ATOM   4603 1C21 POPEK 226      94.672   6.907  73.843  1.00  0.00           C
ATOM   4606 2C21 POPEK 226      94.292   7.547  75.193  1.00  0.00           C
ATOM   4609 3C21 POPEK 226      93.743   6.567  76.243  1.00  0.00           C
ATOM   4612 4C21 POPEK 226      92.963   7.287  77.363  1.00  0.00           C
ATOM   4615 5C21 POPEK 226      93.713   8.467  77.993  1.00  0.00           C
ATOM   4618 6C21 POPEK 226      92.963   9.087  79.173  1.00  0.00           C
ATOM   4621 7C21 POPEK 226      93.662  10.317  79.773  1.00  0.00           C
ATOM   4624 8C21 POPEK 226      92.983  10.817  81.053  1.00  0.00           C
ATOM   4628  C33 POPEK 226      97.673   1.727  66.993  1.00  0.00           C
ATOM   4631  C34 POPEK 226      98.573   1.387  68.183  1.00  0.00           C
ATOM   4634  C35 POPEK 226      98.622   2.547  69.183  1.00  0.00           C
ATOM   4637  C36 POPEK 226      99.322   2.177  70.493  1.00  0.00           C
ATOM   4640  C37 POPEK 226      99.632   3.407  71.343  1.00  0.00           C
ATOM   4643  C38 POPEK 226     100.432   3.047  72.603  1.00  0.00           C
ATOM   4646  C39 POPEK 226     100.922   4.247  73.403  1.00  0.00           C
ATOM   4649 0C31 POPEK 226     101.752   3.837  74.623  1.00  0.00           C
ATOM   4652 1C31 POPEK 226     102.232   5.057  75.433  1.00  0.00           C
ATOM   4655 2C31 POPEK 226     103.272   4.717  76.503  1.00  0.00           C
ATOM   4658 3C31 POPEK 226     103.913   5.977  77.113  1.00  0.00           C
ATOM   4661 4C31 POPEK 226     103.022   6.677  78.153  1.00  0.00           C
ATOM   4664 5C31 POPEK 226     103.673   7.947  78.723  1.00  0.00           C
ATOM   4667 6C31 POPEK 226     102.853   8.597  79.843  1.00  0.00           C
ATOM   4671  NH3 POPEL 227      48.373  50.747  67.353  1.00  0.00           N
ATOM   4675  C12 POPEL 227      48.513  51.367  65.983  1.00  0.00           C
ATOM   4678  C11 POPEL 227      49.182  52.757  66.043  1.00  0.00           C
ATOM   4681  P   POPEL 227      50.813  54.128  67.623  1.00  0.00           P
ATOM   4682  O13 POPEL 227      52.113  54.017  66.943  1.00  0.00           O
ATOM   4683  O14 POPEL 227      50.052  55.378  67.463  1.00  0.00           O
ATOM   4684  O11 POPEL 227      50.933  53.777  69.163  1.00  0.00           O
ATOM   4685  O12 POPEL 227      49.973  52.867  67.213  1.00  0.00           O
ATOM   4686  C1  POPEL 227      52.143  53.737  69.913  1.00  0.00           C
ATOM   4689  C2  POPEL 227      52.373  55.027  70.763  1.00  0.00           C
ATOM   4691  O21 POPEL 227      53.743  55.117  71.183  1.00  0.00           O
ATOM   4692  C21 POPEL 227      54.163  54.297  72.133  1.00  0.00           C
ATOM   4693  O22 POPEL 227      53.483  53.487  72.743  1.00  0.00           O
ATOM   4694  C22 POPEL 227      55.653  54.557  72.353  1.00  0.00           C
ATOM   4697  C3  POPEL 227      51.362  55.318  71.913  1.00  0.00           C
ATOM   4700  O31 POPEL 227      51.843  56.477  72.623  1.00  0.00           O
ATOM   4701  C31 POPEL 227      51.882  56.417  73.933  1.00  0.00           C
ATOM   4702  O32 POPEL 227      51.323  55.607  74.643  1.00  0.00           O
ATOM   4703  C32 POPEL 227      52.763  57.547  74.433  1.00  0.00           C
ATOM   4706  C23 POPEL 227      56.403  53.377  73.013  1.00  0.00           C
ATOM   4709  C24 POPEL 227      56.803  53.647  74.473  1.00  0.00           C
ATOM   4712  C25 POPEL 227      55.632  53.678  75.463  1.00  0.00           C
ATOM   4715  C26 POPEL 227      56.053  54.077  76.883  1.00  0.00           C
ATOM   4718  C27 POPEL 227      54.982  53.707  77.923  1.00  0.00           C
ATOM   4721  C28 POPEL 227      55.493  53.857  79.363  1.00  0.00           C
ATOM   4724  C29 POPEL 227      54.322  53.847  80.323  1.00  0.00           C
ATOM   4726 0C21 POPEL 227      54.182  53.177  81.473  1.00  0.00           C
ATOM   4728 1C21 POPEL 227      55.193  52.277  82.143  1.00  0.00           C
ATOM   4731 2C21 POPEL 227      55.442  52.687  83.603  1.00  0.00           C
ATOM   4734 3C21 POPEL 227      56.473  51.777  84.283  1.00  0.00           C
ATOM   4737 4C21 POPEL 227      56.503  51.877  85.813  1.00  0.00           C
ATOM   4740 5C21 POPEL 227      55.182  51.447  86.473  1.00  0.00           C
ATOM   4743 6C21 POPEL 227      55.353  50.998  87.933  1.00  0.00           C
ATOM   4746 7C21 POPEL 227      54.023  50.928  88.703  1.00  0.00           C
ATOM   4749 8C21 POPEL 227      54.122  50.127  90.003  1.00  0.00           C
ATOM   4753  C33 POPEL 227      53.072  57.437  75.943  1.00  0.00           C
ATOM   4756  C34 POPEL 227      53.753  58.707  76.443  1.00  0.00           C
ATOM   4759  C35 POPEL 227      53.783  58.837  77.963  1.00  0.00           C
ATOM   4762  C36 POPEL 227      54.533  57.707  78.673  1.00  0.00           C
ATOM   4765  C37 POPEL 227      55.182  58.197  79.973  1.00  0.00           C
ATOM   4768  C38 POPEL 227      54.982  57.257  81.153  1.00  0.00           C
ATOM   4771  C39 POPEL 227      55.723  57.748  82.393  1.00  0.00           C
ATOM   4774 0C31 POPEL 227      55.793  56.667  83.473  1.00  0.00           C
ATOM   4777 1C31 POPEL 227      56.272  57.218  84.823  1.00  0.00           C
ATOM   4780 2C31 POPEL 227      56.132  56.147  85.903  1.00  0.00           C
ATOM   4783 3C31 POPEL 227      56.563  56.638  87.273  1.00  0.00           C
ATOM   4786 4C31 POPEL 227      56.283  55.597  88.373  1.00  0.00           C
ATOM   4789 5C31 POPEL 227      57.313  55.707  89.483  1.00  0.00           C
ATOM   4792 6C31 POPEL 227      57.173  54.678  90.603  1.00  0.00           C
ATOM   4796  NH3 POPEM 228      35.183  35.588  68.653  1.00  0.00           N
ATOM   4800  C12 POPEM 228      36.013  34.447  69.153  1.00  0.00           C
ATOM   4803  C11 POPEM 228      36.303  33.467  68.013  1.00  0.00           C
ATOM   4806  P   POPEM 228      37.443  31.117  68.013  1.00  0.00           P
ATOM   4807  O13 POPEM 228      36.663  30.327  67.023  1.00  0.00           O
ATOM   4808  O14 POPEM 228      38.693  31.777  67.563  1.00  0.00           O
ATOM   4809  O11 POPEM 228      37.683  30.247  69.293  1.00  0.00           O
ATOM   4810  O12 POPEM 228      36.482  32.197  68.623  1.00  0.00           O
ATOM   4811  C1  POPEM 228      37.873  30.807  70.593  1.00  0.00           C
ATOM   4814  C2  POPEM 228      37.073  29.967  71.623  1.00  0.00           C
ATOM   4816  O21 POPEM 228      37.263  30.457  72.963  1.00  0.00           O
ATOM   4817  C21 POPEM 228      36.713  31.608  73.283  1.00  0.00           C
ATOM   4818  O22 POPEM 228      36.013  32.318  72.583  1.00  0.00           O
ATOM   4819  C22 POPEM 228      37.132  31.917  74.723  1.00  0.00           C
ATOM   4822  C3  POPEM 228      37.502  28.467  71.523  1.00  0.00           C
ATOM   4825  O31 POPEM 228      36.923  27.657  72.563  1.00  0.00           O
ATOM   4826  C31 POPEM 228      37.443  27.517  73.793  1.00  0.00           C
ATOM   4827  O32 POPEM 228      36.842  26.947  74.703  1.00  0.00           O
ATOM   4828  C32 POPEM 228      38.853  28.077  73.993  1.00  0.00           C
ATOM   4831  C23 POPEM 228      36.923  33.397  75.113  1.00  0.00           C
ATOM   4834  C24 POPEM 228      37.202  33.638  76.603  1.00  0.00           C
ATOM   4837  C25 POPEM 228      37.083  35.117  76.973  1.00  0.00           C
ATOM   4840  C26 POPEM 228      38.443  35.827  76.963  1.00  0.00           C
ATOM   4843  C27 POPEM 228      38.343  37.338  77.183  1.00  0.00           C
ATOM   4846  C28 POPEM 228      39.613  37.957  77.793  1.00  0.00           C
ATOM   4849  C29 POPEM 228      39.783  37.557  79.243  1.00  0.00           C
ATOM   4851 0C21 POPEM 228      40.663  38.088  80.103  1.00  0.00           C
ATOM   4853 1C21 POPEM 228      41.673  39.167  79.813  1.00  0.00           C
ATOM   4856 2C21 POPEM 228      41.443  40.427  80.653  1.00  0.00           C
ATOM   4859 3C21 POPEM 228      41.612  40.207  82.163  1.00  0.00           C
ATOM   4862 4C21 POPEM 228      41.793  41.537  82.903  1.00  0.00           C
ATOM   4865 5C21 POPEM 228      42.103  41.357  84.403  1.00  0.00           C
ATOM   4868 6C21 POPEM 228      42.583  42.667  85.043  1.00  0.00           C
ATOM   4871 7C21 POPEM 228      42.573  42.638  86.573  1.00  0.00           C
ATOM   4874 8C21 POPEM 228      43.093  43.937  87.183  1.00  0.00           C
ATOM   4878  C33 POPEM 228      39.122  28.477  75.453  1.00  0.00           C
ATOM   4881  C34 POPEM 228      40.563  28.987  75.603  1.00  0.00           C
ATOM   4884  C35 POPEM 228      40.923  29.417  77.023  1.00  0.00           C
ATOM   4887  C36 POPEM 228      40.283  30.757  77.413  1.00  0.00           C
ATOM   4890  C37 POPEM 228      40.603  31.167  78.853  1.00  0.00           C
ATOM   4893  C38 POPEM 228      39.573  32.147  79.413  1.00  0.00           C
ATOM   4896  C39 POPEM 228      39.823  32.537  80.873  1.00  0.00           C
ATOM   4899 0C31 POPEM 228      40.933  33.588  81.023  1.00  0.00           C
ATOM   4902 1C31 POPEM 228      40.993  34.178  82.433  1.00  0.00           C
ATOM   4905 2C31 POPEM 228      41.983  35.347  82.503  1.00  0.00           C
ATOM   4908 3C31 POPEM 228      41.733  36.297  83.683  1.00  0.00           C
ATOM   4911 4C31 POPEM 228      42.113  35.697  85.033  1.00  0.00           C
ATOM   4914 5C31 POPEM 228      41.882  36.687  86.183  1.00  0.00           C
ATOM   4917 6C31 POPEM 228      42.223  36.117  87.563  1.00  0.00           C
ATOM   4921  NH3 POPEN 229     105.672 126.647  66.993  1.00  0.00           N
ATOM   4925  C12 POPEN 229     104.753 127.587  66.273  1.00  0.00           C
ATOM   4928  C11 POPEN 229     105.122 127.748  64.793  1.00  0.00           C
ATOM   4931  P   POPEN 229     104.592 129.697  63.113  1.00  0.00           P
ATOM   4932  O13 POPEN 229     105.823 129.307  62.393  1.00  0.00           O
ATOM   4933  O14 POPEN 229     103.422 130.057  62.293  1.00  0.00           O
ATOM   4934  O11 POPEN 229     104.982 130.998  63.893  1.00  0.00           O
ATOM   4935  O12 POPEN 229     104.163 128.608  64.173  1.00  0.00           O
ATOM   4936  C1  POPEN 229     106.132 131.207  64.693  1.00  0.00           C
ATOM   4939  C2  POPEN 229     105.833 132.328  65.723  1.00  0.00           C
ATOM   4941  O21 POPEN 229     105.553 131.688  66.983  1.00  0.00           O
ATOM   4942  C21 POPEN 229     106.593 131.487  67.773  1.00  0.00           C
ATOM   4943  O22 POPEN 229     107.743 131.837  67.553  1.00  0.00           O
ATOM   4944  C22 POPEN 229     106.153 130.697  69.003  1.00  0.00           C
ATOM   4947  C3  POPEN 229     104.602 133.158  65.263  1.00  0.00           C
ATOM   4950  O31 POPEN 229     104.552 134.477  65.843  1.00  0.00           O
ATOM   4951  C31 POPEN 229     103.913 134.537  66.993  1.00  0.00           C
ATOM   4952  O32 POPEN 229     103.473 133.598  67.633  1.00  0.00           O
ATOM   4953  C32 POPEN 229     103.783 136.002  67.353  1.00  0.00           C
ATOM   4956  C23 POPEN 229     106.983 131.057  70.253  1.00  0.00           C
ATOM   4959  C24 POPEN 229     106.433 132.268  71.023  1.00  0.00           C
ATOM   4962  C25 POPEN 229     105.353 131.878  72.043  1.00  0.00           C
ATOM   4965  C26 POPEN 229     104.972 133.057  72.953  1.00  0.00           C
ATOM   4968  C27 POPEN 229     104.023 132.638  74.083  1.00  0.00           C
ATOM   4971  C28 POPEN 229     103.813 133.757  75.123  1.00  0.00           C
ATOM   4974  C29 POPEN 229     104.963 133.888  76.093  1.00  0.00           C
ATOM   4976 0C21 POPEN 229     105.292 135.012  76.763  1.00  0.00           C
ATOM   4978 1C21 POPEN 229     104.562 136.322  76.713  1.00  0.00           C
ATOM   4981 2C21 POPEN 229     105.012 137.352  77.773  1.00  0.00           C
ATOM   4984 3C21 POPEN 229     104.662 136.972  79.223  1.00  0.00           C
ATOM   4987 4C21 POPEN 229     104.742 138.152  80.203  1.00  0.00           C
ATOM   4990 5C21 POPEN 229     104.222 137.813  81.613  1.00  0.00           C
ATOM   4993 6C21 POPEN 229     103.503 138.983  82.303  1.00  0.00           C
ATOM   4996 7C21 POPEN 229     102.743 138.522  83.543  1.00  0.00           C
ATOM   4999 8C21 POPEN 229     102.022 139.643  84.313  1.00  0.00           C
ATOM   5003  C33 POPEN 229     103.463 136.192  68.853  1.00  0.00           C
ATOM   5006  C34 POPEN 229     104.592 135.662  69.743  1.00  0.00           C
ATOM   5009  C35 POPEN 229     104.723 136.382  71.093  1.00  0.00           C
ATOM   5012  C36 POPEN 229     105.213 137.833  70.933  1.00  0.00           C
ATOM   5015  C37 POPEN 229     105.292 138.572  72.283  1.00  0.00           C
ATOM   5018  C38 POPEN 229     105.463 140.102  72.153  1.00  0.00           C
ATOM   5021  C39 POPEN 229     104.343 140.762  71.333  1.00  0.00           C
ATOM   5024 0C31 POPEN 229     104.322 142.292  71.473  1.00  0.00           C
ATOM   5027 1C31 POPEN 229     103.202 142.942  70.643  1.00  0.00           C
ATOM   5030 2C31 POPEN 229     102.743 144.292  71.213  1.00  0.00           C
ATOM   5033 3C31 POPEN 229     101.922 144.123  72.503  1.00  0.00           C
ATOM   5036 4C31 POPEN 229     101.542 145.442  73.183  1.00  0.00           C
ATOM   5039 5C31 POPEN 229     100.963 145.222  74.583  1.00  0.00           C
ATOM   5042 6C31 POPEN 229     100.612 146.522  75.313  1.00  0.00           C
ATOM   5046  NH3 POPEO 230     105.222  -2.158 105.353  1.00  0.00           N
ATOM   5050  C12 POPEO 230     106.582  -2.738 105.013  1.00  0.00           C
ATOM   5053  C11 POPEO 230     107.652  -1.668 104.673  1.00  0.00           C
ATOM   5056  P   POPEO 230     106.663   0.317 103.323  1.00  0.00           P
ATOM   5057  O13 POPEO 230     107.643   1.417 103.403  1.00  0.00           O
ATOM   5058  O14 POPEO 230     105.632   0.247 104.373  1.00  0.00           O
ATOM   5059  O11 POPEO 230     105.992   0.367 101.903  1.00  0.00           O
ATOM   5060  O12 POPEO 230     107.442  -1.063 103.393  1.00  0.00           O
ATOM   5061  C1  POPEO 230     106.703   0.807 100.753  1.00  0.00           C
ATOM   5064  C2  POPEO 230     107.493  -0.373 100.153  1.00  0.00           C
ATOM   5066  O21 POPEO 230     108.373   0.007  99.093  1.00  0.00           O
ATOM   5067  C21 POPEO 230     107.873   0.437  97.963  1.00  0.00           C
ATOM   5068  O22 POPEO 230     106.763   0.907  97.773  1.00  0.00           O
ATOM   5069  C22 POPEO 230     108.923   0.187  96.883  1.00  0.00           C
ATOM   5072  C3  POPEO 230     106.523  -1.538  99.793  1.00  0.00           C
ATOM   5075  O31 POPEO 230     105.382  -1.123  99.033  1.00  0.00           O
ATOM   5076  C31 POPEO 230     104.203  -1.598  99.403  1.00  0.00           C
ATOM   5077  O32 POPEO 230     103.933  -2.208 100.413  1.00  0.00           O
ATOM   5078  C32 POPEO 230     103.282  -1.433  98.213  1.00  0.00           C
ATOM   5081  C23 POPEO 230     108.503   0.707  95.483  1.00  0.00           C
ATOM   5084  C24 POPEO 230     109.373   0.157  94.343  1.00  0.00           C
ATOM   5087  C25 POPEO 230     108.942   0.737  92.983  1.00  0.00           C
ATOM   5090  C26 POPEO 230     109.573   0.027  91.773  1.00  0.00           C
ATOM   5093  C27 POPEO 230     109.082   0.657  90.453  1.00  0.00           C
ATOM   5096  C28 POPEO 230     109.252  -0.233  89.203  1.00  0.00           C
ATOM   5099  C29 POPEO 230     108.373  -1.463  89.243  1.00  0.00           C
ATOM   5101 0C21 POPEO 230     107.083  -1.548  88.853  1.00  0.00           C
ATOM   5103 1C21 POPEO 230     106.222  -0.433  88.313  1.00  0.00           C
ATOM   5106 2C21 POPEO 230     105.313   0.187  89.393  1.00  0.00           C
ATOM   5109 3C21 POPEO 230     103.843   0.357  88.953  1.00  0.00           C
ATOM   5112 4C21 POPEO 230     102.963   0.907  90.093  1.00  0.00           C
ATOM   5115 5C21 POPEO 230     101.463   0.867  89.793  1.00  0.00           C
ATOM   5118 6C21 POPEO 230     101.043   1.737  88.593  1.00  0.00           C
ATOM   5121 7C21 POPEO 230      99.522   1.727  88.383  1.00  0.00           C
ATOM   5124 8C21 POPEO 230      99.073   2.377  87.073  1.00  0.00           C
ATOM   5128  C33 POPEO 230     103.832  -2.278  97.043  1.00  0.00           C
ATOM   5131  C34 POPEO 230     103.063  -2.048  95.753  1.00  0.00           C
ATOM   5134  C35 POPEO 230     103.722  -1.073  94.763  1.00  0.00           C
ATOM   5137  C36 POPEO 230     104.132   0.287  95.323  1.00  0.00           C
ATOM   5140  C37 POPEO 230     104.732   1.177  94.213  1.00  0.00           C
ATOM   5143  C38 POPEO 230     105.112   2.567  94.723  1.00  0.00           C
ATOM   5146  C39 POPEO 230     105.942   3.377  93.713  1.00  0.00           C
ATOM   5149 0C31 POPEO 230     105.192   3.717  92.413  1.00  0.00           C
ATOM   5152 1C31 POPEO 230     106.122   4.327  91.353  1.00  0.00           C
ATOM   5155 2C31 POPEO 230     105.402   4.587  90.023  1.00  0.00           C
ATOM   5158 3C31 POPEO 230     106.332   4.987  88.863  1.00  0.00           C
ATOM   5161 4C31 POPEO 230     107.423   3.937  88.573  1.00  0.00           C
ATOM   5164 5C31 POPEO 230     108.132   4.147  87.233  1.00  0.00           C
ATOM   5167 6C31 POPEO 230     109.233   3.127  86.963  1.00  0.00           C
ATOM   5171  NH3 POPEP 231      52.973  17.737 107.583  1.00  0.00           N
ATOM   5175  C12 POPEP 231      54.283  18.357 108.003  1.00  0.00           C
ATOM   5178  C11 POPEP 231      55.442  17.327 108.053  1.00  0.00           C
ATOM   5181  P   POPEP 231      55.013  14.777 107.693  1.00  0.00           P
ATOM   5182  O13 POPEP 231      54.003  14.987 108.763  1.00  0.00           O
ATOM   5183  O14 POPEP 231      56.283  14.087 108.033  1.00  0.00           O
ATOM   5184  O11 POPEP 231      54.322  14.047 106.483  1.00  0.00           O
ATOM   5185  O12 POPEP 231      55.273  16.237 107.123  1.00  0.00           O
ATOM   5186  C1  POPEP 231      53.423  14.727 105.633  1.00  0.00           C
ATOM   5189  C2  POPEP 231      54.103  15.077 104.293  1.00  0.00           C
ATOM   5191  O21 POPEP 231      53.223  15.987 103.613  1.00  0.00           O
ATOM   5192  C21 POPEP 231      53.823  16.937 102.933  1.00  0.00           C
ATOM   5193  O22 POPEP 231      54.973  17.327 103.113  1.00  0.00           O
ATOM   5194  C22 POPEP 231      52.843  17.467 101.903  1.00  0.00           C
ATOM   5197  C3  POPEP 231      54.233  13.787 103.463  1.00  0.00           C
ATOM   5200  O31 POPEP 231      55.153  13.857 102.343  1.00  0.00           O
ATOM   5201  C31 POPEP 231      54.592  13.787 101.133  1.00  0.00           C
ATOM   5202  O32 POPEP 231      53.503  14.227 100.843  1.00  0.00           O
ATOM   5203  C32 POPEP 231      55.483  12.877 100.263  1.00  0.00           C
ATOM   5206  C23 POPEP 231      53.513  17.937 100.603  1.00  0.00           C
ATOM   5209  C24 POPEP 231      52.503  18.697  99.753  1.00  0.00           C
ATOM   5212  C25 POPEP 231      52.993  19.047  98.343  1.00  0.00           C
ATOM   5215  C26 POPEP 231      51.993  19.967  97.623  1.00  0.00           C
ATOM   5218  C27 POPEP 231      51.963  19.777  96.103  1.00  0.00           C
ATOM   5221  C28 POPEP 231      51.022  20.787  95.423  1.00  0.00           C
ATOM   5224  C29 POPEP 231      50.853  20.637  93.943  1.00  0.00           C
ATOM   5226 0C21 POPEP 231      50.372  21.587  93.113  1.00  0.00           C
ATOM   5228 1C21 POPEP 231      49.923  22.977  93.533  1.00  0.00           C
ATOM   5231 2C21 POPEP 231      50.943  24.067  93.143  1.00  0.00           C
ATOM   5234 3C21 POPEP 231      51.043  24.297  91.633  1.00  0.00           C
ATOM   5237 4C21 POPEP 231      52.202  25.237  91.233  1.00  0.00           C
ATOM   5240 5C21 POPEP 231      52.063  26.647  91.803  1.00  0.00           C
ATOM   5243 6C21 POPEP 231      53.083  27.617  91.213  1.00  0.00           C
ATOM   5246 7C21 POPEP 231      52.853  29.077  91.643  1.00  0.00           C
ATOM   5249 8C21 POPEP 231      53.833  30.047  90.983  1.00  0.00           C
ATOM   5253  C33 POPEP 231      55.033  12.687  98.793  1.00  0.00           C
ATOM   5256  C34 POPEP 231      55.993  13.347  97.803  1.00  0.00           C
ATOM   5259  C35 POPEP 231      55.772  14.857  97.673  1.00  0.00           C
ATOM   5262  C36 POPEP 231      56.933  15.557  96.943  1.00  0.00           C
ATOM   5265  C37 POPEP 231      56.713  17.067  96.783  1.00  0.00           C
ATOM   5268  C38 POPEP 231      56.053  17.497  95.453  1.00  0.00           C
ATOM   5271  C39 POPEP 231      54.833  16.667  95.023  1.00  0.00           C
ATOM   5274 0C31 POPEP 231      54.153  17.207  93.753  1.00  0.00           C
ATOM   5277 1C31 POPEP 231      53.063  16.277  93.203  1.00  0.00           C
ATOM   5280 2C31 POPEP 231      52.272  16.917  92.053  1.00  0.00           C
ATOM   5283 3C31 POPEP 231      51.083  16.087  91.563  1.00  0.00           C
ATOM   5286 4C31 POPEP 231      51.453  14.897  90.663  1.00  0.00           C
ATOM   5289 5C31 POPEP 231      50.213  14.257  90.023  1.00  0.00           C
ATOM   5292 6C31 POPEP 231      50.523  13.207  88.953  1.00  0.00           C
ATOM   5296  NH3 POPEQ 232      81.743  57.748  67.753  1.00  0.00           N
ATOM   5300  C12 POPEQ 232      80.802  57.818  66.583  1.00  0.00           C
ATOM   5303  C11 POPEQ 232      79.452  58.377  66.973  1.00  0.00           C
ATOM   5306  P   POPEQ 232      79.043  60.638  68.193  1.00  0.00           P
ATOM   5307  O13 POPEQ 232      79.063  62.088  67.893  1.00  0.00           O
ATOM   5308  O14 POPEQ 232      77.753  60.107  68.683  1.00  0.00           O
ATOM   5309  O11 POPEQ 232      80.143  60.308  69.293  1.00  0.00           O
ATOM   5310  O12 POPEQ 232      79.532  59.807  66.963  1.00  0.00           O
ATOM   5311  C1  POPEQ 232      79.632  60.017  70.603  1.00  0.00           C
ATOM   5314  C2  POPEQ 232      80.782  59.667  71.573  1.00  0.00           C
ATOM   5316  O21 POPEQ 232      80.382  59.667  72.953  1.00  0.00           O
ATOM   5317  C21 POPEQ 232      79.583  58.697  73.333  1.00  0.00           C
ATOM   5318  O22 POPEQ 232      78.952  57.948  72.613  1.00  0.00           O
ATOM   5319  C22 POPEQ 232      79.552  58.667  74.853  1.00  0.00           C
ATOM   5322  C3  POPEQ 232      81.983  60.648  71.413  1.00  0.00           C
ATOM   5325  O31 POPEQ 232      83.083  60.217  72.233  1.00  0.00           O
ATOM   5326  C31 POPEQ 232      83.172  60.547  73.543  1.00  0.00           C
ATOM   5327  O32 POPEQ 232      83.773  59.858  74.353  1.00  0.00           O
ATOM   5328  C32 POPEQ 232      82.493  61.867  73.913  1.00  0.00           C
ATOM   5331  C23 POPEQ 232      80.373  57.498  75.443  1.00  0.00           C
ATOM   5334  C24 POPEQ 232      80.343  57.477  76.973  1.00  0.00           C
ATOM   5337  C25 POPEQ 232      81.222  58.557  77.633  1.00  0.00           C
ATOM   5340  C26 POPEQ 232      80.912  58.757  79.133  1.00  0.00           C
ATOM   5343  C27 POPEQ 232      82.132  59.058  80.023  1.00  0.00           C
ATOM   5346  C28 POPEQ 232      82.603  60.537  80.063  1.00  0.00           C
ATOM   5349  C29 POPEQ 232      83.233  60.987  78.773  1.00  0.00           C
ATOM   5351 0C21 POPEQ 232      84.353  61.707  78.603  1.00  0.00           C
ATOM   5353 1C21 POPEQ 232      85.233  62.307  79.673  1.00  0.00           C
ATOM   5356 2C21 POPEQ 232      85.982  63.568  79.203  1.00  0.00           C
ATOM   5359 3C21 POPEQ 232      86.973  63.338  78.043  1.00  0.00           C
ATOM   5362 4C21 POPEQ 232      86.682  64.207  76.813  1.00  0.00           C
ATOM   5365 5C21 POPEQ 232      87.652  63.977  75.653  1.00  0.00           C
ATOM   5368 6C21 POPEQ 232      87.452  65.007  74.533  1.00  0.00           C
ATOM   5371 7C21 POPEQ 232      88.463  64.877  73.383  1.00  0.00           C
ATOM   5374 8C21 POPEQ 232      88.312  65.977  72.333  1.00  0.00           C
ATOM   5378  C33 POPEQ 232      82.622  62.197  75.423  1.00  0.00           C
ATOM   5381  C34 POPEQ 232      81.682  63.317  75.883  1.00  0.00           C
ATOM   5384  C35 POPEQ 232      80.222  62.888  76.033  1.00  0.00           C
ATOM   5387  C36 POPEQ 232      79.812  62.678  77.493  1.00  0.00           C
ATOM   5390  C37 POPEQ 232      78.342  62.267  77.663  1.00  0.00           C
ATOM   5393  C38 POPEQ 232      77.603  63.107  78.723  1.00  0.00           C
ATOM   5396  C39 POPEQ 232      78.213  63.037  80.123  1.00  0.00           C
ATOM   5399 0C31 POPEQ 232      77.443  63.877  81.153  1.00  0.00           C
ATOM   5402 1C31 POPEQ 232      77.912  63.608  82.583  1.00  0.00           C
ATOM   5405 2C31 POPEQ 232      77.522  64.678  83.613  1.00  0.00           C
ATOM   5408 3C31 POPEQ 232      76.013  64.777  83.893  1.00  0.00           C
ATOM   5411 4C31 POPEQ 232      75.723  65.648  85.123  1.00  0.00           C
ATOM   5414 5C31 POPEQ 232      74.243  65.678  85.523  1.00  0.00           C
ATOM   5417 6C31 POPEQ 232      73.982  66.388  86.863  1.00  0.00           C
ATOM   5421  NH3 POPER 233     132.683 117.347  60.993  1.00  0.00           N
ATOM   5425  C12 POPER 233     132.963 117.507  62.463  1.00  0.00           C
ATOM   5428  C11 POPER 233     133.673 118.847  62.723  1.00  0.00           C
ATOM   5431  P   POPER 233     133.472 121.417  62.463  1.00  0.00           P
ATOM   5432  O13 POPER 233     134.863 121.568  62.003  1.00  0.00           O
ATOM   5433  O14 POPER 233     132.472 122.367  61.943  1.00  0.00           O
ATOM   5434  O11 POPER 233     133.592 121.548  64.033  1.00  0.00           O
ATOM   5435  O12 POPER 233     132.923 119.948  62.233  1.00  0.00           O
ATOM   5436  C1  POPER 233     132.773 122.477  64.733  1.00  0.00           C
ATOM   5439  C2  POPER 233     132.782 122.167  66.243  1.00  0.00           C
ATOM   5441  O21 POPER 233     131.512 122.477  66.813  1.00  0.00           O
ATOM   5442  C21 POPER 233     131.153 123.718  67.023  1.00  0.00           C
ATOM   5443  O22 POPER 233     131.792 124.707  66.723  1.00  0.00           O
ATOM   5444  C22 POPER 233     129.772 123.737  67.663  1.00  0.00           C
ATOM   5447  C3  POPER 233     134.023 122.767  67.003  1.00  0.00           C
ATOM   5450  O31 POPER 233     134.012 122.438  68.413  1.00  0.00           O
ATOM   5451  C31 POPER 233     135.063 122.988  69.063  1.00  0.00           C
ATOM   5452  O32 POPER 233     135.887 123.727  68.553  1.00  0.00           O
ATOM   5453  C32 POPER 233     135.033 122.608  70.553  1.00  0.00           C
ATOM   5456  C23 POPER 233     129.422 125.127  68.243  1.00  0.00           C
ATOM   5459  C24 POPER 233     128.042 125.187  68.903  1.00  0.00           C
ATOM   5462  C25 POPER 233     128.032 124.758  70.373  1.00  0.00           C
ATOM   5465  C26 POPER 233     128.552 125.837  71.333  1.00  0.00           C
ATOM   5468  C27 POPER 233     128.673 125.287  72.763  1.00  0.00           C
ATOM   5471  C28 POPER 233     128.933 126.387  73.823  1.00  0.00           C
ATOM   5474  C29 POPER 233     127.663 127.138  74.173  1.00  0.00           C
ATOM   5476 0C21 POPER 233     127.062 127.197  75.373  1.00  0.00           C
ATOM   5478 1C21 POPER 233     127.543 126.587  76.663  1.00  0.00           C
ATOM   5481 2C21 POPER 233     126.652 125.488  77.273  1.00  0.00           C
ATOM   5484 3C21 POPER 233     125.423 126.037  78.013  1.00  0.00           C
ATOM   5487 4C21 POPER 233     124.853 125.038  79.033  1.00  0.00           C
ATOM   5490 5C21 POPER 233     123.853 125.687  79.993  1.00  0.00           C
ATOM   5493 6C21 POPER 233     123.802 125.007  81.373  1.00  0.00           C
ATOM   5496 7C21 POPER 233     123.123 125.888  82.423  1.00  0.00           C
ATOM   5499 8C21 POPER 233     123.272 125.337  83.843  1.00  0.00           C
ATOM   5503  C33 POPER 233     134.543 123.768  71.463  1.00  0.00           C
ATOM   5506  C34 POPER 233     134.303 123.358  72.923  1.00  0.00           C
ATOM   5509  C35 POPER 233     135.548 123.277  73.823  1.00  0.00           C
ATOM   5512  C36 POPER 233     136.057 124.627  74.333  1.00  0.00           C
ATOM   5515  C37 POPER 233     136.647 124.518  75.753  1.00  0.00           C
ATOM   5518  C38 POPER 233     137.207 125.847  76.293  1.00  0.00           C
ATOM   5521  C39 POPER 233     137.587 125.777  77.783  1.00  0.00           C
ATOM   5524 0C31 POPER 233     136.388 125.868  78.733  1.00  0.00           C
ATOM   5527 1C31 POPER 233     136.728 125.488  80.183  1.00  0.00           C
ATOM   5530 2C31 POPER 233     135.478 125.237  81.033  1.00  0.00           C
ATOM   5533 3C31 POPER 233     135.798 124.627  82.403  1.00  0.00           C
ATOM   5536 4C31 POPER 233     134.543 124.108  83.123  1.00  0.00           C
ATOM   5539 5C31 POPER 233     134.863 123.508  84.503  1.00  0.00           C
ATOM   5542 6C31 POPER 233     133.732 122.637  85.063  1.00  0.00           C
ATOM   5546  NH3 POPES 234     130.983 135.262  63.313  1.00  0.00           N
ATOM   5550  C12 POPES 234     129.863 135.342  64.303  1.00  0.00           C
ATOM   5553  C11 POPES 234     129.103 134.017  64.423  1.00  0.00           C
ATOM   5556  P   POPES 234     126.903 134.932  65.483  1.00  0.00           P
ATOM   5557  O13 POPES 234     127.113 136.392  65.383  1.00  0.00           O
ATOM   5558  O14 POPES 234     125.513 134.447  65.353  1.00  0.00           O
ATOM   5559  O11 POPES 234     127.582 134.367  66.793  1.00  0.00           O
ATOM   5560  O12 POPES 234     127.703 134.217  64.323  1.00  0.00           O
ATOM   5561  C1  POPES 234     127.543 135.002  68.073  1.00  0.00           C
ATOM   5564  C2  POPES 234     128.933 134.867  68.763  1.00  0.00           C
ATOM   5566  O21 POPES 234     128.872 134.427  70.133  1.00  0.00           O
ATOM   5567  C21 POPES 234     128.293 135.202  71.023  1.00  0.00           C
ATOM   5568  O22 POPES 234     127.632 136.202  70.803  1.00  0.00           O
ATOM   5569  C22 POPES 234     128.603 134.627  72.423  1.00  0.00           C
ATOM   5572  C3  POPES 234     129.863 136.112  68.593  1.00  0.00           C
ATOM   5575  O31 POPES 234     131.122 136.012  69.313  1.00  0.00           O
ATOM   5576  C31 POPES 234     131.993 135.152  68.743  1.00  0.00           C
ATOM   5577  O32 POPES 234     131.752 134.487  67.753  1.00  0.00           O
ATOM   5578  C32 POPES 234     133.363 135.182  69.423  1.00  0.00           C
ATOM   5581  C23 POPES 234     128.853 135.682  73.533  1.00  0.00           C
ATOM   5584  C24 POPES 234     130.343 136.022  73.683  1.00  0.00           C
ATOM   5587  C25 POPES 234     130.672 137.142  74.683  1.00  0.00           C
ATOM   5590  C26 POPES 234     130.173 136.862  76.113  1.00  0.00           C
ATOM   5593  C27 POPES 234     130.472 138.002  77.103  1.00  0.00           C
ATOM   5596  C28 POPES 234     129.603 137.892  78.373  1.00  0.00           C
ATOM   5599  C29 POPES 234     129.793 139.082  79.273  1.00  0.00           C
ATOM   5601 0C21 POPES 234     128.853 139.912  79.763  1.00  0.00           C
ATOM   5603 1C21 POPES 234     127.353 139.862  79.543  1.00  0.00           C
ATOM   5606 2C21 POPES 234     126.563 140.322  80.783  1.00  0.00           C
ATOM   5609 3C21 POPES 234     125.112 140.712  80.453  1.00  0.00           C
ATOM   5612 4C21 POPES 234     124.303 141.232  81.653  1.00  0.00           C
ATOM   5615 5C21 POPES 234     124.692 142.632  82.173  1.00  0.00           C
ATOM   5618 6C21 POPES 234     124.353 143.772  81.203  1.00  0.00           C
ATOM   5621 7C21 POPES 234     124.592 145.162  81.813  1.00  0.00           C
ATOM   5624 8C21 POPES 234     124.433 146.312  80.813  1.00  0.00           C
ATOM   5628  C33 POPES 234     133.832 133.777  69.883  1.00  0.00           C
ATOM   5631  C34 POPES 234     133.452 133.467  71.333  1.00  0.00           C
ATOM   5634  C35 POPES 234     134.592 133.707  72.333  1.00  0.00           C
ATOM   5637  C36 POPES 234     134.233 133.327  73.783  1.00  0.00           C
ATOM   5640  C37 POPES 234     133.882 134.567  74.613  1.00  0.00           C
ATOM   5643  C38 POPES 234     133.103 134.297  75.913  1.00  0.00           C
ATOM   5646  C39 POPES 234     133.933 133.787  77.103  1.00  0.00           C
ATOM   5649 0C31 POPES 234     133.103 133.827  78.393  1.00  0.00           C
ATOM   5652 1C31 POPES 234     133.872 133.407  79.663  1.00  0.00           C
ATOM   5655 2C31 POPES 234     133.002 133.517  80.933  1.00  0.00           C
ATOM   5658 3C31 POPES 234     133.622 132.897  82.203  1.00  0.00           C
ATOM   5661 4C31 POPES 234     134.923 133.567  82.653  1.00  0.00           C
ATOM   5664 5C31 POPES 234     135.638 132.837  83.803  1.00  0.00           C
ATOM   5667 6C31 POPES 234     137.088 133.297  84.003  1.00  0.00           C
ATOM   5671  NH3 POPET 235      99.723 107.087 111.363  1.00  0.00           N
ATOM   5675  C12 POPET 235      99.023 108.197 112.093  1.00  0.00           C
ATOM   5678  C11 POPET 235      98.713 107.777 113.553  1.00  0.00           C
ATOM   5681  P   POPET 235      96.993 105.797 113.373  1.00  0.00           P
ATOM   5682  O13 POPET 235      97.223 104.447 112.793  1.00  0.00           O
ATOM   5683  O14 POPET 235      96.192 105.917 114.603  1.00  0.00           O
ATOM   5684  O11 POPET 235      96.533 106.788 112.243  1.00  0.00           O
ATOM   5685  O12 POPET 235      98.433 106.377 113.683  1.00  0.00           O
ATOM   5686  C1  POPET 235      95.262 107.417 112.173  1.00  0.00           C
ATOM   5689  C2  POPET 235      94.613 107.127 110.803  1.00  0.00           C
ATOM   5691  O21 POPET 235      94.723 108.297 109.953  1.00  0.00           O
ATOM   5692  C21 POPET 235      95.222 108.097 108.743  1.00  0.00           C
ATOM   5693  O22 POPET 235      95.712 107.047 108.353  1.00  0.00           O
ATOM   5694  C22 POPET 235      95.173 109.367 107.903  1.00  0.00           C
ATOM   5697  C3  POPET 235      93.123 106.707 110.973  1.00  0.00           C
ATOM   5700  O31 POPET 235      92.323 106.928 109.803  1.00  0.00           O
ATOM   5701  C31 POPET 235      92.663 106.397 108.633  1.00  0.00           C
ATOM   5702  O32 POPET 235      92.622 107.027 107.583  1.00  0.00           O
ATOM   5703  C32 POPET 235      92.983 104.907 108.683  1.00  0.00           C
ATOM   5706  C23 POPET 235      94.863 109.118 106.403  1.00  0.00           C
ATOM   5709  C24 POPET 235      95.603 110.117 105.513  1.00  0.00           C
ATOM   5712  C25 POPET 235      95.243 110.088 104.023  1.00  0.00           C
ATOM   5715  C26 POPET 235      95.982 111.218 103.283  1.00  0.00           C
ATOM   5718  C27 POPET 235      95.472 111.507 101.863  1.00  0.00           C
ATOM   5721  C28 POPET 235      96.113 112.798 101.303  1.00  0.00           C
ATOM   5724  C29 POPET 235      96.033 112.917  99.803  1.00  0.00           C
ATOM   5726 0C21 POPET 235      95.702 114.007  99.073  1.00  0.00           C
ATOM   5728 1C21 POPET 235      95.292 115.368  99.583  1.00  0.00           C
ATOM   5731 2C21 POPET 235      94.583 116.167  98.473  1.00  0.00           C
ATOM   5734 3C21 POPET 235      94.112 117.567  98.893  1.00  0.00           C
ATOM   5737 4C21 POPET 235      93.083 118.157  97.913  1.00  0.00           C
ATOM   5740 5C21 POPET 235      93.522 118.227  96.443  1.00  0.00           C
ATOM   5743 6C21 POPET 235      92.393 118.747  95.533  1.00  0.00           C
ATOM   5746 7C21 POPET 235      92.862 119.037  94.103  1.00  0.00           C
ATOM   5749 8C21 POPET 235      91.722 119.417  93.153  1.00  0.00           C
ATOM   5753  C33 POPET 235      93.352 104.447 107.253  1.00  0.00           C
ATOM   5756  C34 POPET 235      93.063 102.988 106.933  1.00  0.00           C
ATOM   5759  C35 POPET 235      93.032 102.827 105.413  1.00  0.00           C
ATOM   5762  C36 POPET 235      92.803 101.387 104.943  1.00  0.00           C
ATOM   5765  C37 POPET 235      92.943 101.268 103.413  1.00  0.00           C
ATOM   5768  C38 POPET 235      91.632 101.478 102.633  1.00  0.00           C
ATOM   5771  C39 POPET 235      91.103 102.917 102.583  1.00  0.00           C
ATOM   5774 0C31 POPET 235      90.443 103.227 101.233  1.00  0.00           C
ATOM   5777 1C31 POPET 235      89.623 104.527 101.233  1.00  0.00           C
ATOM   5780 2C31 POPET 235      89.503 105.147  99.833  1.00  0.00           C
ATOM   5783 3C31 POPET 235      88.692 106.447  99.833  1.00  0.00           C
ATOM   5786 4C31 POPET 235      87.172 106.227  99.853  1.00  0.00           C
ATOM   5789 5C31 POPET 235      86.402 107.518 100.093  1.00  0.00           C
ATOM   5792 6C31 POPET 235      84.882 107.347 100.013  1.00  0.00           C
ATOM   5796  NH3 POPEU 236     133.323  22.027 105.053  1.00  0.00           N
ATOM   5800  C12 POPEU 236     133.223  23.117 104.023  1.00  0.00           C
ATOM   5803  C11 POPEU 236     133.033  24.568 104.583  1.00  0.00           C
ATOM   5806  P   POPEU 236     134.953  24.737 106.493  1.00  0.00           P
ATOM   5807  O13 POPEU 236     134.993  25.427 107.803  1.00  0.00           O
ATOM   5808  O14 POPEU 236     135.273  23.287 106.463  1.00  0.00           O
ATOM   5809  O11 POPEU 236     135.918  25.537 105.543  1.00  0.00           O
ATOM   5810  O12 POPEU 236     133.493  24.817 105.903  1.00  0.00           O
ATOM   5811  C1  POPEU 236     136.908  24.947 104.713  1.00  0.00           C
ATOM   5814  C2  POPEU 236     136.518  25.207 103.253  1.00  0.00           C
ATOM   5816  O21 POPEU 236     137.658  24.937 102.413  1.00  0.00           O
ATOM   5817  C21 POPEU 236     137.368  24.167 101.363  1.00  0.00           C
ATOM   5818  O22 POPEU 236     136.318  23.557 101.233  1.00  0.00           O
ATOM   5819  C22 POPEU 236     138.488  24.177 100.323  1.00  0.00           C
ATOM   5822  C3  POPEU 236     135.998  26.657 103.013  1.00  0.00           C
ATOM   5825  O31 POPEU 236     135.123  26.657 101.863  1.00  0.00           O
ATOM   5826  C31 POPEU 236     134.193  27.597 101.833  1.00  0.00           C
ATOM   5827  O32 POPEU 236     134.083  28.507 102.643  1.00  0.00           O
ATOM   5828  C32 POPEU 236     133.273  27.367 100.643  1.00  0.00           C
ATOM   5831  C23 POPEU 236     137.918  23.907  98.903  1.00  0.00           C
ATOM   5834  C24 POPEU 236     138.938  23.427  97.873  1.00  0.00           C
ATOM   5837  C25 POPEU 236     138.298  22.737  96.663  1.00  0.00           C
ATOM   5840  C26 POPEU 236     139.288  21.808  95.933  1.00  0.00           C
ATOM   5843  C27 POPEU 236     138.638  21.037  94.773  1.00  0.00           C
ATOM   5846  C28 POPEU 236     138.938  21.667  93.403  1.00  0.00           C
ATOM   5849  C29 POPEU 236     138.198  21.057  92.243  1.00  0.00           C
ATOM   5851 0C21 POPEU 236     138.428  19.847  91.683  1.00  0.00           C
ATOM   5853 1C21 POPEU 236     139.488  18.857  92.093  1.00  0.00           C
ATOM   5856 2C21 POPEU 236     140.048  18.067  90.893  1.00  0.00           C
ATOM   5859 3C21 POPEU 236     141.178  17.097  91.293  1.00  0.00           C
ATOM   5862 4C21 POPEU 236     141.728  16.297  90.103  1.00  0.00           C
ATOM   5865 5C21 POPEU 236     142.948  15.427  90.453  1.00  0.00           C
ATOM   5868 6C21 POPEU 236     144.238  16.247  90.613  1.00  0.00           C
ATOM   5871 7C21 POPEU 236     145.458  15.397  90.983  1.00  0.00           C
ATOM   5874 8C21 POPEU 236     146.758  16.207  91.043  1.00  0.00           C
ATOM   5878  C33 POPEU 236     133.843  28.027  99.363  1.00  0.00           C
ATOM   5881  C34 POPEU 236     133.033  27.737  98.083  1.00  0.00           C
ATOM   5884  C35 POPEU 236     133.793  26.937  97.013  1.00  0.00           C
ATOM   5887  C36 POPEU 236     133.103  26.947  95.643  1.00  0.00           C
ATOM   5890  C37 POPEU 236     133.823  26.107  94.583  1.00  0.00           C
ATOM   5893  C38 POPEU 236     133.843  26.717  93.173  1.00  0.00           C
ATOM   5896  C39 POPEU 236     132.483  27.147  92.623  1.00  0.00           C
ATOM   5899 0C31 POPEU 236     132.583  27.587  91.143  1.00  0.00           C
ATOM   5902 1C31 POPEU 236     131.263  28.088  90.553  1.00  0.00           C
ATOM   5905 2C31 POPEU 236     131.143  27.927  89.023  1.00  0.00           C
ATOM   5908 3C31 POPEU 236     132.043  28.847  88.173  1.00  0.00           C
ATOM   5911 4C31 POPEU 236     133.513  28.397  88.073  1.00  0.00           C
ATOM   5914 5C31 POPEU 236     134.343  29.247  87.093  1.00  0.00           C
ATOM   5917 6C31 POPEU 236     135.838  28.927  87.163  1.00  0.00           C
ATOM   5921  NH3 POPEV 237     126.682  88.318 104.613  1.00  0.00           N
ATOM   5925  C12 POPEV 237     125.893  88.347 105.893  1.00  0.00           C
ATOM   5928  C11 POPEV 237     126.713  88.838 107.113  1.00  0.00           C
ATOM   5931  P   POPEV 237     128.442  90.748 106.593  1.00  0.00           P
ATOM   5932  O13 POPEV 237     128.522  92.217 106.643  1.00  0.00           O
ATOM   5933  O14 POPEV 237     129.462  89.987 107.343  1.00  0.00           O
ATOM   5934  O11 POPEV 237     128.442  90.277 105.073  1.00  0.00           O
ATOM   5935  O12 POPEV 237     127.022  90.248 107.053  1.00  0.00           O
ATOM   5936  C1  POPEV 237     129.392  90.858 104.163  1.00  0.00           C
ATOM   5939  C2  POPEV 237     130.833  90.327 104.423  1.00  0.00           C
ATOM   5941  O21 POPEV 237     131.782  90.617 103.383  1.00  0.00           O
ATOM   5942  C21 POPEV 237     131.973  91.837 102.933  1.00  0.00           C
ATOM   5943  O22 POPEV 237     131.402  92.848 103.293  1.00  0.00           O
ATOM   5944  C22 POPEV 237     133.103  91.807 101.913  1.00  0.00           C
ATOM   5947  C3  POPEV 237     130.842  88.788 104.643  1.00  0.00           C
ATOM   5950  O31 POPEV 237     130.703  88.097 103.373  1.00  0.00           O
ATOM   5951  C31 POPEV 237     131.862  87.617 102.913  1.00  0.00           C
ATOM   5952  O32 POPEV 237     132.882  87.507 103.573  1.00  0.00           O
ATOM   5953  C32 POPEV 237     131.743  87.388 101.403  1.00  0.00           C
ATOM   5956  C23 POPEV 237     134.252  92.728 102.363  1.00  0.00           C
ATOM   5959  C24 POPEV 237     135.063  93.288 101.193  1.00  0.00           C
ATOM   5962  C25 POPEV 237     136.198  92.357 100.773  1.00  0.00           C
ATOM   5965  C26 POPEV 237     136.997  92.917  99.603  1.00  0.00           C
ATOM   5968  C27 POPEV 237     138.107  91.968  99.133  1.00  0.00           C
ATOM   5971  C28 POPEV 237     138.718  92.438  97.803  1.00  0.00           C
ATOM   5974  C29 POPEV 237     139.877  91.568  97.383  1.00  0.00           C
ATOM   5976 0C21 POPEV 237     139.787  90.467  96.613  1.00  0.00           C
ATOM   5978 1C21 POPEV 237     138.517  89.877  96.043  1.00  0.00           C
ATOM   5981 2C21 POPEV 237     138.478  89.867  94.503  1.00  0.00           C
ATOM   5984 3C21 POPEV 237     138.138  91.237  93.893  1.00  0.00           C
ATOM   5987 4C21 POPEV 237     138.268  91.288  92.353  1.00  0.00           C
ATOM   5990 5C21 POPEV 237     137.397  90.257  91.613  1.00  0.00           C
ATOM   5993 6C21 POPEV 237     137.778  90.097  90.143  1.00  0.00           C
ATOM   5996 7C21 POPEV 237     137.018  88.947  89.463  1.00  0.00           C
ATOM   5999 8C21 POPEV 237     137.647  88.498  88.133  1.00  0.00           C
ATOM   6003  C33 POPEV 237     133.093  87.588 100.663  1.00  0.00           C
ATOM   6006  C34 POPEV 237     132.963  88.197  99.253  1.00  0.00           C
ATOM   6009  C35 POPEV 237     134.353  88.537  98.663  1.00  0.00           C
ATOM   6012  C36 POPEV 237     134.312  89.347  97.353  1.00  0.00           C
ATOM   6015  C37 POPEV 237     134.193  88.487  96.083  1.00  0.00           C
ATOM   6018  C38 POPEV 237     134.392  89.317  94.813  1.00  0.00           C
ATOM   6021  C39 POPEV 237     134.672  88.487  93.543  1.00  0.00           C
ATOM   6024 0C31 POPEV 237     133.433  87.877  92.873  1.00  0.00           C
ATOM   6027 1C31 POPEV 237     133.813  87.167  91.563  1.00  0.00           C
ATOM   6030 2C31 POPEV 237     132.612  86.598  90.783  1.00  0.00           C
ATOM   6033 3C31 POPEV 237     132.083  85.287  91.373  1.00  0.00           C
ATOM   6036 4C31 POPEV 237     131.022  84.627  90.473  1.00  0.00           C
ATOM   6039 5C31 POPEV 237     130.903  83.117  90.713  1.00  0.00           C
ATOM   6042 6C31 POPEV 237     130.152  82.388  89.603  1.00  0.00           C
ATOM   6046  NH3 POPEW 238     102.073  35.097 104.223  1.00  0.00           N
ATOM   6050  C12 POPEW 238     102.573  36.327 104.963  1.00  0.00           C
ATOM   6053  C11 POPEW 238     103.823  36.037 105.793  1.00  0.00           C
ATOM   6056  P   POPEW 238     105.382  34.257 104.743  1.00  0.00           P
ATOM   6057  O13 POPEW 238     105.833  33.707 106.033  1.00  0.00           O
ATOM   6058  O14 POPEW 238     104.263  33.588 104.043  1.00  0.00           O
ATOM   6059  O11 POPEW 238     106.553  34.347 103.703  1.00  0.00           O
ATOM   6060  O12 POPEW 238     104.952  35.767 104.973  1.00  0.00           O
ATOM   6061  C1  POPEW 238     106.833  35.527 102.953  1.00  0.00           C
ATOM   6064  C2  POPEW 238     105.672  36.047 102.023  1.00  0.00           C
ATOM   6066  O21 POPEW 238     104.853  34.987 101.493  1.00  0.00           O
ATOM   6067  C21 POPEW 238     105.483  34.007 100.863  1.00  0.00           C
ATOM   6068  O22 POPEW 238     106.642  33.997 100.483  1.00  0.00           O
ATOM   6069  C22 POPEW 238     104.513  32.847 100.703  1.00  0.00           C
ATOM   6072  C3  POPEW 238     106.143  37.038 100.913  1.00  0.00           C
ATOM   6075  O31 POPEW 238     105.003  37.657 100.263  1.00  0.00           O
ATOM   6076  C31 POPEW 238     104.382  37.068  99.243  1.00  0.00           C
ATOM   6077  O32 POPEW 238     103.172  37.138  99.053  1.00  0.00           O
ATOM   6078  C32 POPEW 238     105.332  36.467  98.213  1.00  0.00           C
ATOM   6081  C23 POPEW 238     104.742  31.937  99.463  1.00  0.00           C
ATOM   6084  C24 POPEW 238     103.533  31.967  98.513  1.00  0.00           C
ATOM   6087  C25 POPEW 238     103.442  30.767  97.553  1.00  0.00           C
ATOM   6090  C26 POPEW 238     103.183  29.427  98.263  1.00  0.00           C
ATOM   6093  C27 POPEW 238     102.363  28.447  97.393  1.00  0.00           C
ATOM   6096  C28 POPEW 238     101.973  27.127  98.093  1.00  0.00           C
ATOM   6099  C29 POPEW 238     103.153  26.227  98.363  1.00  0.00           C
ATOM   6101 0C21 POPEW 238     103.463  25.077  97.733  1.00  0.00           C
ATOM   6103 1C21 POPEW 238     102.643  24.437  96.643  1.00  0.00           C
ATOM   6106 2C21 POPEW 238     103.212  23.107  96.103  1.00  0.00           C
ATOM   6109 3C21 POPEW 238     103.953  23.177  94.763  1.00  0.00           C
ATOM   6112 4C21 POPEW 238     104.343  21.767  94.283  1.00  0.00           C
ATOM   6115 5C21 POPEW 238     104.552  21.637  92.763  1.00  0.00           C
ATOM   6118 6C21 POPEW 238     105.882  22.207  92.243  1.00  0.00           C
ATOM   6121 7C21 POPEW 238     106.043  21.957  90.743  1.00  0.00           C
ATOM   6124 8C21 POPEW 238     107.073  22.867  90.063  1.00  0.00           C
ATOM   6128  C33 POPEW 238     104.592  36.138  96.893  1.00  0.00           C
ATOM   6131  C34 POPEW 238     105.502  35.737  95.733  1.00  0.00           C
ATOM   6134  C35 POPEW 238     106.383  34.517  96.023  1.00  0.00           C
ATOM   6137  C36 POPEW 238     107.813  34.908  96.423  1.00  0.00           C
ATOM   6140  C37 POPEW 238     108.673  33.667  96.673  1.00  0.00           C
ATOM   6143  C38 POPEW 238     110.133  33.997  97.023  1.00  0.00           C
ATOM   6146  C39 POPEW 238     110.952  32.717  97.243  1.00  0.00           C
ATOM   6149 0C31 POPEW 238     111.323  32.047  95.913  1.00  0.00           C
ATOM   6152 1C31 POPEW 238     111.892  30.627  96.073  1.00  0.00           C
ATOM   6155 2C31 POPEW 238     112.442  30.057  94.763  1.00  0.00           C
ATOM   6158 3C31 POPEW 238     113.683  30.797  94.233  1.00  0.00           C
ATOM   6161 4C31 POPEW 238     114.063  30.347  92.823  1.00  0.00           C
ATOM   6164 5C31 POPEW 238     115.143  31.197  92.143  1.00  0.00           C
ATOM   6167 6C31 POPEW 238     115.233  30.917  90.643  1.00  0.00           C
ATOM   6171  NH3 POPEX 239     125.493  75.007  64.553  1.00  0.00           N
ATOM   6175  C12 POPEX 239     124.723  75.197  63.283  1.00  0.00           C
ATOM   6178  C11 POPEX 239     125.382  74.398  62.153  1.00  0.00           C
ATOM   6181  P   POPEX 239     126.772  72.277  62.833  1.00  0.00           P
ATOM   6182  O13 POPEX 239     126.542  70.858  63.143  1.00  0.00           O
ATOM   6183  O14 POPEX 239     127.803  72.638  61.843  1.00  0.00           O
ATOM   6184  O11 POPEX 239     127.183  72.987  64.203  1.00  0.00           O
ATOM   6185  O12 POPEX 239     125.432  73.017  62.523  1.00  0.00           O
ATOM   6186  C1  POPEX 239     127.862  72.207  65.193  1.00  0.00           C
ATOM   6189  C2  POPEX 239     126.862  71.517  66.183  1.00  0.00           C
ATOM   6191  O21 POPEX 239     126.043  72.428  66.973  1.00  0.00           O
ATOM   6192  C21 POPEX 239     126.652  73.257  67.793  1.00  0.00           C
ATOM   6193  O22 POPEX 239     127.813  73.587  67.783  1.00  0.00           O
ATOM   6194  C22 POPEX 239     125.672  73.697  68.853  1.00  0.00           C
ATOM   6197  C3  POPEX 239     127.563  70.468  67.073  1.00  0.00           C
ATOM   6200  O31 POPEX 239     126.582  69.748  67.863  1.00  0.00           O
ATOM   6201  C31 POPEX 239     127.123  68.877  68.693  1.00  0.00           C
ATOM   6202  O32 POPEX 239     128.282  68.487  68.683  1.00  0.00           O
ATOM   6203  C32 POPEX 239     126.103  68.597  69.793  1.00  0.00           C
ATOM   6206  C23 POPEX 239     126.402  74.177  70.123  1.00  0.00           C
ATOM   6209  C24 POPEX 239     125.463  74.167  71.323  1.00  0.00           C
ATOM   6212  C25 POPEX 239     126.132  74.527  72.653  1.00  0.00           C
ATOM   6215  C26 POPEX 239     125.152  74.277  73.803  1.00  0.00           C
ATOM   6218  C27 POPEX 239     125.812  73.647  75.043  1.00  0.00           C
ATOM   6221  C28 POPEX 239     124.753  73.097  76.013  1.00  0.00           C
ATOM   6224  C29 POPEX 239     125.173  72.298  77.233  1.00  0.00           C
ATOM   6226 0C21 POPEX 239     126.353  72.227  77.863  1.00  0.00           C
ATOM   6228 1C21 POPEX 239     127.632  72.987  77.593  1.00  0.00           C
ATOM   6231 2C21 POPEX 239     128.533  73.087  78.843  1.00  0.00           C
ATOM   6234 3C21 POPEX 239     128.042  74.087  79.903  1.00  0.00           C
ATOM   6237 4C21 POPEX 239     128.872  75.388  79.943  1.00  0.00           C
ATOM   6240 5C21 POPEX 239     128.702  76.147  81.273  1.00  0.00           C
ATOM   6243 6C21 POPEX 239     129.552  75.547  82.403  1.00  0.00           C
ATOM   6246 7C21 POPEX 239     129.162  76.038  83.803  1.00  0.00           C
ATOM   6249 8C21 POPEX 239     129.982  75.367  84.913  1.00  0.00           C
ATOM   6253  C33 POPEX 239     125.922  69.827  70.703  1.00  0.00           C
ATOM   6256  C34 POPEX 239     125.173  69.477  71.993  1.00  0.00           C
ATOM   6259  C35 POPEX 239     125.863  70.037  73.243  1.00  0.00           C
ATOM   6262  C36 POPEX 239     127.172  69.307  73.563  1.00  0.00           C
ATOM   6265  C37 POPEX 239     127.963  69.957  74.703  1.00  0.00           C
ATOM   6268  C38 POPEX 239     129.433  69.498  74.703  1.00  0.00           C
ATOM   6271  C39 POPEX 239     130.252  69.977  75.913  1.00  0.00           C
ATOM   6274 0C31 POPEX 239     129.753  69.437  77.263  1.00  0.00           C
ATOM   6277 1C31 POPEX 239     130.912  69.218  78.243  1.00  0.00           C
ATOM   6280 2C31 POPEX 239     130.483  68.798  79.653  1.00  0.00           C
ATOM   6283 3C31 POPEX 239     129.812  69.938  80.423  1.00  0.00           C
ATOM   6286 4C31 POPEX 239     129.713  69.697  81.933  1.00  0.00           C
ATOM   6289 5C31 POPEX 239     129.252  70.957  82.683  1.00  0.00           C
ATOM   6292 6C31 POPEX 239     128.223  70.657  83.773  1.00  0.00           C
ATOM   6296  NH3 POPEY 240      36.073 134.577  66.663  1.00  0.00           N
ATOM   6300  C12 POPEY 240      37.153 135.532  67.123  1.00  0.00           C
ATOM   6303  C11 POPEY 240      37.452 136.592  66.033  1.00  0.00           C
ATOM   6306  P   POPEY 240      37.513 138.942  67.143  1.00  0.00           P
ATOM   6307  O13 POPEY 240      38.503 140.012  67.393  1.00  0.00           O
ATOM   6308  O14 POPEY 240      36.373 139.312  66.263  1.00  0.00           O
ATOM   6309  O11 POPEY 240      36.953 138.382  68.523  1.00  0.00           O
ATOM   6310  O12 POPEY 240      38.233 137.672  66.553  1.00  0.00           O
ATOM   6311  C1  POPEY 240      37.743 138.532  69.713  1.00  0.00           C
ATOM   6314  C2  POPEY 240      37.403 137.492  70.823  1.00  0.00           C
ATOM   6316  O21 POPEY 240      38.413 136.462  70.803  1.00  0.00           O
ATOM   6317  C21 POPEY 240      38.932 136.182  71.993  1.00  0.00           C
ATOM   6318  O22 POPEY 240      38.682 136.772  73.023  1.00  0.00           O
ATOM   6319  C22 POPEY 240      39.763 134.897  71.943  1.00  0.00           C
ATOM   6322  C3  POPEY 240      35.963 136.862  70.733  1.00  0.00           C
ATOM   6325  O31 POPEY 240      36.003 135.462  71.073  1.00  0.00           O
ATOM   6326  C31 POPEY 240      35.073 134.767  71.753  1.00  0.00           C
ATOM   6327  O32 POPEY 240      35.143 133.567  71.913  1.00  0.00           O
ATOM   6328  C32 POPEY 240      33.982 135.602  72.423  1.00  0.00           C
ATOM   6331  C23 POPEY 240      40.203 134.407  73.333  1.00  0.00           C
ATOM   6334  C24 POPEY 240      40.133 132.877  73.453  1.00  0.00           C
ATOM   6337  C25 POPEY 240      40.543 132.357  74.843  1.00  0.00           C
ATOM   6340  C26 POPEY 240      39.573 132.657  75.993  1.00  0.00           C
ATOM   6343  C27 POPEY 240      40.302 132.607  77.343  1.00  0.00           C
ATOM   6346  C28 POPEY 240      39.413 132.987  78.543  1.00  0.00           C
ATOM   6349  C29 POPEY 240      40.213 133.017  79.823  1.00  0.00           C
ATOM   6351 0C21 POPEY 240      40.403 134.097  80.613  1.00  0.00           C
ATOM   6353 1C21 POPEY 240      39.873 135.482  80.333  1.00  0.00           C
ATOM   6356 2C21 POPEY 240      40.702 136.612  80.963  1.00  0.00           C
ATOM   6359 3C21 POPEY 240      40.232 137.982  80.453  1.00  0.00           C
ATOM   6362 4C21 POPEY 240      40.863 139.172  81.173  1.00  0.00           C
ATOM   6365 5C21 POPEY 240      40.292 139.382  82.583  1.00  0.00           C
ATOM   6368 6C21 POPEY 240      40.613 140.772  83.153  1.00  0.00           C
ATOM   6371 7C21 POPEY 240      39.753 141.142  84.363  1.00  0.00           C
ATOM   6374 8C21 POPEY 240      39.793 142.632  84.713  1.00  0.00           C
ATOM   6378  C33 POPEY 240      34.473 136.232  73.743  1.00  0.00           C
ATOM   6381  C34 POPEY 240      33.522 137.292  74.323  1.00  0.00           C
ATOM   6384  C35 POPEY 240      32.163 136.742  74.803  1.00  0.00           C
ATOM   6387  C36 POPEY 240      32.253 135.862  76.063  1.00  0.00           C
ATOM   6390  C37 POPEY 240      30.882 135.712  76.743  1.00  0.00           C
ATOM   6393  C38 POPEY 240      30.633 134.337  77.383  1.00  0.00           C
ATOM   6396  C39 POPEY 240      30.563 133.157  76.383  1.00  0.00           C
ATOM   6399 0C31 POPEY 240      29.483 133.327  75.303  1.00  0.00           C
ATOM   6402 1C31 POPEY 240      29.393 132.107  74.373  1.00  0.00           C
ATOM   6405 2C31 POPEY 240      28.183 132.127  73.423  1.00  0.00           C
ATOM   6408 3C31 POPEY 240      28.133 133.347  72.503  1.00  0.00           C
ATOM   6411 4C31 POPEY 240      27.003 133.257  71.473  1.00  0.00           C
ATOM   6414 5C31 POPEY 240      26.943 134.477  70.543  1.00  0.00           C
ATOM   6417 6C31 POPEY 240      26.053 134.237  69.313  1.00  0.00           C
ATOM   6421  NH3 POPEZ 241      29.803  59.567  65.843  1.00  0.00           N
ATOM   6425  C12 POPEZ 241      30.503  58.457  66.563  1.00  0.00           C
ATOM   6428  C11 POPEZ 241      31.823  58.088  65.853  1.00  0.00           C
ATOM   6431  P   POPEZ 241      31.373  55.578  65.253  1.00  0.00           P
ATOM   6432  O13 POPEZ 241      32.403  54.627  64.783  1.00  0.00           O
ATOM   6433  O14 POPEZ 241      30.423  56.167  64.293  1.00  0.00           O
ATOM   6434  O11 POPEZ 241      30.583  54.917  66.463  1.00  0.00           O
ATOM   6435  O12 POPEZ 241      32.132  56.717  66.043  1.00  0.00           O
ATOM   6436  C1  POPEZ 241      31.153  54.687  67.763  1.00  0.00           C
ATOM   6439  C2  POPEZ 241      30.792  55.768  68.833  1.00  0.00           C
ATOM   6441  O21 POPEZ 241      31.053  55.257  70.153  1.00  0.00           O
ATOM   6442  C21 POPEZ 241      31.423  56.178  71.053  1.00  0.00           C
ATOM   6443  O22 POPEZ 241      32.042  57.197  70.813  1.00  0.00           O
ATOM   6444  C22 POPEZ 241      30.753  55.887  72.403  1.00  0.00           C
ATOM   6447  C3  POPEZ 241      29.293  56.157  68.823  1.00  0.00           C
ATOM   6450  O31 POPEZ 241      29.143  57.457  69.423  1.00  0.00           O
ATOM   6451  C31 POPEZ 241      28.183  57.657  70.293  1.00  0.00           C
ATOM   6452  O32 POPEZ 241      27.403  56.828  70.743  1.00  0.00           O
ATOM   6453  C32 POPEZ 241      28.223  59.107  70.753  1.00  0.00           C
ATOM   6456  C23 POPEZ 241      31.403  54.818  73.323  1.00  0.00           C
ATOM   6459  C24 POPEZ 241      31.473  55.318  74.773  1.00  0.00           C
ATOM   6462  C25 POPEZ 241      31.423  54.198  75.823  1.00  0.00           C
ATOM   6465  C26 POPEZ 241      31.433  54.807  77.223  1.00  0.00           C
ATOM   6468  C27 POPEZ 241      31.243  53.777  78.343  1.00  0.00           C
ATOM   6471  C28 POPEZ 241      31.593  54.328  79.733  1.00  0.00           C
ATOM   6474  C29 POPEZ 241      30.753  55.537  80.083  1.00  0.00           C
ATOM   6476 0C21 POPEZ 241      29.943  55.687  81.143  1.00  0.00           C
ATOM   6478 1C21 POPEZ 241      29.693  54.678  82.233  1.00  0.00           C
ATOM   6481 2C21 POPEZ 241      30.443  55.057  83.523  1.00  0.00           C
ATOM   6484 3C21 POPEZ 241      29.973  56.397  84.113  1.00  0.00           C
ATOM   6487 4C21 POPEZ 241      30.413  56.597  85.563  1.00  0.00           C
ATOM   6490 5C21 POPEZ 241      29.663  55.677  86.543  1.00  0.00           C
ATOM   6493 6C21 POPEZ 241      30.063  55.887  88.003  1.00  0.00           C
ATOM   6496 7C21 POPEZ 241      29.413  54.847  88.923  1.00  0.00           C
ATOM   6499 8C21 POPEZ 241      29.763  55.068  90.393  1.00  0.00           C
ATOM   6503  C33 POPEZ 241      27.813  59.277  72.233  1.00  0.00           C
ATOM   6506  C34 POPEZ 241      28.863  58.787  73.243  1.00  0.00           C
ATOM   6509  C35 POPEZ 241      28.622  59.247  74.703  1.00  0.00           C
ATOM   6512  C36 POPEZ 241      27.783  58.247  75.523  1.00  0.00           C
ATOM   6515  C37 POPEZ 241      27.243  58.827  76.843  1.00  0.00           C
ATOM   6518  C38 POPEZ 241      26.453  57.818  77.673  1.00  0.00           C
ATOM   6521  C39 POPEZ 241      25.393  58.457  78.593  1.00  0.00           C
ATOM   6524 0C31 POPEZ 241      25.963  59.527  79.533  1.00  0.00           C
ATOM   6527 1C31 POPEZ 241      24.933  60.107  80.513  1.00  0.00           C
ATOM   6530 2C31 POPEZ 241      23.843  60.978  79.833  1.00  0.00           C
ATOM   6533 3C31 POPEZ 241      22.763  61.498  80.803  1.00  0.00           C
ATOM   6536 4C31 POPEZ 241      23.313  62.147  82.083  1.00  0.00           C
ATOM   6539 5C31 POPEZ 241      22.213  62.687  82.993  1.00  0.00           C
ATOM   6542 6C31 POPEZ 241      22.713  62.997  84.403  1.00  0.00           C
ATOM   6546  NH3 POPEa 242      73.882  16.437  65.403  1.00  0.00           N
ATOM   6550  C12 POPEa 242      72.903  15.817  64.453  1.00  0.00           C
ATOM   6553  C11 POPEa 242      71.703  15.297  65.253  1.00  0.00           C
ATOM   6556  P   POPEa 242      71.103  13.777  67.263  1.00  0.00           P
ATOM   6557  O13 POPEa 242      71.202  14.567  68.513  1.00  0.00           O
ATOM   6558  O14 POPEa 242      69.772  13.717  66.633  1.00  0.00           O
ATOM   6559  O11 POPEa 242      71.683  12.317  67.493  1.00  0.00           O
ATOM   6560  O12 POPEa 242      72.152  14.367  66.243  1.00  0.00           O
ATOM   6561  C1  POPEa 242      72.493  11.907  68.583  1.00  0.00           C
ATOM   6564  C2  POPEa 242      73.963  12.387  68.413  1.00  0.00           C
ATOM   6566  O21 POPEa 242      74.963  11.427  68.793  1.00  0.00           O
ATOM   6567  C21 POPEa 242      75.143  10.857  69.983  1.00  0.00           C
ATOM   6568  O22 POPEa 242      75.933   9.947  70.163  1.00  0.00           O
ATOM   6569  C22 POPEa 242      74.333  11.427  71.153  1.00  0.00           C
ATOM   6572  C3  POPEa 242      74.232  13.827  68.933  1.00  0.00           C
ATOM   6575  O31 POPEa 242      74.632  14.707  67.863  1.00  0.00           O
ATOM   6576  C31 POPEa 242      75.902  14.687  67.463  1.00  0.00           C
ATOM   6577  O32 POPEa 242      76.232  14.657  66.273  1.00  0.00           O
ATOM   6578  C32 POPEa 242      76.893  14.847  68.613  1.00  0.00           C
ATOM   6581  C23 POPEa 242      74.713  10.737  72.483  1.00  0.00           C
ATOM   6584  C24 POPEa 242      74.132  11.447  73.713  1.00  0.00           C
ATOM   6587  C25 POPEa 242      75.132  12.357  74.433  1.00  0.00           C
ATOM   6590  C26 POPEa 242      76.222  11.577  75.193  1.00  0.00           C
ATOM   6593  C27 POPEa 242      77.063  12.457  76.133  1.00  0.00           C
ATOM   6596  C28 POPEa 242      78.433  11.837  76.493  1.00  0.00           C
ATOM   6599  C29 POPEa 242      78.353  10.487  77.173  1.00  0.00           C
ATOM   6601 0C21 POPEa 242      79.382   9.627  77.293  1.00  0.00           C
ATOM   6603 1C21 POPEa 242      80.802   9.867  76.833  1.00  0.00           C
ATOM   6606 2C21 POPEa 242      81.752  10.107  78.023  1.00  0.00           C
ATOM   6609 3C21 POPEa 242      82.032   8.857  78.873  1.00  0.00           C
ATOM   6612 4C21 POPEa 242      82.372   9.227  80.323  1.00  0.00           C
ATOM   6615 5C21 POPEa 242      82.643   8.027  81.223  1.00  0.00           C
ATOM   6618 6C21 POPEa 242      82.923   8.447  82.673  1.00  0.00           C
ATOM   6621 7C21 POPEa 242      82.943   7.277  83.663  1.00  0.00           C
ATOM   6624 8C21 POPEa 242      83.293   7.707  85.093  1.00  0.00           C
ATOM   6628  C33 POPEa 242      77.482  13.557  69.233  1.00  0.00           C
ATOM   6631  C34 POPEa 242      78.873  13.807  69.843  1.00  0.00           C
ATOM   6634  C35 POPEa 242      79.063  13.267  71.273  1.00  0.00           C
ATOM   6637  C36 POPEa 242      79.142  14.387  72.313  1.00  0.00           C
ATOM   6640  C37 POPEa 242      79.872  13.997  73.603  1.00  0.00           C
ATOM   6643  C38 POPEa 242      80.402  15.197  74.393  1.00  0.00           C
ATOM   6646  C39 POPEa 242      79.313  16.117  74.973  1.00  0.00           C
ATOM   6649 0C31 POPEa 242      79.282  16.117  76.513  1.00  0.00           C
ATOM   6652 1C31 POPEa 242      78.213  17.077  77.053  1.00  0.00           C
ATOM   6655 2C31 POPEa 242      77.872  16.877  78.543  1.00  0.00           C
ATOM   6658 3C31 POPEa 242      77.052  15.607  78.783  1.00  0.00           C
ATOM   6661 4C31 POPEa 242      76.563  15.447  80.223  1.00  0.00           C
ATOM   6664 5C31 POPEa 242      75.813  14.117  80.413  1.00  0.00           C
ATOM   6667 6C31 POPEa 242      75.382  13.847  81.853  1.00  0.00           C
ATOM   6671  NH3 POPEb 243      93.513  79.997 108.443  1.00  0.00           N
ATOM   6675  C12 POPEb 243      94.303  80.007 109.723  1.00  0.00           C
ATOM   6678  C11 POPEb 243      93.373  80.218 110.933  1.00  0.00           C
ATOM   6681  P   POPEb 243      91.062  79.007 110.503  1.00  0.00           P
ATOM   6682  O13 POPEb 243      90.313  77.947 111.203  1.00  0.00           O
ATOM   6683  O14 POPEb 243      90.432  80.337 110.393  1.00  0.00           O
ATOM   6684  O11 POPEb 243      91.353  78.548 109.013  1.00  0.00           O
ATOM   6685  O12 POPEb 243      92.512  79.098 111.123  1.00  0.00           O
ATOM   6686  C1  POPEb 243      90.632  77.407 108.493  1.00  0.00           C
ATOM   6689  C2  POPEb 243      90.842  77.218 106.953  1.00  0.00           C
ATOM   6691  O21 POPEb 243      92.242  77.187 106.683  1.00  0.00           O
ATOM   6692  C21 POPEb 243      92.733  76.797 105.493  1.00  0.00           C
ATOM   6693  O22 POPEb 243      93.753  77.267 105.023  1.00  0.00           O
ATOM   6694  C22 POPEb 243      92.013  75.608 104.813  1.00  0.00           C
ATOM   6697  C3  POPEb 243      90.143  78.347 106.143  1.00  0.00           C
ATOM   6700  O31 POPEb 243      90.612  78.468 104.783  1.00  0.00           O
ATOM   6701  C31 POPEb 243      89.723  78.557 103.803  1.00  0.00           C
ATOM   6702  O32 POPEb 243      88.522  78.437 103.913  1.00  0.00           O
ATOM   6703  C32 POPEb 243      90.483  78.877 102.503  1.00  0.00           C
ATOM   6706  C23 POPEb 243      92.272  75.578 103.293  1.00  0.00           C
ATOM   6709  C24 POPEb 243      91.962  74.237 102.603  1.00  0.00           C
ATOM   6712  C25 POPEb 243      92.622  74.148 101.223  1.00  0.00           C
ATOM   6715  C26 POPEb 243      91.682  74.297 100.023  1.00  0.00           C
ATOM   6718  C27 POPEb 243      91.113  72.957  99.553  1.00  0.00           C
ATOM   6721  C28 POPEb 243      90.612  73.017  98.093  1.00  0.00           C
ATOM   6724  C29 POPEb 243      89.213  73.557  97.973  1.00  0.00           C
ATOM   6726 0C21 POPEb 243      88.363  73.297  96.963  1.00  0.00           C
ATOM   6728 1C21 POPEb 243      88.643  72.447  95.743  1.00  0.00           C
ATOM   6731 2C21 POPEb 243      87.703  71.227  95.633  1.00  0.00           C
ATOM   6734 3C21 POPEb 243      86.213  71.587  95.463  1.00  0.00           C
ATOM   6737 4C21 POPEb 243      85.362  70.328  95.223  1.00  0.00           C
ATOM   6740 5C21 POPEb 243      83.883  70.477  95.593  1.00  0.00           C
ATOM   6743 6C21 POPEb 243      83.072  69.227  95.253  1.00  0.00           C
ATOM   6746 7C21 POPEb 243      81.623  69.277  95.743  1.00  0.00           C
ATOM   6749 8C21 POPEb 243      80.833  68.008  95.393  1.00  0.00           C
ATOM   6753  C33 POPEb 243      89.683  78.607 101.203  1.00  0.00           C
ATOM   6756  C34 POPEb 243      90.593  78.038 100.093  1.00  0.00           C
ATOM   6759  C35 POPEb 243      89.923  77.877  98.723  1.00  0.00           C
ATOM   6762  C36 POPEb 243      90.793  77.007  97.803  1.00  0.00           C
ATOM   6765  C37 POPEb 243      90.502  77.087  96.293  1.00  0.00           C
ATOM   6768  C38 POPEb 243      91.283  76.007  95.533  1.00  0.00           C
ATOM   6771  C39 POPEb 243      91.733  76.397  94.123  1.00  0.00           C
ATOM   6774 0C31 POPEb 243      90.632  76.328  93.053  1.00  0.00           C
ATOM   6777 1C31 POPEb 243      91.173  76.707  91.673  1.00  0.00           C
ATOM   6780 2C31 POPEb 243      90.143  76.527  90.543  1.00  0.00           C
ATOM   6783 3C31 POPEb 243      90.672  76.898  89.153  1.00  0.00           C
ATOM   6786 4C31 POPEb 243      91.103  78.367  88.993  1.00  0.00           C
ATOM   6789 5C31 POPEb 243      89.952  79.378  89.163  1.00  0.00           C
ATOM   6792 6C31 POPEb 243      90.382  80.827  88.933  1.00  0.00           C
ATOM   6796  NH3 POPEc 244      25.393 116.697  62.703  1.00  0.00           N
ATOM   6800  C12 POPEc 244      26.323 115.868  61.883  1.00  0.00           C
ATOM   6803  C11 POPEc 244      25.823 114.417  61.803  1.00  0.00           C
ATOM   6806  P   POPEc 244      25.583 113.788  64.423  1.00  0.00           P
ATOM   6807  O13 POPEc 244      26.443 112.917  65.253  1.00  0.00           O
ATOM   6808  O14 POPEc 244      25.533 115.207  64.833  1.00  0.00           O
ATOM   6809  O11 POPEc 244      24.083 113.277  64.273  1.00  0.00           O
ATOM   6810  O12 POPEc 244      26.153 113.677  62.963  1.00  0.00           O
ATOM   6811  C1  POPEc 244      23.083 114.098  63.623  1.00  0.00           C
ATOM   6814  C2  POPEc 244      21.933 114.557  64.573  1.00  0.00           C
ATOM   6816  O21 POPEc 244      22.383 115.707  65.323  1.00  0.00           O
ATOM   6817  C21 POPEc 244      21.483 116.548  65.783  1.00  0.00           C
ATOM   6818  O22 POPEc 244      20.283 116.527  65.553  1.00  0.00           O
ATOM   6819  C22 POPEc 244      22.183 117.597  66.643  1.00  0.00           C
ATOM   6822  C3  POPEc 244      21.593 113.358  65.493  1.00  0.00           C
ATOM   6825  O31 POPEc 244      20.233 113.307  65.953  1.00  0.00           O
ATOM   6826  C31 POPEc 244      20.073 113.667  67.223  1.00  0.00           C
ATOM   6827  O32 POPEc 244      20.853 114.307  67.893  1.00  0.00           O
ATOM   6828  C32 POPEc 244      18.763 113.017  67.693  1.00  0.00           C
ATOM   6831  C23 POPEc 244      21.973 117.377  68.163  1.00  0.00           C
ATOM   6834  C24 POPEc 244      22.813 118.327  69.033  1.00  0.00           C
ATOM   6837  C25 POPEc 244      23.223 117.707  70.373  1.00  0.00           C
ATOM   6840  C26 POPEc 244      22.093 117.617  71.413  1.00  0.00           C
ATOM   6843  C27 POPEc 244      22.143 118.768  72.433  1.00  0.00           C
ATOM   6846  C28 POPEc 244      21.283 118.498  73.673  1.00  0.00           C
ATOM   6849  C29 POPEc 244      21.573 119.507  74.763  1.00  0.00           C
ATOM   6851 0C21 POPEc 244      22.042 119.258  75.993  1.00  0.00           C
ATOM   6853 1C21 POPEc 244      22.333 117.907  76.603  1.00  0.00           C
ATOM   6856 2C21 POPEc 244      21.813 117.787  78.053  1.00  0.00           C
ATOM   6859 3C21 POPEc 244      20.292 117.957  78.193  1.00  0.00           C
ATOM   6862 4C21 POPEc 244      19.763 117.658  79.613  1.00  0.00           C
ATOM   6865 5C21 POPEc 244      20.323 118.617  80.673  1.00  0.00           C
ATOM   6868 6C21 POPEc 244      19.783 118.327  82.083  1.00  0.00           C
ATOM   6871 7C21 POPEc 244      20.383 119.277  83.133  1.00  0.00           C
ATOM   6874 8C21 POPEc 244      19.863 119.057  84.553  1.00  0.00           C
ATOM   6878  C33 POPEc 244      18.493 113.128  69.203  1.00  0.00           C
ATOM   6881  C34 POPEc 244      19.253 112.097  70.063  1.00  0.00           C
ATOM   6884  C35 POPEc 244      19.083 112.328  71.583  1.00  0.00           C
ATOM   6887  C36 POPEc 244      17.613 112.407  72.013  1.00  0.00           C
ATOM   6890  C37 POPEc 244      17.363 112.258  73.523  1.00  0.00           C
ATOM   6893  C38 POPEc 244      15.853 112.298  73.823  1.00  0.00           C
ATOM   6896  C39 POPEc 244      15.453 112.147  75.293  1.00  0.00           C
ATOM   6899 0C31 POPEc 244      13.923 112.118  75.453  1.00  0.00           C
ATOM   6902 1C31 POPEc 244      13.403 112.578  76.823  1.00  0.00           C
ATOM   6905 2C31 POPEc 244      12.103 113.408  76.743  1.00  0.00           C
ATOM   6908 3C31 POPEc 244      12.273 114.717  75.963  1.00  0.00           C
ATOM   6911 4C31 POPEc 244      11.143 115.727  76.143  1.00  0.00           C
ATOM   6914 5C31 POPEc 244      11.383 116.998  75.313  1.00  0.00           C
ATOM   6917 6C31 POPEc 244      10.263 118.027  75.423  1.00  0.00           C
ATOM   6921  NH3 POPEd 245     142.388  99.767  63.483  1.00  0.00           N
ATOM   6925  C12 POPEd 245     141.678  98.877  62.493  1.00  0.00           C
ATOM   6928  C11 POPEd 245     141.348  99.667  61.213  1.00  0.00           C
ATOM   6931  P   POPEd 245     138.838  99.347  60.533  1.00  0.00           P
ATOM   6932  O13 POPEd 245     138.518 100.638  59.903  1.00  0.00           O
ATOM   6933  O14 POPEd 245     138.028  98.167  60.163  1.00  0.00           O
ATOM   6934  O11 POPEd 245     138.728  99.457  62.093  1.00  0.00           O
ATOM   6935  O12 POPEd 245     140.378  98.987  60.413  1.00  0.00           O
ATOM   6936  C1  POPEd 245     138.298 100.608  62.803  1.00  0.00           C
ATOM   6939  C2  POPEd 245     137.518 100.137  64.073  1.00  0.00           C
ATOM   6941  O21 POPEd 245     137.888 100.908  65.233  1.00  0.00           O
ATOM   6942  C21 POPEd 245     139.028 100.587  65.813  1.00  0.00           C
ATOM   6943  O22 POPEd 245     139.988 100.047  65.283  1.00  0.00           O
ATOM   6944  C22 POPEd 245     138.988 101.037  67.273  1.00  0.00           C
ATOM   6947  C3  POPEd 245     137.578  98.587  64.313  1.00  0.00           C
ATOM   6950  O31 POPEd 245     136.788  98.218  65.463  1.00  0.00           O
ATOM   6951  C31 POPEd 245     136.018  97.118  65.333  1.00  0.00           C
ATOM   6952  O32 POPEd 245     136.088  96.338  64.403  1.00  0.00           O
ATOM   6953  C32 POPEd 245     134.983  97.118  66.473  1.00  0.00           C
ATOM   6956  C23 POPEd 245     138.818  99.857  68.253  1.00  0.00           C
ATOM   6959  C24 POPEd 245     138.508 100.377  69.663  1.00  0.00           C
ATOM   6962  C25 POPEd 245     138.188  99.288  70.693  1.00  0.00           C
ATOM   6965  C26 POPEd 245     137.578  99.917  71.953  1.00  0.00           C
ATOM   6968  C27 POPEd 245     136.938  98.947  72.953  1.00  0.00           C
ATOM   6971  C28 POPEd 245     136.188  99.727  74.053  1.00  0.00           C
ATOM   6974  C29 POPEd 245     135.213  98.887  74.843  1.00  0.00           C
ATOM   6976 0C21 POPEd 245     135.243  98.617  76.163  1.00  0.00           C
ATOM   6978 1C21 POPEd 245     136.258  99.077  77.173  1.00  0.00           C
ATOM   6981 2C21 POPEd 245     135.628  99.737  78.423  1.00  0.00           C
ATOM   6984 3C21 POPEd 245     135.223 101.198  78.193  1.00  0.00           C
ATOM   6987 4C21 POPEd 245     134.863 101.977  79.463  1.00  0.00           C
ATOM   6990 5C21 POPEd 245     135.898 101.928  80.593  1.00  0.00           C
ATOM   6993 6C21 POPEd 245     135.758 103.128  81.543  1.00  0.00           C
ATOM   6996 7C21 POPEd 245     136.798 103.157  82.663  1.00  0.00           C
ATOM   6999 8C21 POPEd 245     136.958 104.568  83.253  1.00  0.00           C
ATOM   7003  C33 POPEd 245     135.418  96.358  67.743  1.00  0.00           C
ATOM   7006  C34 POPEd 245     134.543  96.657  68.963  1.00  0.00           C
ATOM   7009  C35 POPEd 245     135.103  95.998  70.243  1.00  0.00           C
ATOM   7012  C36 POPEd 245     134.403  96.437  71.533  1.00  0.00           C
ATOM   7015  C37 POPEd 245     133.133  95.638  71.873  1.00  0.00           C
ATOM   7018  C38 POPEd 245     132.513  96.087  73.203  1.00  0.00           C
ATOM   7021  C39 POPEd 245     131.233  95.307  73.553  1.00  0.00           C
ATOM   7024 0C31 POPEd 245     130.413  95.967  74.673  1.00  0.00           C
ATOM   7027 1C31 POPEd 245     130.813  95.587  76.113  1.00  0.00           C
ATOM   7030 2C31 POPEd 245     130.143  96.537  77.113  1.00  0.00           C
ATOM   7033 3C31 POPEd 245     129.823  95.967  78.503  1.00  0.00           C
ATOM   7036 4C31 POPEd 245     131.023  95.818  79.443  1.00  0.00           C
ATOM   7039 5C31 POPEd 245     130.593  95.868  80.913  1.00  0.00           C
ATOM   7042 6C31 POPEd 245     131.733  95.648  81.913  1.00  0.00           C
ATOM   7046  NH3 POPEe 246      80.493  11.257  62.773  1.00  0.00           N
ATOM   7050  C12 POPEe 246      81.202  12.077  63.833  1.00  0.00           C
ATOM   7053  C11 POPEe 246      80.763  13.547  63.813  1.00  0.00           C
ATOM   7056  P   POPEe 246      81.062  15.857  62.713  1.00  0.00           P
ATOM   7057  O13 POPEe 246      81.442  16.437  61.413  1.00  0.00           O
ATOM   7058  O14 POPEe 246      79.683  16.067  63.203  1.00  0.00           O
ATOM   7059  O11 POPEe 246      82.022  16.627  63.683  1.00  0.00           O
ATOM   7060  O12 POPEe 246      81.423  14.307  62.783  1.00  0.00           O
ATOM   7061  C1  POPEe 246      83.172  16.157  64.363  1.00  0.00           C
ATOM   7064  C2  POPEe 246      83.053  16.627  65.853  1.00  0.00           C
ATOM   7066  O21 POPEe 246      83.972  15.977  66.763  1.00  0.00           O
ATOM   7067  C21 POPEe 246      83.713  14.687  67.013  1.00  0.00           C
ATOM   7068  O22 POPEe 246      83.162  13.917  66.253  1.00  0.00           O
ATOM   7069  C22 POPEe 246      84.082  14.307  68.453  1.00  0.00           C
ATOM   7072  C3  POPEe 246      81.573  16.567  66.333  1.00  0.00           C
ATOM   7075  O31 POPEe 246      81.463  16.837  67.733  1.00  0.00           O
ATOM   7076  C31 POPEe 246      80.233  17.187  68.093  1.00  0.00           C
ATOM   7077  O32 POPEe 246      79.263  17.237  67.343  1.00  0.00           O
ATOM   7078  C32 POPEe 246      80.233  17.567  69.553  1.00  0.00           C
ATOM   7081  C23 POPEe 246      85.453  14.707  69.063  1.00  0.00           C
ATOM   7084  C24 POPEe 246      85.453  14.397  70.583  1.00  0.00           C
ATOM   7087  C25 POPEe 246      86.772  14.597  71.363  1.00  0.00           C
ATOM   7090  C26 POPEe 246      87.743  13.417  71.213  1.00  0.00           C
ATOM   7093  C27 POPEe 246      89.042  13.517  72.043  1.00  0.00           C
ATOM   7096  C28 POPEe 246      88.963  12.937  73.483  1.00  0.00           C
ATOM   7099  C29 POPEe 246      88.683  13.937  74.583  1.00  0.00           C
ATOM   7101 0C21 POPEe 246      89.452  14.227  75.653  1.00  0.00           C
ATOM   7103 1C21 POPEe 246      90.793  13.637  76.043  1.00  0.00           C
ATOM   7106 2C21 POPEe 246      90.793  13.017  77.453  1.00  0.00           C
ATOM   7109 3C21 POPEe 246      90.262  11.577  77.463  1.00  0.00           C
ATOM   7112 4C21 POPEe 246      89.613  11.207  78.803  1.00  0.00           C
ATOM   7115 5C21 POPEe 246      88.153  11.697  78.883  1.00  0.00           C
ATOM   7118 6C21 POPEe 246      87.482  11.317  80.203  1.00  0.00           C
ATOM   7121 7C21 POPEe 246      85.992  11.697  80.213  1.00  0.00           C
ATOM   7124 8C21 POPEe 246      85.303  11.307  81.523  1.00  0.00           C
ATOM   7128  C33 POPEe 246      79.063  18.487  69.913  1.00  0.00           C
ATOM   7131  C34 POPEe 246      79.032  18.687  71.423  1.00  0.00           C
ATOM   7134  C35 POPEe 246      77.853  19.537  71.873  1.00  0.00           C
ATOM   7137  C36 POPEe 246      77.763  19.547  73.393  1.00  0.00           C
ATOM   7140  C37 POPEe 246      76.373  19.877  73.913  1.00  0.00           C
ATOM   7143  C38 POPEe 246      75.772  18.777  74.773  1.00  0.00           C
ATOM   7146  C39 POPEe 246      74.412  19.217  75.273  1.00  0.00           C
ATOM   7149 0C31 POPEe 246      73.802  18.228  76.253  1.00  0.00           C
ATOM   7152 1C31 POPEe 246      72.713  18.957  77.033  1.00  0.00           C
ATOM   7155 2C31 POPEe 246      71.753  17.997  77.723  1.00  0.00           C
ATOM   7158 3C31 POPEe 246      72.493  17.157  78.763  1.00  0.00           C
ATOM   7161 4C31 POPEe 246      71.533  16.467  79.713  1.00  0.00           C
ATOM   7164 5C31 POPEe 246      72.222  15.937  80.963  1.00  0.00           C
ATOM   7167 6C31 POPEe 246      71.232  15.367  81.983  1.00  0.00           C
ATOM   7171  NH3 POPEf 247      16.003  18.957  61.163  1.00  0.00           N
ATOM   7175  C12 POPEf 247      16.693  17.667  60.823  1.00  0.00           C
ATOM   7178  C11 POPEf 247      16.023  16.967  59.633  1.00  0.00           C
ATOM   7181  P   POPEf 247      14.303  14.947  59.693  1.00  0.00           P
ATOM   7182  O13 POPEf 247      13.053  14.967  58.903  1.00  0.00           O
ATOM   7183  O14 POPEf 247      15.453  14.157  59.193  1.00  0.00           O
ATOM   7184  O11 POPEf 247      13.993  14.407  61.133  1.00  0.00           O
ATOM   7185  O12 POPEf 247      14.743  16.437  60.003  1.00  0.00           O
ATOM   7186  C1  POPEf 247      13.273  13.187  61.313  1.00  0.00           C
ATOM   7189  C2  POPEf 247      13.013  13.007  62.823  1.00  0.00           C
ATOM   7191  O21 POPEf 247      11.783  12.267  63.033  1.00  0.00           O
ATOM   7192  C21 POPEf 247      11.943  11.167  63.773  1.00  0.00           C
ATOM   7193  O22 POPEf 247      13.003  10.587  63.953  1.00  0.00           O
ATOM   7194  C22 POPEf 247      10.633  10.747  64.423  1.00  0.00           C
ATOM   7197  C3  POPEf 247      12.873  14.407  63.493  1.00  0.00           C
ATOM   7200  O31 POPEf 247      12.333  14.307  64.823  1.00  0.00           O
ATOM   7201  C31 POPEf 247      11.213  14.947  65.063  1.00  0.00           C
ATOM   7202  O32 POPEf 247      10.533  15.557  64.243  1.00  0.00           O
ATOM   7203  C32 POPEf 247      10.853  14.767  66.543  1.00  0.00           C
ATOM   7206  C23 POPEf 247      10.753  10.617  65.963  1.00  0.00           C
ATOM   7209  C24 POPEf 247       9.393  10.687  66.673  1.00  0.00           C
ATOM   7212  C25 POPEf 247       9.323   9.997  68.053  1.00  0.00           C
ATOM   7215  C26 POPEf 247      10.453  10.347  69.043  1.00  0.00           C
ATOM   7218  C27 POPEf 247      10.323   9.617  70.393  1.00  0.00           C
ATOM   7221  C28 POPEf 247      11.333   9.997  71.503  1.00  0.00           C
ATOM   7224  C29 POPEf 247      12.783  10.137  71.103  1.00  0.00           C
ATOM   7226 0C21 POPEf 247      13.823   9.297  71.303  1.00  0.00           C
ATOM   7228 1C21 POPEf 247      13.833   7.937  71.943  1.00  0.00           C
ATOM   7231 2C21 POPEf 247      14.933   7.717  73.003  1.00  0.00           C
ATOM   7234 3C21 POPEf 247      15.313   6.227  73.123  1.00  0.00           C
ATOM   7237 4C21 POPEf 247      15.793   5.817  74.523  1.00  0.00           C
ATOM   7240 5C21 POPEf 247      15.893   4.287  74.703  1.00  0.00           C
ATOM   7243 6C21 POPEf 247      17.223   3.677  74.243  1.00  0.00           C
ATOM   7246 7C21 POPEf 247      17.273   2.167  74.473  1.00  0.00           C
ATOM   7249 8C21 POPEf 247      18.673   1.567  74.293  1.00  0.00           C
ATOM   7253  C33 POPEf 247      10.793  16.097  67.333  1.00  0.00           C
ATOM   7256  C34 POPEf 247      10.863  15.867  68.853  1.00  0.00           C
ATOM   7259  C35 POPEf 247      12.303  15.728  69.393  1.00  0.00           C
ATOM   7262  C36 POPEf 247      12.363  15.127  70.813  1.00  0.00           C
ATOM   7265  C37 POPEf 247      13.793  15.087  71.393  1.00  0.00           C
ATOM   7268  C38 POPEf 247      13.893  14.567  72.833  1.00  0.00           C
ATOM   7271  C39 POPEf 247      13.773  13.047  73.023  1.00  0.00           C
ATOM   7274 0C31 POPEf 247      13.873  12.647  74.503  1.00  0.00           C
ATOM   7277 1C31 POPEf 247      13.713  11.137  74.793  1.00  0.00           C
ATOM   7280 2C31 POPEf 247      13.353  10.877  76.263  1.00  0.00           C
ATOM   7283 3C31 POPEf 247      13.093   9.397  76.623  1.00  0.00           C
ATOM   7286 4C31 POPEf 247      14.343   8.647  77.093  1.00  0.00           C
ATOM   7289 5C31 POPEf 247      14.003   7.297  77.763  1.00  0.00           C
ATOM   7292 6C31 POPEf 247      15.243   6.527  78.243  1.00  0.00           C
ATOM   7296  NH3 POPEg 248     101.763  24.047  57.123  1.00  0.00           N
ATOM   7300  C12 POPEg 248     101.302  24.117  55.693  1.00  0.00           C
ATOM   7303  C11 POPEg 248     102.272  24.907  54.793  1.00  0.00           C
ATOM   7306  P   POPEg 248     103.963  22.957  54.353  1.00  0.00           P
ATOM   7307  O13 POPEg 248     103.013  22.597  53.273  1.00  0.00           O
ATOM   7308  O14 POPEg 248     105.413  22.807  54.093  1.00  0.00           O
ATOM   7309  O11 POPEg 248     103.562  22.217  55.713  1.00  0.00           O
ATOM   7310  O12 POPEg 248     103.622  24.437  54.823  1.00  0.00           O
ATOM   7311  C1  POPEg 248     104.263  21.037  56.163  1.00  0.00           C
ATOM   7314  C2  POPEg 248     104.132  20.877  57.713  1.00  0.00           C
ATOM   7316  O21 POPEg 248     105.252  20.167  58.303  1.00  0.00           O
ATOM   7317  C21 POPEg 248     105.283  18.847  58.163  1.00  0.00           C
ATOM   7318  O22 POPEg 248     104.552  18.187  57.443  1.00  0.00           O
ATOM   7319  C22 POPEg 248     106.383  18.237  59.023  1.00  0.00           C
ATOM   7322  C3  POPEg 248     102.733  20.377  58.183  1.00  0.00           C
ATOM   7325  O31 POPEg 248     102.552  20.747  59.563  1.00  0.00           O
ATOM   7326  C31 POPEg 248     101.833  19.957  60.353  1.00  0.00           C
ATOM   7327  O32 POPEg 248     101.273  18.927  60.033  1.00  0.00           O
ATOM   7328  C32 POPEg 248     101.703  20.658  61.713  1.00  0.00           C
ATOM   7331  C23 POPEg 248     105.782  17.467  60.213  1.00  0.00           C
ATOM   7334  C24 POPEg 248     105.513  18.347  61.443  1.00  0.00           C
ATOM   7337  C25 POPEg 248     106.792  18.857  62.103  1.00  0.00           C
ATOM   7340  C26 POPEg 248     106.493  19.597  63.403  1.00  0.00           C
ATOM   7343  C27 POPEg 248     107.752  20.217  64.013  1.00  0.00           C
ATOM   7346  C28 POPEg 248     107.452  21.097  65.243  1.00  0.00           C
ATOM   7349  C29 POPEg 248     106.703  20.487  66.403  1.00  0.00           C
ATOM   7351 0C21 POPEg 248     106.943  19.327  67.043  1.00  0.00           C
ATOM   7353 1C21 POPEg 248     108.072  18.347  66.783  1.00  0.00           C
ATOM   7356 2C21 POPEg 248     109.483  18.917  67.033  1.00  0.00           C
ATOM   7359 3C21 POPEg 248     109.742  19.237  68.503  1.00  0.00           C
ATOM   7362 4C21 POPEg 248     110.283  20.658  68.743  1.00  0.00           C
ATOM   7365 5C21 POPEg 248     111.693  20.857  68.183  1.00  0.00           C
ATOM   7368 6C21 POPEg 248     112.232  22.257  68.513  1.00  0.00           C
ATOM   7371 7C21 POPEg 248     113.673  22.487  68.053  1.00  0.00           C
ATOM   7374 8C21 POPEg 248     114.142  23.937  68.223  1.00  0.00           C
ATOM   7378  C33 POPEg 248     101.973  19.747  62.923  1.00  0.00           C
ATOM   7381  C34 POPEg 248     102.172  20.607  64.173  1.00  0.00           C
ATOM   7384  C35 POPEg 248     101.943  19.887  65.503  1.00  0.00           C
ATOM   7387  C36 POPEg 248     102.983  18.818  65.863  1.00  0.00           C
ATOM   7390  C37 POPEg 248     102.773  18.357  67.313  1.00  0.00           C
ATOM   7393  C38 POPEg 248     103.582  17.107  67.673  1.00  0.00           C
ATOM   7396  C39 POPEg 248     103.382  16.677  69.143  1.00  0.00           C
ATOM   7399 0C31 POPEg 248     103.823  17.737  70.153  1.00  0.00           C
ATOM   7402 1C31 POPEg 248     103.942  17.187  71.583  1.00  0.00           C
ATOM   7405 2C31 POPEg 248     104.562  18.207  72.543  1.00  0.00           C
ATOM   7408 3C31 POPEg 248     105.043  17.587  73.863  1.00  0.00           C
ATOM   7411 4C31 POPEg 248     103.993  17.557  74.983  1.00  0.00           C
ATOM   7414 5C31 POPEg 248     103.673  18.947  75.543  1.00  0.00           C
ATOM   7417 6C31 POPEg 248     102.983  18.917  76.903  1.00  0.00           C
ATOM   7421  NH3 POPEh 249      25.103  44.737 106.653  1.00  0.00           N
ATOM   7425  C12 POPEh 249      26.483  44.157 106.893  1.00  0.00           C
ATOM   7428  C11 POPEh 249      26.463  42.878 107.763  1.00  0.00           C
ATOM   7431  P   POPEh 249      28.503  41.197 107.323  1.00  0.00           P
ATOM   7432  O13 POPEh 249      29.853  41.607 106.893  1.00  0.00           O
ATOM   7433  O14 POPEh 249      28.363  39.947 108.103  1.00  0.00           O
ATOM   7434  O11 POPEh 249      27.583  41.038 106.073  1.00  0.00           O
ATOM   7435  O12 POPEh 249      27.792  42.417 108.053  1.00  0.00           O
ATOM   7436  C1  POPEh 249      27.853  41.647 104.823  1.00  0.00           C
ATOM   7439  C2  POPEh 249      28.292  40.567 103.813  1.00  0.00           C
ATOM   7441  O21 POPEh 249      28.093  40.987 102.453  1.00  0.00           O
ATOM   7442  C21 POPEh 249      26.833  41.057 102.033  1.00  0.00           C
ATOM   7443  O22 POPEh 249      25.843  41.267 102.703  1.00  0.00           O
ATOM   7444  C22 POPEh 249      26.853  40.707 100.543  1.00  0.00           C
ATOM   7447  C3  POPEh 249      27.673  39.157 104.043  1.00  0.00           C
ATOM   7450  O31 POPEh 249      28.373  38.197 103.223  1.00  0.00           O
ATOM   7451  C31 POPEh 249      29.423  37.647 103.813  1.00  0.00           C
ATOM   7452  O32 POPEh 249      29.693  37.697 105.003  1.00  0.00           O
ATOM   7453  C32 POPEh 249      30.373  37.138 102.723  1.00  0.00           C
ATOM   7456  C23 POPEh 249      25.583  41.087  99.763  1.00  0.00           C
ATOM   7459  C24 POPEh 249      25.503  40.337  98.423  1.00  0.00           C
ATOM   7462  C25 POPEh 249      26.612  40.658  97.403  1.00  0.00           C
ATOM   7465  C26 POPEh 249      27.763  39.627  97.313  1.00  0.00           C
ATOM   7468  C27 POPEh 249      28.783  39.937  96.193  1.00  0.00           C
ATOM   7471  C28 POPEh 249      28.353  39.577  94.753  1.00  0.00           C
ATOM   7474  C29 POPEh 249      27.753  40.707  93.943  1.00  0.00           C
ATOM   7476 0C21 POPEh 249      27.463  40.697  92.623  1.00  0.00           C
ATOM   7478 1C21 POPEh 249      27.653  39.547  91.653  1.00  0.00           C
ATOM   7481 2C21 POPEh 249      28.073  40.007  90.233  1.00  0.00           C
ATOM   7484 3C21 POPEh 249      28.093  38.847  89.213  1.00  0.00           C
ATOM   7487 4C21 POPEh 249      28.033  39.307  87.743  1.00  0.00           C
ATOM   7490 5C21 POPEh 249      29.313  39.967  87.203  1.00  0.00           C
ATOM   7493 6C21 POPEh 249      30.362  38.967  86.693  1.00  0.00           C
ATOM   7496 7C21 POPEh 249      31.433  39.637  85.813  1.00  0.00           C
ATOM   7499 8C21 POPEh 249      32.452  38.657  85.223  1.00  0.00           C
ATOM   7503  C33 POPEh 249      30.983  38.277 101.873  1.00  0.00           C
ATOM   7506  C34 POPEh 249      31.833  37.797 100.683  1.00  0.00           C
ATOM   7509  C35 POPEh 249      31.083  36.897  99.683  1.00  0.00           C
ATOM   7512  C36 POPEh 249      31.973  36.527  98.493  1.00  0.00           C
ATOM   7515  C37 POPEh 249      31.293  35.537  97.543  1.00  0.00           C
ATOM   7518  C38 POPEh 249      31.933  35.517  96.153  1.00  0.00           C
ATOM   7521  C39 POPEh 249      31.453  36.667  95.263  1.00  0.00           C
ATOM   7524 0C31 POPEh 249      31.503  36.307  93.773  1.00  0.00           C
ATOM   7527 1C31 POPEh 249      30.413  36.997  92.933  1.00  0.00           C
ATOM   7530 2C31 POPEh 249      30.132  36.267  91.613  1.00  0.00           C
ATOM   7533 3C31 POPEh 249      31.393  36.018  90.753  1.00  0.00           C
ATOM   7536 4C31 POPEh 249      32.103  37.307  90.323  1.00  0.00           C
ATOM   7539 5C31 POPEh 249      33.373  37.027  89.513  1.00  0.00           C
ATOM   7542 6C31 POPEh 249      34.023  38.307  88.963  1.00  0.00           C
ATOM   7546  NH3 POPEi 250      58.643  12.397 108.243  1.00  0.00           N
ATOM   7550  C12 POPEi 250      57.973  11.097 107.893  1.00  0.00           C
ATOM   7553  C11 POPEi 250      58.763   9.837 108.303  1.00  0.00           C
ATOM   7556  P   POPEi 250      57.542   7.607 107.443  1.00  0.00           P
ATOM   7557  O13 POPEi 250      58.632   6.607 107.453  1.00  0.00           O
ATOM   7558  O14 POPEi 250      56.162   7.157 107.693  1.00  0.00           O
ATOM   7559  O11 POPEi 250      57.603   8.337 106.033  1.00  0.00           O
ATOM   7560  O12 POPEi 250      57.872   8.747 108.503  1.00  0.00           O
ATOM   7561  C1  POPEi 250      57.293   7.487 104.903  1.00  0.00           C
ATOM   7564  C2  POPEi 250      57.313   8.307 103.593  1.00  0.00           C
ATOM   7566  O21 POPEi 250      57.173   7.437 102.453  1.00  0.00           O
ATOM   7567  C21 POPEi 250      56.043   7.567 101.763  1.00  0.00           C
ATOM   7568  O22 POPEi 250      55.123   8.297 102.073  1.00  0.00           O
ATOM   7569  C22 POPEi 250      56.033   6.737 100.473  1.00  0.00           C
ATOM   7572  C3  POPEi 250      58.592   9.147 103.403  1.00  0.00           C
ATOM   7575  O31 POPEi 250      58.522   9.847 102.133  1.00  0.00           O
ATOM   7576  C31 POPEi 250      59.122   9.277 101.103  1.00  0.00           C
ATOM   7577  O32 POPEi 250      59.923   8.357 101.143  1.00  0.00           O
ATOM   7578  C32 POPEi 250      58.553   9.917  99.823  1.00  0.00           C
ATOM   7581  C23 POPEi 250      57.412   6.237  99.963  1.00  0.00           C
ATOM   7584  C24 POPEi 250      57.272   5.117  98.923  1.00  0.00           C
ATOM   7587  C25 POPEi 250      56.593   5.507  97.593  1.00  0.00           C
ATOM   7590  C26 POPEi 250      57.573   6.127  96.593  1.00  0.00           C
ATOM   7593  C27 POPEi 250      56.983   6.507  95.213  1.00  0.00           C
ATOM   7596  C28 POPEi 250      55.642   7.277  95.253  1.00  0.00           C
ATOM   7599  C29 POPEi 250      54.463   6.347  95.153  1.00  0.00           C
ATOM   7601 0C21 POPEi 250      53.283   6.577  94.533  1.00  0.00           C
ATOM   7603 1C21 POPEi 250      52.833   7.867  93.883  1.00  0.00           C
ATOM   7606 2C21 POPEi 250      51.482   8.327  94.443  1.00  0.00           C
ATOM   7609 3C21 POPEi 250      50.292   7.447  94.033  1.00  0.00           C
ATOM   7612 4C21 POPEi 250      49.023   7.767  94.833  1.00  0.00           C
ATOM   7615 5C21 POPEi 250      47.773   7.017  94.363  1.00  0.00           C
ATOM   7618 6C21 POPEi 250      47.283   7.487  92.983  1.00  0.00           C
ATOM   7621 7C21 POPEi 250      45.803   7.177  92.733  1.00  0.00           C
ATOM   7624 8C21 POPEi 250      45.273   7.797  91.433  1.00  0.00           C
ATOM   7628  C33 POPEi 250      59.293   9.527  98.513  1.00  0.00           C
ATOM   7631  C34 POPEi 250      58.452   9.797  97.253  1.00  0.00           C
ATOM   7634  C35 POPEi 250      59.243   9.637  95.933  1.00  0.00           C
ATOM   7637  C36 POPEi 250      60.292  10.747  95.703  1.00  0.00           C
ATOM   7640  C37 POPEi 250      61.103  10.627  94.403  1.00  0.00           C
ATOM   7643  C38 POPEi 250      61.983  11.887  94.213  1.00  0.00           C
ATOM   7646  C39 POPEi 250      63.433  11.597  93.783  1.00  0.00           C
ATOM   7649 0C31 POPEi 250      63.533  11.037  92.363  1.00  0.00           C
ATOM   7652 1C31 POPEi 250      64.982  10.917  91.873  1.00  0.00           C
ATOM   7655 2C31 POPEi 250      65.052  10.297  90.473  1.00  0.00           C
ATOM   7658 3C31 POPEi 250      66.482  10.157  89.923  1.00  0.00           C
ATOM   7661 4C31 POPEi 250      67.073  11.467  89.393  1.00  0.00           C
ATOM   7664 5C31 POPEi 250      68.332  11.267  88.553  1.00  0.00           C
ATOM   7667 6C31 POPEi 250      68.783  12.527  87.813  1.00  0.00           C
ATOM   7671  NH3 POPEj 251     114.592  11.707 102.013  1.00  0.00           N
ATOM   7675  C12 POPEj 251     115.702  10.757 101.663  1.00  0.00           C
ATOM   7678  C11 POPEj 251     116.132   9.927 102.893  1.00  0.00           C
ATOM   7681  P   POPEj 251     114.732   7.747 102.713  1.00  0.00           P
ATOM   7682  O13 POPEj 251     113.692   7.027 103.513  1.00  0.00           O
ATOM   7683  O14 POPEj 251     115.992   7.027 102.463  1.00  0.00           O
ATOM   7684  O11 POPEj 251     114.132   8.227 101.333  1.00  0.00           O
ATOM   7685  O12 POPEj 251     115.052   9.147 103.393  1.00  0.00           O
ATOM   7686  C1  POPEj 251     114.002   7.327 100.233  1.00  0.00           C
ATOM   7689  C2  POPEj 251     115.283   7.277  99.353  1.00  0.00           C
ATOM   7691  O21 POPEj 251     114.982   7.857  98.063  1.00  0.00           O
ATOM   7692  C21 POPEj 251     114.933   7.157  96.953  1.00  0.00           C
ATOM   7693  O22 POPEj 251     115.023   5.957  96.823  1.00  0.00           O
ATOM   7694  C22 POPEj 251     114.613   8.117  95.803  1.00  0.00           C
ATOM   7697  C3  POPEj 251     115.992   5.887  99.403  1.00  0.00           C
ATOM   7700  O31 POPEj 251     117.242   5.927  98.683  1.00  0.00           O
ATOM   7701  C31 POPEj 251     118.112   5.007  99.053  1.00  0.00           C
ATOM   7702  O32 POPEj 251     117.902   4.137  99.893  1.00  0.00           O
ATOM   7703  C32 POPEj 251     119.403   5.167  98.263  1.00  0.00           C
ATOM   7706  C23 POPEj 251     115.122   7.627  94.423  1.00  0.00           C
ATOM   7709  C24 POPEj 251     115.093   8.747  93.363  1.00  0.00           C
ATOM   7712  C25 POPEj 251     113.692   9.257  92.983  1.00  0.00           C
ATOM   7715  C26 POPEj 251     113.083   8.537  91.763  1.00  0.00           C
ATOM   7718  C27 POPEj 251     111.973   9.377  91.103  1.00  0.00           C
ATOM   7721  C28 POPEj 251     111.563   8.887  89.693  1.00  0.00           C
ATOM   7724  C29 POPEj 251     110.343   8.007  89.673  1.00  0.00           C
ATOM   7726 0C21 POPEj 251     109.163   8.297  89.093  1.00  0.00           C
ATOM   7728 1C21 POPEj 251     108.832   9.577  88.363  1.00  0.00           C
ATOM   7731 2C21 POPEj 251     109.252   9.537  86.883  1.00  0.00           C
ATOM   7734 3C21 POPEj 251     108.463   8.517  86.043  1.00  0.00           C
ATOM   7737 4C21 POPEj 251     108.862   8.527  84.563  1.00  0.00           C
ATOM   7740 5C21 POPEj 251     108.063   7.517  83.713  1.00  0.00           C
ATOM   7743 6C21 POPEj 251     108.412   6.057  83.993  1.00  0.00           C
ATOM   7746 7C21 POPEj 251     107.673   5.087  83.043  1.00  0.00           C
ATOM   7749 8C21 POPEj 251     108.142   3.637  83.173  1.00  0.00           C
ATOM   7753  C33 POPEj 251     119.343   4.507  96.873  1.00  0.00           C
ATOM   7756  C34 POPEj 251     119.483   5.507  95.713  1.00  0.00           C
ATOM   7759  C35 POPEj 251     119.552   4.767  94.363  1.00  0.00           C
ATOM   7762  C36 POPEj 251     120.033   5.627  93.183  1.00  0.00           C
ATOM   7765  C37 POPEj 251     120.413   4.737  91.983  1.00  0.00           C
ATOM   7768  C38 POPEj 251     120.702   5.497  90.683  1.00  0.00           C
ATOM   7771  C39 POPEj 251     119.422   5.947  89.973  1.00  0.00           C
ATOM   7774 0C31 POPEj 251     119.643   6.477  88.553  1.00  0.00           C
ATOM   7777 1C31 POPEj 251     118.312   6.847  87.863  1.00  0.00           C
ATOM   7780 2C31 POPEj 251     118.452   7.017  86.343  1.00  0.00           C
ATOM   7783 3C31 POPEj 251     119.452   8.107  85.933  1.00  0.00           C
ATOM   7786 4C31 POPEj 251     119.592   8.207  84.413  1.00  0.00           C
ATOM   7789 5C31 POPEj 251     120.733   9.127  83.993  1.00  0.00           C
ATOM   7792 6C31 POPEj 251     120.922   9.197  82.473  1.00  0.00           C
ATOM   7796  NH3 POPEk 252      93.622  83.257  65.083  1.00  0.00           N
ATOM   7800  C12 POPEk 252      95.093  82.927  64.953  1.00  0.00           C
ATOM   7803  C11 POPEk 252      95.413  81.468  64.543  1.00  0.00           C
ATOM   7806  P   POPEk 252      98.002  81.758  64.623  1.00  0.00           P
ATOM   7807  O13 POPEk 252      97.972  83.207  64.893  1.00  0.00           O
ATOM   7808  O14 POPEk 252      99.182  81.138  63.973  1.00  0.00           O
ATOM   7809  O11 POPEk 252      97.803  80.928  65.923  1.00  0.00           O
ATOM   7810  O12 POPEk 252      96.682  81.317  63.863  1.00  0.00           O
ATOM   7811  C1  POPEk 252      97.892  81.417  67.253  1.00  0.00           C
ATOM   7814  C2  POPEk 252      97.543  80.187  68.103  1.00  0.00           C
ATOM   7816  O21 POPEk 252      96.833  80.498  69.323  1.00  0.00           O
ATOM   7817  C21 POPEk 252      95.522  80.628  69.063  1.00  0.00           C
ATOM   7818  O22 POPEk 252      95.043  81.127  68.073  1.00  0.00           O
ATOM   7819  C22 POPEk 252      94.753  79.787  70.073  1.00  0.00           C
ATOM   7822  C3  POPEk 252      98.762  79.277  68.373  1.00  0.00           C
ATOM   7825  O31 POPEk 252      98.342  77.907  68.253  1.00  0.00           O
ATOM   7826  C31 POPEk 252      98.352  77.167  69.343  1.00  0.00           C
ATOM   7827  O32 POPEk 252      98.843  77.487  70.413  1.00  0.00           O
ATOM   7828  C32 POPEk 252      97.543  75.888  69.063  1.00  0.00           C
ATOM   7831  C23 POPEk 252      94.313  80.587  71.313  1.00  0.00           C
ATOM   7834  C24 POPEk 252      94.313  79.707  72.563  1.00  0.00           C
ATOM   7837  C25 POPEk 252      94.243  80.527  73.853  1.00  0.00           C
ATOM   7840  C26 POPEk 252      93.013  81.428  73.963  1.00  0.00           C
ATOM   7843  C27 POPEk 252      93.103  82.448  75.103  1.00  0.00           C
ATOM   7846  C28 POPEk 252      92.722  81.907  76.493  1.00  0.00           C
ATOM   7849  C29 POPEk 252      93.582  80.837  77.113  1.00  0.00           C
ATOM   7851 0C21 POPEk 252      93.282  80.167  78.243  1.00  0.00           C
ATOM   7853 1C21 POPEk 252      92.083  80.407  79.143  1.00  0.00           C
ATOM   7856 2C21 POPEk 252      92.543  80.797  80.563  1.00  0.00           C
ATOM   7859 3C21 POPEk 252      91.483  81.587  81.343  1.00  0.00           C
ATOM   7862 4C21 POPEk 252      91.962  81.998  82.743  1.00  0.00           C
ATOM   7865 5C21 POPEk 252      92.052  80.818  83.723  1.00  0.00           C
ATOM   7868 6C21 POPEk 252      92.743  81.188  85.033  1.00  0.00           C
ATOM   7871 7C21 POPEk 252      93.233  79.968  85.823  1.00  0.00           C
ATOM   7874 8C21 POPEk 252      93.983  80.348  87.103  1.00  0.00           C
ATOM   7878  C33 POPEk 252      97.412  74.967  70.303  1.00  0.00           C
ATOM   7881  C34 POPEk 252      96.573  75.567  71.443  1.00  0.00           C
ATOM   7884  C35 POPEk 252      96.713  74.737  72.723  1.00  0.00           C
ATOM   7887  C36 POPEk 252      96.293  75.477  74.003  1.00  0.00           C
ATOM   7890  C37 POPEk 252      96.603  74.627  75.233  1.00  0.00           C
ATOM   7893  C38 POPEk 252      96.383  75.328  76.573  1.00  0.00           C
ATOM   7896  C39 POPEk 252      95.093  74.897  77.273  1.00  0.00           C
ATOM   7899 0C31 POPEk 252      95.043  75.437  78.703  1.00  0.00           C
ATOM   7902 1C31 POPEk 252      93.632  75.487  79.293  1.00  0.00           C
ATOM   7905 2C31 POPEk 252      93.673  75.847  80.783  1.00  0.00           C
ATOM   7908 3C31 POPEk 252      93.972  74.617  81.653  1.00  0.00           C
ATOM   7911 4C31 POPEk 252      94.493  74.987  83.053  1.00  0.00           C
ATOM   7914 5C31 POPEk 252      94.723  73.737  83.903  1.00  0.00           C
ATOM   7917 6C31 POPEk 252      95.273  74.078  85.283  1.00  0.00           C
ATOM   7921  NH3 POPEl 253      97.263 124.138 105.303  1.00  0.00           N
ATOM   7925  C12 POPEl 253      95.912 124.647 105.703  1.00  0.00           C
ATOM   7928  C11 POPEl 253      95.033 125.038 104.503  1.00  0.00           C
ATOM   7931  P   POPEl 253      92.493 124.737 105.183  1.00  0.00           P
ATOM   7932  O13 POPEl 253      92.242 123.817 104.053  1.00  0.00           O
ATOM   7933  O14 POPEl 253      92.463 124.138 106.523  1.00  0.00           O
ATOM   7934  O11 POPEl 253      91.323 125.807 105.213  1.00  0.00           O
ATOM   7935  O12 POPEl 253      93.802 125.597 104.973  1.00  0.00           O
ATOM   7936  C1  POPEl 253      91.353 127.047 104.513  1.00  0.00           C
ATOM   7939  C2  POPEl 253      91.192 126.888 102.973  1.00  0.00           C
ATOM   7941  O21 POPEl 253      91.502 128.117 102.293  1.00  0.00           O
ATOM   7942  C21 POPEl 253      90.632 129.098 102.283  1.00  0.00           C
ATOM   7943  O22 POPEl 253      89.713 129.267 103.073  1.00  0.00           O
ATOM   7944  C22 POPEl 253      90.933 129.957 101.043  1.00  0.00           C
ATOM   7947  C3  POPEl 253      89.832 126.288 102.493  1.00  0.00           C
ATOM   7950  O31 POPEl 253      89.863 126.057 101.053  1.00  0.00           O
ATOM   7951  C31 POPEl 253      89.723 124.787 100.663  1.00  0.00           C
ATOM   7952  O32 POPEl 253      89.392 123.877 101.393  1.00  0.00           O
ATOM   7953  C32 POPEl 253      90.073 124.597  99.183  1.00  0.00           C
ATOM   7956  C23 POPEl 253      90.413 131.417 101.053  1.00  0.00           C
ATOM   7959  C24 POPEl 253      90.802 132.188  99.773  1.00  0.00           C
ATOM   7962  C25 POPEl 253      90.262 131.608  98.443  1.00  0.00           C
ATOM   7965  C26 POPEl 253      90.252 132.667  97.323  1.00  0.00           C
ATOM   7968  C27 POPEl 253      90.103 132.087  95.903  1.00  0.00           C
ATOM   7971  C28 POPEl 253      90.073 133.157  94.783  1.00  0.00           C
ATOM   7974  C29 POPEl 253      88.802 133.987  94.783  1.00  0.00           C
ATOM   7976 0C21 POPEl 253      87.932 134.158  93.763  1.00  0.00           C
ATOM   7978 1C21 POPEl 253      88.053 133.627  92.353  1.00  0.00           C
ATOM   7981 2C21 POPEl 253      87.372 134.587  91.353  1.00  0.00           C
ATOM   7984 3C21 POPEl 253      87.643 134.238  89.873  1.00  0.00           C
ATOM   7987 4C21 POPEl 253      86.943 135.222  88.923  1.00  0.00           C
ATOM   7990 5C21 POPEl 253      87.263 134.983  87.443  1.00  0.00           C
ATOM   7993 6C21 POPEl 253      86.302 135.762  86.523  1.00  0.00           C
ATOM   7996 7C21 POPEl 253      86.442 135.382  85.043  1.00  0.00           C
ATOM   7999 8C21 POPEl 253      85.313 135.953  84.173  1.00  0.00           C
ATOM   8003  C33 POPEl 253      89.732 125.748  98.213  1.00  0.00           C
ATOM   8006  C34 POPEl 253      90.273 125.488  96.793  1.00  0.00           C
ATOM   8009  C35 POPEl 253      89.933 126.598  95.793  1.00  0.00           C
ATOM   8012  C36 POPEl 253      88.673 126.297  94.953  1.00  0.00           C
ATOM   8015  C37 POPEl 253      88.942 125.417  93.713  1.00  0.00           C
ATOM   8018  C38 POPEl 253      87.652 125.097  92.933  1.00  0.00           C
ATOM   8021  C39 POPEl 253      87.862 124.798  91.433  1.00  0.00           C
ATOM   8024 0C31 POPEl 253      88.263 123.347  91.093  1.00  0.00           C
ATOM   8027 1C31 POPEl 253      88.743 123.237  89.633  1.00  0.00           C
ATOM   8030 2C31 POPEl 253      88.753 121.807  89.073  1.00  0.00           C
ATOM   8033 3C31 POPEl 253      89.322 121.727  87.643  1.00  0.00           C
ATOM   8036 4C31 POPEl 253      89.313 120.287  87.103  1.00  0.00           C
ATOM   8039 5C31 POPEl 253      89.993 120.088  85.753  1.00  0.00           C
ATOM   8042 6C31 POPEl 253      90.023 118.617  85.313  1.00  0.00           C
ATOM   8046  NH3 POPEm 254      43.743  84.347  63.363  1.00  0.00           N
ATOM   8050  C12 POPEm 254      44.693  85.348  62.743  1.00  0.00           C
ATOM   8053  C11 POPEm 254      45.653  85.957  63.773  1.00  0.00           C
ATOM   8056  P   POPEm 254      45.042  88.487  64.103  1.00  0.00           P
ATOM   8057  O13 POPEm 254      45.903  89.627  64.483  1.00  0.00           O
ATOM   8058  O14 POPEm 254      43.873  88.807  63.253  1.00  0.00           O
ATOM   8059  O11 POPEm 254      44.473  87.837  65.413  1.00  0.00           O
ATOM   8060  O12 POPEm 254      45.913  87.337  63.473  1.00  0.00           O
ATOM   8061  C1  POPEm 254      44.513  88.467  66.693  1.00  0.00           C
ATOM   8064  C2  POPEm 254      45.223  87.567  67.743  1.00  0.00           C
ATOM   8066  O21 POPEm 254      44.923  87.827  69.123  1.00  0.00           O
ATOM   8067  C21 POPEm 254      44.112  88.727  69.623  1.00  0.00           C
ATOM   8068  O22 POPEm 254      43.573  89.647  69.033  1.00  0.00           O
ATOM   8069  C22 POPEm 254      43.953  88.428  71.123  1.00  0.00           C
ATOM   8072  C3  POPEm 254      46.773  87.457  67.543  1.00  0.00           C
ATOM   8075  O31 POPEm 254      47.313  86.447  68.403  1.00  0.00           O
ATOM   8076  C31 POPEm 254      48.592  86.188  68.303  1.00  0.00           C
ATOM   8077  O32 POPEm 254      49.413  86.837  67.663  1.00  0.00           O
ATOM   8078  C32 POPEm 254      48.923  84.948  69.153  1.00  0.00           C
ATOM   8081  C23 POPEm 254      43.023  87.217  71.423  1.00  0.00           C
ATOM   8084  C24 POPEm 254      43.413  86.408  72.673  1.00  0.00           C
ATOM   8087  C25 POPEm 254      43.353  87.158  74.023  1.00  0.00           C
ATOM   8090  C26 POPEm 254      41.943  87.068  74.603  1.00  0.00           C
ATOM   8093  C27 POPEm 254      41.622  87.957  75.803  1.00  0.00           C
ATOM   8096  C28 POPEm 254      40.092  88.167  75.953  1.00  0.00           C
ATOM   8099  C29 POPEm 254      39.293  86.937  76.303  1.00  0.00           C
ATOM   8101 0C21 POPEm 254      38.873  86.587  77.533  1.00  0.00           C
ATOM   8103 1C21 POPEm 254      39.182  87.337  78.803  1.00  0.00           C
ATOM   8106 2C21 POPEm 254      38.233  86.957  79.963  1.00  0.00           C
ATOM   8109 3C21 POPEm 254      38.763  87.427  81.323  1.00  0.00           C
ATOM   8112 4C21 POPEm 254      37.973  86.807  82.483  1.00  0.00           C
ATOM   8115 5C21 POPEm 254      38.553  87.118  83.873  1.00  0.00           C
ATOM   8118 6C21 POPEm 254      37.973  86.188  84.953  1.00  0.00           C
ATOM   8121 7C21 POPEm 254      38.443  86.548  86.373  1.00  0.00           C
ATOM   8124 8C21 POPEm 254      37.763  85.707  87.453  1.00  0.00           C
ATOM   8128  C33 POPEm 254      48.413  85.038  70.613  1.00  0.00           C
ATOM   8131  C34 POPEm 254      48.623  83.757  71.453  1.00  0.00           C
ATOM   8134  C35 POPEm 254      48.463  83.957  72.973  1.00  0.00           C
ATOM   8137  C36 POPEm 254      47.033  83.698  73.513  1.00  0.00           C
ATOM   8140  C37 POPEm 254      46.813  84.267  74.923  1.00  0.00           C
ATOM   8143  C38 POPEm 254      45.463  83.877  75.553  1.00  0.00           C
ATOM   8146  C39 POPEm 254      45.203  84.527  76.933  1.00  0.00           C
ATOM   8149 0C31 POPEm 254      43.833  84.138  77.513  1.00  0.00           C
ATOM   8152 1C31 POPEm 254      43.493  84.907  78.793  1.00  0.00           C
ATOM   8155 2C31 POPEm 254      42.103  84.547  79.343  1.00  0.00           C
ATOM   8158 3C31 POPEm 254      41.793  85.207  80.703  1.00  0.00           C
ATOM   8161 4C31 POPEm 254      42.493  84.527  81.883  1.00  0.00           C
ATOM   8164 5C31 POPEm 254      42.463  85.388  83.153  1.00  0.00           C
ATOM   8167 6C31 POPEm 254      42.843  84.618  84.423  1.00  0.00           C
ATOM   8171  NH3 POPEn 255      30.853  27.267  67.513  1.00  0.00           N
ATOM   8175  C12 POPEn 255      31.063  28.577  66.783  1.00  0.00           C
ATOM   8178  C11 POPEn 255      29.803  29.457  66.843  1.00  0.00           C
ATOM   8181  P   POPEn 255      27.603  29.437  68.303  1.00  0.00           P
ATOM   8182  O13 POPEn 255      27.042  29.927  67.023  1.00  0.00           O
ATOM   8183  O14 POPEn 255      27.063  28.158  68.813  1.00  0.00           O
ATOM   8184  O11 POPEn 255      27.493  30.577  69.373  1.00  0.00           O
ATOM   8185  O12 POPEn 255      29.143  29.267  68.103  1.00  0.00           O
ATOM   8186  C1  POPEn 255      27.553  31.937  68.923  1.00  0.00           C
ATOM   8189  C2  POPEn 255      27.023  32.897  70.003  1.00  0.00           C
ATOM   8191  O21 POPEn 255      27.833  32.687  71.173  1.00  0.00           O
ATOM   8192  C21 POPEn 255      28.043  33.728  71.923  1.00  0.00           C
ATOM   8193  O22 POPEn 255      27.643  34.857  71.723  1.00  0.00           O
ATOM   8194  C22 POPEn 255      28.853  33.237  73.153  1.00  0.00           C
ATOM   8197  C3  POPEn 255      25.523  32.577  70.313  1.00  0.00           C
ATOM   8200  O31 POPEn 255      25.132  33.138  71.583  1.00  0.00           O
ATOM   8201  C31 POPEn 255      23.983  32.647  72.033  1.00  0.00           C
ATOM   8202  O32 POPEn 255      23.063  32.237  71.353  1.00  0.00           O
ATOM   8203  C32 POPEn 255      24.023  32.638  73.563  1.00  0.00           C
ATOM   8206  C23 POPEn 255      29.943  34.178  73.743  1.00  0.00           C
ATOM   8209  C24 POPEn 255      29.583  34.807  75.113  1.00  0.00           C
ATOM   8212  C25 POPEn 255      30.073  34.097  76.393  1.00  0.00           C
ATOM   8215  C26 POPEn 255      31.093  34.917  77.223  1.00  0.00           C
ATOM   8218  C27 POPEn 255      31.132  34.557  78.723  1.00  0.00           C
ATOM   8221  C28 POPEn 255      32.452  34.967  79.413  1.00  0.00           C
ATOM   8224  C29 POPEn 255      32.382  34.947  80.923  1.00  0.00           C
ATOM   8226 0C21 POPEn 255      33.423  35.087  81.763  1.00  0.00           C
ATOM   8228 1C21 POPEn 255      34.873  35.228  81.383  1.00  0.00           C
ATOM   8231 2C21 POPEn 255      35.833  34.527  82.373  1.00  0.00           C
ATOM   8234 3C21 POPEn 255      35.613  33.007  82.503  1.00  0.00           C
ATOM   8237 4C21 POPEn 255      36.623  32.347  83.453  1.00  0.00           C
ATOM   8240 5C21 POPEn 255      36.573  30.807  83.433  1.00  0.00           C
ATOM   8243 6C21 POPEn 255      35.443  30.197  84.273  1.00  0.00           C
ATOM   8246 7C21 POPEn 255      35.373  28.667  84.143  1.00  0.00           C
ATOM   8249 8C21 POPEn 255      34.313  28.027  85.053  1.00  0.00           C
ATOM   8253  C33 POPEn 255      23.593  31.257  74.133  1.00  0.00           C
ATOM   8256  C34 POPEn 255      23.382  31.318  75.653  1.00  0.00           C
ATOM   8259  C35 POPEn 255      24.663  31.497  76.453  1.00  0.00           C
ATOM   8262  C36 POPEn 255      24.443  32.388  77.683  1.00  0.00           C
ATOM   8265  C37 POPEn 255      25.603  32.347  78.673  1.00  0.00           C
ATOM   8268  C38 POPEn 255      25.292  33.167  79.933  1.00  0.00           C
ATOM   8271  C39 POPEn 255      26.463  33.277  80.903  1.00  0.00           C
ATOM   8274 0C31 POPEn 255      26.933  34.727  81.063  1.00  0.00           C
ATOM   8277 1C31 POPEn 255      28.173  34.867  81.953  1.00  0.00           C
ATOM   8280 2C31 POPEn 255      28.733  36.297  81.953  1.00  0.00           C
ATOM   8283 3C31 POPEn 255      27.853  37.318  82.693  1.00  0.00           C
ATOM   8286 4C31 POPEn 255      28.363  38.757  82.523  1.00  0.00           C
ATOM   8289 5C31 POPEn 255      27.713  39.757  83.483  1.00  0.00           C
ATOM   8292 6C31 POPEn 255      28.263  41.167  83.323  1.00  0.00           C
ATOM   8296  NH3 POPEo 256      33.733  18.777  64.033  1.00  0.00           N
ATOM   8300  C12 POPEo 256      34.893  18.297  63.213  1.00  0.00           C
ATOM   8303  C11 POPEo 256      35.583  19.437  62.453  1.00  0.00           C
ATOM   8306  P   POPEo 256      36.612  21.797  62.803  1.00  0.00           P
ATOM   8307  O13 POPEo 256      38.033  21.557  63.123  1.00  0.00           O
ATOM   8308  O14 POPEo 256      36.293  22.027  61.383  1.00  0.00           O
ATOM   8309  O11 POPEo 256      36.132  22.987  63.693  1.00  0.00           O
ATOM   8310  O12 POPEo 256      35.792  20.547  63.323  1.00  0.00           O
ATOM   8311  C1  POPEo 256      34.783  23.197  64.093  1.00  0.00           C
ATOM   8314  C2  POPEo 256      34.783  23.437  65.623  1.00  0.00           C
ATOM   8316  O21 POPEo 256      33.772  22.667  66.283  1.00  0.00           O
ATOM   8317  C21 POPEo 256      33.893  21.367  66.263  1.00  0.00           C
ATOM   8318  O22 POPEo 256      34.763  20.697  65.723  1.00  0.00           O
ATOM   8319  C22 POPEo 256      32.763  20.737  67.053  1.00  0.00           C
ATOM   8322  C3  POPEo 256      34.613  24.927  66.023  1.00  0.00           C
ATOM   8325  O31 POPEo 256      34.993  25.027  67.403  1.00  0.00           O
ATOM   8326  C31 POPEo 256      34.303  25.818  68.213  1.00  0.00           C
ATOM   8327  O32 POPEo 256      33.373  26.537  67.893  1.00  0.00           O
ATOM   8328  C32 POPEo 256      34.913  25.707  69.613  1.00  0.00           C
ATOM   8331  C23 POPEo 256      33.343  19.737  68.063  1.00  0.00           C
ATOM   8334  C24 POPEo 256      34.073  20.447  69.213  1.00  0.00           C
ATOM   8337  C25 POPEo 256      34.632  19.437  70.213  1.00  0.00           C
ATOM   8340  C26 POPEo 256      34.983  20.047  71.563  1.00  0.00           C
ATOM   8343  C27 POPEo 256      35.623  19.017  72.513  1.00  0.00           C
ATOM   8346  C28 POPEo 256      36.063  19.627  73.853  1.00  0.00           C
ATOM   8349  C29 POPEo 256      34.923  19.837  74.803  1.00  0.00           C
ATOM   8351 0C21 POPEo 256      35.022  19.887  76.143  1.00  0.00           C
ATOM   8353 1C21 POPEo 256      36.303  19.797  76.923  1.00  0.00           C
ATOM   8356 2C21 POPEo 256      37.183  21.057  76.803  1.00  0.00           C
ATOM   8359 3C21 POPEo 256      36.563  22.347  77.353  1.00  0.00           C
ATOM   8362 4C21 POPEo 256      37.513  23.537  77.143  1.00  0.00           C
ATOM   8365 5C21 POPEo 256      36.933  24.887  77.563  1.00  0.00           C
ATOM   8368 6C21 POPEo 256      37.193  25.267  79.033  1.00  0.00           C
ATOM   8371 7C21 POPEo 256      37.193  26.787  79.273  1.00  0.00           C
ATOM   8374 8C21 POPEo 256      37.603  27.187  80.693  1.00  0.00           C
ATOM   8378  C33 POPEo 256      33.933  25.207  70.693  1.00  0.00           C
ATOM   8381  C34 POPEo 256      34.713  24.967  71.993  1.00  0.00           C
ATOM   8384  C35 POPEo 256      33.873  25.027  73.273  1.00  0.00           C
ATOM   8387  C36 POPEo 256      32.973  23.797  73.453  1.00  0.00           C
ATOM   8390  C37 POPEo 256      32.382  23.707  74.873  1.00  0.00           C
ATOM   8393  C38 POPEo 256      31.382  24.827  75.203  1.00  0.00           C
ATOM   8396  C39 POPEo 256      30.882  24.898  76.663  1.00  0.00           C
ATOM   8399 0C31 POPEo 256      30.303  23.597  77.243  1.00  0.00           C
ATOM   8402 1C31 POPEo 256      31.373  22.707  77.903  1.00  0.00           C
ATOM   8405 2C31 POPEo 256      30.803  21.397  78.463  1.00  0.00           C
ATOM   8408 3C31 POPEo 256      31.913  20.407  78.833  1.00  0.00           C
ATOM   8411 4C31 POPEo 256      31.953  20.068  80.333  1.00  0.00           C
ATOM   8414 5C31 POPEo 256      33.092  19.107  80.673  1.00  0.00           C
ATOM   8417 6C31 POPEo 256      33.063  18.577  82.113  1.00  0.00           C
ATOM   8421  NH3 POPEp 257      12.713  69.258  61.263  1.00  0.00           N
ATOM   8425  C12 POPEp 257      14.063  68.727  60.833  1.00  0.00           C
ATOM   8428  C11 POPEp 257      15.193  69.748  60.983  1.00  0.00           C
ATOM   8431  P   POPEp 257      17.373  68.218  60.993  1.00  0.00           P
ATOM   8432  O13 POPEp 257      18.733  68.417  60.443  1.00  0.00           O
ATOM   8433  O14 POPEp 257      16.743  66.877  60.883  1.00  0.00           O
ATOM   8434  O11 POPEp 257      17.353  68.577  62.523  1.00  0.00           O
ATOM   8435  O12 POPEp 257      16.383  69.277  60.363  1.00  0.00           O
ATOM   8436  C1  POPEp 257      18.603  68.647  63.213  1.00  0.00           C
ATOM   8439  C2  POPEp 257      18.323  68.868  64.713  1.00  0.00           C
ATOM   8441  O21 POPEp 257      18.193  67.587  65.343  1.00  0.00           O
ATOM   8442  C21 POPEp 257      17.743  67.607  66.593  1.00  0.00           C
ATOM   8443  O22 POPEp 257      16.743  67.007  66.963  1.00  0.00           O
ATOM   8444  C22 POPEp 257      18.773  68.257  67.533  1.00  0.00           C
ATOM   8447  C3  POPEp 257      17.053  69.757  64.913  1.00  0.00           C
ATOM   8450  O31 POPEp 257      17.263  70.678  65.993  1.00  0.00           O
ATOM   8451  C31 POPEp 257      16.363  71.648  66.023  1.00  0.00           C
ATOM   8452  O32 POPEp 257      15.223  71.547  65.583  1.00  0.00           O
ATOM   8453  C32 POPEp 257      16.983  72.907  66.593  1.00  0.00           C
ATOM   8456  C23 POPEp 257      18.313  68.207  68.993  1.00  0.00           C
ATOM   8459  C24 POPEp 257      19.333  68.767  69.993  1.00  0.00           C
ATOM   8462  C25 POPEp 257      18.833  68.748  71.453  1.00  0.00           C
ATOM   8465  C26 POPEp 257      19.973  68.868  72.473  1.00  0.00           C
ATOM   8468  C27 POPEp 257      19.473  68.947  73.923  1.00  0.00           C
ATOM   8471  C28 POPEp 257      20.603  69.097  74.973  1.00  0.00           C
ATOM   8474  C29 POPEp 257      21.283  70.447  74.913  1.00  0.00           C
ATOM   8476 0C21 POPEp 257      21.313  71.397  75.863  1.00  0.00           C
ATOM   8478 1C21 POPEp 257      20.663  71.357  77.233  1.00  0.00           C
ATOM   8481 2C21 POPEp 257      21.703  71.217  78.363  1.00  0.00           C
ATOM   8484 3C21 POPEp 257      21.063  71.438  79.743  1.00  0.00           C
ATOM   8487 4C21 POPEp 257      22.003  71.117  80.923  1.00  0.00           C
ATOM   8490 5C21 POPEp 257      21.423  71.547  82.273  1.00  0.00           C
ATOM   8493 6C21 POPEp 257      20.113  70.837  82.633  1.00  0.00           C
ATOM   8496 7C21 POPEp 257      19.433  71.417  83.883  1.00  0.00           C
ATOM   8499 8C21 POPEp 257      18.153  70.687  84.283  1.00  0.00           C
ATOM   8503  C33 POPEp 257      18.123  72.678  67.603  1.00  0.00           C
ATOM   8506  C34 POPEp 257      17.663  72.787  69.063  1.00  0.00           C
ATOM   8509  C35 POPEp 257      16.653  71.737  69.583  1.00  0.00           C
ATOM   8512  C36 POPEp 257      16.053  72.298  70.883  1.00  0.00           C
ATOM   8515  C37 POPEp 257      14.913  71.608  71.643  1.00  0.00           C
ATOM   8518  C38 POPEp 257      14.893  72.158  73.073  1.00  0.00           C
ATOM   8521  C39 POPEp 257      13.763  71.667  73.973  1.00  0.00           C
ATOM   8524 0C31 POPEp 257      13.933  72.288  75.363  1.00  0.00           C
ATOM   8527 1C31 POPEp 257      13.053  71.707  76.483  1.00  0.00           C
ATOM   8530 2C31 POPEp 257      11.573  72.068  76.343  1.00  0.00           C
ATOM   8533 3C31 POPEp 257      10.783  71.627  77.583  1.00  0.00           C
ATOM   8536 4C31 POPEp 257       9.263  71.767  77.403  1.00  0.00           C
ATOM   8539 5C31 POPEp 257       8.533  71.197  78.623  1.00  0.00           C
ATOM   8542 6C31 POPEp 257       7.003  71.257  78.533  1.00  0.00           C
ATOM   8546  NH3 POPEq 258       7.843  24.127 103.473  1.00  0.00           N
ATOM   8550  C12 POPEq 258       7.923  23.217 104.683  1.00  0.00           C
ATOM   8553  C11 POPEq 258       8.463  21.787 104.373  1.00  0.00           C
ATOM   8556  P   POPEq 258       9.973  20.127 105.773  1.00  0.00           P
ATOM   8557  O13 POPEq 258      10.853  20.257 106.963  1.00  0.00           O
ATOM   8558  O14 POPEq 258       8.753  19.308 105.883  1.00  0.00           O
ATOM   8559  O11 POPEq 258      10.743  19.408 104.603  1.00  0.00           O
ATOM   8560  O12 POPEq 258       9.643  21.537 105.153  1.00  0.00           O
ATOM   8561  C1  POPEq 258      11.573  20.117 103.683  1.00  0.00           C
ATOM   8564  C2  POPEq 258      12.013  19.127 102.563  1.00  0.00           C
ATOM   8566  O21 POPEq 258      13.173  19.587 101.843  1.00  0.00           O
ATOM   8567  C21 POPEq 258      13.123  20.797 101.323  1.00  0.00           C
ATOM   8568  O22 POPEq 258      12.123  21.478 101.163  1.00  0.00           O
ATOM   8569  C22 POPEq 258      14.523  21.277 100.953  1.00  0.00           C
ATOM   8572  C3  POPEq 258      10.813  18.737 101.633  1.00  0.00           C
ATOM   8575  O31 POPEq 258      10.773  17.317 101.363  1.00  0.00           O
ATOM   8576  C31 POPEq 258      10.543  16.987 100.093  1.00  0.00           C
ATOM   8577  O32 POPEq 258      10.243  17.787  99.213  1.00  0.00           O
ATOM   8578  C32 POPEq 258      10.753  15.497  99.813  1.00  0.00           C
ATOM   8581  C23 POPEq 258      14.713  21.417  99.433  1.00  0.00           C
ATOM   8584  C24 POPEq 258      15.173  20.107  98.783  1.00  0.00           C
ATOM   8587  C25 POPEq 258      16.673  19.827  98.973  1.00  0.00           C
ATOM   8590  C26 POPEq 258      17.132  18.637  98.113  1.00  0.00           C
ATOM   8593  C27 POPEq 258      18.623  18.307  98.233  1.00  0.00           C
ATOM   8596  C28 POPEq 258      19.042  17.227  97.223  1.00  0.00           C
ATOM   8599  C29 POPEq 258      20.513  16.897  97.203  1.00  0.00           C
ATOM   8601 0C21 POPEq 258      21.053  15.797  96.633  1.00  0.00           C
ATOM   8603 1C21 POPEq 258      20.283  14.697  95.923  1.00  0.00           C
ATOM   8606 2C21 POPEq 258      20.633  13.277  96.423  1.00  0.00           C
ATOM   8609 3C21 POPEq 258      21.503  12.457  95.453  1.00  0.00           C
ATOM   8612 4C21 POPEq 258      22.903  13.057  95.203  1.00  0.00           C
ATOM   8615 5C21 POPEq 258      23.843  12.867  96.393  1.00  0.00           C
ATOM   8618 6C21 POPEq 258      25.103  13.737  96.283  1.00  0.00           C
ATOM   8621 7C21 POPEq 258      26.163  13.357  97.313  1.00  0.00           C
ATOM   8624 8C21 POPEq 258      27.303  14.367  97.373  1.00  0.00           C
ATOM   8628  C33 POPEq 258      10.383  15.117  98.363  1.00  0.00           C
ATOM   8631  C34 POPEq 258      10.993  13.797  97.853  1.00  0.00           C
ATOM   8634  C35 POPEq 258      10.743  13.707  96.333  1.00  0.00           C
ATOM   8637  C36 POPEq 258      11.503  12.637  95.543  1.00  0.00           C
ATOM   8640  C37 POPEq 258      11.443  12.957  94.043  1.00  0.00           C
ATOM   8643  C38 POPEq 258      12.133  11.927  93.143  1.00  0.00           C
ATOM   8646  C39 POPEq 258      12.103  12.307  91.653  1.00  0.00           C
ATOM   8649 0C31 POPEq 258      12.843  11.267  90.813  1.00  0.00           C
ATOM   8652 1C31 POPEq 258      13.123  11.617  89.343  1.00  0.00           C
ATOM   8655 2C31 POPEq 258      13.753  10.377  88.683  1.00  0.00           C
ATOM   8658 3C31 POPEq 258      14.403  10.527  87.303  1.00  0.00           C
ATOM   8661 4C31 POPEq 258      15.303   9.307  87.063  1.00  0.00           C
ATOM   8664 5C31 POPEq 258      16.063   9.287  85.743  1.00  0.00           C
ATOM   8667 6C31 POPEq 258      17.063   8.127  85.653  1.00  0.00           C
ATOM   8671  NH3 POPEr 259     127.073   7.617  62.023  1.00  0.00           N
ATOM   8675  C12 POPEr 259     126.442   6.267  61.813  1.00  0.00           C
ATOM   8678  C11 POPEr 259     127.442   5.207  61.343  1.00  0.00           C
ATOM   8681  P   POPEr 259     129.832   5.487  60.193  1.00  0.00           P
ATOM   8682  O13 POPEr 259     130.542   6.767  60.013  1.00  0.00           O
ATOM   8683  O14 POPEr 259     130.033   4.467  59.143  1.00  0.00           O
ATOM   8684  O11 POPEr 259     130.233   4.847  61.583  1.00  0.00           O
ATOM   8685  O12 POPEr 259     128.282   5.737  60.323  1.00  0.00           O
ATOM   8686  C1  POPEr 259     130.922   5.677  62.523  1.00  0.00           C
ATOM   8689  C2  POPEr 259     130.332   5.537  63.943  1.00  0.00           C
ATOM   8691  O21 POPEr 259     130.882   6.617  64.703  1.00  0.00           O
ATOM   8692  C21 POPEr 259     130.222   7.747  64.613  1.00  0.00           C
ATOM   8693  O22 POPEr 259     129.213   7.937  63.953  1.00  0.00           O
ATOM   8694  C22 POPEr 259     130.963   8.767  65.463  1.00  0.00           C
ATOM   8697  C3  POPEr 259     130.712   4.207  64.623  1.00  0.00           C
ATOM   8700  O31 POPEr 259     130.593   4.357  66.053  1.00  0.00           O
ATOM   8701  C31 POPEr 259     131.252   3.457  66.753  1.00  0.00           C
ATOM   8702  O32 POPEr 259     131.933   2.557  66.273  1.00  0.00           O
ATOM   8703  C32 POPEr 259     131.092   3.737  68.233  1.00  0.00           C
ATOM   8706  C23 POPEr 259     130.922   8.357  66.943  1.00  0.00           C
ATOM   8709  C24 POPEr 259     131.343   9.477  67.903  1.00  0.00           C
ATOM   8712  C25 POPEr 259     131.612   8.937  69.313  1.00  0.00           C
ATOM   8715  C26 POPEr 259     131.933  10.057  70.303  1.00  0.00           C
ATOM   8718  C27 POPEr 259     131.953   9.617  71.773  1.00  0.00           C
ATOM   8721  C28 POPEr 259     133.183  10.157  72.533  1.00  0.00           C
ATOM   8724  C29 POPEr 259     132.902  10.447  73.983  1.00  0.00           C
ATOM   8726 0C21 POPEr 259     133.483  11.417  74.713  1.00  0.00           C
ATOM   8728 1C21 POPEr 259     134.592  12.317  74.233  1.00  0.00           C
ATOM   8731 2C21 POPEr 259     135.677  12.577  75.293  1.00  0.00           C
ATOM   8734 3C21 POPEr 259     136.478  11.327  75.673  1.00  0.00           C
ATOM   8737 4C21 POPEr 259     137.567  11.587  76.733  1.00  0.00           C
ATOM   8740 5C21 POPEr 259     138.787  12.327  76.173  1.00  0.00           C
ATOM   8743 6C21 POPEr 259     139.958  12.347  77.173  1.00  0.00           C
ATOM   8746 7C21 POPEr 259     141.258  12.867  76.573  1.00  0.00           C
ATOM   8749 8C21 POPEr 259     142.458  12.687  77.493  1.00  0.00           C
ATOM   8753  C33 POPEr 259     132.423   4.247  68.833  1.00  0.00           C
ATOM   8756  C34 POPEr 259     132.452   4.237  70.363  1.00  0.00           C
ATOM   8759  C35 POPEr 259     131.132   4.687  71.023  1.00  0.00           C
ATOM   8762  C36 POPEr 259     131.283   4.897  72.543  1.00  0.00           C
ATOM   8765  C37 POPEr 259     129.982   5.397  73.183  1.00  0.00           C
ATOM   8768  C38 POPEr 259     130.112   5.647  74.693  1.00  0.00           C
ATOM   8771  C39 POPEr 259     128.802   6.157  75.303  1.00  0.00           C
ATOM   8774 0C31 POPEr 259     128.942   6.607  76.763  1.00  0.00           C
ATOM   8777 1C31 POPEr 259     127.622   7.157  77.333  1.00  0.00           C
ATOM   8780 2C31 POPEr 259     127.793   7.927  78.653  1.00  0.00           C
ATOM   8783 3C31 POPEr 259     128.472   7.107  79.753  1.00  0.00           C
ATOM   8786 4C31 POPEr 259     128.433   7.787  81.123  1.00  0.00           C
ATOM   8789 5C31 POPEr 259     129.132   7.007  82.253  1.00  0.00           C
ATOM   8792 6C31 POPEr 259     130.642   6.817  82.043  1.00  0.00           C
ATOM   8796  NH3 POPEs 260      69.632  56.327  66.313  1.00  0.00           N
ATOM   8800  C12 POPEs 260      70.162  57.547  67.023  1.00  0.00           C
ATOM   8803  C11 POPEs 260      71.573  57.337  67.633  1.00  0.00           C
ATOM   8806  P   POPEs 260      73.993  57.417  66.533  1.00  0.00           P
ATOM   8807  O13 POPEs 260      73.873  55.937  66.443  1.00  0.00           O
ATOM   8808  O14 POPEs 260      74.603  58.067  65.353  1.00  0.00           O
ATOM   8809  O11 POPEs 260      74.923  57.737  67.763  1.00  0.00           O
ATOM   8810  O12 POPEs 260      72.552  58.008  66.833  1.00  0.00           O
ATOM   8811  C1  POPEs 260      74.663  57.917  69.153  1.00  0.00           C
ATOM   8814  C2  POPEs 260      75.132  56.707  70.003  1.00  0.00           C
ATOM   8816  O21 POPEs 260      75.463  57.167  71.343  1.00  0.00           O
ATOM   8817  C21 POPEs 260      75.263  56.267  72.293  1.00  0.00           C
ATOM   8818  O22 POPEs 260      74.663  55.217  72.153  1.00  0.00           O
ATOM   8819  C22 POPEs 260      76.013  56.647  73.573  1.00  0.00           C
ATOM   8822  C3  POPEs 260      76.403  56.027  69.373  1.00  0.00           C
ATOM   8825  O31 POPEs 260      77.052  55.077  70.253  1.00  0.00           O
ATOM   8826  C31 POPEs 260      77.103  53.787  69.873  1.00  0.00           C
ATOM   8827  O32 POPEs 260      76.662  53.358  68.823  1.00  0.00           O
ATOM   8828  C32 POPEs 260      77.753  52.967  70.993  1.00  0.00           C
ATOM   8831  C23 POPEs 260      75.762  55.638  74.723  1.00  0.00           C
ATOM   8834  C24 POPEs 260      76.643  55.887  75.953  1.00  0.00           C
ATOM   8837  C25 POPEs 260      76.463  54.767  76.993  1.00  0.00           C
ATOM   8840  C26 POPEs 260      77.363  54.888  78.233  1.00  0.00           C
ATOM   8843  C27 POPEs 260      77.612  53.517  78.883  1.00  0.00           C
ATOM   8846  C28 POPEs 260      78.493  53.527  80.143  1.00  0.00           C
ATOM   8849  C29 POPEs 260      79.823  54.198  79.903  1.00  0.00           C
ATOM   8851 0C21 POPEs 260      80.472  54.977  80.783  1.00  0.00           C
ATOM   8853 1C21 POPEs 260      80.073  55.267  82.213  1.00  0.00           C
ATOM   8856 2C21 POPEs 260      81.313  55.318  83.133  1.00  0.00           C
ATOM   8859 3C21 POPEs 260      80.963  55.707  84.573  1.00  0.00           C
ATOM   8862 4C21 POPEs 260      82.192  55.797  85.493  1.00  0.00           C
ATOM   8865 5C21 POPEs 260      82.683  57.237  85.683  1.00  0.00           C
ATOM   8868 6C21 POPEs 260      83.813  57.337  86.723  1.00  0.00           C
ATOM   8871 7C21 POPEs 260      84.203  58.797  87.003  1.00  0.00           C
ATOM   8874 8C21 POPEs 260      85.183  58.928  88.173  1.00  0.00           C
ATOM   8878  C33 POPEs 260      76.713  52.557  72.053  1.00  0.00           C
ATOM   8881  C34 POPEs 260      77.163  51.407  72.963  1.00  0.00           C
ATOM   8884  C35 POPEs 260      78.442  51.687  73.753  1.00  0.00           C
ATOM   8887  C36 POPEs 260      78.472  50.897  75.073  1.00  0.00           C
ATOM   8890  C37 POPEs 260      79.763  51.117  75.863  1.00  0.00           C
ATOM   8893  C38 POPEs 260      79.723  50.457  77.243  1.00  0.00           C
ATOM   8896  C39 POPEs 260      81.052  50.597  78.003  1.00  0.00           C
ATOM   8899 0C31 POPEs 260      81.003  50.027  79.423  1.00  0.00           C
ATOM   8902 1C31 POPEs 260      82.393  49.957  80.083  1.00  0.00           C
ATOM   8905 2C31 POPEs 260      82.342  49.398  81.503  1.00  0.00           C
ATOM   8908 3C31 POPEs 260      83.743  49.047  82.023  1.00  0.00           C
ATOM   8911 4C31 POPEs 260      83.773  48.557  83.483  1.00  0.00           C
ATOM   8914 5C31 POPEs 260      84.783  49.328  84.333  1.00  0.00           C
ATOM   8917 6C31 POPEs 260      84.972  48.777  85.743  1.00  0.00           C
ATOM   8921  NH3 POPEt 261      49.463  95.567 104.813  1.00  0.00           N
ATOM   8925  C12 POPEt 261      49.283  96.777 105.673  1.00  0.00           C
ATOM   8928  C11 POPEt 261      49.143  98.057 104.833  1.00  0.00           C
ATOM   8931  P   POPEt 261      48.743 100.617 105.143  1.00  0.00           P
ATOM   8932  O13 POPEt 261      48.213 101.537 106.173  1.00  0.00           O
ATOM   8933  O14 POPEt 261      50.003 101.048 104.503  1.00  0.00           O
ATOM   8934  O11 POPEt 261      47.623 100.467 104.043  1.00  0.00           O
ATOM   8935  O12 POPEt 261      48.862  99.147 105.703  1.00  0.00           O
ATOM   8936  C1  POPEt 261      47.942 100.567 102.643  1.00  0.00           C
ATOM   8939  C2  POPEt 261      47.522 101.947 102.063  1.00  0.00           C
ATOM   8941  O21 POPEt 261      47.233 101.748 100.673  1.00  0.00           O
ATOM   8942  C21 POPEt 261      46.153 102.398 100.233  1.00  0.00           C
ATOM   8943  O22 POPEt 261      45.493 103.178 100.883  1.00  0.00           O
ATOM   8944  C22 POPEt 261      45.813 101.888  98.823  1.00  0.00           C
ATOM   8947  C3  POPEt 261      48.613 103.038 102.243  1.00  0.00           C
ATOM   8950  O31 POPEt 261      48.023 104.347 102.233  1.00  0.00           O
ATOM   8951  C31 POPEt 261      48.753 105.467 102.283  1.00  0.00           C
ATOM   8952  O32 POPEt 261      48.253 106.557 102.483  1.00  0.00           O
ATOM   8953  C32 POPEt 261      50.253 105.287 102.053  1.00  0.00           C
ATOM   8956  C23 POPEt 261      44.813 102.757  98.033  1.00  0.00           C
ATOM   8959  C24 POPEt 261      45.453 103.987  97.373  1.00  0.00           C
ATOM   8962  C25 POPEt 261      44.943 105.318  97.943  1.00  0.00           C
ATOM   8965  C26 POPEt 261      45.533 106.537  97.223  1.00  0.00           C
ATOM   8968  C27 POPEt 261      47.022 106.777  97.553  1.00  0.00           C
ATOM   8971  C28 POPEt 261      47.833 107.287  96.343  1.00  0.00           C
ATOM   8974  C29 POPEt 261      48.033 106.218  95.303  1.00  0.00           C
ATOM   8976 0C21 POPEt 261      48.342 106.428  94.013  1.00  0.00           C
ATOM   8978 1C21 POPEt 261      48.533 107.777  93.353  1.00  0.00           C
ATOM   8981 2C21 POPEt 261      48.053 107.787  91.893  1.00  0.00           C
ATOM   8984 3C21 POPEt 261      46.542 107.567  91.753  1.00  0.00           C
ATOM   8987 4C21 POPEt 261      46.063 107.637  90.303  1.00  0.00           C
ATOM   8990 5C21 POPEt 261      44.543 107.547  90.223  1.00  0.00           C
ATOM   8993 6C21 POPEt 261      44.003 107.678  88.793  1.00  0.00           C
ATOM   8996 7C21 POPEt 261      42.493 107.507  88.693  1.00  0.00           C
ATOM   8999 8C21 POPEt 261      42.022 107.617  87.243  1.00  0.00           C
ATOM   9003  C33 POPEt 261      50.603 105.057 100.563  1.00  0.00           C
ATOM   9006  C34 POPEt 261      50.683 106.367  99.763  1.00  0.00           C
ATOM   9009  C35 POPEt 261      51.033 106.078  98.313  1.00  0.00           C
ATOM   9012  C36 POPEt 261      51.493 107.318  97.543  1.00  0.00           C
ATOM   9015  C37 POPEt 261      51.843 106.947  96.093  1.00  0.00           C
ATOM   9018  C38 POPEt 261      52.003 108.167  95.183  1.00  0.00           C
ATOM   9021  C39 POPEt 261      52.923 109.238  95.763  1.00  0.00           C
ATOM   9024 0C31 POPEt 261      53.323 110.267  94.703  1.00  0.00           C
ATOM   9027 1C31 POPEt 261      54.083 111.468  95.293  1.00  0.00           C
ATOM   9030 2C31 POPEt 261      54.592 112.438  94.233  1.00  0.00           C
ATOM   9033 3C31 POPEt 261      53.522 112.848  93.213  1.00  0.00           C
ATOM   9036 4C31 POPEt 261      53.982 113.947  92.253  1.00  0.00           C
ATOM   9039 5C31 POPEt 261      52.942 114.207  91.153  1.00  0.00           C
ATOM   9042 6C31 POPEt 261      53.423 115.187  90.083  1.00  0.00           C
ATOM   9046  NH3 POPEu 262      82.773  43.697 108.733  1.00  0.00           N
ATOM   9050  C12 POPEu 262      84.073  43.088 108.343  1.00  0.00           C
ATOM   9053  C11 POPEu 262      84.033  41.558 108.463  1.00  0.00           C
ATOM   9056  P   POPEu 262      85.802  39.627 108.373  1.00  0.00           P
ATOM   9057  O13 POPEu 262      87.272  39.667 108.503  1.00  0.00           O
ATOM   9058  O14 POPEu 262      85.023  39.047 109.493  1.00  0.00           O
ATOM   9059  O11 POPEu 262      85.583  38.707 107.123  1.00  0.00           O
ATOM   9060  O12 POPEu 262      85.252  41.038 107.933  1.00  0.00           O
ATOM   9061  C1  POPEu 262      84.543  38.888 106.163  1.00  0.00           C
ATOM   9064  C2  POPEu 262      85.063  39.468 104.813  1.00  0.00           C
ATOM   9066  O21 POPEu 262      84.292  38.928 103.733  1.00  0.00           O
ATOM   9067  C21 POPEu 262      84.613  37.687 103.333  1.00  0.00           C
ATOM   9068  O22 POPEu 262      85.203  36.847 103.993  1.00  0.00           O
ATOM   9069  C22 POPEu 262      84.233  37.607 101.863  1.00  0.00           C
ATOM   9072  C3  POPEu 262      86.603  39.357 104.533  1.00  0.00           C
ATOM   9075  O31 POPEu 262      86.882  39.767 103.173  1.00  0.00           O
ATOM   9076  C31 POPEu 262      87.943  39.227 102.573  1.00  0.00           C
ATOM   9077  O32 POPEu 262      88.802  38.547 103.113  1.00  0.00           O
ATOM   9078  C32 POPEu 262      87.743  39.468 101.063  1.00  0.00           C
ATOM   9081  C23 POPEu 262      84.702  36.327 101.143  1.00  0.00           C
ATOM   9084  C24 POPEu 262      84.702  36.557  99.633  1.00  0.00           C
ATOM   9087  C25 POPEu 262      84.103  35.397  98.813  1.00  0.00           C
ATOM   9090  C26 POPEu 262      83.783  35.867  97.393  1.00  0.00           C
ATOM   9093  C27 POPEu 262      83.592  34.717  96.393  1.00  0.00           C
ATOM   9096  C28 POPEu 262      84.583  34.777  95.213  1.00  0.00           C
ATOM   9099  C29 POPEu 262      86.003  34.577  95.663  1.00  0.00           C
ATOM   9101 0C21 POPEu 262      86.612  33.388  95.823  1.00  0.00           C
ATOM   9103 1C21 POPEu 262      85.982  32.038  95.583  1.00  0.00           C
ATOM   9106 2C21 POPEu 262      86.553  31.347  94.333  1.00  0.00           C
ATOM   9109 3C21 POPEu 262      86.103  31.978  93.013  1.00  0.00           C
ATOM   9112 4C21 POPEu 262      86.943  31.497  91.823  1.00  0.00           C
ATOM   9115 5C21 POPEu 262      88.342  32.138  91.813  1.00  0.00           C
ATOM   9118 6C21 POPEu 262      89.203  31.707  90.623  1.00  0.00           C
ATOM   9121 7C21 POPEu 262      90.653  32.167  90.773  1.00  0.00           C
ATOM   9124 8C21 POPEu 262      91.483  31.997  89.503  1.00  0.00           C
ATOM   9128  C33 POPEu 262      88.953  39.237 100.133  1.00  0.00           C
ATOM   9131  C34 POPEu 262      88.582  38.697  98.733  1.00  0.00           C
ATOM   9134  C35 POPEu 262      87.452  39.457  98.033  1.00  0.00           C
ATOM   9137  C36 POPEu 262      87.223  38.987  96.593  1.00  0.00           C
ATOM   9140  C37 POPEu 262      86.073  39.728  95.893  1.00  0.00           C
ATOM   9143  C38 POPEu 262      85.262  38.857  94.923  1.00  0.00           C
ATOM   9146  C39 POPEu 262      86.082  38.177  93.823  1.00  0.00           C
ATOM   9149 0C31 POPEu 262      86.822  39.177  92.923  1.00  0.00           C
ATOM   9152 1C31 POPEu 262      87.263  38.507  91.613  1.00  0.00           C
ATOM   9155 2C31 POPEu 262      87.932  39.457  90.603  1.00  0.00           C
ATOM   9158 3C31 POPEu 262      88.522  38.717  89.393  1.00  0.00           C
ATOM   9161 4C31 POPEu 262      87.573  37.728  88.703  1.00  0.00           C
ATOM   9164 5C31 POPEu 262      88.293  36.737  87.783  1.00  0.00           C
ATOM   9167 6C31 POPEu 262      87.332  35.728  87.153  1.00  0.00           C
ATOM   9171  NH3 POPEv 263      46.223  22.357  64.263  1.00  0.00           N
ATOM   9175  C12 POPEv 263      47.083  23.587  64.253  1.00  0.00           C
ATOM   9178  C11 POPEv 263      47.603  23.867  65.663  1.00  0.00           C
ATOM   9181  P   POPEv 263      48.173  22.597  67.853  1.00  0.00           P
ATOM   9182  O13 POPEv 263      46.903  22.947  68.523  1.00  0.00           O
ATOM   9183  O14 POPEv 263      48.702  21.267  68.233  1.00  0.00           O
ATOM   9184  O11 POPEv 263      49.243  23.737  68.113  1.00  0.00           O
ATOM   9185  O12 POPEv 263      48.002  22.647  66.293  1.00  0.00           O
ATOM   9186  C1  POPEv 263      50.273  23.648  69.093  1.00  0.00           C
ATOM   9189  C2  POPEv 263      50.022  24.617  70.283  1.00  0.00           C
ATOM   9191  O21 POPEv 263      50.702  24.117  71.443  1.00  0.00           O
ATOM   9192  C21 POPEv 263      51.783  24.817  71.763  1.00  0.00           C
ATOM   9193  O22 POPEv 263      52.403  25.577  71.043  1.00  0.00           O
ATOM   9194  C22 POPEv 263      51.983  24.707  73.273  1.00  0.00           C
ATOM   9197  C3  POPEv 263      48.503  24.727  70.643  1.00  0.00           C
ATOM   9200  O31 POPEv 263      48.253  25.057  72.033  1.00  0.00           O
ATOM   9201  C31 POPEv 263      47.493  24.167  72.693  1.00  0.00           C
ATOM   9202  O32 POPEv 263      46.393  24.408  73.143  1.00  0.00           O
ATOM   9203  C32 POPEv 263      48.173  22.797  72.833  1.00  0.00           C
ATOM   9206  C23 POPEv 263      53.423  24.998  73.723  1.00  0.00           C
ATOM   9209  C24 POPEv 263      53.503  25.287  75.233  1.00  0.00           C
ATOM   9212  C25 POPEv 263      53.193  24.077  76.113  1.00  0.00           C
ATOM   9215  C26 POPEv 263      53.153  24.447  77.603  1.00  0.00           C
ATOM   9218  C27 POPEv 263      52.862  23.237  78.513  1.00  0.00           C
ATOM   9221  C28 POPEv 263      53.083  23.547  80.003  1.00  0.00           C
ATOM   9224  C29 POPEv 263      52.193  24.657  80.513  1.00  0.00           C
ATOM   9226 0C21 POPEv 263      51.162  24.547  81.373  1.00  0.00           C
ATOM   9228 1C21 POPEv 263      50.642  23.277  82.003  1.00  0.00           C
ATOM   9231 2C21 POPEv 263      50.973  23.237  83.503  1.00  0.00           C
ATOM   9234 3C21 POPEv 263      50.523  21.917  84.153  1.00  0.00           C
ATOM   9237 4C21 POPEv 263      50.833  21.857  85.653  1.00  0.00           C
ATOM   9240 5C21 POPEv 263      50.483  20.487  86.253  1.00  0.00           C
ATOM   9243 6C21 POPEv 263      50.572  20.467  87.783  1.00  0.00           C
ATOM   9246 7C21 POPEv 263      50.453  19.067  88.403  1.00  0.00           C
ATOM   9249 8C21 POPEv 263      49.303  18.217  87.853  1.00  0.00           C
ATOM   9253  C33 POPEv 263      47.113  21.707  73.153  1.00  0.00           C
ATOM   9256  C34 POPEv 263      47.643  20.267  73.123  1.00  0.00           C
ATOM   9259  C35 POPEv 263      46.653  19.277  73.743  1.00  0.00           C
ATOM   9262  C36 POPEv 263      46.882  19.137  75.263  1.00  0.00           C
ATOM   9265  C37 POPEv 263      45.863  18.207  75.933  1.00  0.00           C
ATOM   9268  C38 POPEv 263      46.272  17.817  77.363  1.00  0.00           C
ATOM   9271  C39 POPEv 263      45.153  17.107  78.133  1.00  0.00           C
ATOM   9274 0C31 POPEv 263      45.613  16.557  79.483  1.00  0.00           C
ATOM   9277 1C31 POPEv 263      44.503  15.787  80.213  1.00  0.00           C
ATOM   9280 2C31 POPEv 263      44.933  15.327  81.613  1.00  0.00           C
ATOM   9283 3C31 POPEv 263      43.813  14.707  82.473  1.00  0.00           C
ATOM   9286 4C31 POPEv 263      43.132  13.477  81.843  1.00  0.00           C
ATOM   9289 5C31 POPEv 263      41.793  13.807  81.173  1.00  0.00           C
ATOM   9292 6C31 POPEv 263      40.993  12.567  80.733  1.00  0.00           C
ATOM   9296  NH3 POPEw 264     118.002  22.717  62.383  1.00  0.00           N
ATOM   9300  C12 POPEw 264     116.903  21.808  61.893  1.00  0.00           C
ATOM   9303  C11 POPEw 264     117.403  20.977  60.703  1.00  0.00           C
ATOM   9306  P   POPEw 264     119.562  19.697  59.893  1.00  0.00           P
ATOM   9307  O13 POPEw 264     119.073  18.307  59.803  1.00  0.00           O
ATOM   9308  O14 POPEw 264     119.592  20.507  58.663  1.00  0.00           O
ATOM   9309  O11 POPEw 264     120.952  19.717  60.633  1.00  0.00           O
ATOM   9310  O12 POPEw 264     118.692  20.457  60.993  1.00  0.00           O
ATOM   9311  C1  POPEw 264     121.293  18.717  61.593  1.00  0.00           C
ATOM   9314  C2  POPEw 264     121.642  19.357  62.953  1.00  0.00           C
ATOM   9316  O21 POPEw 264     121.803  18.417  64.043  1.00  0.00           O
ATOM   9317  C21 POPEw 264     122.312  17.227  63.853  1.00  0.00           C
ATOM   9318  O22 POPEw 264     122.032  16.417  62.973  1.00  0.00           O
ATOM   9319  C22 POPEw 264     123.422  17.047  64.883  1.00  0.00           C
ATOM   9322  C3  POPEw 264     120.603  20.457  63.343  1.00  0.00           C
ATOM   9325  O31 POPEw 264     120.693  20.867  64.713  1.00  0.00           O
ATOM   9326  C31 POPEw 264     120.183  20.047  65.643  1.00  0.00           C
ATOM   9327  O32 POPEw 264     120.683  19.847  66.733  1.00  0.00           O
ATOM   9328  C32 POPEw 264     118.813  19.497  65.233  1.00  0.00           C
ATOM   9331  C23 POPEw 264     123.002  16.547  66.273  1.00  0.00           C
ATOM   9334  C24 POPEw 264     124.233  16.597  67.203  1.00  0.00           C
ATOM   9337  C25 POPEw 264     123.953  16.307  68.673  1.00  0.00           C
ATOM   9340  C26 POPEw 264     125.082  16.847  69.563  1.00  0.00           C
ATOM   9343  C27 POPEw 264     125.093  16.237  70.963  1.00  0.00           C
ATOM   9346  C28 POPEw 264     126.143  16.857  71.923  1.00  0.00           C
ATOM   9349  C29 POPEw 264     125.772  18.247  72.363  1.00  0.00           C
ATOM   9351 0C21 POPEw 264     125.642  18.677  73.633  1.00  0.00           C
ATOM   9353 1C21 POPEw 264     125.903  17.857  74.863  1.00  0.00           C
ATOM   9356 2C21 POPEw 264     126.162  18.717  76.113  1.00  0.00           C
ATOM   9359 3C21 POPEw 264     126.483  17.847  77.343  1.00  0.00           C
ATOM   9362 4C21 POPEw 264     126.693  18.648  78.643  1.00  0.00           C
ATOM   9365 5C21 POPEw 264     127.972  19.507  78.653  1.00  0.00           C
ATOM   9368 6C21 POPEw 264     128.142  20.317  79.953  1.00  0.00           C
ATOM   9371 7C21 POPEw 264     128.503  19.457  81.173  1.00  0.00           C
ATOM   9374 8C21 POPEw 264     128.552  20.237  82.493  1.00  0.00           C
ATOM   9378  C33 POPEw 264     117.963  18.987  66.433  1.00  0.00           C
ATOM   9381  C34 POPEw 264     116.703  18.237  65.963  1.00  0.00           C
ATOM   9384  C35 POPEw 264     115.982  17.467  67.083  1.00  0.00           C
ATOM   9387  C36 POPEw 264     115.572  18.347  68.273  1.00  0.00           C
ATOM   9390  C37 POPEw 264     114.672  17.607  69.263  1.00  0.00           C
ATOM   9393  C38 POPEw 264     114.443  18.417  70.543  1.00  0.00           C
ATOM   9396  C39 POPEw 264     113.352  17.807  71.443  1.00  0.00           C
ATOM   9399 0C31 POPEw 264     113.312  18.457  72.833  1.00  0.00           C
ATOM   9402 1C31 POPEw 264     112.192  17.907  73.723  1.00  0.00           C
ATOM   9405 2C31 POPEw 264     112.323  18.377  75.173  1.00  0.00           C
ATOM   9408 3C31 POPEw 264     111.413  17.587  76.143  1.00  0.00           C
ATOM   9411 4C31 POPEw 264     109.912  17.687  75.813  1.00  0.00           C
ATOM   9414 5C31 POPEw 264     109.063  16.897  76.813  1.00  0.00           C
ATOM   9417 6C31 POPEw 264     107.573  16.867  76.473  1.00  0.00           C
ATOM   9421  NH3 POPEx 265     106.612  13.767 101.563  1.00  0.00           N
ATOM   9425  C12 POPEx 265     105.683  12.777 102.233  1.00  0.00           C
ATOM   9428  C11 POPEx 265     105.353  11.567 101.343  1.00  0.00           C
ATOM   9431  P   POPEx 265     103.872   9.397 101.343  1.00  0.00           P
ATOM   9432  O13 POPEx 265     104.573   9.207 100.053  1.00  0.00           O
ATOM   9433  O14 POPEx 265     103.872   8.277 102.313  1.00  0.00           O
ATOM   9434  O11 POPEx 265     102.372   9.827 101.073  1.00  0.00           O
ATOM   9435  O12 POPEx 265     104.452  10.707 102.043  1.00  0.00           O
ATOM   9436  C1  POPEx 265     101.862  10.397  99.863  1.00  0.00           C
ATOM   9439  C2  POPEx 265     100.693   9.547  99.273  1.00  0.00           C
ATOM   9441  O21 POPEx 265     100.863   9.297  97.853  1.00  0.00           O
ATOM   9442  C21 POPEx 265     100.623  10.317  97.033  1.00  0.00           C
ATOM   9443  O22 POPEx 265     100.532  11.487  97.353  1.00  0.00           O
ATOM   9444  C22 POPEx 265     100.392   9.777  95.623  1.00  0.00           C
ATOM   9447  C3  POPEx 265      99.263  10.097  99.623  1.00  0.00           C
ATOM   9450  O31 POPEx 265      98.243   9.497  98.793  1.00  0.00           O
ATOM   9451  C31 POPEx 265      97.132  10.227  98.633  1.00  0.00           C
ATOM   9452  O32 POPEx 265      96.853  11.227  99.263  1.00  0.00           O
ATOM   9453  C32 POPEx 265      96.313   9.577  97.503  1.00  0.00           C
ATOM   9456  C23 POPEx 265      99.403  10.657  94.813  1.00  0.00           C
ATOM   9459  C24 POPEx 265      98.963   9.987  93.503  1.00  0.00           C
ATOM   9462  C25 POPEx 265      99.972  10.147  92.353  1.00  0.00           C
ATOM   9465  C26 POPEx 265      99.623  11.287  91.383  1.00  0.00           C
ATOM   9468  C27 POPEx 265     100.453  11.197  90.083  1.00  0.00           C
ATOM   9471  C28 POPEx 265     100.183  12.337  89.073  1.00  0.00           C
ATOM   9474  C29 POPEx 265      98.823  12.267  88.433  1.00  0.00           C
ATOM   9476 0C21 POPEx 265      98.552  11.987  87.143  1.00  0.00           C
ATOM   9478 1C21 POPEx 265      99.543  11.647  86.053  1.00  0.00           C
ATOM   9481 2C21 POPEx 265      99.823  12.827  85.093  1.00  0.00           C
ATOM   9484 3C21 POPEx 265      98.662  13.147  84.133  1.00  0.00           C
ATOM   9487 4C21 POPEx 265      98.853  14.447  83.333  1.00  0.00           C
ATOM   9490 5C21 POPEx 265     100.082  14.467  82.423  1.00  0.00           C
ATOM   9493 6C21 POPEx 265     100.122  15.717  81.533  1.00  0.00           C
ATOM   9496 7C21 POPEx 265     101.273  15.728  80.523  1.00  0.00           C
ATOM   9499 8C21 POPEx 265     101.313  16.997  79.663  1.00  0.00           C
ATOM   9503  C33 POPEx 265      95.073  10.367  97.003  1.00  0.00           C
ATOM   9506  C34 POPEx 265      94.632   9.907  95.603  1.00  0.00           C
ATOM   9509  C35 POPEx 265      93.382  10.627  95.073  1.00  0.00           C
ATOM   9512  C36 POPEx 265      92.862   9.997  93.773  1.00  0.00           C
ATOM   9515  C37 POPEx 265      91.332   9.937  93.713  1.00  0.00           C
ATOM   9518  C38 POPEx 265      90.793   9.037  92.593  1.00  0.00           C
ATOM   9521  C39 POPEx 265      91.003   9.627  91.193  1.00  0.00           C
ATOM   9524 0C31 POPEx 265      90.603   8.637  90.093  1.00  0.00           C
ATOM   9527 1C31 POPEx 265      90.882   9.177  88.683  1.00  0.00           C
ATOM   9530 2C31 POPEx 265      89.863  10.217  88.203  1.00  0.00           C
ATOM   9533 3C31 POPEx 265      88.513   9.597  87.823  1.00  0.00           C
ATOM   9536 4C31 POPEx 265      87.612  10.577  87.063  1.00  0.00           C
ATOM   9539 5C31 POPEx 265      86.293   9.977  86.563  1.00  0.00           C
ATOM   9542 6C31 POPEx 265      85.802  10.637  85.273  1.00  0.00           C
ATOM   9546  NH3 POPEy 266     134.893  80.427 105.143  1.00  0.00           N
ATOM   9550  C12 POPEy 266     133.533  81.068 105.163  1.00  0.00           C
ATOM   9553  C11 POPEy 266     133.022  81.358 103.743  1.00  0.00           C
ATOM   9556  P   POPEy 266     131.043  83.047 104.083  1.00  0.00           P
ATOM   9557  O13 POPEy 266     130.573  82.207 105.203  1.00  0.00           O
ATOM   9558  O14 POPEy 266     130.922  84.507 104.213  1.00  0.00           O
ATOM   9559  O11 POPEy 266     130.303  82.547 102.783  1.00  0.00           O
ATOM   9560  O12 POPEy 266     132.513  82.678 103.693  1.00  0.00           O
ATOM   9561  C1  POPEy 266     129.832  83.447 101.783  1.00  0.00           C
ATOM   9564  C2  POPEy 266     128.293  83.568 101.843  1.00  0.00           C
ATOM   9566  O21 POPEy 266     127.843  84.847 101.393  1.00  0.00           O
ATOM   9567  C21 POPEy 266     128.373  85.427 100.353  1.00  0.00           C
ATOM   9568  O22 POPEy 266     129.082  84.938  99.493  1.00  0.00           O
ATOM   9569  C22 POPEy 266     128.032  86.907 100.483  1.00  0.00           C
ATOM   9572  C3  POPEy 266     127.713  83.347 103.273  1.00  0.00           C
ATOM   9575  O31 POPEy 266     126.273  83.358 103.253  1.00  0.00           O
ATOM   9576  C31 POPEy 266     125.712  84.568 103.413  1.00  0.00           C
ATOM   9577  O32 POPEy 266     126.313  85.578 103.763  1.00  0.00           O
ATOM   9578  C32 POPEy 266     124.213  84.468 103.143  1.00  0.00           C
ATOM   9581  C23 POPEy 266     128.263  87.728  99.193  1.00  0.00           C
ATOM   9584  C24 POPEy 266     128.112  89.217  99.483  1.00  0.00           C
ATOM   9587  C25 POPEy 266     127.472  90.018  98.343  1.00  0.00           C
ATOM   9590  C26 POPEy 266     128.452  90.397  97.223  1.00  0.00           C
ATOM   9593  C27 POPEy 266     128.183  89.697  95.873  1.00  0.00           C
ATOM   9596  C28 POPEy 266     129.422  89.048  95.213  1.00  0.00           C
ATOM   9599  C29 POPEy 266     130.532  90.038  95.023  1.00  0.00           C
ATOM   9601 0C21 POPEy 266     130.903  90.657  93.883  1.00  0.00           C
ATOM   9603 1C21 POPEy 266     130.293  90.488  92.513  1.00  0.00           C
ATOM   9606 2C21 POPEy 266     128.902  91.138  92.333  1.00  0.00           C
ATOM   9609 3C21 POPEy 266     128.802  92.588  92.833  1.00  0.00           C
ATOM   9612 4C21 POPEy 266     127.513  93.288  92.363  1.00  0.00           C
ATOM   9615 5C21 POPEy 266     127.143  94.507  93.213  1.00  0.00           C
ATOM   9618 6C21 POPEy 266     126.463  94.127  94.533  1.00  0.00           C
ATOM   9621 7C21 POPEy 266     126.183  95.318  95.443  1.00  0.00           C
ATOM   9624 8C21 POPEy 266     125.443  94.938  96.733  1.00  0.00           C
ATOM   9628  C33 POPEy 266     123.732  85.498 102.103  1.00  0.00           C
ATOM   9631  C34 POPEy 266     124.073  85.108 100.653  1.00  0.00           C
ATOM   9634  C35 POPEy 266     123.513  86.127  99.653  1.00  0.00           C
ATOM   9637  C36 POPEy 266     123.762  85.788  98.173  1.00  0.00           C
ATOM   9640  C37 POPEy 266     125.052  86.408  97.603  1.00  0.00           C
ATOM   9643  C38 POPEy 266     124.933  86.878  96.143  1.00  0.00           C
ATOM   9646  C39 POPEy 266     124.863  85.768  95.093  1.00  0.00           C
ATOM   9649 0C31 POPEy 266     124.872  86.347  93.663  1.00  0.00           C
ATOM   9652 1C31 POPEy 266     124.543  85.327  92.563  1.00  0.00           C
ATOM   9655 2C31 POPEy 266     124.742  85.888  91.143  1.00  0.00           C
ATOM   9658 3C31 POPEy 266     126.222  86.048  90.743  1.00  0.00           C
ATOM   9661 4C31 POPEy 266     126.423  86.527  89.303  1.00  0.00           C
ATOM   9664 5C31 POPEy 266     127.902  86.638  88.903  1.00  0.00           C
ATOM   9667 6C31 POPEy 266     128.123  87.007  87.433  1.00  0.00           C
ATOM   9671  NH3 POPEz 267       8.893 133.287 102.563  1.00  0.00           N
ATOM   9675  C12 POPEz 267       7.413 133.408 102.533  1.00  0.00           C
ATOM   9678  C11 POPEz 267       6.923 133.878 101.153  1.00  0.00           C
ATOM   9681  P   POPEz 267       4.443 134.298 101.763  1.00  0.00           P
ATOM   9682  O13 POPEz 267       4.603 134.217 103.233  1.00  0.00           O
ATOM   9683  O14 POPEz 267       4.383 135.662 101.193  1.00  0.00           O
ATOM   9684  O11 POPEz 267       3.123 133.578 101.293  1.00  0.00           O
ATOM   9685  O12 POPEz 267       5.573 133.498 101.003  1.00  0.00           O
ATOM   9686  C1  POPEz 267       2.863 133.617  99.863  1.00  0.00           C
ATOM   9689  C2  POPEz 267       2.503 132.218  99.333  1.00  0.00           C
ATOM   9691  O21 POPEz 267       2.283 132.388  97.923  1.00  0.00           O
ATOM   9692  C21 POPEz 267       2.383 131.307  97.173  1.00  0.00           C
ATOM   9693  O22 POPEz 267       2.603 130.178  97.573  1.00  0.00           O
ATOM   9694  C22 POPEz 267       2.293 131.697  95.703  1.00  0.00           C
ATOM   9697  C3  POPEz 267       1.243 131.717 100.093  1.00  0.00           C
ATOM   9700  O31 POPEz 267       0.793 130.438  99.623  1.00  0.00           O
ATOM   9701  C31 POPEz 267      -0.507 130.257  99.613  1.00  0.00           C
ATOM   9702  O32 POPEz 267      -1.332 131.057 100.033  1.00  0.00           O
ATOM   9703  C32 POPEz 267      -0.847 128.867  99.103  1.00  0.00           C
ATOM   9706  C23 POPEz 267       2.943 130.628  94.793  1.00  0.00           C
ATOM   9709  C24 POPEz 267       3.053 131.117  93.343  1.00  0.00           C
ATOM   9712  C25 POPEz 267       4.243 132.047  93.123  1.00  0.00           C
ATOM   9715  C26 POPEz 267       4.373 132.527  91.683  1.00  0.00           C
ATOM   9718  C27 POPEz 267       5.763 133.108  91.403  1.00  0.00           C
ATOM   9721  C28 POPEz 267       5.833 133.947  90.123  1.00  0.00           C
ATOM   9724  C29 POPEz 267       5.163 135.283  90.303  1.00  0.00           C
ATOM   9726 0C21 POPEz 267       4.593 136.042  89.353  1.00  0.00           C
ATOM   9728 1C21 POPEz 267       4.563 135.742  87.873  1.00  0.00           C
ATOM   9731 2C21 POPEz 267       4.653 137.033  87.043  1.00  0.00           C
ATOM   9734 3C21 POPEz 267       6.053 137.662  86.943  1.00  0.00           C
ATOM   9737 4C21 POPEz 267       5.943 139.162  86.633  1.00  0.00           C
ATOM   9740 5C21 POPEz 267       7.253 139.813  86.163  1.00  0.00           C
ATOM   9743 6C21 POPEz 267       7.143 141.343  86.143  1.00  0.00           C
ATOM   9746 7C21 POPEz 267       7.553 141.983  87.483  1.00  0.00           C
ATOM   9749 8C21 POPEz 267       7.353 143.502  87.503  1.00  0.00           C
ATOM   9753  C33 POPEz 267      -0.597 128.657  97.583  1.00  0.00           C
ATOM   9756  C34 POPEz 267      -1.912 128.447  96.813  1.00  0.00           C
ATOM   9759  C35 POPEz 267      -1.772 127.537  95.583  1.00  0.00           C
ATOM   9762  C36 POPEz 267      -3.152 127.188  94.993  1.00  0.00           C
ATOM   9765  C37 POPEz 267      -3.212 125.768  94.413  1.00  0.00           C
ATOM   9768  C38 POPEz 267      -4.622 125.348  93.973  1.00  0.00           C
ATOM   9771  C39 POPEz 267      -5.602 125.067  95.133  1.00  0.00           C
ATOM   9774 0C31 POPEz 267      -7.012 124.697  94.643  1.00  0.00           C
ATOM   9777 1C31 POPEz 267      -8.102 124.767  95.713  1.00  0.00           C
ATOM   9780 2C31 POPEz 267      -9.512 124.457  95.193  1.00  0.00           C
ATOM   9783 3C31 POPEz 267      -9.822 122.957  95.093  1.00  0.00           C
ATOM   9786 4C31 POPEz 267     -11.262 122.728  94.623  1.00  0.00           C
ATOM   9789 5C31 POPEz 267     -11.642 121.247  94.543  1.00  0.00           C
ATOM   9792 6C31 POPEz 267     -13.122 121.057  94.223  1.00  0.00           C
ATOM   9796  NH3 POPE0 268      22.063  24.097  63.313  1.00  0.00           N
ATOM   9800  C12 POPE0 268      23.023  25.267  63.303  1.00  0.00           C
ATOM   9803  C11 POPE0 268      22.893  26.207  64.523  1.00  0.00           C
ATOM   9806  P   POPE0 268      23.023  28.767  63.863  1.00  0.00           P
ATOM   9807  O13 POPE0 268      24.123  29.737  63.623  1.00  0.00           O
ATOM   9808  O14 POPE0 268      22.093  28.467  62.753  1.00  0.00           O
ATOM   9809  O11 POPE0 268      22.283  29.237  65.203  1.00  0.00           O
ATOM   9810  O12 POPE0 268      23.683  27.398  64.323  1.00  0.00           O
ATOM   9811  C1  POPE0 268      23.113  29.757  66.263  1.00  0.00           C
ATOM   9814  C2  POPE0 268      22.333  30.517  67.383  1.00  0.00           C
ATOM   9816  O21 POPE0 268      21.933  29.638  68.453  1.00  0.00           O
ATOM   9817  C21 POPE0 268      22.923  29.397  69.303  1.00  0.00           C
ATOM   9818  O22 POPE0 268      24.042  29.877  69.223  1.00  0.00           O
ATOM   9819  C22 POPE0 268      22.483  28.417  70.393  1.00  0.00           C
ATOM   9822  C3  POPE0 268      21.103  31.287  66.873  1.00  0.00           C
ATOM   9825  O31 POPE0 268      20.563  32.108  67.923  1.00  0.00           O
ATOM   9826  C31 POPE0 268      19.632  31.577  68.693  1.00  0.00           C
ATOM   9827  O32 POPE0 268      19.023  30.537  68.473  1.00  0.00           O
ATOM   9828  C32 POPE0 268      19.503  32.447  69.953  1.00  0.00           C
ATOM   9831  C23 POPE0 268      21.503  29.007  71.433  1.00  0.00           C
ATOM   9834  C24 POPE0 268      21.633  28.318  72.803  1.00  0.00           C
ATOM   9837  C25 POPE0 268      20.583  28.827  73.793  1.00  0.00           C
ATOM   9840  C26 POPE0 268      20.803  28.417  75.263  1.00  0.00           C
ATOM   9843  C27 POPE0 268      20.683  26.917  75.543  1.00  0.00           C
ATOM   9846  C28 POPE0 268      20.292  26.627  77.013  1.00  0.00           C
ATOM   9849  C29 POPE0 268      20.403  25.157  77.363  1.00  0.00           C
ATOM   9851 0C21 POPE0 268      20.763  24.627  78.553  1.00  0.00           C
ATOM   9853 1C21 POPE0 268      21.133  25.377  79.813  1.00  0.00           C
ATOM   9856 2C21 POPE0 268      21.993  24.557  80.813  1.00  0.00           C
ATOM   9859 3C21 POPE0 268      23.382  24.157  80.273  1.00  0.00           C
ATOM   9862 4C21 POPE0 268      24.103  23.097  81.123  1.00  0.00           C
ATOM   9865 5C21 POPE0 268      24.893  23.648  82.323  1.00  0.00           C
ATOM   9868 6C21 POPE0 268      25.833  22.577  82.903  1.00  0.00           C
ATOM   9871 7C21 POPE0 268      26.733  23.097  84.033  1.00  0.00           C
ATOM   9874 8C21 POPE0 268      27.693  22.037  84.583  1.00  0.00           C
ATOM   9878  C33 POPE0 268      18.153  32.287  70.703  1.00  0.00           C
ATOM   9881  C34 POPE0 268      18.123  33.027  72.043  1.00  0.00           C
ATOM   9884  C35 POPE0 268      19.183  32.547  73.033  1.00  0.00           C
ATOM   9887  C36 POPE0 268      18.943  32.977  74.473  1.00  0.00           C
ATOM   9890  C37 POPE0 268      19.933  32.268  75.393  1.00  0.00           C
ATOM   9893  C38 POPE0 268      19.943  32.728  76.853  1.00  0.00           C
ATOM   9896  C39 POPE0 268      18.613  32.507  77.573  1.00  0.00           C
ATOM   9899 0C31 POPE0 268      18.823  32.377  79.083  1.00  0.00           C
ATOM   9902 1C31 POPE0 268      17.533  32.157  79.883  1.00  0.00           C
ATOM   9905 2C31 POPE0 268      17.853  31.447  81.203  1.00  0.00           C
ATOM   9908 3C31 POPE0 268      16.723  31.487  82.233  1.00  0.00           C
ATOM   9911 4C31 POPE0 268      17.103  30.647  83.463  1.00  0.00           C
ATOM   9914 5C31 POPE0 268      16.033  30.597  84.553  1.00  0.00           C
ATOM   9917 6C31 POPE0 268      16.493  29.787  85.763  1.00  0.00           C
ATOM   9921  NH3 POPE1 269     129.002  94.317 108.173  1.00  0.00           N
ATOM   9925  C12 POPE1 269     128.933  95.707 107.593  1.00  0.00           C
ATOM   9928  C11 POPE1 269     130.152  96.587 107.953  1.00  0.00           C
ATOM   9931  P   POPE1 269     130.522  99.027 106.903  1.00  0.00           P
ATOM   9932  O13 POPE1 269     129.603 100.158 106.613  1.00  0.00           O
ATOM   9933  O14 POPE1 269     131.812  99.407 107.513  1.00  0.00           O
ATOM   9934  O11 POPE1 269     130.882  98.288 105.553  1.00  0.00           O
ATOM   9935  O12 POPE1 269     129.823  97.947 107.793  1.00  0.00           O
ATOM   9936  C1  POPE1 269     129.832  97.888 104.663  1.00  0.00           C
ATOM   9939  C2  POPE1 269     129.772  98.688 103.323  1.00  0.00           C
ATOM   9941  O21 POPE1 269     130.882  98.347 102.463  1.00  0.00           O
ATOM   9942  C21 POPE1 269     130.562  97.438 101.563  1.00  0.00           C
ATOM   9943  O22 POPE1 269     129.532  96.807 101.523  1.00  0.00           O
ATOM   9944  C22 POPE1 269     131.612  97.407 100.463  1.00  0.00           C
ATOM   9947  C3  POPE1 269     129.772 100.228 103.453  1.00  0.00           C
ATOM   9950  O31 POPE1 269     129.623 100.807 102.133  1.00  0.00           O
ATOM   9951  C31 POPE1 269     129.263 102.087 102.153  1.00  0.00           C
ATOM   9952  O32 POPE1 269     129.082 102.748 103.163  1.00  0.00           O
ATOM   9953  C32 POPE1 269     129.032 102.617 100.723  1.00  0.00           C
ATOM   9956  C23 POPE1 269     131.103  98.087  99.183  1.00  0.00           C
ATOM   9959  C24 POPE1 269     131.912  97.687  97.943  1.00  0.00           C
ATOM   9962  C25 POPE1 269     131.273  98.197  96.643  1.00  0.00           C
ATOM   9965  C26 POPE1 269     131.873  97.507  95.413  1.00  0.00           C
ATOM   9968  C27 POPE1 269     131.073  97.748  94.133  1.00  0.00           C
ATOM   9971  C28 POPE1 269     131.353  96.657  93.083  1.00  0.00           C
ATOM   9974  C29 POPE1 269     130.562  96.858  91.813  1.00  0.00           C
ATOM   9976 0C21 POPE1 269     131.052  97.127  90.583  1.00  0.00           C
ATOM   9978 1C21 POPE1 269     132.513  97.277  90.223  1.00  0.00           C
ATOM   9981 2C21 POPE1 269     132.902  96.817  88.803  1.00  0.00           C
ATOM   9984 3C21 POPE1 269     133.713  97.888  88.053  1.00  0.00           C
ATOM   9987 4C21 POPE1 269     134.442  97.357  86.813  1.00  0.00           C
ATOM   9990 5C21 POPE1 269     135.817  96.758  87.133  1.00  0.00           C
ATOM   9993 6C21 POPE1 269     136.528  96.177  85.903  1.00  0.00           C
ATOM   9996 7C21 POPE1 269     137.937  95.657  86.213  1.00  0.00           C
ATOM   9999 8C21 POPE1 269     138.647  95.038  85.013  1.00  0.00           C
ATOM  10003  C33 POPE1 269     130.103 102.237  99.673  1.00  0.00           C
ATOM  10006  C34 POPE1 269     129.503 101.767  98.323  1.00  0.00           C
ATOM  10009  C35 POPE1 269     129.063 102.897  97.373  1.00  0.00           C
ATOM  10012  C36 POPE1 269     129.972 102.988  96.133  1.00  0.00           C
ATOM  10015  C37 POPE1 269     129.412 103.947  95.073  1.00  0.00           C
ATOM  10018  C38 POPE1 269     130.273 104.037  93.803  1.00  0.00           C
ATOM  10021  C39 POPE1 269     130.522 102.707  93.063  1.00  0.00           C
ATOM  10024 0C31 POPE1 269     131.173 102.927  91.693  1.00  0.00           C
ATOM  10027 1C31 POPE1 269     131.722 101.647  91.053  1.00  0.00           C
ATOM  10030 2C31 POPE1 269     132.153 101.837  89.583  1.00  0.00           C
ATOM  10033 3C31 POPE1 269     133.342 102.787  89.393  1.00  0.00           C
ATOM  10036 4C31 POPE1 269     133.673 103.008  87.913  1.00  0.00           C
ATOM  10039 5C31 POPE1 269     134.753 104.068  87.693  1.00  0.00           C
ATOM  10042 6C31 POPE1 269     135.103 104.277  86.213  1.00  0.00           C
ATOM  10046  NH3 POPE2 270      75.033   1.207 106.613  1.00  0.00           N
ATOM  10050  C12 POPE2 270      75.503   2.527 107.203  1.00  0.00           C
ATOM  10053  C11 POPE2 270      74.903   3.787 106.543  1.00  0.00           C
ATOM  10056  P   POPE2 270      74.232   6.137 107.593  1.00  0.00           P
ATOM  10057  O13 POPE2 270      74.132   6.557 109.013  1.00  0.00           O
ATOM  10058  O14 POPE2 270      75.342   6.687 106.793  1.00  0.00           O
ATOM  10059  O11 POPE2 270      72.912   6.627 106.903  1.00  0.00           O
ATOM  10060  O12 POPE2 270      74.173   4.557 107.503  1.00  0.00           O
ATOM  10061  C1  POPE2 270      72.192   5.827 105.963  1.00  0.00           C
ATOM  10064  C2  POPE2 270      71.613   6.737 104.863  1.00  0.00           C
ATOM  10066  O21 POPE2 270      70.713   6.107 103.943  1.00  0.00           O
ATOM  10067  C21 POPE2 270      70.372   4.847 103.943  1.00  0.00           C
ATOM  10068  O22 POPE2 270      71.063   3.877 104.223  1.00  0.00           O
ATOM  10069  C22 POPE2 270      68.933   4.837 103.383  1.00  0.00           C
ATOM  10072  C3  POPE2 270      72.743   7.547 104.153  1.00  0.00           C
ATOM  10075  O31 POPE2 270      72.683   7.497 102.703  1.00  0.00           O
ATOM  10076  C31 POPE2 270      73.813   7.247 102.073  1.00  0.00           C
ATOM  10077  O32 POPE2 270      74.882   6.927 102.583  1.00  0.00           O
ATOM  10078  C32 POPE2 270      73.643   7.527 100.583  1.00  0.00           C
ATOM  10081  C23 POPE2 270      68.323   3.497 102.913  1.00  0.00           C
ATOM  10084  C24 POPE2 270      67.082   3.777 102.023  1.00  0.00           C
ATOM  10087  C25 POPE2 270      66.503   2.507 101.393  1.00  0.00           C
ATOM  10090  C26 POPE2 270      65.453   2.797 100.303  1.00  0.00           C
ATOM  10093  C27 POPE2 270      64.823   1.517  99.753  1.00  0.00           C
ATOM  10096  C28 POPE2 270      63.713   1.787  98.723  1.00  0.00           C
ATOM  10099  C29 POPE2 270      63.253   0.527  98.033  1.00  0.00           C
ATOM  10101 0C21 POPE2 270      62.033   0.307  97.523  1.00  0.00           C
ATOM  10103 1C21 POPE2 270      60.893   1.297  97.463  1.00  0.00           C
ATOM  10106 2C21 POPE2 270      59.963   1.037  96.263  1.00  0.00           C
ATOM  10109 3C21 POPE2 270      58.693   1.897  96.323  1.00  0.00           C
ATOM  10112 4C21 POPE2 270      57.753   1.747  95.113  1.00  0.00           C
ATOM  10115 5C21 POPE2 270      57.233   0.317  94.863  1.00  0.00           C
ATOM  10118 6C21 POPE2 270      56.193   0.277  93.733  1.00  0.00           C
ATOM  10121 7C21 POPE2 270      55.733  -1.143  93.373  1.00  0.00           C
ATOM  10124 8C21 POPE2 270      54.833  -1.193  92.133  1.00  0.00           C
ATOM  10128  C33 POPE2 270      72.993   6.357  99.823  1.00  0.00           C
ATOM  10131  C34 POPE2 270      72.693   6.737  98.363  1.00  0.00           C
ATOM  10134  C35 POPE2 270      71.933   5.647  97.603  1.00  0.00           C
ATOM  10137  C36 POPE2 270      71.622   6.077  96.163  1.00  0.00           C
ATOM  10140  C37 POPE2 270      70.893   4.997  95.343  1.00  0.00           C
ATOM  10143  C38 POPE2 270      70.603   5.487  93.913  1.00  0.00           C
ATOM  10146  C39 POPE2 270      69.863   4.467  93.043  1.00  0.00           C
ATOM  10149 0C31 POPE2 270      70.713   3.257  92.603  1.00  0.00           C
ATOM  10152 1C31 POPE2 270      71.952   3.597  91.753  1.00  0.00           C
ATOM  10155 2C31 POPE2 270      73.272   3.337  92.493  1.00  0.00           C
ATOM  10158 3C31 POPE2 270      74.512   3.307  91.573  1.00  0.00           C
ATOM  10161 4C31 POPE2 270      74.483   2.157  90.543  1.00  0.00           C
ATOM  10164 5C31 POPE2 270      75.832   1.917  89.873  1.00  0.00           C
ATOM  10167 6C31 POPE2 270      75.823   0.777  88.863  1.00  0.00           C
ATOM  10171  NH3 POPE3 271      42.853  45.237  66.843  1.00  0.00           N
ATOM  10175  C12 POPE3 271      43.873  44.718  65.853  1.00  0.00           C
ATOM  10178  C11 POPE3 271      45.223  45.467  65.963  1.00  0.00           C
ATOM  10181  P   POPE3 271      45.263  48.008  66.553  1.00  0.00           P
ATOM  10182  O13 POPE3 271      46.692  48.268  66.823  1.00  0.00           O
ATOM  10183  O14 POPE3 271      44.463  49.147  66.063  1.00  0.00           O
ATOM  10184  O11 POPE3 271      44.583  47.397  67.833  1.00  0.00           O
ATOM  10185  O12 POPE3 271      45.112  46.817  65.523  1.00  0.00           O
ATOM  10186  C1  POPE3 271      44.233  48.158  68.983  1.00  0.00           C
ATOM  10189  C2  POPE3 271      45.223  47.917  70.163  1.00  0.00           C
ATOM  10191  O21 POPE3 271      44.563  47.967  71.453  1.00  0.00           O
ATOM  10192  C21 POPE3 271      44.243  49.138  71.983  1.00  0.00           C
ATOM  10193  O22 POPE3 271      44.533  50.237  71.573  1.00  0.00           O
ATOM  10194  C22 POPE3 271      43.353  48.907  73.213  1.00  0.00           C
ATOM  10197  C3  POPE3 271      46.513  48.787  70.023  1.00  0.00           C
ATOM  10200  O31 POPE3 271      47.412  48.597  71.123  1.00  0.00           O
ATOM  10201  C31 POPE3 271      48.503  49.338  71.033  1.00  0.00           C
ATOM  10202  O32 POPE3 271      48.732  50.207  70.203  1.00  0.00           O
ATOM  10203  C32 POPE3 271      49.433  48.957  72.173  1.00  0.00           C
ATOM  10206  C23 POPE3 271      43.563  49.907  74.383  1.00  0.00           C
ATOM  10209  C24 POPE3 271      44.363  49.377  75.563  1.00  0.00           C
ATOM  10212  C25 POPE3 271      44.533  50.457  76.663  1.00  0.00           C
ATOM  10215  C26 POPE3 271      43.223  50.978  77.273  1.00  0.00           C
ATOM  10218  C27 POPE3 271      42.463  49.937  78.113  1.00  0.00           C
ATOM  10221  C28 POPE3 271      40.993  50.318  78.333  1.00  0.00           C
ATOM  10224  C29 POPE3 271      40.253  49.277  79.143  1.00  0.00           C
ATOM  10226 0C21 POPE3 271      39.093  49.487  79.793  1.00  0.00           C
ATOM  10228 1C21 POPE3 271      38.313  50.777  79.833  1.00  0.00           C
ATOM  10231 2C21 POPE3 271      37.353  50.947  78.633  1.00  0.00           C
ATOM  10234 3C21 POPE3 271      36.373  52.108  78.863  1.00  0.00           C
ATOM  10237 4C21 POPE3 271      35.483  52.428  77.653  1.00  0.00           C
ATOM  10240 5C21 POPE3 271      36.193  53.257  76.583  1.00  0.00           C
ATOM  10243 6C21 POPE3 271      35.243  53.748  75.483  1.00  0.00           C
ATOM  10246 7C21 POPE3 271      35.993  54.398  74.313  1.00  0.00           C
ATOM  10249 8C21 POPE3 271      35.073  55.007  73.263  1.00  0.00           C
ATOM  10253  C33 POPE3 271      49.463  50.068  73.223  1.00  0.00           C
ATOM  10256  C34 POPE3 271      48.183  50.087  74.073  1.00  0.00           C
ATOM  10259  C35 POPE3 271      48.243  51.117  75.203  1.00  0.00           C
ATOM  10262  C36 POPE3 271      49.483  50.957  76.083  1.00  0.00           C
ATOM  10265  C37 POPE3 271      49.423  51.727  77.393  1.00  0.00           C
ATOM  10268  C38 POPE3 271      50.793  51.817  78.093  1.00  0.00           C
ATOM  10271  C39 POPE3 271      50.833  52.827  79.253  1.00  0.00           C
ATOM  10274 0C31 POPE3 271      50.512  54.258  78.793  1.00  0.00           C
ATOM  10277 1C31 POPE3 271      50.673  55.327  79.883  1.00  0.00           C
ATOM  10280 2C31 POPE3 271      49.993  56.638  79.443  1.00  0.00           C
ATOM  10283 3C31 POPE3 271      50.263  57.837  80.353  1.00  0.00           C
ATOM  10286 4C31 POPE3 271      49.403  59.037  79.913  1.00  0.00           C
ATOM  10289 5C31 POPE3 271      49.493  60.297  80.773  1.00  0.00           C
ATOM  10292 6C31 POPE3 271      48.503  61.367  80.313  1.00  0.00           C
ATOM  10296  NH3 POPE4 272      55.463  33.047  66.773  1.00  0.00           N
ATOM  10300  C12 POPE4 272      53.963  33.207  66.833  1.00  0.00           C
ATOM  10303  C11 POPE4 272      53.493  34.408  67.663  1.00  0.00           C
ATOM  10306  P   POPE4 272      50.973  35.077  67.183  1.00  0.00           P
ATOM  10307  O13 POPE4 272      51.302  36.507  67.233  1.00  0.00           O
ATOM  10308  O14 POPE4 272      50.743  34.417  65.883  1.00  0.00           O
ATOM  10309  O11 POPE4 272      49.683  34.757  68.063  1.00  0.00           O
ATOM  10310  O12 POPE4 272      52.103  34.277  67.943  1.00  0.00           O
ATOM  10311  C1  POPE4 272      49.772  34.547  69.493  1.00  0.00           C
ATOM  10314  C2  POPE4 272      48.873  35.537  70.283  1.00  0.00           C
ATOM  10316  O21 POPE4 272      49.283  35.568  71.673  1.00  0.00           O
ATOM  10317  C21 POPE4 272      48.893  34.577  72.473  1.00  0.00           C
ATOM  10318  O22 POPE4 272      48.293  33.577  72.123  1.00  0.00           O
ATOM  10319  C22 POPE4 272      49.132  35.017  73.923  1.00  0.00           C
ATOM  10322  C3  POPE4 272      47.333  35.317  70.053  1.00  0.00           C
ATOM  10325  O31 POPE4 272      46.552  36.158  70.913  1.00  0.00           O
ATOM  10326  C31 POPE4 272      45.993  35.737  72.063  1.00  0.00           C
ATOM  10327  O32 POPE4 272      45.963  36.417  73.073  1.00  0.00           O
ATOM  10328  C32 POPE4 272      45.292  34.388  72.003  1.00  0.00           C
ATOM  10331  C23 POPE4 272      49.122  33.907  75.003  1.00  0.00           C
ATOM  10334  C24 POPE4 272      48.702  34.427  76.393  1.00  0.00           C
ATOM  10337  C25 POPE4 272      49.543  35.607  76.903  1.00  0.00           C
ATOM  10340  C26 POPE4 272      48.912  36.337  78.113  1.00  0.00           C
ATOM  10343  C27 POPE4 272      49.483  35.888  79.463  1.00  0.00           C
ATOM  10346  C28 POPE4 272      49.083  36.807  80.643  1.00  0.00           C
ATOM  10349  C29 POPE4 272      49.673  38.187  80.543  1.00  0.00           C
ATOM  10351 0C21 POPE4 272      50.763  38.647  81.203  1.00  0.00           C
ATOM  10353 1C21 POPE4 272      51.632  37.847  82.153  1.00  0.00           C
ATOM  10356 2C21 POPE4 272      51.113  37.877  83.603  1.00  0.00           C
ATOM  10359 3C21 POPE4 272      52.202  37.537  84.633  1.00  0.00           C
ATOM  10362 4C21 POPE4 272      51.692  37.587  86.073  1.00  0.00           C
ATOM  10365 5C21 POPE4 272      52.792  37.947  87.093  1.00  0.00           C
ATOM  10368 6C21 POPE4 272      53.853  36.857  87.263  1.00  0.00           C
ATOM  10371 7C21 POPE4 272      55.022  37.318  88.143  1.00  0.00           C
ATOM  10374 8C21 POPE4 272      56.073  36.228  88.353  1.00  0.00           C
ATOM  10378  C33 POPE4 272      45.003  33.857  73.443  1.00  0.00           C
ATOM  10381  C34 POPE4 272      44.433  32.437  73.463  1.00  0.00           C
ATOM  10384  C35 POPE4 272      44.143  31.908  74.883  1.00  0.00           C
ATOM  10387  C36 POPE4 272      45.382  31.657  75.753  1.00  0.00           C
ATOM  10390  C37 POPE4 272      45.033  30.787  76.983  1.00  0.00           C
ATOM  10393  C38 POPE4 272      46.253  30.287  77.773  1.00  0.00           C
ATOM  10396  C39 POPE4 272      46.913  31.347  78.673  1.00  0.00           C
ATOM  10399 0C31 POPE4 272      46.132  31.627  79.963  1.00  0.00           C
ATOM  10402 1C31 POPE4 272      46.833  32.647  80.873  1.00  0.00           C
ATOM  10405 2C31 POPE4 272      46.013  32.977  82.123  1.00  0.00           C
ATOM  10408 3C31 POPE4 272      46.673  34.027  83.033  1.00  0.00           C
ATOM  10411 4C31 POPE4 272      47.653  33.457  84.063  1.00  0.00           C
ATOM  10414 5C31 POPE4 272      48.323  34.568  84.893  1.00  0.00           C
ATOM  10417 6C31 POPE4 272      49.122  34.047  86.093  1.00  0.00           C
ATOM  10421  NH3 POPE5 273     118.312  89.938 104.313  1.00  0.00           N
ATOM  10425  C12 POPE5 273     117.113  90.228 105.153  1.00  0.00           C
ATOM  10428  C11 POPE5 273     117.363  91.437 106.033  1.00  0.00           C
ATOM  10431  P   POPE5 273     116.052  93.358 107.143  1.00  0.00           P
ATOM  10432  O13 POPE5 273     114.632  93.698 107.353  1.00  0.00           O
ATOM  10433  O14 POPE5 273     116.962  93.408 108.303  1.00  0.00           O
ATOM  10434  O11 POPE5 273     116.673  94.227 105.973  1.00  0.00           O
ATOM  10435  O12 POPE5 273     116.092  91.928 106.453  1.00  0.00           O
ATOM  10436  C1  POPE5 273     115.863  95.097 105.163  1.00  0.00           C
ATOM  10439  C2  POPE5 273     115.603  94.547 103.723  1.00  0.00           C
ATOM  10441  O21 POPE5 273     115.362  95.628 102.793  1.00  0.00           O
ATOM  10442  C21 POPE5 273     114.313  96.408 103.003  1.00  0.00           C
ATOM  10443  O22 POPE5 273     113.562  96.377 103.973  1.00  0.00           O
ATOM  10444  C22 POPE5 273     114.163  97.328 101.803  1.00  0.00           C
ATOM  10447  C3  POPE5 273     114.483  93.457 103.653  1.00  0.00           C
ATOM  10450  O31 POPE5 273     114.462  92.787 102.373  1.00  0.00           O
ATOM  10451  C31 POPE5 273     113.603  93.237 101.463  1.00  0.00           C
ATOM  10452  O32 POPE5 273     112.823  94.157 101.593  1.00  0.00           O
ATOM  10453  C32 POPE5 273     113.643  92.318 100.253  1.00  0.00           C
ATOM  10456  C23 POPE5 273     112.913  98.248 101.883  1.00  0.00           C
ATOM  10459  C24 POPE5 273     112.283  98.438 100.503  1.00  0.00           C
ATOM  10462  C25 POPE5 273     112.953  99.477  99.613  1.00  0.00           C
ATOM  10465  C26 POPE5 273     112.482  99.317  98.163  1.00  0.00           C
ATOM  10468  C27 POPE5 273     112.913 100.498  97.283  1.00  0.00           C
ATOM  10471  C28 POPE5 273     112.552 100.318  95.793  1.00  0.00           C
ATOM  10474  C29 POPE5 273     113.352  99.227  95.133  1.00  0.00           C
ATOM  10476 0C21 POPE5 273     113.142  98.757  93.893  1.00  0.00           C
ATOM  10478 1C21 POPE5 273     112.113  99.258  92.913  1.00  0.00           C
ATOM  10481 2C21 POPE5 273     112.752  99.428  91.523  1.00  0.00           C
ATOM  10484 3C21 POPE5 273     111.772  99.957  90.473  1.00  0.00           C
ATOM  10487 4C21 POPE5 273     112.433 100.277  89.113  1.00  0.00           C
ATOM  10490 5C21 POPE5 273     113.562 101.297  89.233  1.00  0.00           C
ATOM  10493 6C21 POPE5 273     114.173 101.738  87.903  1.00  0.00           C
ATOM  10496 7C21 POPE5 273     113.503 102.977  87.313  1.00  0.00           C
ATOM  10499 8C21 POPE5 273     114.403 103.698  86.303  1.00  0.00           C
ATOM  10503  C33 POPE5 273     115.003  92.328  99.523  1.00  0.00           C
ATOM  10506  C34 POPE5 273     115.213  91.037  98.713  1.00  0.00           C
ATOM  10509  C35 POPE5 273     114.203  90.797  97.583  1.00  0.00           C
ATOM  10512  C36 POPE5 273     114.282  91.858  96.493  1.00  0.00           C
ATOM  10515  C37 POPE5 273     113.662  91.387  95.163  1.00  0.00           C
ATOM  10518  C38 POPE5 273     113.983  92.337  94.003  1.00  0.00           C
ATOM  10521  C39 POPE5 273     113.422  91.898  92.653  1.00  0.00           C
ATOM  10524 0C31 POPE5 273     113.993  90.557  92.143  1.00  0.00           C
ATOM  10527 1C31 POPE5 273     114.142  90.547  90.613  1.00  0.00           C
ATOM  10530 2C31 POPE5 273     114.443  89.167  90.023  1.00  0.00           C
ATOM  10533 3C31 POPE5 273     113.202  88.268  89.933  1.00  0.00           C
ATOM  10536 4C31 POPE5 273     113.482  86.928  89.243  1.00  0.00           C
ATOM  10539 5C31 POPE5 273     112.242  86.017  89.213  1.00  0.00           C
ATOM  10542 6C31 POPE5 273     112.452  84.748  88.383  1.00  0.00           C
ATOM  10546  NH3 POPE6 274      -0.357  49.617 105.753  1.00  0.00           N
ATOM  10550  C12 POPE6 274       0.823  50.318 105.143  1.00  0.00           C
ATOM  10553  C11 POPE6 274       1.763  50.908 106.183  1.00  0.00           C
ATOM  10556  P   POPE6 274       4.213  51.167 105.233  1.00  0.00           P
ATOM  10557  O13 POPE6 274       5.133  52.307 105.053  1.00  0.00           O
ATOM  10558  O14 POPE6 274       4.583  50.197 106.283  1.00  0.00           O
ATOM  10559  O11 POPE6 274       4.103  50.388 103.853  1.00  0.00           O
ATOM  10560  O12 POPE6 274       2.743  51.707 105.513  1.00  0.00           O
ATOM  10561  C1  POPE6 274       5.333  50.107 103.153  1.00  0.00           C
ATOM  10564  C2  POPE6 274       5.233  48.987 102.053  1.00  0.00           C
ATOM  10566  O21 POPE6 274       4.043  49.107 101.253  1.00  0.00           O
ATOM  10567  C21 POPE6 274       4.143  49.987 100.283  1.00  0.00           C
ATOM  10568  O22 POPE6 274       5.153  50.597  99.983  1.00  0.00           O
ATOM  10569  C22 POPE6 274       2.853  50.087  99.473  1.00  0.00           C
ATOM  10572  C3  POPE6 274       5.313  47.537 102.623  1.00  0.00           C
ATOM  10575  O31 POPE6 274       5.183  46.537 101.583  1.00  0.00           O
ATOM  10576  C31 POPE6 274       6.123  46.467 100.653  1.00  0.00           C
ATOM  10577  O32 POPE6 274       7.203  47.027 100.673  1.00  0.00           O
ATOM  10578  C32 POPE6 274       5.623  45.607  99.513  1.00  0.00           C
ATOM  10581  C23 POPE6 274       3.103  50.357  97.963  1.00  0.00           C
ATOM  10584  C24 POPE6 274       1.883  50.978  97.283  1.00  0.00           C
ATOM  10587  C25 POPE6 274       1.893  50.978  95.743  1.00  0.00           C
ATOM  10590  C26 POPE6 274       3.213  51.388  95.073  1.00  0.00           C
ATOM  10593  C27 POPE6 274       3.153  51.277  93.543  1.00  0.00           C
ATOM  10596  C28 POPE6 274       4.453  51.667  92.813  1.00  0.00           C
ATOM  10599  C29 POPE6 274       4.763  53.127  93.003  1.00  0.00           C
ATOM  10601 0C21 POPE6 274       4.373  54.147  92.213  1.00  0.00           C
ATOM  10603 1C21 POPE6 274       3.583  54.047  90.933  1.00  0.00           C
ATOM  10606 2C21 POPE6 274       3.703  55.357  90.123  1.00  0.00           C
ATOM  10609 3C21 POPE6 274       5.123  55.597  89.583  1.00  0.00           C
ATOM  10612 4C21 POPE6 274       5.393  57.067  89.213  1.00  0.00           C
ATOM  10615 5C21 POPE6 274       6.853  57.307  88.793  1.00  0.00           C
ATOM  10618 6C21 POPE6 274       7.193  56.797  87.393  1.00  0.00           C
ATOM  10621 7C21 POPE6 274       8.703  56.647  87.183  1.00  0.00           C
ATOM  10624 8C21 POPE6 274       9.103  56.178  85.793  1.00  0.00           C
ATOM  10628  C33 POPE6 274       5.383  46.457  98.253  1.00  0.00           C
ATOM  10631  C34 POPE6 274       5.073  45.607  97.013  1.00  0.00           C
ATOM  10634  C35 POPE6 274       5.963  45.968  95.823  1.00  0.00           C
ATOM  10637  C36 POPE6 274       5.743  45.027  94.633  1.00  0.00           C
ATOM  10640  C37 POPE6 274       6.923  45.037  93.643  1.00  0.00           C
ATOM  10643  C38 POPE6 274       6.793  43.917  92.603  1.00  0.00           C
ATOM  10646  C39 POPE6 274       8.143  43.447  92.033  1.00  0.00           C
ATOM  10649 0C31 POPE6 274       8.723  44.388  90.973  1.00  0.00           C
ATOM  10652 1C31 POPE6 274      10.003  43.807  90.333  1.00  0.00           C
ATOM  10655 2C31 POPE6 274      10.173  44.167  88.843  1.00  0.00           C
ATOM  10658 3C31 POPE6 274      10.373  45.658  88.533  1.00  0.00           C
ATOM  10661 4C31 POPE6 274      11.823  46.138  88.693  1.00  0.00           C
ATOM  10664 5C31 POPE6 274      12.093  47.477  87.993  1.00  0.00           C
ATOM  10667 6C31 POPE6 274      13.513  48.008  88.233  1.00  0.00           C
ATOM  10671  NH3 POPE7 275      37.053  18.417 106.453  1.00  0.00           N
ATOM  10675  C12 POPE7 275      37.343  17.887 107.833  1.00  0.00           C
ATOM  10678  C11 POPE7 275      38.253  16.657 107.803  1.00  0.00           C
ATOM  10681  P   POPE7 275      36.993  14.517 108.683  1.00  0.00           P
ATOM  10682  O13 POPE7 275      37.893  13.437 108.233  1.00  0.00           O
ATOM  10683  O14 POPE7 275      36.223  14.307 109.923  1.00  0.00           O
ATOM  10684  O11 POPE7 275      35.993  14.907 107.523  1.00  0.00           O
ATOM  10685  O12 POPE7 275      37.873  15.797 108.873  1.00  0.00           O
ATOM  10686  C1  POPE7 275      35.162  13.917 106.893  1.00  0.00           C
ATOM  10689  C2  POPE7 275      35.433  13.777 105.363  1.00  0.00           C
ATOM  10691  O21 POPE7 275      36.713  13.177 105.193  1.00  0.00           O
ATOM  10692  C21 POPE7 275      37.053  12.637 104.023  1.00  0.00           C
ATOM  10693  O22 POPE7 275      38.203  12.597 103.613  1.00  0.00           O
ATOM  10694  C22 POPE7 275      35.893  11.977 103.263  1.00  0.00           C
ATOM  10697  C3  POPE7 275      35.433  15.157 104.633  1.00  0.00           C
ATOM  10700  O31 POPE7 275      35.522  15.017 103.193  1.00  0.00           O
ATOM  10701  C31 POPE7 275      36.053  16.087 102.603  1.00  0.00           C
ATOM  10702  O32 POPE7 275      36.433  17.067 103.213  1.00  0.00           O
ATOM  10703  C32 POPE7 275      36.173  15.917 101.073  1.00  0.00           C
ATOM  10706  C23 POPE7 275      36.393  11.217 102.013  1.00  0.00           C
ATOM  10709  C24 POPE7 275      35.263  10.517 101.263  1.00  0.00           C
ATOM  10712  C25 POPE7 275      35.792   9.557 100.193  1.00  0.00           C
ATOM  10715  C26 POPE7 275      36.423  10.187  98.943  1.00  0.00           C
ATOM  10718  C27 POPE7 275      35.373  10.757  97.973  1.00  0.00           C
ATOM  10721  C28 POPE7 275      36.013  11.267  96.673  1.00  0.00           C
ATOM  10724  C29 POPE7 275      34.973  11.747  95.703  1.00  0.00           C
ATOM  10726 0C21 POPE7 275      35.223  12.237  94.483  1.00  0.00           C
ATOM  10728 1C21 POPE7 275      36.583  12.397  93.853  1.00  0.00           C
ATOM  10731 2C21 POPE7 275      36.833  11.467  92.653  1.00  0.00           C
ATOM  10734 3C21 POPE7 275      35.863  11.717  91.483  1.00  0.00           C
ATOM  10737 4C21 POPE7 275      36.272  11.007  90.183  1.00  0.00           C
ATOM  10740 5C21 POPE7 275      37.563  11.567  89.573  1.00  0.00           C
ATOM  10743 6C21 POPE7 275      37.783  11.087  88.133  1.00  0.00           C
ATOM  10746 7C21 POPE7 275      38.963  11.777  87.453  1.00  0.00           C
ATOM  10749 8C21 POPE7 275      38.793  11.877  85.933  1.00  0.00           C
ATOM  10753  C33 POPE7 275      35.313  14.807 100.423  1.00  0.00           C
ATOM  10756  C34 POPE7 275      35.433  14.737  98.893  1.00  0.00           C
ATOM  10759  C35 POPE7 275      34.393  15.607  98.143  1.00  0.00           C
ATOM  10762  C36 POPE7 275      34.453  15.457  96.613  1.00  0.00           C
ATOM  10765  C37 POPE7 275      33.433  16.347  95.893  1.00  0.00           C
ATOM  10768  C38 POPE7 275      33.743  16.557  94.393  1.00  0.00           C
ATOM  10771  C39 POPE7 275      33.013  15.597  93.443  1.00  0.00           C
ATOM  10774 0C31 POPE7 275      33.693  15.587  92.063  1.00  0.00           C
ATOM  10777 1C31 POPE7 275      32.862  14.937  90.943  1.00  0.00           C
ATOM  10780 2C31 POPE7 275      33.763  14.377  89.833  1.00  0.00           C
ATOM  10783 3C31 POPE7 275      33.223  14.537  88.403  1.00  0.00           C
ATOM  10786 4C31 POPE7 275      33.553  15.887  87.763  1.00  0.00           C
ATOM  10789 5C31 POPE7 275      33.673  15.797  86.233  1.00  0.00           C
ATOM  10792 6C31 POPE7 275      34.253  17.067  85.593  1.00  0.00           C
ATOM  10796  NH3 POPE8 276      95.772   3.787 101.853  1.00  0.00           N
ATOM  10800  C12 POPE8 276      94.972   5.037 102.173  1.00  0.00           C
ATOM  10803  C11 POPE8 276      93.802   4.787 103.133  1.00  0.00           C
ATOM  10806  P   POPE8 276      92.932   7.077 104.163  1.00  0.00           P
ATOM  10807  O13 POPE8 276      92.003   6.777 105.263  1.00  0.00           O
ATOM  10808  O14 POPE8 276      94.333   7.387 104.543  1.00  0.00           O
ATOM  10809  O11 POPE8 276      92.393   8.277 103.283  1.00  0.00           O
ATOM  10810  O12 POPE8 276      92.923   5.897 103.093  1.00  0.00           O
ATOM  10811  C1  POPE8 276      92.963   8.527 101.993  1.00  0.00           C
ATOM  10814  C2  POPE8 276      91.973   8.207 100.823  1.00  0.00           C
ATOM  10816  O21 POPE8 276      91.553   9.457 100.273  1.00  0.00           O
ATOM  10817  C21 POPE8 276      91.423   9.497  98.953  1.00  0.00           C
ATOM  10818  O22 POPE8 276      91.682   8.597  98.173  1.00  0.00           O
ATOM  10819  C22 POPE8 276      90.893  10.887  98.593  1.00  0.00           C
ATOM  10822  C3  POPE8 276      90.753   7.367 101.283  1.00  0.00           C
ATOM  10825  O31 POPE8 276      89.643   7.437 100.373  1.00  0.00           O
ATOM  10826  C31 POPE8 276      89.483   6.447  99.513  1.00  0.00           C
ATOM  10827  O32 POPE8 276      90.262   5.527  99.303  1.00  0.00           O
ATOM  10828  C32 POPE8 276      88.093   6.567  98.903  1.00  0.00           C
ATOM  10831  C23 POPE8 276      89.793  10.787  97.523  1.00  0.00           C
ATOM  10834  C24 POPE8 276      89.142  12.137  97.213  1.00  0.00           C
ATOM  10837  C25 POPE8 276      88.802  12.287  95.723  1.00  0.00           C
ATOM  10840  C26 POPE8 276      87.862  11.187  95.213  1.00  0.00           C
ATOM  10843  C27 POPE8 276      87.643  11.247  93.703  1.00  0.00           C
ATOM  10846  C28 POPE8 276      86.853  10.017  93.223  1.00  0.00           C
ATOM  10849  C29 POPE8 276      87.022   9.727  91.753  1.00  0.00           C
ATOM  10851 0C21 POPE8 276      86.153   9.047  90.983  1.00  0.00           C
ATOM  10853 1C21 POPE8 276      84.802   8.507  91.373  1.00  0.00           C
ATOM  10856 2C21 POPE8 276      83.743   8.877  90.313  1.00  0.00           C
ATOM  10859 3C21 POPE8 276      83.692  10.377  89.973  1.00  0.00           C
ATOM  10862 4C21 POPE8 276      82.582  10.717  88.973  1.00  0.00           C
ATOM  10865 5C21 POPE8 276      82.563  12.207  88.583  1.00  0.00           C
ATOM  10868 6C21 POPE8 276      83.713  12.597  87.643  1.00  0.00           C
ATOM  10871 7C21 POPE8 276      83.662  14.067  87.223  1.00  0.00           C
ATOM  10874 8C21 POPE8 276      84.823  14.447  86.303  1.00  0.00           C
ATOM  10878  C33 POPE8 276      88.162   7.207  97.503  1.00  0.00           C
ATOM  10881  C34 POPE8 276      88.233   6.147  96.403  1.00  0.00           C
ATOM  10884  C35 POPE8 276      88.183   6.797  95.023  1.00  0.00           C
ATOM  10887  C36 POPE8 276      88.323   5.777  93.903  1.00  0.00           C
ATOM  10890  C37 POPE8 276      87.633   6.217  92.603  1.00  0.00           C
ATOM  10893  C38 POPE8 276      87.533   5.087  91.583  1.00  0.00           C
ATOM  10896  C39 POPE8 276      88.883   4.677  90.993  1.00  0.00           C
ATOM  10899 0C31 POPE8 276      88.843   3.297  90.313  1.00  0.00           C
ATOM  10902 1C31 POPE8 276      90.103   3.047  89.473  1.00  0.00           C
ATOM  10905 2C31 POPE8 276      90.082   1.687  88.743  1.00  0.00           C
ATOM  10908 3C31 POPE8 276      90.112   0.457  89.663  1.00  0.00           C
ATOM  10911 4C31 POPE8 276      91.343   0.377  90.573  1.00  0.00           C
ATOM  10914 5C31 POPE8 276      91.323  -0.863  91.473  1.00  0.00           C
ATOM  10917 6C31 POPE8 276      92.523  -0.953  92.413  1.00  0.00           C
ATOM  10921  NH3 POPE9 277     119.333  63.457  64.123  1.00  0.00           N
ATOM  10925  C12 POPE9 277     118.373  63.237  63.003  1.00  0.00           C
ATOM  10928  C11 POPE9 277     117.652  64.538  62.603  1.00  0.00           C
ATOM  10931  P   POPE9 277     118.753  66.777  63.473  1.00  0.00           P
ATOM  10932  O13 POPE9 277     120.163  67.207  63.453  1.00  0.00           O
ATOM  10933  O14 POPE9 277     117.703  67.807  63.353  1.00  0.00           O
ATOM  10934  O11 POPE9 277     118.513  65.977  64.853  1.00  0.00           O
ATOM  10935  O12 POPE9 277     118.573  65.608  62.413  1.00  0.00           O
ATOM  10936  C1  POPE9 277     117.673  66.677  65.803  1.00  0.00           C
ATOM  10939  C2  POPE9 277     117.523  65.977  67.193  1.00  0.00           C
ATOM  10941  O21 POPE9 277     118.722  66.048  67.993  1.00  0.00           O
ATOM  10942  C21 POPE9 277     118.883  67.237  68.573  1.00  0.00           C
ATOM  10943  O22 POPE9 277     118.312  68.268  68.253  1.00  0.00           O
ATOM  10944  C22 POPE9 277     119.802  67.117  69.803  1.00  0.00           C
ATOM  10947  C3  POPE9 277     117.052  64.487  67.043  1.00  0.00           C
ATOM  10950  O31 POPE9 277     117.552  63.577  68.043  1.00  0.00           O
ATOM  10951  C31 POPE9 277     117.213  63.837  69.313  1.00  0.00           C
ATOM  10952  O32 POPE9 277     116.293  64.568  69.643  1.00  0.00           O
ATOM  10953  C32 POPE9 277     118.172  63.127  70.283  1.00  0.00           C
ATOM  10956  C23 POPE9 277     119.723  68.388  70.673  1.00  0.00           C
ATOM  10959  C24 POPE9 277     120.642  68.397  71.903  1.00  0.00           C
ATOM  10962  C25 POPE9 277     120.133  69.398  72.953  1.00  0.00           C
ATOM  10965  C26 POPE9 277     120.893  69.367  74.283  1.00  0.00           C
ATOM  10968  C27 POPE9 277     120.023  69.897  75.433  1.00  0.00           C
ATOM  10971  C28 POPE9 277     120.763  70.048  76.773  1.00  0.00           C
ATOM  10974  C29 POPE9 277     119.783  70.437  77.853  1.00  0.00           C
ATOM  10976 0C21 POPE9 277     119.893  70.118  79.153  1.00  0.00           C
ATOM  10978 1C21 POPE9 277     121.052  69.388  79.773  1.00  0.00           C
ATOM  10981 2C21 POPE9 277     121.082  69.538  81.313  1.00  0.00           C
ATOM  10984 3C21 POPE9 277     120.023  68.707  82.053  1.00  0.00           C
ATOM  10987 4C21 POPE9 277     120.323  67.207  82.123  1.00  0.00           C
ATOM  10990 5C21 POPE9 277     119.643  66.517  83.303  1.00  0.00           C
ATOM  10993 6C21 POPE9 277     119.872  65.007  83.313  1.00  0.00           C
ATOM  10996 7C21 POPE9 277     119.422  64.337  84.623  1.00  0.00           C
ATOM  10999 8C21 POPE9 277     119.562  62.818  84.573  1.00  0.00           C
ATOM  11003  C33 POPE9 277     118.072  63.627  71.743  1.00  0.00           C
ATOM  11006  C34 POPE9 277     119.313  63.338  72.623  1.00  0.00           C
ATOM  11009  C35 POPE9 277     119.303  62.007  73.393  1.00  0.00           C
ATOM  11012  C36 POPE9 277     118.233  61.957  74.503  1.00  0.00           C
ATOM  11015  C37 POPE9 277     118.342  60.757  75.463  1.00  0.00           C
ATOM  11018  C38 POPE9 277     117.442  60.957  76.703  1.00  0.00           C
ATOM  11021  C39 POPE9 277     117.843  60.127  77.933  1.00  0.00           C
ATOM  11024 0C31 POPE9 277     119.213  60.537  78.513  1.00  0.00           C
ATOM  11027 1C31 POPE9 277     119.362  60.217  80.013  1.00  0.00           C
ATOM  11030 2C31 POPE9 277     120.743  60.597  80.563  1.00  0.00           C
ATOM  11033 3C31 POPE9 277     121.803  59.497  80.323  1.00  0.00           C
ATOM  11036 4C31 POPE9 277     121.853  58.478  81.463  1.00  0.00           C
ATOM  11039 5C31 POPE9 277     122.722  57.267  81.123  1.00  0.00           C
ATOM  11042 6C31 POPE9 277     122.843  56.248  82.253  1.00  0.00           C
ATOM  11046  NH3 POPE  278      13.583 129.117 105.083  1.00  0.00           N
ATOM  11050  C12 POPE  278      12.163 128.677 104.853  1.00  0.00           C
ATOM  11053  C11 POPE  278      11.153 129.777 105.193  1.00  0.00           C
ATOM  11056  P   POPE  278      11.873 132.248 104.683  1.00  0.00           P
ATOM  11057  O13 POPE  278      12.703 132.037 105.903  1.00  0.00           O
ATOM  11058  O14 POPE  278      10.753 133.197 104.733  1.00  0.00           O
ATOM  11059  O11 POPE  278      12.823 132.578 103.463  1.00  0.00           O
ATOM  11060  O12 POPE  278      11.313 130.847 104.283  1.00  0.00           O
ATOM  11061  C1  POPE  278      12.963 131.677 102.353  1.00  0.00           C
ATOM  11064  C2  POPE  278      11.813 131.837 101.323  1.00  0.00           C
ATOM  11066  O21 POPE  278      12.043 131.078 100.113  1.00  0.00           O
ATOM  11067  C21 POPE  278      11.853 129.768 100.213  1.00  0.00           C
ATOM  11068  O22 POPE  278      11.603 129.158 101.243  1.00  0.00           O
ATOM  11069  C22 POPE  278      11.893 129.147  98.813  1.00  0.00           C
ATOM  11072  C3  POPE  278      11.623 133.337 100.943  1.00  0.00           C
ATOM  11075  O31 POPE  278      10.403 133.548 100.183  1.00  0.00           O
ATOM  11076  C31 POPE  278      10.623 133.768  98.863  1.00  0.00           C
ATOM  11077  O32 POPE  278      11.703 133.987  98.383  1.00  0.00           O
ATOM  11078  C32 POPE  278       9.333 133.688  98.073  1.00  0.00           C
ATOM  11081  C23 POPE  278      11.883 127.597  98.863  1.00  0.00           C
ATOM  11084  C24 POPE  278      11.553 126.878  97.553  1.00  0.00           C
ATOM  11087  C25 POPE  278      11.373 125.368  97.773  1.00  0.00           C
ATOM  11090  C26 POPE  278      11.593 124.507  96.523  1.00  0.00           C
ATOM  11093  C27 POPE  278      10.573 124.787  95.423  1.00  0.00           C
ATOM  11096  C28 POPE  278      10.933 124.118  94.083  1.00  0.00           C
ATOM  11099  C29 POPE  278      12.183 124.748  93.513  1.00  0.00           C
ATOM  11101 0C21 POPE  278      13.163 124.127  92.833  1.00  0.00           C
ATOM  11103 1C21 POPE  278      13.223 122.667  92.473  1.00  0.00           C
ATOM  11106 2C21 POPE  278      13.293 122.477  90.943  1.00  0.00           C
ATOM  11109 3C21 POPE  278      13.273 120.998  90.543  1.00  0.00           C
ATOM  11112 4C21 POPE  278      13.063 120.807  89.033  1.00  0.00           C
ATOM  11115 5C21 POPE  278      12.643 119.388  88.643  1.00  0.00           C
ATOM  11118 6C21 POPE  278      12.433 119.267  87.123  1.00  0.00           C
ATOM  11121 7C21 POPE  278      12.113 117.837  86.663  1.00  0.00           C
ATOM  11124 8C21 POPE  278      11.943 117.748  85.143  1.00  0.00           C
ATOM  11128  C33 POPE  278       9.603 133.368  96.593  1.00  0.00           C
ATOM  11131  C34 POPE  278       8.843 134.298  95.653  1.00  0.00           C
ATOM  11134  C35 POPE  278       8.723 133.738  94.233  1.00  0.00           C
ATOM  11137  C36 POPE  278      10.073 133.627  93.513  1.00  0.00           C
ATOM  11140  C37 POPE  278       9.923 133.128  92.073  1.00  0.00           C
ATOM  11143  C38 POPE  278      11.263 133.097  91.333  1.00  0.00           C
ATOM  11146  C39 POPE  278      11.133 132.507  89.933  1.00  0.00           C
ATOM  11149 0C31 POPE  278      12.493 132.367  89.243  1.00  0.00           C
ATOM  11152 1C31 POPE  278      12.373 131.697  87.863  1.00  0.00           C
ATOM  11155 2C31 POPE  278      13.733 131.518  87.183  1.00  0.00           C
ATOM  11158 3C31 POPE  278      13.573 130.917  85.773  1.00  0.00           C
ATOM  11161 4C31 POPE  278      14.883 130.888  84.993  1.00  0.00           C
ATOM  11164 5C31 POPE  278      14.683 131.188  83.503  1.00  0.00           C
ATOM  11167 6C31 POPE  278      15.993 131.367  82.753  1.00  0.00           C
ATOM  11171  NH3 POPE  279      45.073 118.368  65.123  1.00  0.00           N
ATOM  11175  C12 POPE  279      44.083 119.118  64.303  1.00  0.00           C
ATOM  11178  C11 POPE  279      42.792 119.347  65.063  1.00  0.00           C
ATOM  11181  P   POPE  279      40.563 120.557  64.713  1.00  0.00           P
ATOM  11182  O13 POPE  279      39.842 121.198  63.583  1.00  0.00           O
ATOM  11183  O14 POPE  279      39.993 119.307  65.263  1.00  0.00           O
ATOM  11184  O11 POPE  279      40.873 121.568  65.893  1.00  0.00           O
ATOM  11185  O12 POPE  279      42.003 120.187  64.223  1.00  0.00           O
ATOM  11186  C1  POPE  279      40.083 122.728  66.183  1.00  0.00           C
ATOM  11189  C2  POPE  279      40.563 123.447  67.493  1.00  0.00           C
ATOM  11191  O21 POPE  279      39.513 123.727  68.453  1.00  0.00           O
ATOM  11192  C21 POPE  279      38.583 124.587  68.063  1.00  0.00           C
ATOM  11193  O22 POPE  279      38.483 125.057  66.943  1.00  0.00           O
ATOM  11194  C22 POPE  279      37.653 124.907  69.233  1.00  0.00           C
ATOM  11197  C3  POPE  279      41.443 124.717  67.223  1.00  0.00           C
ATOM  11200  O31 POPE  279      41.503 125.628  68.343  1.00  0.00           O
ATOM  11201  C31 POPE  279      42.123 125.127  69.403  1.00  0.00           C
ATOM  11202  O32 POPE  279      42.763 124.087  69.453  1.00  0.00           O
ATOM  11203  C32 POPE  279      41.783 125.938  70.643  1.00  0.00           C
ATOM  11206  C23 POPE  279      36.723 126.107  68.953  1.00  0.00           C
ATOM  11209  C24 POPE  279      35.403 126.048  69.743  1.00  0.00           C
ATOM  11212  C25 POPE  279      35.513 126.277  71.263  1.00  0.00           C
ATOM  11215  C26 POPE  279      34.313 125.667  71.993  1.00  0.00           C
ATOM  11218  C27 POPE  279      34.233 125.957  73.503  1.00  0.00           C
ATOM  11221  C28 POPE  279      34.393 124.697  74.393  1.00  0.00           C
ATOM  11224  C29 POPE  279      33.693 124.837  75.723  1.00  0.00           C
ATOM  11226 0C21 POPE  279      34.202 124.638  76.953  1.00  0.00           C
ATOM  11228 1C21 POPE  279      35.613 124.227  77.303  1.00  0.00           C
ATOM  11231 2C21 POPE  279      35.933 124.457  78.803  1.00  0.00           C
ATOM  11234 3C21 POPE  279      37.272 123.828  79.213  1.00  0.00           C
ATOM  11237 4C21 POPE  279      37.563 123.847  80.723  1.00  0.00           C
ATOM  11240 5C21 POPE  279      37.623 125.248  81.343  1.00  0.00           C
ATOM  11243 6C21 POPE  279      38.213 125.237  82.763  1.00  0.00           C
ATOM  11246 7C21 POPE  279      38.143 126.598  83.463  1.00  0.00           C
ATOM  11249 8C21 POPE  279      38.882 126.638  84.803  1.00  0.00           C
ATOM  11253  C33 POPE  279      41.653 127.457  70.453  1.00  0.00           C
ATOM  11256  C34 POPE  279      41.323 128.108  71.793  1.00  0.00           C
ATOM  11259  C35 POPE  279      42.573 128.397  72.633  1.00  0.00           C
ATOM  11262  C36 POPE  279      42.193 129.138  73.913  1.00  0.00           C
ATOM  11265  C37 POPE  279      43.342 129.328  74.913  1.00  0.00           C
ATOM  11268  C38 POPE  279      42.823 129.858  76.243  1.00  0.00           C
ATOM  11271  C39 POPE  279      43.923 130.268  77.223  1.00  0.00           C
ATOM  11274 0C31 POPE  279      43.293 130.757  78.543  1.00  0.00           C
ATOM  11277 1C31 POPE  279      44.333 131.027  79.633  1.00  0.00           C
ATOM  11280 2C31 POPE  279      43.713 131.287  81.003  1.00  0.00           C
ATOM  11283 3C31 POPE  279      43.023 130.037  81.593  1.00  0.00           C
ATOM  11286 4C31 POPE  279      42.802 130.138  83.103  1.00  0.00           C
ATOM  11289 5C31 POPE  279      42.342 128.817  83.723  1.00  0.00           C
ATOM  11292 6C31 POPE  279      42.253 128.858  85.253  1.00  0.00           C
ATOM  11296  NH3 POPE  280     136.638  47.867  62.553  1.00  0.00           N
ATOM  11300  C12 POPE  280     136.968  46.457  62.123  1.00  0.00           C
ATOM  11303  C11 POPE  280     135.838  45.807  61.293  1.00  0.00           C
ATOM  11306  P   POPE  280     135.103  43.478  60.343  1.00  0.00           P
ATOM  11307  O13 POPE  280     135.397  43.867  58.943  1.00  0.00           O
ATOM  11308  O14 POPE  280     135.192  42.057  60.723  1.00  0.00           O
ATOM  11309  O11 POPE  280     133.673  44.017  60.773  1.00  0.00           O
ATOM  11310  O12 POPE  280     136.048  44.388  61.233  1.00  0.00           O
ATOM  11311  C1  POPE  280     132.722  43.187  61.453  1.00  0.00           C
ATOM  11314  C2  POPE  280     132.663  43.327  63.023  1.00  0.00           C
ATOM  11316  O21 POPE  280     131.573  44.207  63.363  1.00  0.00           O
ATOM  11317  C21 POPE  280     130.802  43.777  64.353  1.00  0.00           C
ATOM  11318  O22 POPE  280     130.893  42.687  64.893  1.00  0.00           O
ATOM  11319  C22 POPE  280     129.893  44.928  64.803  1.00  0.00           C
ATOM  11322  C3  POPE  280     133.993  43.787  63.723  1.00  0.00           C
ATOM  11325  O31 POPE  280     133.832  44.147  65.113  1.00  0.00           O
ATOM  11326  C31 POPE  280     133.582  45.427  65.373  1.00  0.00           C
ATOM  11327  O32 POPE  280     133.353  46.287  64.543  1.00  0.00           O
ATOM  11328  C32 POPE  280     133.653  45.677  66.893  1.00  0.00           C
ATOM  11331  C23 POPE  280     129.653  44.957  66.333  1.00  0.00           C
ATOM  11334  C24 POPE  280     128.513  45.887  66.743  1.00  0.00           C
ATOM  11337  C25 POPE  280     128.683  46.527  68.133  1.00  0.00           C
ATOM  11340  C26 POPE  280     128.862  45.518  69.273  1.00  0.00           C
ATOM  11343  C27 POPE  280     128.763  46.187  70.653  1.00  0.00           C
ATOM  11346  C28 POPE  280     128.342  45.217  71.773  1.00  0.00           C
ATOM  11349  C29 POPE  280     127.943  45.987  73.003  1.00  0.00           C
ATOM  11351 0C21 POPE  280     128.442  45.847  74.243  1.00  0.00           C
ATOM  11353 1C21 POPE  280     129.522  44.888  74.673  1.00  0.00           C
ATOM  11356 2C21 POPE  280     129.923  45.157  76.143  1.00  0.00           C
ATOM  11359 3C21 POPE  280     131.052  44.258  76.653  1.00  0.00           C
ATOM  11362 4C21 POPE  280     131.323  44.478  78.153  1.00  0.00           C
ATOM  11365 5C21 POPE  280     132.472  43.627  78.723  1.00  0.00           C
ATOM  11368 6C21 POPE  280     133.853  44.047  78.203  1.00  0.00           C
ATOM  11371 7C21 POPE  280     135.023  43.288  78.843  1.00  0.00           C
ATOM  11374 8C21 POPE  280     136.358  43.568  78.163  1.00  0.00           C
ATOM  11378  C33 POPE  280     133.333  47.147  67.323  1.00  0.00           C
ATOM  11381  C34 POPE  280     132.423  47.257  68.573  1.00  0.00           C
ATOM  11384  C35 POPE  280     133.212  47.498  69.863  1.00  0.00           C
ATOM  11387  C36 POPE  280     132.442  47.397  71.193  1.00  0.00           C
ATOM  11390  C37 POPE  280     133.382  47.537  72.413  1.00  0.00           C
ATOM  11393  C38 POPE  280     132.643  47.307  73.743  1.00  0.00           C
ATOM  11396  C39 POPE  280     133.522  46.828  74.913  1.00  0.00           C
ATOM  11399 0C31 POPE  280     134.552  47.837  75.443  1.00  0.00           C
ATOM  11402 1C31 POPE  280     135.122  47.388  76.793  1.00  0.00           C
ATOM  11405 2C31 POPE  280     135.957  48.457  77.513  1.00  0.00           C
ATOM  11408 3C31 POPE  280     136.738  47.888  78.713  1.00  0.00           C
ATOM  11411 4C31 POPE  280     135.868  47.437  79.903  1.00  0.00           C
ATOM  11414 5C31 POPE  280     136.698  46.628  80.913  1.00  0.00           C
ATOM  11417 6C31 POPE  280     135.887  46.187  82.133  1.00  0.00           C
ATOM  11421  NH3 POPE  281      39.382  91.237 108.323  1.00  0.00           N
ATOM  11425  C12 POPE  281      38.583  92.337 108.943  1.00  0.00           C
ATOM  11428  C11 POPE  281      39.503  93.248 109.773  1.00  0.00           C
ATOM  11431  P   POPE  281      40.863  95.097 108.433  1.00  0.00           P
ATOM  11432  O13 POPE  281      42.113  95.687 108.963  1.00  0.00           O
ATOM  11433  O14 POPE  281      39.623  95.868 108.643  1.00  0.00           O
ATOM  11434  O11 POPE  281      41.043  94.818 106.863  1.00  0.00           O
ATOM  11435  O12 POPE  281      40.642  93.648 109.003  1.00  0.00           O
ATOM  11436  C1  POPE  281      42.283  94.238 106.413  1.00  0.00           C
ATOM  11439  C2  POPE  281      42.143  93.097 105.333  1.00  0.00           C
ATOM  11441  O21 POPE  281      42.022  93.667 104.013  1.00  0.00           O
ATOM  11442  C21 POPE  281      42.723  93.027 103.073  1.00  0.00           C
ATOM  11443  O22 POPE  281      43.603  92.207 103.283  1.00  0.00           O
ATOM  11444  C22 POPE  281      42.223  93.417 101.673  1.00  0.00           C
ATOM  11447  C3  POPE  281      40.943  92.138 105.613  1.00  0.00           C
ATOM  11450  O31 POPE  281      40.302  91.598 104.423  1.00  0.00           O
ATOM  11451  C31 POPE  281      39.003  91.288 104.643  1.00  0.00           C
ATOM  11452  O32 POPE  281      38.493  91.288 105.753  1.00  0.00           O
ATOM  11453  C32 POPE  281      38.253  90.977 103.333  1.00  0.00           C
ATOM  11456  C23 POPE  281      43.163  92.957 100.523  1.00  0.00           C
ATOM  11459  C24 POPE  281      42.443  92.858  99.163  1.00  0.00           C
ATOM  11462  C25 POPE  281      43.342  92.248  98.083  1.00  0.00           C
ATOM  11465  C26 POPE  281      42.612  91.738  96.833  1.00  0.00           C
ATOM  11468  C27 POPE  281      43.623  91.247  95.793  1.00  0.00           C
ATOM  11471  C28 POPE  281      43.103  90.228  94.753  1.00  0.00           C
ATOM  11474  C29 POPE  281      42.443  90.818  93.523  1.00  0.00           C
ATOM  11476 0C21 POPE  281      42.903  90.788  92.253  1.00  0.00           C
ATOM  11478 1C21 POPE  281      44.192  90.228  91.723  1.00  0.00           C
ATOM  11481 2C21 POPE  281      45.232  91.307  91.333  1.00  0.00           C
ATOM  11484 3C21 POPE  281      44.873  92.188  90.123  1.00  0.00           C
ATOM  11487 4C21 POPE  281      44.853  91.447  88.773  1.00  0.00           C
ATOM  11490 5C21 POPE  281      44.333  92.307  87.613  1.00  0.00           C
ATOM  11493 6C21 POPE  281      45.432  93.017  86.793  1.00  0.00           C
ATOM  11496 7C21 POPE  281      44.842  93.937  85.713  1.00  0.00           C
ATOM  11499 8C21 POPE  281      45.833  94.317  84.603  1.00  0.00           C
ATOM  11503  C33 POPE  281      38.803  91.677 102.063  1.00  0.00           C
ATOM  11506  C34 POPE  281      37.813  91.667 100.883  1.00  0.00           C
ATOM  11509  C35 POPE  281      37.473  93.067 100.363  1.00  0.00           C
ATOM  11512  C36 POPE  281      38.643  93.788  99.693  1.00  0.00           C
ATOM  11515  C37 POPE  281      38.253  95.218  99.293  1.00  0.00           C
ATOM  11518  C38 POPE  281      39.423  96.027  98.733  1.00  0.00           C
ATOM  11521  C39 POPE  281      39.973  95.477  97.413  1.00  0.00           C
ATOM  11524 0C31 POPE  281      41.103  96.358  96.873  1.00  0.00           C
ATOM  11527 1C31 POPE  281      41.813  95.697  95.683  1.00  0.00           C
ATOM  11530 2C31 POPE  281      43.083  96.447  95.263  1.00  0.00           C
ATOM  11533 3C31 POPE  281      43.723  95.797  94.033  1.00  0.00           C
ATOM  11536 4C31 POPE  281      44.933  96.537  93.463  1.00  0.00           C
ATOM  11539 5C31 POPE  281      45.683  95.748  92.383  1.00  0.00           C
ATOM  11542 6C31 POPE  281      46.882  96.527  91.833  1.00  0.00           C
ATOM  11546  NH3 POPE  282      45.512  72.388 106.353  1.00  0.00           N
ATOM  11550  C12 POPE  282      44.403  72.898 107.233  1.00  0.00           C
ATOM  11553  C11 POPE  282      43.083  73.087 106.443  1.00  0.00           C
ATOM  11556  P   POPE  282      41.882  75.267 107.243  1.00  0.00           P
ATOM  11557  O13 POPE  282      41.383  75.858 108.503  1.00  0.00           O
ATOM  11558  O14 POPE  282      43.103  75.908 106.713  1.00  0.00           O
ATOM  11559  O11 POPE  282      40.743  75.447 106.143  1.00  0.00           O
ATOM  11560  O12 POPE  282      42.092  73.707 107.283  1.00  0.00           O
ATOM  11561  C1  POPE  282      41.162  75.937 104.873  1.00  0.00           C
ATOM  11564  C2  POPE  282      40.162  75.627 103.733  1.00  0.00           C
ATOM  11566  O21 POPE  282      40.283  76.517 102.613  1.00  0.00           O
ATOM  11567  C21 POPE  282      41.373  77.138 102.253  1.00  0.00           C
ATOM  11568  O22 POPE  282      42.473  77.127 102.793  1.00  0.00           O
ATOM  11569  C22 POPE  282      41.022  77.907 100.983  1.00  0.00           C
ATOM  11572  C3  POPE  282      38.673  75.657 104.193  1.00  0.00           C
ATOM  11575  O31 POPE  282      37.763  75.977 103.103  1.00  0.00           O
ATOM  11576  C31 POPE  282      37.632  75.007 102.203  1.00  0.00           C
ATOM  11577  O32 POPE  282      38.123  73.888 102.283  1.00  0.00           O
ATOM  11578  C32 POPE  282      36.793  75.498 101.033  1.00  0.00           C
ATOM  11581  C23 POPE  282      42.233  78.568 100.313  1.00  0.00           C
ATOM  11584  C24 POPE  282      41.793  79.398  99.103  1.00  0.00           C
ATOM  11587  C25 POPE  282      42.603  79.077  97.843  1.00  0.00           C
ATOM  11590  C26 POPE  282      44.093  79.407  98.003  1.00  0.00           C
ATOM  11593  C27 POPE  282      45.033  78.197  97.983  1.00  0.00           C
ATOM  11596  C28 POPE  282      46.453  78.617  97.523  1.00  0.00           C
ATOM  11599  C29 POPE  282      47.533  77.638  97.873  1.00  0.00           C
ATOM  11601 0C21 POPE  282      48.223  76.858  97.033  1.00  0.00           C
ATOM  11603 1C21 POPE  282      48.023  76.727  95.543  1.00  0.00           C
ATOM  11606 2C21 POPE  282      49.273  76.157  94.843  1.00  0.00           C
ATOM  11609 3C21 POPE  282      48.993  75.557  93.453  1.00  0.00           C
ATOM  11612 4C21 POPE  282      49.013  76.568  92.293  1.00  0.00           C
ATOM  11615 5C21 POPE  282      50.432  76.957  91.853  1.00  0.00           C
ATOM  11618 6C21 POPE  282      51.183  75.858  91.083  1.00  0.00           C
ATOM  11621 7C21 POPE  282      52.653  76.237  90.823  1.00  0.00           C
ATOM  11624 8C21 POPE  282      53.423  75.157  90.053  1.00  0.00           C
ATOM  11628  C33 POPE  282      37.093  74.718  99.723  1.00  0.00           C
ATOM  11631  C34 POPE  282      38.333  75.227  98.973  1.00  0.00           C
ATOM  11634  C35 POPE  282      38.113  76.617  98.383  1.00  0.00           C
ATOM  11637  C36 POPE  282      39.083  76.998  97.273  1.00  0.00           C
ATOM  11640  C37 POPE  282      38.663  78.337  96.653  1.00  0.00           C
ATOM  11643  C38 POPE  282      39.433  78.747  95.383  1.00  0.00           C
ATOM  11646  C39 POPE  282      39.033  80.167  94.963  1.00  0.00           C
ATOM  11649 0C31 POPE  282      39.713  80.638  93.673  1.00  0.00           C
ATOM  11652 1C31 POPE  282      39.273  82.068  93.313  1.00  0.00           C
ATOM  11655 2C31 POPE  282      40.063  82.697  92.153  1.00  0.00           C
ATOM  11658 3C31 POPE  282      39.803  82.057  90.783  1.00  0.00           C
ATOM  11661 4C31 POPE  282      40.442  82.868  89.653  1.00  0.00           C
ATOM  11664 5C31 POPE  282      40.203  82.267  88.263  1.00  0.00           C
ATOM  11667 6C31 POPE  282      40.803  83.097  87.123  1.00  0.00           C
ATOM  11671  NH3 POPE  283      62.823 102.118  64.713  1.00  0.00           N
ATOM  11675  C12 POPE  283      62.193 103.397  65.153  1.00  0.00           C
ATOM  11678  C11 POPE  283      63.202 104.538  65.083  1.00  0.00           C
ATOM  11681  P   POPE  283      63.113 106.037  67.233  1.00  0.00           P
ATOM  11682  O13 POPE  283      64.503 105.587  67.483  1.00  0.00           O
ATOM  11683  O14 POPE  283      62.763 107.448  67.533  1.00  0.00           O
ATOM  11684  O11 POPE  283      62.113 105.067  67.963  1.00  0.00           O
ATOM  11685  O12 POPE  283      62.732 105.718  65.733  1.00  0.00           O
ATOM  11686  C1  POPE  283      61.232 105.488  69.003  1.00  0.00           C
ATOM  11689  C2  POPE  283      61.863 105.388  70.423  1.00  0.00           C
ATOM  11691  O21 POPE  283      61.822 106.697  71.023  1.00  0.00           O
ATOM  11692  C21 POPE  283      61.773 106.677  72.353  1.00  0.00           C
ATOM  11693  O22 POPE  283      61.573 105.697  73.033  1.00  0.00           O
ATOM  11694  C22 POPE  283      61.983 108.087  72.903  1.00  0.00           C
ATOM  11697  C3  POPE  283      63.323 104.888  70.403  1.00  0.00           C
ATOM  11700  O31 POPE  283      63.783 104.527  71.713  1.00  0.00           O
ATOM  11701  C31 POPE  283      63.683 103.237  72.003  1.00  0.00           C
ATOM  11702  O32 POPE  283      63.253 102.357  71.283  1.00  0.00           O
ATOM  11703  C32 POPE  283      64.213 103.038  73.433  1.00  0.00           C
ATOM  11706  C23 POPE  283      60.803 108.587  73.763  1.00  0.00           C
ATOM  11709  C24 POPE  283      60.543 107.787  75.063  1.00  0.00           C
ATOM  11712  C25 POPE  283      61.743 107.687  76.013  1.00  0.00           C
ATOM  11715  C26 POPE  283      61.313 107.217  77.413  1.00  0.00           C
ATOM  11718  C27 POPE  283      62.473 106.998  78.393  1.00  0.00           C
ATOM  11721  C28 POPE  283      62.033 106.317  79.713  1.00  0.00           C
ATOM  11724  C29 POPE  283      61.183 107.237  80.553  1.00  0.00           C
ATOM  11726 0C21 POPE  283      61.323 107.527  81.853  1.00  0.00           C
ATOM  11728 1C21 POPE  283      62.323 106.968  82.833  1.00  0.00           C
ATOM  11731 2C21 POPE  283      63.802 107.347  82.583  1.00  0.00           C
ATOM  11734 3C21 POPE  283      64.643 107.127  83.853  1.00  0.00           C
ATOM  11737 4C21 POPE  283      66.162 107.147  83.593  1.00  0.00           C
ATOM  11740 5C21 POPE  283      66.993 107.267  84.883  1.00  0.00           C
ATOM  11743 6C21 POPE  283      66.632 106.268  85.983  1.00  0.00           C
ATOM  11746 7C21 POPE  283      67.522 106.447  87.213  1.00  0.00           C
ATOM  11749 8C21 POPE  283      67.173 105.517  88.383  1.00  0.00           C
ATOM  11753  C33 POPE  283      63.073 102.917  74.473  1.00  0.00           C
ATOM  11756  C34 POPE  283      63.483 103.487  75.833  1.00  0.00           C
ATOM  11759  C35 POPE  283      62.353 103.487  76.873  1.00  0.00           C
ATOM  11762  C36 POPE  283      62.213 102.188  77.683  1.00  0.00           C
ATOM  11765  C37 POPE  283      62.003 102.457  79.183  1.00  0.00           C
ATOM  11768  C38 POPE  283      62.163 101.218  80.073  1.00  0.00           C
ATOM  11771  C39 POPE  283      60.952 100.267  80.103  1.00  0.00           C
ATOM  11774 0C31 POPE  283      59.763 100.827  80.883  1.00  0.00           C
ATOM  11777 1C31 POPE  283      58.823  99.727  81.403  1.00  0.00           C
ATOM  11780 2C31 POPE  283      57.623 100.277  82.183  1.00  0.00           C
ATOM  11783 3C31 POPE  283      56.752  99.157  82.793  1.00  0.00           C
ATOM  11786 4C31 POPE  283      55.382  99.667  83.253  1.00  0.00           C
ATOM  11789 5C31 POPE  283      54.463  98.568  83.783  1.00  0.00           C
ATOM  11792 6C31 POPE  283      54.863  98.008  85.153  1.00  0.00           C
ATOM  11796  NH3 POPE  284       8.763  17.347 104.063  1.00  0.00           N
ATOM  11800  C12 POPE  284       7.663  16.357 104.273  1.00  0.00           C
ATOM  11803  C11 POPE  284       6.323  17.067 104.053  1.00  0.00           C
ATOM  11806  P   POPE  284       5.133  18.597 102.343  1.00  0.00           P
ATOM  11807  O13 POPE  284       3.773  18.007 102.313  1.00  0.00           O
ATOM  11808  O14 POPE  284       5.403  19.717 103.273  1.00  0.00           O
ATOM  11809  O11 POPE  284       5.633  19.007 100.893  1.00  0.00           O
ATOM  11810  O12 POPE  284       6.173  17.437 102.673  1.00  0.00           O
ATOM  11811  C1  POPE  284       5.133  20.207 100.293  1.00  0.00           C
ATOM  11814  C2  POPE  284       6.043  21.427 100.603  1.00  0.00           C
ATOM  11816  O21 POPE  284       5.613  22.597  99.883  1.00  0.00           O
ATOM  11817  C21 POPE  284       6.023  22.697  98.613  1.00  0.00           C
ATOM  11818  O22 POPE  284       6.443  21.787  97.923  1.00  0.00           O
ATOM  11819  C22 POPE  284       6.003  24.167  98.213  1.00  0.00           C
ATOM  11822  C3  POPE  284       7.573  21.097 100.433  1.00  0.00           C
ATOM  11825  O31 POPE  284       8.383  22.297 100.473  1.00  0.00           O
ATOM  11826  C31 POPE  284       9.173  22.717  99.463  1.00  0.00           C
ATOM  11827  O32 POPE  284       9.503  23.888  99.343  1.00  0.00           O
ATOM  11828  C32 POPE  284       9.693  21.607  98.533  1.00  0.00           C
ATOM  11831  C23 POPE  284       6.973  24.597  97.083  1.00  0.00           C
ATOM  11834  C24 POPE  284       6.333  24.687  95.693  1.00  0.00           C
ATOM  11837  C25 POPE  284       7.233  25.427  94.683  1.00  0.00           C
ATOM  11840  C26 POPE  284       6.543  25.807  93.363  1.00  0.00           C
ATOM  11843  C27 POPE  284       7.553  26.237  92.283  1.00  0.00           C
ATOM  11846  C28 POPE  284       6.903  26.947  91.073  1.00  0.00           C
ATOM  11849  C29 POPE  284       7.733  26.877  89.813  1.00  0.00           C
ATOM  11851 0C21 POPE  284       8.433  27.857  89.203  1.00  0.00           C
ATOM  11853 1C21 POPE  284       8.583  29.297  89.603  1.00  0.00           C
ATOM  11856 2C21 POPE  284       9.993  29.638  90.143  1.00  0.00           C
ATOM  11859 3C21 POPE  284      11.133  29.507  89.113  1.00  0.00           C
ATOM  11862 4C21 POPE  284      11.653  30.857  88.583  1.00  0.00           C
ATOM  11865 5C21 POPE  284      12.563  31.608  89.573  1.00  0.00           C
ATOM  11868 6C21 POPE  284      14.023  31.127  89.603  1.00  0.00           C
ATOM  11871 7C21 POPE  284      14.883  31.967  90.553  1.00  0.00           C
ATOM  11874 8C21 POPE  284      16.353  31.547  90.613  1.00  0.00           C
ATOM  11878  C33 POPE  284      10.643  22.147  97.423  1.00  0.00           C
ATOM  11881  C34 POPE  284      11.553  21.057  96.833  1.00  0.00           C
ATOM  11884  C35 POPE  284      12.393  21.567  95.643  1.00  0.00           C
ATOM  11887  C36 POPE  284      12.033  20.947  94.283  1.00  0.00           C
ATOM  11890  C37 POPE  284      13.063  21.307  93.203  1.00  0.00           C
ATOM  11893  C38 POPE  284      13.013  20.477  91.903  1.00  0.00           C
ATOM  11896  C39 POPE  284      11.663  20.517  91.173  1.00  0.00           C
ATOM  11899 0C31 POPE  284      11.763  20.077  89.703  1.00  0.00           C
ATOM  11902 1C31 POPE  284      10.393  20.077  89.003  1.00  0.00           C
ATOM  11905 2C31 POPE  284      10.493  19.898  87.483  1.00  0.00           C
ATOM  11908 3C31 POPE  284      10.753  18.447  87.063  1.00  0.00           C
ATOM  11911 4C31 POPE  284       9.463  17.617  86.993  1.00  0.00           C
ATOM  11914 5C31 POPE  284       9.723  16.127  86.763  1.00  0.00           C
ATOM  11917 6C31 POPE  284       8.423  15.337  86.573  1.00  0.00           C
ATOM  11921  NH3 POPE  285      98.112 133.847  63.653  1.00  0.00           N
ATOM  11925  C12 POPE  285      97.062 133.707  62.573  1.00  0.00           C
ATOM  11928  C11 POPE  285      95.772 134.488  62.913  1.00  0.00           C
ATOM  11931  P   POPE  285      93.202 133.908  62.823  1.00  0.00           P
ATOM  11932  O13 POPE  285      92.652 135.283  62.773  1.00  0.00           O
ATOM  11933  O14 POPE  285      92.393 132.917  62.073  1.00  0.00           O
ATOM  11934  O11 POPE  285      93.333 133.438  64.313  1.00  0.00           O
ATOM  11935  O12 POPE  285      94.662 133.977  62.173  1.00  0.00           O
ATOM  11936  C1  POPE  285      92.622 132.257  64.773  1.00  0.00           C
ATOM  11939  C2  POPE  285      91.273 132.527  65.503  1.00  0.00           C
ATOM  11941  O21 POPE  285      91.463 133.427  66.613  1.00  0.00           O
ATOM  11942  C21 POPE  285      90.323 134.007  66.963  1.00  0.00           C
ATOM  11943  O22 POPE  285      89.322 134.027  66.273  1.00  0.00           O
ATOM  11944  C22 POPE  285      90.432 134.597  68.353  1.00  0.00           C
ATOM  11947  C3  POPE  285      90.612 131.188  65.993  1.00  0.00           C
ATOM  11950  O31 POPE  285      91.593 130.218  66.413  1.00  0.00           O
ATOM  11951  C31 POPE  285      91.703 129.968  67.713  1.00  0.00           C
ATOM  11952  O32 POPE  285      91.082 130.538  68.593  1.00  0.00           O
ATOM  11953  C32 POPE  285      92.652 128.787  67.913  1.00  0.00           C
ATOM  11956  C23 POPE  285      89.243 134.197  69.253  1.00  0.00           C
ATOM  11959  C24 POPE  285      89.632 134.208  70.733  1.00  0.00           C
ATOM  11962  C25 POPE  285      90.392 135.473  71.143  1.00  0.00           C
ATOM  11965  C26 POPE  285      90.863 135.483  72.603  1.00  0.00           C
ATOM  11968  C27 POPE  285      92.123 136.343  72.733  1.00  0.00           C
ATOM  11971  C28 POPE  285      92.563 136.643  74.173  1.00  0.00           C
ATOM  11974  C29 POPE  285      91.652 137.652  74.803  1.00  0.00           C
ATOM  11976 0C21 POPE  285      91.423 137.792  76.123  1.00  0.00           C
ATOM  11978 1C21 POPE  285      92.073 137.053  77.263  1.00  0.00           C
[truncated: 2,015,144 more chars]
