# Supplementary material for: Characterizing Membrane Association and Periplasmic Transfer of Bacterial Lipoproteins through Molecular Dynamics Simulations
Source: Structure. 2020 Apr 7;28(4):475–487.e3. doi: 10.1016/j.str.2020.01.012 (PMC7139219; doi:10.1016/j.str.2020.01.012)
Supplement: Data S1. Final Coordinates from Simulations (Y–Z), Related to Figure 3 [file mmc3.zip › Y-Z/YAEF-3-atomistic.pdb]

TITLE     Protein
REMARK    THIS IS A SIMULATION BOX
CRYST1  136.426  136.426  205.175  90.00  90.00  90.00 P 1           1
MODEL        1
ATOM      1  N   CYSTA   1      43.188  60.718 108.582  1.00  0.00           N
ATOM      3  CA  CYSTA   1      43.448  61.828 107.692  1.00  0.00           C
ATOM      5  C   CYSTA   1      44.478  62.728 108.333  1.00  0.00           C
ATOM      6  O   CYSTA   1      45.428  63.128 107.673  1.00  0.00           O
ATOM      7  CB  CYSTA   1      42.148  62.568 107.253  1.00  0.00           C
ATOM     10  SG  CYSTA   1      41.228  63.318 108.613  1.00  0.00           S
ATOM     11  C1  CYSTA   1      39.508  63.128 108.103  1.00  0.00           C
ATOM     14  CA1 CYSTA   1      43.258  59.438 108.213  1.00  0.00           C
ATOM     15  OA1 CYSTA   1      43.538  58.618 109.062  1.00  0.00           O
ATOM     16  CA2 CYSTA   1      42.938  58.998 106.812  1.00  0.00           C
ATOM     19  C11 CYSTA   1      38.978  63.868 106.853  1.00  0.00           C
ATOM     21  O11 CYSTA   1      39.788  63.518 105.713  1.00  0.00           O
ATOM     22  CX1 CYSTA   1      39.288  63.888 104.543  1.00  0.00           C
ATOM     23  OX1 CYSTA   1      38.168  64.318 104.362  1.00  0.00           O
ATOM     24  CX2 CYSTA   1      40.338  63.658 103.462  1.00  0.00           C
ATOM     27  C12 CYSTA   1      38.848  65.408 107.072  1.00  0.00           C
ATOM     30  O12 CYSTA   1      40.138  66.038 107.173  1.00  0.00           O
ATOM     31  CD1 CYSTA   1      40.068  67.368 107.022  1.00  0.00           C
ATOM     32  OD1 CYSTA   1      39.038  68.008 106.982  1.00  0.00           O
ATOM     33  CD2 CYSTA   1      41.468  67.918 106.812  1.00  0.00           C
ATOM     36  CA3 CYSTA   1      44.138  59.038 105.843  1.00  0.00           C
ATOM     39  CA4 CYSTA   1      43.638  59.128 104.393  1.00  0.00           C
ATOM     42  CA5 CYSTA   1      44.668  59.638 103.372  1.00  0.00           C
ATOM     45  CA6 CYSTA   1      45.118  61.088 103.562  1.00  0.00           C
ATOM     48  CA7 CYSTA   1      45.798  61.618 102.292  1.00  0.00           C
ATOM     51  CA8 CYSTA   1      46.378  63.028 102.412  1.00  0.00           C
ATOM     54  CA9 CYSTA   1      46.878  63.528 101.053  1.00  0.00           C
ATOM     57 0CA1 CYSTA   1      47.608  64.878 101.102  1.00  0.00           C
ATOM     60 1CA1 CYSTA   1      46.748  66.038 101.622  1.00  0.00           C
ATOM     63 2CA1 CYSTA   1      47.048  67.348 100.892  1.00  0.00           C
ATOM     66 3CA1 CYSTA   1      46.188  68.518 101.393  1.00  0.00           C
ATOM     69 4CA1 CYSTA   1      46.068  69.658 100.363  1.00  0.00           C
ATOM     72 5CA1 CYSTA   1      47.388  70.308  99.952  1.00  0.00           C
ATOM     75 6CA1 CYSTA   1      47.188  71.448  98.952  1.00  0.00           C
ATOM     79  CD3 CYSTA   1      41.508  68.978 105.682  1.00  0.00           C
ATOM     82  CD4 CYSTA   1      41.338  68.338 104.292  1.00  0.00           C
ATOM     85  CD5 CYSTA   1      41.088  69.348 103.162  1.00  0.00           C
ATOM     88  CD6 CYSTA   1      42.208  70.378 102.982  1.00  0.00           C
ATOM     91  CD7 CYSTA   1      42.028  71.218 101.702  1.00  0.00           C
ATOM     94  CD8 CYSTA   1      43.138  72.268 101.573  1.00  0.00           C
ATOM     97  CD9 CYSTA   1      43.138  73.078 100.273  1.00  0.00           C
ATOM    100 0CD1 CYSTA   1      43.258  72.228  99.012  1.00  0.00           C
ATOM    103 1CD1 CYSTA   1      43.558  73.068  97.762  1.00  0.00           C
ATOM    106 2CD1 CYSTA   1      43.328  72.298  96.462  1.00  0.00           C
ATOM    109 3CD1 CYSTA   1      43.548  73.148  95.202  1.00  0.00           C
ATOM    112 4CD1 CYSTA   1      45.028  73.418  94.873  1.00  0.00           C
ATOM    115 5CD1 CYSTA   1      45.768  72.188  94.333  1.00  0.00           C
ATOM    118 6CD1 CYSTA   1      47.208  72.478  93.923  1.00  0.00           C
ATOM    122  CX3 CYSTA   1      40.878  64.968 102.863  1.00  0.00           C
ATOM    125  CX4 CYSTA   1      42.048  64.708 101.903  1.00  0.00           C
ATOM    128  CX5 CYSTA   1      42.568  65.968 101.202  1.00  0.00           C
ATOM    131  CX6 CYSTA   1      41.728  66.358  99.982  1.00  0.00           C
ATOM    134  CX7 CYSTA   1      42.228  67.658  99.312  1.00  0.00           C
ATOM    137  CX8 CYSTA   1      41.698  67.878  97.882  1.00  0.00           C
ATOM    140  CX9 CYSTA   1      40.188  67.838  97.832  1.00  0.00           C
ATOM    142 0CX1 CYSTA   1      39.348  68.758  97.332  1.00  0.00           C
ATOM    144 1CX1 CYSTA   1      39.688  70.058  96.652  1.00  0.00           C
ATOM    147 2CX1 CYSTA   1      39.278  71.288  97.482  1.00  0.00           C
ATOM    150 3CX1 CYSTA   1      39.118  72.538  96.602  1.00  0.00           C
ATOM    153 4CX1 CYSTA   1      38.758  73.808  97.373  1.00  0.00           C
ATOM    156 5CX1 CYSTA   1      39.948  74.398  98.132  1.00  0.00           C
ATOM    159 6CX1 CYSTA   1      39.608  75.748  98.783  1.00  0.00           C
ATOM    162 7CX1 CYSTA   1      40.798  76.378  99.493  1.00  0.00           C
ATOM    165 8CX1 CYSTA   1      40.498  77.778 100.033  1.00  0.00           C
ATOM    169  N   THR A   2      44.258  63.078 109.622  1.00  0.00           N
ATOM    171  CA  THR A   2      44.868  64.138 110.413  1.00  0.00           C
ATOM    173  CB  THR A   2      45.468  63.798 111.783  1.00  0.00           C
ATOM    175  OG1 THR A   2      46.658  63.038 111.692  1.00  0.00           O
ATOM    177  CG2 THR A   2      44.428  63.008 112.592  1.00  0.00           C
ATOM    181  C   THR A   2      45.648  65.208 109.692  1.00  0.00           C
ATOM    182  O   THR A   2      46.868  65.338 109.772  1.00  0.00           O
ATOM    183  N   VAL A   3      44.888  66.078 109.023  1.00  0.00           N
ATOM    185  CA  VAL A   3      45.328  67.388 108.602  1.00  0.00           C
ATOM    187  CB  VAL A   3      45.168  67.608 107.093  1.00  0.00           C
ATOM    189  CG1 VAL A   3      46.038  68.808 106.643  1.00  0.00           C
ATOM    193  CG2 VAL A   3      45.598  66.358 106.302  1.00  0.00           C
ATOM    197  C   VAL A   3      44.458  68.308 109.443  1.00  0.00           C
ATOM    198  O   VAL A   3      43.958  69.338 108.982  1.00  0.00           O
ATOM    199  N   ASP A   4      44.168  67.928 110.723  1.00  0.00           N
ATOM    201  CA  ASP A   4      43.388  68.698 111.673  1.00  0.00           C
ATOM    203  CB  ASP A   4      43.058  67.898 112.982  1.00  0.00           C
ATOM    206  CG  ASP A   4      41.628  67.368 113.062  1.00  0.00           C
ATOM    207  OD1 ASP A   4      41.158  67.088 114.192  1.00  0.00           O
ATOM    208  OD2 ASP A   4      41.028  67.118 111.973  1.00  0.00           O
ATOM    209  C   ASP A   4      44.108  70.008 111.952  1.00  0.00           C
ATOM    210  O   ASP A   4      45.218  70.078 112.472  1.00  0.00           O
ATOM    211  N   ILE A   5      43.508  71.108 111.452  1.00  0.00           N
ATOM    213  CA  ILE A   5      44.278  72.058 110.682  1.00  0.00           C
ATOM    215  CB  ILE A   5      43.458  72.408 109.432  1.00  0.00           C
ATOM    217  CG2 ILE A   5      42.738  73.758 109.533  1.00  0.00           C
ATOM    221  CG1 ILE A   5      44.348  72.308 108.173  1.00  0.00           C
ATOM    224  CD  ILE A   5      43.508  72.148 106.903  1.00  0.00           C
ATOM    228  C   ILE A   5      44.598  73.268 111.523  1.00  0.00           C
ATOM    229  O   ILE A   5      45.588  73.958 111.302  1.00  0.00           O
ATOM    230  N   SER A   6      43.778  73.448 112.562  1.00  0.00           N
ATOM    232  CA  SER A   6      43.948  74.228 113.763  1.00  0.00           C
ATOM    234  CB  SER A   6      44.668  75.598 113.693  1.00  0.00           C
ATOM    237  OG  SER A   6      44.008  76.588 112.913  1.00  0.00           O
ATOM    239  C   SER A   6      42.558  74.378 114.312  1.00  0.00           C
ATOM    240  O   SER A   6      41.608  74.598 113.573  1.00  0.00           O
ATOM    241  N   GLN A   7      42.398  74.088 115.612  1.00  0.00           N
ATOM    243  CA  GLN A   7      41.128  73.828 116.253  1.00  0.00           C
ATOM    245  CB  GLN A   7      40.258  72.738 115.553  1.00  0.00           C
ATOM    248  CG  GLN A   7      38.788  72.628 115.993  1.00  0.00           C
ATOM    251  CD  GLN A   7      37.938  71.698 115.112  1.00  0.00           C
ATOM    252  OE1 GLN A   7      36.718  71.828 115.022  1.00  0.00           O
ATOM    253  NE2 GLN A   7      38.578  70.738 114.412  1.00  0.00           N
ATOM    256  C   GLN A   7      41.548  73.228 117.562  1.00  0.00           C
ATOM    257  O   GLN A   7      42.378  72.308 117.513  1.00  0.00           O
ATOM    258  N   PRO A   8      41.088  73.638 118.732  1.00  0.00           N
ATOM    259  CD  PRO A   8      41.238  72.778 119.902  1.00  0.00           C
ATOM    262  CA  PRO A   8      39.998  74.598 118.903  1.00  0.00           C
ATOM    264  CB  PRO A   8      39.408  74.198 120.273  1.00  0.00           C
ATOM    267  CG  PRO A   8      39.848  72.748 120.482  1.00  0.00           C
ATOM    270  C   PRO A   8      40.518  76.018 118.962  1.00  0.00           C
ATOM    271  O   PRO A   8      41.648  76.298 118.562  1.00  0.00           O
ATOM    272  N   ASP A   9      39.708  76.908 119.533  1.00  0.00           N
ATOM    274  CA  ASP A   9      40.098  78.158 120.122  1.00  0.00           C
ATOM    276  CB  ASP A   9      39.318  79.348 119.452  1.00  0.00           C
ATOM    279  CG  ASP A   9      37.988  78.968 118.772  1.00  0.00           C
ATOM    280  OD1 ASP A   9      37.708  79.528 117.673  1.00  0.00           O
ATOM    281  OD2 ASP A   9      37.208  78.168 119.342  1.00  0.00           O
ATOM    282  C   ASP A   9      39.858  77.928 121.632  1.00  0.00           C
ATOM    283  O   ASP A   9      38.798  77.398 121.952  1.00  0.00           O
ATOM    284  N   PRO A  10      40.758  78.168 122.612  1.00  0.00           N
ATOM    285  CD  PRO A  10      40.218  78.328 123.973  1.00  0.00           C
ATOM    288  CA  PRO A  10      41.918  79.048 122.463  1.00  0.00           C
ATOM    290  CB  PRO A  10      41.398  80.308 123.162  1.00  0.00           C
ATOM    293  CG  PRO A  10      40.608  79.758 124.362  1.00  0.00           C
ATOM    296  C   PRO A  10      43.178  78.518 123.173  1.00  0.00           C
ATOM    297  O   PRO A  10      43.368  78.648 124.382  1.00  0.00           O
ATOM    298  N   SER A  11      44.148  77.978 122.423  1.00  0.00           N
ATOM    300  CA  SER A  11      45.348  77.418 123.033  1.00  0.00           C
ATOM    302  CB  SER A  11      45.038  76.148 123.903  1.00  0.00           C
ATOM    305  OG  SER A  11      46.078  75.848 124.823  1.00  0.00           O
ATOM    307  C   SER A  11      46.288  76.988 121.932  1.00  0.00           C
ATOM    308  O   SER A  11      46.118  75.948 121.322  1.00  0.00           O
ATOM    309  N   ALA A  12      47.368  77.708 121.602  1.00  0.00           N
ATOM    311  CA  ALA A  12      47.368  79.088 121.182  1.00  0.00           C
ATOM    313  CB  ALA A  12      47.948  79.988 122.282  1.00  0.00           C
ATOM    317  C   ALA A  12      48.118  79.038 119.842  1.00  0.00           C
ATOM    318  O   ALA A  12      48.288  77.978 119.253  1.00  0.00           O
ATOM    319  N   THR A  13      48.518  80.098 119.132  1.00  0.00           N
ATOM    321  CA  THR A  13      49.088  81.388 119.473  1.00  0.00           C
ATOM    323  CB  THR A  13      50.618  81.388 119.473  1.00  0.00           C
ATOM    325  OG1 THR A  13      51.158  80.418 118.582  1.00  0.00           O
ATOM    327  CG2 THR A  13      51.108  80.988 120.872  1.00  0.00           C
ATOM    331  C   THR A  13      48.538  82.378 118.473  1.00  0.00           C
ATOM    332  O   THR A  13      49.188  83.318 118.033  1.00  0.00           O
ATOM    333  N   ALA A  14      47.268  82.138 118.103  1.00  0.00           N
ATOM    335  CA  ALA A  14      46.428  83.008 117.312  1.00  0.00           C
ATOM    337  CB  ALA A  14      45.988  82.228 116.062  1.00  0.00           C
ATOM    341  C   ALA A  14      45.178  83.338 118.112  1.00  0.00           C
ATOM    342  O   ALA A  14      45.088  82.958 119.272  1.00  0.00           O
ATOM    343  N   VAL A  15      44.188  83.988 117.463  1.00  0.00           N
ATOM    345  CA  VAL A  15      42.828  84.188 117.982  1.00  0.00           C
ATOM    347  CB  VAL A  15      42.108  82.898 118.402  1.00  0.00           C
ATOM    349  CG1 VAL A  15      40.658  83.138 118.872  1.00  0.00           C
ATOM    353  CG2 VAL A  15      42.108  81.928 117.223  1.00  0.00           C
ATOM    357  C   VAL A  15      42.838  85.228 119.073  1.00  0.00           C
ATOM    358  O   VAL A  15      42.908  84.898 120.253  1.00  0.00           O
ATOM    359  N   ASP A  16      42.808  86.528 118.783  1.00  0.00           N
ATOM    361  CA  ASP A  16      42.728  87.158 117.493  1.00  0.00           C
ATOM    363  CB  ASP A  16      41.268  87.718 117.412  1.00  0.00           C
ATOM    366  CG  ASP A  16      40.848  88.668 116.302  1.00  0.00           C
ATOM    367  OD1 ASP A  16      39.658  88.578 115.913  1.00  0.00           O
ATOM    368  OD2 ASP A  16      41.608  89.598 115.933  1.00  0.00           O
ATOM    369  C   ASP A  16      43.878  88.128 117.253  1.00  0.00           C
ATOM    370  O   ASP A  16      44.118  88.498 116.123  1.00  0.00           O
ATOM    371  N   ALA A  17      44.688  88.498 118.262  1.00  0.00           N
ATOM    373  CA  ALA A  17      45.698  89.498 118.022  1.00  0.00           C
ATOM    375  CB  ALA A  17      45.108  90.918 117.832  1.00  0.00           C
ATOM    379  C   ALA A  17      46.648  89.558 119.192  1.00  0.00           C
ATOM    380  O   ALA A  17      46.328  90.078 120.253  1.00  0.00           O
ATOM    381  N   GLU A  18      47.898  89.088 119.052  1.00  0.00           N
ATOM    383  CA  GLU A  18      48.338  88.068 118.122  1.00  0.00           C
ATOM    385  CB  GLU A  18      49.598  88.538 117.382  1.00  0.00           C
ATOM    388  CG  GLU A  18      49.498  89.928 116.702  1.00  0.00           C
ATOM    391  CD  GLU A  18      50.608  90.848 117.183  1.00  0.00           C
ATOM    392  OE1 GLU A  18      51.368  91.318 116.292  1.00  0.00           O
ATOM    393  OE2 GLU A  18      50.748  91.088 118.423  1.00  0.00           O
ATOM    394  C   GLU A  18      48.438  86.748 118.903  1.00  0.00           C
ATOM    395  O   GLU A  18      47.428  86.058 119.043  1.00  0.00           O
ATOM    396  N   ALA A  19      49.558  86.318 119.533  1.00  0.00           N
ATOM    398  CA  ALA A  19      50.968  86.508 119.213  1.00  0.00           C
ATOM    400  CB  ALA A  19      51.608  87.548 120.153  1.00  0.00           C
ATOM    404  C   ALA A  19      51.728  85.208 119.342  1.00  0.00           C
ATOM    405  O   ALA A  19      51.858  84.678 120.442  1.00  0.00           O
ATOM    406  N   LYS A  20      52.318  84.638 118.272  1.00  0.00           N
ATOM    408  CA  LYS A  20      52.038  84.908 116.872  1.00  0.00           C
ATOM    410  CB  LYS A  20      53.138  85.798 116.182  1.00  0.00           C
ATOM    413  CG  LYS A  20      52.628  87.188 115.732  1.00  0.00           C
ATOM    416  CD  LYS A  20      53.548  87.918 114.723  1.00  0.00           C
ATOM    419  CE  LYS A  20      53.028  89.308 114.283  1.00  0.00           C
ATOM    422  NZ  LYS A  20      53.838  89.908 113.193  1.00  0.00           N
ATOM    426  C   LYS A  20      51.848  83.568 116.152  1.00  0.00           C
ATOM    427  O   LYS A  20      52.338  82.528 116.573  1.00  0.00           O
ATOM    428  N   THR A  21      51.078  83.548 115.052  1.00  0.00           N
ATOM    430  CA  THR A  21      51.638  83.688 113.713  1.00  0.00           C
ATOM    432  CB  THR A  21      52.158  82.378 113.143  1.00  0.00           C
ATOM    434  OG1 THR A  21      52.838  82.548 111.903  1.00  0.00           O
ATOM    436  CG2 THR A  21      51.078  81.338 112.923  1.00  0.00           C
ATOM    440  C   THR A  21      50.588  84.338 112.852  1.00  0.00           C
ATOM    441  O   THR A  21      50.188  83.868 111.803  1.00  0.00           O
ATOM    442  N   TRP A  22      50.158  85.488 113.392  1.00  0.00           N
ATOM    444  CA  TRP A  22      49.068  86.358 113.053  1.00  0.00           C
ATOM    446  CB  TRP A  22      49.588  87.828 113.013  1.00  0.00           C
ATOM    449  CG  TRP A  22      50.158  88.298 111.702  1.00  0.00           C
ATOM    450  CD1 TRP A  22      49.478  89.218 110.952  1.00  0.00           C
ATOM    452  NE1 TRP A  22      49.998  89.268 109.683  1.00  0.00           N
ATOM    454  CE2 TRP A  22      51.048  88.408 109.593  1.00  0.00           C
ATOM    455  CD2 TRP A  22      51.188  87.758 110.843  1.00  0.00           C
ATOM    456  CE3 TRP A  22      52.178  86.788 110.983  1.00  0.00           C
ATOM    458  CZ3 TRP A  22      52.998  86.478 109.882  1.00  0.00           C
ATOM    460  CZ2 TRP A  22      51.848  88.118 108.503  1.00  0.00           C
ATOM    462  CH2 TRP A  22      52.828  87.138 108.662  1.00  0.00           C
ATOM    464  C   TRP A  22      48.188  86.118 111.833  1.00  0.00           C
ATOM    465  O   TRP A  22      48.598  85.798 110.713  1.00  0.00           O
ATOM    466  N   ALA A  23      46.928  86.508 111.932  1.00  0.00           N
ATOM    468  CA  ALA A  23      45.868  86.078 112.802  1.00  0.00           C
ATOM    470  CB  ALA A  23      45.778  86.948 114.073  1.00  0.00           C
ATOM    474  C   ALA A  23      44.748  86.358 111.812  1.00  0.00           C
ATOM    475  O   ALA A  23      44.928  87.238 110.983  1.00  0.00           O
ATOM    476  N   VAL A  24      43.658  85.618 111.663  1.00  0.00           N
ATOM    478  CA  VAL A  24      42.638  85.298 112.622  1.00  0.00           C
ATOM    480  CB  VAL A  24      41.328  85.308 111.823  1.00  0.00           C
ATOM    482  CG1 VAL A  24      40.188  84.408 112.342  1.00  0.00           C
ATOM    486  CG2 VAL A  24      40.878  86.768 111.732  1.00  0.00           C
ATOM    490  C   VAL A  24      42.938  84.028 113.322  1.00  0.00           C
ATOM    491  O   VAL A  24      43.058  83.958 114.543  1.00  0.00           O
ATOM    492  N   LYS A  25      43.218  83.018 112.503  1.00  0.00           N
ATOM    494  CA  LYS A  25      44.088  81.918 112.773  1.00  0.00           C
ATOM    496  CB  LYS A  25      43.238  80.608 112.802  1.00  0.00           C
ATOM    499  CG  LYS A  25      42.188  80.718 113.942  1.00  0.00           C
ATOM    502  CD  LYS A  25      41.068  79.668 114.052  1.00  0.00           C
ATOM    505  CE  LYS A  25      40.118  79.988 115.243  1.00  0.00           C
ATOM    508  NZ  LYS A  25      38.888  79.188 115.312  1.00  0.00           N
ATOM    512  C   LYS A  25      45.078  82.178 111.643  1.00  0.00           C
ATOM    513  O   LYS A  25      44.678  82.748 110.622  1.00  0.00           O
ATOM    514  N   PHE A  26      46.398  82.018 111.833  1.00  0.00           N
ATOM    516  CA  PHE A  26      47.068  80.758 112.113  1.00  0.00           C
ATOM    518  CB  PHE A  26      47.878  80.248 110.853  1.00  0.00           C
ATOM    521  CG  PHE A  26      48.228  81.298 109.803  1.00  0.00           C
ATOM    522  CD1 PHE A  26      49.568  81.648 109.603  1.00  0.00           C
ATOM    524  CE1 PHE A  26      49.928  82.668 108.722  1.00  0.00           C
ATOM    526  CZ  PHE A  26      48.948  83.318 107.963  1.00  0.00           C
ATOM    528  CD2 PHE A  26      47.268  81.908 108.962  1.00  0.00           C
ATOM    530  CE2 PHE A  26      47.618  82.928 108.073  1.00  0.00           C
ATOM    532  C   PHE A  26      47.898  80.938 113.392  1.00  0.00           C
ATOM    533  O   PHE A  26      48.168  82.058 113.812  1.00  0.00           O
ATOM    534  N   GLN A  27      48.238  79.878 114.163  1.00  0.00           N
ATOM    536  CA  GLN A  27      48.788  78.598 113.753  1.00  0.00           C
ATOM    538  CB  GLN A  27      50.238  78.408 114.323  1.00  0.00           C
ATOM    541  CG  GLN A  27      51.278  77.568 113.503  1.00  0.00           C
ATOM    544  CD  GLN A  27      50.868  77.138 112.093  1.00  0.00           C
ATOM    545  OE1 GLN A  27      50.458  75.988 111.903  1.00  0.00           O
ATOM    546  NE2 GLN A  27      50.988  78.028 111.092  1.00  0.00           N
ATOM    549  C   GLN A  27      47.918  77.498 114.333  1.00  0.00           C
ATOM    550  O   GLN A  27      46.698  77.588 114.473  1.00  0.00           O
ATOM    551  N   HIS A  28      48.608  76.438 114.743  1.00  0.00           N
ATOM    553  CA  HIS A  28      48.208  75.178 115.262  1.00  0.00           C
ATOM    555  CB  HIS A  28      49.398  74.248 114.982  1.00  0.00           C
ATOM    558  ND1 HIS A  28      50.278  72.688 113.302  1.00  0.00           N
ATOM    559  CG  HIS A  28      49.258  73.518 113.713  1.00  0.00           C
ATOM    560  CE1 HIS A  28      49.868  72.178 112.163  1.00  0.00           C
ATOM    562  NE2 HIS A  28      48.638  72.638 111.823  1.00  0.00           N
ATOM    564  CD2 HIS A  28      48.248  73.498 112.812  1.00  0.00           C
ATOM    566  C   HIS A  28      47.888  75.188 116.732  1.00  0.00           C
ATOM    567  O   HIS A  28      48.748  75.018 117.592  1.00  0.00           O
ATOM    568  N   GLN A  29      46.578  75.328 117.002  1.00  0.00           N
ATOM    570  CA  GLN A  29      45.918  74.898 118.213  1.00  0.00           C
ATOM    572  CB  GLN A  29      44.598  75.698 118.372  1.00  0.00           C
ATOM    575  CG  GLN A  29      44.838  77.138 118.883  1.00  0.00           C
ATOM    578  CD  GLN A  29      44.278  78.318 118.092  1.00  0.00           C
ATOM    579  OE1 GLN A  29      44.138  79.388 118.693  1.00  0.00           O
ATOM    580  NE2 GLN A  29      43.968  78.198 116.783  1.00  0.00           N
ATOM    583  C   GLN A  29      45.568  73.428 118.092  1.00  0.00           C
ATOM    584  O   GLN A  29      45.168  73.018 117.012  1.00  0.00           O
ATOM    585  N   SER A  30      45.738  72.588 119.132  1.00  0.00           N
ATOM    587  CA  SER A  30      45.338  72.878 120.522  1.00  0.00           C
ATOM    589  CB  SER A  30      44.468  71.708 121.062  1.00  0.00           C
ATOM    592  OG  SER A  30      43.608  72.118 122.132  1.00  0.00           O
ATOM    594  C   SER A  30      46.478  73.078 121.523  1.00  0.00           C
ATOM    595  O   SER A  30      46.268  73.148 122.732  1.00  0.00           O
ATOM    596  N   SER A  31      47.728  73.228 121.062  1.00  0.00           N
ATOM    598  CA  SER A  31      48.818  73.708 121.923  1.00  0.00           C
ATOM    600  CB  SER A  31      49.758  72.578 122.402  1.00  0.00           C
ATOM    603  OG  SER A  31      49.118  71.848 123.442  1.00  0.00           O
ATOM    605  C   SER A  31      49.528  74.798 121.182  1.00  0.00           C
ATOM    606  O   SER A  31      48.888  75.558 120.472  1.00  0.00           O
ATOM    607  N   PHE A  32      50.858  74.958 121.272  1.00  0.00           N
ATOM    609  CA  PHE A  32      51.548  75.688 120.243  1.00  0.00           C
ATOM    611  CB  PHE A  32      51.588  77.238 120.433  1.00  0.00           C
ATOM    614  CG  PHE A  32      52.048  77.738 121.783  1.00  0.00           C
ATOM    615  CD1 PHE A  32      51.148  77.798 122.863  1.00  0.00           C
ATOM    617  CE1 PHE A  32      51.448  78.538 124.003  1.00  0.00           C
ATOM    619  CZ  PHE A  32      52.658  79.238 124.082  1.00  0.00           C
ATOM    621  CD2 PHE A  32      53.278  78.398 121.893  1.00  0.00           C
ATOM    623  CE2 PHE A  32      53.578  79.158 123.033  1.00  0.00           C
ATOM    625  C   PHE A  32      52.918  75.068 120.092  1.00  0.00           C
ATOM    626  O   PHE A  32      53.628  74.898 121.073  1.00  0.00           O
ATOM    627  N   THR A  33      53.318  74.628 118.883  1.00  0.00           N
ATOM    629  CA  THR A  33      52.818  75.028 117.572  1.00  0.00           C
ATOM    631  CB  THR A  33      53.848  75.888 116.862  1.00  0.00           C
ATOM    633  OG1 THR A  33      53.248  76.718 115.882  1.00  0.00           O
ATOM    635  CG2 THR A  33      54.968  75.078 116.193  1.00  0.00           C
ATOM    639  C   THR A  33      52.458  73.808 116.732  1.00  0.00           C
ATOM    640  O   THR A  33      52.278  73.908 115.522  1.00  0.00           O
ATOM    641  N   GLU A  34      52.318  72.648 117.393  1.00  0.00           N
ATOM    643  CA  GLU A  34      52.028  71.358 116.803  1.00  0.00           C
ATOM    645  CB  GLU A  34      53.318  70.518 116.643  1.00  0.00           C
ATOM    648  CG  GLU A  34      53.188  69.148 115.913  1.00  0.00           C
ATOM    651  CD  GLU A  34      53.178  69.198 114.382  1.00  0.00           C
ATOM    652  OE1 GLU A  34      52.928  68.118 113.792  1.00  0.00           O
ATOM    653  OE2 GLU A  34      53.408  70.288 113.783  1.00  0.00           O
ATOM    654  C   GLU A  34      51.018  70.658 117.712  1.00  0.00           C
ATOM    655  O   GLU A  34      51.288  69.698 118.423  1.00  0.00           O
ATOM    656  N   GLN A  35      49.768  71.138 117.743  1.00  0.00           N
ATOM    658  CA  GLN A  35      48.638  70.258 117.533  1.00  0.00           C
ATOM    660  CB  GLN A  35      47.698  69.988 118.753  1.00  0.00           C
ATOM    663  CG  GLN A  35      47.748  68.528 119.292  1.00  0.00           C
ATOM    666  CD  GLN A  35      48.398  68.428 120.662  1.00  0.00           C
ATOM    667  OE1 GLN A  35      47.918  67.828 121.622  1.00  0.00           O
ATOM    668  NE2 GLN A  35      49.548  69.098 120.793  1.00  0.00           N
ATOM    671  C   GLN A  35      47.878  70.918 116.403  1.00  0.00           C
ATOM    672  O   GLN A  35      47.838  72.138 116.292  1.00  0.00           O
ATOM    673  N   SER A  36      47.328  70.158 115.463  1.00  0.00           N
ATOM    675  CA  SER A  36      46.358  69.148 115.833  1.00  0.00           C
ATOM    677  CB  SER A  36      44.978  69.848 115.923  1.00  0.00           C
ATOM    680  OG  SER A  36      43.888  69.018 116.322  1.00  0.00           O
ATOM    682  C   SER A  36      46.408  68.058 114.792  1.00  0.00           C
ATOM    683  O   SER A  36      45.568  67.178 114.743  1.00  0.00           O
ATOM    684  N   ILE A  37      47.458  68.088 113.962  1.00  0.00           N
ATOM    686  CA  ILE A  37      47.738  67.118 112.923  1.00  0.00           C
ATOM    688  CB  ILE A  37      48.508  67.798 111.772  1.00  0.00           C
ATOM    690  CG2 ILE A  37      48.708  69.318 112.043  1.00  0.00           C
ATOM    694  CG1 ILE A  37      49.858  67.158 111.372  1.00  0.00           C
ATOM    697  CD  ILE A  37      50.478  67.828 110.133  1.00  0.00           C
ATOM    701  C   ILE A  37      48.398  65.858 113.512  1.00  0.00           C
ATOM    702  O   ILE A  37      48.228  64.758 113.003  1.00  0.00           O
ATOM    703  N   LYS A  38      49.098  66.018 114.663  1.00  0.00           N
ATOM    705  CA  LYS A  38      49.738  64.958 115.393  1.00  0.00           C
ATOM    707  CB  LYS A  38      50.998  64.438 114.652  1.00  0.00           C
ATOM    710  CG  LYS A  38      50.718  63.108 113.962  1.00  0.00           C
ATOM    713  CD  LYS A  38      52.018  62.528 113.423  1.00  0.00           C
ATOM    716  CE  LYS A  38      51.798  61.368 112.482  1.00  0.00           C
ATOM    719  NZ  LYS A  38      53.098  61.008 111.923  1.00  0.00           N
ATOM    723  C   LYS A  38      50.118  65.348 116.812  1.00  0.00           C
ATOM    724  O   LYS A  38      49.978  66.488 117.233  1.00  0.00           O
ATOM    725  N   GLU A  39      50.648  64.358 117.572  1.00  0.00           N
ATOM    727  CA  GLU A  39      51.638  64.488 118.623  1.00  0.00           C
ATOM    729  CB  GLU A  39      52.518  63.208 118.613  1.00  0.00           C
ATOM    732  CG  GLU A  39      51.928  61.998 119.382  1.00  0.00           C
ATOM    735  CD  GLU A  39      50.908  61.168 118.602  1.00  0.00           C
ATOM    736  OE1 GLU A  39      50.588  60.038 119.082  1.00  0.00           O
ATOM    737  OE2 GLU A  39      50.478  61.618 117.513  1.00  0.00           O
ATOM    738  C   GLU A  39      52.608  65.678 118.643  1.00  0.00           C
ATOM    739  O   GLU A  39      53.188  66.058 117.622  1.00  0.00           O
ATOM    740  N   ILE A  40      52.898  66.148 119.873  1.00  0.00           N
ATOM    742  CA  ILE A  40      54.138  66.818 120.293  1.00  0.00           C
ATOM    744  CB  ILE A  40      55.468  66.038 120.162  1.00  0.00           C
ATOM    746  CG2 ILE A  40      55.378  64.788 121.073  1.00  0.00           C
ATOM    750  CG1 ILE A  40      55.898  65.638 118.722  1.00  0.00           C
ATOM    753  CD  ILE A  40      57.348  65.138 118.652  1.00  0.00           C
ATOM    757  C   ILE A  40      54.258  68.288 119.893  1.00  0.00           C
ATOM    758  O   ILE A  40      54.888  68.658 118.912  1.00  0.00           O
ATOM    759  N   THR A  41      53.668  69.228 120.653  1.00  0.00           N
ATOM    761  CA  THR A  41      53.978  69.468 122.062  1.00  0.00           C
ATOM    763  CB  THR A  41      55.068  70.528 122.272  1.00  0.00           C
ATOM    765  OG1 THR A  41      54.678  71.728 121.622  1.00  0.00           O
ATOM    767  CG2 THR A  41      56.418  70.078 121.683  1.00  0.00           C
ATOM    771  C   THR A  41      52.718  69.908 122.773  1.00  0.00           C
ATOM    772  O   THR A  41      51.658  70.078 122.183  1.00  0.00           O
ATOM    773  N   ALA A  42      52.738  70.028 124.102  1.00  0.00           N
ATOM    775  CA  ALA A  42      51.538  69.878 124.902  1.00  0.00           C
ATOM    777  CB  ALA A  42      51.348  68.378 125.232  1.00  0.00           C
ATOM    781  C   ALA A  42      51.628  70.718 126.173  1.00  0.00           C
ATOM    782  O   ALA A  42      52.708  71.238 126.452  1.00  0.00           O
ATOM    783  N   PRO A  43      50.548  70.848 126.973  1.00  0.00           N
ATOM    784  CD  PRO A  43      49.178  70.588 126.552  1.00  0.00           C
ATOM    787  CA  PRO A  43      50.548  71.328 128.372  1.00  0.00           C
ATOM    789  CB  PRO A  43      49.168  70.888 128.923  1.00  0.00           C
ATOM    792  CG  PRO A  43      48.568  70.008 127.823  1.00  0.00           C
ATOM    795  C   PRO A  43      51.638  70.868 129.283  1.00  0.00           C
ATOM    796  O   PRO A  43      51.878  71.448 130.332  1.00  0.00           O
ATOM    797  N   ASP A  44      52.308  69.778 128.912  1.00  0.00           N
ATOM    799  CA  ASP A  44      53.488  69.328 129.562  1.00  0.00           C
ATOM    801  CB  ASP A  44      53.858  68.028 128.872  1.00  0.00           C
ATOM    804  CG  ASP A  44      54.868  67.318 129.723  1.00  0.00           C
ATOM    805  OD1 ASP A  44      55.008  67.618 130.952  1.00  0.00           O
ATOM    806  OD2 ASP A  44      55.448  66.378 129.173  1.00  0.00           O
ATOM    807  C   ASP A  44      54.638  70.338 129.543  1.00  0.00           C
ATOM    808  O   ASP A  44      55.368  70.438 130.533  1.00  0.00           O
ATOM    809  N   LEU A  45      54.798  71.088 128.433  1.00  0.00           N
ATOM    811  CA  LEU A  45      55.788  72.138 128.243  1.00  0.00           C
ATOM    813  CB  LEU A  45      55.498  72.998 126.982  1.00  0.00           C
ATOM    816  CG  LEU A  45      55.958  72.378 125.653  1.00  0.00           C
ATOM    818  CD1 LEU A  45      55.338  73.188 124.502  1.00  0.00           C
ATOM    822  CD2 LEU A  45      57.488  72.398 125.522  1.00  0.00           C
ATOM    826  C   LEU A  45      55.898  73.128 129.393  1.00  0.00           C
ATOM    827  O   LEU A  45      54.988  73.908 129.613  1.00  0.00           O
ATOM    828  N   LYS A  46      57.038  73.148 130.112  1.00  0.00           N
ATOM    830  CA  LYS A  46      57.298  74.058 131.213  1.00  0.00           C
ATOM    832  CB  LYS A  46      57.328  73.318 132.572  1.00  0.00           C
ATOM    835  CG  LYS A  46      55.918  72.868 132.982  1.00  0.00           C
ATOM    838  CD  LYS A  46      55.858  71.438 133.532  1.00  0.00           C
ATOM    841  CE  LYS A  46      54.438  70.878 133.392  1.00  0.00           C
ATOM    844  NZ  LYS A  46      54.438  69.408 133.333  1.00  0.00           N
ATOM    848  C   LYS A  46      58.628  74.758 131.042  1.00  0.00           C
ATOM    849  O   LYS A  46      59.498  74.208 130.363  1.00  0.00           O
ATOM    850  N   PRO A  47      58.838  75.928 131.652  1.00  0.00           N
ATOM    851  CD  PRO A  47      57.738  76.728 132.212  1.00  0.00           C
ATOM    854  CA  PRO A  47      60.058  76.728 131.643  1.00  0.00           C
ATOM    856  CB  PRO A  47      59.788  77.688 132.793  1.00  0.00           C
ATOM    859  CG  PRO A  47      58.348  78.078 132.572  1.00  0.00           C
ATOM    862  C   PRO A  47      61.428  76.168 131.862  1.00  0.00           C
ATOM    863  O   PRO A  47      62.348  76.968 132.002  1.00  0.00           O
ATOM    864  N   GLY A  48      61.608  74.858 131.932  1.00  0.00           N
ATOM    866  CA  GLY A  48      62.918  74.288 131.952  1.00  0.00           C
ATOM    869  C   GLY A  48      63.038  73.208 130.942  1.00  0.00           C
ATOM    870  O   GLY A  48      64.138  72.708 130.802  1.00  0.00           O
ATOM    871  N   ASP A  49      61.968  72.808 130.223  1.00  0.00           N
ATOM    873  CA  ASP A  49      61.948  71.698 129.292  1.00  0.00           C
ATOM    875  CB  ASP A  49      60.488  71.508 128.743  1.00  0.00           C
ATOM    878  CG  ASP A  49      59.518  70.928 129.753  1.00  0.00           C
ATOM    879  OD1 ASP A  49      59.868  70.658 130.923  1.00  0.00           O
ATOM    880  OD2 ASP A  49      58.328  70.708 129.423  1.00  0.00           O
ATOM    881  C   ASP A  49      62.998  71.788 128.162  1.00  0.00           C
ATOM    882  O   ASP A  49      63.338  72.868 127.692  1.00  0.00           O
ATOM    883  N   LEU A  50      63.568  70.628 127.732  1.00  0.00           N
ATOM    885  CA  LEU A  50      64.728  70.558 126.853  1.00  0.00           C
ATOM    887  CB  LEU A  50      65.748  69.528 127.373  1.00  0.00           C
ATOM    890  CG  LEU A  50      67.178  69.708 126.862  1.00  0.00           C
ATOM    892  CD1 LEU A  50      67.328  69.088 125.482  1.00  0.00           C
ATOM    896  CD2 LEU A  50      67.618  71.168 127.002  1.00  0.00           C
ATOM    900  C   LEU A  50      64.428  70.068 125.463  1.00  0.00           C
ATOM    901  O   LEU A  50      64.098  68.898 125.262  1.00  0.00           O
ATOM    902  N   LEU A  51      64.588  70.928 124.463  1.00  0.00           N
ATOM    904  CA  LEU A  51      64.488  70.668 123.042  1.00  0.00           C
ATOM    906  CB  LEU A  51      64.848  72.028 122.432  1.00  0.00           C
ATOM    909  CG  LEU A  51      64.718  72.248 120.933  1.00  0.00           C
ATOM    911  CD1 LEU A  51      64.028  73.608 120.693  1.00  0.00           C
ATOM    915  CD2 LEU A  51      66.098  72.248 120.262  1.00  0.00           C
ATOM    919  C   LEU A  51      65.338  69.518 122.472  1.00  0.00           C
ATOM    920  O   LEU A  51      66.568  69.568 122.432  1.00  0.00           O
ATOM    921  N   PHE A  52      64.688  68.438 121.993  1.00  0.00           N
ATOM    923  CA  PHE A  52      65.318  67.248 121.452  1.00  0.00           C
ATOM    925  CB  PHE A  52      65.258  66.118 122.522  1.00  0.00           C
ATOM    928  CG  PHE A  52      63.858  65.698 122.913  1.00  0.00           C
ATOM    929  CD1 PHE A  52      63.068  64.908 122.052  1.00  0.00           C
ATOM    931  CE1 PHE A  52      61.788  64.508 122.432  1.00  0.00           C
ATOM    933  CZ  PHE A  52      61.308  64.838 123.702  1.00  0.00           C
ATOM    935  CD2 PHE A  52      63.378  65.978 124.192  1.00  0.00           C
ATOM    937  CE2 PHE A  52      62.108  65.568 124.593  1.00  0.00           C
ATOM    939  C   PHE A  52      64.688  66.778 120.143  1.00  0.00           C
ATOM    940  O   PHE A  52      63.548  67.128 119.823  1.00  0.00           O
ATOM    941  N   SER A  53      65.408  65.938 119.353  1.00  0.00           N
ATOM    943  CA  SER A  53      64.928  65.298 118.122  1.00  0.00           C
ATOM    945  CB  SER A  53      64.498  66.278 117.002  1.00  0.00           C
ATOM    948  OG  SER A  53      63.718  65.608 116.022  1.00  0.00           O
ATOM    950  C   SER A  53      66.078  64.458 117.562  1.00  0.00           C
ATOM    951  O   SER A  53      67.088  64.308 118.232  1.00  0.00           O
ATOM    952  N   SER A  54      65.988  63.938 116.322  1.00  0.00           N
ATOM    954  CA  SER A  54      67.148  63.608 115.492  1.00  0.00           C
ATOM    956  CB  SER A  54      67.188  62.138 115.022  1.00  0.00           C
ATOM    959  OG  SER A  54      68.258  61.858 114.113  1.00  0.00           O
ATOM    961  C   SER A  54      67.048  64.508 114.292  1.00  0.00           C
ATOM    962  O   SER A  54      65.978  64.568 113.682  1.00  0.00           O
ATOM    963  N   SER A  55      68.108  65.248 113.923  1.00  0.00           N
ATOM    965  CA  SER A  55      67.998  66.318 112.942  1.00  0.00           C
ATOM    967  CB  SER A  55      68.718  67.608 113.382  1.00  0.00           C
ATOM    970  OG  SER A  55      68.248  68.758 112.692  1.00  0.00           O
ATOM    972  C   SER A  55      68.698  65.868 111.692  1.00  0.00           C
ATOM    973  O   SER A  55      69.718  65.188 111.763  1.00  0.00           O
ATOM    974  N   LEU A  56      68.228  66.278 110.503  1.00  0.00           N
ATOM    976  CA  LEU A  56      68.828  65.798 109.272  1.00  0.00           C
ATOM    978  CB  LEU A  56      67.798  65.838 108.112  1.00  0.00           C
ATOM    981  CG  LEU A  56      66.518  65.008 108.322  1.00  0.00           C
ATOM    983  CD1 LEU A  56      65.738  65.028 107.002  1.00  0.00           C
ATOM    987  CD2 LEU A  56      66.688  63.548 108.783  1.00  0.00           C
ATOM    991  C   LEU A  56      70.028  66.588 108.763  1.00  0.00           C
ATOM    992  O   LEU A  56      70.528  66.308 107.673  1.00  0.00           O
ATOM    993  N   GLY A  57      70.518  67.598 109.502  1.00  0.00           N
ATOM    995  CA  GLY A  57      71.698  68.368 109.122  1.00  0.00           C
ATOM    998  C   GLY A  57      73.048  67.678 108.993  1.00  0.00           C
ATOM    999  O   GLY A  57      73.298  66.558 109.432  1.00  0.00           O
ATOM   1000  N   VAL A  58      74.008  68.408 108.392  1.00  0.00           N
ATOM   1002  CA  VAL A  58      75.418  68.058 108.312  1.00  0.00           C
ATOM   1004  CB  VAL A  58      76.108  68.948 107.262  1.00  0.00           C
ATOM   1006  CG1 VAL A  58      76.178  70.438 107.683  1.00  0.00           C
ATOM   1010  CG2 VAL A  58      77.508  68.398 106.923  1.00  0.00           C
ATOM   1014  C   VAL A  58      76.138  68.058 109.673  1.00  0.00           C
ATOM   1015  O   VAL A  58      76.918  67.168 110.013  1.00  0.00           O
ATOM   1016  N   THR A  59      75.868  69.048 110.542  1.00  0.00           N
ATOM   1018  CA  THR A  59      76.358  69.028 111.923  1.00  0.00           C
ATOM   1020  CB  THR A  59      75.968  70.288 112.662  1.00  0.00           C
ATOM   1022  OG1 THR A  59      74.628  70.648 112.312  1.00  0.00           O
ATOM   1024  CG2 THR A  59      76.878  71.388 112.132  1.00  0.00           C
ATOM   1028  C   THR A  59      75.808  67.898 112.753  1.00  0.00           C
ATOM   1029  O   THR A  59      76.518  67.198 113.473  1.00  0.00           O
ATOM   1030  N   SER A  60      74.498  67.698 112.643  1.00  0.00           N
ATOM   1032  CA  SER A  60      73.758  66.708 113.372  1.00  0.00           C
ATOM   1034  CB  SER A  60      72.248  66.848 113.202  1.00  0.00           C
ATOM   1037  OG  SER A  60      71.858  66.728 111.853  1.00  0.00           O
ATOM   1039  C   SER A  60      74.188  65.308 113.103  1.00  0.00           C
ATOM   1040  O   SER A  60      74.358  64.538 114.043  1.00  0.00           O
ATOM   1041  N   PHE A  61      74.478  64.978 111.823  1.00  0.00           N
ATOM   1043  CA  PHE A  61      75.098  63.708 111.462  1.00  0.00           C
ATOM   1045  CB  PHE A  61      75.298  63.548 109.923  1.00  0.00           C
ATOM   1048  CG  PHE A  61      75.948  62.228 109.562  1.00  0.00           C
ATOM   1049  CD1 PHE A  61      75.258  61.028 109.792  1.00  0.00           C
ATOM   1051  CE1 PHE A  61      75.858  59.788 109.522  1.00  0.00           C
ATOM   1053  CZ  PHE A  61      77.148  59.728 108.993  1.00  0.00           C
ATOM   1055  CD2 PHE A  61      77.248  62.148 109.023  1.00  0.00           C
ATOM   1057  CE2 PHE A  61      77.848  60.918 108.732  1.00  0.00           C
ATOM   1059  C   PHE A  61      76.418  63.478 112.173  1.00  0.00           C
ATOM   1060  O   PHE A  61      76.638  62.398 112.712  1.00  0.00           O
ATOM   1061  N   GLY A  62      77.308  64.488 112.253  1.00  0.00           N
ATOM   1063  CA  GLY A  62      78.558  64.338 112.982  1.00  0.00           C
ATOM   1066  C   GLY A  62      78.358  63.988 114.432  1.00  0.00           C
ATOM   1067  O   GLY A  62      78.998  63.098 114.993  1.00  0.00           O
ATOM   1068  N   ILE A  63      77.428  64.688 115.092  1.00  0.00           N
ATOM   1070  CA  ILE A  63      77.078  64.468 116.493  1.00  0.00           C
ATOM   1072  CB  ILE A  63      76.128  65.548 116.993  1.00  0.00           C
ATOM   1074  CG2 ILE A  63      75.788  65.298 118.473  1.00  0.00           C
ATOM   1078  CG1 ILE A  63      76.758  66.948 116.862  1.00  0.00           C
ATOM   1081  CD  ILE A  63      75.718  68.018 116.543  1.00  0.00           C
ATOM   1085  C   ILE A  63      76.518  63.078 116.753  1.00  0.00           C
ATOM   1086  O   ILE A  63      76.908  62.418 117.723  1.00  0.00           O
ATOM   1087  N   ARG A  64      75.648  62.578 115.833  1.00  0.00           N
ATOM   1089  CA  ARG A  64      75.198  61.198 115.822  1.00  0.00           C
ATOM   1091  CB  ARG A  64      74.238  60.888 114.632  1.00  0.00           C
ATOM   1094  CG  ARG A  64      72.878  61.618 114.533  1.00  0.00           C
ATOM   1097  CD  ARG A  64      72.288  61.228 113.162  1.00  0.00           C
ATOM   1100  NE  ARG A  64      71.078  62.028 112.793  1.00  0.00           N
ATOM   1102  CZ  ARG A  64      70.478  61.728 111.643  1.00  0.00           C
ATOM   1103  NH1 ARG A  64      71.078  61.028 110.713  1.00  0.00           N
ATOM   1106  NH2 ARG A  64      69.208  61.988 111.462  1.00  0.00           N
ATOM   1109  C   ARG A  64      76.328  60.188 115.693  1.00  0.00           C
ATOM   1110  O   ARG A  64      76.368  59.218 116.442  1.00  0.00           O
ATOM   1111  N   VAL A  65      77.308  60.408 114.762  1.00  0.00           N
ATOM   1113  CA  VAL A  65      78.478  59.558 114.562  1.00  0.00           C
ATOM   1115  CB  VAL A  65      79.308  60.048 113.372  1.00  0.00           C
ATOM   1117  CG1 VAL A  65      80.698  59.378 113.312  1.00  0.00           C
ATOM   1121  CG2 VAL A  65      78.568  59.768 112.052  1.00  0.00           C
ATOM   1125  C   VAL A  65      79.378  59.448 115.783  1.00  0.00           C
ATOM   1126  O   VAL A  65      79.728  58.348 116.213  1.00  0.00           O
ATOM   1127  N   PHE A  66      79.768  60.578 116.393  1.00  0.00           N
ATOM   1129  CA  PHE A  66      80.828  60.618 117.402  1.00  0.00           C
ATOM   1131  CB  PHE A  66      81.568  61.988 117.443  1.00  0.00           C
ATOM   1134  CG  PHE A  66      82.758  61.828 116.562  1.00  0.00           C
ATOM   1135  CD1 PHE A  66      82.578  61.848 115.183  1.00  0.00           C
ATOM   1137  CE1 PHE A  66      83.628  61.498 114.323  1.00  0.00           C
ATOM   1139  CZ  PHE A  66      84.868  61.138 114.863  1.00  0.00           C
ATOM   1141  CD2 PHE A  66      84.018  61.498 117.093  1.00  0.00           C
ATOM   1143  CE2 PHE A  66      85.078  61.158 116.243  1.00  0.00           C
ATOM   1145  C   PHE A  66      80.348  60.318 118.783  1.00  0.00           C
ATOM   1146  O   PHE A  66      81.118  59.868 119.622  1.00  0.00           O
ATOM   1147  N   SER A  67      79.068  60.568 119.062  1.00  0.00           N
ATOM   1149  CA  SER A  67      78.538  60.268 120.372  1.00  0.00           C
ATOM   1151  CB  SER A  67      77.848  61.528 120.942  1.00  0.00           C
ATOM   1154  OG  SER A  67      77.568  61.418 122.342  1.00  0.00           O
ATOM   1156  C   SER A  67      77.578  59.098 120.293  1.00  0.00           C
ATOM   1157  O   SER A  67      77.068  58.638 121.312  1.00  0.00           O
ATOM   1158  N   THR A  68      77.278  58.578 119.082  1.00  0.00           N
ATOM   1160  CA  THR A  68      76.638  57.278 118.912  1.00  0.00           C
ATOM   1162  CB  THR A  68      77.558  56.088 119.263  1.00  0.00           C
ATOM   1164  OG1 THR A  68      76.898  54.868 119.603  1.00  0.00           O
ATOM   1166  CG2 THR A  68      78.408  55.788 118.033  1.00  0.00           C
ATOM   1170  C   THR A  68      75.168  57.228 119.292  1.00  0.00           C
ATOM   1171  O   THR A  68      74.658  56.328 119.952  1.00  0.00           O
ATOM   1172  N   SER A  69      74.368  58.218 118.872  1.00  0.00           N
ATOM   1174  CA  SER A  69      72.938  58.128 119.122  1.00  0.00           C
ATOM   1176  CB  SER A  69      72.488  58.518 120.562  1.00  0.00           C
ATOM   1179  OG  SER A  69      72.428  59.938 120.772  1.00  0.00           O
ATOM   1181  C   SER A  69      72.188  58.978 118.132  1.00  0.00           C
ATOM   1182  O   SER A  69      72.778  59.638 117.292  1.00  0.00           O
ATOM   1183  N   SER A  70      70.848  58.948 118.262  1.00  0.00           N
ATOM   1185  CA  SER A  70      69.858  59.748 117.572  1.00  0.00           C
ATOM   1187  CB  SER A  70      68.478  59.198 118.083  1.00  0.00           C
ATOM   1190  OG  SER A  70      67.318  59.908 117.653  1.00  0.00           O
ATOM   1192  C   SER A  70      69.998  61.278 117.712  1.00  0.00           C
ATOM   1193  O   SER A  70      69.878  62.058 116.763  1.00  0.00           O
ATOM   1194  N   VAL A  71      70.268  61.768 118.923  1.00  0.00           N
ATOM   1196  CA  VAL A  71      70.148  63.158 119.303  1.00  0.00           C
ATOM   1198  CB  VAL A  71      69.628  63.188 120.752  1.00  0.00           C
ATOM   1200  CG1 VAL A  71      68.118  63.488 120.802  1.00  0.00           C
ATOM   1204  CG2 VAL A  71      69.838  61.858 121.512  1.00  0.00           C
ATOM   1208  C   VAL A  71      71.398  64.048 118.883  1.00  0.00           C
ATOM   1209  O   VAL A  71      72.398  63.528 118.402  1.00  0.00           O
ATOM   1210  N   SER A  72      71.368  65.428 118.933  1.00  0.00           N
ATOM   1212  CA  SER A  72      72.228  66.328 118.112  1.00  0.00           C
ATOM   1214  CB  SER A  72      71.968  66.318 116.573  1.00  0.00           C
ATOM   1217  OG  SER A  72      71.708  65.018 116.032  1.00  0.00           O
ATOM   1219  C   SER A  72      72.318  67.848 118.483  1.00  0.00           C
ATOM   1220  O   SER A  72      73.348  68.238 119.023  1.00  0.00           O
ATOM   1221  N   HIS A  73      71.318  68.758 118.223  1.00  0.00           N
ATOM   1223  CA  HIS A  73      71.248  70.188 118.682  1.00  0.00           C
ATOM   1225  CB  HIS A  73      70.878  71.058 117.432  1.00  0.00           C
ATOM   1228  ND1 HIS A  73      71.088  73.468 118.013  1.00  0.00           N
ATOM   1229  CG  HIS A  73      70.278  72.418 117.692  1.00  0.00           C
ATOM   1230  CE1 HIS A  73      70.268  74.428 118.423  1.00  0.00           C
ATOM   1232  NE2 HIS A  73      68.968  74.048 118.322  1.00  0.00           N
ATOM   1234  CD2 HIS A  73      68.968  72.758 117.842  1.00  0.00           C
ATOM   1236  C   HIS A  73      70.208  70.598 119.792  1.00  0.00           C
ATOM   1237  O   HIS A  73      69.018  70.578 119.543  1.00  0.00           O
ATOM   1238  N   VAL A  74      70.568  70.948 121.053  1.00  0.00           N
ATOM   1240  CA  VAL A  74      69.678  71.138 122.212  1.00  0.00           C
ATOM   1242  CB  VAL A  74      70.238  70.338 123.402  1.00  0.00           C
ATOM   1244  CG1 VAL A  74      71.718  70.568 123.532  1.00  0.00           C
ATOM   1248  CG2 VAL A  74      69.808  70.838 124.772  1.00  0.00           C
ATOM   1252  C   VAL A  74      69.368  72.598 122.653  1.00  0.00           C
ATOM   1253  O   VAL A  74      70.168  73.508 122.472  1.00  0.00           O
ATOM   1254  N   ALA A  75      68.188  72.848 123.302  1.00  0.00           N
ATOM   1256  CA  ALA A  75      67.758  74.138 123.802  1.00  0.00           C
ATOM   1258  CB  ALA A  75      66.948  74.808 122.712  1.00  0.00           C
ATOM   1262  C   ALA A  75      66.768  74.138 124.963  1.00  0.00           C
ATOM   1263  O   ALA A  75      65.988  73.208 125.112  1.00  0.00           O
ATOM   1264  N   ILE A  76      66.698  75.208 125.772  1.00  0.00           N
ATOM   1266  CA  ILE A  76      65.728  75.318 126.862  1.00  0.00           C
ATOM   1268  CB  ILE A  76      66.278  76.028 128.112  1.00  0.00           C
ATOM   1270  CG2 ILE A  76      65.448  75.538 129.323  1.00  0.00           C
ATOM   1274  CG1 ILE A  76      67.778  75.738 128.312  1.00  0.00           C
ATOM   1277  CD  ILE A  76      68.398  76.408 129.533  1.00  0.00           C
ATOM   1281  C   ILE A  76      64.478  76.058 126.412  1.00  0.00           C
ATOM   1282  O   ILE A  76      64.538  77.198 125.942  1.00  0.00           O
ATOM   1283  N   PHE A  77      63.278  75.468 126.622  1.00  0.00           N
ATOM   1285  CA  PHE A  77      61.998  76.138 126.622  1.00  0.00           C
ATOM   1287  CB  PHE A  77      60.818  75.118 126.732  1.00  0.00           C
ATOM   1290  CG  PHE A  77      59.448  75.748 126.632  1.00  0.00           C
ATOM   1291  CD1 PHE A  77      58.878  76.028 125.382  1.00  0.00           C
ATOM   1293  CE1 PHE A  77      57.598  76.608 125.302  1.00  0.00           C
ATOM   1295  CZ  PHE A  77      56.858  76.858 126.462  1.00  0.00           C
ATOM   1297  CD2 PHE A  77      58.708  76.038 127.783  1.00  0.00           C
ATOM   1299  CE2 PHE A  77      57.418  76.568 127.712  1.00  0.00           C
ATOM   1301  C   PHE A  77      61.878  77.228 127.702  1.00  0.00           C
ATOM   1302  O   PHE A  77      62.488  77.158 128.763  1.00  0.00           O
ATOM   1303  N   LEU A  78      61.078  78.288 127.472  1.00  0.00           N
ATOM   1305  CA  LEU A  78      60.698  79.168 128.553  1.00  0.00           C
ATOM   1307  CB  LEU A  78      61.808  80.228 128.783  1.00  0.00           C
ATOM   1310  CG  LEU A  78      61.738  81.168 130.003  1.00  0.00           C
ATOM   1312  CD1 LEU A  78      60.628  82.228 129.963  1.00  0.00           C
ATOM   1316  CD2 LEU A  78      61.608  80.348 131.272  1.00  0.00           C
ATOM   1320  C   LEU A  78      59.308  79.698 128.232  1.00  0.00           C
ATOM   1321  O   LEU A  78      58.988  79.988 127.083  1.00  0.00           O
ATOM   1322  N   GLY A  79      58.398  79.778 129.232  1.00  0.00           N
ATOM   1324  CA  GLY A  79      56.958  79.908 129.012  1.00  0.00           C
ATOM   1327  C   GLY A  79      56.448  81.318 128.883  1.00  0.00           C
ATOM   1328  O   GLY A  79      55.248  81.548 128.812  1.00  0.00           O
ATOM   1329  N   ASP A  80      57.368  82.278 128.833  1.00  0.00           N
ATOM   1331  CA  ASP A  80      57.088  83.698 128.802  1.00  0.00           C
ATOM   1333  CB  ASP A  80      57.918  84.378 129.912  1.00  0.00           C
ATOM   1336  CG  ASP A  80      57.458  85.798 130.223  1.00  0.00           C
ATOM   1337  OD1 ASP A  80      56.388  86.228 129.723  1.00  0.00           O
ATOM   1338  OD2 ASP A  80      58.178  86.428 131.042  1.00  0.00           O
ATOM   1339  C   ASP A  80      57.388  84.228 127.402  1.00  0.00           C
ATOM   1340  O   ASP A  80      58.008  85.268 127.202  1.00  0.00           O
ATOM   1341  N   ASN A  81      56.998  83.438 126.372  1.00  0.00           N
ATOM   1343  CA  ASN A  81      56.948  83.748 124.963  1.00  0.00           C
ATOM   1345  CB  ASN A  81      56.378  85.168 124.613  1.00  0.00           C
ATOM   1348  CG  ASN A  81      54.908  85.298 124.972  1.00  0.00           C
ATOM   1349  OD1 ASN A  81      54.448  86.268 125.583  1.00  0.00           O
ATOM   1350  ND2 ASN A  81      54.108  84.268 124.562  1.00  0.00           N
ATOM   1353  C   ASN A  81      58.258  83.528 124.242  1.00  0.00           C
ATOM   1354  O   ASN A  81      58.448  84.068 123.153  1.00  0.00           O
ATOM   1355  N   ASN A  82      59.218  82.768 124.792  1.00  0.00           N
ATOM   1357  CA  ASN A  82      60.598  82.918 124.372  1.00  0.00           C
ATOM   1359  CB  ASN A  82      61.198  84.128 125.143  1.00  0.00           C
ATOM   1362  CG  ASN A  82      60.688  85.488 124.642  1.00  0.00           C
ATOM   1363  OD1 ASN A  82      60.808  85.888 123.483  1.00  0.00           O
ATOM   1364  ND2 ASN A  82      60.088  86.268 125.573  1.00  0.00           N
ATOM   1367  C   ASN A  82      61.378  81.638 124.702  1.00  0.00           C
ATOM   1368  O   ASN A  82      61.278  81.158 125.822  1.00  0.00           O
ATOM   1369  N   VAL A  83      62.198  81.048 123.802  1.00  0.00           N
ATOM   1371  CA  VAL A  83      62.978  79.828 124.092  1.00  0.00           C
ATOM   1373  CB  VAL A  83      62.438  78.578 123.372  1.00  0.00           C
ATOM   1375  CG1 VAL A  83      60.978  78.348 123.783  1.00  0.00           C
ATOM   1379  CG2 VAL A  83      62.558  78.708 121.842  1.00  0.00           C
ATOM   1383  C   VAL A  83      64.448  80.008 123.722  1.00  0.00           C
ATOM   1384  O   VAL A  83      64.758  80.818 122.863  1.00  0.00           O
ATOM   1385  N   ALA A  84      65.408  79.308 124.353  1.00  0.00           N
ATOM   1387  CA  ALA A  84      66.828  79.608 124.253  1.00  0.00           C
ATOM   1389  CB  ALA A  84      67.368  80.048 125.632  1.00  0.00           C
ATOM   1393  C   ALA A  84      67.668  78.428 123.783  1.00  0.00           C
ATOM   1394  O   ALA A  84      67.698  77.398 124.443  1.00  0.00           O
ATOM   1395  N   GLU A  85      68.438  78.548 122.683  1.00  0.00           N
ATOM   1397  CA  GLU A  85      69.298  77.468 122.192  1.00  0.00           C
ATOM   1399  CB  GLU A  85      68.818  76.828 120.863  1.00  0.00           C
ATOM   1402  CG  GLU A  85      67.318  77.018 120.573  1.00  0.00           C
ATOM   1405  CD  GLU A  85      67.048  78.188 119.663  1.00  0.00           C
ATOM   1406  OE1 GLU A  85      67.918  79.088 119.572  1.00  0.00           O
ATOM   1407  OE2 GLU A  85      65.958  78.178 119.033  1.00  0.00           O
ATOM   1408  C   GLU A  85      70.658  78.008 121.882  1.00  0.00           C
ATOM   1409  O   GLU A  85      70.848  79.218 121.893  1.00  0.00           O
ATOM   1410  N   ALA A  86      71.638  77.128 121.582  1.00  0.00           N
ATOM   1412  CA  ALA A  86      72.928  77.538 121.053  1.00  0.00           C
ATOM   1414  CB  ALA A  86      74.038  77.338 122.103  1.00  0.00           C
ATOM   1418  C   ALA A  86      73.258  76.778 119.772  1.00  0.00           C
ATOM   1419  O   ALA A  86      72.718  75.708 119.533  1.00  0.00           O
ATOM   1420  N   THR A  87      74.188  77.318 118.942  1.00  0.00           N
ATOM   1422  CA  THR A  87      74.998  76.658 117.893  1.00  0.00           C
ATOM   1424  CB  THR A  87      75.198  75.148 117.982  1.00  0.00           C
ATOM   1426  OG1 THR A  87      75.878  74.528 116.893  1.00  0.00           O
ATOM   1428  CG2 THR A  87      76.088  74.968 119.202  1.00  0.00           C
ATOM   1432  C   THR A  87      74.688  77.058 116.482  1.00  0.00           C
ATOM   1433  O   THR A  87      75.398  77.888 115.942  1.00  0.00           O
ATOM   1434  N   GLY A  88      73.628  76.488 115.872  1.00  0.00           N
ATOM   1436  CA  GLY A  88      73.328  76.728 114.463  1.00  0.00           C
ATOM   1439  C   GLY A  88      72.778  78.108 114.232  1.00  0.00           C
ATOM   1440  O   GLY A  88      72.568  78.538 113.103  1.00  0.00           O
ATOM   1441  N   ALA A  89      72.478  78.818 115.323  1.00  0.00           N
ATOM   1443  CA  ALA A  89      71.758  80.058 115.253  1.00  0.00           C
ATOM   1445  CB  ALA A  89      70.258  79.698 115.122  1.00  0.00           C
ATOM   1449  C   ALA A  89      72.038  80.888 116.493  1.00  0.00           C
ATOM   1450  O   ALA A  89      71.138  81.508 117.052  1.00  0.00           O
ATOM   1451  N   GLY A  90      73.318  80.938 116.943  1.00  0.00           N
ATOM   1453  CA  GLY A  90      73.748  81.688 118.122  1.00  0.00           C
ATOM   1456  C   GLY A  90      73.178  81.228 119.432  1.00  0.00           C
ATOM   1457  O   GLY A  90      72.438  80.248 119.463  1.00  0.00           O
ATOM   1458  N   VAL A  91      73.508  81.928 120.542  1.00  0.00           N
ATOM   1460  CA  VAL A  91      72.828  81.678 121.792  1.00  0.00           C
ATOM   1462  CB  VAL A  91      73.678  81.358 123.003  1.00  0.00           C
ATOM   1464  CG1 VAL A  91      74.598  82.518 123.392  1.00  0.00           C
ATOM   1468  CG2 VAL A  91      72.728  80.898 124.143  1.00  0.00           C
ATOM   1472  C   VAL A  91      71.788  82.738 122.052  1.00  0.00           C
ATOM   1473  O   VAL A  91      72.048  83.888 122.402  1.00  0.00           O
ATOM   1474  N   GLN A  92      70.528  82.358 121.812  1.00  0.00           N
ATOM   1476  CA  GLN A  92      69.498  83.338 121.732  1.00  0.00           C
ATOM   1478  CB  GLN A  92      69.488  84.128 120.382  1.00  0.00           C
ATOM   1481  CG  GLN A  92      70.228  83.428 119.232  1.00  0.00           C
ATOM   1484  CD  GLN A  92      69.878  84.028 117.872  1.00  0.00           C
ATOM   1485  OE1 GLN A  92      68.718  84.158 117.493  1.00  0.00           O
ATOM   1486  NE2 GLN A  92      70.908  84.408 117.083  1.00  0.00           N
ATOM   1489  C   GLN A  92      68.128  82.808 122.022  1.00  0.00           C
ATOM   1490  O   GLN A  92      67.788  81.658 121.763  1.00  0.00           O
ATOM   1491  N   ILE A  93      67.298  83.718 122.552  1.00  0.00           N
ATOM   1493  CA  ILE A  93      65.848  83.718 122.503  1.00  0.00           C
ATOM   1495  CB  ILE A  93      65.308  84.878 123.322  1.00  0.00           C
ATOM   1497  CG2 ILE A  93      63.788  85.028 123.103  1.00  0.00           C
ATOM   1501  CG1 ILE A  93      65.658  84.718 124.823  1.00  0.00           C
ATOM   1504  CD  ILE A  93      65.298  83.358 125.423  1.00  0.00           C
ATOM   1508  C   ILE A  93      65.208  83.678 121.123  1.00  0.00           C
ATOM   1509  O   ILE A  93      65.448  84.528 120.262  1.00  0.00           O
ATOM   1510  N   VAL A  94      64.338  82.668 120.933  1.00  0.00           N
ATOM   1512  CA  VAL A  94      63.588  82.438 119.723  1.00  0.00           C
ATOM   1514  CB  VAL A  94      64.248  81.388 118.822  1.00  0.00           C
ATOM   1516  CG1 VAL A  94      63.968  81.698 117.342  1.00  0.00           C
ATOM   1520  CG2 VAL A  94      65.768  81.398 119.012  1.00  0.00           C
ATOM   1524  C   VAL A  94      62.178  81.998 120.112  1.00  0.00           C
ATOM   1525  O   VAL A  94      61.678  82.258 121.213  1.00  0.00           O
ATOM   1526  N   SER A  95      61.488  81.318 119.192  1.00  0.00           N
ATOM   1528  CA  SER A  95      60.078  81.028 119.213  1.00  0.00           C
ATOM   1530  CB  SER A  95      59.318  81.728 118.042  1.00  0.00           C
ATOM   1533  OG  SER A  95      57.938  81.378 117.992  1.00  0.00           O
ATOM   1535  C   SER A  95      59.848  79.538 119.062  1.00  0.00           C
ATOM   1536  O   SER A  95      60.498  78.918 118.243  1.00  0.00           O
ATOM   1537  N   LEU A  96      58.828  78.978 119.753  1.00  0.00           N
ATOM   1539  CA  LEU A  96      58.298  77.658 119.452  1.00  0.00           C
ATOM   1541  CB  LEU A  96      57.558  77.038 120.662  1.00  0.00           C
ATOM   1544  CG  LEU A  96      58.428  76.298 121.713  1.00  0.00           C
ATOM   1546  CD1 LEU A  96      57.648  75.088 122.272  1.00  0.00           C
ATOM   1550  CD2 LEU A  96      59.818  75.848 121.243  1.00  0.00           C
ATOM   1554  C   LEU A  96      57.388  77.588 118.223  1.00  0.00           C
ATOM   1555  O   LEU A  96      56.758  76.568 117.982  1.00  0.00           O
ATOM   1556  N   LYS A  97      57.458  78.568 117.303  1.00  0.00           N
ATOM   1558  CA  LYS A  97      57.368  78.258 115.882  1.00  0.00           C
ATOM   1560  CB  LYS A  97      57.598  79.478 114.972  1.00  0.00           C
ATOM   1563  CG  LYS A  97      56.408  80.408 114.873  1.00  0.00           C
ATOM   1566  CD  LYS A  97      56.698  81.488 113.822  1.00  0.00           C
ATOM   1569  CE  LYS A  97      55.408  82.118 113.333  1.00  0.00           C
ATOM   1572  NZ  LYS A  97      55.608  82.908 112.113  1.00  0.00           N
ATOM   1576  C   LYS A  97      58.398  77.238 115.452  1.00  0.00           C
ATOM   1577  O   LYS A  97      58.158  76.348 114.652  1.00  0.00           O
ATOM   1578  N   LYS A  98      59.598  77.328 116.032  1.00  0.00           N
ATOM   1580  CA  LYS A  98      60.638  76.358 115.843  1.00  0.00           C
ATOM   1582  CB  LYS A  98      62.028  76.908 116.213  1.00  0.00           C
ATOM   1585  CG  LYS A  98      62.588  77.908 115.173  1.00  0.00           C
ATOM   1588  CD  LYS A  98      62.048  79.338 115.332  1.00  0.00           C
ATOM   1591  CE  LYS A  98      62.588  80.348 114.312  1.00  0.00           C
ATOM   1594  NZ  LYS A  98      64.058  80.298 114.163  1.00  0.00           N
ATOM   1598  C   LYS A  98      60.348  75.008 116.473  1.00  0.00           C
ATOM   1599  O   LYS A  98      61.098  74.078 116.222  1.00  0.00           O
ATOM   1600  N   ALA A  99      59.218  74.818 117.183  1.00  0.00           N
ATOM   1602  CA  ALA A  99      58.778  73.498 117.583  1.00  0.00           C
ATOM   1604  CB  ALA A  99      57.788  73.548 118.753  1.00  0.00           C
ATOM   1608  C   ALA A  99      58.198  72.698 116.423  1.00  0.00           C
ATOM   1609  O   ALA A  99      58.028  71.488 116.503  1.00  0.00           O
ATOM   1610  N   MET A 100      57.988  73.348 115.262  1.00  0.00           N
ATOM   1612  CA  MET A 100      57.908  72.708 113.952  1.00  0.00           C
ATOM   1614  CB  MET A 100      57.758  73.788 112.842  1.00  0.00           C
ATOM   1617  CG  MET A 100      56.388  74.518 112.933  1.00  0.00           C
ATOM   1620  SD  MET A 100      56.028  75.898 111.772  1.00  0.00           S
ATOM   1621  CE  MET A 100      57.678  76.488 111.302  1.00  0.00           C
ATOM   1625  C   MET A 100      59.108  71.818 113.613  1.00  0.00           C
ATOM   1626  O   MET A 100      59.028  70.858 112.852  1.00  0.00           O
ATOM   1627  N   LYS A 101      60.298  72.168 114.143  1.00  0.00           N
ATOM   1629  CA  LYS A 101      61.548  71.518 113.812  1.00  0.00           C
ATOM   1631  CB  LYS A 101      62.458  72.548 113.073  1.00  0.00           C
ATOM   1634  CG  LYS A 101      62.028  72.768 111.613  1.00  0.00           C
ATOM   1637  CD  LYS A 101      62.328  71.548 110.732  1.00  0.00           C
ATOM   1640  CE  LYS A 101      63.728  71.528 110.133  1.00  0.00           C
ATOM   1643  NZ  LYS A 101      63.938  72.648 109.202  1.00  0.00           N
ATOM   1647  C   LYS A 101      62.288  70.928 114.993  1.00  0.00           C
ATOM   1648  O   LYS A 101      63.398  70.438 114.832  1.00  0.00           O
ATOM   1649  N   HIS A 102      61.708  70.998 116.202  1.00  0.00           N
ATOM   1651  CA  HIS A 102      62.438  70.878 117.452  1.00  0.00           C
ATOM   1653  CB  HIS A 102      63.248  72.198 117.712  1.00  0.00           C
ATOM   1656  ND1 HIS A 102      63.798  73.768 115.802  1.00  0.00           N
ATOM   1658  CG  HIS A 102      64.188  72.748 116.632  1.00  0.00           C
ATOM   1659  CE1 HIS A 102      64.888  74.198 115.122  1.00  0.00           C
ATOM   1661  NE2 HIS A 102      65.968  73.528 115.463  1.00  0.00           N
ATOM   1662  CD2 HIS A 102      65.528  72.638 116.442  1.00  0.00           C
ATOM   1664  C   HIS A 102      61.408  70.608 118.573  1.00  0.00           C
ATOM   1665  O   HIS A 102      60.228  70.808 118.302  1.00  0.00           O
ATOM   1666  N   SER A 103      61.738  70.168 119.823  1.00  0.00           N
ATOM   1668  CA  SER A 103      60.668  69.838 120.812  1.00  0.00           C
ATOM   1670  CB  SER A 103      59.698  68.698 120.363  1.00  0.00           C
ATOM   1673  OG  SER A 103      60.408  67.498 120.003  1.00  0.00           O
ATOM   1675  C   SER A 103      61.128  69.318 122.192  1.00  0.00           C
ATOM   1676  O   SER A 103      62.058  68.528 122.243  1.00  0.00           O
ATOM   1677  N   ASP A 104      60.518  69.748 123.322  1.00  0.00           N
ATOM   1679  CA  ASP A 104      61.228  69.888 124.593  1.00  0.00           C
ATOM   1681  CB  ASP A 104      61.208  71.418 124.982  1.00  0.00           C
ATOM   1684  CG  ASP A 104      61.418  72.458 123.862  1.00  0.00           C
ATOM   1685  OD1 ASP A 104      62.158  73.438 124.122  1.00  0.00           O
ATOM   1686  OD2 ASP A 104      60.738  72.368 122.802  1.00  0.00           O
ATOM   1687  C   ASP A 104      60.758  69.038 125.833  1.00  0.00           C
ATOM   1688  O   ASP A 104      59.558  68.958 126.053  1.00  0.00           O
ATOM   1689  N   LYS A 105      61.658  68.418 126.692  1.00  0.00           N
ATOM   1691  CA  LYS A 105      61.398  68.058 128.143  1.00  0.00           C
ATOM   1693  CB  LYS A 105      60.188  67.108 128.392  1.00  0.00           C
ATOM   1696  CG  LYS A 105      59.748  67.068 129.863  1.00  0.00           C
ATOM   1699  CD  LYS A 105      58.258  66.948 130.122  1.00  0.00           C
ATOM   1702  CE  LYS A 105      57.928  67.508 131.503  1.00  0.00           C
ATOM   1705  NZ  LYS A 105      57.698  68.958 131.412  1.00  0.00           N
ATOM   1709  C   LYS A 105      62.638  67.578 128.993  1.00  0.00           C
ATOM   1710  O   LYS A 105      63.728  67.498 128.462  1.00  0.00           O
ATOM   1711  N   LEU A 106      62.528  67.298 130.352  1.00  0.00           N
ATOM   1713  CA  LEU A 106      63.318  66.428 131.253  1.00  0.00           C
ATOM   1715  CB  LEU A 106      64.648  67.128 131.652  1.00  0.00           C
ATOM   1718  CG  LEU A 106      65.748  66.558 132.583  1.00  0.00           C
ATOM   1720  CD1 LEU A 106      65.688  67.228 133.962  1.00  0.00           C
ATOM   1724  CD2 LEU A 106      65.978  65.038 132.662  1.00  0.00           C
ATOM   1728  C   LEU A 106      62.558  65.998 132.533  1.00  0.00           C
ATOM   1729  O   LEU A 106      61.558  66.588 132.942  1.00  0.00           O
ATOM   1730  N   PHE A 107      62.978  64.878 133.162  1.00  0.00           N
ATOM   1732  CA  PHE A 107      62.458  64.278 134.393  1.00  0.00           C
ATOM   1734  CB  PHE A 107      63.108  62.888 134.652  1.00  0.00           C
ATOM   1737  CG  PHE A 107      62.458  62.118 135.793  1.00  0.00           C
ATOM   1738  CD1 PHE A 107      61.318  61.338 135.533  1.00  0.00           C
ATOM   1740  CE1 PHE A 107      60.648  60.658 136.552  1.00  0.00           C
ATOM   1742  CZ  PHE A 107      61.128  60.728 137.863  1.00  0.00           C
ATOM   1744  CD2 PHE A 107      62.948  62.158 137.113  1.00  0.00           C
ATOM   1746  CE2 PHE A 107      62.278  61.478 138.143  1.00  0.00           C
ATOM   1748  C   PHE A 107      62.518  65.078 135.673  1.00  0.00           C
ATOM   1749  O   PHE A 107      61.508  65.188 136.372  1.00  0.00           O
ATOM   1750  N   VAL A 108      63.668  65.668 136.062  1.00  0.00           N
ATOM   1752  CA  VAL A 108      63.878  66.298 137.373  1.00  0.00           C
ATOM   1754  CB  VAL A 108      65.298  66.858 137.472  1.00  0.00           C
ATOM   1756  CG1 VAL A 108      65.518  67.538 138.842  1.00  0.00           C
ATOM   1760  CG2 VAL A 108      66.318  65.718 137.282  1.00  0.00           C
ATOM   1764  C   VAL A 108      62.858  67.408 137.612  1.00  0.00           C
ATOM   1765  O   VAL A 108      62.268  67.578 138.673  1.00  0.00           O
ATOM   1766  N   LEU A 109      62.568  68.118 136.523  1.00  0.00           N
ATOM   1768  CA  LEU A 109      61.698  69.258 136.452  1.00  0.00           C
ATOM   1770  CB  LEU A 109      62.168  70.168 135.312  1.00  0.00           C
ATOM   1773  CG  LEU A 109      63.688  70.358 135.162  1.00  0.00           C
ATOM   1775  CD1 LEU A 109      63.918  71.058 133.842  1.00  0.00           C
ATOM   1779  CD2 LEU A 109      64.268  71.188 136.312  1.00  0.00           C
ATOM   1783  C   LEU A 109      60.268  68.838 136.123  1.00  0.00           C
ATOM   1784  O   LEU A 109      59.398  69.688 135.962  1.00  0.00           O
ATOM   1785  N   ARG A 110      59.958  67.528 136.062  1.00  0.00           N
ATOM   1787  CA  ARG A 110      58.588  67.068 135.993  1.00  0.00           C
ATOM   1789  CB  ARG A 110      58.458  65.528 135.772  1.00  0.00           C
ATOM   1792  CG  ARG A 110      58.858  65.078 134.342  1.00  0.00           C
ATOM   1795  CD  ARG A 110      58.868  63.548 134.092  1.00  0.00           C
ATOM   1798  NE  ARG A 110      59.518  63.258 132.762  1.00  0.00           N
ATOM   1800  CZ  ARG A 110      58.888  63.448 131.613  1.00  0.00           C
ATOM   1801  NH1 ARG A 110      57.588  63.568 131.523  1.00  0.00           N
ATOM   1804  NH2 ARG A 110      59.558  63.478 130.482  1.00  0.00           N
ATOM   1807  C   ARG A 110      57.738  67.538 137.152  1.00  0.00           C
ATOM   1808  O   ARG A 110      56.618  67.958 136.923  1.00  0.00           O
ATOM   1809  N   VAL A 111      58.258  67.538 138.402  1.00  0.00           N
ATOM   1811  CA  VAL A 111      57.448  67.998 139.533  1.00  0.00           C
ATOM   1813  CB  VAL A 111      57.578  67.148 140.802  1.00  0.00           C
ATOM   1815  CG1 VAL A 111      57.048  65.738 140.482  1.00  0.00           C
ATOM   1819  CG2 VAL A 111      59.008  67.058 141.353  1.00  0.00           C
ATOM   1823  C   VAL A 111      57.488  69.498 139.842  1.00  0.00           C
ATOM   1824  O   VAL A 111      56.468  69.968 140.352  1.00  0.00           O
ATOM   1825  N   PRO A 112      58.488  70.348 139.583  1.00  0.00           N
ATOM   1826  CD  PRO A 112      59.898  69.968 139.632  1.00  0.00           C
ATOM   1829  CA  PRO A 112      58.338  71.808 139.583  1.00  0.00           C
ATOM   1831  CB  PRO A 112      59.748  72.298 139.213  1.00  0.00           C
ATOM   1834  CG  PRO A 112      60.678  71.268 139.842  1.00  0.00           C
ATOM   1837  C   PRO A 112      57.308  72.428 138.632  1.00  0.00           C
ATOM   1838  O   PRO A 112      57.378  72.198 137.423  1.00  0.00           O
ATOM   1839  N   ASP A 113      56.418  73.308 139.163  1.00  0.00           N
ATOM   1841  CA  ASP A 113      55.718  74.358 138.433  1.00  0.00           C
ATOM   1843  CB  ASP A 113      54.838  75.248 139.372  1.00  0.00           C
ATOM   1846  CG  ASP A 113      53.788  74.498 140.173  1.00  0.00           C
ATOM   1847  OD1 ASP A 113      53.588  73.288 139.952  1.00  0.00           O
ATOM   1848  OD2 ASP A 113      53.118  75.198 140.983  1.00  0.00           O
ATOM   1849  C   ASP A 113      56.618  75.318 137.633  1.00  0.00           C
ATOM   1850  O   ASP A 113      57.848  75.288 137.673  1.00  0.00           O
ATOM   1851  N   LEU A 114      56.018  76.298 136.912  1.00  0.00           N
ATOM   1853  CA  LEU A 114      56.738  77.378 136.263  1.00  0.00           C
ATOM   1855  CB  LEU A 114      55.738  78.338 135.542  1.00  0.00           C
ATOM   1858  CG  LEU A 114      54.488  77.718 134.912  1.00  0.00           C
ATOM   1860  CD1 LEU A 114      53.728  78.768 134.092  1.00  0.00           C
ATOM   1864  CD2 LEU A 114      54.768  76.558 133.982  1.00  0.00           C
ATOM   1868  C   LEU A 114      57.538  78.248 137.212  1.00  0.00           C
ATOM   1869  O   LEU A 114      58.728  78.498 137.022  1.00  0.00           O
ATOM   1870  N   THR A 115      56.868  78.698 138.293  1.00  0.00           N
ATOM   1872  CA  THR A 115      57.288  79.748 139.202  1.00  0.00           C
ATOM   1874  CB  THR A 115      56.098  80.458 139.842  1.00  0.00           C
ATOM   1876  OG1 THR A 115      55.308  79.558 140.592  1.00  0.00           O
ATOM   1878  CG2 THR A 115      55.128  81.038 138.792  1.00  0.00           C
ATOM   1882  C   THR A 115      58.288  79.378 140.293  1.00  0.00           C
ATOM   1883  O   THR A 115      58.848  80.328 140.843  1.00  0.00           O
ATOM   1884  N   PRO A 116      58.608  78.128 140.693  1.00  0.00           N
ATOM   1885  CD  PRO A 116      57.688  76.998 140.682  1.00  0.00           C
ATOM   1888  CA  PRO A 116      59.798  77.768 141.433  1.00  0.00           C
ATOM   1890  CB  PRO A 116      59.898  76.268 141.123  1.00  0.00           C
ATOM   1893  CG  PRO A 116      58.448  75.828 141.322  1.00  0.00           C
ATOM   1896  C   PRO A 116      61.088  78.498 141.173  1.00  0.00           C
ATOM   1897  O   PRO A 116      61.438  78.798 140.033  1.00  0.00           O
ATOM   1898  N   GLN A 117      61.868  78.678 142.253  1.00  0.00           N
ATOM   1900  CA  GLN A 117      63.178  79.308 142.262  1.00  0.00           C
ATOM   1902  CB  GLN A 117      63.778  79.178 143.702  1.00  0.00           C
ATOM   1905  CG  GLN A 117      64.158  77.738 144.143  1.00  0.00           C
ATOM   1908  CD  GLN A 117      64.598  77.638 145.603  1.00  0.00           C
ATOM   1909  OE1 GLN A 117      64.908  78.638 146.253  1.00  0.00           O
ATOM   1910  NE2 GLN A 117      64.648  76.398 146.132  1.00  0.00           N
ATOM   1913  C   GLN A 117      64.138  78.668 141.272  1.00  0.00           C
ATOM   1914  O   GLN A 117      64.878  79.338 140.562  1.00  0.00           O
ATOM   1915  N   GLN A 118      64.098  77.328 141.152  1.00  0.00           N
ATOM   1917  CA  GLN A 118      64.988  76.608 140.293  1.00  0.00           C
ATOM   1919  CB  GLN A 118      64.828  75.098 140.573  1.00  0.00           C
ATOM   1922  CG  GLN A 118      63.518  74.388 140.153  1.00  0.00           C
ATOM   1925  CD  GLN A 118      63.638  73.848 138.722  1.00  0.00           C
ATOM   1926  OE1 GLN A 118      64.738  73.468 138.302  1.00  0.00           O
ATOM   1927  NE2 GLN A 118      62.518  73.808 137.972  1.00  0.00           N
ATOM   1930  C   GLN A 118      64.788  76.978 138.842  1.00  0.00           C
ATOM   1931  O   GLN A 118      65.758  77.228 138.132  1.00  0.00           O
ATOM   1932  N   ALA A 119      63.528  77.098 138.392  1.00  0.00           N
ATOM   1934  CA  ALA A 119      63.188  77.538 137.072  1.00  0.00           C
ATOM   1936  CB  ALA A 119      61.668  77.438 136.952  1.00  0.00           C
ATOM   1940  C   ALA A 119      63.658  78.948 136.772  1.00  0.00           C
ATOM   1941  O   ALA A 119      64.198  79.248 135.713  1.00  0.00           O
ATOM   1942  N   THR A 120      63.488  79.858 137.762  1.00  0.00           N
ATOM   1944  CA  THR A 120      63.988  81.228 137.723  1.00  0.00           C
ATOM   1946  CB  THR A 120      63.558  82.068 138.912  1.00  0.00           C
ATOM   1948  OG1 THR A 120      62.138  82.068 139.012  1.00  0.00           O
ATOM   1950  CG2 THR A 120      63.988  83.538 138.732  1.00  0.00           C
ATOM   1954  C   THR A 120      65.488  81.288 137.583  1.00  0.00           C
ATOM   1955  O   THR A 120      65.998  82.048 136.753  1.00  0.00           O
ATOM   1956  N   ASP A 121      66.238  80.458 138.333  1.00  0.00           N
ATOM   1958  CA  ASP A 121      67.658  80.268 138.162  1.00  0.00           C
ATOM   1960  CB  ASP A 121      68.268  79.428 139.323  1.00  0.00           C
ATOM   1963  CG  ASP A 121      68.378  80.238 140.612  1.00  0.00           C
ATOM   1964  OD1 ASP A 121      67.798  81.358 140.673  1.00  0.00           O
ATOM   1965  OD2 ASP A 121      69.058  79.738 141.543  1.00  0.00           O
ATOM   1966  C   ASP A 121      68.068  79.718 136.803  1.00  0.00           C
ATOM   1967  O   ASP A 121      68.958  80.288 136.173  1.00  0.00           O
ATOM   1968  N   ILE A 122      67.388  78.678 136.232  1.00  0.00           N
ATOM   1970  CA  ILE A 122      67.688  78.178 134.882  1.00  0.00           C
ATOM   1972  CB  ILE A 122      66.738  77.058 134.403  1.00  0.00           C
ATOM   1974  CG2 ILE A 122      67.118  76.598 132.972  1.00  0.00           C
ATOM   1978  CG1 ILE A 122      66.698  75.808 135.312  1.00  0.00           C
ATOM   1981  CD  ILE A 122      65.468  74.928 135.042  1.00  0.00           C
ATOM   1985  C   ILE A 122      67.628  79.308 133.842  1.00  0.00           C
ATOM   1986  O   ILE A 122      68.558  79.518 133.062  1.00  0.00           O
ATOM   1987  N   THR A 123      66.548  80.108 133.893  1.00  0.00           N
ATOM   1989  CA  THR A 123      66.398  81.308 133.083  1.00  0.00           C
ATOM   1991  CB  THR A 123      65.018  81.938 133.213  1.00  0.00           C
ATOM   1993  OG1 THR A 123      64.038  80.938 133.053  1.00  0.00           O
ATOM   1995  CG2 THR A 123      64.788  82.948 132.083  1.00  0.00           C
ATOM   1999  C   THR A 123      67.468  82.368 133.353  1.00  0.00           C
ATOM   2000  O   THR A 123      67.998  82.998 132.443  1.00  0.00           O
ATOM   2001  N   ALA A 124      67.828  82.588 134.632  1.00  0.00           N
ATOM   2003  CA  ALA A 124      68.838  83.548 135.042  1.00  0.00           C
ATOM   2005  CB  ALA A 124      68.958  83.588 136.582  1.00  0.00           C
ATOM   2009  C   ALA A 124      70.228  83.308 134.463  1.00  0.00           C
ATOM   2010  O   ALA A 124      70.958  84.238 134.092  1.00  0.00           O
ATOM   2011  N   PHE A 125      70.688  82.048 134.432  1.00  0.00           N
ATOM   2013  CA  PHE A 125      71.898  81.658 133.753  1.00  0.00           C
ATOM   2015  CB  PHE A 125      72.348  80.298 134.323  1.00  0.00           C
ATOM   2018  CG  PHE A 125      72.778  80.558 135.743  1.00  0.00           C
ATOM   2019  CD1 PHE A 125      71.998  80.218 136.853  1.00  0.00           C
ATOM   2021  CE1 PHE A 125      72.418  80.508 138.153  1.00  0.00           C
ATOM   2023  CZ  PHE A 125      73.688  81.068 138.353  1.00  0.00           C
ATOM   2025  CD2 PHE A 125      74.048  81.098 135.962  1.00  0.00           C
ATOM   2027  CE2 PHE A 125      74.518  81.338 137.253  1.00  0.00           C
ATOM   2029  C   PHE A 125      71.838  81.728 132.233  1.00  0.00           C
ATOM   2030  O   PHE A 125      72.668  82.378 131.602  1.00  0.00           O
ATOM   2031  N   ALA A 126      70.738  81.208 131.652  1.00  0.00           N
ATOM   2033  CA  ALA A 126      70.438  81.258 130.232  1.00  0.00           C
ATOM   2035  CB  ALA A 126      69.068  80.598 130.003  1.00  0.00           C
ATOM   2039  C   ALA A 126      70.408  82.658 129.603  1.00  0.00           C
ATOM   2040  O   ALA A 126      70.878  82.858 128.483  1.00  0.00           O
ATOM   2041  N   ASN A 127      69.848  83.668 130.302  1.00  0.00           N
ATOM   2043  CA  ASN A 127      69.958  85.058 129.912  1.00  0.00           C
ATOM   2045  CB  ASN A 127      68.888  85.918 130.622  1.00  0.00           C
ATOM   2048  CG  ASN A 127      69.208  86.388 132.052  1.00  0.00           C
ATOM   2049  OD1 ASN A 127      70.278  86.828 132.463  1.00  0.00           O
ATOM   2050  ND2 ASN A 127      68.158  86.278 132.893  1.00  0.00           N
ATOM   2053  C   ASN A 127      71.368  85.648 129.932  1.00  0.00           C
ATOM   2054  O   ASN A 127      71.738  86.358 129.012  1.00  0.00           O
ATOM   2055  N   LYS A 128      72.218  85.318 130.942  1.00  0.00           N
ATOM   2057  CA  LYS A 128      73.588  85.808 131.042  1.00  0.00           C
ATOM   2059  CB  LYS A 128      74.298  85.308 132.332  1.00  0.00           C
ATOM   2062  CG  LYS A 128      74.008  86.118 133.602  1.00  0.00           C
ATOM   2065  CD  LYS A 128      74.808  85.618 134.823  1.00  0.00           C
ATOM   2068  CE  LYS A 128      74.378  84.268 135.402  1.00  0.00           C
ATOM   2071  NZ  LYS A 128      72.988  84.348 135.892  1.00  0.00           N
ATOM   2075  C   LYS A 128      74.438  85.458 129.842  1.00  0.00           C
ATOM   2076  O   LYS A 128      75.258  86.228 129.353  1.00  0.00           O
ATOM   2077  N   ILE A 129      74.218  84.238 129.333  1.00  0.00           N
ATOM   2079  CA  ILE A 129      74.828  83.708 128.143  1.00  0.00           C
ATOM   2081  CB  ILE A 129      74.458  82.228 128.042  1.00  0.00           C
ATOM   2083  CG2 ILE A 129      75.068  81.618 126.783  1.00  0.00           C
ATOM   2087  CG1 ILE A 129      74.858  81.398 129.283  1.00  0.00           C
ATOM   2090  CD  ILE A 129      76.338  80.998 129.333  1.00  0.00           C
ATOM   2094  C   ILE A 129      74.548  84.468 126.833  1.00  0.00           C
ATOM   2095  O   ILE A 129      75.448  84.598 126.003  1.00  0.00           O
ATOM   2096  N   LYS A 130      73.288  84.938 126.602  1.00  0.00           N
ATOM   2098  CA  LYS A 130      72.808  85.518 125.352  1.00  0.00           C
ATOM   2100  CB  LYS A 130      71.398  86.168 125.482  1.00  0.00           C
ATOM   2103  CG  LYS A 130      71.018  87.138 124.342  1.00  0.00           C
ATOM   2106  CD  LYS A 130      69.588  87.668 124.452  1.00  0.00           C
ATOM   2109  CE  LYS A 130      68.538  86.718 123.893  1.00  0.00           C
ATOM   2112  NZ  LYS A 130      68.588  86.788 122.412  1.00  0.00           N
ATOM   2116  C   LYS A 130      73.738  86.408 124.533  1.00  0.00           C
ATOM   2117  O   LYS A 130      74.288  87.398 125.022  1.00  0.00           O
ATOM   2118  N   ASP A 131      73.898  86.088 123.232  1.00  0.00           N
ATOM   2120  CA  ASP A 131      74.798  86.818 122.363  1.00  0.00           C
ATOM   2122  CB  ASP A 131      76.028  85.908 122.022  1.00  0.00           C
ATOM   2125  CG  ASP A 131      75.888  84.838 120.952  1.00  0.00           C
ATOM   2126  OD1 ASP A 131      74.778  84.558 120.423  1.00  0.00           O
ATOM   2127  OD2 ASP A 131      76.958  84.228 120.662  1.00  0.00           O
ATOM   2128  C   ASP A 131      74.058  87.468 121.193  1.00  0.00           C
ATOM   2129  O   ASP A 131      72.828  87.568 121.193  1.00  0.00           O
ATOM   2130  N   SER A 132      74.798  87.978 120.183  1.00  0.00           N
ATOM   2132  CA  SER A 132      74.248  88.668 119.012  1.00  0.00           C
ATOM   2134  CB  SER A 132      75.158  89.838 118.532  1.00  0.00           C
ATOM   2137  OG  SER A 132      75.128  90.958 119.423  1.00  0.00           O
ATOM   2139  C   SER A 132      74.118  87.708 117.842  1.00  0.00           C
ATOM   2140  O   SER A 132      73.688  88.058 116.742  1.00  0.00           O
ATOM   2141  N   GLY A 133      74.468  86.438 118.132  1.00  0.00           N
ATOM   2143  CA  GLY A 133      74.698  85.338 117.223  1.00  0.00           C
ATOM   2146  C   GLY A 133      76.158  84.978 117.122  1.00  0.00           C
ATOM   2147  O   GLY A 133      77.038  85.828 116.993  1.00  0.00           O
ATOM   2148  N   TYR A 134      76.468  83.658 117.113  1.00  0.00           N
ATOM   2150  CA  TYR A 134      77.778  83.148 116.792  1.00  0.00           C
ATOM   2152  CB  TYR A 134      77.888  81.598 116.932  1.00  0.00           C
ATOM   2155  CG  TYR A 134      77.698  81.108 118.343  1.00  0.00           C
ATOM   2156  CD1 TYR A 134      78.398  81.698 119.403  1.00  0.00           C
ATOM   2158  CE1 TYR A 134      78.288  81.188 120.702  1.00  0.00           C
ATOM   2160  CZ  TYR A 134      77.488  80.078 120.942  1.00  0.00           C
ATOM   2161  OH  TYR A 134      77.428  79.548 122.243  1.00  0.00           O
ATOM   2163  CD2 TYR A 134      76.898  79.978 118.602  1.00  0.00           C
ATOM   2165  CE2 TYR A 134      76.778  79.478 119.902  1.00  0.00           C
ATOM   2167  C   TYR A 134      78.168  83.468 115.363  1.00  0.00           C
ATOM   2168  O   TYR A 134      77.528  83.008 114.423  1.00  0.00           O
ATOM   2169  N   ASN A 135      79.238  84.258 115.173  1.00  0.00           N
ATOM   2171  CA  ASN A 135      79.878  84.478 113.883  1.00  0.00           C
ATOM   2173  CB  ASN A 135      81.048  85.498 114.033  1.00  0.00           C
ATOM   2176  CG  ASN A 135      80.528  86.908 114.342  1.00  0.00           C
ATOM   2177  OD1 ASN A 135      79.348  87.238 114.272  1.00  0.00           O
ATOM   2178  ND2 ASN A 135      81.458  87.818 114.702  1.00  0.00           N
ATOM   2181  C   ASN A 135      80.358  83.178 113.223  1.00  0.00           C
ATOM   2182  O   ASN A 135      80.438  82.128 113.853  1.00  0.00           O
ATOM   2183  N   TYR A 136      80.748  83.188 111.912  1.00  0.00           N
ATOM   2185  CA  TYR A 136      81.238  81.998 111.232  1.00  0.00           C
ATOM   2187  CB  TYR A 136      81.628  82.268 109.743  1.00  0.00           C
ATOM   2190  CG  TYR A 136      81.888  80.988 108.973  1.00  0.00           C
ATOM   2191  CD1 TYR A 136      80.798  80.248 108.473  1.00  0.00           C
ATOM   2193  CE1 TYR A 136      80.988  79.028 107.823  1.00  0.00           C
ATOM   2195  CZ  TYR A 136      82.278  78.538 107.612  1.00  0.00           C
ATOM   2196  OH  TYR A 136      82.408  77.278 106.982  1.00  0.00           O
ATOM   2198  CD2 TYR A 136      83.178  80.488 108.743  1.00  0.00           C
ATOM   2200  CE2 TYR A 136      83.378  79.278 108.042  1.00  0.00           C
ATOM   2202  C   TYR A 136      82.418  81.368 111.952  1.00  0.00           C
ATOM   2203  O   TYR A 136      82.508  80.158 112.072  1.00  0.00           O
ATOM   2204  N   ARG A 137      83.358  82.178 112.493  1.00  0.00           N
ATOM   2206  CA  ARG A 137      84.418  81.628 113.302  1.00  0.00           C
ATOM   2208  CB  ARG A 137      85.548  82.628 113.573  1.00  0.00           C
ATOM   2211  CG  ARG A 137      86.788  81.908 114.152  1.00  0.00           C
ATOM   2214  CD  ARG A 137      87.908  82.838 114.603  1.00  0.00           C
ATOM   2217  NE  ARG A 137      87.328  83.608 115.732  1.00  0.00           N
ATOM   2219  CZ  ARG A 137      88.018  84.418 116.512  1.00  0.00           C
ATOM   2220  NH1 ARG A 137      89.298  84.618 116.393  1.00  0.00           N
ATOM   2223  NH2 ARG A 137      87.398  85.038 117.503  1.00  0.00           N
ATOM   2226  C   ARG A 137      83.988  80.918 114.583  1.00  0.00           C
ATOM   2227  O   ARG A 137      84.538  79.878 114.932  1.00  0.00           O
ATOM   2228  N   GLY A 138      82.958  81.398 115.312  1.00  0.00           N
ATOM   2230  CA  GLY A 138      82.398  80.718 116.482  1.00  0.00           C
ATOM   2233  C   GLY A 138      81.758  79.388 116.143  1.00  0.00           C
ATOM   2234  O   GLY A 138      81.828  78.428 116.893  1.00  0.00           O
ATOM   2235  N   ILE A 139      81.208  79.298 114.923  1.00  0.00           N
ATOM   2237  CA  ILE A 139      80.658  78.108 114.312  1.00  0.00           C
ATOM   2239  CB  ILE A 139      79.628  78.488 113.243  1.00  0.00           C
ATOM   2241  CG2 ILE A 139      78.968  77.238 112.592  1.00  0.00           C
ATOM   2245  CG1 ILE A 139      78.518  79.408 113.802  1.00  0.00           C
ATOM   2248  CD  ILE A 139      77.868  80.248 112.702  1.00  0.00           C
ATOM   2252  C   ILE A 139      81.798  77.288 113.713  1.00  0.00           C
ATOM   2253  O   ILE A 139      81.618  76.178 113.232  1.00  0.00           O
ATOM   2254  N   VAL A 140      83.048  77.788 113.763  1.00  0.00           N
ATOM   2256  CA  VAL A 140      84.248  77.088 113.333  1.00  0.00           C
ATOM   2258  CB  VAL A 140      84.998  77.908 112.282  1.00  0.00           C
ATOM   2260  CG1 VAL A 140      86.478  77.538 112.083  1.00  0.00           C
ATOM   2264  CG2 VAL A 140      84.248  77.888 110.942  1.00  0.00           C
ATOM   2268  C   VAL A 140      85.158  76.698 114.502  1.00  0.00           C
ATOM   2269  O   VAL A 140      85.988  75.798 114.423  1.00  0.00           O
ATOM   2270  N   GLU A 141      84.898  77.208 115.713  1.00  0.00           N
ATOM   2272  CA  GLU A 141      85.288  76.548 116.943  1.00  0.00           C
ATOM   2274  CB  GLU A 141      85.198  77.528 118.143  1.00  0.00           C
ATOM   2277  CG  GLU A 141      85.998  78.858 117.992  1.00  0.00           C
ATOM   2280  CD  GLU A 141      87.518  78.768 118.122  1.00  0.00           C
ATOM   2281  OE1 GLU A 141      87.988  78.348 119.222  1.00  0.00           O
ATOM   2282  OE2 GLU A 141      88.228  79.228 117.192  1.00  0.00           O
ATOM   2283  C   GLU A 141      84.358  75.338 117.122  1.00  0.00           C
ATOM   2284  O   GLU A 141      84.668  74.358 117.802  1.00  0.00           O
ATOM   2285  N   PHE A 142      83.198  75.388 116.442  1.00  0.00           N
ATOM   2287  CA  PHE A 142      82.148  74.388 116.342  1.00  0.00           C
ATOM   2289  CB  PHE A 142      80.778  74.938 116.862  1.00  0.00           C
ATOM   2292  CG  PHE A 142      80.828  75.338 118.293  1.00  0.00           C
ATOM   2293  CD1 PHE A 142      81.598  74.588 119.183  1.00  0.00           C
ATOM   2295  CE1 PHE A 142      81.608  74.848 120.542  1.00  0.00           C
ATOM   2297  CZ  PHE A 142      80.888  75.918 121.012  1.00  0.00           C
ATOM   2299  CD2 PHE A 142      80.068  76.398 118.802  1.00  0.00           C
ATOM   2301  CE2 PHE A 142      80.108  76.708 120.162  1.00  0.00           C
ATOM   2303  C   PHE A 142      81.898  73.898 114.932  1.00  0.00           C
ATOM   2304  O   PHE A 142      80.758  73.658 114.552  1.00  0.00           O
ATOM   2305  N   ILE A 143      82.928  73.758 114.073  1.00  0.00           N
ATOM   2307  CA  ILE A 143      82.748  73.288 112.692  1.00  0.00           C
ATOM   2309  CB  ILE A 143      84.038  73.228 111.893  1.00  0.00           C
ATOM   2311  CG2 ILE A 143      84.258  74.468 111.022  1.00  0.00           C
ATOM   2315  CG1 ILE A 143      85.168  72.998 112.893  1.00  0.00           C
ATOM   2318  CD  ILE A 143      86.458  72.848 112.183  1.00  0.00           C
ATOM   2322  C   ILE A 143      82.208  71.878 112.503  1.00  0.00           C
ATOM   2323  O   ILE A 143      82.798  70.928 113.033  1.00  0.00           O
ATOM   2324  N   PRO A 144      81.178  71.638 111.673  1.00  0.00           N
ATOM   2325  CD  PRO A 144      80.558  72.728 110.933  1.00  0.00           C
ATOM   2328  CA  PRO A 144      80.978  70.348 111.003  1.00  0.00           C
ATOM   2330  CB  PRO A 144      79.928  70.608 109.902  1.00  0.00           C
ATOM   2333  CG  PRO A 144      79.588  72.108 109.943  1.00  0.00           C
ATOM   2336  C   PRO A 144      82.258  69.688 110.472  1.00  0.00           C
ATOM   2337  O   PRO A 144      83.078  70.338 109.823  1.00  0.00           O
ATOM   2338  N   PHE A 145      82.468  68.398 110.762  1.00  0.00           N
ATOM   2340  CA  PHE A 145      83.738  67.738 110.553  1.00  0.00           C
ATOM   2342  CB  PHE A 145      84.288  67.078 111.842  1.00  0.00           C
ATOM   2345  CG  PHE A 145      83.188  66.418 112.612  1.00  0.00           C
ATOM   2346  CD1 PHE A 145      82.588  67.108 113.673  1.00  0.00           C
ATOM   2348  CE1 PHE A 145      81.768  66.428 114.572  1.00  0.00           C
ATOM   2350  CZ  PHE A 145      81.498  65.078 114.372  1.00  0.00           C
ATOM   2352  CD2 PHE A 145      82.838  65.088 112.363  1.00  0.00           C
ATOM   2354  CE2 PHE A 145      81.978  64.418 113.232  1.00  0.00           C
ATOM   2356  C   PHE A 145      83.768  66.728 109.432  1.00  0.00           C
ATOM   2357  O   PHE A 145      82.758  66.188 108.982  1.00  0.00           O
ATOM   2358  N   MET A 146      85.018  66.458 109.023  1.00  0.00           N
ATOM   2360  CA  MET A 146      85.448  65.328 108.243  1.00  0.00           C
ATOM   2362  CB  MET A 146      85.978  65.818 106.882  1.00  0.00           C
ATOM   2365  CG  MET A 146      84.878  66.368 105.983  1.00  0.00           C
ATOM   2368  SD  MET A 146      83.888  65.058 105.243  1.00  0.00           S
ATOM   2369  CE  MET A 146      84.958  64.928 103.792  1.00  0.00           C
ATOM   2373  C   MET A 146      86.558  64.678 109.023  1.00  0.00           C
ATOM   2374  O   MET A 146      87.338  65.398 109.663  1.00  0.00           O
ATOM   2375  N   VAL A 147      86.618  63.338 109.073  1.00  0.00           N
ATOM   2377  CA  VAL A 147      87.478  62.628 110.003  1.00  0.00           C
ATOM   2379  CB  VAL A 147      86.718  61.918 111.113  1.00  0.00           C
ATOM   2381  CG1 VAL A 147      87.718  61.268 112.093  1.00  0.00           C
ATOM   2385  CG2 VAL A 147      85.878  62.998 111.833  1.00  0.00           C
ATOM   2389  C   VAL A 147      88.308  61.638 109.213  1.00  0.00           C
ATOM   2390  O   VAL A 147      87.818  60.898 108.372  1.00  0.00           O
ATOM   2391  N   THR A 148      89.618  61.688 109.443  1.00  0.00           N
ATOM   2393  CA  THR A 148      90.628  60.998 108.643  1.00  0.00           C
ATOM   2395  CB  THR A 148      91.748  61.968 108.283  1.00  0.00           C
ATOM   2397  OG1 THR A 148      91.188  63.128 107.673  1.00  0.00           O
ATOM   2399  CG2 THR A 148      92.738  61.418 107.253  1.00  0.00           C
ATOM   2403  C   THR A 148      91.068  59.778 109.423  1.00  0.00           C
ATOM   2404  O   THR A 148      90.258  58.958 109.852  1.00  0.00           O
ATOM   2405  N   ARG A 149      92.358  59.588 109.733  1.00  0.00           N
ATOM   2407  CA  ARG A 149      92.788  58.508 110.592  1.00  0.00           C
ATOM   2409  CB  ARG A 149      94.258  58.138 110.363  1.00  0.00           C
ATOM   2412  CG  ARG A 149      94.868  57.058 111.292  1.00  0.00           C
ATOM   2415  CD  ARG A 149      94.288  55.678 111.022  1.00  0.00           C
ATOM   2418  NE  ARG A 149      94.868  54.698 112.002  1.00  0.00           N
ATOM   2420  CZ  ARG A 149      95.908  53.908 111.792  1.00  0.00           C
ATOM   2421  NH1 ARG A 149      96.748  54.088 110.822  1.00  0.00           N
ATOM   2424  NH2 ARG A 149      96.048  52.888 112.603  1.00  0.00           N
ATOM   2427  C   ARG A 149      92.658  58.898 112.033  1.00  0.00           C
ATOM   2428  O   ARG A 149      93.298  59.838 112.472  1.00  0.00           O
ATOM   2429  N   GLN A 150      91.838  58.168 112.802  1.00  0.00           N
ATOM   2431  CA  GLN A 150      91.718  58.428 114.213  1.00  0.00           C
ATOM   2433  CB  GLN A 150      90.278  58.848 114.613  1.00  0.00           C
ATOM   2436  CG  GLN A 150      89.148  57.828 114.333  1.00  0.00           C
ATOM   2439  CD  GLN A 150      88.888  56.958 115.562  1.00  0.00           C
ATOM   2440  OE1 GLN A 150      89.578  55.968 115.812  1.00  0.00           O
ATOM   2441  NE2 GLN A 150      87.898  57.348 116.393  1.00  0.00           N
ATOM   2444  C   GLN A 150      92.268  57.238 114.982  1.00  0.00           C
ATOM   2445  O   GLN A 150      92.768  56.238 114.452  1.00  0.00           O
ATOM   2446  N   MET A 151      92.268  57.368 116.302  1.00  0.00           N
ATOM   2448  CA  MET A 151      92.518  56.268 117.173  1.00  0.00           C
ATOM   2450  CB  MET A 151      93.978  56.198 117.692  1.00  0.00           C
ATOM   2453  CG  MET A 151      94.438  57.258 118.722  1.00  0.00           C
ATOM   2456  SD  MET A 151      94.848  58.918 118.092  1.00  0.00           S
ATOM   2457  CE  MET A 151      93.358  59.838 118.553  1.00  0.00           C
ATOM   2461  C   MET A 151      91.568  56.438 118.333  1.00  0.00           C
ATOM   2462  O   MET A 151      90.988  57.498 118.553  1.00  0.00           O
ATOM   2463  N   CYS A 152      91.428  55.368 119.113  1.00  0.00           N
ATOM   2465  CA  CYS A 152      90.698  55.388 120.352  1.00  0.00           C
ATOM   2467  CB  CYS A 152      89.308  54.708 120.192  1.00  0.00           C
ATOM   2470  SG  CYS A 152      89.378  53.058 119.452  1.00  0.00           S
ATOM   2472  C   CYS A 152      91.568  54.748 121.423  1.00  0.00           C
ATOM   2473  O   CYS A 152      92.548  54.038 121.143  1.00  0.00           O
ATOM   2474  N   SER A 153      91.298  55.028 122.712  1.00  0.00           N
ATOM   2476  CA  SER A 153      91.898  54.238 123.772  1.00  0.00           C
ATOM   2478  CB  SER A 153      92.488  55.048 124.952  1.00  0.00           C
ATOM   2481  OG  SER A 153      91.548  55.908 125.592  1.00  0.00           O
ATOM   2483  C   SER A 153      90.898  53.208 124.232  1.00  0.00           C
ATOM   2484  O   SER A 153      89.748  53.518 124.543  1.00  0.00           O
ATOM   2485  N   LEU A 154      91.308  51.938 124.232  1.00  0.00           N
ATOM   2487  CA  LEU A 154      90.438  50.838 124.572  1.00  0.00           C
ATOM   2489  CB  LEU A 154      90.598  49.638 123.623  1.00  0.00           C
ATOM   2492  CG  LEU A 154      90.298  49.898 122.132  1.00  0.00           C
ATOM   2494  CD1 LEU A 154      90.458  48.578 121.362  1.00  0.00           C
ATOM   2498  CD2 LEU A 154      88.898  50.498 121.912  1.00  0.00           C
ATOM   2502  C   LEU A 154      90.728  50.378 125.983  1.00  0.00           C
ATOM   2503  O   LEU A 154      91.708  49.688 126.253  1.00  0.00           O
ATOM   2504  N   ASN A 155      89.828  50.738 126.903  1.00  0.00           N
ATOM   2506  CA  ASN A 155      89.968  50.418 128.283  1.00  0.00           C
ATOM   2508  CB  ASN A 155      90.268  51.728 129.052  1.00  0.00           C
ATOM   2511  CG  ASN A 155      90.808  51.338 130.413  1.00  0.00           C
ATOM   2512  OD1 ASN A 155      91.978  51.028 130.653  1.00  0.00           O
ATOM   2513  ND2 ASN A 155      89.888  51.338 131.383  1.00  0.00           N
ATOM   2516  C   ASN A 155      88.638  49.788 128.702  1.00  0.00           C
ATOM   2517  O   ASN A 155      87.618  50.048 128.062  1.00  0.00           O
ATOM   2518  N   PRO A 156      88.558  48.938 129.702  1.00  0.00           N
ATOM   2519  CD  PRO A 156      89.658  48.088 130.112  1.00  0.00           C
ATOM   2522  CA  PRO A 156      87.288  48.568 130.323  1.00  0.00           C
ATOM   2524  CB  PRO A 156      87.668  47.448 131.292  1.00  0.00           C
ATOM   2527  CG  PRO A 156      88.958  46.888 130.723  1.00  0.00           C
ATOM   2530  C   PRO A 156      86.538  49.718 130.993  1.00  0.00           C
ATOM   2531  O   PRO A 156      87.098  50.488 131.772  1.00  0.00           O
ATOM   2532  N   PHE A 157      85.228  49.768 130.743  1.00  0.00           N
ATOM   2534  CA  PHE A 157      84.308  50.818 131.113  1.00  0.00           C
ATOM   2536  CB  PHE A 157      83.978  51.678 129.852  1.00  0.00           C
ATOM   2539  CG  PHE A 157      83.698  50.838 128.602  1.00  0.00           C
ATOM   2540  CD1 PHE A 157      82.548  50.038 128.483  1.00  0.00           C
ATOM   2542  CE1 PHE A 157      82.338  49.218 127.373  1.00  0.00           C
ATOM   2544  CZ  PHE A 157      83.268  49.218 126.322  1.00  0.00           C
ATOM   2546  CD2 PHE A 157      84.608  50.848 127.533  1.00  0.00           C
ATOM   2548  CE2 PHE A 157      84.398  50.048 126.403  1.00  0.00           C
ATOM   2550  C   PHE A 157      83.078  50.108 131.663  1.00  0.00           C
ATOM   2551  O   PHE A 157      82.888  48.938 131.372  1.00  0.00           O
ATOM   2552  N   SER A 158      82.188  50.748 132.452  1.00  0.00           N
ATOM   2554  CA  SER A 158      80.988  50.038 132.882  1.00  0.00           C
ATOM   2556  CB  SER A 158      80.528  50.558 134.272  1.00  0.00           C
ATOM   2559  OG  SER A 158      79.488  49.798 134.893  1.00  0.00           O
ATOM   2561  C   SER A 158      79.898  50.178 131.823  1.00  0.00           C
ATOM   2562  O   SER A 158      79.038  49.318 131.622  1.00  0.00           O
ATOM   2563  N   GLU A 159      79.968  51.268 131.042  1.00  0.00           N
ATOM   2565  CA  GLU A 159      79.048  51.628 129.982  1.00  0.00           C
ATOM   2567  CB  GLU A 159      78.018  52.698 130.442  1.00  0.00           C
ATOM   2570  CG  GLU A 159      77.158  52.278 131.673  1.00  0.00           C
ATOM   2573  CD  GLU A 159      76.208  53.368 132.192  1.00  0.00           C
ATOM   2574  OE1 GLU A 159      76.608  54.558 132.243  1.00  0.00           O
ATOM   2575  OE2 GLU A 159      75.138  52.968 132.712  1.00  0.00           O
ATOM   2576  C   GLU A 159      79.958  52.228 128.923  1.00  0.00           C
ATOM   2577  O   GLU A 159      80.918  52.918 129.253  1.00  0.00           O
ATOM   2578  N   ASP A 160      79.768  51.988 127.612  1.00  0.00           N
ATOM   2580  CA  ASP A 160      80.598  52.648 126.632  1.00  0.00           C
ATOM   2582  CB  ASP A 160      80.638  51.808 125.332  1.00  0.00           C
ATOM   2585  CG  ASP A 160      79.278  51.428 124.782  1.00  0.00           C
ATOM   2586  OD1 ASP A 160      78.428  50.888 125.542  1.00  0.00           O
ATOM   2587  OD2 ASP A 160      79.108  51.638 123.553  1.00  0.00           O
ATOM   2588  C   ASP A 160      80.178  54.108 126.403  1.00  0.00           C
ATOM   2589  O   ASP A 160      81.008  55.008 126.222  1.00  0.00           O
ATOM   2590  N   PHE A 161      78.858  54.368 126.442  1.00  0.00           N
ATOM   2592  CA  PHE A 161      78.218  55.628 126.113  1.00  0.00           C
ATOM   2594  CB  PHE A 161      76.688  55.428 126.253  1.00  0.00           C
ATOM   2597  CG  PHE A 161      76.178  54.658 125.062  1.00  0.00           C
ATOM   2598  CD1 PHE A 161      76.178  53.258 125.033  1.00  0.00           C
ATOM   2600  CE1 PHE A 161      75.788  52.568 123.883  1.00  0.00           C
ATOM   2602  CZ  PHE A 161      75.348  53.288 122.762  1.00  0.00           C
ATOM   2604  CD2 PHE A 161      75.698  55.368 123.952  1.00  0.00           C
ATOM   2606  CE2 PHE A 161      75.278  54.678 122.812  1.00  0.00           C
ATOM   2608  C   PHE A 161      78.658  56.878 126.862  1.00  0.00           C
ATOM   2609  O   PHE A 161      79.258  57.778 126.302  1.00  0.00           O
ATOM   2610  N   ARG A 162      78.408  56.948 128.182  1.00  0.00           N
ATOM   2612  CA  ARG A 162      78.618  58.138 128.993  1.00  0.00           C
ATOM   2614  CB  ARG A 162      77.468  58.148 130.033  1.00  0.00           C
ATOM   2617  CG  ARG A 162      77.448  59.128 131.222  1.00  0.00           C
ATOM   2620  CD  ARG A 162      76.998  60.548 130.892  1.00  0.00           C
ATOM   2623  NE  ARG A 162      78.148  61.318 130.332  1.00  0.00           N
ATOM   2625  CZ  ARG A 162      79.078  61.898 131.053  1.00  0.00           C
ATOM   2626  NH1 ARG A 162      79.208  61.688 132.332  1.00  0.00           N
ATOM   2629  NH2 ARG A 162      79.918  62.698 130.452  1.00  0.00           N
ATOM   2632  C   ARG A 162      80.048  58.188 129.543  1.00  0.00           C
ATOM   2633  O   ARG A 162      80.368  58.828 130.553  1.00  0.00           O
ATOM   2634  N   GLN A 163      80.998  57.498 128.862  1.00  0.00           N
ATOM   2636  CA  GLN A 163      82.388  57.408 129.292  1.00  0.00           C
ATOM   2638  CB  GLN A 163      83.218  56.398 128.442  1.00  0.00           C
ATOM   2641  CG  GLN A 163      83.598  56.818 126.993  1.00  0.00           C
ATOM   2644  CD  GLN A 163      84.598  55.838 126.372  1.00  0.00           C
ATOM   2645  OE1 GLN A 163      85.798  56.088 126.333  1.00  0.00           O
ATOM   2646  NE2 GLN A 163      84.108  54.658 125.942  1.00  0.00           N
ATOM   2649  C   GLN A 163      83.028  58.788 129.333  1.00  0.00           C
ATOM   2650  O   GLN A 163      83.688  59.168 130.302  1.00  0.00           O
ATOM   2651  N   GLN A 164      82.738  59.588 128.302  1.00  0.00           N
ATOM   2653  CA  GLN A 164      83.118  60.968 128.213  1.00  0.00           C
ATOM   2655  CB  GLN A 164      84.388  61.178 127.332  1.00  0.00           C
ATOM   2658  CG  GLN A 164      85.668  60.578 127.963  1.00  0.00           C
ATOM   2661  CD  GLN A 164      86.138  61.268 129.242  1.00  0.00           C
ATOM   2662  OE1 GLN A 164      85.848  62.428 129.543  1.00  0.00           O
ATOM   2663  NE2 GLN A 164      87.008  60.558 129.993  1.00  0.00           N
ATOM   2666  C   GLN A 164      81.928  61.708 127.662  1.00  0.00           C
ATOM   2667  O   GLN A 164      80.808  61.578 128.143  1.00  0.00           O
ATOM   2668  N   CYS A 165      82.148  62.568 126.673  1.00  0.00           N
ATOM   2670  CA  CYS A 165      81.218  63.598 126.342  1.00  0.00           C
ATOM   2672  CB  CYS A 165      81.338  64.788 127.323  1.00  0.00           C
ATOM   2675  SG  CYS A 165      83.038  65.428 127.562  1.00  0.00           S
ATOM   2677  C   CYS A 165      81.568  64.008 124.952  1.00  0.00           C
ATOM   2678  O   CYS A 165      82.688  63.798 124.502  1.00  0.00           O
ATOM   2679  N   VAL A 166      80.618  64.578 124.232  1.00  0.00           N
ATOM   2681  CA  VAL A 166      80.848  65.028 122.882  1.00  0.00           C
ATOM   2683  CB  VAL A 166      80.258  64.048 121.893  1.00  0.00           C
ATOM   2685  CG1 VAL A 166      80.348  64.598 120.463  1.00  0.00           C
ATOM   2689  CG2 VAL A 166      81.028  62.718 121.982  1.00  0.00           C
ATOM   2693  C   VAL A 166      80.208  66.378 122.762  1.00  0.00           C
ATOM   2694  O   VAL A 166      78.988  66.498 122.893  1.00  0.00           O
ATOM   2695  N   SER A 167      80.968  67.458 122.533  1.00  0.00           N
ATOM   2697  CA  SER A 167      80.338  68.758 122.402  1.00  0.00           C
ATOM   2699  CB  SER A 167      80.058  69.408 123.783  1.00  0.00           C
ATOM   2702  OG  SER A 167      81.178  69.368 124.663  1.00  0.00           O
ATOM   2704  C   SER A 167      81.068  69.728 121.512  1.00  0.00           C
ATOM   2705  O   SER A 167      82.268  69.928 121.613  1.00  0.00           O
ATOM   2706  N   GLY A 168      80.318  70.398 120.603  1.00  0.00           N
ATOM   2708  CA  GLY A 168      80.788  71.578 119.873  1.00  0.00           C
ATOM   2711  C   GLY A 168      81.598  71.248 118.682  1.00  0.00           C
ATOM   2712  O   GLY A 168      82.788  71.098 118.822  1.00  0.00           O
ATOM   2713  N   LEU A 169      81.008  71.158 117.472  1.00  0.00           N
ATOM   2715  CA  LEU A 169      81.478  70.308 116.383  1.00  0.00           C
ATOM   2717  CB  LEU A 169      80.748  70.468 115.042  1.00  0.00           C
ATOM   2720  CG  LEU A 169      79.248  70.178 114.932  1.00  0.00           C
ATOM   2722  CD1 LEU A 169      78.998  68.688 115.033  1.00  0.00           C
ATOM   2726  CD2 LEU A 169      78.348  70.988 115.882  1.00  0.00           C
ATOM   2730  C   LEU A 169      82.978  70.128 116.132  1.00  0.00           C
ATOM   2731  O   LEU A 169      83.408  68.988 116.012  1.00  0.00           O
ATOM   2732  N   ALA A 170      83.838  71.178 116.123  1.00  0.00           N
ATOM   2734  CA  ALA A 170      85.278  70.978 116.073  1.00  0.00           C
ATOM   2736  CB  ALA A 170      86.058  72.308 116.082  1.00  0.00           C
ATOM   2740  C   ALA A 170      85.808  70.148 117.243  1.00  0.00           C
ATOM   2741  O   ALA A 170      86.528  69.188 117.052  1.00  0.00           O
ATOM   2742  N   LYS A 171      85.348  70.458 118.462  1.00  0.00           N
ATOM   2744  CA  LYS A 171      85.528  69.628 119.642  1.00  0.00           C
ATOM   2746  CB  LYS A 171      85.358  70.398 120.973  1.00  0.00           C
ATOM   2749  CG  LYS A 171      86.388  71.488 121.213  1.00  0.00           C
ATOM   2752  CD  LYS A 171      86.018  72.328 122.443  1.00  0.00           C
ATOM   2755  CE  LYS A 171      86.848  73.598 122.452  1.00  0.00           C
ATOM   2758  NZ  LYS A 171      86.208  74.588 123.312  1.00  0.00           N
ATOM   2762  C   LYS A 171      84.598  68.438 119.762  1.00  0.00           C
ATOM   2763  O   LYS A 171      84.858  67.558 120.573  1.00  0.00           O
ATOM   2764  N   ALA A 172      83.488  68.348 119.012  1.00  0.00           N
ATOM   2766  CA  ALA A 172      82.618  67.188 119.062  1.00  0.00           C
ATOM   2768  CB  ALA A 172      81.208  67.498 118.522  1.00  0.00           C
ATOM   2772  C   ALA A 172      83.198  66.038 118.272  1.00  0.00           C
ATOM   2773  O   ALA A 172      83.088  64.878 118.643  1.00  0.00           O
ATOM   2774  N   GLN A 173      83.948  66.388 117.212  1.00  0.00           N
ATOM   2776  CA  GLN A 173      84.898  65.498 116.562  1.00  0.00           C
ATOM   2778  CB  GLN A 173      85.628  66.298 115.463  1.00  0.00           C
ATOM   2781  CG  GLN A 173      86.708  65.518 114.673  1.00  0.00           C
ATOM   2784  CD  GLN A 173      87.528  66.388 113.713  1.00  0.00           C
ATOM   2785  OE1 GLN A 173      88.398  65.858 113.022  1.00  0.00           O
ATOM   2786  NE2 GLN A 173      87.258  67.708 113.652  1.00  0.00           N
ATOM   2789  C   GLN A 173      85.968  64.988 117.513  1.00  0.00           C
ATOM   2790  O   GLN A 173      86.378  63.828 117.463  1.00  0.00           O
ATOM   2791  N   LEU A 174      86.458  65.868 118.402  1.00  0.00           N
ATOM   2793  CA  LEU A 174      87.408  65.508 119.423  1.00  0.00           C
ATOM   2795  CB  LEU A 174      88.178  66.758 119.943  1.00  0.00           C
ATOM   2798  CG  LEU A 174      89.408  67.188 119.122  1.00  0.00           C
ATOM   2800  CD1 LEU A 174      90.418  66.048 119.073  1.00  0.00           C
ATOM   2804  CD2 LEU A 174      89.128  67.688 117.702  1.00  0.00           C
ATOM   2808  C   LEU A 174      86.828  64.778 120.632  1.00  0.00           C
ATOM   2809  O   LEU A 174      87.568  64.068 121.312  1.00  0.00           O
ATOM   2810  N   SER A 175      85.538  64.968 120.973  1.00  0.00           N
ATOM   2812  CA  SER A 175      84.928  64.458 122.192  1.00  0.00           C
ATOM   2814  CB  SER A 175      85.008  62.918 122.363  1.00  0.00           C
ATOM   2817  OG  SER A 175      84.518  62.308 121.162  1.00  0.00           O
ATOM   2819  C   SER A 175      85.438  65.228 123.413  1.00  0.00           C
ATOM   2820  O   SER A 175      85.818  64.678 124.452  1.00  0.00           O
ATOM   2821  N   SER A 176      85.568  66.558 123.262  1.00  0.00           N
ATOM   2823  CA  SER A 176      86.118  67.438 124.272  1.00  0.00           C
ATOM   2825  CB  SER A 176      87.328  68.278 123.783  1.00  0.00           C
ATOM   2828  OG  SER A 176      88.038  68.918 124.852  1.00  0.00           O
ATOM   2830  C   SER A 176      85.058  68.408 124.702  1.00  0.00           C
ATOM   2831  O   SER A 176      84.318  68.938 123.883  1.00  0.00           O
ATOM   2832  N   VAL A 177      84.998  68.668 126.022  1.00  0.00           N
ATOM   2834  CA  VAL A 177      84.268  69.778 126.582  1.00  0.00           C
ATOM   2836  CB  VAL A 177      83.818  69.448 128.003  1.00  0.00           C
ATOM   2838  CG1 VAL A 177      85.008  69.358 128.982  1.00  0.00           C
ATOM   2842  CG2 VAL A 177      82.768  70.458 128.512  1.00  0.00           C
ATOM   2846  C   VAL A 177      85.088  71.068 126.523  1.00  0.00           C
ATOM   2847  O   VAL A 177      86.318  71.098 126.643  1.00  0.00           O
ATOM   2848  N   GLY A 178      84.388  72.208 126.322  1.00  0.00           N
ATOM   2850  CA  GLY A 178      84.888  73.558 126.442  1.00  0.00           C
ATOM   2853  C   GLY A 178      85.568  73.918 127.732  1.00  0.00           C
ATOM   2854  O   GLY A 178      85.418  73.278 128.772  1.00  0.00           O
ATOM   2855  N   GLU A 179      86.358  75.008 127.683  1.00  0.00           N
ATOM   2857  CA  GLU A 179      87.078  75.538 128.812  1.00  0.00           C
ATOM   2859  CB  GLU A 179      88.228  76.438 128.333  1.00  0.00           C
ATOM   2862  CG  GLU A 179      89.278  75.678 127.482  1.00  0.00           C
ATOM   2865  CD  GLU A 179      90.088  76.698 126.713  1.00  0.00           C
ATOM   2866  OE1 GLU A 179      89.528  77.218 125.713  1.00  0.00           O
ATOM   2867  OE2 GLU A 179      91.218  77.038 127.142  1.00  0.00           O
ATOM   2868  C   GLU A 179      86.168  76.378 129.683  1.00  0.00           C
ATOM   2869  O   GLU A 179      85.118  76.868 129.253  1.00  0.00           O
ATOM   2870  N   GLY A 180      86.548  76.598 130.952  1.00  0.00           N
ATOM   2872  CA  GLY A 180      85.908  77.578 131.812  1.00  0.00           C
ATOM   2875  C   GLY A 180      86.208  78.958 131.322  1.00  0.00           C
ATOM   2876  O   GLY A 180      87.358  79.368 131.283  1.00  0.00           O
ATOM   2877  N   ASP A 181      85.148  79.678 130.923  1.00  0.00           N
ATOM   2879  CA  ASP A 181      85.108  81.038 130.442  1.00  0.00           C
ATOM   2881  CB  ASP A 181      86.208  81.978 131.042  1.00  0.00           C
ATOM   2884  CG  ASP A 181      85.778  83.428 131.032  1.00  0.00           C
ATOM   2885  OD1 ASP A 181      85.448  83.998 129.963  1.00  0.00           O
ATOM   2886  OD2 ASP A 181      85.798  84.058 132.113  1.00  0.00           O
ATOM   2887  C   ASP A 181      85.048  81.048 128.923  1.00  0.00           C
ATOM   2888  O   ASP A 181      84.858  82.078 128.283  1.00  0.00           O
ATOM   2889  N   LYS A 182      85.078  79.888 128.252  1.00  0.00           N
ATOM   2891  CA  LYS A 182      84.768  79.888 126.833  1.00  0.00           C
ATOM   2893  CB  LYS A 182      85.228  78.628 126.073  1.00  0.00           C
ATOM   2896  CG  LYS A 182      85.378  78.938 124.572  1.00  0.00           C
ATOM   2899  CD  LYS A 182      86.118  77.888 123.732  1.00  0.00           C
ATOM   2902  CE  LYS A 182      86.438  78.358 122.292  1.00  0.00           C
ATOM   2905  NZ  LYS A 182      87.428  77.498 121.602  1.00  0.00           N
ATOM   2909  C   LYS A 182      83.288  80.198 126.613  1.00  0.00           C
ATOM   2910  O   LYS A 182      82.418  79.628 127.262  1.00  0.00           O
ATOM   2911  N   LYS A 183      83.018  81.198 125.743  1.00  0.00           N
ATOM   2913  CA  LYS A 183      81.698  81.728 125.452  1.00  0.00           C
ATOM   2915  CB  LYS A 183      81.738  83.208 124.963  1.00  0.00           C
ATOM   2918  CG  LYS A 183      82.028  84.268 126.012  1.00  0.00           C
ATOM   2921  CD  LYS A 183      83.518  84.388 126.362  1.00  0.00           C
ATOM   2924  CE  LYS A 183      83.788  85.328 127.533  1.00  0.00           C
ATOM   2927  NZ  LYS A 183      83.218  84.738 128.763  1.00  0.00           N
ATOM   2931  C   LYS A 183      81.108  80.988 124.303  1.00  0.00           C
ATOM   2932  O   LYS A 183      79.908  80.998 124.073  1.00  0.00           O
ATOM   2933  N   SER A 184      81.948  80.308 123.532  1.00  0.00           N
ATOM   2935  CA  SER A 184      81.508  79.308 122.592  1.00  0.00           C
ATOM   2937  CB  SER A 184      82.648  78.848 121.652  1.00  0.00           C
ATOM   2940  OG  SER A 184      83.448  79.958 121.222  1.00  0.00           O
ATOM   2942  C   SER A 184      80.988  78.138 123.382  1.00  0.00           C
ATOM   2943  O   SER A 184      81.748  77.348 123.952  1.00  0.00           O
ATOM   2944  N   TRP A 185      79.668  77.968 123.402  1.00  0.00           N
ATOM   2946  CA  TRP A 185      79.008  76.818 123.973  1.00  0.00           C
ATOM   2948  CB  TRP A 185      77.858  77.298 124.873  1.00  0.00           C
ATOM   2951  CG  TRP A 185      78.248  78.268 125.942  1.00  0.00           C
ATOM   2952  CD1 TRP A 185      78.188  79.628 125.962  1.00  0.00           C
ATOM   2954  NE1 TRP A 185      78.648  80.088 127.173  1.00  0.00           N
ATOM   2956  CE2 TRP A 185      78.978  79.028 127.972  1.00  0.00           C
ATOM   2957  CD2 TRP A 185      78.758  77.868 127.212  1.00  0.00           C
ATOM   2958  CE3 TRP A 185      78.998  76.628 127.773  1.00  0.00           C
ATOM   2960  CZ3 TRP A 185      79.378  76.548 129.102  1.00  0.00           C
ATOM   2962  CZ2 TRP A 185      79.398  78.968 129.292  1.00  0.00           C
ATOM   2964  CH2 TRP A 185      79.558  77.698 129.863  1.00  0.00           C
ATOM   2966  C   TRP A 185      78.378  76.028 122.852  1.00  0.00           C
ATOM   2967  O   TRP A 185      77.578  76.548 122.062  1.00  0.00           O
ATOM   2968  N   PHE A 186      78.638  74.708 122.753  1.00  0.00           N
ATOM   2970  CA  PHE A 186      77.748  73.828 122.033  1.00  0.00           C
ATOM   2972  CB  PHE A 186      78.218  72.348 122.022  1.00  0.00           C
ATOM   2975  CG  PHE A 186      77.508  71.518 120.942  1.00  0.00           C
ATOM   2976  CD1 PHE A 186      77.458  71.978 119.622  1.00  0.00           C
ATOM   2978  CE1 PHE A 186      76.608  71.388 118.682  1.00  0.00           C
ATOM   2980  CZ  PHE A 186      75.838  70.288 119.052  1.00  0.00           C
ATOM   2982  CD2 PHE A 186      76.818  70.338 121.253  1.00  0.00           C
ATOM   2984  CE2 PHE A 186      75.958  69.738 120.332  1.00  0.00           C
ATOM   2986  C   PHE A 186      76.358  73.918 122.622  1.00  0.00           C
ATOM   2987  O   PHE A 186      76.128  74.418 123.713  1.00  0.00           O
ATOM   2988  N   CYS A 187      75.378  73.328 121.952  1.00  0.00           N
ATOM   2990  CA  CYS A 187      74.078  73.118 122.513  1.00  0.00           C
ATOM   2992  CB  CYS A 187      73.248  72.368 121.442  1.00  0.00           C
ATOM   2995  SG  CYS A 187      73.648  72.648 119.712  1.00  0.00           S
ATOM   2997  C   CYS A 187      74.198  72.298 123.802  1.00  0.00           C
ATOM   2998  O   CYS A 187      73.608  72.628 124.832  1.00  0.00           O
ATOM   2999  N   SER A 188      75.068  71.248 123.783  1.00  0.00           N
ATOM   3001  CA  SER A 188      75.468  70.428 124.932  1.00  0.00           C
ATOM   3003  CB  SER A 188      76.658  69.458 124.652  1.00  0.00           C
ATOM   3006  OG  SER A 188      77.038  68.668 125.793  1.00  0.00           O
ATOM   3008  C   SER A 188      75.938  71.258 126.092  1.00  0.00           C
ATOM   3009  O   SER A 188      75.648  70.978 127.243  1.00  0.00           O
ATOM   3010  N   GLU A 189      76.688  72.328 125.822  1.00  0.00           N
ATOM   3012  CA  GLU A 189      77.338  73.038 126.872  1.00  0.00           C
ATOM   3014  CB  GLU A 189      78.778  73.368 126.423  1.00  0.00           C
ATOM   3017  CG  GLU A 189      79.608  72.128 126.012  1.00  0.00           C
ATOM   3020  CD  GLU A 189      80.758  72.478 125.072  1.00  0.00           C
ATOM   3021  OE1 GLU A 189      80.458  73.118 124.033  1.00  0.00           O
ATOM   3022  OE2 GLU A 189      81.898  72.018 125.302  1.00  0.00           O
ATOM   3023  C   GLU A 189      76.518  74.268 127.262  1.00  0.00           C
ATOM   3024  O   GLU A 189      76.648  74.758 128.372  1.00  0.00           O
ATOM   3025  N   PHE A 190      75.608  74.778 126.403  1.00  0.00           N
ATOM   3027  CA  PHE A 190      74.738  75.878 126.763  1.00  0.00           C
ATOM   3029  CB  PHE A 190      73.888  76.338 125.533  1.00  0.00           C
ATOM   3032  CG  PHE A 190      72.798  77.318 125.913  1.00  0.00           C
ATOM   3033  CD1 PHE A 190      73.128  78.428 126.713  1.00  0.00           C
ATOM   3035  CE1 PHE A 190      72.138  79.258 127.233  1.00  0.00           C
ATOM   3037  CZ  PHE A 190      70.798  78.988 126.963  1.00  0.00           C
ATOM   3039  CD2 PHE A 190      71.448  77.068 125.632  1.00  0.00           C
ATOM   3041  CE2 PHE A 190      70.448  77.888 126.173  1.00  0.00           C
ATOM   3043  C   PHE A 190      73.828  75.548 127.933  1.00  0.00           C
ATOM   3044  O   PHE A 190      73.788  76.228 128.962  1.00  0.00           O
ATOM   3045  N   VAL A 191      73.108  74.418 127.812  1.00  0.00           N
ATOM   3047  CA  VAL A 191      72.158  74.028 128.833  1.00  0.00           C
ATOM   3049  CB  VAL A 191      70.938  73.298 128.262  1.00  0.00           C
ATOM   3051  CG1 VAL A 191      69.868  73.078 129.333  1.00  0.00           C
ATOM   3055  CG2 VAL A 191      70.398  74.038 127.022  1.00  0.00           C
ATOM   3059  C   VAL A 191      72.888  73.278 129.952  1.00  0.00           C
ATOM   3060  O   VAL A 191      72.408  73.258 131.082  1.00  0.00           O
ATOM   3061  N   THR A 192      74.128  72.728 129.723  1.00  0.00           N
ATOM   3063  CA  THR A 192      74.968  72.208 130.833  1.00  0.00           C
ATOM   3065  CB  THR A 192      76.268  71.408 130.492  1.00  0.00           C
ATOM   3067  OG1 THR A 192      76.578  70.378 131.433  1.00  0.00           O
ATOM   3069  CG2 THR A 192      77.568  72.208 130.393  1.00  0.00           C
ATOM   3073  C   THR A 192      75.318  73.318 131.763  1.00  0.00           C
ATOM   3074  O   THR A 192      75.278  73.158 132.982  1.00  0.00           O
ATOM   3075  N   ASP A 193      75.638  74.528 131.243  1.00  0.00           N
ATOM   3077  CA  ASP A 193      75.858  75.638 132.132  1.00  0.00           C
ATOM   3079  CB  ASP A 193      76.428  76.858 131.383  1.00  0.00           C
ATOM   3082  CG  ASP A 193      76.998  77.818 132.412  1.00  0.00           C
ATOM   3083  OD1 ASP A 193      77.998  77.418 133.103  1.00  0.00           O
ATOM   3084  OD2 ASP A 193      76.408  78.908 132.603  1.00  0.00           O
ATOM   3085  C   ASP A 193      74.628  75.988 132.933  1.00  0.00           C
ATOM   3086  O   ASP A 193      74.708  76.038 134.152  1.00  0.00           O
ATOM   3087  N   ALA A 194      73.438  76.118 132.332  1.00  0.00           N
ATOM   3089  CA  ALA A 194      72.238  76.428 133.092  1.00  0.00           C
ATOM   3091  CB  ALA A 194      71.078  76.638 132.103  1.00  0.00           C
ATOM   3095  C   ALA A 194      71.868  75.388 134.163  1.00  0.00           C
ATOM   3096  O   ALA A 194      71.578  75.728 135.312  1.00  0.00           O
ATOM   3097  N   PHE A 195      71.938  74.088 133.822  1.00  0.00           N
ATOM   3099  CA  PHE A 195      71.518  72.998 134.692  1.00  0.00           C
ATOM   3101  CB  PHE A 195      71.168  71.748 133.862  1.00  0.00           C
ATOM   3104  CG  PHE A 195      69.748  71.918 133.462  1.00  0.00           C
ATOM   3105  CD1 PHE A 195      69.368  72.898 132.542  1.00  0.00           C
ATOM   3107  CE1 PHE A 195      68.018  73.168 132.292  1.00  0.00           C
ATOM   3109  CZ  PHE A 195      67.048  72.448 132.992  1.00  0.00           C
ATOM   3111  CD2 PHE A 195      68.768  71.188 134.132  1.00  0.00           C
ATOM   3113  CE2 PHE A 195      67.418  71.458 133.912  1.00  0.00           C
ATOM   3115  C   PHE A 195      72.518  72.608 135.743  1.00  0.00           C
ATOM   3116  O   PHE A 195      72.158  72.138 136.823  1.00  0.00           O
ATOM   3117  N   ALA A 196      73.808  72.868 135.513  1.00  0.00           N
ATOM   3119  CA  ALA A 196      74.808  72.768 136.533  1.00  0.00           C
ATOM   3121  CB  ALA A 196      76.178  72.998 135.913  1.00  0.00           C
ATOM   3125  C   ALA A 196      74.628  73.718 137.712  1.00  0.00           C
ATOM   3126  O   ALA A 196      74.938  73.358 138.842  1.00  0.00           O
ATOM   3127  N   LYS A 197      74.068  74.918 137.482  1.00  0.00           N
ATOM   3129  CA  LYS A 197      73.748  75.898 138.512  1.00  0.00           C
ATOM   3131  CB  LYS A 197      73.528  77.308 137.913  1.00  0.00           C
ATOM   3134  CG  LYS A 197      74.488  77.688 136.783  1.00  0.00           C
ATOM   3137  CD  LYS A 197      75.938  78.058 137.083  1.00  0.00           C
ATOM   3140  CE  LYS A 197      76.618  78.348 135.743  1.00  0.00           C
ATOM   3143  NZ  LYS A 197      78.058  78.618 135.822  1.00  0.00           N
ATOM   3147  C   LYS A 197      72.448  75.498 139.213  1.00  0.00           C
ATOM   3148  O   LYS A 197      72.118  75.978 140.302  1.00  0.00           O
ATOM   3149  N   ALA A 198      71.688  74.568 138.592  1.00  0.00           N
ATOM   3151  CA  ALA A 198      70.528  73.908 139.132  1.00  0.00           C
ATOM   3153  CB  ALA A 198      69.448  73.768 138.042  1.00  0.00           C
ATOM   3157  C   ALA A 198      70.898  72.558 139.733  1.00  0.00           C
ATOM   3158  O   ALA A 198      70.058  71.728 140.033  1.00  0.00           O
ATOM   3159  N   GLY A 199      72.208  72.328 139.943  1.00  0.00           N
ATOM   3161  CA  GLY A 199      72.728  71.168 140.632  1.00  0.00           C
ATOM   3164  C   GLY A 199      72.598  69.868 139.893  1.00  0.00           C
ATOM   3165  O   GLY A 199      72.658  68.808 140.492  1.00  0.00           O
ATOM   3166  N   HIS A 200      72.448  69.928 138.553  1.00  0.00           N
ATOM   3168  CA  HIS A 200      72.268  68.758 137.723  1.00  0.00           C
ATOM   3170  CB  HIS A 200      70.848  68.808 137.103  1.00  0.00           C
ATOM   3173  ND1 HIS A 200      70.178  66.418 136.763  1.00  0.00           N
ATOM   3174  CG  HIS A 200      70.488  67.648 136.213  1.00  0.00           C
ATOM   3175  CE1 HIS A 200      69.978  65.628 135.723  1.00  0.00           C
ATOM   3177  NE2 HIS A 200      70.138  66.298 134.543  1.00  0.00           N
ATOM   3179  CD2 HIS A 200      70.438  67.598 134.852  1.00  0.00           C
ATOM   3181  C   HIS A 200      73.308  68.668 136.602  1.00  0.00           C
ATOM   3182  O   HIS A 200      72.938  68.868 135.442  1.00  0.00           O
ATOM   3183  N   PRO A 201      74.598  68.358 136.812  1.00  0.00           N
ATOM   3184  CD  PRO A 201      75.288  68.508 138.103  1.00  0.00           C
ATOM   3187  CA  PRO A 201      75.548  68.348 135.713  1.00  0.00           C
ATOM   3189  CB  PRO A 201      76.698  69.168 136.283  1.00  0.00           C
ATOM   3192  CG  PRO A 201      76.768  68.748 137.753  1.00  0.00           C
ATOM   3195  C   PRO A 201      76.018  66.948 135.363  1.00  0.00           C
ATOM   3196  O   PRO A 201      76.258  66.108 136.232  1.00  0.00           O
ATOM   3197  N   LEU A 202      76.198  66.698 134.062  1.00  0.00           N
ATOM   3199  CA  LEU A 202      77.298  65.868 133.602  1.00  0.00           C
ATOM   3201  CB  LEU A 202      76.968  64.578 132.783  1.00  0.00           C
ATOM   3204  CG  LEU A 202      75.998  63.488 133.353  1.00  0.00           C
ATOM   3206  CD1 LEU A 202      76.628  62.528 134.372  1.00  0.00           C
ATOM   3210  CD2 LEU A 202      74.708  63.978 133.982  1.00  0.00           C
ATOM   3214  C   LEU A 202      78.078  66.898 132.773  1.00  0.00           C
ATOM   3215  O   LEU A 202      78.028  68.088 133.042  1.00  0.00           O
ATOM   3216  N   THR A 203      78.718  66.498 131.663  1.00  0.00           N
ATOM   3218  CA  THR A 203      78.898  67.418 130.533  1.00  0.00           C
ATOM   3220  CB  THR A 203      80.108  67.098 129.652  1.00  0.00           C
ATOM   3222  OG1 THR A 203      81.308  67.198 130.423  1.00  0.00           O
ATOM   3224  CG2 THR A 203      80.208  68.058 128.452  1.00  0.00           C
ATOM   3228  C   THR A 203      77.678  67.238 129.673  1.00  0.00           C
ATOM   3229  O   THR A 203      77.598  66.238 128.982  1.00  0.00           O
ATOM   3230  N   LEU A 204      76.658  68.108 129.803  1.00  0.00           N
ATOM   3232  CA  LEU A 204      75.298  67.678 129.583  1.00  0.00           C
ATOM   3234  CB  LEU A 204      74.978  66.468 130.472  1.00  0.00           C
ATOM   3237  CG  LEU A 204      73.518  66.038 130.702  1.00  0.00           C
ATOM   3239  CD1 LEU A 204      73.618  64.518 130.833  1.00  0.00           C
ATOM   3243  CD2 LEU A 204      72.848  66.658 131.952  1.00  0.00           C
ATOM   3247  C   LEU A 204      74.218  68.708 129.842  1.00  0.00           C
ATOM   3248  O   LEU A 204      74.038  69.228 130.942  1.00  0.00           O
ATOM   3249  N   ALA A 205      73.448  68.978 128.802  1.00  0.00           N
ATOM   3251  CA  ALA A 205      72.518  70.048 128.673  1.00  0.00           C
ATOM   3253  CB  ALA A 205      72.808  70.648 127.282  1.00  0.00           C
ATOM   3257  C   ALA A 205      71.108  69.548 128.753  1.00  0.00           C
ATOM   3258  O   ALA A 205      70.358  69.628 127.793  1.00  0.00           O
ATOM   3259  N   GLN A 206      70.698  69.008 129.912  1.00  0.00           N
ATOM   3261  CA  GLN A 206      69.358  68.458 130.083  1.00  0.00           C
ATOM   3263  CB  GLN A 206      68.408  69.658 130.262  1.00  0.00           C
ATOM   3266  CG  GLN A 206      67.078  69.328 130.942  1.00  0.00           C
ATOM   3269  CD  GLN A 206      66.078  70.428 130.632  1.00  0.00           C
ATOM   3270  OE1 GLN A 206      66.468  71.518 130.212  1.00  0.00           O
ATOM   3271  NE2 GLN A 206      64.768  70.118 130.723  1.00  0.00           N
ATOM   3274  C   GLN A 206      69.008  67.368 128.993  1.00  0.00           C
ATOM   3275  O   GLN A 206      69.908  66.868 128.322  1.00  0.00           O
ATOM   3276  N   SER A 207      67.748  66.878 128.802  1.00  0.00           N
ATOM   3278  CA  SER A 207      67.508  65.628 128.083  1.00  0.00           C
ATOM   3280  CB  SER A 207      66.488  64.658 128.732  1.00  0.00           C
ATOM   3283  OG  SER A 207      65.268  65.318 129.052  1.00  0.00           O
ATOM   3285  C   SER A 207      67.218  65.758 126.622  1.00  0.00           C
ATOM   3286  O   SER A 207      66.088  65.658 126.173  1.00  0.00           O
ATOM   3287  N   GLY A 208      68.268  65.938 125.812  1.00  0.00           N
ATOM   3289  CA  GLY A 208      67.998  65.938 124.393  1.00  0.00           C
ATOM   3292  C   GLY A 208      69.128  65.818 123.462  1.00  0.00           C
ATOM   3293  O   GLY A 208      69.988  64.958 123.553  1.00  0.00           O
ATOM   3294  N   TRP A 209      69.108  66.698 122.472  1.00  0.00           N
ATOM   3296  CA  TRP A 209      70.038  66.758 121.403  1.00  0.00           C
ATOM   3298  CB  TRP A 209      69.228  67.598 120.332  1.00  0.00           C
ATOM   3301  CG  TRP A 209      68.548  67.208 119.012  1.00  0.00           C
ATOM   3302  CD1 TRP A 209      68.908  66.458 117.913  1.00  0.00           C
ATOM   3304  NE1 TRP A 209      68.368  66.948 116.763  1.00  0.00           N
ATOM   3306  CE2 TRP A 209      67.558  67.968 117.052  1.00  0.00           C
ATOM   3307  CD2 TRP A 209      67.578  68.128 118.462  1.00  0.00           C
ATOM   3308  CE3 TRP A 209      66.708  69.038 119.023  1.00  0.00           C
ATOM   3310  CZ3 TRP A 209      65.788  69.688 118.213  1.00  0.00           C
ATOM   3312  CZ2 TRP A 209      66.758  68.718 116.222  1.00  0.00           C
ATOM   3314  CH2 TRP A 209      65.828  69.548 116.833  1.00  0.00           C
ATOM   3316  C   TRP A 209      71.448  67.348 121.862  1.00  0.00           C
ATOM   3317  O   TRP A 209      71.878  68.358 121.353  1.00  0.00           O
ATOM   3318  N   ILE A 210      72.178  66.748 122.863  1.00  0.00           N
ATOM   3320  CA  ILE A 210      73.328  67.328 123.613  1.00  0.00           C
ATOM   3322  CB  ILE A 210      72.978  67.518 125.143  1.00  0.00           C
ATOM   3324  CG2 ILE A 210      73.978  67.078 126.243  1.00  0.00           C
ATOM   3328  CG1 ILE A 210      71.598  67.018 125.612  1.00  0.00           C
ATOM   3331  CD  ILE A 210      71.628  65.588 126.182  1.00  0.00           C
ATOM   3335  C   ILE A 210      74.748  66.818 123.202  1.00  0.00           C
ATOM   3336  O   ILE A 210      75.138  66.888 122.043  1.00  0.00           O
ATOM   3337  N   SER A 211      75.618  66.318 124.122  1.00  0.00           N
ATOM   3339  CA  SER A 211      76.398  65.088 124.062  1.00  0.00           C
ATOM   3341  CB  SER A 211      77.428  64.998 125.212  1.00  0.00           C
ATOM   3344  OG  SER A 211      76.838  65.378 126.442  1.00  0.00           O
ATOM   3346  C   SER A 211      75.408  63.938 124.232  1.00  0.00           C
ATOM   3347  O   SER A 211      75.138  63.478 125.332  1.00  0.00           O
ATOM   3348  N   PRO A 212      74.708  63.578 123.193  1.00  0.00           N
ATOM   3349  CD  PRO A 212      75.178  63.688 121.812  1.00  0.00           C
ATOM   3352  CA  PRO A 212      73.258  63.578 123.293  1.00  0.00           C
ATOM   3354  CB  PRO A 212      72.808  63.578 121.842  1.00  0.00           C
ATOM   3357  CG  PRO A 212      73.968  64.108 121.022  1.00  0.00           C
ATOM   3360  C   PRO A 212      72.658  62.458 124.102  1.00  0.00           C
ATOM   3361  O   PRO A 212      71.718  62.668 124.873  1.00  0.00           O
ATOM   3362  N   ALA A 213      73.248  61.268 123.962  1.00  0.00           N
ATOM   3364  CA  ALA A 213      72.988  60.108 124.782  1.00  0.00           C
ATOM   3366  CB  ALA A 213      73.948  59.008 124.303  1.00  0.00           C
ATOM   3370  C   ALA A 213      73.158  60.318 126.292  1.00  0.00           C
ATOM   3371  O   ALA A 213      72.578  59.578 127.072  1.00  0.00           O
ATOM   3372  N   ASP A 214      73.928  61.328 126.732  1.00  0.00           N
ATOM   3374  CA  ASP A 214      74.208  61.578 128.132  1.00  0.00           C
ATOM   3376  CB  ASP A 214      75.308  62.678 128.322  1.00  0.00           C
ATOM   3379  CG  ASP A 214      76.688  62.278 127.802  1.00  0.00           C
ATOM   3380  OD1 ASP A 214      76.998  61.068 127.653  1.00  0.00           O
ATOM   3381  OD2 ASP A 214      77.558  63.188 127.762  1.00  0.00           O
ATOM   3382  C   ASP A 214      72.958  61.848 128.993  1.00  0.00           C
ATOM   3383  O   ASP A 214      72.948  61.458 130.153  1.00  0.00           O
ATOM   3384  N   LEU A 215      71.868  62.518 128.503  1.00  0.00           N
ATOM   3386  CA  LEU A 215      70.628  62.558 129.292  1.00  0.00           C
ATOM   3388  CB  LEU A 215      70.338  63.988 129.852  1.00  0.00           C
ATOM   3391  CG  LEU A 215      69.448  64.048 131.123  1.00  0.00           C
ATOM   3393  CD1 LEU A 215      70.078  63.318 132.303  1.00  0.00           C
ATOM   3397  CD2 LEU A 215      69.168  65.478 131.573  1.00  0.00           C
ATOM   3401  C   LEU A 215      69.378  62.088 128.562  1.00  0.00           C
ATOM   3402  O   LEU A 215      68.308  61.978 129.163  1.00  0.00           O
ATOM   3403  N   MET A 216      69.458  61.808 127.262  1.00  0.00           N
ATOM   3405  CA  MET A 216      68.368  61.168 126.552  1.00  0.00           C
ATOM   3407  CB  MET A 216      68.548  61.538 125.052  1.00  0.00           C
ATOM   3410  CG  MET A 216      67.488  60.978 124.102  1.00  0.00           C
ATOM   3413  SD  MET A 216      65.798  61.388 124.613  1.00  0.00           S
ATOM   3414  CE  MET A 216      65.638  62.828 123.542  1.00  0.00           C
ATOM   3418  C   MET A 216      68.278  59.628 126.833  1.00  0.00           C
ATOM   3419  OT1 MET A 216      69.118  59.088 127.592  1.00  0.00           O
ATOM   3420  OT2 MET A 216      67.328  58.958 126.333  1.00  0.00           O
ATOM   3421  NH3 POPEB 217      50.048  29.848 114.982  1.00  0.00           N
ATOM   3425  C12 POPEB 217      50.148  30.658 116.243  1.00  0.00           C
ATOM   3428  C11 POPEB 217      51.118  31.838 116.073  1.00  0.00           C
ATOM   3431  P   POPEB 217      49.358  33.818 116.022  1.00  0.00           P
ATOM   3432  O13 POPEB 217      48.238  33.678 116.982  1.00  0.00           O
ATOM   3433  O14 POPEB 217      49.818  35.168 115.612  1.00  0.00           O
ATOM   3434  O11 POPEB 217      49.048  32.968 114.733  1.00  0.00           O
ATOM   3435  O12 POPEB 217      50.578  33.038 116.632  1.00  0.00           O
ATOM   3436  C1  POPEB 217      49.558  33.258 113.433  1.00  0.00           C
ATOM   3439  C2  POPEB 217      48.528  32.778 112.382  1.00  0.00           C
ATOM   3441  O21 POPEB 217      49.158  32.338 111.162  1.00  0.00           O
ATOM   3442  C21 POPEB 217      49.478  31.058 111.123  1.00  0.00           C
ATOM   3443  O22 POPEB 217      49.488  30.298 112.083  1.00  0.00           O
ATOM   3444  C22 POPEB 217      49.908  30.728 109.702  1.00  0.00           C
ATOM   3447  C3  POPEB 217      47.568  33.938 112.072  1.00  0.00           C
ATOM   3450  O31 POPEB 217      46.288  33.518 111.552  1.00  0.00           O
ATOM   3451  C31 POPEB 217      46.218  33.508 110.232  1.00  0.00           C
ATOM   3452  O32 POPEB 217      47.148  33.678 109.463  1.00  0.00           O
ATOM   3453  C32 POPEB 217      44.778  33.208 109.823  1.00  0.00           C
ATOM   3456  C23 POPEB 217      49.878  29.218 109.382  1.00  0.00           C
ATOM   3459  C24 POPEB 217      49.788  28.958 107.872  1.00  0.00           C
ATOM   3462  C25 POPEB 217      51.048  29.348 107.093  1.00  0.00           C
ATOM   3465  C26 POPEB 217      50.738  29.608 105.612  1.00  0.00           C
ATOM   3468  C27 POPEB 217      51.958  30.028 104.782  1.00  0.00           C
ATOM   3471  C28 POPEB 217      51.588  30.668 103.423  1.00  0.00           C
ATOM   3474  C29 POPEB 217      50.758  29.738 102.583  1.00  0.00           C
ATOM   3476 0C21 POPEB 217      50.838  29.558 101.253  1.00  0.00           C
ATOM   3478 1C21 POPEB 217      51.748  30.298 100.302  1.00  0.00           C
ATOM   3481 2C21 POPEB 217      51.338  29.948  98.862  1.00  0.00           C
ATOM   3484 3C21 POPEB 217      52.168  30.658  97.802  1.00  0.00           C
ATOM   3487 4C21 POPEB 217      51.818  30.158  96.403  1.00  0.00           C
ATOM   3490 5C21 POPEB 217      52.818  30.588  95.323  1.00  0.00           C
ATOM   3493 6C21 POPEB 217      52.578  29.818  94.023  1.00  0.00           C
ATOM   3496 7C21 POPEB 217      53.728  29.908  93.022  1.00  0.00           C
ATOM   3499 8C21 POPEB 217      53.598  28.928  91.862  1.00  0.00           C
ATOM   3503  C33 POPEB 217      44.438  33.858 108.473  1.00  0.00           C
ATOM   3506  C34 POPEB 217      42.948  33.768 108.103  1.00  0.00           C
ATOM   3509  C35 POPEB 217      42.548  34.798 107.022  1.00  0.00           C
ATOM   3512  C36 POPEB 217      43.088  34.468 105.622  1.00  0.00           C
ATOM   3515  C37 POPEB 217      43.058  35.708 104.702  1.00  0.00           C
ATOM   3518  C38 POPEB 217      43.698  35.498 103.333  1.00  0.00           C
ATOM   3521  C39 POPEB 217      43.738  36.788 102.482  1.00  0.00           C
ATOM   3524 0C31 POPEB 217      42.388  37.208 101.882  1.00  0.00           C
ATOM   3527 1C31 POPEB 217      42.518  38.418 100.923  1.00  0.00           C
ATOM   3530 2C31 POPEB 217      42.108  39.748 101.562  1.00  0.00           C
ATOM   3533 3C31 POPEB 217      42.578  40.998 100.783  1.00  0.00           C
ATOM   3536 4C31 POPEB 217      42.198  40.998  99.283  1.00  0.00           C
ATOM   3539 5C31 POPEB 217      42.398  42.388  98.652  1.00  0.00           C
ATOM   3542 6C31 POPEB 217      42.368  42.378  97.122  1.00  0.00           C
ATOM   3546  NH3 POPEC 218       1.508 129.728 110.853  1.00  0.00           N
ATOM   3550  C12 POPEC 218       1.148 129.378 112.243  1.00  0.00           C
ATOM   3553  C11 POPEC 218       0.608 130.638 112.933  1.00  0.00           C
ATOM   3556  P   POPEC 218       1.258 133.128 112.323  1.00  0.00           P
ATOM   3557  O13 POPEC 218      -0.182 133.428 112.432  1.00  0.00           O
ATOM   3558  O14 POPEC 218       2.158 134.148 112.902  1.00  0.00           O
ATOM   3559  O11 POPEC 218       1.658 132.898 110.812  1.00  0.00           O
ATOM   3560  O12 POPEC 218       1.578 131.688 112.913  1.00  0.00           O
ATOM   3561  C1  POPEC 218       2.858 133.468 110.273  1.00  0.00           C
ATOM   3564  C2  POPEC 218       2.618 134.028 108.853  1.00  0.00           C
ATOM   3566  O21 POPEC 218       3.038 133.018 107.913  1.00  0.00           O
ATOM   3567  C21 POPEC 218       2.528 133.108 106.692  1.00  0.00           C
ATOM   3568  O22 POPEC 218       1.688 133.888 106.302  1.00  0.00           O
ATOM   3569  C22 POPEC 218       3.068 131.928 105.882  1.00  0.00           C
ATOM   3572  C3  POPEC 218       3.408 135.358 108.623  1.00  0.00           C
ATOM   3575  O31 POPEC 218       3.028 136.028 107.402  1.00  0.00           O
ATOM   3576  C31 POPEC 218       1.828 136.608 107.472  1.00  0.00           C
ATOM   3577  O32 POPEC 218       1.128 136.678 108.462  1.00  0.00           O
ATOM   3578  C32 POPEC 218       1.458 137.198 106.102  1.00  0.00           C
ATOM   3581  C23 POPEC 218       3.148 132.198 104.362  1.00  0.00           C
ATOM   3584  C24 POPEC 218       3.618 130.938 103.623  1.00  0.00           C
ATOM   3587  C25 POPEC 218       3.928 131.208 102.142  1.00  0.00           C
ATOM   3590  C26 POPEC 218       2.678 131.328 101.272  1.00  0.00           C
ATOM   3593  C27 POPEC 218       2.988 131.818  99.852  1.00  0.00           C
ATOM   3596  C28 POPEC 218       1.768 131.698  98.933  1.00  0.00           C
ATOM   3599  C29 POPEC 218       1.948 132.458  97.643  1.00  0.00           C
ATOM   3601 0C21 POPEC 218       2.378 131.948  96.482  1.00  0.00           C
ATOM   3603 1C21 POPEC 218       2.838 130.528  96.253  1.00  0.00           C
ATOM   3606 2C21 POPEC 218       4.038 130.458  95.273  1.00  0.00           C
ATOM   3609 3C21 POPEC 218       3.648 130.808  93.833  1.00  0.00           C
ATOM   3612 4C21 POPEC 218       4.838 130.838  92.872  1.00  0.00           C
ATOM   3615 5C21 POPEC 218       4.388 131.038  91.423  1.00  0.00           C
ATOM   3618 6C21 POPEC 218       5.548 130.988  90.423  1.00  0.00           C
ATOM   3621 7C21 POPEC 218       5.038 131.128  88.982  1.00  0.00           C
ATOM   3624 8C21 POPEC 218       6.088 130.738  87.952  1.00  0.00           C
ATOM   3628  C33 POPEC 218       0.218 138.118 106.193  1.00  0.00           C
ATOM   3631  C34 POPEC 218      -0.432 138.428 104.832  1.00  0.00           C
ATOM   3634  C35 POPEC 218       0.538 139.048 103.822  1.00  0.00           C
ATOM   3637  C36 POPEC 218      -0.122 140.114 102.942  1.00  0.00           C
ATOM   3640  C37 POPEC 218       0.888 140.864 102.072  1.00  0.00           C
ATOM   3643  C38 POPEC 218       0.308 142.164 101.493  1.00  0.00           C
ATOM   3646  C39 POPEC 218      -0.432 141.964 100.162  1.00  0.00           C
ATOM   3649 0C31 POPEC 218      -0.872 143.314  99.572  1.00  0.00           C
ATOM   3652 1C31 POPEC 218      -1.552 143.204  98.202  1.00  0.00           C
ATOM   3655 2C31 POPEC 218      -1.732 144.594  97.572  1.00  0.00           C
ATOM   3658 3C31 POPEC 218      -2.312 144.554  96.152  1.00  0.00           C
ATOM   3661 4C31 POPEC 218      -2.202 145.914  95.463  1.00  0.00           C
ATOM   3664 5C31 POPEC 218      -2.858 145.984  94.082  1.00  0.00           C
ATOM   3667 6C31 POPEC 218      -2.618 147.324  93.372  1.00  0.00           C
ATOM   3671  NH3 POPED 219      83.438  24.298  69.473  1.00  0.00           N
ATOM   3675  C12 POPED 219      82.578  24.028  68.272  1.00  0.00           C
ATOM   3678  C11 POPED 219      83.398  24.288  66.982  1.00  0.00           C
ATOM   3681  P   POPED 219      85.118  22.298  67.403  1.00  0.00           P
ATOM   3682  O13 POPED 219      85.678  23.148  68.472  1.00  0.00           O
ATOM   3683  O14 POPED 219      86.058  21.528  66.562  1.00  0.00           O
ATOM   3684  O11 POPED 219      84.128  21.308  68.132  1.00  0.00           O
ATOM   3685  O12 POPED 219      84.148  23.168  66.522  1.00  0.00           O
ATOM   3686  C1  POPED 219      84.538  20.778  69.393  1.00  0.00           C
ATOM   3689  C2  POPED 219      83.498  19.748  69.902  1.00  0.00           C
ATOM   3691  O21 POPED 219      83.718  19.498  71.302  1.00  0.00           O
ATOM   3692  C21 POPED 219      83.328  20.468  72.093  1.00  0.00           C
ATOM   3693  O22 POPED 219      82.798  21.518  71.742  1.00  0.00           O
ATOM   3694  C22 POPED 219      83.598  20.048  73.522  1.00  0.00           C
ATOM   3697  C3  POPED 219      83.558  18.398  69.122  1.00  0.00           C
ATOM   3700  O31 POPED 219      82.558  17.448  69.572  1.00  0.00           O
ATOM   3701  C31 POPED 219      82.878  16.788  70.682  1.00  0.00           C
ATOM   3702  O32 POPED 219      84.008  16.608  71.092  1.00  0.00           O
ATOM   3703  C32 POPED 219      81.598  16.518  71.482  1.00  0.00           C
ATOM   3706  C23 POPED 219      82.738  20.818  74.533  1.00  0.00           C
ATOM   3709  C24 POPED 219      82.808  20.158  75.913  1.00  0.00           C
ATOM   3712  C25 POPED 219      81.978  20.868  76.982  1.00  0.00           C
ATOM   3715  C26 POPED 219      82.238  20.228  78.343  1.00  0.00           C
ATOM   3718  C27 POPED 219      81.408  20.778  79.493  1.00  0.00           C
ATOM   3721  C28 POPED 219      81.648  19.968  80.783  1.00  0.00           C
ATOM   3724  C29 POPED 219      82.988  20.278  81.412  1.00  0.00           C
ATOM   3726 0C21 POPED 219      83.208  20.398  82.732  1.00  0.00           C
ATOM   3728 1C21 POPED 219      82.168  20.238  83.812  1.00  0.00           C
ATOM   3731 2C21 POPED 219      82.638  20.778  85.173  1.00  0.00           C
ATOM   3734 3C21 POPED 219      82.898  22.298  85.162  1.00  0.00           C
ATOM   3737 4C21 POPED 219      83.198  22.878  86.552  1.00  0.00           C
ATOM   3740 5C21 POPED 219      84.458  22.288  87.192  1.00  0.00           C
ATOM   3743 6C21 POPED 219      84.828  22.958  88.522  1.00  0.00           C
ATOM   3746 7C21 POPED 219      86.098  22.378  89.132  1.00  0.00           C
ATOM   3749 8C21 POPED 219      86.508  23.058  90.452  1.00  0.00           C
ATOM   3753  C33 POPED 219      81.918  16.128  72.933  1.00  0.00           C
ATOM   3756  C34 POPED 219      80.658  15.878  73.772  1.00  0.00           C
ATOM   3759  C35 POPED 219      80.978  15.878  75.273  1.00  0.00           C
ATOM   3762  C36 POPED 219      79.738  15.628  76.132  1.00  0.00           C
ATOM   3765  C37 POPED 219      79.998  15.838  77.622  1.00  0.00           C
ATOM   3768  C38 POPED 219      78.768  15.518  78.472  1.00  0.00           C
ATOM   3771  C39 POPED 219      78.738  16.238  79.832  1.00  0.00           C
ATOM   3774 0C31 POPED 219      78.528  17.748  79.712  1.00  0.00           C
ATOM   3777 1C31 POPED 219      78.078  18.378  81.042  1.00  0.00           C
ATOM   3780 2C31 POPED 219      77.878  19.898  80.892  1.00  0.00           C
ATOM   3783 3C31 POPED 219      76.938  20.518  81.923  1.00  0.00           C
ATOM   3786 4C31 POPED 219      77.638  20.798  83.262  1.00  0.00           C
ATOM   3789 5C31 POPED 219      76.758  21.598  84.213  1.00  0.00           C
ATOM   3792 6C31 POPED 219      77.428  21.858  85.553  1.00  0.00           C
ATOM   3796  NH3 POPEE 220      15.198 119.528 111.173  1.00  0.00           N
ATOM   3800  C12 POPEE 220      13.778 119.388 110.713  1.00  0.00           C
ATOM   3803  C11 POPEE 220      13.038 120.738 110.603  1.00  0.00           C
ATOM   3806  P   POPEE 220      13.418 122.998 109.272  1.00  0.00           P
ATOM   3807  O13 POPEE 220      14.538 123.968 109.372  1.00  0.00           O
ATOM   3808  O14 POPEE 220      12.098 123.468 109.733  1.00  0.00           O
ATOM   3809  O11 POPEE 220      13.348 122.428 107.802  1.00  0.00           O
ATOM   3810  O12 POPEE 220      13.908 121.778 110.153  1.00  0.00           O
ATOM   3811  C1  POPEE 220      13.098 123.328 106.702  1.00  0.00           C
ATOM   3814  C2  POPEE 220      14.148 123.158 105.573  1.00  0.00           C
ATOM   3816  O21 POPEE 220      13.778 124.058 104.522  1.00  0.00           O
ATOM   3817  C21 POPEE 220      14.528 125.128 104.253  1.00  0.00           C
ATOM   3818  O22 POPEE 220      14.068 126.258 104.132  1.00  0.00           O
ATOM   3819  C22 POPEE 220      15.978 124.758 103.903  1.00  0.00           C
ATOM   3822  C3  POPEE 220      14.148 121.698 105.033  1.00  0.00           C
ATOM   3825  O31 POPEE 220      15.078 121.518 103.942  1.00  0.00           O
ATOM   3826  C31 POPEE 220      14.898 120.368 103.293  1.00  0.00           C
ATOM   3827  O32 POPEE 220      13.988 119.578 103.473  1.00  0.00           O
ATOM   3828  C32 POPEE 220      16.058 120.128 102.332  1.00  0.00           C
ATOM   3831  C23 POPEE 220      16.938 125.948 104.102  1.00  0.00           C
ATOM   3834  C24 POPEE 220      18.398 125.598 103.743  1.00  0.00           C
ATOM   3837  C25 POPEE 220      18.618 125.128 102.303  1.00  0.00           C
ATOM   3840  C26 POPEE 220      18.158 126.158 101.263  1.00  0.00           C
ATOM   3843  C27 POPEE 220      18.548 125.818  99.812  1.00  0.00           C
ATOM   3846  C28 POPEE 220      17.668 126.518  98.753  1.00  0.00           C
ATOM   3849  C29 POPEE 220      17.598 128.018  98.903  1.00  0.00           C
ATOM   3851 0C21 POPEE 220      17.148 128.878  97.972  1.00  0.00           C
ATOM   3853 1C21 POPEE 220      16.628 128.548  96.592  1.00  0.00           C
ATOM   3856 2C21 POPEE 220      15.138 128.888  96.442  1.00  0.00           C
ATOM   3859 3C21 POPEE 220      14.688 128.908  94.963  1.00  0.00           C
ATOM   3862 4C21 POPEE 220      13.258 129.418  94.792  1.00  0.00           C
ATOM   3865 5C21 POPEE 220      12.888 129.738  93.333  1.00  0.00           C
ATOM   3868 6C21 POPEE 220      11.488 130.348  93.223  1.00  0.00           C
ATOM   3871 7C21 POPEE 220      11.158 130.888  91.833  1.00  0.00           C
ATOM   3874 8C21 POPEE 220       9.758 131.508  91.763  1.00  0.00           C
ATOM   3878  C33 POPEE 220      15.548 119.798 100.913  1.00  0.00           C
ATOM   3881  C34 POPEE 220      16.628 119.208  99.993  1.00  0.00           C
ATOM   3884  C35 POPEE 220      16.048 118.588  98.722  1.00  0.00           C
ATOM   3887  C36 POPEE 220      15.348 119.578  97.783  1.00  0.00           C
ATOM   3890  C37 POPEE 220      15.898 119.528  96.353  1.00  0.00           C
ATOM   3893  C38 POPEE 220      15.118 120.398  95.342  1.00  0.00           C
ATOM   3896  C39 POPEE 220      13.738 119.838  94.972  1.00  0.00           C
ATOM   3899 0C31 POPEE 220      13.448 120.008  93.473  1.00  0.00           C
ATOM   3902 1C31 POPEE 220      12.058 119.508  93.042  1.00  0.00           C
ATOM   3905 2C31 POPEE 220      11.878 119.488  91.512  1.00  0.00           C
ATOM   3908 3C31 POPEE 220      11.818 120.868  90.853  1.00  0.00           C
ATOM   3911 4C31 POPEE 220      10.528 121.628  91.213  1.00  0.00           C
ATOM   3914 5C31 POPEE 220      10.298 122.868  90.342  1.00  0.00           C
ATOM   3917 6C31 POPEE 220       8.828 123.288  90.312  1.00  0.00           C
ATOM   3921  NH3 POPEF 221     123.198  59.408 105.433  1.00  0.00           N
ATOM   3925  C12 POPEF 221     123.188  60.438 106.523  1.00  0.00           C
ATOM   3928  C11 POPEF 221     121.798  61.078 106.713  1.00  0.00           C
ATOM   3931  P   POPEF 221     119.268  60.498 106.823  1.00  0.00           P
ATOM   3932  O13 POPEF 221     118.448  59.658 107.743  1.00  0.00           O
ATOM   3933  O14 POPEF 221     119.138  61.958 107.002  1.00  0.00           O
ATOM   3934  O11 POPEF 221     118.858  60.098 105.352  1.00  0.00           O
ATOM   3935  O12 POPEF 221     120.788  60.078 106.912  1.00  0.00           O
ATOM   3936  C1  POPEF 221     119.898  60.118 104.372  1.00  0.00           C
ATOM   3939  C2  POPEF 221     119.388  59.738 102.963  1.00  0.00           C
ATOM   3941  O21 POPEF 221     120.258  60.158 101.893  1.00  0.00           O
ATOM   3942  C21 POPEF 221     121.538  60.408 102.022  1.00  0.00           C
ATOM   3943  O22 POPEF 221     122.238  60.258 103.003  1.00  0.00           O
ATOM   3944  C22 POPEF 221     122.068  60.918 100.682  1.00  0.00           C
ATOM   3947  C3  POPEF 221     117.968  60.328 102.723  1.00  0.00           C
ATOM   3950  O31 POPEF 221     117.268  59.588 101.722  1.00  0.00           O
ATOM   3951  C31 POPEF 221     117.458  59.998 100.482  1.00  0.00           C
ATOM   3952  O32 POPEF 221     118.018  61.028 100.143  1.00  0.00           O
ATOM   3953  C32 POPEF 221     116.938  58.938  99.522  1.00  0.00           C
ATOM   3956  C23 POPEF 221     121.578  62.348 100.332  1.00  0.00           C
ATOM   3959  C24 POPEF 221     122.138  62.798  98.982  1.00  0.00           C
ATOM   3962  C25 POPEF 221     121.388  63.978  98.353  1.00  0.00           C
ATOM   3965  C26 POPEF 221     121.598  65.288  99.122  1.00  0.00           C
ATOM   3968  C27 POPEF 221     121.878  66.478  98.182  1.00  0.00           C
ATOM   3971  C28 POPEF 221     120.688  66.918  97.312  1.00  0.00           C
ATOM   3974  C29 POPEF 221     119.668  67.658  98.143  1.00  0.00           C
ATOM   3976 0C21 POPEF 221     118.598  68.368  97.743  1.00  0.00           C
ATOM   3978 1C21 POPEF 221     118.028  68.628  96.372  1.00  0.00           C
ATOM   3981 2C21 POPEF 221     118.768  68.218  95.083  1.00  0.00           C
ATOM   3984 3C21 POPEF 221     117.798  68.198  93.893  1.00  0.00           C
ATOM   3987 4C21 POPEF 221     118.428  67.798  92.552  1.00  0.00           C
ATOM   3990 5C21 POPEF 221     117.338  67.448  91.533  1.00  0.00           C
ATOM   3993 6C21 POPEF 221     117.858  67.168  90.122  1.00  0.00           C
ATOM   3996 7C21 POPEF 221     116.778  66.538  89.232  1.00  0.00           C
ATOM   3999 8C21 POPEF 221     117.198  66.388  87.762  1.00  0.00           C
ATOM   4003  C33 POPEF 221     118.058  58.458  98.573  1.00  0.00           C
ATOM   4006  C34 POPEF 221     118.408  59.478  97.472  1.00  0.00           C
ATOM   4009  C35 POPEF 221     119.368  58.908  96.423  1.00  0.00           C
ATOM   4012  C36 POPEF 221     119.648  59.938  95.323  1.00  0.00           C
ATOM   4015  C37 POPEF 221     120.488  59.368  94.173  1.00  0.00           C
ATOM   4018  C38 POPEF 221     120.708  60.398  93.062  1.00  0.00           C
ATOM   4021  C39 POPEF 221     121.178  59.798  91.742  1.00  0.00           C
ATOM   4024 0C31 POPEF 221     122.598  59.218  91.783  1.00  0.00           C
ATOM   4027 1C31 POPEF 221     123.048  58.718  90.402  1.00  0.00           C
ATOM   4030 2C31 POPEF 221     124.498  59.098  90.062  1.00  0.00           C
ATOM   4033 3C31 POPEF 221     124.898  58.718  88.632  1.00  0.00           C
ATOM   4036 4C31 POPEF 221     125.288  57.248  88.483  1.00  0.00           C
ATOM   4039 5C31 POPEF 221     125.658  56.898  87.033  1.00  0.00           C
ATOM   4042 6C31 POPEF 221     126.588  55.688  86.893  1.00  0.00           C
ATOM   4046  NH3 POPEG 222     110.598  65.688 105.452  1.00  0.00           N
ATOM   4050  C12 POPEG 222     111.718  66.168 106.342  1.00  0.00           C
ATOM   4053  C11 POPEG 222     111.988  67.658 106.102  1.00  0.00           C
ATOM   4056  P   POPEG 222     112.868  68.958 104.003  1.00  0.00           P
ATOM   4057  O13 POPEG 222     111.598  68.898 103.252  1.00  0.00           O
ATOM   4058  O14 POPEG 222     113.208  70.228 104.702  1.00  0.00           O
ATOM   4059  O11 POPEG 222     114.058  68.548 103.053  1.00  0.00           O
ATOM   4060  O12 POPEG 222     112.908  67.778 105.022  1.00  0.00           O
ATOM   4061  C1  POPEG 222     115.038  69.478 102.653  1.00  0.00           C
ATOM   4064  C2  POPEG 222     114.628  70.198 101.342  1.00  0.00           C
ATOM   4066  O21 POPEG 222     113.598  71.178 101.523  1.00  0.00           O
ATOM   4067  C21 POPEG 222     113.958  72.328 102.033  1.00  0.00           C
ATOM   4068  O22 POPEG 222     115.078  72.628 102.432  1.00  0.00           O
ATOM   4069  C22 POPEG 222     112.748  73.268 102.002  1.00  0.00           C
ATOM   4072  C3  POPEG 222     114.108  69.188 100.293  1.00  0.00           C
ATOM   4075  O31 POPEG 222     114.108  69.848  99.012  1.00  0.00           O
ATOM   4076  C31 POPEG 222     113.088  69.598  98.213  1.00  0.00           C
ATOM   4077  O32 POPEG 222     112.178  68.818  98.423  1.00  0.00           O
ATOM   4078  C32 POPEG 222     113.298  70.408  96.952  1.00  0.00           C
ATOM   4081  C23 POPEG 222     112.778  74.258 100.812  1.00  0.00           C
ATOM   4084  C24 POPEG 222     111.388  74.778 100.423  1.00  0.00           C
ATOM   4087  C25 POPEG 222     111.368  75.648  99.152  1.00  0.00           C
ATOM   4090  C26 POPEG 222     109.948  76.158  98.802  1.00  0.00           C
ATOM   4093  C27 POPEG 222     109.878  76.888  97.452  1.00  0.00           C
ATOM   4096  C28 POPEG 222     108.438  77.258  97.052  1.00  0.00           C
ATOM   4099  C29 POPEG 222     108.338  77.798  95.643  1.00  0.00           C
ATOM   4101 0C21 POPEG 222     107.268  78.388  95.083  1.00  0.00           C
ATOM   4103 1C21 POPEG 222     105.928  78.638  95.752  1.00  0.00           C
ATOM   4106 2C21 POPEG 222     105.548  80.138  95.752  1.00  0.00           C
ATOM   4109 3C21 POPEG 222     104.208  80.398  96.442  1.00  0.00           C
ATOM   4112 4C21 POPEG 222     103.648  81.818  96.253  1.00  0.00           C
ATOM   4115 5C21 POPEG 222     104.588  82.968  96.652  1.00  0.00           C
ATOM   4118 6C21 POPEG 222     105.108  82.878  98.092  1.00  0.00           C
ATOM   4121 7C21 POPEG 222     105.408  84.258  98.693  1.00  0.00           C
ATOM   4124 8C21 POPEG 222     106.048  84.178 100.083  1.00  0.00           C
ATOM   4128  C33 POPEG 222     113.028  71.898  97.223  1.00  0.00           C
ATOM   4131  C34 POPEG 222     113.598  72.808  96.132  1.00  0.00           C
ATOM   4134  C35 POPEG 222     113.318  72.318  94.712  1.00  0.00           C
ATOM   4137  C36 POPEG 222     113.338  73.478  93.722  1.00  0.00           C
ATOM   4140  C37 POPEG 222     113.508  73.078  92.253  1.00  0.00           C
ATOM   4143  C38 POPEG 222     113.248  74.288  91.342  1.00  0.00           C
ATOM   4146  C39 POPEG 222     113.838  74.168  89.943  1.00  0.00           C
ATOM   4149 0C31 POPEG 222     113.298  75.278  89.033  1.00  0.00           C
ATOM   4152 1C31 POPEG 222     114.098  75.408  87.732  1.00  0.00           C
ATOM   4155 2C31 POPEG 222     113.318  76.158  86.643  1.00  0.00           C
ATOM   4158 3C31 POPEG 222     113.028  77.628  86.982  1.00  0.00           C
ATOM   4161 4C31 POPEG 222     111.708  78.098  86.353  1.00  0.00           C
ATOM   4164 5C31 POPEG 222     111.408  79.588  86.552  1.00  0.00           C
ATOM   4167 6C31 POPEG 222     112.458  80.508  85.942  1.00  0.00           C
ATOM   4171  NH3 POPEH 223      94.648  89.908  68.022  1.00  0.00           N
ATOM   4175  C12 POPEH 223      94.748  89.148  66.733  1.00  0.00           C
ATOM   4178  C11 POPEH 223      94.698  90.128  65.532  1.00  0.00           C
ATOM   4181  P   POPEH 223      97.168  90.038  64.713  1.00  0.00           P
ATOM   4182  O13 POPEH 223      97.908  88.778  64.853  1.00  0.00           O
ATOM   4183  O14 POPEH 223      97.578  90.928  63.592  1.00  0.00           O
ATOM   4184  O11 POPEH 223      97.208  90.848  66.073  1.00  0.00           O
ATOM   4185  O12 POPEH 223      95.628  89.748  64.522  1.00  0.00           O
ATOM   4186  C1  POPEH 223      98.138  91.908  66.273  1.00  0.00           C
ATOM   4189  C2  POPEH 223      99.098  91.648  67.463  1.00  0.00           C
ATOM   4191  O21 POPEH 223      98.658  92.368  68.623  1.00  0.00           O
ATOM   4192  C21 POPEH 223      97.568  91.948  69.213  1.00  0.00           C
ATOM   4193  O22 POPEH 223      96.928  90.948  68.953  1.00  0.00           O
ATOM   4194  C22 POPEH 223      97.168  92.958  70.302  1.00  0.00           C
ATOM   4197  C3  POPEH 223     100.548  92.088  67.062  1.00  0.00           C
ATOM   4200  O31 POPEH 223     101.498  92.168  68.153  1.00  0.00           O
ATOM   4201  C31 POPEH 223     101.528  93.348  68.792  1.00  0.00           C
ATOM   4202  O32 POPEH 223     100.788  94.298  68.592  1.00  0.00           O
ATOM   4203  C32 POPEH 223     102.618  93.288  69.873  1.00  0.00           C
ATOM   4206  C23 POPEH 223      97.268  92.348  71.713  1.00  0.00           C
ATOM   4209  C24 POPEH 223      96.918  93.348  72.832  1.00  0.00           C
ATOM   4212  C25 POPEH 223      97.898  93.308  74.012  1.00  0.00           C
ATOM   4215  C26 POPEH 223      97.568  92.228  75.052  1.00  0.00           C
ATOM   4218  C27 POPEH 223      98.768  91.818  75.923  1.00  0.00           C
ATOM   4221  C28 POPEH 223      98.388  90.728  76.943  1.00  0.00           C
ATOM   4224  C29 POPEH 223      99.568  90.168  77.692  1.00  0.00           C
ATOM   4226 0C21 POPEH 223      99.808  90.228  79.012  1.00  0.00           C
ATOM   4228 1C21 POPEH 223      98.958  90.878  80.083  1.00  0.00           C
ATOM   4231 2C21 POPEH 223      98.808  89.978  81.322  1.00  0.00           C
ATOM   4234 3C21 POPEH 223      98.358  90.738  82.583  1.00  0.00           C
ATOM   4237 4C21 POPEH 223      98.438  89.858  83.833  1.00  0.00           C
ATOM   4240 5C21 POPEH 223      98.258  90.628  85.153  1.00  0.00           C
ATOM   4243 6C21 POPEH 223      98.208  89.688  86.362  1.00  0.00           C
ATOM   4246 7C21 POPEH 223      99.038  90.178  87.552  1.00  0.00           C
ATOM   4249 8C21 POPEH 223      98.998  89.228  88.753  1.00  0.00           C
ATOM   4253  C33 POPEH 223     102.108  93.778  71.252  1.00  0.00           C
ATOM   4256  C34 POPEH 223     102.928  93.178  72.402  1.00  0.00           C
ATOM   4259  C35 POPEH 223     102.468  93.648  73.783  1.00  0.00           C
ATOM   4262  C36 POPEH 223     103.318  93.038  74.902  1.00  0.00           C
ATOM   4265  C37 POPEH 223     103.008  93.628  76.283  1.00  0.00           C
ATOM   4268  C38 POPEH 223     104.028  93.158  77.323  1.00  0.00           C
ATOM   4271  C39 POPEH 223     103.908  93.858  78.682  1.00  0.00           C
ATOM   4274 0C31 POPEH 223     104.998  93.378  79.653  1.00  0.00           C
ATOM   4277 1C31 POPEH 223     105.248  94.368  80.812  1.00  0.00           C
ATOM   4280 2C31 POPEH 223     105.018  93.778  82.202  1.00  0.00           C
ATOM   4283 3C31 POPEH 223     103.538  93.508  82.522  1.00  0.00           C
ATOM   4286 4C31 POPEH 223     103.308  93.238  84.012  1.00  0.00           C
ATOM   4289 5C31 POPEH 223     101.818  93.178  84.382  1.00  0.00           C
ATOM   4292 6C31 POPEH 223     101.578  93.018  85.892  1.00  0.00           C
ATOM   4296  NH3 POPEI 224      41.838 125.728 111.552  1.00  0.00           N
ATOM   4300  C12 POPEI 224      40.548 125.198 110.983  1.00  0.00           C
ATOM   4303  C11 POPEI 224      39.498 124.988 112.093  1.00  0.00           C
ATOM   4306  P   POPEI 224      37.128 125.968 111.493  1.00  0.00           P
ATOM   4307  O13 POPEI 224      35.818 125.438 111.073  1.00  0.00           O
ATOM   4308  O14 POPEI 224      37.168 126.678 112.783  1.00  0.00           O
ATOM   4309  O11 POPEI 224      37.698 126.938 110.363  1.00  0.00           O
ATOM   4310  O12 POPEI 224      38.208 124.798 111.512  1.00  0.00           O
ATOM   4311  C1  POPEI 224      37.508 126.538 108.993  1.00  0.00           C
ATOM   4314  C2  POPEI 224      36.148 127.048 108.423  1.00  0.00           C
ATOM   4316  O21 POPEI 224      36.068 126.808 107.002  1.00  0.00           O
ATOM   4317  C21 POPEI 224      34.878 126.368 106.602  1.00  0.00           C
ATOM   4318  O22 POPEI 224      34.138 125.648 107.253  1.00  0.00           O
ATOM   4319  C22 POPEI 224      34.448 127.048 105.302  1.00  0.00           C
ATOM   4322  C3  POPEI 224      36.028 128.578 108.632  1.00  0.00           C
ATOM   4325  O31 POPEI 224      35.038 129.148 107.762  1.00  0.00           O
ATOM   4326  C31 POPEI 224      35.298 130.378 107.332  1.00  0.00           C
ATOM   4327  O32 POPEI 224      36.328 130.998 107.572  1.00  0.00           O
ATOM   4328  C32 POPEI 224      34.128 130.878 106.493  1.00  0.00           C
ATOM   4331  C23 POPEI 224      34.648 126.228 104.012  1.00  0.00           C
ATOM   4334  C24 POPEI 224      34.388 127.118 102.783  1.00  0.00           C
ATOM   4337  C25 POPEI 224      35.258 126.808 101.552  1.00  0.00           C
ATOM   4340  C26 POPEI 224      34.698 125.718 100.632  1.00  0.00           C
ATOM   4343  C27 POPEI 224      35.408 125.758  99.272  1.00  0.00           C
ATOM   4346  C28 POPEI 224      34.988 124.628  98.322  1.00  0.00           C
ATOM   4349  C29 POPEI 224      35.808 124.688  97.052  1.00  0.00           C
ATOM   4351 0C21 POPEI 224      36.978 124.058  96.862  1.00  0.00           C
ATOM   4353 1C21 POPEI 224      37.648 123.168  97.893  1.00  0.00           C
ATOM   4356 2C21 POPEI 224      38.938 122.468  97.432  1.00  0.00           C
ATOM   4359 3C21 POPEI 224      38.728 121.258  96.503  1.00  0.00           C
ATOM   4362 4C21 POPEI 224      38.508 121.638  95.033  1.00  0.00           C
ATOM   4365 5C21 POPEI 224      38.368 120.428  94.102  1.00  0.00           C
ATOM   4368 6C21 POPEI 224      38.118 120.848  92.653  1.00  0.00           C
ATOM   4371 7C21 POPEI 224      38.038 119.668  91.673  1.00  0.00           C
ATOM   4374 8C21 POPEI 224      37.958 120.108  90.212  1.00  0.00           C
ATOM   4378  C33 POPEI 224      34.488 132.018 105.533  1.00  0.00           C
ATOM   4381  C34 POPEI 224      35.088 131.568 104.192  1.00  0.00           C
ATOM   4384  C35 POPEI 224      35.848 132.738 103.573  1.00  0.00           C
ATOM   4387  C36 POPEI 224      36.408 132.518 102.163  1.00  0.00           C
ATOM   4390  C37 POPEI 224      36.928 133.848 101.613  1.00  0.00           C
ATOM   4393  C38 POPEI 224      37.708 133.758 100.302  1.00  0.00           C
ATOM   4396  C39 POPEI 224      37.978 135.138  99.692  1.00  0.00           C
ATOM   4399 0C31 POPEI 224      36.688 135.808  99.163  1.00  0.00           C
ATOM   4402 1C31 POPEI 224      36.838 136.548  97.823  1.00  0.00           C
ATOM   4405 2C31 POPEI 224      37.388 135.658  96.692  1.00  0.00           C
ATOM   4408 3C31 POPEI 224      36.998 136.138  95.283  1.00  0.00           C
ATOM   4411 4C31 POPEI 224      37.538 137.528  94.923  1.00  0.00           C
ATOM   4414 5C31 POPEI 224      36.898 138.068  93.632  1.00  0.00           C
ATOM   4417 6C31 POPEI 224      37.328 139.498  93.322  1.00  0.00           C
ATOM   4421  NH3 POPEJ 225      37.588  80.598 109.253  1.00  0.00           N
ATOM   4425  C12 POPEJ 225      37.658  79.428 110.162  1.00  0.00           C
ATOM   4428  C11 POPEJ 225      38.288  79.798 111.512  1.00  0.00           C
ATOM   4431  P   POPEJ 225      39.158  77.398 111.903  1.00  0.00           P
ATOM   4432  O13 POPEJ 225      39.548  76.618 113.073  1.00  0.00           O
ATOM   4433  O14 POPEJ 225      38.368  76.698 110.863  1.00  0.00           O
ATOM   4434  O11 POPEJ 225      40.428  78.088 111.222  1.00  0.00           O
ATOM   4435  O12 POPEJ 225      38.338  78.668 112.373  1.00  0.00           O
ATOM   4436  C1  POPEJ 225      41.008  77.368 110.122  1.00  0.00           C
ATOM   4439  C2  POPEJ 225      42.338  77.968 109.593  1.00  0.00           C
ATOM   4441  O21 POPEJ 225      42.368  79.358 109.253  1.00  0.00           O
ATOM   4442  C21 POPEJ 225      41.388  79.958 108.652  1.00  0.00           C
ATOM   4443  O22 POPEJ 225      40.188  79.768 108.753  1.00  0.00           O
ATOM   4444  C22 POPEJ 225      41.978  80.858 107.592  1.00  0.00           C
ATOM   4447  C3  POPEJ 225      42.808  77.168 108.343  1.00  0.00           C
ATOM   4450  O31 POPEJ 225      44.018  77.628 107.702  1.00  0.00           O
ATOM   4451  C31 POPEJ 225      45.138  77.368 108.392  1.00  0.00           C
ATOM   4452  O32 POPEJ 225      45.168  76.948 109.533  1.00  0.00           O
ATOM   4453  C32 POPEJ 225      46.358  77.738 107.562  1.00  0.00           C
ATOM   4456  C23 POPEJ 225      41.898  80.108 106.253  1.00  0.00           C
ATOM   4459  C24 POPEJ 225      42.438  80.928 105.083  1.00  0.00           C
ATOM   4462  C25 POPEJ 225      42.668  80.058 103.842  1.00  0.00           C
ATOM   4465  C26 POPEJ 225      43.968  79.248 103.903  1.00  0.00           C
ATOM   4468  C27 POPEJ 225      44.008  78.158 102.823  1.00  0.00           C
ATOM   4471  C28 POPEJ 225      45.428  77.778 102.382  1.00  0.00           C
ATOM   4474  C29 POPEJ 225      45.848  78.618 101.202  1.00  0.00           C
ATOM   4476 0C21 POPEJ 225      46.068  78.158  99.952  1.00  0.00           C
ATOM   4478 1C21 POPEJ 225      46.028  76.708  99.522  1.00  0.00           C
ATOM   4481 2C21 POPEJ 225      46.928  76.448  98.302  1.00  0.00           C
ATOM   4484 3C21 POPEJ 225      46.298  76.908  96.973  1.00  0.00           C
ATOM   4487 4C21 POPEJ 225      47.338  77.388  95.952  1.00  0.00           C
ATOM   4490 5C21 POPEJ 225      46.848  77.318  94.493  1.00  0.00           C
ATOM   4493 6C21 POPEJ 225      45.618  78.198  94.192  1.00  0.00           C
ATOM   4496 7C21 POPEJ 225      45.078  77.948  92.773  1.00  0.00           C
ATOM   4499 8C21 POPEJ 225      43.838  78.768  92.432  1.00  0.00           C
ATOM   4503  C33 POPEJ 225      47.668  77.278 108.243  1.00  0.00           C
ATOM   4506  C34 POPEJ 225      48.928  77.648 107.443  1.00  0.00           C
ATOM   4509  C35 POPEJ 225      48.918  77.058 106.032  1.00  0.00           C
ATOM   4512  C36 POPEJ 225      50.318  77.038 105.413  1.00  0.00           C
ATOM   4515  C37 POPEJ 225      50.428  76.188 104.152  1.00  0.00           C
ATOM   4518  C38 POPEJ 225      51.858  75.658 103.973  1.00  0.00           C
ATOM   4521  C39 POPEJ 225      52.178  75.258 102.533  1.00  0.00           C
ATOM   4524 0C31 POPEJ 225      51.258  74.188 101.943  1.00  0.00           C
ATOM   4527 1C31 POPEJ 225      51.708  73.778 100.542  1.00  0.00           C
ATOM   4530 2C31 POPEJ 225      50.718  72.858  99.812  1.00  0.00           C
ATOM   4533 3C31 POPEJ 225      51.168  72.488  98.392  1.00  0.00           C
ATOM   4536 4C31 POPEJ 225      51.108  73.668  97.412  1.00  0.00           C
ATOM   4539 5C31 POPEJ 225      51.538  73.288  95.993  1.00  0.00           C
ATOM   4542 6C31 POPEJ 225      51.388  74.418  94.972  1.00  0.00           C
ATOM   4546  NH3 POPEK 226      37.898  36.648  70.293  1.00  0.00           N
ATOM   4550  C12 POPEK 226      38.088  35.158  70.413  1.00  0.00           C
ATOM   4553  C11 POPEK 226      39.088  34.578  69.403  1.00  0.00           C
ATOM   4556  P   POPEK 226      39.408  31.978  68.993  1.00  0.00           P
ATOM   4557  O13 POPEK 226      38.168  32.018  68.202  1.00  0.00           O
ATOM   4558  O14 POPEK 226      40.678  31.668  68.283  1.00  0.00           O
ATOM   4559  O11 POPEK 226      39.098  30.948  70.142  1.00  0.00           O
ATOM   4560  O12 POPEK 226      39.528  33.298  69.852  1.00  0.00           O
ATOM   4561  C1  POPEK 226      40.008  30.768  71.222  1.00  0.00           C
ATOM   4564  C2  POPEK 226      39.358  30.758  72.633  1.00  0.00           C
ATOM   4566  O21 POPEK 226      40.228  30.008  73.512  1.00  0.00           O
ATOM   4567  C21 POPEK 226      40.038  30.198  74.812  1.00  0.00           C
ATOM   4568  O22 POPEK 226      39.308  31.038  75.312  1.00  0.00           O
ATOM   4569  C22 POPEK 226      40.998  29.308  75.612  1.00  0.00           C
ATOM   4572  C3  POPEK 226      37.898  30.208  72.683  1.00  0.00           C
ATOM   4575  O31 POPEK 226      37.118  31.048  73.553  1.00  0.00           O
ATOM   4576  C31 POPEK 226      36.448  30.468  74.543  1.00  0.00           C
ATOM   4577  O32 POPEK 226      36.218  29.278  74.632  1.00  0.00           O
ATOM   4578  C32 POPEK 226      35.998  31.528  75.562  1.00  0.00           C
ATOM   4581  C23 POPEK 226      40.788  29.418  77.142  1.00  0.00           C
ATOM   4584  C24 POPEK 226      39.538  28.688  77.653  1.00  0.00           C
ATOM   4587  C25 POPEK 226      39.158  29.038  79.113  1.00  0.00           C
ATOM   4590  C26 POPEK 226      40.328  28.958  80.092  1.00  0.00           C
ATOM   4593  C27 POPEK 226      39.858  28.998  81.552  1.00  0.00           C
ATOM   4596  C28 POPEK 226      41.028  29.118  82.552  1.00  0.00           C
ATOM   4599  C29 POPEK 226      40.588  28.778  83.952  1.00  0.00           C
ATOM   4601 0C21 POPEK 226      41.348  28.248  84.923  1.00  0.00           C
ATOM   4603 1C21 POPEK 226      42.818  27.928  84.852  1.00  0.00           C
ATOM   4606 2C21 POPEK 226      43.158  26.448  85.133  1.00  0.00           C
ATOM   4609 3C21 POPEK 226      42.688  25.968  86.512  1.00  0.00           C
ATOM   4612 4C21 POPEK 226      43.478  24.768  87.062  1.00  0.00           C
ATOM   4615 5C21 POPEK 226      43.308  23.448  86.283  1.00  0.00           C
ATOM   4618 6C21 POPEK 226      43.928  22.268  87.052  1.00  0.00           C
ATOM   4621 7C21 POPEK 226      43.918  20.958  86.253  1.00  0.00           C
ATOM   4624 8C21 POPEK 226      44.508  19.788  87.052  1.00  0.00           C
ATOM   4628  C33 POPEK 226      35.958  30.968  77.013  1.00  0.00           C
ATOM   4631  C34 POPEK 226      35.458  31.968  78.053  1.00  0.00           C
ATOM   4634  C35 POPEK 226      35.378  31.358  79.463  1.00  0.00           C
ATOM   4637  C36 POPEK 226      34.848  32.308  80.542  1.00  0.00           C
ATOM   4640  C37 POPEK 226      34.928  31.688  81.952  1.00  0.00           C
ATOM   4643  C38 POPEK 226      34.218  32.528  83.033  1.00  0.00           C
ATOM   4646  C39 POPEK 226      32.958  31.848  83.602  1.00  0.00           C
ATOM   4649 0C31 POPEK 226      33.248  30.718  84.613  1.00  0.00           C
ATOM   4652 1C31 POPEK 226      31.978  30.008  85.092  1.00  0.00           C
ATOM   4655 2C31 POPEK 226      32.258  28.788  85.983  1.00  0.00           C
ATOM   4658 3C31 POPEK 226      31.008  28.138  86.592  1.00  0.00           C
ATOM   4661 4C31 POPEK 226      29.938  27.768  85.542  1.00  0.00           C
ATOM   4664 5C31 POPEK 226      28.778  26.938  86.102  1.00  0.00           C
ATOM   4667 6C31 POPEK 226      27.588  26.818  85.143  1.00  0.00           C
ATOM   4671  NH3 POPEL 227      99.028 134.078  66.473  1.00  0.00           N
ATOM   4675  C12 POPEL 227      99.038 133.168  67.673  1.00  0.00           C
ATOM   4678  C11 POPEL 227     100.468 132.808  68.123  1.00  0.00           C
ATOM   4681  P   POPEL 227     100.258 130.228  67.812  1.00  0.00           P
ATOM   4682  O13 POPEL 227     101.118 129.108  68.252  1.00  0.00           O
ATOM   4683  O14 POPEL 227     100.358 130.608  66.382  1.00  0.00           O
ATOM   4684  O11 POPEL 227      98.768 129.878  68.223  1.00  0.00           O
ATOM   4685  O12 POPEL 227     100.548 131.498  68.693  1.00  0.00           O
ATOM   4686  C1  POPEL 227      98.458 128.968  69.292  1.00  0.00           C
ATOM   4689  C2  POPEL 227      97.808 129.728  70.492  1.00  0.00           C
ATOM   4691  O21 POPEL 227      97.708 128.918  71.683  1.00  0.00           O
ATOM   4692  C21 POPEL 227      96.968 127.828  71.692  1.00  0.00           C
ATOM   4693  O22 POPEL 227      96.538 127.208  70.723  1.00  0.00           O
ATOM   4694  C22 POPEL 227      96.758 127.428  73.173  1.00  0.00           C
ATOM   4697  C3  POPEL 227      96.468 130.448  70.162  1.00  0.00           C
ATOM   4700  O31 POPEL 227      96.138 131.498  71.102  1.00  0.00           O
ATOM   4701  C31 POPEL 227      95.368 131.178  72.142  1.00  0.00           C
ATOM   4702  O32 POPEL 227      95.028 130.048  72.432  1.00  0.00           O
ATOM   4703  C32 POPEL 227      94.968 132.438  72.922  1.00  0.00           C
ATOM   4706  C23 POPEL 227      95.328 126.958  73.532  1.00  0.00           C
ATOM   4709  C24 POPEL 227      95.168 126.368  74.943  1.00  0.00           C
ATOM   4712  C25 POPEL 227      95.238 127.418  76.062  1.00  0.00           C
ATOM   4715  C26 POPEL 227      94.558 126.978  77.373  1.00  0.00           C
ATOM   4718  C27 POPEL 227      94.628 128.088  78.442  1.00  0.00           C
ATOM   4721  C28 POPEL 227      93.748 127.868  79.692  1.00  0.00           C
ATOM   4724  C29 POPEL 227      94.348 126.928  80.713  1.00  0.00           C
ATOM   4726 0C21 POPEL 227      94.858 127.268  81.912  1.00  0.00           C
ATOM   4728 1C21 POPEL 227      94.938 128.668  82.472  1.00  0.00           C
ATOM   4731 2C21 POPEL 227      94.988 128.788  84.012  1.00  0.00           C
ATOM   4734 3C21 POPEL 227      93.638 128.628  84.733  1.00  0.00           C
ATOM   4737 4C21 POPEL 227      93.708 129.088  86.193  1.00  0.00           C
ATOM   4740 5C21 POPEL 227      92.608 128.538  87.113  1.00  0.00           C
ATOM   4743 6C21 POPEL 227      91.188 128.998  86.783  1.00  0.00           C
ATOM   4746 7C21 POPEL 227      90.218 128.748  87.952  1.00  0.00           C
ATOM   4749 8C21 POPEL 227      88.748 128.998  87.622  1.00  0.00           C
ATOM   4753  C33 POPEL 227      93.498 132.398  73.413  1.00  0.00           C
ATOM   4756  C34 POPEL 227      93.168 133.458  74.482  1.00  0.00           C
ATOM   4759  C35 POPEL 227      93.168 132.938  75.933  1.00  0.00           C
ATOM   4762  C36 POPEL 227      94.528 132.408  76.403  1.00  0.00           C
ATOM   4765  C37 POPEL 227      94.598 132.148  77.913  1.00  0.00           C
ATOM   4768  C38 POPEL 227      95.958 131.578  78.333  1.00  0.00           C
ATOM   4771  C39 POPEL 227      96.088 131.258  79.832  1.00  0.00           C
ATOM   4774 0C31 POPEL 227      96.448 132.478  80.702  1.00  0.00           C
ATOM   4777 1C31 POPEL 227      96.828 132.068  82.132  1.00  0.00           C
ATOM   4780 2C31 POPEL 227      97.008 133.248  83.103  1.00  0.00           C
ATOM   4783 3C31 POPEL 227      98.088 134.248  82.692  1.00  0.00           C
ATOM   4786 4C31 POPEL 227      98.198 135.428  83.673  1.00  0.00           C
ATOM   4789 5C31 POPEL 227      99.318 136.408  83.283  1.00  0.00           C
ATOM   4792 6C31 POPEL 227      99.438 137.598  84.232  1.00  0.00           C
ATOM   4796  NH3 POPEM 228     111.828  18.938  68.493  1.00  0.00           N
ATOM   4800  C12 POPEM 228     112.058  19.578  67.153  1.00  0.00           C
ATOM   4803  C11 POPEM 228     113.498  19.288  66.673  1.00  0.00           C
ATOM   4806  P   POPEM 228     116.028  19.628  67.143  1.00  0.00           P
ATOM   4807  O13 POPEM 228     116.028  19.788  65.672  1.00  0.00           O
ATOM   4808  O14 POPEM 228     116.768  20.638  67.933  1.00  0.00           O
ATOM   4809  O11 POPEM 228     116.578  18.198  67.542  1.00  0.00           O
ATOM   4810  O12 POPEM 228     114.508  19.608  67.653  1.00  0.00           O
ATOM   4811  C1  POPEM 228     115.848  17.298  68.382  1.00  0.00           C
ATOM   4814  C2  POPEM 228     116.778  16.118  68.822  1.00  0.00           C
ATOM   4816  O21 POPEM 228     116.098  14.978  69.393  1.00  0.00           O
ATOM   4817  C21 POPEM 228     115.008  15.058  70.142  1.00  0.00           C
ATOM   4818  O22 POPEM 228     114.428  16.068  70.503  1.00  0.00           O
ATOM   4819  C22 POPEM 228     114.658  13.628  70.553  1.00  0.00           C
ATOM   4822  C3  POPEM 228     117.948  16.588  69.733  1.00  0.00           C
ATOM   4825  O31 POPEM 228     118.978  15.598  69.862  1.00  0.00           O
ATOM   4826  C31 POPEM 228     119.248  14.888  70.962  1.00  0.00           C
ATOM   4827  O32 POPEM 228     120.238  14.168  71.073  1.00  0.00           O
ATOM   4828  C32 POPEM 228     118.238  14.998  72.103  1.00  0.00           C
ATOM   4831  C23 POPEM 228     113.958  13.518  71.923  1.00  0.00           C
ATOM   4834  C24 POPEM 228     113.738  12.048  72.303  1.00  0.00           C
ATOM   4837  C25 POPEM 228     112.958  11.858  73.602  1.00  0.00           C
ATOM   4840  C26 POPEM 228     113.848  11.588  74.823  1.00  0.00           C
ATOM   4843  C27 POPEM 228     113.068  10.928  75.972  1.00  0.00           C
ATOM   4846  C28 POPEM 228     113.908  10.718  77.243  1.00  0.00           C
ATOM   4849  C29 POPEM 228     113.768  11.858  78.232  1.00  0.00           C
ATOM   4851 0C21 POPEM 228     113.038  11.848  79.353  1.00  0.00           C
ATOM   4853 1C21 POPEM 228     112.178  10.708  79.852  1.00  0.00           C
ATOM   4856 2C21 POPEM 228     112.768   9.948  81.053  1.00  0.00           C
ATOM   4859 3C21 POPEM 228     111.788   8.908  81.622  1.00  0.00           C
ATOM   4862 4C21 POPEM 228     112.318   8.188  82.863  1.00  0.00           C
ATOM   4865 5C21 POPEM 228     111.318   7.158  83.413  1.00  0.00           C
ATOM   4868 6C21 POPEM 228     111.808   6.498  84.702  1.00  0.00           C
ATOM   4871 7C21 POPEM 228     110.888   5.368  85.183  1.00  0.00           C
ATOM   4874 8C21 POPEM 228     111.478   4.538  86.333  1.00  0.00           C
ATOM   4878  C33 POPEM 228     118.628  15.998  73.223  1.00  0.00           C
ATOM   4881  C34 POPEM 228     117.638  15.908  74.403  1.00  0.00           C
ATOM   4884  C35 POPEM 228     118.218  15.548  75.783  1.00  0.00           C
ATOM   4887  C36 POPEM 228     118.638  16.768  76.632  1.00  0.00           C
ATOM   4890  C37 POPEM 228     119.108  16.358  78.033  1.00  0.00           C
ATOM   4893  C38 POPEM 228     119.328  17.548  78.993  1.00  0.00           C
ATOM   4896  C39 POPEM 228     119.598  17.088  80.433  1.00  0.00           C
ATOM   4899 0C31 POPEM 228     119.568  18.228  81.473  1.00  0.00           C
ATOM   4902 1C31 POPEM 228     120.858  19.058  81.543  1.00  0.00           C
ATOM   4905 2C31 POPEM 228     120.838  20.038  82.723  1.00  0.00           C
ATOM   4908 3C31 POPEM 228     121.718  19.638  83.923  1.00  0.00           C
ATOM   4911 4C31 POPEM 228     121.288  18.328  84.583  1.00  0.00           C
ATOM   4914 5C31 POPEM 228     121.908  18.138  85.973  1.00  0.00           C
ATOM   4917 6C31 POPEM 228     121.658  16.748  86.562  1.00  0.00           C
ATOM   4921  NH3 POPEN 229      38.448  73.088  72.913  1.00  0.00           N
ATOM   4925  C12 POPEN 229      38.788  74.198  71.952  1.00  0.00           C
ATOM   4928  C11 POPEN 229      40.198  74.728  72.222  1.00  0.00           C
ATOM   4931  P   POPEN 229      40.258  77.308  71.702  1.00  0.00           P
ATOM   4932  O13 POPEN 229      41.378  77.848  72.522  1.00  0.00           O
ATOM   4933  O14 POPEN 229      39.938  78.028  70.442  1.00  0.00           O
ATOM   4934  O11 POPEN 229      38.928  77.228  72.552  1.00  0.00           O
ATOM   4935  O12 POPEN 229      40.558  75.788  71.342  1.00  0.00           O
ATOM   4936  C1  POPEN 229      38.438  78.338  73.322  1.00  0.00           C
ATOM   4939  C2  POPEN 229      38.418  78.048  74.852  1.00  0.00           C
ATOM   4941  O21 POPEN 229      39.668  78.448  75.433  1.00  0.00           O
ATOM   4942  C21 POPEN 229      39.648  79.598  76.082  1.00  0.00           C
ATOM   4943  O22 POPEN 229      38.718  80.378  76.143  1.00  0.00           O
ATOM   4944  C22 POPEN 229      40.898  79.718  76.943  1.00  0.00           C
ATOM   4947  C3  POPEN 229      38.218  76.538  75.162  1.00  0.00           C
ATOM   4950  O31 POPEN 229      38.638  76.208  76.512  1.00  0.00           O
ATOM   4951  C31 POPEN 229      39.078  74.948  76.632  1.00  0.00           C
ATOM   4952  O32 POPEN 229      39.048  74.118  75.732  1.00  0.00           O
ATOM   4953  C32 POPEN 229      39.618  74.718  78.033  1.00  0.00           C
ATOM   4956  C23 POPEN 229      42.148  78.948  76.433  1.00  0.00           C
ATOM   4959  C24 POPEN 229      43.088  78.558  77.583  1.00  0.00           C
ATOM   4962  C25 POPEN 229      43.438  79.698  78.542  1.00  0.00           C
ATOM   4965  C26 POPEN 229      43.828  79.188  79.932  1.00  0.00           C
ATOM   4968  C27 POPEN 229      43.968  80.358  80.923  1.00  0.00           C
ATOM   4971  C28 POPEN 229      44.148  79.908  82.382  1.00  0.00           C
ATOM   4974  C29 POPEN 229      45.458  79.158  82.472  1.00  0.00           C
ATOM   4976 0C21 POPEN 229      45.668  77.978  83.073  1.00  0.00           C
ATOM   4978 1C21 POPEN 229      44.668  77.188  83.872  1.00  0.00           C
ATOM   4981 2C21 POPEN 229      45.328  76.018  84.652  1.00  0.00           C
ATOM   4984 3C21 POPEN 229      46.188  76.418  85.872  1.00  0.00           C
ATOM   4987 4C21 POPEN 229      47.588  77.018  85.583  1.00  0.00           C
ATOM   4990 5C21 POPEN 229      48.518  76.178  84.692  1.00  0.00           C
ATOM   4993 6C21 POPEN 229      49.048  74.908  85.372  1.00  0.00           C
ATOM   4996 7C21 POPEN 229      49.818  74.018  84.382  1.00  0.00           C
ATOM   4999 8C21 POPEN 229      50.378  72.738  85.013  1.00  0.00           C
ATOM   5003  C33 POPEN 229      40.838  75.608  78.372  1.00  0.00           C
ATOM   5006  C34 POPEN 229      41.438  75.308  79.753  1.00  0.00           C
ATOM   5009  C35 POPEN 229      40.588  75.918  80.872  1.00  0.00           C
ATOM   5012  C36 POPEN 229      40.948  75.478  82.292  1.00  0.00           C
ATOM   5015  C37 POPEN 229      39.928  75.978  83.322  1.00  0.00           C
ATOM   5018  C38 POPEN 229      40.518  76.208  84.723  1.00  0.00           C
ATOM   5021  C39 POPEN 229      41.188  74.978  85.352  1.00  0.00           C
ATOM   5024 0C31 POPEN 229      41.668  75.238  86.783  1.00  0.00           C
ATOM   5027 1C31 POPEN 229      42.578  74.138  87.323  1.00  0.00           C
ATOM   5030 2C31 POPEN 229      43.048  74.378  88.772  1.00  0.00           C
ATOM   5033 3C31 POPEN 229      42.178  73.698  89.842  1.00  0.00           C
ATOM   5036 4C31 POPEN 229      42.358  72.168  89.873  1.00  0.00           C
ATOM   5039 5C31 POPEN 229      41.578  71.488  91.003  1.00  0.00           C
ATOM   5042 6C31 POPEN 229      41.608  69.958  90.902  1.00  0.00           C
ATOM   5046  NH3 POPEO 230      28.668  32.098 111.882  1.00  0.00           N
ATOM   5050  C12 POPEO 230      29.528  31.138 111.102  1.00  0.00           C
ATOM   5053  C11 POPEO 230      29.338  29.658 111.543  1.00  0.00           C
ATOM   5056  P   POPEO 230      26.758  29.518 111.123  1.00  0.00           P
ATOM   5057  O13 POPEO 230      25.798  28.418 110.892  1.00  0.00           O
ATOM   5058  O14 POPEO 230      26.618  30.378 112.323  1.00  0.00           O
ATOM   5059  O11 POPEO 230      26.748  30.498 109.902  1.00  0.00           O
ATOM   5060  O12 POPEO 230      28.228  28.988 110.973  1.00  0.00           O
ATOM   5061  C1  POPEO 230      25.518  30.888 109.303  1.00  0.00           C
ATOM   5064  C2  POPEO 230      25.518  30.478 107.823  1.00  0.00           C
ATOM   5066  O21 POPEO 230      24.548  31.328 107.212  1.00  0.00           O
ATOM   5067  C21 POPEO 230      24.928  31.908 106.113  1.00  0.00           C
ATOM   5068  O22 POPEO 230      25.868  31.588 105.402  1.00  0.00           O
ATOM   5069  C22 POPEO 230      24.058  33.148 105.942  1.00  0.00           C
ATOM   5072  C3  POPEO 230      25.218  28.968 107.603  1.00  0.00           C
ATOM   5075  O31 POPEO 230      25.358  28.598 106.213  1.00  0.00           O
ATOM   5076  C31 POPEO 230      24.218  28.528 105.522  1.00  0.00           C
ATOM   5077  O32 POPEO 230      23.098  28.578 105.993  1.00  0.00           O
ATOM   5078  C32 POPEO 230      24.548  28.398 104.043  1.00  0.00           C
ATOM   5081  C23 POPEO 230      23.518  33.288 104.512  1.00  0.00           C
ATOM   5084  C24 POPEO 230      22.568  32.128 104.173  1.00  0.00           C
ATOM   5087  C25 POPEO 230      21.948  32.238 102.773  1.00  0.00           C
ATOM   5090  C26 POPEO 230      21.118  33.508 102.552  1.00  0.00           C
ATOM   5093  C27 POPEO 230      19.948  33.648 103.542  1.00  0.00           C
ATOM   5096  C28 POPEO 230      19.118  34.898 103.243  1.00  0.00           C
ATOM   5099  C29 POPEO 230      17.718  34.818 103.812  1.00  0.00           C
ATOM   5101 0C21 POPEO 230      16.608  34.608 103.092  1.00  0.00           C
ATOM   5103 1C21 POPEO 230      16.578  34.358 101.602  1.00  0.00           C
ATOM   5106 2C21 POPEO 230      16.688  35.658 100.772  1.00  0.00           C
ATOM   5109 3C21 POPEO 230      16.798  35.378  99.272  1.00  0.00           C
ATOM   5112 4C21 POPEO 230      16.898  36.668  98.433  1.00  0.00           C
ATOM   5115 5C21 POPEO 230      16.798  36.378  96.932  1.00  0.00           C
ATOM   5118 6C21 POPEO 230      17.038  37.618  96.062  1.00  0.00           C
ATOM   5121 7C21 POPEO 230      16.818  37.328  94.572  1.00  0.00           C
ATOM   5124 8C21 POPEO 230      17.058  38.548  93.673  1.00  0.00           C
ATOM   5128  C33 POPEO 230      23.278  28.398 103.153  1.00  0.00           C
ATOM   5131  C34 POPEO 230      23.618  28.418 101.652  1.00  0.00           C
ATOM   5134  C35 POPEO 230      22.378  28.318 100.762  1.00  0.00           C
ATOM   5137  C36 POPEO 230      22.708  28.008  99.292  1.00  0.00           C
ATOM   5140  C37 POPEO 230      21.468  28.018  98.392  1.00  0.00           C
ATOM   5143  C38 POPEO 230      21.818  27.778  96.923  1.00  0.00           C
ATOM   5146  C39 POPEO 230      20.618  27.828  95.983  1.00  0.00           C
ATOM   5149 0C31 POPEO 230      21.058  27.738  94.512  1.00  0.00           C
ATOM   5152 1C31 POPEO 230      19.948  28.078  93.503  1.00  0.00           C
ATOM   5155 2C31 POPEO 230      20.578  28.438  92.152  1.00  0.00           C
ATOM   5158 3C31 POPEO 230      19.568  28.728  91.042  1.00  0.00           C
ATOM   5161 4C31 POPEO 230      20.278  29.228  89.772  1.00  0.00           C
ATOM   5164 5C31 POPEO 230      19.318  29.448  88.602  1.00  0.00           C
ATOM   5167 6C31 POPEO 230      20.028  29.908  87.323  1.00  0.00           C
ATOM   5171  NH3 POPEP 231      87.298 104.018 111.003  1.00  0.00           N
ATOM   5175  C12 POPEP 231      88.558 103.378 111.533  1.00  0.00           C
ATOM   5178  C11 POPEP 231      88.288 102.248 112.562  1.00  0.00           C
ATOM   5181  P   POPEP 231      87.198  99.828 112.292  1.00  0.00           P
ATOM   5182  O13 POPEP 231      88.498  99.358 112.832  1.00  0.00           O
ATOM   5183  O14 POPEP 231      86.018  99.198 112.913  1.00  0.00           O
ATOM   5184  O11 POPEP 231      87.138  99.418 110.762  1.00  0.00           O
ATOM   5185  O12 POPEP 231      87.158 101.418 112.233  1.00  0.00           O
ATOM   5186  C1  POPEP 231      87.278 100.478 109.803  1.00  0.00           C
ATOM   5189  C2  POPEP 231      87.468  99.918 108.382  1.00  0.00           C
ATOM   5191  O21 POPEP 231      87.278 100.918 107.373  1.00  0.00           O
ATOM   5192  C21 POPEP 231      87.938 102.068 107.423  1.00  0.00           C
ATOM   5193  O22 POPEP 231      88.688 102.438 108.302  1.00  0.00           O
ATOM   5194  C22 POPEP 231      87.548 102.918 106.222  1.00  0.00           C
ATOM   5197  C3  POPEP 231      86.478  98.728 108.173  1.00  0.00           C
ATOM   5200  O31 POPEP 231      86.428  98.258 106.812  1.00  0.00           O
ATOM   5201  C31 POPEP 231      85.548  98.888 106.042  1.00  0.00           C
ATOM   5202  O32 POPEP 231      84.758  99.738 106.412  1.00  0.00           O
ATOM   5203  C32 POPEP 231      85.608  98.318 104.632  1.00  0.00           C
ATOM   5206  C23 POPEP 231      86.248 103.708 106.482  1.00  0.00           C
ATOM   5209  C24 POPEP 231      85.718 104.368 105.202  1.00  0.00           C
ATOM   5212  C25 POPEP 231      84.978 103.368 104.303  1.00  0.00           C
ATOM   5215  C26 POPEP 231      84.538 103.958 102.952  1.00  0.00           C
ATOM   5218  C27 POPEP 231      83.228 103.318 102.463  1.00  0.00           C
ATOM   5221  C28 POPEP 231      82.958 103.468 100.952  1.00  0.00           C
ATOM   5224  C29 POPEP 231      83.798 102.518 100.112  1.00  0.00           C
ATOM   5226 0C21 POPEP 231      83.348 101.428  99.463  1.00  0.00           C
ATOM   5228 1C21 POPEP 231      81.928 100.918  99.452  1.00  0.00           C
ATOM   5231 2C21 POPEP 231      81.028 101.628  98.413  1.00  0.00           C
ATOM   5234 3C21 POPEP 231      81.468 101.438  96.952  1.00  0.00           C
ATOM   5237 4C21 POPEP 231      80.588 102.258  95.993  1.00  0.00           C
ATOM   5240 5C21 POPEP 231      80.948 102.078  94.512  1.00  0.00           C
ATOM   5243 6C21 POPEP 231      80.338 103.198  93.652  1.00  0.00           C
ATOM   5246 7C21 POPEP 231      80.458 102.938  92.152  1.00  0.00           C
ATOM   5249 8C21 POPEP 231      79.918 104.078  91.283  1.00  0.00           C
ATOM   5253  C33 POPEP 231      86.598  99.088 103.732  1.00  0.00           C
ATOM   5256  C34 POPEP 231      86.498  98.648 102.262  1.00  0.00           C
ATOM   5259  C35 POPEP 231      87.358  99.578 101.412  1.00  0.00           C
ATOM   5262  C36 POPEP 231      87.288  99.398  99.893  1.00  0.00           C
ATOM   5265  C37 POPEP 231      87.808 100.678  99.213  1.00  0.00           C
ATOM   5268  C38 POPEP 231      87.478 100.778  97.712  1.00  0.00           C
ATOM   5271  C39 POPEP 231      88.558 100.208  96.792  1.00  0.00           C
ATOM   5274 0C31 POPEP 231      88.928 101.178  95.662  1.00  0.00           C
ATOM   5277 1C31 POPEP 231      89.928 102.278  96.092  1.00  0.00           C
ATOM   5280 2C31 POPEP 231      90.328 103.168  94.902  1.00  0.00           C
ATOM   5283 3C31 POPEP 231      91.498 104.128  95.183  1.00  0.00           C
ATOM   5286 4C31 POPEP 231      91.258 105.078  96.372  1.00  0.00           C
ATOM   5289 5C31 POPEP 231      92.268 106.238  96.393  1.00  0.00           C
ATOM   5292 6C31 POPEP 231      92.078 107.198  97.562  1.00  0.00           C
ATOM   5296  NH3 POPEQ 232      48.458 124.218  68.772  1.00  0.00           N
ATOM   5300  C12 POPEQ 232      46.948 124.258  68.822  1.00  0.00           C
ATOM   5303  C11 POPEQ 232      46.378 125.308  67.853  1.00  0.00           C
ATOM   5306  P   POPEQ 232      44.018 125.978  67.003  1.00  0.00           P
ATOM   5307  O13 POPEQ 232      44.558 127.338  67.222  1.00  0.00           O
ATOM   5308  O14 POPEQ 232      43.448 125.698  65.662  1.00  0.00           O
ATOM   5309  O11 POPEQ 232      42.888 125.768  68.083  1.00  0.00           O
ATOM   5310  O12 POPEQ 232      45.068 124.908  67.442  1.00  0.00           O
ATOM   5311  C1  POPEQ 232      43.188 126.288  69.393  1.00  0.00           C
ATOM   5314  C2  POPEQ 232      42.358 125.528  70.442  1.00  0.00           C
ATOM   5316  O21 POPEQ 232      42.648 126.028  71.753  1.00  0.00           O
ATOM   5317  C21 POPEQ 232      41.698 126.788  72.262  1.00  0.00           C
ATOM   5318  O22 POPEQ 232      40.758 127.278  71.652  1.00  0.00           O
ATOM   5319  C22 POPEQ 232      41.868 126.868  73.772  1.00  0.00           C
ATOM   5322  C3  POPEQ 232      42.638 124.008  70.442  1.00  0.00           C
ATOM   5325  O31 POPEQ 232      41.898 123.348  71.493  1.00  0.00           O
ATOM   5326  C31 POPEQ 232      40.588 123.258  71.263  1.00  0.00           C
ATOM   5327  O32 POPEQ 232      40.048 123.628  70.223  1.00  0.00           O
ATOM   5328  C32 POPEQ 232      39.848 122.778  72.502  1.00  0.00           C
ATOM   5331  C23 POPEQ 232      40.498 126.948  74.452  1.00  0.00           C
ATOM   5334  C24 POPEQ 232      40.548 126.458  75.903  1.00  0.00           C
ATOM   5337  C25 POPEQ 232      39.588 127.238  76.803  1.00  0.00           C
ATOM   5340  C26 POPEQ 232      39.668 126.748  78.252  1.00  0.00           C
ATOM   5343  C27 POPEQ 232      38.798 127.568  79.213  1.00  0.00           C
ATOM   5346  C28 POPEQ 232      39.098 127.208  80.682  1.00  0.00           C
ATOM   5349  C29 POPEQ 232      38.368 128.098  81.663  1.00  0.00           C
ATOM   5351 0C21 POPEQ 232      38.498 128.038  83.003  1.00  0.00           C
ATOM   5353 1C21 POPEQ 232      39.378 127.068  83.763  1.00  0.00           C
ATOM   5356 2C21 POPEQ 232      40.498 127.738  84.583  1.00  0.00           C
ATOM   5359 3C21 POPEQ 232      40.018 128.608  85.762  1.00  0.00           C
ATOM   5362 4C21 POPEQ 232      39.938 130.098  85.413  1.00  0.00           C
ATOM   5365 5C21 POPEQ 232      39.788 130.988  86.652  1.00  0.00           C
ATOM   5368 6C21 POPEQ 232      39.328 132.408  86.283  1.00  0.00           C
ATOM   5371 7C21 POPEQ 232      39.528 133.418  87.412  1.00  0.00           C
ATOM   5374 8C21 POPEQ 232      39.038 134.818  87.033  1.00  0.00           C
ATOM   5378  C33 POPEQ 232      38.498 123.528  72.662  1.00  0.00           C
ATOM   5381  C34 POPEQ 232      37.978 123.558  74.102  1.00  0.00           C
ATOM   5384  C35 POPEQ 232      36.678 124.378  74.242  1.00  0.00           C
ATOM   5387  C36 POPEQ 232      36.378 124.848  75.682  1.00  0.00           C
ATOM   5390  C37 POPEQ 232      35.038 125.598  75.772  1.00  0.00           C
ATOM   5393  C38 POPEQ 232      34.988 126.708  76.823  1.00  0.00           C
ATOM   5396  C39 POPEQ 232      34.528 126.258  78.223  1.00  0.00           C
ATOM   5399 0C31 POPEQ 232      33.008 126.028  78.322  1.00  0.00           C
ATOM   5402 1C31 POPEQ 232      32.558 125.668  79.743  1.00  0.00           C
ATOM   5405 2C31 POPEQ 232      31.068 125.328  79.882  1.00  0.00           C
ATOM   5408 3C31 POPEQ 232      30.698 123.958  79.303  1.00  0.00           C
ATOM   5411 4C31 POPEQ 232      29.198 123.638  79.452  1.00  0.00           C
ATOM   5414 5C31 POPEQ 232      28.808 122.258  78.912  1.00  0.00           C
ATOM   5417 6C31 POPEQ 232      27.318 121.958  79.073  1.00  0.00           C
ATOM   5421  NH3 POPER 233      59.348  79.098  71.442  1.00  0.00           N
ATOM   5425  C12 POPER 233      59.538  78.788  69.982  1.00  0.00           C
ATOM   5428  C11 POPER 233      59.108  77.338  69.642  1.00  0.00           C
ATOM   5431  P   POPER 233      58.748  74.978  70.693  1.00  0.00           P
ATOM   5432  O13 POPER 233      59.208  74.408  69.423  1.00  0.00           O
ATOM   5433  O14 POPER 233      59.068  74.248  71.932  1.00  0.00           O
ATOM   5434  O11 POPER 233      57.178  75.258  70.643  1.00  0.00           O
ATOM   5435  O12 POPER 233      59.278  76.468  70.772  1.00  0.00           O
ATOM   5436  C1  POPER 233      56.348  74.588  71.602  1.00  0.00           C
ATOM   5439  C2  POPER 233      56.388  75.278  73.003  1.00  0.00           C
ATOM   5441  O21 POPER 233      56.648  74.248  73.973  1.00  0.00           O
ATOM   5442  C21 POPER 233      57.348  74.648  75.013  1.00  0.00           C
ATOM   5443  O22 POPER 233      57.898  75.728  75.142  1.00  0.00           O
ATOM   5444  C22 POPER 233      57.268  73.578  76.092  1.00  0.00           C
ATOM   5447  C3  POPER 233      55.068  75.998  73.392  1.00  0.00           C
ATOM   5450  O31 POPER 233      55.118  76.598  74.702  1.00  0.00           O
ATOM   5451  C31 POPER 233      55.148  77.918  74.782  1.00  0.00           C
ATOM   5452  O32 POPER 233      55.338  78.688  73.862  1.00  0.00           O
ATOM   5453  C32 POPER 233      55.018  78.298  76.252  1.00  0.00           C
ATOM   5456  C23 POPER 233      58.568  73.418  76.893  1.00  0.00           C
ATOM   5459  C24 POPER 233      58.498  72.188  77.812  1.00  0.00           C
ATOM   5462  C25 POPER 233      57.468  72.388  78.933  1.00  0.00           C
ATOM   5465  C26 POPER 233      57.408  71.208  79.912  1.00  0.00           C
ATOM   5468  C27 POPER 233      56.978  71.678  81.313  1.00  0.00           C
ATOM   5471  C28 POPER 233      56.948  70.558  82.363  1.00  0.00           C
ATOM   5474  C29 POPER 233      55.828  69.578  82.113  1.00  0.00           C
ATOM   5476 0C21 POPER 233      54.718  69.408  82.852  1.00  0.00           C
ATOM   5478 1C21 POPER 233      54.318  70.148  84.102  1.00  0.00           C
ATOM   5481 2C21 POPER 233      54.098  69.218  85.312  1.00  0.00           C
ATOM   5484 3C21 POPER 233      55.378  68.558  85.863  1.00  0.00           C
ATOM   5487 4C21 POPER 233      55.118  67.778  87.163  1.00  0.00           C
ATOM   5490 5C21 POPER 233      56.338  66.968  87.633  1.00  0.00           C
ATOM   5493 6C21 POPER 233      56.058  66.118  88.883  1.00  0.00           C
ATOM   5496 7C21 POPER 233      56.978  64.898  88.993  1.00  0.00           C
ATOM   5499 8C21 POPER 233      56.508  63.858  90.013  1.00  0.00           C
ATOM   5503  C33 POPER 233      56.368  78.168  76.982  1.00  0.00           C
ATOM   5506  C34 POPER 233      56.608  79.288  78.003  1.00  0.00           C
ATOM   5509  C35 POPER 233      55.748  79.198  79.263  1.00  0.00           C
ATOM   5512  C36 POPER 233      56.018  80.408  80.173  1.00  0.00           C
ATOM   5515  C37 POPER 233      55.598  80.218  81.643  1.00  0.00           C
ATOM   5518  C38 POPER 233      55.878  81.488  82.472  1.00  0.00           C
ATOM   5521  C39 POPER 233      56.868  81.258  83.632  1.00  0.00           C
ATOM   5524 0C31 POPER 233      56.288  80.388  84.753  1.00  0.00           C
ATOM   5527 1C31 POPER 233      57.278  80.118  85.892  1.00  0.00           C
ATOM   5530 2C31 POPER 233      56.668  79.238  86.993  1.00  0.00           C
ATOM   5533 3C31 POPER 233      57.638  78.858  88.112  1.00  0.00           C
ATOM   5536 4C31 POPER 233      58.158  77.418  87.972  1.00  0.00           C
ATOM   5539 5C31 POPER 233      59.118  77.028  89.092  1.00  0.00           C
ATOM   5542 6C31 POPER 233      59.688  75.618  88.933  1.00  0.00           C
ATOM   5546  NH3 POPES 234      26.138  12.048  71.932  1.00  0.00           N
ATOM   5550  C12 POPES 234      27.218  12.548  71.012  1.00  0.00           C
ATOM   5553  C11 POPES 234      28.168  13.508  71.753  1.00  0.00           C
ATOM   5556  P   POPES 234      30.238  15.038  71.353  1.00  0.00           P
ATOM   5557  O13 POPES 234      31.608  14.688  70.903  1.00  0.00           O
ATOM   5558  O14 POPES 234      29.718  16.378  71.003  1.00  0.00           O
ATOM   5559  O11 POPES 234      30.238  14.848  72.922  1.00  0.00           O
ATOM   5560  O12 POPES 234      29.238  13.888  70.892  1.00  0.00           O
ATOM   5561  C1  POPES 234      30.388  15.928  73.842  1.00  0.00           C
ATOM   5564  C2  POPES 234      29.908  15.528  75.273  1.00  0.00           C
ATOM   5566  O21 POPES 234      31.038  15.148  76.102  1.00  0.00           O
ATOM   5567  C21 POPES 234      31.468  16.168  76.853  1.00  0.00           C
ATOM   5568  O22 POPES 234      31.138  17.328  76.722  1.00  0.00           O
ATOM   5569  C22 POPES 234      32.328  15.638  78.013  1.00  0.00           C
ATOM   5572  C3  POPES 234      28.898  14.348  75.243  1.00  0.00           C
ATOM   5575  O31 POPES 234      28.658  13.778  76.543  1.00  0.00           O
ATOM   5576  C31 POPES 234      27.768  14.428  77.272  1.00  0.00           C
ATOM   5577  O32 POPES 234      27.168  15.428  76.932  1.00  0.00           O
ATOM   5578  C32 POPES 234      27.528  13.698  78.592  1.00  0.00           C
ATOM   5581  C23 POPES 234      31.908  16.248  79.382  1.00  0.00           C
ATOM   5584  C24 POPES 234      32.458  15.468  80.583  1.00  0.00           C
ATOM   5587  C25 POPES 234      31.988  15.998  81.943  1.00  0.00           C
ATOM   5590  C26 POPES 234      32.718  17.288  82.373  1.00  0.00           C
ATOM   5593  C27 POPES 234      32.168  17.938  83.652  1.00  0.00           C
ATOM   5596  C28 POPES 234      32.958  19.208  84.003  1.00  0.00           C
ATOM   5599  C29 POPES 234      32.508  19.928  85.243  1.00  0.00           C
ATOM   5601 0C21 POPES 234      32.948  19.668  86.482  1.00  0.00           C
ATOM   5603 1C21 POPES 234      33.908  18.558  86.833  1.00  0.00           C
ATOM   5606 2C21 POPES 234      33.228  17.518  87.743  1.00  0.00           C
ATOM   5609 3C21 POPES 234      33.298  17.938  89.213  1.00  0.00           C
ATOM   5612 4C21 POPES 234      32.548  16.998  90.153  1.00  0.00           C
ATOM   5615 5C21 POPES 234      32.798  17.348  91.622  1.00  0.00           C
ATOM   5618 6C21 POPES 234      34.188  16.898  92.103  1.00  0.00           C
ATOM   5621 7C21 POPES 234      34.358  16.988  93.623  1.00  0.00           C
ATOM   5624 8C21 POPES 234      35.728  16.498  94.092  1.00  0.00           C
ATOM   5628  C33 POPES 234      28.288  14.298  79.812  1.00  0.00           C
ATOM   5631  C34 POPES 234      27.528  14.018  81.123  1.00  0.00           C
ATOM   5634  C35 POPES 234      28.158  14.598  82.393  1.00  0.00           C
ATOM   5637  C36 POPES 234      27.278  14.288  83.623  1.00  0.00           C
ATOM   5640  C37 POPES 234      27.988  14.348  84.982  1.00  0.00           C
ATOM   5643  C38 POPES 234      27.038  13.918  86.113  1.00  0.00           C
ATOM   5646  C39 POPES 234      27.708  13.628  87.463  1.00  0.00           C
ATOM   5649 0C31 POPES 234      26.658  13.198  88.512  1.00  0.00           C
ATOM   5652 1C31 POPES 234      27.228  12.558  89.792  1.00  0.00           C
ATOM   5655 2C31 POPES 234      26.928  13.358  91.062  1.00  0.00           C
ATOM   5658 3C31 POPES 234      26.988  12.488  92.332  1.00  0.00           C
ATOM   5661 4C31 POPES 234      26.478  13.218  93.582  1.00  0.00           C
ATOM   5664 5C31 POPES 234      26.198  12.258  94.753  1.00  0.00           C
ATOM   5667 6C31 POPES 234      25.568  12.938  95.973  1.00  0.00           C
ATOM   5671  NH3 POPET 235      97.038  76.338 110.183  1.00  0.00           N
ATOM   5675  C12 POPET 235      96.488  76.378 111.573  1.00  0.00           C
ATOM   5678  C11 POPET 235      95.068  75.808 111.632  1.00  0.00           C
ATOM   5681  P   POPET 235      93.668  77.848 112.443  1.00  0.00           P
ATOM   5682  O13 POPET 235      94.308  78.708 113.452  1.00  0.00           O
ATOM   5683  O14 POPET 235      92.208  77.618 112.463  1.00  0.00           O
ATOM   5684  O11 POPET 235      94.118  78.238 110.962  1.00  0.00           O
ATOM   5685  O12 POPET 235      94.318  76.418 112.662  1.00  0.00           O
ATOM   5686  C1  POPET 235      93.158  79.018 110.232  1.00  0.00           C
ATOM   5689  C2  POPET 235      93.688  79.488 108.853  1.00  0.00           C
ATOM   5691  O21 POPET 235      93.458  78.488 107.842  1.00  0.00           O
ATOM   5692  C21 POPET 235      94.458  77.678 107.583  1.00  0.00           C
ATOM   5693  O22 POPET 235      95.348  77.308 108.322  1.00  0.00           O
ATOM   5694  C22 POPET 235      94.288  77.128 106.173  1.00  0.00           C
ATOM   5697  C3  POPET 235      95.128  80.088 108.893  1.00  0.00           C
ATOM   5700  O31 POPET 235      95.748  80.248 107.592  1.00  0.00           O
ATOM   5701  C31 POPET 235      95.358  81.108 106.632  1.00  0.00           C
ATOM   5702  O32 POPET 235      95.908  81.128 105.542  1.00  0.00           O
ATOM   5703  C32 POPET 235      94.198  82.058 106.932  1.00  0.00           C
ATOM   5706  C23 POPET 235      94.918  77.998 105.083  1.00  0.00           C
ATOM   5709  C24 POPET 235      95.058  77.198 103.783  1.00  0.00           C
ATOM   5712  C25 POPET 235      93.758  76.998 103.003  1.00  0.00           C
ATOM   5715  C26 POPET 235      93.388  78.258 102.202  1.00  0.00           C
ATOM   5718  C27 POPET 235      92.338  77.998 101.123  1.00  0.00           C
ATOM   5721  C28 POPET 235      92.228  79.168 100.122  1.00  0.00           C
ATOM   5724  C29 POPET 235      91.638  80.408 100.732  1.00  0.00           C
ATOM   5726 0C21 POPET 235      90.518  81.038 100.323  1.00  0.00           C
ATOM   5728 1C21 POPET 235      89.638  80.578  99.183  1.00  0.00           C
ATOM   5731 2C21 POPET 235      90.208  80.878  97.783  1.00  0.00           C
ATOM   5734 3C21 POPET 235      90.058  82.338  97.342  1.00  0.00           C
ATOM   5737 4C21 POPET 235      90.288  82.498  95.833  1.00  0.00           C
ATOM   5740 5C21 POPET 235      89.888  83.888  95.312  1.00  0.00           C
ATOM   5743 6C21 POPET 235      88.368  84.088  95.202  1.00  0.00           C
ATOM   5746 7C21 POPET 235      88.008  85.488  94.683  1.00  0.00           C
ATOM   5749 8C21 POPET 235      86.498  85.728  94.632  1.00  0.00           C
ATOM   5753  C33 POPET 235      92.968  81.878 105.993  1.00  0.00           C
ATOM   5756  C34 POPET 235      92.548  83.208 105.342  1.00  0.00           C
ATOM   5759  C35 POPET 235      93.458  83.628 104.173  1.00  0.00           C
ATOM   5762  C36 POPET 235      93.058  84.998 103.613  1.00  0.00           C
ATOM   5765  C37 POPET 235      94.158  85.638 102.743  1.00  0.00           C
ATOM   5768  C38 POPET 235      93.778  87.038 102.233  1.00  0.00           C
ATOM   5771  C39 POPET 235      92.698  87.068 101.132  1.00  0.00           C
ATOM   5774 0C31 POPET 235      93.298  87.288  99.743  1.00  0.00           C
ATOM   5777 1C31 POPET 235      92.228  87.588  98.682  1.00  0.00           C
ATOM   5780 2C31 POPET 235      92.778  88.358  97.472  1.00  0.00           C
ATOM   5783 3C31 POPET 235      93.508  87.488  96.442  1.00  0.00           C
ATOM   5786 4C31 POPET 235      92.568  86.798  95.442  1.00  0.00           C
ATOM   5789 5C31 POPET 235      93.298  86.378  94.163  1.00  0.00           C
ATOM   5792 6C31 POPET 235      92.378  85.878  93.042  1.00  0.00           C
ATOM   5796  NH3 POPEU 236     129.208  37.768 110.793  1.00  0.00           N
ATOM   5800  C12 POPEU 236     128.188  38.858 110.513  1.00  0.00           C
ATOM   5803  C11 POPEU 236     128.788  40.268 110.562  1.00  0.00           C
ATOM   5806  P   POPEU 236     128.208  42.768 110.232  1.00  0.00           P
ATOM   5807  O13 POPEU 236     127.258  43.598 111.022  1.00  0.00           O
ATOM   5808  O14 POPEU 236     129.618  42.858 110.643  1.00  0.00           O
ATOM   5809  O11 POPEU 236     128.178  43.188 108.693  1.00  0.00           O
ATOM   5810  O12 POPEU 236     127.768  41.238 110.273  1.00  0.00           O
ATOM   5811  C1  POPEU 236     128.048  42.148 107.702  1.00  0.00           C
ATOM   5814  C2  POPEU 236     128.118  42.678 106.232  1.00  0.00           C
ATOM   5816  O21 POPEU 236     129.438  43.198 105.933  1.00  0.00           O
ATOM   5817  C21 POPEU 236     130.038  42.598 104.912  1.00  0.00           C
ATOM   5818  O22 POPEU 236     129.838  41.458 104.533  1.00  0.00           O
ATOM   5819  C22 POPEU 236     130.928  43.618 104.213  1.00  0.00           C
ATOM   5822  C3  POPEU 236     127.068  43.798 105.962  1.00  0.00           C
ATOM   5825  O31 POPEU 236     126.968  44.158 104.562  1.00  0.00           O
ATOM   5826  C31 POPEU 236     127.678  45.198 104.143  1.00  0.00           C
ATOM   5827  O32 POPEU 236     128.458  45.868 104.792  1.00  0.00           O
ATOM   5828  C32 POPEU 236     127.498  45.298 102.612  1.00  0.00           C
ATOM   5831  C23 POPEU 236     131.338  43.128 102.812  1.00  0.00           C
ATOM   5834  C24 POPEU 236     132.388  44.038 102.163  1.00  0.00           C
ATOM   5837  C25 POPEU 236     132.598  43.748 100.673  1.00  0.00           C
ATOM   5840  C26 POPEU 236     131.378  44.088  99.812  1.00  0.00           C
ATOM   5843  C27 POPEU 236     131.718  44.288  98.322  1.00  0.00           C
ATOM   5846  C28 POPEU 236     130.568  44.948  97.542  1.00  0.00           C
ATOM   5849  C29 POPEU 236     131.028  45.628  96.272  1.00  0.00           C
ATOM   5851 0C21 POPEU 236     130.648  45.358  95.013  1.00  0.00           C
ATOM   5853 1C21 POPEU 236     129.648  44.318  94.603  1.00  0.00           C
ATOM   5856 2C21 POPEU 236     128.768  44.748  93.413  1.00  0.00           C
ATOM   5859 3C21 POPEU 236     127.738  43.658  93.103  1.00  0.00           C
ATOM   5862 4C21 POPEU 236     126.748  43.968  91.963  1.00  0.00           C
ATOM   5865 5C21 POPEU 236     127.408  44.258  90.603  1.00  0.00           C
ATOM   5868 6C21 POPEU 236     128.218  43.088  90.033  1.00  0.00           C
ATOM   5871 7C21 POPEU 236     128.958  43.458  88.743  1.00  0.00           C
ATOM   5874 8C21 POPEU 236     129.738  42.288  88.132  1.00  0.00           C
ATOM   5878  C33 POPEU 236     126.508  46.368 102.062  1.00  0.00           C
ATOM   5881  C34 POPEU 236     126.548  46.448 100.533  1.00  0.00           C
ATOM   5884  C35 POPEU 236     125.888  47.658  99.873  1.00  0.00           C
ATOM   5887  C36 POPEU 236     126.088  47.648  98.343  1.00  0.00           C
ATOM   5890  C37 POPEU 236     124.838  47.198  97.572  1.00  0.00           C
ATOM   5893  C38 POPEU 236     125.088  46.958  96.073  1.00  0.00           C
ATOM   5896  C39 POPEU 236     123.798  46.678  95.293  1.00  0.00           C
ATOM   5899 0C31 POPEU 236     122.958  47.948  95.072  1.00  0.00           C
ATOM   5902 1C31 POPEU 236     121.518  47.628  94.642  1.00  0.00           C
ATOM   5905 2C31 POPEU 236     120.658  48.888  94.452  1.00  0.00           C
ATOM   5908 3C31 POPEU 236     120.918  49.638  93.143  1.00  0.00           C
ATOM   5911 4C31 POPEU 236     120.548  48.818  91.903  1.00  0.00           C
ATOM   5914 5C31 POPEU 236     120.258  49.688  90.673  1.00  0.00           C
ATOM   5917 6C31 POPEU 236     119.838  48.868  89.443  1.00  0.00           C
ATOM   5921  NH3 POPEV 237     104.318  82.768 107.863  1.00  0.00           N
ATOM   5925  C12 POPEV 237     105.488  82.068 108.483  1.00  0.00           C
ATOM   5928  C11 POPEV 237     105.288  80.548 108.382  1.00  0.00           C
ATOM   5931  P   POPEV 237     106.438  78.318 108.933  1.00  0.00           P
ATOM   5932  O13 POPEV 237     107.338  77.808 109.982  1.00  0.00           O
ATOM   5933  O14 POPEV 237     105.098  77.708 108.802  1.00  0.00           O
ATOM   5934  O11 POPEV 237     107.158  78.198 107.552  1.00  0.00           O
ATOM   5935  O12 POPEV 237     106.328  79.888 109.073  1.00  0.00           O
ATOM   5936  C1  POPEV 237     106.818  77.188 106.592  1.00  0.00           C
ATOM   5939  C2  POPEV 237     108.028  77.038 105.662  1.00  0.00           C
ATOM   5941  O21 POPEV 237     108.498  78.248 105.022  1.00  0.00           O
ATOM   5942  C21 POPEV 237     107.688  79.268 104.772  1.00  0.00           C
ATOM   5943  O22 POPEV 237     106.488  79.248 104.613  1.00  0.00           O
ATOM   5944  C22 POPEV 237     108.618  80.498 104.683  1.00  0.00           C
ATOM   5947  C3  POPEV 237     108.028  75.808 104.702  1.00  0.00           C
ATOM   5950  O31 POPEV 237     107.708  76.178 103.353  1.00  0.00           O
ATOM   5951  C31 POPEV 237     106.408  76.238 103.112  1.00  0.00           C
ATOM   5952  O32 POPEV 237     105.538  75.778 103.822  1.00  0.00           O
ATOM   5953  C32 POPEV 237     106.238  77.048 101.833  1.00  0.00           C
ATOM   5956  C23 POPEV 237     107.908  81.858 104.432  1.00  0.00           C
ATOM   5959  C24 POPEV 237     107.698  82.178 102.952  1.00  0.00           C
ATOM   5962  C25 POPEV 237     109.008  82.468 102.192  1.00  0.00           C
ATOM   5965  C26 POPEV 237     109.188  81.608 100.942  1.00  0.00           C
ATOM   5968  C27 POPEV 237     110.458  81.988 100.162  1.00  0.00           C
ATOM   5971  C28 POPEV 237     110.928  80.908  99.173  1.00  0.00           C
ATOM   5974  C29 POPEV 237     109.898  80.608  98.112  1.00  0.00           C
ATOM   5976 0C21 POPEV 237     109.898  81.048  96.842  1.00  0.00           C
ATOM   5978 1C21 POPEV 237     110.908  81.968  96.213  1.00  0.00           C
ATOM   5981 2C21 POPEV 237     112.218  81.288  95.793  1.00  0.00           C
ATOM   5984 3C21 POPEV 237     112.888  82.018  94.622  1.00  0.00           C
ATOM   5987 4C21 POPEV 237     114.298  81.528  94.292  1.00  0.00           C
ATOM   5990 5C21 POPEV 237     114.918  82.258  93.103  1.00  0.00           C
ATOM   5993 6C21 POPEV 237     116.418  81.968  92.972  1.00  0.00           C
ATOM   5996 7C21 POPEV 237     117.028  82.488  91.673  1.00  0.00           C
ATOM   5999 8C21 POPEV 237     118.548  82.308  91.622  1.00  0.00           C
ATOM   6003  C33 POPEV 237     104.818  76.978 101.243  1.00  0.00           C
ATOM   6006  C34 POPEV 237     104.778  76.408  99.832  1.00  0.00           C
ATOM   6009  C35 POPEV 237     103.398  76.518  99.192  1.00  0.00           C
ATOM   6012  C36 POPEV 237     103.398  76.028  97.743  1.00  0.00           C
ATOM   6015  C37 POPEV 237     102.008  75.968  97.113  1.00  0.00           C
ATOM   6018  C38 POPEV 237     101.618  77.308  96.473  1.00  0.00           C
ATOM   6021  C39 POPEV 237     100.418  77.198  95.533  1.00  0.00           C
ATOM   6024 0C31 POPEV 237     100.318  78.398  94.603  1.00  0.00           C
ATOM   6027 1C31 POPEV 237      99.198  78.228  93.562  1.00  0.00           C
ATOM   6030 2C31 POPEV 237      99.278  79.258  92.432  1.00  0.00           C
ATOM   6033 3C31 POPEV 237      98.048  79.248  91.503  1.00  0.00           C
ATOM   6036 4C31 POPEV 237      97.628  77.858  91.032  1.00  0.00           C
ATOM   6039 5C31 POPEV 237      96.498  77.878  89.993  1.00  0.00           C
ATOM   6042 6C31 POPEV 237      96.098  76.478  89.522  1.00  0.00           C
ATOM   6046  NH3 POPEW 238      68.308 136.268 110.583  1.00  0.00           N
ATOM   6050  C12 POPEW 238      66.958 135.948 110.003  1.00  0.00           C
ATOM   6053  C11 POPEW 238      66.208 134.928 110.872  1.00  0.00           C
ATOM   6056  P   POPEW 238      66.708 132.318 110.872  1.00  0.00           P
ATOM   6057  O13 POPEW 238      67.958 131.628 110.482  1.00  0.00           O
ATOM   6058  O14 POPEW 238      65.868 131.648 111.872  1.00  0.00           O
ATOM   6059  O11 POPEW 238      65.828 132.498 109.562  1.00  0.00           O
ATOM   6060  O12 POPEW 238      67.028 133.828 111.263  1.00  0.00           O
ATOM   6061  C1  POPEW 238      65.068 131.448 108.962  1.00  0.00           C
ATOM   6064  C2  POPEW 238      65.568 131.208 107.513  1.00  0.00           C
ATOM   6066  O21 POPEW 238      64.528 130.548 106.753  1.00  0.00           O
ATOM   6067  C21 POPEW 238      64.468 130.928 105.482  1.00  0.00           C
ATOM   6068  O22 POPEW 238      65.188 131.758 104.943  1.00  0.00           O
ATOM   6069  C22 POPEW 238      63.378 130.168 104.743  1.00  0.00           C
ATOM   6072  C3  POPEW 238      66.898 130.388 107.542  1.00  0.00           C
ATOM   6075  O31 POPEW 238      67.748 130.548 106.393  1.00  0.00           O
ATOM   6076  C31 POPEW 238      69.038 130.208 106.652  1.00  0.00           C
ATOM   6077  O32 POPEW 238      69.518 130.008 107.753  1.00  0.00           O
ATOM   6078  C32 POPEW 238      69.788 130.068 105.342  1.00  0.00           C
ATOM   6081  C23 POPEW 238      63.928 129.648 103.392  1.00  0.00           C
ATOM   6084  C24 POPEW 238      62.858 129.018 102.493  1.00  0.00           C
ATOM   6087  C25 POPEW 238      62.168 127.778 103.092  1.00  0.00           C
ATOM   6090  C26 POPEW 238      62.968 126.478 102.992  1.00  0.00           C
ATOM   6093  C27 POPEW 238      62.118 125.258 103.392  1.00  0.00           C
ATOM   6096  C28 POPEW 238      62.718 123.898 102.963  1.00  0.00           C
ATOM   6099  C29 POPEW 238      63.838 123.428 103.833  1.00  0.00           C
ATOM   6101 0C21 POPEW 238      64.278 122.158 103.923  1.00  0.00           C
ATOM   6103 1C21 POPEW 238      63.738 120.958 103.173  1.00  0.00           C
ATOM   6106 2C21 POPEW 238      63.898 120.958 101.632  1.00  0.00           C
ATOM   6109 3C21 POPEW 238      65.338 121.148 101.152  1.00  0.00           C
ATOM   6112 4C21 POPEW 238      65.508 120.928  99.642  1.00  0.00           C
ATOM   6115 5C21 POPEW 238      66.908 121.318  99.132  1.00  0.00           C
ATOM   6118 6C21 POPEW 238      67.008 121.318  97.603  1.00  0.00           C
ATOM   6121 7C21 POPEW 238      68.418 121.638  97.103  1.00  0.00           C
ATOM   6124 8C21 POPEW 238      68.518 121.708  95.573  1.00  0.00           C
ATOM   6128  C33 POPEW 238      70.918 129.018 105.442  1.00  0.00           C
ATOM   6131  C34 POPEW 238      71.958 129.218 104.342  1.00  0.00           C
ATOM   6134  C35 POPEW 238      71.458 128.878 102.942  1.00  0.00           C
ATOM   6137  C36 POPEW 238      72.408 129.388 101.872  1.00  0.00           C
ATOM   6140  C37 POPEW 238      71.858 129.118 100.472  1.00  0.00           C
ATOM   6143  C38 POPEW 238      72.758 129.648  99.362  1.00  0.00           C
ATOM   6146  C39 POPEW 238      72.068 129.518  98.003  1.00  0.00           C
ATOM   6149 0C31 POPEW 238      73.018 129.818  96.833  1.00  0.00           C
ATOM   6152 1C31 POPEW 238      72.268 129.878  95.503  1.00  0.00           C
ATOM   6155 2C31 POPEW 238      73.148 129.518  94.312  1.00  0.00           C
ATOM   6158 3C31 POPEW 238      73.358 127.998  94.173  1.00  0.00           C
ATOM   6161 4C31 POPEW 238      74.228 127.668  92.963  1.00  0.00           C
ATOM   6164 5C31 POPEW 238      74.468 126.178  92.753  1.00  0.00           C
ATOM   6167 6C31 POPEW 238      75.258 125.878  91.482  1.00  0.00           C
ATOM   6171  NH3 POPEX 239      24.878  87.918  68.372  1.00  0.00           N
ATOM   6175  C12 POPEX 239      23.598  87.198  68.772  1.00  0.00           C
ATOM   6178  C11 POPEX 239      22.568  88.118  69.482  1.00  0.00           C
ATOM   6181  P   POPEX 239      20.018  87.408  69.342  1.00  0.00           P
ATOM   6182  O13 POPEX 239      19.878  86.128  68.602  1.00  0.00           O
ATOM   6183  O14 POPEX 239      19.818  88.648  68.582  1.00  0.00           O
ATOM   6184  O11 POPEX 239      18.978  87.418  70.513  1.00  0.00           O
ATOM   6185  O12 POPEX 239      21.458  87.388  70.022  1.00  0.00           O
ATOM   6186  C1  POPEX 239      19.108  86.688  71.722  1.00  0.00           C
ATOM   6189  C2  POPEX 239      19.788  87.558  72.793  1.00  0.00           C
ATOM   6191  O21 POPEX 239      21.018  86.918  73.153  1.00  0.00           O
ATOM   6192  C21 POPEX 239      21.838  87.568  73.942  1.00  0.00           C
ATOM   6193  O22 POPEX 239      21.628  88.648  74.482  1.00  0.00           O
ATOM   6194  C22 POPEX 239      23.128  86.768  74.043  1.00  0.00           C
ATOM   6197  C3  POPEX 239      18.828  87.868  73.982  1.00  0.00           C
ATOM   6200  O31 POPEX 239      18.818  86.838  74.993  1.00  0.00           O
ATOM   6201  C31 POPEX 239      17.818  86.988  75.872  1.00  0.00           C
ATOM   6202  O32 POPEX 239      16.868  87.738  75.732  1.00  0.00           O
ATOM   6203  C32 POPEX 239      18.148  86.218  77.153  1.00  0.00           C
ATOM   6206  C23 POPEX 239      24.028  87.148  75.243  1.00  0.00           C
ATOM   6209  C24 POPEX 239      25.378  86.418  75.153  1.00  0.00           C
ATOM   6212  C25 POPEX 239      26.168  86.358  76.462  1.00  0.00           C
ATOM   6215  C26 POPEX 239      27.448  85.508  76.313  1.00  0.00           C
ATOM   6218  C27 POPEX 239      28.408  85.648  77.502  1.00  0.00           C
ATOM   6221  C28 POPEX 239      28.718  84.338  78.252  1.00  0.00           C
ATOM   6224  C29 POPEX 239      29.848  84.558  79.222  1.00  0.00           C
ATOM   6226 0C21 POPEX 239      29.938  84.078  80.472  1.00  0.00           C
ATOM   6228 1C21 POPEX 239      28.938  83.168  81.132  1.00  0.00           C
ATOM   6231 2C21 POPEX 239      29.268  82.898  82.612  1.00  0.00           C
ATOM   6234 3C21 POPEX 239      28.998  84.078  83.542  1.00  0.00           C
ATOM   6237 4C21 POPEX 239      29.248  83.748  85.022  1.00  0.00           C
ATOM   6240 5C21 POPEX 239      28.938  84.938  85.962  1.00  0.00           C
ATOM   6243 6C21 POPEX 239      29.318  84.668  87.423  1.00  0.00           C
ATOM   6246 7C21 POPEX 239      29.148  85.918  88.302  1.00  0.00           C
ATOM   6249 8C21 POPEX 239      29.668  85.748  89.733  1.00  0.00           C
ATOM   6253  C33 POPEX 239      18.838  87.128  78.202  1.00  0.00           C
ATOM   6256  C34 POPEX 239      19.718  86.348  79.192  1.00  0.00           C
ATOM   6259  C35 POPEX 239      20.158  87.198  80.402  1.00  0.00           C
ATOM   6262  C36 POPEX 239      19.038  87.398  81.433  1.00  0.00           C
ATOM   6265  C37 POPEX 239      19.558  87.938  82.783  1.00  0.00           C
ATOM   6268  C38 POPEX 239      18.558  87.758  83.923  1.00  0.00           C
ATOM   6271  C39 POPEX 239      18.978  88.398  85.253  1.00  0.00           C
ATOM   6274 0C31 POPEX 239      18.238  89.708  85.583  1.00  0.00           C
ATOM   6277 1C31 POPEX 239      18.608  90.228  86.973  1.00  0.00           C
ATOM   6280 2C31 POPEX 239      17.858  91.498  87.412  1.00  0.00           C
ATOM   6283 3C31 POPEX 239      16.358  91.278  87.673  1.00  0.00           C
ATOM   6286 4C31 POPEX 239      15.708  92.468  88.402  1.00  0.00           C
ATOM   6289 5C31 POPEX 239      14.228  92.228  88.722  1.00  0.00           C
ATOM   6292 6C31 POPEX 239      13.628  93.248  89.692  1.00  0.00           C
ATOM   6296  NH3 POPEY 240     131.528  80.028  67.493  1.00  0.00           N
ATOM   6300  C12 POPEY 240     131.418  78.688  66.812  1.00  0.00           C
ATOM   6303  C11 POPEY 240     131.008  77.558  67.783  1.00  0.00           C
ATOM   6306  P   POPEY 240     128.858  76.488  66.702  1.00  0.00           P
ATOM   6307  O13 POPEY 240     128.678  76.418  65.243  1.00  0.00           O
ATOM   6308  O14 POPEY 240     128.088  75.488  67.482  1.00  0.00           O
ATOM   6309  O11 POPEY 240     128.388  77.938  67.153  1.00  0.00           O
ATOM   6310  O12 POPEY 240     130.398  76.448  67.112  1.00  0.00           O
ATOM   6311  C1  POPEY 240     127.148  78.168  67.832  1.00  0.00           C
ATOM   6314  C2  POPEY 240     127.378  78.268  69.362  1.00  0.00           C
ATOM   6316  O21 POPEY 240     126.178  77.828  70.033  1.00  0.00           O
ATOM   6317  C21 POPEY 240     126.418  77.208  71.182  1.00  0.00           C
ATOM   6318  O22 POPEY 240     127.518  76.878  71.582  1.00  0.00           O
ATOM   6319  C22 POPEY 240     125.128  76.958  71.943  1.00  0.00           C
ATOM   6322  C3  POPEY 240     127.748  79.718  69.792  1.00  0.00           C
ATOM   6325  O31 POPEY 240     128.428  79.768  71.062  1.00  0.00           O
ATOM   6326  C31 POPEY 240     129.758  79.818  71.022  1.00  0.00           C
ATOM   6327  O32 POPEY 240     130.428  79.858  69.993  1.00  0.00           O
ATOM   6328  C32 POPEY 240     130.338  79.928  72.432  1.00  0.00           C
ATOM   6331  C23 POPEY 240     125.338  77.398  73.413  1.00  0.00           C
ATOM   6334  C24 POPEY 240     124.088  77.218  74.272  1.00  0.00           C
ATOM   6337  C25 POPEY 240     124.378  77.548  75.743  1.00  0.00           C
ATOM   6340  C26 POPEY 240     125.018  76.368  76.503  1.00  0.00           C
ATOM   6343  C27 POPEY 240     125.248  76.708  77.972  1.00  0.00           C
ATOM   6346  C28 POPEY 240     125.668  75.508  78.842  1.00  0.00           C
ATOM   6349  C29 POPEY 240     124.598  74.468  79.073  1.00  0.00           C
ATOM   6351 0C21 POPEY 240     123.578  74.578  79.943  1.00  0.00           C
ATOM   6353 1C21 POPEY 240     123.248  75.778  80.793  1.00  0.00           C
ATOM   6356 2C21 POPEY 240     124.128  75.958  82.043  1.00  0.00           C
ATOM   6359 3C21 POPEY 240     123.898  74.918  83.143  1.00  0.00           C
ATOM   6362 4C21 POPEY 240     124.768  75.208  84.372  1.00  0.00           C
ATOM   6365 5C21 POPEY 240     124.378  74.348  85.592  1.00  0.00           C
ATOM   6368 6C21 POPEY 240     125.228  74.648  86.833  1.00  0.00           C
ATOM   6371 7C21 POPEY 240     124.748  73.868  88.062  1.00  0.00           C
ATOM   6374 8C21 POPEY 240     125.658  74.018  89.283  1.00  0.00           C
ATOM   6378  C33 POPEY 240     130.068  78.708  73.343  1.00  0.00           C
ATOM   6381  C34 POPEY 240     129.968  79.078  74.832  1.00  0.00           C
ATOM   6384  C35 POPEY 240     131.008  78.448  75.772  1.00  0.00           C
ATOM   6387  C36 POPEY 240     131.758  79.498  76.602  1.00  0.00           C
ATOM   6390  C37 POPEY 240     132.538  78.918  77.802  1.00  0.00           C
ATOM   6393  C38 POPEY 240     133.398  80.008  78.462  1.00  0.00           C
ATOM   6396  C39 POPEY 240     134.534  79.508  79.373  1.00  0.00           C
ATOM   6399 0C31 POPEY 240     134.094  78.838  80.693  1.00  0.00           C
ATOM   6402 1C31 POPEY 240     133.108  79.658  81.533  1.00  0.00           C
ATOM   6405 2C31 POPEY 240     132.978  79.128  82.972  1.00  0.00           C
ATOM   6408 3C31 POPEY 240     133.858  79.898  83.962  1.00  0.00           C
ATOM   6411 4C31 POPEY 240     133.888  79.258  85.363  1.00  0.00           C
ATOM   6414 5C31 POPEY 240     134.864  79.988  86.292  1.00  0.00           C
ATOM   6417 6C31 POPEY 240     134.974  79.368  87.692  1.00  0.00           C
ATOM   6421  NH3 POPEZ 241      59.668  31.478  70.513  1.00  0.00           N
ATOM   6425  C12 POPEZ 241      60.098  31.728  69.093  1.00  0.00           C
ATOM   6428  C11 POPEZ 241      60.058  33.228  68.713  1.00  0.00           C
ATOM   6431  P   POPEZ 241      58.598  34.828  70.183  1.00  0.00           P
ATOM   6432  O13 POPEZ 241      59.698  35.818  70.203  1.00  0.00           O
ATOM   6433  O14 POPEZ 241      57.218  35.358  70.173  1.00  0.00           O
ATOM   6434  O11 POPEZ 241      58.778  33.808  71.372  1.00  0.00           O
ATOM   6435  O12 POPEZ 241      58.778  33.838  68.953  1.00  0.00           O
ATOM   6436  C1  POPEZ 241      57.828  33.588  72.423  1.00  0.00           C
ATOM   6439  C2  POPEZ 241      58.508  33.798  73.822  1.00  0.00           C
ATOM   6441  O21 POPEZ 241      58.028  32.918  74.873  1.00  0.00           O
ATOM   6442  C21 POPEZ 241      56.828  33.108  75.363  1.00  0.00           C
ATOM   6443  O22 POPEZ 241      55.938  33.768  74.842  1.00  0.00           O
ATOM   6444  C22 POPEZ 241      56.698  32.408  76.722  1.00  0.00           C
ATOM   6447  C3  POPEZ 241      58.458  35.298  74.163  1.00  0.00           C
ATOM   6450  O31 POPEZ 241      58.538  35.628  75.562  1.00  0.00           O
ATOM   6451  C31 POPEZ 241      58.108  36.868  75.783  1.00  0.00           C
ATOM   6452  O32 POPEZ 241      57.508  37.578  75.002  1.00  0.00           O
ATOM   6453  C32 POPEZ 241      58.578  37.318  77.153  1.00  0.00           C
ATOM   6456  C23 POPEZ 241      56.718  33.398  77.922  1.00  0.00           C
ATOM   6459  C24 POPEZ 241      57.918  33.188  78.853  1.00  0.00           C
ATOM   6462  C25 POPEZ 241      58.138  34.298  79.893  1.00  0.00           C
ATOM   6465  C26 POPEZ 241      56.988  34.478  80.903  1.00  0.00           C
ATOM   6468  C27 POPEZ 241      57.428  35.368  82.062  1.00  0.00           C
ATOM   6471  C28 POPEZ 241      56.388  35.438  83.202  1.00  0.00           C
ATOM   6474  C29 POPEZ 241      57.028  35.908  84.493  1.00  0.00           C
ATOM   6476 0C21 POPEZ 241      56.888  37.108  85.092  1.00  0.00           C
ATOM   6478 1C21 POPEZ 241      56.078  38.288  84.622  1.00  0.00           C
ATOM   6481 2C21 POPEZ 241      54.908  38.638  85.562  1.00  0.00           C
ATOM   6484 3C21 POPEZ 241      55.278  39.068  87.002  1.00  0.00           C
ATOM   6487 4C21 POPEZ 241      54.658  38.178  88.092  1.00  0.00           C
ATOM   6490 5C21 POPEZ 241      55.388  36.838  88.312  1.00  0.00           C
ATOM   6493 6C21 POPEZ 241      56.718  37.008  89.052  1.00  0.00           C
ATOM   6496 7C21 POPEZ 241      57.628  35.778  89.023  1.00  0.00           C
ATOM   6499 8C21 POPEZ 241      58.998  36.028  89.652  1.00  0.00           C
ATOM   6503  C33 POPEZ 241      57.558  38.298  77.762  1.00  0.00           C
ATOM   6506  C34 POPEZ 241      57.798  38.558  79.242  1.00  0.00           C
ATOM   6509  C35 POPEZ 241      59.288  38.668  79.622  1.00  0.00           C
ATOM   6512  C36 POPEZ 241      59.448  39.268  81.012  1.00  0.00           C
ATOM   6515  C37 POPEZ 241      60.778  38.928  81.702  1.00  0.00           C
ATOM   6518  C38 POPEZ 241      61.018  39.768  82.952  1.00  0.00           C
ATOM   6521  C39 POPEZ 241      59.818  39.778  83.912  1.00  0.00           C
ATOM   6524 0C31 POPEZ 241      59.918  40.808  85.042  1.00  0.00           C
ATOM   6527 1C31 POPEZ 241      58.568  40.918  85.772  1.00  0.00           C
ATOM   6530 2C31 POPEZ 241      58.548  41.958  86.893  1.00  0.00           C
ATOM   6533 3C31 POPEZ 241      59.428  41.598  88.092  1.00  0.00           C
ATOM   6536 4C31 POPEZ 241      58.758  40.578  89.023  1.00  0.00           C
ATOM   6539 5C31 POPEZ 241      59.678  40.108  90.153  1.00  0.00           C
ATOM   6542 6C31 POPEZ 241      58.938  39.348  91.253  1.00  0.00           C
ATOM   6546  NH3 POPEa 242     121.418  34.358  64.823  1.00  0.00           N
ATOM   6550  C12 POPEa 242     121.298  35.318  65.972  1.00  0.00           C
ATOM   6553  C11 POPEa 242     122.568  36.158  66.182  1.00  0.00           C
ATOM   6556  P   POPEa 242     123.298  37.088  63.812  1.00  0.00           P
ATOM   6557  O13 POPEa 242     122.668  35.958  63.092  1.00  0.00           O
ATOM   6558  O14 POPEa 242     123.238  38.408  63.153  1.00  0.00           O
ATOM   6559  O11 POPEa 242     124.758  36.688  64.243  1.00  0.00           O
ATOM   6560  O12 POPEa 242     122.618  37.208  65.223  1.00  0.00           O
ATOM   6561  C1  POPEa 242     125.838  37.618  64.263  1.00  0.00           C
ATOM   6564  C2  POPEa 242     126.538  37.658  65.632  1.00  0.00           C
ATOM   6566  O21 POPEa 242     127.738  38.408  65.392  1.00  0.00           O
ATOM   6567  C21 POPEa 242     128.118  39.468  66.112  1.00  0.00           C
ATOM   6568  O22 POPEa 242     129.018  40.208  65.753  1.00  0.00           O
ATOM   6569  C22 POPEa 242     127.478  39.618  67.482  1.00  0.00           C
ATOM   6572  C3  POPEa 242     126.878  36.218  66.143  1.00  0.00           C
ATOM   6575  O31 POPEa 242     127.678  36.208  67.362  1.00  0.00           O
ATOM   6576  C31 POPEa 242     126.948  36.148  68.503  1.00  0.00           C
ATOM   6577  O32 POPEa 242     125.738  36.028  68.532  1.00  0.00           O
ATOM   6578  C32 POPEa 242     127.858  36.258  69.733  1.00  0.00           C
ATOM   6581  C23 POPEa 242     126.188  40.458  67.533  1.00  0.00           C
ATOM   6584  C24 POPEa 242     125.458  40.208  68.853  1.00  0.00           C
ATOM   6587  C25 POPEa 242     125.308  41.448  69.743  1.00  0.00           C
ATOM   6590  C26 POPEa 242     126.598  41.828  70.483  1.00  0.00           C
ATOM   6593  C27 POPEa 242     126.298  42.768  71.652  1.00  0.00           C
ATOM   6596  C28 POPEa 242     127.498  43.578  72.173  1.00  0.00           C
ATOM   6599  C29 POPEa 242     128.678  42.758  72.612  1.00  0.00           C
ATOM   6601 0C21 POPEa 242     129.338  42.848  73.792  1.00  0.00           C
ATOM   6603 1C21 POPEa 242     129.018  43.778  74.932  1.00  0.00           C
ATOM   6606 2C21 POPEa 242     128.778  43.078  76.283  1.00  0.00           C
ATOM   6609 3C21 POPEa 242     130.088  42.638  76.963  1.00  0.00           C
ATOM   6612 4C21 POPEa 242     130.768  43.758  77.773  1.00  0.00           C
ATOM   6615 5C21 POPEa 242     130.058  44.098  79.093  1.00  0.00           C
ATOM   6618 6C21 POPEa 242     130.098  42.958  80.122  1.00  0.00           C
ATOM   6621 7C21 POPEa 242     129.318  43.288  81.403  1.00  0.00           C
ATOM   6624 8C21 POPEa 242     129.418  42.208  82.482  1.00  0.00           C
ATOM   6628  C33 POPEa 242     127.588  37.458  70.673  1.00  0.00           C
ATOM   6631  C34 POPEa 242     128.438  37.398  71.952  1.00  0.00           C
ATOM   6634  C35 POPEa 242     127.938  36.338  72.963  1.00  0.00           C
ATOM   6637  C36 POPEa 242     126.918  36.878  73.962  1.00  0.00           C
ATOM   6640  C37 POPEa 242     126.088  35.738  74.543  1.00  0.00           C
ATOM   6643  C38 POPEa 242     125.048  36.188  75.573  1.00  0.00           C
ATOM   6646  C39 POPEa 242     125.638  36.448  76.963  1.00  0.00           C
ATOM   6649 0C31 POPEa 242     124.598  37.068  77.913  1.00  0.00           C
ATOM   6652 1C31 POPEa 242     125.138  37.288  79.323  1.00  0.00           C
ATOM   6655 2C31 POPEa 242     124.178  38.098  80.203  1.00  0.00           C
ATOM   6658 3C31 POPEa 242     124.468  37.998  81.702  1.00  0.00           C
ATOM   6661 4C31 POPEa 242     125.868  38.468  82.113  1.00  0.00           C
ATOM   6664 5C31 POPEa 242     126.108  38.298  83.613  1.00  0.00           C
ATOM   6667 6C31 POPEa 242     127.538  38.638  84.033  1.00  0.00           C
ATOM   6671  NH3 POPEb 243      15.278  35.368 110.162  1.00  0.00           N
ATOM   6675  C12 POPEb 243      16.698  35.618 110.573  1.00  0.00           C
ATOM   6678  C11 POPEb 243      16.878  37.078 110.973  1.00  0.00           C
ATOM   6681  P   POPEb 243      19.348  38.018 111.202  1.00  0.00           P
ATOM   6682  O13 POPEb 243      19.158  39.458 111.473  1.00  0.00           O
ATOM   6683  O14 POPEb 243      20.528  37.308 111.763  1.00  0.00           O
ATOM   6684  O11 POPEb 243      19.288  37.748 109.632  1.00  0.00           O
ATOM   6685  O12 POPEb 243      18.058  37.258 111.742  1.00  0.00           O
ATOM   6686  C1  POPEb 243      19.918  36.578 109.073  1.00  0.00           C
ATOM   6689  C2  POPEb 243      20.958  36.938 107.972  1.00  0.00           C
ATOM   6691  O21 POPEb 243      20.488  37.718 106.872  1.00  0.00           O
ATOM   6692  C21 POPEb 243      19.328  37.498 106.302  1.00  0.00           C
ATOM   6693  O22 POPEb 243      18.508  36.628 106.582  1.00  0.00           O
ATOM   6694  C22 POPEb 243      19.118  38.498 105.173  1.00  0.00           C
ATOM   6697  C3  POPEb 243      21.708  35.678 107.452  1.00  0.00           C
ATOM   6700  O31 POPEb 243      22.738  35.968 106.482  1.00  0.00           O
ATOM   6701  C31 POPEb 243      23.808  36.638 106.903  1.00  0.00           C
ATOM   6702  O32 POPEb 243      24.008  37.058 108.033  1.00  0.00           O
ATOM   6703  C32 POPEb 243      24.708  36.878 105.693  1.00  0.00           C
ATOM   6706  C23 POPEb 243      17.678  38.458 104.622  1.00  0.00           C
ATOM   6709  C24 POPEb 243      17.388  39.498 103.532  1.00  0.00           C
ATOM   6712  C25 POPEb 243      18.258  39.308 102.292  1.00  0.00           C
ATOM   6715  C26 POPEb 243      17.898  40.278 101.162  1.00  0.00           C
ATOM   6718  C27 POPEb 243      18.888  40.158 100.013  1.00  0.00           C
ATOM   6721  C28 POPEb 243      18.838  41.328  99.023  1.00  0.00           C
ATOM   6724  C29 POPEb 243      20.088  41.308  98.193  1.00  0.00           C
ATOM   6726 0C21 POPEb 243      20.188  41.108  96.862  1.00  0.00           C
ATOM   6728 1C21 POPEb 243      19.058  40.938  95.892  1.00  0.00           C
ATOM   6731 2C21 POPEb 243      19.088  42.048  94.832  1.00  0.00           C
ATOM   6734 3C21 POPEb 243      20.348  42.028  93.962  1.00  0.00           C
ATOM   6737 4C21 POPEb 243      20.288  43.008  92.783  1.00  0.00           C
ATOM   6740 5C21 POPEb 243      20.328  44.478  93.223  1.00  0.00           C
ATOM   6743 6C21 POPEb 243      20.198  45.438  92.033  1.00  0.00           C
ATOM   6746 7C21 POPEb 243      19.958  46.888  92.463  1.00  0.00           C
ATOM   6749 8C21 POPEb 243      19.778  47.828  91.272  1.00  0.00           C
ATOM   6753  C33 POPEb 243      23.938  37.608 104.572  1.00  0.00           C
ATOM   6756  C34 POPEb 243      24.838  37.918 103.382  1.00  0.00           C
ATOM   6759  C35 POPEb 243      25.198  36.708 102.513  1.00  0.00           C
ATOM   6762  C36 POPEb 243      26.078  37.088 101.312  1.00  0.00           C
ATOM   6765  C37 POPEb 243      26.078  36.058 100.183  1.00  0.00           C
ATOM   6768  C38 POPEb 243      26.978  36.488  99.003  1.00  0.00           C
ATOM   6771  C39 POPEb 243      26.498  35.978  97.633  1.00  0.00           C
ATOM   6774 0C31 POPEb 243      25.168  36.618  97.212  1.00  0.00           C
ATOM   6777 1C31 POPEb 243      24.788  36.378  95.743  1.00  0.00           C
ATOM   6780 2C31 POPEb 243      23.608  37.268  95.323  1.00  0.00           C
ATOM   6783 3C31 POPEb 243      23.248  37.148  93.842  1.00  0.00           C
ATOM   6786 4C31 POPEb 243      22.378  38.318  93.363  1.00  0.00           C
ATOM   6789 5C31 POPEb 243      21.948  38.178  91.893  1.00  0.00           C
ATOM   6792 6C31 POPEb 243      21.118  39.358  91.383  1.00  0.00           C
ATOM   6796  NH3 POPEc 244     117.128  48.128  62.743  1.00  0.00           N
ATOM   6800  C12 POPEc 244     117.228  47.098  61.642  1.00  0.00           C
ATOM   6803  C11 POPEc 244     117.748  47.698  60.322  1.00  0.00           C
ATOM   6806  P   POPEc 244     119.978  49.148  60.392  1.00  0.00           P
ATOM   6807  O13 POPEc 244     120.928  49.198  59.272  1.00  0.00           O
ATOM   6808  O14 POPEc 244     119.068  50.308  60.583  1.00  0.00           O
ATOM   6809  O11 POPEc 244     120.778  48.978  61.743  1.00  0.00           O
ATOM   6810  O12 POPEc 244     119.168  47.788  60.283  1.00  0.00           O
ATOM   6811  C1  POPEc 244     121.008  47.648  62.202  1.00  0.00           C
ATOM   6814  C2  POPEc 244     121.958  47.568  63.423  1.00  0.00           C
ATOM   6816  O21 POPEc 244     121.588  48.228  64.643  1.00  0.00           O
ATOM   6817  C21 POPEc 244     120.378  48.338  65.072  1.00  0.00           C
ATOM   6818  O22 POPEc 244     119.328  48.138  64.472  1.00  0.00           O
ATOM   6819  C22 POPEc 244     120.518  48.788  66.533  1.00  0.00           C
ATOM   6822  C3  POPEc 244     123.418  47.968  63.073  1.00  0.00           C
ATOM   6825  O31 POPEc 244     123.698  49.348  63.403  1.00  0.00           O
ATOM   6826  C31 POPEc 244     124.148  49.528  64.643  1.00  0.00           C
ATOM   6827  O32 POPEc 244     124.478  48.638  65.413  1.00  0.00           O
ATOM   6828  C32 POPEc 244     124.268  51.008  64.993  1.00  0.00           C
ATOM   6831  C23 POPEc 244     119.208  48.958  67.333  1.00  0.00           C
ATOM   6834  C24 POPEc 244     119.438  49.778  68.623  1.00  0.00           C
ATOM   6837  C25 POPEc 244     120.748  49.428  69.342  1.00  0.00           C
ATOM   6840  C26 POPEc 244     120.918  50.168  70.682  1.00  0.00           C
ATOM   6843  C27 POPEc 244     120.228  49.458  71.862  1.00  0.00           C
ATOM   6846  C28 POPEc 244     120.618  50.098  73.213  1.00  0.00           C
ATOM   6849  C29 POPEc 244     120.318  49.188  74.382  1.00  0.00           C
ATOM   6851 0C21 POPEc 244     121.138  48.218  74.832  1.00  0.00           C
ATOM   6853 1C21 POPEc 244     122.468  47.858  74.202  1.00  0.00           C
ATOM   6856 2C21 POPEc 244     123.638  48.468  74.972  1.00  0.00           C
ATOM   6859 3C21 POPEc 244     123.868  47.808  76.333  1.00  0.00           C
ATOM   6862 4C21 POPEc 244     125.168  48.288  76.973  1.00  0.00           C
ATOM   6865 5C21 POPEc 244     125.568  47.448  78.193  1.00  0.00           C
ATOM   6868 6C21 POPEc 244     126.978  47.808  78.652  1.00  0.00           C
ATOM   6871 7C21 POPEc 244     127.238  47.448  80.112  1.00  0.00           C
ATOM   6874 8C21 POPEc 244     128.358  48.298  80.713  1.00  0.00           C
ATOM   6878  C33 POPEc 244     124.238  51.288  66.522  1.00  0.00           C
ATOM   6881  C34 POPEc 244     123.798  52.738  66.803  1.00  0.00           C
ATOM   6884  C35 POPEc 244     124.178  53.308  68.182  1.00  0.00           C
ATOM   6887  C36 POPEc 244     123.388  52.748  69.373  1.00  0.00           C
ATOM   6890  C37 POPEc 244     123.568  53.638  70.623  1.00  0.00           C
ATOM   6893  C38 POPEc 244     122.818  53.148  71.873  1.00  0.00           C
ATOM   6896  C39 POPEc 244     122.988  54.118  73.053  1.00  0.00           C
ATOM   6899 0C31 POPEc 244     122.198  53.748  74.312  1.00  0.00           C
ATOM   6902 1C31 POPEc 244     122.528  54.668  75.492  1.00  0.00           C
ATOM   6905 2C31 POPEc 244     121.768  54.348  76.792  1.00  0.00           C
ATOM   6908 3C31 POPEc 244     122.238  55.238  77.952  1.00  0.00           C
ATOM   6911 4C31 POPEc 244     121.468  55.018  79.263  1.00  0.00           C
ATOM   6914 5C31 POPEc 244     122.068  55.808  80.433  1.00  0.00           C
ATOM   6917 6C31 POPEc 244     121.278  55.698  81.742  1.00  0.00           C
ATOM   6921  NH3 POPEd 245      32.748  12.278  71.132  1.00  0.00           N
ATOM   6925  C12 POPEd 245      31.628  11.318  70.913  1.00  0.00           C
ATOM   6928  C11 POPEd 245      30.888  11.138  72.233  1.00  0.00           C
ATOM   6931  P   POPEd 245      28.898   9.738  73.112  1.00  0.00           P
ATOM   6932  O13 POPEd 245      27.688  10.508  73.493  1.00  0.00           O
ATOM   6933  O14 POPEd 245      28.678   8.358  72.633  1.00  0.00           O
ATOM   6934  O11 POPEd 245      29.948   9.708  74.283  1.00  0.00           O
ATOM   6935  O12 POPEd 245      29.608  10.568  71.973  1.00  0.00           O
ATOM   6936  C1  POPEd 245      29.878  10.568  75.402  1.00  0.00           C
ATOM   6939  C2  POPEd 245      31.078  10.268  76.342  1.00  0.00           C
ATOM   6941  O21 POPEd 245      30.688  10.378  77.723  1.00  0.00           O
ATOM   6942  C21 POPEd 245      29.978   9.358  78.162  1.00  0.00           C
ATOM   6943  O22 POPEd 245      29.558   8.428  77.502  1.00  0.00           O
ATOM   6944  C22 POPEd 245      29.738   9.498  79.653  1.00  0.00           C
ATOM   6947  C3  POPEd 245      32.348  11.138  76.003  1.00  0.00           C
ATOM   6950  O31 POPEd 245      33.118  11.608  77.132  1.00  0.00           O
ATOM   6951  C31 POPEd 245      33.618  10.678  77.942  1.00  0.00           C
ATOM   6952  O32 POPEd 245      33.498   9.478  77.823  1.00  0.00           O
ATOM   6953  C32 POPEd 245      34.328  11.358  79.113  1.00  0.00           C
ATOM   6956  C23 POPEd 245      29.198   8.148  80.153  1.00  0.00           C
ATOM   6959  C24 POPEd 245      29.028   8.048  81.673  1.00  0.00           C
ATOM   6962  C25 POPEd 245      28.498   6.668  82.052  1.00  0.00           C
ATOM   6965  C26 POPEd 245      29.538   5.548  81.903  1.00  0.00           C
ATOM   6968  C27 POPEd 245      28.908   4.148  81.993  1.00  0.00           C
ATOM   6971  C28 POPEd 245      29.908   3.122  82.522  1.00  0.00           C
ATOM   6974  C29 POPEd 245      29.338   1.722  82.533  1.00  0.00           C
ATOM   6976 0C21 POPEd 245      29.638   0.762  83.423  1.00  0.00           C
ATOM   6978 1C21 POPEd 245      30.588   0.892  84.583  1.00  0.00           C
ATOM   6981 2C21 POPEd 245      29.808   1.312  85.843  1.00  0.00           C
ATOM   6984 3C21 POPEd 245      28.738   0.302  86.272  1.00  0.00           C
ATOM   6987 4C21 POPEd 245      28.068   0.712  87.572  1.00  0.00           C
ATOM   6990 5C21 POPEd 245      27.268  -0.418  88.232  1.00  0.00           C
ATOM   6993 6C21 POPEd 245      25.918  -0.718  87.562  1.00  0.00           C
ATOM   6996 7C21 POPEd 245      25.168  -1.808  88.333  1.00  0.00           C
ATOM   6999 8C21 POPEd 245      23.698  -1.938  87.933  1.00  0.00           C
ATOM   7003  C33 POPEd 245      33.968  10.698  80.472  1.00  0.00           C
ATOM   7006  C34 POPEd 245      34.008  11.728  81.613  1.00  0.00           C
ATOM   7009  C35 POPEd 245      33.958  11.108  83.013  1.00  0.00           C
ATOM   7012  C36 POPEd 245      32.728  10.248  83.343  1.00  0.00           C
ATOM   7015  C37 POPEd 245      32.668   9.958  84.842  1.00  0.00           C
ATOM   7018  C38 POPEd 245      31.508   9.048  85.262  1.00  0.00           C
ATOM   7021  C39 POPEd 245      30.558   9.688  86.283  1.00  0.00           C
ATOM   7024 0C31 POPEd 245      31.158   9.788  87.702  1.00  0.00           C
ATOM   7027 1C31 POPEd 245      30.268  10.628  88.632  1.00  0.00           C
ATOM   7030 2C31 POPEd 245      30.698  10.598  90.112  1.00  0.00           C
ATOM   7033 3C31 POPEd 245      30.528   9.208  90.752  1.00  0.00           C
ATOM   7036 4C31 POPEd 245      30.268   9.288  92.272  1.00  0.00           C
ATOM   7039 5C31 POPEd 245      30.028   7.908  92.893  1.00  0.00           C
ATOM   7042 6C31 POPEd 245      29.578   7.968  94.353  1.00  0.00           C
ATOM   7046  NH3 POPEe 246      84.838  55.278  68.743  1.00  0.00           N
ATOM   7050  C12 POPEe 246      85.568  55.658  67.493  1.00  0.00           C
ATOM   7053  C11 POPEe 246      86.268  54.398  66.922  1.00  0.00           C
ATOM   7056  P   POPEe 246      88.578  55.228  66.062  1.00  0.00           P
ATOM   7057  O13 POPEe 246      89.498  54.088  66.243  1.00  0.00           O
ATOM   7058  O14 POPEe 246      88.928  56.138  64.972  1.00  0.00           O
ATOM   7059  O11 POPEe 246      88.498  56.058  67.382  1.00  0.00           O
ATOM   7060  O12 POPEe 246      87.098  54.718  65.812  1.00  0.00           O
ATOM   7061  C1  POPEe 246      89.138  55.648  68.573  1.00  0.00           C
ATOM   7064  C2  POPEe 246      89.498  56.918  69.342  1.00  0.00           C
ATOM   7066  O21 POPEe 246      90.088  56.458  70.562  1.00  0.00           O
ATOM   7067  C21 POPEe 246      91.138  57.108  70.993  1.00  0.00           C
ATOM   7068  O22 POPEe 246      91.678  58.058  70.452  1.00  0.00           O
ATOM   7069  C22 POPEe 246      91.508  56.588  72.362  1.00  0.00           C
ATOM   7072  C3  POPEe 246      88.238  57.788  69.603  1.00  0.00           C
ATOM   7075  O31 POPEe 246      88.398  58.648  70.732  1.00  0.00           O
ATOM   7076  C31 POPEe 246      89.038  59.778  70.542  1.00  0.00           C
ATOM   7077  O32 POPEe 246      89.368  60.278  69.482  1.00  0.00           O
ATOM   7078  C32 POPEe 246      89.358  60.318  71.932  1.00  0.00           C
ATOM   7081  C23 POPEe 246      90.238  56.308  73.193  1.00  0.00           C
ATOM   7084  C24 POPEe 246      90.478  56.308  74.702  1.00  0.00           C
ATOM   7087  C25 POPEe 246      90.598  57.708  75.312  1.00  0.00           C
ATOM   7090  C26 POPEe 246      90.578  57.628  76.842  1.00  0.00           C
ATOM   7093  C27 POPEe 246      90.838  58.988  77.502  1.00  0.00           C
ATOM   7096  C28 POPEe 246      90.318  59.088  78.942  1.00  0.00           C
ATOM   7099  C29 POPEe 246      90.908  58.038  79.852  1.00  0.00           C
ATOM   7101 0C21 POPEe 246      91.518  58.248  81.032  1.00  0.00           C
ATOM   7103 1C21 POPEe 246      91.688  59.568  81.732  1.00  0.00           C
ATOM   7106 2C21 POPEe 246      91.348  59.478  83.223  1.00  0.00           C
ATOM   7109 3C21 POPEe 246      92.378  58.668  84.033  1.00  0.00           C
ATOM   7112 4C21 POPEe 246      92.738  59.348  85.352  1.00  0.00           C
ATOM   7115 5C21 POPEe 246      93.988  58.758  86.022  1.00  0.00           C
ATOM   7118 6C21 POPEe 246      94.388  59.548  87.272  1.00  0.00           C
ATOM   7121 7C21 POPEe 246      95.758  59.148  87.812  1.00  0.00           C
ATOM   7124 8C21 POPEe 246      96.208  60.038  88.982  1.00  0.00           C
ATOM   7128  C33 POPEe 246      90.038  61.698  71.973  1.00  0.00           C
ATOM   7131  C34 POPEe 246      90.358  62.018  73.433  1.00  0.00           C
ATOM   7134  C35 POPEe 246      90.908  63.418  73.652  1.00  0.00           C
ATOM   7137  C36 POPEe 246      90.938  63.728  75.153  1.00  0.00           C
ATOM   7140  C37 POPEe 246      91.318  65.178  75.472  1.00  0.00           C
ATOM   7143  C38 POPEe 246      91.008  65.528  76.943  1.00  0.00           C
ATOM   7146  C39 POPEe 246      91.918  64.778  77.922  1.00  0.00           C
ATOM   7149 0C31 POPEe 246      91.668  65.158  79.393  1.00  0.00           C
ATOM   7152 1C31 POPEe 246      92.648  64.418  80.323  1.00  0.00           C
ATOM   7155 2C31 POPEe 246      92.238  64.458  81.803  1.00  0.00           C
ATOM   7158 3C31 POPEe 246      92.328  65.838  82.452  1.00  0.00           C
ATOM   7161 4C31 POPEe 246      91.758  65.828  83.883  1.00  0.00           C
ATOM   7164 5C31 POPEe 246      91.818  67.198  84.583  1.00  0.00           C
ATOM   7167 6C31 POPEe 246      93.228  67.708  84.842  1.00  0.00           C
ATOM   7171  NH3 POPEf 247      45.218 115.438  67.252  1.00  0.00           N
ATOM   7175  C12 POPEf 247      45.128 116.928  67.083  1.00  0.00           C
ATOM   7178  C11 POPEf 247      45.628 117.628  68.363  1.00  0.00           C
ATOM   7181  P   POPEf 247      47.458 119.478  67.933  1.00  0.00           P
ATOM   7182  O13 POPEf 247      48.398 118.428  68.333  1.00  0.00           O
ATOM   7183  O14 POPEf 247      47.608 120.078  66.592  1.00  0.00           O
ATOM   7184  O11 POPEf 247      47.478 120.648  69.012  1.00  0.00           O
ATOM   7185  O12 POPEf 247      45.958 118.998  68.102  1.00  0.00           O
ATOM   7186  C1  POPEf 247      48.048 120.338  70.293  1.00  0.00           C
ATOM   7189  C2  POPEf 247      47.958 121.578  71.232  1.00  0.00           C
ATOM   7191  O21 POPEf 247      48.648 121.348  72.472  1.00  0.00           O
ATOM   7192  C21 POPEf 247      48.238 120.358  73.252  1.00  0.00           C
ATOM   7193  O22 POPEf 247      47.228 119.698  73.103  1.00  0.00           O
ATOM   7194  C22 POPEf 247      49.278 120.178  74.342  1.00  0.00           C
ATOM   7197  C3  POPEf 247      46.488 122.068  71.403  1.00  0.00           C
ATOM   7200  O31 POPEf 247      46.428 123.348  72.093  1.00  0.00           O
ATOM   7201  C31 POPEf 247      45.658 123.578  73.182  1.00  0.00           C
ATOM   7202  O32 POPEf 247      45.728 124.608  73.833  1.00  0.00           O
ATOM   7203  C32 POPEf 247      44.718 122.418  73.483  1.00  0.00           C
ATOM   7206  C23 POPEf 247      49.098 118.888  75.173  1.00  0.00           C
ATOM   7209  C24 POPEf 247      48.078 119.018  76.313  1.00  0.00           C
ATOM   7212  C25 POPEf 247      47.928 117.688  77.052  1.00  0.00           C
ATOM   7215  C26 POPEf 247      46.918 117.718  78.202  1.00  0.00           C
ATOM   7218  C27 POPEf 247      46.708 116.308  78.783  1.00  0.00           C
ATOM   7221  C28 POPEf 247      45.408 116.138  79.603  1.00  0.00           C
ATOM   7224  C29 POPEf 247      45.428 116.878  80.903  1.00  0.00           C
ATOM   7226 0C21 POPEf 247      45.778 116.348  82.093  1.00  0.00           C
ATOM   7228 1C21 POPEf 247      46.258 114.938  82.282  1.00  0.00           C
ATOM   7231 2C21 POPEf 247      46.758 114.708  83.713  1.00  0.00           C
ATOM   7234 3C21 POPEf 247      47.328 113.298  83.912  1.00  0.00           C
ATOM   7237 4C21 POPEf 247      47.658 113.038  85.382  1.00  0.00           C
ATOM   7240 5C21 POPEf 247      48.128 111.608  85.693  1.00  0.00           C
ATOM   7243 6C21 POPEf 247      48.508 111.468  87.173  1.00  0.00           C
ATOM   7246 7C21 POPEf 247      48.958 110.058  87.562  1.00  0.00           C
ATOM   7249 8C21 POPEf 247      49.448 109.958  89.012  1.00  0.00           C
ATOM   7253  C33 POPEf 247      43.728 122.588  74.653  1.00  0.00           C
ATOM   7256  C34 POPEf 247      43.138 121.208  74.952  1.00  0.00           C
ATOM   7259  C35 POPEf 247      42.098 121.178  76.082  1.00  0.00           C
ATOM   7262  C36 POPEf 247      42.638 121.698  77.423  1.00  0.00           C
ATOM   7265  C37 POPEf 247      41.708 121.348  78.582  1.00  0.00           C
ATOM   7268  C38 POPEf 247      41.938 122.168  79.852  1.00  0.00           C
ATOM   7271  C39 POPEf 247      40.998 121.718  80.983  1.00  0.00           C
ATOM   7274 0C31 POPEf 247      40.958 122.678  82.173  1.00  0.00           C
ATOM   7277 1C31 POPEf 247      39.858 122.298  83.173  1.00  0.00           C
ATOM   7280 2C31 POPEf 247      39.748 123.248  84.382  1.00  0.00           C
ATOM   7283 3C31 POPEf 247      41.058 123.338  85.192  1.00  0.00           C
ATOM   7286 4C31 POPEf 247      40.848 123.928  86.592  1.00  0.00           C
ATOM   7289 5C31 POPEf 247      42.158 124.068  87.373  1.00  0.00           C
ATOM   7292 6C31 POPEf 247      41.968 124.658  88.772  1.00  0.00           C
ATOM   7296  NH3 POPEg 248      58.848  48.438  70.483  1.00  0.00           N
ATOM   7300  C12 POPEg 248      59.708  49.618  70.142  1.00  0.00           C
ATOM   7303  C11 POPEg 248      58.858  50.848  69.823  1.00  0.00           C
ATOM   7306  P   POPEg 248      59.038  53.368  69.393  1.00  0.00           P
ATOM   7307  O13 POPEg 248      59.928  54.518  69.712  1.00  0.00           O
ATOM   7308  O14 POPEg 248      58.618  53.168  67.983  1.00  0.00           O
ATOM   7309  O11 POPEg 248      57.798  53.388  70.393  1.00  0.00           O
ATOM   7310  O12 POPEg 248      59.728  51.998  69.762  1.00  0.00           O
ATOM   7311  C1  POPEg 248      57.898  53.818  71.772  1.00  0.00           C
ATOM   7314  C2  POPEg 248      57.758  52.658  72.823  1.00  0.00           C
ATOM   7316  O21 POPEg 248      57.288  53.228  74.062  1.00  0.00           O
ATOM   7317  C21 POPEg 248      56.788  52.408  74.972  1.00  0.00           C
ATOM   7318  O22 POPEg 248      56.678  51.198  74.882  1.00  0.00           O
ATOM   7319  C22 POPEg 248      56.338  53.228  76.182  1.00  0.00           C
ATOM   7322  C3  POPEg 248      59.098  51.898  73.022  1.00  0.00           C
ATOM   7325  O31 POPEg 248      58.848  50.488  73.283  1.00  0.00           O
ATOM   7326  C31 POPEg 248      59.338  50.028  74.423  1.00  0.00           C
ATOM   7327  O32 POPEg 248      60.168  50.568  75.122  1.00  0.00           O
ATOM   7328  C32 POPEg 248      58.698  48.678  74.753  1.00  0.00           C
ATOM   7331  C23 POPEg 248      55.528  52.448  77.243  1.00  0.00           C
ATOM   7334  C24 POPEg 248      55.198  53.348  78.452  1.00  0.00           C
ATOM   7337  C25 POPEg 248      53.708  53.388  78.853  1.00  0.00           C
ATOM   7340  C26 POPEg 248      53.458  54.298  80.063  1.00  0.00           C
ATOM   7343  C27 POPEg 248      52.108  54.008  80.732  1.00  0.00           C
ATOM   7346  C28 POPEg 248      51.838  54.978  81.893  1.00  0.00           C
ATOM   7349  C29 POPEg 248      50.578  54.618  82.643  1.00  0.00           C
ATOM   7351 0C21 POPEg 248      50.288  54.988  83.903  1.00  0.00           C
ATOM   7353 1C21 POPEg 248      51.118  55.868  84.803  1.00  0.00           C
ATOM   7356 2C21 POPEg 248      50.348  57.108  85.312  1.00  0.00           C
ATOM   7359 3C21 POPEg 248      50.928  57.678  86.622  1.00  0.00           C
ATOM   7362 4C21 POPEg 248      50.088  58.838  87.183  1.00  0.00           C
ATOM   7365 5C21 POPEg 248      50.758  60.218  87.022  1.00  0.00           C
ATOM   7368 6C21 POPEg 248      51.688  60.588  88.193  1.00  0.00           C
ATOM   7371 7C21 POPEg 248      51.018  61.508  89.222  1.00  0.00           C
ATOM   7374 8C21 POPEg 248      51.928  61.898  90.393  1.00  0.00           C
ATOM   7378  C33 POPEg 248      58.448  48.518  76.263  1.00  0.00           C
ATOM   7381  C34 POPEg 248      58.558  47.068  76.763  1.00  0.00           C
ATOM   7384  C35 POPEg 248      59.238  46.988  78.143  1.00  0.00           C
ATOM   7387  C36 POPEg 248      58.488  47.758  79.233  1.00  0.00           C
ATOM   7390  C37 POPEg 248      59.398  48.078  80.422  1.00  0.00           C
ATOM   7393  C38 POPEg 248      58.648  48.658  81.632  1.00  0.00           C
ATOM   7396  C39 POPEg 248      58.078  50.068  81.403  1.00  0.00           C
ATOM   7399 0C31 POPEg 248      57.408  50.598  82.683  1.00  0.00           C
ATOM   7402 1C31 POPEg 248      56.778  51.988  82.542  1.00  0.00           C
ATOM   7405 2C31 POPEg 248      56.178  52.458  83.862  1.00  0.00           C
ATOM   7408 3C31 POPEg 248      55.158  53.588  83.682  1.00  0.00           C
ATOM   7411 4C31 POPEg 248      54.378  53.918  84.952  1.00  0.00           C
ATOM   7414 5C31 POPEg 248      55.228  54.548  86.062  1.00  0.00           C
ATOM   7417 6C31 POPEg 248      54.388  54.958  87.262  1.00  0.00           C
ATOM   7421  NH3 POPEh 249      59.578  67.928 110.273  1.00  0.00           N
ATOM   7425  C12 POPEh 249      60.828  68.478 110.913  1.00  0.00           C
ATOM   7428  C11 POPEh 249      61.728  67.418 111.573  1.00  0.00           C
ATOM   7431  P   POPEh 249      64.258  67.938 111.022  1.00  0.00           P
ATOM   7432  O13 POPEh 249      65.128  69.108 111.283  1.00  0.00           O
ATOM   7433  O14 POPEh 249      64.898  66.608 111.012  1.00  0.00           O
ATOM   7434  O11 POPEh 249      63.618  68.248 109.613  1.00  0.00           O
ATOM   7435  O12 POPEh 249      62.988  67.988 111.952  1.00  0.00           O
ATOM   7436  C1  POPEh 249      63.368  67.208 108.662  1.00  0.00           C
ATOM   7439  C2  POPEh 249      63.118  67.798 107.262  1.00  0.00           C
ATOM   7441  O21 POPEh 249      63.128  66.768 106.272  1.00  0.00           O
ATOM   7442  C21 POPEh 249      62.188  65.858 106.333  1.00  0.00           C
ATOM   7443  O22 POPEh 249      61.208  65.868 107.062  1.00  0.00           O
ATOM   7444  C22 POPEh 249      62.488  64.788 105.293  1.00  0.00           C
ATOM   7447  C3  POPEh 249      64.238  68.818 106.882  1.00  0.00           C
ATOM   7450  O31 POPEh 249      63.988  69.448 105.603  1.00  0.00           O
ATOM   7451  C31 POPEh 249      64.358  68.748 104.533  1.00  0.00           C
ATOM   7452  O32 POPEh 249      65.028  67.738 104.533  1.00  0.00           O
ATOM   7453  C32 POPEh 249      63.858  69.498 103.302  1.00  0.00           C
ATOM   7456  C23 POPEh 249      62.198  65.258 103.853  1.00  0.00           C
ATOM   7459  C24 POPEh 249      62.408  64.118 102.842  1.00  0.00           C
ATOM   7462  C25 POPEh 249      62.268  64.568 101.383  1.00  0.00           C
ATOM   7465  C26 POPEh 249      62.338  63.388 100.393  1.00  0.00           C
ATOM   7468  C27 POPEh 249      61.948  63.798  98.962  1.00  0.00           C
ATOM   7471  C28 POPEh 249      61.648  62.618  98.022  1.00  0.00           C
ATOM   7474  C29 POPEh 249      62.858  61.818  97.612  1.00  0.00           C
ATOM   7476 0C21 POPEh 249      62.898  60.478  97.463  1.00  0.00           C
ATOM   7478 1C21 POPEh 249      61.728  59.538  97.653  1.00  0.00           C
ATOM   7481 2C21 POPEh 249      61.988  58.038  97.373  1.00  0.00           C
ATOM   7484 3C21 POPEh 249      62.418  57.728  95.923  1.00  0.00           C
ATOM   7487 4C21 POPEh 249      62.128  56.288  95.482  1.00  0.00           C
ATOM   7490 5C21 POPEh 249      62.808  55.188  96.322  1.00  0.00           C
ATOM   7493 6C21 POPEh 249      62.498  53.778  95.783  1.00  0.00           C
ATOM   7496 7C21 POPEh 249      61.428  53.058  96.602  1.00  0.00           C
ATOM   7499 8C21 POPEh 249      60.958  51.728  96.003  1.00  0.00           C
ATOM   7503  C33 POPEh 249      64.288  68.798 102.002  1.00  0.00           C
ATOM   7506  C34 POPEh 249      63.758  69.558 100.783  1.00  0.00           C
ATOM   7509  C35 POPEh 249      64.108  68.848  99.463  1.00  0.00           C
ATOM   7512  C36 POPEh 249      63.088  67.778  99.043  1.00  0.00           C
ATOM   7515  C37 POPEh 249      61.738  68.378  98.632  1.00  0.00           C
ATOM   7518  C38 POPEh 249      60.768  67.398  97.952  1.00  0.00           C
ATOM   7521  C39 POPEh 249      59.598  68.128  97.282  1.00  0.00           C
ATOM   7524 0C31 POPEh 249      60.008  68.868  95.993  1.00  0.00           C
ATOM   7527 1C31 POPEh 249      58.818  69.488  95.253  1.00  0.00           C
ATOM   7530 2C31 POPEh 249      59.208  70.108  93.903  1.00  0.00           C
ATOM   7533 3C31 POPEh 249      57.988  70.468  93.042  1.00  0.00           C
ATOM   7536 4C31 POPEh 249      58.378  70.808  91.592  1.00  0.00           C
ATOM   7539 5C31 POPEh 249      57.188  70.758  90.632  1.00  0.00           C
ATOM   7542 6C31 POPEh 249      57.608  70.798  89.163  1.00  0.00           C
ATOM   7546  NH3 POPEi 250     118.138  67.528 104.463  1.00  0.00           N
ATOM   7550  C12 POPEi 250     119.108  66.388 104.533  1.00  0.00           C
ATOM   7553  C11 POPEi 250     119.098  65.658 105.913  1.00  0.00           C
ATOM   7556  P   POPEi 250     116.678  66.258 106.893  1.00  0.00           P
ATOM   7557  O13 POPEi 250     116.108  65.428 107.963  1.00  0.00           O
ATOM   7558  O14 POPEi 250     116.298  67.668 106.702  1.00  0.00           O
ATOM   7559  O11 POPEi 250     116.438  65.558 105.503  1.00  0.00           O
ATOM   7560  O12 POPEi 250     118.258  66.248 106.912  1.00  0.00           O
ATOM   7561  C1  POPEi 250     115.958  64.218 105.393  1.00  0.00           C
ATOM   7564  C2  POPEi 250     115.378  64.008 103.982  1.00  0.00           C
ATOM   7566  O21 POPEi 250     116.408  64.288 103.013  1.00  0.00           O
ATOM   7567  C21 POPEi 250     116.278  63.608 101.893  1.00  0.00           C
ATOM   7568  O22 POPEi 250     115.608  62.598 101.753  1.00  0.00           O
ATOM   7569  C22 POPEi 250     117.108  64.228 100.793  1.00  0.00           C
ATOM   7572  C3  POPEi 250     114.148  64.938 103.743  1.00  0.00           C
ATOM   7575  O31 POPEi 250     113.818  65.098 102.352  1.00  0.00           O
ATOM   7576  C31 POPEi 250     112.588  65.568 102.142  1.00  0.00           C
ATOM   7577  O32 POPEi 250     111.708  65.618 102.992  1.00  0.00           O
ATOM   7578  C32 POPEi 250     112.438  66.018 100.702  1.00  0.00           C
ATOM   7581  C23 POPEi 250     116.198  65.028  99.842  1.00  0.00           C
ATOM   7584  C24 POPEi 250     116.908  65.328  98.512  1.00  0.00           C
ATOM   7587  C25 POPEi 250     116.888  64.158  97.513  1.00  0.00           C
ATOM   7590  C26 POPEi 250     117.568  64.558  96.202  1.00  0.00           C
ATOM   7593  C27 POPEi 250     117.248  63.608  95.033  1.00  0.00           C
ATOM   7596  C28 POPEi 250     117.748  64.178  93.693  1.00  0.00           C
ATOM   7599  C29 POPEi 250     119.238  64.018  93.532  1.00  0.00           C
ATOM   7601 0C21 POPEi 250     119.878  63.738  92.393  1.00  0.00           C
ATOM   7603 1C21 POPEi 250     119.228  63.588  91.032  1.00  0.00           C
ATOM   7606 2C21 POPEi 250     120.138  64.028  89.882  1.00  0.00           C
ATOM   7609 3C21 POPEi 250     121.318  63.078  89.632  1.00  0.00           C
ATOM   7612 4C21 POPEi 250     122.288  63.578  88.553  1.00  0.00           C
ATOM   7615 5C21 POPEi 250     121.658  63.618  87.152  1.00  0.00           C
ATOM   7618 6C21 POPEi 250     122.658  63.978  86.053  1.00  0.00           C
ATOM   7621 7C21 POPEi 250     122.088  63.758  84.652  1.00  0.00           C
ATOM   7624 8C21 POPEi 250     123.108  63.948  83.522  1.00  0.00           C
ATOM   7628  C33 POPEi 250     111.928  64.878  99.782  1.00  0.00           C
ATOM   7631  C34 POPEi 250     111.768  65.338  98.333  1.00  0.00           C
ATOM   7634  C35 POPEi 250     113.108  65.608  97.633  1.00  0.00           C
ATOM   7637  C36 POPEi 250     112.908  66.058  96.182  1.00  0.00           C
ATOM   7640  C37 POPEi 250     114.228  66.348  95.452  1.00  0.00           C
ATOM   7643  C38 POPEi 250     114.058  67.168  94.163  1.00  0.00           C
ATOM   7646  C39 POPEi 250     113.098  66.568  93.122  1.00  0.00           C
ATOM   7649 0C31 POPEi 250     111.618  66.898  93.382  1.00  0.00           C
ATOM   7652 1C31 POPEi 250     110.788  66.918  92.093  1.00  0.00           C
ATOM   7655 2C31 POPEi 250     109.368  67.428  92.323  1.00  0.00           C
ATOM   7658 3C31 POPEi 250     108.788  68.058  91.053  1.00  0.00           C
ATOM   7661 4C31 POPEi 250     107.308  68.398  91.152  1.00  0.00           C
ATOM   7664 5C31 POPEi 250     106.828  69.118  89.893  1.00  0.00           C
ATOM   7667 6C31 POPEi 250     105.308  69.218  89.792  1.00  0.00           C
ATOM   7671  NH3 POPEj 251      94.178  52.348 108.322  1.00  0.00           N
ATOM   7675  C12 POPEj 251      93.028  51.788 109.122  1.00  0.00           C
ATOM   7678  C11 POPEj 251      93.108  52.138 110.612  1.00  0.00           C
ATOM   7681  P   POPEj 251      90.578  52.658 111.253  1.00  0.00           P
ATOM   7682  O13 POPEj 251      89.508  51.738 110.812  1.00  0.00           O
ATOM   7683  O14 POPEj 251      90.418  53.368 112.533  1.00  0.00           O
ATOM   7684  O11 POPEj 251      90.938  53.718 110.092  1.00  0.00           O
ATOM   7685  O12 POPEj 251      91.908  51.788 111.283  1.00  0.00           O
ATOM   7686  C1  POPEj 251      89.828  54.378 109.463  1.00  0.00           C
ATOM   7689  C2  POPEj 251      90.208  55.228 108.202  1.00  0.00           C
ATOM   7691  O21 POPEj 251      90.058  54.408 107.022  1.00  0.00           O
ATOM   7692  C21 POPEj 251      89.138  54.798 106.152  1.00  0.00           C
ATOM   7693  O22 POPEj 251      88.488  55.828 106.193  1.00  0.00           O
ATOM   7694  C22 POPEj 251      88.878  53.668 105.153  1.00  0.00           C
ATOM   7697  C3  POPEj 251      91.638  55.888 108.262  1.00  0.00           C
ATOM   7700  O31 POPEj 251      92.708  55.248 107.513  1.00  0.00           O
ATOM   7701  C31 POPEj 251      92.738  55.588 106.213  1.00  0.00           C
ATOM   7702  O32 POPEj 251      91.928  56.308 105.653  1.00  0.00           O
ATOM   7703  C32 POPEj 251      93.988  55.038 105.522  1.00  0.00           C
ATOM   7706  C23 POPEj 251      88.858  54.068 103.662  1.00  0.00           C
ATOM   7709  C24 POPEj 251      87.498  54.538 103.122  1.00  0.00           C
ATOM   7712  C25 POPEj 251      87.448  54.488 101.592  1.00  0.00           C
ATOM   7715  C26 POPEj 251      86.068  54.798 100.993  1.00  0.00           C
ATOM   7718  C27 POPEj 251      86.058  54.638  99.463  1.00  0.00           C
ATOM   7721  C28 POPEj 251      84.698  54.938  98.783  1.00  0.00           C
ATOM   7724  C29 POPEj 251      84.418  56.418  98.702  1.00  0.00           C
ATOM   7726 0C21 POPEj 251      84.558  57.218  97.622  1.00  0.00           C
ATOM   7728 1C21 POPEj 251      85.038  56.828  96.243  1.00  0.00           C
ATOM   7731 2C21 POPEj 251      86.458  57.328  95.892  1.00  0.00           C
ATOM   7734 3C21 POPEj 251      86.498  58.438  94.832  1.00  0.00           C
ATOM   7737 4C21 POPEj 251      87.948  58.838  94.502  1.00  0.00           C
ATOM   7740 5C21 POPEj 251      88.058  60.038  93.553  1.00  0.00           C
ATOM   7743 6C21 POPEj 251      88.968  61.138  94.113  1.00  0.00           C
ATOM   7746 7C21 POPEj 251      88.978  62.408  93.252  1.00  0.00           C
ATOM   7749 8C21 POPEj 251      89.678  63.578  93.933  1.00  0.00           C
ATOM   7753  C33 POPEj 251      94.358  55.788 104.213  1.00  0.00           C
ATOM   7756  C34 POPEj 251      95.478  55.078 103.423  1.00  0.00           C
ATOM   7759  C35 POPEj 251      96.128  55.968 102.342  1.00  0.00           C
ATOM   7762  C36 POPEj 251      95.328  56.188 101.053  1.00  0.00           C
ATOM   7765  C37 POPEj 251      95.358  54.998 100.072  1.00  0.00           C
ATOM   7768  C38 POPEj 251      95.038  55.408  98.613  1.00  0.00           C
ATOM   7771  C39 POPEj 251      95.008  54.218  97.633  1.00  0.00           C
ATOM   7774 0C31 POPEj 251      96.258  54.118  96.742  1.00  0.00           C
ATOM   7777 1C31 POPEj 251      96.028  54.648  95.312  1.00  0.00           C
ATOM   7780 2C31 POPEj 251      97.208  54.378  94.362  1.00  0.00           C
ATOM   7783 3C31 POPEj 251      97.468  52.888  94.102  1.00  0.00           C
ATOM   7786 4C31 POPEj 251      98.768  52.598  93.343  1.00  0.00           C
ATOM   7789 5C31 POPEj 251      99.218  51.148  93.553  1.00  0.00           C
ATOM   7792 6C31 POPEj 251     100.558  50.818  92.893  1.00  0.00           C
ATOM   7796  NH3 POPEk 252       1.058 135.398  68.592  1.00  0.00           N
ATOM   7800  C12 POPEk 252       1.668 134.758  67.403  1.00  0.00           C
ATOM   7803  C11 POPEk 252       2.028 135.898  66.442  1.00  0.00           C
ATOM   7806  P   POPEk 252       4.468 136.528  66.943  1.00  0.00           P
ATOM   7807  O13 POPEk 252       4.678 135.318  66.112  1.00  0.00           O
ATOM   7808  O14 POPEk 252       5.238 137.728  66.562  1.00  0.00           O
ATOM   7809  O11 POPEk 252       4.858 136.088  68.413  1.00  0.00           O
ATOM   7810  O12 POPEk 252       2.928 136.828  67.073  1.00  0.00           O
ATOM   7811  C1  POPEk 252       4.848 136.938  69.562  1.00  0.00           C
ATOM   7814  C2  POPEk 252       6.038 136.578  70.513  1.00  0.00           C
ATOM   7816  O21 POPEk 252       5.738 136.968  71.873  1.00  0.00           O
ATOM   7817  C21 POPEk 252       5.208 136.028  72.642  1.00  0.00           C
ATOM   7818  O22 POPEk 252       4.028 135.908  72.893  1.00  0.00           O
ATOM   7819  C22 POPEk 252       6.298 135.068  73.153  1.00  0.00           C
ATOM   7822  C3  POPEk 252       7.358 137.268  70.063  1.00  0.00           C
ATOM   7825  O31 POPEk 252       8.518 136.488  70.433  1.00  0.00           O
ATOM   7826  C31 POPEk 252       9.128 136.898  71.543  1.00  0.00           C
ATOM   7827  O32 POPEk 252       8.738 137.768  72.282  1.00  0.00           O
ATOM   7828  C32 POPEk 252      10.418 136.088  71.702  1.00  0.00           C
ATOM   7831  C23 POPEk 252       6.228 134.818  74.683  1.00  0.00           C
ATOM   7834  C24 POPEk 252       7.178 133.698  75.133  1.00  0.00           C
ATOM   7837  C25 POPEk 252       6.938 133.248  76.573  1.00  0.00           C
ATOM   7840  C26 POPEk 252       8.188 133.228  77.463  1.00  0.00           C
ATOM   7843  C27 POPEk 252       7.908 132.578  78.822  1.00  0.00           C
ATOM   7846  C28 POPEk 252       9.118 132.468  79.762  1.00  0.00           C
ATOM   7849  C29 POPEk 252       9.448 133.788  80.413  1.00  0.00           C
ATOM   7851 0C21 POPEk 252       9.108 134.178  81.663  1.00  0.00           C
ATOM   7853 1C21 POPEk 252       8.298 133.398  82.662  1.00  0.00           C
ATOM   7856 2C21 POPEk 252       9.128 132.938  83.883  1.00  0.00           C
ATOM   7859 3C21 POPEk 252       9.968 131.678  83.592  1.00  0.00           C
ATOM   7862 4C21 POPEk 252      10.848 131.268  84.792  1.00  0.00           C
ATOM   7865 5C21 POPEk 252      11.898 130.198  84.463  1.00  0.00           C
ATOM   7868 6C21 POPEk 252      11.318 128.878  83.933  1.00  0.00           C
ATOM   7871 7C21 POPEk 252      12.388 127.778  83.833  1.00  0.00           C
ATOM   7874 8C21 POPEk 252      11.858 126.448  83.302  1.00  0.00           C
ATOM   7878  C33 POPEk 252      11.318 136.538  72.882  1.00  0.00           C
ATOM   7881  C34 POPEk 252      10.808 136.088  74.263  1.00  0.00           C
ATOM   7884  C35 POPEk 252      10.128 137.188  75.092  1.00  0.00           C
ATOM   7887  C36 POPEk 252       9.938 136.738  76.552  1.00  0.00           C
ATOM   7890  C37 POPEk 252       9.068 137.668  77.412  1.00  0.00           C
ATOM   7893  C38 POPEk 252       9.178 137.298  78.903  1.00  0.00           C
ATOM   7896  C39 POPEk 252       9.978 138.298  79.762  1.00  0.00           C
ATOM   7899 0C31 POPEk 252      10.258 137.738  81.162  1.00  0.00           C
ATOM   7902 1C31 POPEk 252      10.878 138.768  82.113  1.00  0.00           C
ATOM   7905 2C31 POPEk 252      11.308 138.188  83.473  1.00  0.00           C
ATOM   7908 3C31 POPEk 252      10.118 137.688  84.303  1.00  0.00           C
ATOM   7911 4C31 POPEk 252      10.528 137.218  85.702  1.00  0.00           C
ATOM   7914 5C31 POPEk 252       9.328 136.698  86.503  1.00  0.00           C
ATOM   7917 6C31 POPEk 252       9.668 136.358  87.952  1.00  0.00           C
ATOM   7921  NH3 POPEl 253      62.758   5.478 114.543  1.00  0.00           N
ATOM   7925  C12 POPEl 253      64.148   5.978 114.232  1.00  0.00           C
ATOM   7928  C11 POPEl 253      64.548   5.738 112.773  1.00  0.00           C
ATOM   7931  P   POPEl 253      67.128   5.488 112.223  1.00  0.00           P
ATOM   7932  O13 POPEl 253      68.338   6.258 112.592  1.00  0.00           O
ATOM   7933  O14 POPEl 253      67.008   4.148 112.823  1.00  0.00           O
ATOM   7934  O11 POPEl 253      67.178   5.268 110.643  1.00  0.00           O
ATOM   7935  O12 POPEl 253      65.828   6.338 112.503  1.00  0.00           O
ATOM   7936  C1  POPEl 253      66.218   4.398 110.033  1.00  0.00           C
ATOM   7939  C2  POPEl 253      66.348   4.288 108.483  1.00  0.00           C
ATOM   7941  O21 POPEl 253      65.828   3.022 108.053  1.00  0.00           O
ATOM   7942  C21 POPEl 253      64.588   3.032 107.633  1.00  0.00           C
ATOM   7943  O22 POPEl 253      63.848   4.008 107.622  1.00  0.00           O
ATOM   7944  C22 POPEl 253      64.218   1.652 107.103  1.00  0.00           C
ATOM   7947  C3  POPEl 253      67.798   4.368 107.923  1.00  0.00           C
ATOM   7950  O31 POPEl 253      67.768   4.708 106.523  1.00  0.00           O
ATOM   7951  C31 POPEl 253      67.838   3.738 105.622  1.00  0.00           C
ATOM   7952  O32 POPEl 253      67.988   2.542 105.833  1.00  0.00           O
ATOM   7953  C32 POPEl 253      67.688   4.358 104.222  1.00  0.00           C
ATOM   7956  C23 POPEl 253      64.278   1.532 105.562  1.00  0.00           C
ATOM   7959  C24 POPEl 253      63.538   0.272 105.112  1.00  0.00           C
ATOM   7962  C25 POPEl 253      63.448   0.102 103.592  1.00  0.00           C
ATOM   7965  C26 POPEl 253      64.798  -0.108 102.882  1.00  0.00           C
ATOM   7968  C27 POPEl 253      64.588  -0.518 101.423  1.00  0.00           C
ATOM   7971  C28 POPEl 253      65.898  -0.768 100.662  1.00  0.00           C
ATOM   7974  C29 POPEl 253      65.618  -1.168  99.232  1.00  0.00           C
ATOM   7976 0C21 POPEl 253      65.918  -0.478  98.122  1.00  0.00           C
ATOM   7978 1C21 POPEl 253      66.658   0.842  98.033  1.00  0.00           C
ATOM   7981 2C21 POPEl 253      67.888   0.722  97.103  1.00  0.00           C
ATOM   7984 3C21 POPEl 253      67.538   0.722  95.603  1.00  0.00           C
ATOM   7987 4C21 POPEl 253      68.708   0.312  94.692  1.00  0.00           C
ATOM   7990 5C21 POPEl 253      69.228  -1.108  95.013  1.00  0.00           C
ATOM   7993 6C21 POPEl 253      70.008  -1.788  93.883  1.00  0.00           C
ATOM   7996 7C21 POPEl 253      71.248  -1.008  93.423  1.00  0.00           C
ATOM   7999 8C21 POPEl 253      72.378  -1.918  92.942  1.00  0.00           C
ATOM   8003  C33 POPEl 253      68.448   3.598 103.112  1.00  0.00           C
ATOM   8006  C34 POPEl 253      68.788   4.528 101.932  1.00  0.00           C
ATOM   8009  C35 POPEl 253      69.468   3.808 100.772  1.00  0.00           C
ATOM   8012  C36 POPEl 253      69.638   4.748  99.572  1.00  0.00           C
ATOM   8015  C37 POPEl 253      70.168   4.058  98.312  1.00  0.00           C
ATOM   8018  C38 POPEl 253      69.808   4.808  97.022  1.00  0.00           C
ATOM   8021  C39 POPEl 253      68.318   4.728  96.652  1.00  0.00           C
ATOM   8024 0C31 POPEl 253      68.008   5.368  95.293  1.00  0.00           C
ATOM   8027 1C31 POPEl 253      66.608   5.008  94.753  1.00  0.00           C
ATOM   8030 2C31 POPEl 253      66.388   5.558  93.343  1.00  0.00           C
ATOM   8033 3C31 POPEl 253      64.998   5.268  92.743  1.00  0.00           C
ATOM   8036 4C31 POPEl 253      64.658   3.778  92.612  1.00  0.00           C
ATOM   8039 5C31 POPEl 253      63.418   3.568  91.732  1.00  0.00           C
ATOM   8042 6C31 POPEl 253      63.048   2.092  91.552  1.00  0.00           C
ATOM   8046  NH3 POPEm 254      35.908  31.548  69.463  1.00  0.00           N
ATOM   8050  C12 POPEm 254      34.888  32.648  69.443  1.00  0.00           C
ATOM   8053  C11 POPEm 254      34.978  33.368  68.092  1.00  0.00           C
ATOM   8056  P   POPEm 254      35.148  35.918  68.232  1.00  0.00           P
ATOM   8057  O13 POPEm 254      36.178  36.978  68.372  1.00  0.00           O
ATOM   8058  O14 POPEm 254      34.218  36.028  67.092  1.00  0.00           O
ATOM   8059  O11 POPEm 254      34.318  35.818  69.583  1.00  0.00           O
ATOM   8060  O12 POPEm 254      35.848  34.508  68.193  1.00  0.00           O
ATOM   8061  C1  POPEm 254      33.598  36.998  69.963  1.00  0.00           C
ATOM   8064  C2  POPEm 254      32.638  36.768  71.182  1.00  0.00           C
ATOM   8066  O21 POPEm 254      33.098  35.778  72.132  1.00  0.00           O
ATOM   8067  C21 POPEm 254      34.268  35.958  72.712  1.00  0.00           C
ATOM   8068  O22 POPEm 254      35.108  36.788  72.423  1.00  0.00           O
ATOM   8069  C22 POPEm 254      34.348  35.058  73.953  1.00  0.00           C
ATOM   8072  C3  POPEm 254      31.208  36.338  70.713  1.00  0.00           C
ATOM   8075  O31 POPEm 254      30.298  37.448  70.483  1.00  0.00           O
ATOM   8076  C31 POPEm 254      29.368  37.748  71.392  1.00  0.00           C
ATOM   8077  O32 POPEm 254      28.218  38.068  71.132  1.00  0.00           O
ATOM   8078  C32 POPEm 254      29.878  37.638  72.832  1.00  0.00           C
ATOM   8081  C23 POPEm 254      33.918  35.808  75.232  1.00  0.00           C
ATOM   8084  C24 POPEm 254      34.008  34.938  76.503  1.00  0.00           C
ATOM   8087  C25 POPEm 254      33.908  35.738  77.812  1.00  0.00           C
ATOM   8090  C26 POPEm 254      32.648  35.448  78.652  1.00  0.00           C
ATOM   8093  C27 POPEm 254      32.578  36.358  79.893  1.00  0.00           C
ATOM   8096  C28 POPEm 254      31.298  36.198  80.732  1.00  0.00           C
ATOM   8099  C29 POPEm 254      31.118  37.348  81.702  1.00  0.00           C
ATOM   8101 0C21 POPEm 254      31.188  37.338  83.053  1.00  0.00           C
ATOM   8103 1C21 POPEm 254      31.528  36.168  83.952  1.00  0.00           C
ATOM   8106 2C21 POPEm 254      32.678  36.538  84.923  1.00  0.00           C
ATOM   8109 3C21 POPEm 254      32.258  36.608  86.403  1.00  0.00           C
ATOM   8112 4C21 POPEm 254      31.858  35.258  87.033  1.00  0.00           C
ATOM   8115 5C21 POPEm 254      32.918  34.148  86.872  1.00  0.00           C
ATOM   8118 6C21 POPEm 254      34.298  34.518  87.423  1.00  0.00           C
ATOM   8121 7C21 POPEm 254      35.268  33.328  87.402  1.00  0.00           C
ATOM   8124 8C21 POPEm 254      36.708  33.728  87.743  1.00  0.00           C
ATOM   8128  C33 POPEm 254      28.988  38.418  73.822  1.00  0.00           C
ATOM   8131  C34 POPEm 254      29.478  38.278  75.262  1.00  0.00           C
ATOM   8134  C35 POPEm 254      28.488  38.878  76.272  1.00  0.00           C
ATOM   8137  C36 POPEm 254      28.958  38.738  77.723  1.00  0.00           C
ATOM   8140  C37 POPEm 254      27.878  39.218  78.702  1.00  0.00           C
ATOM   8143  C38 POPEm 254      28.348  39.288  80.162  1.00  0.00           C
ATOM   8146  C39 POPEm 254      27.188  39.618  81.102  1.00  0.00           C
ATOM   8149 0C31 POPEm 254      27.598  39.798  82.572  1.00  0.00           C
ATOM   8152 1C31 POPEm 254      26.358  39.998  83.473  1.00  0.00           C
ATOM   8155 2C31 POPEm 254      26.688  40.368  84.923  1.00  0.00           C
ATOM   8158 3C31 POPEm 254      25.438  40.618  85.772  1.00  0.00           C
ATOM   8161 4C31 POPEm 254      24.918  39.358  86.462  1.00  0.00           C
ATOM   8164 5C31 POPEm 254      23.698  39.618  87.363  1.00  0.00           C
ATOM   8167 6C31 POPEm 254      23.308  38.418  88.223  1.00  0.00           C
ATOM   8171  NH3 POPEn 255      75.538  15.468  70.983  1.00  0.00           N
ATOM   8175  C12 POPEn 255      75.928  14.958  69.622  1.00  0.00           C
ATOM   8178  C11 POPEn 255      74.728  14.978  68.662  1.00  0.00           C
ATOM   8181  P   POPEn 255      74.498  12.728  67.302  1.00  0.00           P
ATOM   8182  O13 POPEn 255      73.148  12.618  67.902  1.00  0.00           O
ATOM   8183  O14 POPEn 255      74.578  12.378  65.872  1.00  0.00           O
ATOM   8184  O11 POPEn 255      75.538  11.898  68.182  1.00  0.00           O
ATOM   8185  O12 POPEn 255      74.998  14.208  67.493  1.00  0.00           O
ATOM   8186  C1  POPEn 255      75.038  10.898  69.102  1.00  0.00           C
ATOM   8189  C2  POPEn 255      74.668  11.508  70.492  1.00  0.00           C
ATOM   8191  O21 POPEn 255      75.438  10.898  71.552  1.00  0.00           O
ATOM   8192  C21 POPEn 255      76.148  11.738  72.292  1.00  0.00           C
ATOM   8193  O22 POPEn 255      76.588  12.828  71.932  1.00  0.00           O
ATOM   8194  C22 POPEn 255      76.228  11.208  73.722  1.00  0.00           C
ATOM   8197  C3  POPEn 255      73.138  11.398  70.802  1.00  0.00           C
ATOM   8200  O31 POPEn 255      72.738  11.678  72.173  1.00  0.00           O
ATOM   8201  C31 POPEn 255      72.948  12.908  72.612  1.00  0.00           C
ATOM   8202  O32 POPEn 255      73.698  13.728  72.113  1.00  0.00           O
ATOM   8203  C32 POPEn 255      72.128  13.138  73.892  1.00  0.00           C
ATOM   8206  C23 POPEn 255      76.608  12.348  74.692  1.00  0.00           C
ATOM   8209  C24 POPEn 255      77.158  11.838  76.032  1.00  0.00           C
ATOM   8212  C25 POPEn 255      76.128  11.128  76.923  1.00  0.00           C
ATOM   8215  C26 POPEn 255      76.808  10.638  78.213  1.00  0.00           C
ATOM   8218  C27 POPEn 255      75.828  10.248  79.333  1.00  0.00           C
ATOM   8221  C28 POPEn 255      76.528  10.138  80.702  1.00  0.00           C
ATOM   8224  C29 POPEn 255      75.548   9.788  81.792  1.00  0.00           C
ATOM   8226 0C21 POPEn 255      75.878   9.208  82.963  1.00  0.00           C
ATOM   8228 1C21 POPEn 255      77.278   8.868  83.392  1.00  0.00           C
ATOM   8231 2C21 POPEn 255      77.438   8.698  84.923  1.00  0.00           C
ATOM   8234 3C21 POPEn 255      76.768   7.428  85.492  1.00  0.00           C
ATOM   8237 4C21 POPEn 255      75.508   7.698  86.312  1.00  0.00           C
ATOM   8240 5C21 POPEn 255      74.978   6.458  87.052  1.00  0.00           C
ATOM   8243 6C21 POPEn 255      75.838   6.058  88.272  1.00  0.00           C
ATOM   8246 7C21 POPEn 255      75.158   5.028  89.173  1.00  0.00           C
ATOM   8249 8C21 POPEn 255      75.998   4.628  90.382  1.00  0.00           C
ATOM   8253  C33 POPEn 255      72.138  11.958  74.893  1.00  0.00           C
ATOM   8256  C34 POPEn 255      71.358  12.248  76.182  1.00  0.00           C
ATOM   8259  C35 POPEn 255      71.448  11.118  77.222  1.00  0.00           C
ATOM   8262  C36 POPEn 255      70.518  11.328  78.433  1.00  0.00           C
ATOM   8265  C37 POPEn 255      70.818  10.358  79.583  1.00  0.00           C
ATOM   8268  C38 POPEn 255      69.708  10.288  80.653  1.00  0.00           C
ATOM   8271  C39 POPEn 255      68.728   9.128  80.472  1.00  0.00           C
ATOM   8274 0C31 POPEn 255      67.788   9.018  81.683  1.00  0.00           C
ATOM   8277 1C31 POPEn 255      66.968   7.718  81.683  1.00  0.00           C
ATOM   8280 2C31 POPEn 255      66.268   7.438  83.033  1.00  0.00           C
ATOM   8283 3C31 POPEn 255      65.548   6.088  83.053  1.00  0.00           C
ATOM   8286 4C31 POPEn 255      64.368   5.988  82.072  1.00  0.00           C
ATOM   8289 5C31 POPEn 255      64.528   4.828  81.082  1.00  0.00           C
ATOM   8292 6C31 POPEn 255      63.328   4.658  80.153  1.00  0.00           C
ATOM   8296  NH3 POPEo 256      34.848  25.628  71.532  1.00  0.00           N
ATOM   8300  C12 POPEo 256      35.498  25.948  70.212  1.00  0.00           C
ATOM   8303  C11 POPEo 256      34.448  26.458  69.213  1.00  0.00           C
ATOM   8306  P   POPEo 256      33.958  28.948  70.112  1.00  0.00           P
ATOM   8307  O13 POPEo 256      35.118  29.418  70.903  1.00  0.00           O
ATOM   8308  O14 POPEo 256      33.278  29.968  69.303  1.00  0.00           O
ATOM   8309  O11 POPEo 256      32.908  28.198  71.022  1.00  0.00           O
ATOM   8310  O12 POPEo 256      34.458  27.878  69.102  1.00  0.00           O
ATOM   8311  C1  POPEo 256      31.678  28.858  71.362  1.00  0.00           C
ATOM   8314  C2  POPEo 256      31.428  28.778  72.882  1.00  0.00           C
ATOM   8316  O21 POPEo 256      30.008  28.658  73.153  1.00  0.00           O
ATOM   8317  C21 POPEo 256      29.318  29.718  73.542  1.00  0.00           C
ATOM   8318  O22 POPEo 256      29.678  30.878  73.522  1.00  0.00           O
ATOM   8319  C22 POPEo 256      27.928  29.308  74.023  1.00  0.00           C
ATOM   8322  C3  POPEo 256      32.248  29.848  73.662  1.00  0.00           C
ATOM   8325  O31 POPEo 256      31.988  29.728  75.072  1.00  0.00           O
ATOM   8326  C31 POPEo 256      32.218  30.808  75.812  1.00  0.00           C
ATOM   8327  O32 POPEo 256      32.588  31.888  75.402  1.00  0.00           O
ATOM   8328  C32 POPEo 256      32.078  30.408  77.282  1.00  0.00           C
ATOM   8331  C23 POPEo 256      27.648  29.798  75.472  1.00  0.00           C
ATOM   8334  C24 POPEo 256      26.148  29.948  75.752  1.00  0.00           C
ATOM   8337  C25 POPEo 256      25.678  29.298  77.062  1.00  0.00           C
ATOM   8340  C26 POPEo 256      26.098  29.978  78.372  1.00  0.00           C
ATOM   8343  C27 POPEo 256      25.388  29.268  79.533  1.00  0.00           C
ATOM   8346  C28 POPEo 256      25.868  29.578  80.962  1.00  0.00           C
ATOM   8349  C29 POPEo 256      25.228  28.608  81.932  1.00  0.00           C
ATOM   8351 0C21 POPEo 256      24.728  28.868  83.153  1.00  0.00           C
ATOM   8353 1C21 POPEo 256      24.708  30.188  83.872  1.00  0.00           C
ATOM   8356 2C21 POPEo 256      23.628  30.268  84.982  1.00  0.00           C
ATOM   8359 3C21 POPEo 256      23.778  29.258  86.132  1.00  0.00           C
ATOM   8362 4C21 POPEo 256      25.038  29.468  86.993  1.00  0.00           C
ATOM   8365 5C21 POPEo 256      25.238  28.378  88.053  1.00  0.00           C
ATOM   8368 6C21 POPEo 256      26.498  28.608  88.893  1.00  0.00           C
ATOM   8371 7C21 POPEo 256      26.998  27.338  89.603  1.00  0.00           C
ATOM   8374 8C21 POPEo 256      28.298  27.558  90.372  1.00  0.00           C
ATOM   8378  C33 POPEo 256      31.128  31.318  78.092  1.00  0.00           C
ATOM   8381  C34 POPEo 256      29.838  30.608  78.522  1.00  0.00           C
ATOM   8384  C35 POPEo 256      29.808  30.218  80.013  1.00  0.00           C
ATOM   8387  C36 POPEo 256      29.708  31.438  80.952  1.00  0.00           C
ATOM   8390  C37 POPEo 256      29.118  31.088  82.323  1.00  0.00           C
ATOM   8393  C38 POPEo 256      29.178  32.218  83.353  1.00  0.00           C
ATOM   8396  C39 POPEo 256      28.138  32.008  84.452  1.00  0.00           C
ATOM   8399 0C31 POPEo 256      28.288  32.978  85.632  1.00  0.00           C
ATOM   8402 1C31 POPEo 256      27.198  32.718  86.673  1.00  0.00           C
ATOM   8405 2C31 POPEo 256      27.418  33.438  88.013  1.00  0.00           C
ATOM   8408 3C31 POPEo 256      27.448  34.968  87.923  1.00  0.00           C
ATOM   8411 4C31 POPEo 256      27.178  35.598  89.292  1.00  0.00           C
ATOM   8414 5C31 POPEo 256      27.308  37.128  89.292  1.00  0.00           C
ATOM   8417 6C31 POPEo 256      26.748  37.768  90.562  1.00  0.00           C
ATOM   8421  NH3 POPEp 257      91.768  54.038  64.842  1.00  0.00           N
ATOM   8425  C12 POPEp 257      91.748  53.578  63.403  1.00  0.00           C
ATOM   8428  C11 POPEp 257      93.168  53.458  62.822  1.00  0.00           C
ATOM   8431  P   POPEp 257      95.268  54.988  62.632  1.00  0.00           P
ATOM   8432  O13 POPEp 257      95.728  54.458  63.942  1.00  0.00           O
ATOM   8433  O14 POPEp 257      96.008  54.518  61.442  1.00  0.00           O
ATOM   8434  O11 POPEp 257      95.438  56.558  62.723  1.00  0.00           O
ATOM   8435  O12 POPEp 257      93.698  54.748  62.542  1.00  0.00           O
ATOM   8436  C1  POPEp 257      94.428  57.398  63.283  1.00  0.00           C
ATOM   8439  C2  POPEp 257      94.748  57.928  64.713  1.00  0.00           C
ATOM   8441  O21 POPEp 257      95.358  56.938  65.573  1.00  0.00           O
ATOM   8442  C21 POPEp 257      94.618  56.168  66.343  1.00  0.00           C
ATOM   8443  O22 POPEp 257      93.448  55.838  66.153  1.00  0.00           O
ATOM   8444  C22 POPEp 257      95.438  55.808  67.593  1.00  0.00           C
ATOM   8447  C3  POPEp 257      93.498  58.658  65.293  1.00  0.00           C
ATOM   8450  O31 POPEp 257      93.648  58.918  66.693  1.00  0.00           O
ATOM   8451  C31 POPEp 257      93.118  60.038  67.153  1.00  0.00           C
ATOM   8452  O32 POPEp 257      92.578  60.908  66.493  1.00  0.00           O
ATOM   8453  C32 POPEp 257      93.098  59.998  68.673  1.00  0.00           C
ATOM   8456  C23 POPEp 257      95.238  56.788  68.792  1.00  0.00           C
ATOM   8459  C24 POPEp 257      95.678  56.208  70.153  1.00  0.00           C
ATOM   8462  C25 POPEp 257      95.308  57.108  71.353  1.00  0.00           C
ATOM   8465  C26 POPEp 257      95.778  56.528  72.692  1.00  0.00           C
ATOM   8468  C27 POPEp 257      95.218  57.278  73.923  1.00  0.00           C
ATOM   8471  C28 POPEp 257      95.818  56.798  75.262  1.00  0.00           C
ATOM   8474  C29 POPEp 257      95.008  57.178  76.482  1.00  0.00           C
ATOM   8476 0C21 POPEp 257      95.358  58.018  77.482  1.00  0.00           C
ATOM   8478 1C21 POPEp 257      96.628  58.818  77.603  1.00  0.00           C
ATOM   8481 2C21 POPEp 257      96.458  60.158  78.353  1.00  0.00           C
ATOM   8484 3C21 POPEp 257      96.338  60.008  79.882  1.00  0.00           C
ATOM   8487 4C21 POPEp 257      96.238  61.368  80.603  1.00  0.00           C
ATOM   8490 5C21 POPEp 257      96.098  61.248  82.122  1.00  0.00           C
ATOM   8493 6C21 POPEp 257      95.958  62.608  82.823  1.00  0.00           C
ATOM   8496 7C21 POPEp 257      95.458  62.508  84.272  1.00  0.00           C
ATOM   8499 8C21 POPEp 257      95.298  63.878  84.943  1.00  0.00           C
ATOM   8503  C33 POPEp 257      93.648  61.258  69.373  1.00  0.00           C
ATOM   8506  C34 POPEp 257      93.998  60.938  70.822  1.00  0.00           C
ATOM   8509  C35 POPEp 257      94.308  62.198  71.632  1.00  0.00           C
ATOM   8512  C36 POPEp 257      94.728  61.858  73.062  1.00  0.00           C
ATOM   8515  C37 POPEp 257      94.948  63.098  73.912  1.00  0.00           C
ATOM   8518  C38 POPEp 257      95.368  62.788  75.352  1.00  0.00           C
ATOM   8521  C39 POPEp 257      95.418  64.088  76.152  1.00  0.00           C
ATOM   8524 0C31 POPEp 257      95.898  63.948  77.603  1.00  0.00           C
ATOM   8527 1C31 POPEp 257      96.028  65.328  78.252  1.00  0.00           C
ATOM   8530 2C31 POPEp 257      96.648  65.308  79.642  1.00  0.00           C
ATOM   8533 3C31 POPEp 257      96.838  66.728  80.232  1.00  0.00           C
ATOM   8536 4C31 POPEp 257      97.878  67.578  79.473  1.00  0.00           C
ATOM   8539 5C31 POPEp 257      97.268  68.678  78.602  1.00  0.00           C
ATOM   8542 6C31 POPEp 257      98.308  69.488  77.823  1.00  0.00           C
ATOM   8546  NH3 POPEq 258      31.688  83.268 111.903  1.00  0.00           N
ATOM   8550  C12 POPEq 258      32.408  83.888 113.042  1.00  0.00           C
ATOM   8553  C11 POPEq 258      33.188  85.078 112.503  1.00  0.00           C
ATOM   8556  P   POPEq 258      34.118  87.298 113.382  1.00  0.00           P
ATOM   8557  O13 POPEq 258      34.798  87.478 112.083  1.00  0.00           O
ATOM   8558  O14 POPEq 258      34.838  87.778 114.562  1.00  0.00           O
ATOM   8559  O11 POPEq 258      32.658  87.918 113.343  1.00  0.00           O
ATOM   8560  O12 POPEq 258      33.778  85.778 113.582  1.00  0.00           O
ATOM   8561  C1  POPEq 258      32.328  88.988 112.452  1.00  0.00           C
ATOM   8564  C2  POPEq 258      31.988  88.438 111.042  1.00  0.00           C
ATOM   8566  O21 POPEq 258      32.428  89.348 110.022  1.00  0.00           O
ATOM   8567  C21 POPEq 258      31.638  90.368 109.772  1.00  0.00           C
ATOM   8568  O22 POPEq 258      30.658  90.708 110.423  1.00  0.00           O
ATOM   8569  C22 POPEq 258      32.138  91.068 108.522  1.00  0.00           C
ATOM   8572  C3  POPEq 258      30.518  87.938 110.863  1.00  0.00           C
ATOM   8575  O31 POPEq 258      30.288  87.638 109.473  1.00  0.00           O
ATOM   8576  C31 POPEq 258      30.778  86.478 109.113  1.00  0.00           C
ATOM   8577  O32 POPEq 258      31.068  85.558 109.863  1.00  0.00           O
ATOM   8578  C32 POPEq 258      31.038  86.478 107.603  1.00  0.00           C
ATOM   8581  C23 POPEq 258      33.258  92.078 108.822  1.00  0.00           C
ATOM   8584  C24 POPEq 258      34.388  91.968 107.793  1.00  0.00           C
ATOM   8587  C25 POPEq 258      35.328  93.168 107.852  1.00  0.00           C
ATOM   8590  C26 POPEq 258      36.618  92.938 107.052  1.00  0.00           C
ATOM   8593  C27 POPEq 258      37.368  94.248 106.842  1.00  0.00           C
ATOM   8596  C28 POPEq 258      38.818  94.088 106.333  1.00  0.00           C
ATOM   8599  C29 POPEq 258      38.908  93.248 105.083  1.00  0.00           C
ATOM   8601 0C21 POPEq 258      39.278  93.698 103.862  1.00  0.00           C
ATOM   8603 1C21 POPEq 258      39.668  95.118 103.553  1.00  0.00           C
ATOM   8606 2C21 POPEq 258      40.678  95.268 102.402  1.00  0.00           C
ATOM   8609 3C21 POPEq 258      40.108  94.878 101.032  1.00  0.00           C
ATOM   8612 4C21 POPEq 258      40.828  95.608  99.893  1.00  0.00           C
ATOM   8615 5C21 POPEq 258      40.318  95.208  98.503  1.00  0.00           C
ATOM   8618 6C21 POPEq 258      41.148  95.858  97.382  1.00  0.00           C
ATOM   8621 7C21 POPEq 258      40.628  95.518  95.983  1.00  0.00           C
ATOM   8624 8C21 POPEq 258      41.518  96.088  94.882  1.00  0.00           C
ATOM   8628  C33 POPEq 258      32.068  87.538 107.152  1.00  0.00           C
ATOM   8631  C34 POPEq 258      32.828  87.138 105.872  1.00  0.00           C
ATOM   8634  C35 POPEq 258      33.748  88.248 105.342  1.00  0.00           C
ATOM   8637  C36 POPEq 258      32.988  89.268 104.473  1.00  0.00           C
ATOM   8640  C37 POPEq 258      33.808  90.498 104.073  1.00  0.00           C
ATOM   8643  C38 POPEq 258      32.898  91.698 103.743  1.00  0.00           C
ATOM   8646  C39 POPEq 258      32.058  91.508 102.463  1.00  0.00           C
ATOM   8649 0C31 POPEq 258      32.778  91.988 101.202  1.00  0.00           C
ATOM   8652 1C31 POPEq 258      31.928  91.828  99.943  1.00  0.00           C
ATOM   8655 2C31 POPEq 258      32.638  92.388  98.702  1.00  0.00           C
ATOM   8658 3C31 POPEq 258      31.778  92.318  97.443  1.00  0.00           C
ATOM   8661 4C31 POPEq 258      32.528  92.848  96.222  1.00  0.00           C
ATOM   8664 5C31 POPEq 258      31.608  93.078  95.013  1.00  0.00           C
ATOM   8667 6C31 POPEq 258      32.378  93.568  93.783  1.00  0.00           C
ATOM   8671  NH3 POPEr 259     132.598  88.828  67.892  1.00  0.00           N
ATOM   8675  C12 POPEr 259     132.128  87.558  67.232  1.00  0.00           C
ATOM   8678  C11 POPEr 259     131.458  86.588  68.213  1.00  0.00           C
ATOM   8681  P   POPEr 259     132.408  84.118  67.913  1.00  0.00           P
ATOM   8682  O13 POPEr 259     131.758  82.818  67.622  1.00  0.00           O
ATOM   8683  O14 POPEr 259     133.688  84.398  67.232  1.00  0.00           O
ATOM   8684  O11 POPEr 259     132.648  84.238  69.463  1.00  0.00           O
ATOM   8685  O12 POPEr 259     131.398  85.288  67.612  1.00  0.00           O
ATOM   8686  C1  POPEr 259     131.938  83.428  70.402  1.00  0.00           C
ATOM   8689  C2  POPEr 259     130.488  83.898  70.673  1.00  0.00           C
ATOM   8691  O21 POPEr 259     130.108  83.418  71.982  1.00  0.00           O
ATOM   8692  C21 POPEr 259     130.368  84.258  72.983  1.00  0.00           C
ATOM   8693  O22 POPEr 259     130.938  85.318  72.902  1.00  0.00           O
ATOM   8694  C22 POPEr 259     129.708  83.708  74.253  1.00  0.00           C
ATOM   8697  C3  POPEr 259     129.468  83.348  69.632  1.00  0.00           C
ATOM   8700  O31 POPEr 259     128.108  83.508  70.072  1.00  0.00           O
ATOM   8701  C31 POPEr 259     127.568  84.688  69.782  1.00  0.00           C
ATOM   8702  O32 POPEr 259     128.088  85.558  69.102  1.00  0.00           O
ATOM   8703  C32 POPEr 259     126.188  84.738  70.433  1.00  0.00           C
ATOM   8706  C23 POPEr 259     130.668  83.538  75.463  1.00  0.00           C
ATOM   8709  C24 POPEr 259     129.878  83.288  76.753  1.00  0.00           C
ATOM   8712  C25 POPEr 259     130.718  83.208  78.033  1.00  0.00           C
ATOM   8715  C26 POPEr 259     129.848  82.798  79.233  1.00  0.00           C
ATOM   8718  C27 POPEr 259     130.608  82.628  80.553  1.00  0.00           C
ATOM   8721  C28 POPEr 259     129.658  82.198  81.692  1.00  0.00           C
ATOM   8724  C29 POPEr 259     130.378  81.868  82.972  1.00  0.00           C
ATOM   8726 0C21 POPEr 259     129.788  81.518  84.132  1.00  0.00           C
ATOM   8728 1C21 POPEr 259     128.308  81.378  84.362  1.00  0.00           C
ATOM   8731 2C21 POPEr 259     127.928  80.078  85.112  1.00  0.00           C
ATOM   8734 3C21 POPEr 259     126.418  79.978  85.352  1.00  0.00           C
ATOM   8737 4C21 POPEr 259     125.988  78.678  86.062  1.00  0.00           C
ATOM   8740 5C21 POPEr 259     124.498  78.688  86.462  1.00  0.00           C
ATOM   8743 6C21 POPEr 259     124.248  79.338  87.832  1.00  0.00           C
ATOM   8746 7C21 POPEr 259     122.768  79.618  88.112  1.00  0.00           C
ATOM   8749 8C21 POPEr 259     122.498  80.378  89.412  1.00  0.00           C
ATOM   8753  C33 POPEr 259     126.228  84.938  71.973  1.00  0.00           C
ATOM   8756  C34 POPEr 259     125.208  84.058  72.712  1.00  0.00           C
ATOM   8759  C35 POPEr 259     123.758  84.178  72.212  1.00  0.00           C
ATOM   8762  C36 POPEr 259     123.198  85.608  72.233  1.00  0.00           C
ATOM   8765  C37 POPEr 259     121.788  85.688  71.632  1.00  0.00           C
ATOM   8768  C38 POPEr 259     121.338  87.118  71.322  1.00  0.00           C
ATOM   8771  C39 POPEr 259     121.308  88.038  72.552  1.00  0.00           C
ATOM   8774 0C31 POPEr 259     120.798  89.428  72.173  1.00  0.00           C
ATOM   8777 1C31 POPEr 259     120.678  90.388  73.363  1.00  0.00           C
ATOM   8780 2C31 POPEr 259     120.198  91.768  72.893  1.00  0.00           C
ATOM   8783 3C31 POPEr 259     119.888  92.708  74.062  1.00  0.00           C
ATOM   8786 4C31 POPEr 259     119.418  94.108  73.623  1.00  0.00           C
ATOM   8789 5C31 POPEr 259     118.308  94.088  72.563  1.00  0.00           C
ATOM   8792 6C31 POPEr 259     117.538  95.408  72.482  1.00  0.00           C
ATOM   8796  NH3 POPEs 260      71.908  57.778  70.793  1.00  0.00           N
ATOM   8800  C12 POPEs 260      71.908  56.448  71.493  1.00  0.00           C
ATOM   8803  C11 POPEs 260      72.708  55.378  70.732  1.00  0.00           C
ATOM   8806  P   POPEs 260      74.088  53.238  71.462  1.00  0.00           P
ATOM   8807  O13 POPEs 260      73.658  52.298  70.422  1.00  0.00           O
ATOM   8808  O14 POPEs 260      75.358  53.978  71.243  1.00  0.00           O
ATOM   8809  O11 POPEs 260      74.168  52.528  72.882  1.00  0.00           O
ATOM   8810  O12 POPEs 260      72.898  54.278  71.622  1.00  0.00           O
ATOM   8811  C1  POPEs 260      73.148  52.588  73.892  1.00  0.00           C
ATOM   8814  C2  POPEs 260      73.508  51.888  75.262  1.00  0.00           C
ATOM   8816  O21 POPEs 260      72.998  52.728  76.322  1.00  0.00           O
ATOM   8817  C21 POPEs 260      72.578  52.168  77.452  1.00  0.00           C
ATOM   8818  O22 POPEs 260      72.618  50.988  77.723  1.00  0.00           O
ATOM   8819  C22 POPEs 260      71.908  53.268  78.312  1.00  0.00           C
ATOM   8822  C3  POPEs 260      75.058  51.678  75.402  1.00  0.00           C
ATOM   8825  O31 POPEs 260      75.468  50.738  76.433  1.00  0.00           O
ATOM   8826  C31 POPEs 260      76.158  51.228  77.463  1.00  0.00           C
ATOM   8827  O32 POPEs 260      76.238  52.408  77.762  1.00  0.00           O
ATOM   8828  C32 POPEs 260      76.978  50.118  78.123  1.00  0.00           C
ATOM   8831  C23 POPEs 260      72.008  53.078  79.852  1.00  0.00           C
ATOM   8834  C24 POPEs 260      70.818  53.718  80.612  1.00  0.00           C
ATOM   8837  C25 POPEs 260      70.698  53.318  82.093  1.00  0.00           C
ATOM   8840  C26 POPEs 260      71.478  54.188  83.103  1.00  0.00           C
ATOM   8843  C27 POPEs 260      72.418  53.358  83.993  1.00  0.00           C
ATOM   8846  C28 POPEs 260      73.078  54.178  85.122  1.00  0.00           C
ATOM   8849  C29 POPEs 260      72.158  54.468  86.283  1.00  0.00           C
ATOM   8851 0C21 POPEs 260      72.238  53.978  87.542  1.00  0.00           C
ATOM   8853 1C21 POPEs 260      73.248  52.978  88.053  1.00  0.00           C
ATOM   8856 2C21 POPEs 260      74.338  53.588  88.973  1.00  0.00           C
ATOM   8859 3C21 POPEs 260      73.858  54.008  90.372  1.00  0.00           C
ATOM   8862 4C21 POPEs 260      74.908  53.648  91.442  1.00  0.00           C
ATOM   8865 5C21 POPEs 260      74.598  54.178  92.852  1.00  0.00           C
ATOM   8868 6C21 POPEs 260      75.408  53.408  93.923  1.00  0.00           C
ATOM   8871 7C21 POPEs 260      75.508  54.148  95.262  1.00  0.00           C
ATOM   8874 8C21 POPEs 260      76.268  53.348  96.333  1.00  0.00           C
ATOM   8878  C33 POPEs 260      76.888  50.158  79.663  1.00  0.00           C
ATOM   8881  C34 POPEs 260      75.688  49.368  80.203  1.00  0.00           C
ATOM   8884  C35 POPEs 260      75.578  49.418  81.732  1.00  0.00           C
ATOM   8887  C36 POPEs 260      76.828  48.908  82.452  1.00  0.00           C
ATOM   8890  C37 POPEs 260      76.558  48.468  83.893  1.00  0.00           C
ATOM   8893  C38 POPEs 260      77.818  47.908  84.562  1.00  0.00           C
ATOM   8896  C39 POPEs 260      77.498  46.828  85.612  1.00  0.00           C
ATOM   8899 0C31 POPEs 260      78.778  46.348  86.322  1.00  0.00           C
ATOM   8902 1C31 POPEs 260      78.488  45.428  87.513  1.00  0.00           C
ATOM   8905 2C31 POPEs 260      79.708  45.208  88.413  1.00  0.00           C
ATOM   8908 3C31 POPEs 260      80.858  44.458  87.723  1.00  0.00           C
ATOM   8911 4C31 POPEs 260      82.098  44.348  88.623  1.00  0.00           C
ATOM   8914 5C31 POPEs 260      83.278  43.638  87.942  1.00  0.00           C
ATOM   8917 6C31 POPEs 260      84.528  43.558  88.812  1.00  0.00           C
ATOM   8921  NH3 POPEt 261       7.148 108.088 110.283  1.00  0.00           N
ATOM   8925  C12 POPEt 261       7.528 109.538 110.273  1.00  0.00           C
ATOM   8928  C11 POPEt 261       8.648 109.888 111.263  1.00  0.00           C
ATOM   8931  P   POPEt 261      10.138 112.058 111.592  1.00  0.00           P
ATOM   8932  O13 POPEt 261       9.748 112.858 112.762  1.00  0.00           O
ATOM   8933  O14 POPEt 261      11.338 111.208 111.702  1.00  0.00           O
ATOM   8934  O11 POPEt 261      10.308 113.028 110.352  1.00  0.00           O
ATOM   8935  O12 POPEt 261       8.868 111.268 111.102  1.00  0.00           O
ATOM   8936  C1  POPEt 261      10.208 112.448 109.052  1.00  0.00           C
ATOM   8939  C2  POPEt 261      10.418 113.548 107.992  1.00  0.00           C
ATOM   8941  O21 POPEt 261       9.958 113.168 106.683  1.00  0.00           O
ATOM   8942  C21 POPEt 261      10.598 112.198 106.062  1.00  0.00           C
ATOM   8943  O22 POPEt 261      11.228 111.298 106.592  1.00  0.00           O
ATOM   8944  C22 POPEt 261      10.498 112.478 104.562  1.00  0.00           C
ATOM   8947  C3  POPEt 261      11.878 114.058 108.003  1.00  0.00           C
ATOM   8950  O31 POPEt 261      12.028 115.138 107.052  1.00  0.00           O
ATOM   8951  C31 POPEt 261      13.118 115.088 106.292  1.00  0.00           C
ATOM   8952  O32 POPEt 261      13.868 114.128 106.232  1.00  0.00           O
ATOM   8953  C32 POPEt 261      13.278 116.378 105.522  1.00  0.00           C
ATOM   8956  C23 POPEt 261      11.088 111.398 103.623  1.00  0.00           C
ATOM   8959  C24 POPEt 261      11.168 111.958 102.192  1.00  0.00           C
ATOM   8962  C25 POPEt 261      10.868 110.958 101.062  1.00  0.00           C
ATOM   8965  C26 POPEt 261      12.108 110.238 100.522  1.00  0.00           C
ATOM   8968  C27 POPEt 261      11.878 109.508  99.183  1.00  0.00           C
ATOM   8971  C28 POPEt 261      11.748 110.428  97.942  1.00  0.00           C
ATOM   8974  C29 POPEt 261      10.328 110.758  97.542  1.00  0.00           C
ATOM   8976 0C21 POPEt 261       9.848 110.908  96.292  1.00  0.00           C
ATOM   8978 1C21 POPEt 261      10.648 110.838  95.003  1.00  0.00           C
ATOM   8981 2C21 POPEt 261      10.198 109.738  94.012  1.00  0.00           C
ATOM   8984 3C21 POPEt 261       8.898 110.028  93.243  1.00  0.00           C
ATOM   8987 4C21 POPEt 261       8.768 109.168  91.973  1.00  0.00           C
ATOM   8990 5C21 POPEt 261       7.528 109.478  91.113  1.00  0.00           C
ATOM   8993 6C21 POPEt 261       6.198 108.958  91.692  1.00  0.00           C
ATOM   8996 7C21 POPEt 261       6.078 107.428  91.643  1.00  0.00           C
ATOM   8999 8C21 POPEt 261       4.708 106.918  92.083  1.00  0.00           C
ATOM   9003  C33 POPEt 261      14.638 116.408 104.782  1.00  0.00           C
ATOM   9006  C34 POPEt 261      14.508 116.358 103.252  1.00  0.00           C
ATOM   9009  C35 POPEt 261      14.218 115.008 102.542  1.00  0.00           C
ATOM   9012  C36 POPEt 261      14.418 115.168 101.022  1.00  0.00           C
ATOM   9015  C37 POPEt 261      14.618 113.868 100.243  1.00  0.00           C
ATOM   9018  C38 POPEt 261      15.148 114.128  98.822  1.00  0.00           C
ATOM   9021  C39 POPEt 261      15.708 112.858  98.182  1.00  0.00           C
ATOM   9024 0C31 POPEt 261      16.308 113.098  96.792  1.00  0.00           C
ATOM   9027 1C31 POPEt 261      17.228 111.958  96.353  1.00  0.00           C
ATOM   9030 2C31 POPEt 261      18.018 112.278  95.083  1.00  0.00           C
ATOM   9033 3C31 POPEt 261      18.898 111.118  94.572  1.00  0.00           C
ATOM   9036 4C31 POPEt 261      19.828 110.498  95.632  1.00  0.00           C
ATOM   9039 5C31 POPEt 261      20.798 109.478  95.013  1.00  0.00           C
ATOM   9042 6C31 POPEt 261      21.758 108.798  95.983  1.00  0.00           C
ATOM   9046  NH3 POPEu 262      25.118  76.178 109.012  1.00  0.00           N
ATOM   9050  C12 POPEu 262      25.508  77.118 110.122  1.00  0.00           C
ATOM   9053  C11 POPEu 262      24.268  77.518 110.923  1.00  0.00           C
ATOM   9056  P   POPEu 262      23.998  79.978 111.702  1.00  0.00           P
ATOM   9057  O13 POPEu 262      22.688  79.918 111.012  1.00  0.00           O
ATOM   9058  O14 POPEu 262      24.018  80.678 112.982  1.00  0.00           O
ATOM   9059  O11 POPEu 262      25.048  80.658 110.772  1.00  0.00           O
ATOM   9060  O12 POPEu 262      24.578  78.518 111.882  1.00  0.00           O
ATOM   9061  C1  POPEu 262      24.678  81.708 109.882  1.00  0.00           C
ATOM   9064  C2  POPEu 262      24.758  81.168 108.452  1.00  0.00           C
ATOM   9066  O21 POPEu 262      25.108  82.208 107.552  1.00  0.00           O
ATOM   9067  C21 POPEu 262      24.168  82.998 107.093  1.00  0.00           C
ATOM   9068  O22 POPEu 262      23.018  83.088 107.482  1.00  0.00           O
ATOM   9069  C22 POPEu 262      24.828  83.778 105.962  1.00  0.00           C
ATOM   9072  C3  POPEu 262      23.548  80.278 107.982  1.00  0.00           C
ATOM   9075  O31 POPEu 262      23.658  79.908 106.592  1.00  0.00           O
ATOM   9076  C31 POPEu 262      24.668  79.058 106.383  1.00  0.00           C
ATOM   9077  O32 POPEu 262      25.338  78.528 107.253  1.00  0.00           O
ATOM   9078  C32 POPEu 262      24.908  78.868 104.893  1.00  0.00           C
ATOM   9081  C23 POPEu 262      24.128  83.748 104.593  1.00  0.00           C
ATOM   9084  C24 POPEu 262      25.208  83.778 103.493  1.00  0.00           C
ATOM   9087  C25 POPEu 262      24.758  84.458 102.192  1.00  0.00           C
ATOM   9090  C26 POPEu 262      24.828  85.988 102.243  1.00  0.00           C
ATOM   9093  C27 POPEu 262      25.408  86.618 100.962  1.00  0.00           C
ATOM   9096  C28 POPEu 262      24.738  86.158  99.652  1.00  0.00           C
ATOM   9099  C29 POPEu 262      25.728  85.598  98.652  1.00  0.00           C
ATOM   9101 0C21 POPEu 262      25.508  85.448  97.342  1.00  0.00           C
ATOM   9103 1C21 POPEu 262      24.228  85.748  96.613  1.00  0.00           C
ATOM   9106 2C21 POPEu 262      23.678  84.498  95.882  1.00  0.00           C
ATOM   9109 3C21 POPEu 262      23.358  83.328  96.823  1.00  0.00           C
ATOM   9112 4C21 POPEu 262      22.688  82.158  96.092  1.00  0.00           C
ATOM   9115 5C21 POPEu 262      21.178  82.058  96.342  1.00  0.00           C
ATOM   9118 6C21 POPEu 262      20.498  81.118  95.342  1.00  0.00           C
ATOM   9121 7C21 POPEu 262      18.968  81.088  95.442  1.00  0.00           C
ATOM   9124 8C21 POPEu 262      18.338  80.248  94.323  1.00  0.00           C
ATOM   9128  C33 POPEu 262      26.288  79.398 104.443  1.00  0.00           C
ATOM   9131  C34 POPEu 262      26.648  78.898 103.033  1.00  0.00           C
ATOM   9134  C35 POPEu 262      28.108  79.188 102.653  1.00  0.00           C
ATOM   9137  C36 POPEu 262      28.528  78.678 101.263  1.00  0.00           C
ATOM   9140  C37 POPEu 262      30.068  78.588 101.152  1.00  0.00           C
ATOM   9143  C38 POPEu 262      30.538  78.178  99.753  1.00  0.00           C
ATOM   9146  C39 POPEu 262      32.038  77.788  99.652  1.00  0.00           C
ATOM   9149 0C31 POPEu 262      32.488  76.648 100.573  1.00  0.00           C
ATOM   9152 1C31 POPEu 262      33.998  76.328 100.482  1.00  0.00           C
ATOM   9155 2C31 POPEu 262      34.378  75.128 101.362  1.00  0.00           C
ATOM   9158 3C31 POPEu 262      35.868  74.748 101.283  1.00  0.00           C
ATOM   9161 4C31 POPEu 262      36.218  73.538 102.152  1.00  0.00           C
ATOM   9164 5C31 POPEu 262      37.548  72.878 101.783  1.00  0.00           C
ATOM   9167 6C31 POPEu 262      37.868  71.638 102.622  1.00  0.00           C
ATOM   9171  NH3 POPEv 263      96.488  72.958  64.722  1.00  0.00           N
ATOM   9175  C12 POPEv 263      95.868  71.618  64.503  1.00  0.00           C
ATOM   9178  C11 POPEv 263      94.658  71.718  63.552  1.00  0.00           C
ATOM   9181  P   POPEv 263      93.908  73.688  61.993  1.00  0.00           P
ATOM   9182  O13 POPEv 263      94.228  74.188  60.632  1.00  0.00           O
ATOM   9183  O14 POPEv 263      92.518  73.208  62.162  1.00  0.00           O
ATOM   9184  O11 POPEv 263      94.258  74.798  63.042  1.00  0.00           O
ATOM   9185  O12 POPEv 263      94.938  72.548  62.412  1.00  0.00           O
ATOM   9186  C1  POPEv 263      93.308  75.188  64.033  1.00  0.00           C
ATOM   9189  C2  POPEv 263      94.038  75.888  65.202  1.00  0.00           C
ATOM   9191  O21 POPEv 263      93.468  75.418  66.442  1.00  0.00           O
ATOM   9192  C21 POPEv 263      94.288  75.528  67.493  1.00  0.00           C
ATOM   9193  O22 POPEv 263      95.468  75.788  67.403  1.00  0.00           O
ATOM   9194  C22 POPEv 263      93.568  75.258  68.792  1.00  0.00           C
ATOM   9197  C3  POPEv 263      93.998  77.438  65.042  1.00  0.00           C
ATOM   9200  O31 POPEv 263      94.328  78.138  66.262  1.00  0.00           O
ATOM   9201  C31 POPEv 263      95.588  78.558  66.362  1.00  0.00           C
ATOM   9202  O32 POPEv 263      96.428  78.428  65.493  1.00  0.00           O
ATOM   9203  C32 POPEv 263      95.808  79.268  67.702  1.00  0.00           C
ATOM   9206  C23 POPEv 263      93.588  73.778  69.263  1.00  0.00           C
ATOM   9209  C24 POPEv 263      93.938  73.598  70.743  1.00  0.00           C
ATOM   9212  C25 POPEv 263      93.108  74.468  71.713  1.00  0.00           C
ATOM   9215  C26 POPEv 263      93.968  75.058  72.843  1.00  0.00           C
ATOM   9218  C27 POPEv 263      93.268  76.228  73.542  1.00  0.00           C
ATOM   9221  C28 POPEv 263      94.208  77.008  74.493  1.00  0.00           C
ATOM   9224  C29 POPEv 263      93.438  78.058  75.243  1.00  0.00           C
ATOM   9226 0C21 POPEv 263      93.738  79.358  75.402  1.00  0.00           C
ATOM   9228 1C21 POPEv 263      94.978  80.078  74.912  1.00  0.00           C
ATOM   9231 2C21 POPEv 263      95.628  80.958  76.003  1.00  0.00           C
ATOM   9234 3C21 POPEv 263      94.728  82.088  76.523  1.00  0.00           C
ATOM   9237 4C21 POPEv 263      95.428  82.978  77.563  1.00  0.00           C
ATOM   9240 5C21 POPEv 263      94.458  83.918  78.293  1.00  0.00           C
ATOM   9243 6C21 POPEv 263      93.558  84.728  77.352  1.00  0.00           C
ATOM   9246 7C21 POPEv 263      92.808  85.868  78.042  1.00  0.00           C
ATOM   9249 8C21 POPEv 263      92.098  86.778  77.033  1.00  0.00           C
ATOM   9253  C33 POPEv 263      97.308  79.608  67.853  1.00  0.00           C
ATOM   9256  C34 POPEv 263      97.688  80.488  69.052  1.00  0.00           C
ATOM   9259  C35 POPEv 263      97.678  79.808  70.433  1.00  0.00           C
ATOM   9262  C36 POPEv 263      98.438  80.638  71.482  1.00  0.00           C
ATOM   9265  C37 POPEv 263      98.278  80.128  72.933  1.00  0.00           C
ATOM   9268  C38 POPEv 263      99.168  80.898  73.933  1.00  0.00           C
ATOM   9271  C39 POPEv 263      99.218  80.238  75.312  1.00  0.00           C
ATOM   9274 0C31 POPEv 263      99.958  81.078  76.362  1.00  0.00           C
ATOM   9277 1C31 POPEv 263      99.958  80.418  77.743  1.00  0.00           C
ATOM   9280 2C31 POPEv 263     100.948  81.078  78.722  1.00  0.00           C
ATOM   9283 3C31 POPEv 263     101.198  80.228  79.982  1.00  0.00           C
ATOM   9286 4C31 POPEv 263     100.048  80.268  81.003  1.00  0.00           C
ATOM   9289 5C31 POPEv 263     100.278  79.298  82.173  1.00  0.00           C
ATOM   9292 6C31 POPEv 263      99.208  79.408  83.262  1.00  0.00           C
ATOM   9296  NH3 POPEw 264      27.458   5.598  70.743  1.00  0.00           N
ATOM   9300  C12 POPEw 264      27.878   6.278  69.473  1.00  0.00           C
ATOM   9303  C11 POPEw 264      29.348   6.698  69.593  1.00  0.00           C
ATOM   9306  P   POPEw 264      31.658   5.528  69.393  1.00  0.00           P
ATOM   9307  O13 POPEw 264      32.268   4.268  69.832  1.00  0.00           O
ATOM   9308  O14 POPEw 264      31.658   5.788  67.933  1.00  0.00           O
ATOM   9309  O11 POPEw 264      32.288   6.698  70.253  1.00  0.00           O
ATOM   9310  O12 POPEw 264      30.128   5.528  69.832  1.00  0.00           O
ATOM   9311  C1  POPEw 264      32.748   6.428  71.602  1.00  0.00           C
ATOM   9314  C2  POPEw 264      31.628   6.138  72.662  1.00  0.00           C
ATOM   9316  O21 POPEw 264      31.878   6.748  73.953  1.00  0.00           O
ATOM   9317  C21 POPEw 264      32.798   6.168  74.722  1.00  0.00           C
ATOM   9318  O22 POPEw 264      33.768   5.538  74.323  1.00  0.00           O
ATOM   9319  C22 POPEw 264      32.418   6.388  76.193  1.00  0.00           C
ATOM   9322  C3  POPEw 264      31.288   4.608  72.802  1.00  0.00           C
ATOM   9325  O31 POPEw 264      30.348   4.408  73.872  1.00  0.00           O
ATOM   9326  C31 POPEw 264      30.278   3.192  74.382  1.00  0.00           C
ATOM   9327  O32 POPEw 264      30.828   2.192  73.942  1.00  0.00           O
ATOM   9328  C32 POPEw 264      29.418   3.282  75.643  1.00  0.00           C
ATOM   9331  C23 POPEw 264      33.138   5.488  77.243  1.00  0.00           C
ATOM   9334  C24 POPEw 264      32.788   5.928  78.673  1.00  0.00           C
ATOM   9337  C25 POPEw 264      33.738   5.438  79.772  1.00  0.00           C
ATOM   9340  C26 POPEw 264      33.718   6.398  80.983  1.00  0.00           C
ATOM   9343  C27 POPEw 264      34.818   6.138  82.022  1.00  0.00           C
ATOM   9346  C28 POPEw 264      34.918   7.288  83.053  1.00  0.00           C
ATOM   9349  C29 POPEw 264      36.238   7.328  83.783  1.00  0.00           C
ATOM   9351 0C21 POPEw 264      36.448   7.248  85.112  1.00  0.00           C
ATOM   9353 1C21 POPEw 264      35.428   7.088  86.202  1.00  0.00           C
ATOM   9356 2C21 POPEw 264      35.778   7.908  87.463  1.00  0.00           C
ATOM   9359 3C21 POPEw 264      35.648   9.428  87.272  1.00  0.00           C
ATOM   9362 4C21 POPEw 264      36.188  10.238  88.462  1.00  0.00           C
ATOM   9365 5C21 POPEw 264      35.508   9.908  89.803  1.00  0.00           C
ATOM   9368 6C21 POPEw 264      36.038  10.758  90.952  1.00  0.00           C
ATOM   9371 7C21 POPEw 264      35.468  10.328  92.312  1.00  0.00           C
ATOM   9374 8C21 POPEw 264      36.058  11.108  93.493  1.00  0.00           C
ATOM   9378  C33 POPEw 264      29.348   2.022  76.532  1.00  0.00           C
ATOM   9381  C34 POPEw 264      30.108   2.202  77.863  1.00  0.00           C
ATOM   9384  C35 POPEw 264      29.558   1.332  79.012  1.00  0.00           C
ATOM   9387  C36 POPEw 264      30.038  -0.118  79.023  1.00  0.00           C
ATOM   9390  C37 POPEw 264      29.208  -1.008  79.963  1.00  0.00           C
ATOM   9393  C38 POPEw 264      29.598  -2.488  79.873  1.00  0.00           C
ATOM   9396  C39 POPEw 264      28.718  -3.398  80.743  1.00  0.00           C
ATOM   9399 0C31 POPEw 264      28.678  -3.038  82.233  1.00  0.00           C
ATOM   9402 1C31 POPEw 264      30.068  -3.068  82.893  1.00  0.00           C
ATOM   9405 2C31 POPEw 264      29.998  -3.118  84.423  1.00  0.00           C
ATOM   9408 3C31 POPEw 264      29.578  -4.498  84.932  1.00  0.00           C
ATOM   9411 4C31 POPEw 264      29.178  -4.518  86.412  1.00  0.00           C
ATOM   9414 5C31 POPEw 264      28.678  -5.908  86.812  1.00  0.00           C
ATOM   9417 6C31 POPEw 264      28.108  -5.978  88.223  1.00  0.00           C
ATOM   9421  NH3 POPEx 265     111.668  77.728 107.562  1.00  0.00           N
ATOM   9425  C12 POPEx 265     113.018  77.118 107.832  1.00  0.00           C
ATOM   9428  C11 POPEx 265     114.038  77.498 106.763  1.00  0.00           C
ATOM   9431  P   POPEx 265     116.058  76.298 105.653  1.00  0.00           P
ATOM   9432  O13 POPEx 265     117.498  76.418 105.983  1.00  0.00           O
ATOM   9433  O14 POPEx 265     115.658  74.978 105.103  1.00  0.00           O
ATOM   9434  O11 POPEx 265     115.628  77.408 104.632  1.00  0.00           O
ATOM   9435  O12 POPEx 265     115.168  76.628 106.903  1.00  0.00           O
ATOM   9436  C1  POPEx 265     116.488  78.208 103.833  1.00  0.00           C
ATOM   9439  C2  POPEx 265     115.958  78.278 102.373  1.00  0.00           C
ATOM   9441  O21 POPEx 265     114.598  78.728 102.423  1.00  0.00           O
ATOM   9442  C21 POPEx 265     114.138  79.888 101.952  1.00  0.00           C
ATOM   9443  O22 POPEx 265     113.118  80.418 102.373  1.00  0.00           O
ATOM   9444  C22 POPEx 265     114.868  80.438 100.723  1.00  0.00           C
ATOM   9447  C3  POPEx 265     116.038  76.868 101.692  1.00  0.00           C
ATOM   9450  O31 POPEx 265     115.328  76.758 100.433  1.00  0.00           O
ATOM   9451  C31 POPEx 265     115.938  77.358  99.423  1.00  0.00           C
ATOM   9452  O32 POPEx 265     116.898  78.108  99.512  1.00  0.00           O
ATOM   9453  C32 POPEx 265     115.188  77.058  98.143  1.00  0.00           C
ATOM   9456  C23 POPEx 265     114.368  81.878 100.433  1.00  0.00           C
ATOM   9459  C24 POPEx 265     114.748  82.418  99.052  1.00  0.00           C
ATOM   9462  C25 POPEx 265     116.048  83.238  99.043  1.00  0.00           C
ATOM   9465  C26 POPEx 265     116.368  83.718  97.622  1.00  0.00           C
ATOM   9468  C27 POPEx 265     117.828  84.138  97.452  1.00  0.00           C
ATOM   9471  C28 POPEx 265     118.098  84.758  96.062  1.00  0.00           C
ATOM   9474  C29 POPEx 265     119.448  85.438  96.022  1.00  0.00           C
ATOM   9476 0C21 POPEx 265     119.758  86.518  95.293  1.00  0.00           C
ATOM   9478 1C21 POPEx 265     118.858  87.248  94.333  1.00  0.00           C
ATOM   9481 2C21 POPEx 265     119.038  86.748  92.882  1.00  0.00           C
ATOM   9484 3C21 POPEx 265     118.248  87.588  91.872  1.00  0.00           C
ATOM   9487 4C21 POPEx 265     118.478  87.128  90.423  1.00  0.00           C
ATOM   9490 5C21 POPEx 265     118.708  88.278  89.432  1.00  0.00           C
ATOM   9493 6C21 POPEx 265     120.068  88.978  89.642  1.00  0.00           C
ATOM   9496 7C21 POPEx 265     120.398  89.988  88.532  1.00  0.00           C
ATOM   9499 8C21 POPEx 265     121.788  90.608  88.682  1.00  0.00           C
ATOM   9503  C33 POPEx 265     116.048  77.288  96.882  1.00  0.00           C
ATOM   9506  C34 POPEx 265     115.338  76.788  95.622  1.00  0.00           C
ATOM   9509  C35 POPEx 265     114.038  77.558  95.323  1.00  0.00           C
ATOM   9512  C36 POPEx 265     113.338  77.058  94.052  1.00  0.00           C
ATOM   9515  C37 POPEx 265     112.288  78.058  93.562  1.00  0.00           C
ATOM   9518  C38 POPEx 265     111.328  77.488  92.503  1.00  0.00           C
ATOM   9521  C39 POPEx 265     110.208  78.468  92.142  1.00  0.00           C
ATOM   9524 0C31 POPEx 265     110.698  79.728  91.403  1.00  0.00           C
ATOM   9527 1C31 POPEx 265     109.728  80.908  91.552  1.00  0.00           C
ATOM   9530 2C31 POPEx 265     110.248  82.168  90.833  1.00  0.00           C
ATOM   9533 3C31 POPEx 265     109.388  83.418  91.042  1.00  0.00           C
ATOM   9536 4C31 POPEx 265     109.338  83.908  92.503  1.00  0.00           C
ATOM   9539 5C31 POPEx 265     108.618  85.258  92.643  1.00  0.00           C
ATOM   9542 6C31 POPEx 265     108.478  85.718  94.092  1.00  0.00           C
ATOM   9546  NH3 POPEy 266      70.378 130.518 110.352  1.00  0.00           N
ATOM   9550  C12 POPEy 266      70.628 129.998 111.742  1.00  0.00           C
ATOM   9553  C11 POPEy 266      70.488 128.478 111.803  1.00  0.00           C
ATOM   9556  P   POPEy 266      71.138 126.418 110.372  1.00  0.00           P
ATOM   9557  O13 POPEy 266      71.548 125.428 111.393  1.00  0.00           O
ATOM   9558  O14 POPEy 266      69.748 126.388 109.873  1.00  0.00           O
ATOM   9559  O11 POPEy 266      72.168 126.438 109.163  1.00  0.00           O
ATOM   9560  O12 POPEy 266      71.388 127.888 110.882  1.00  0.00           O
ATOM   9561  C1  POPEy 266      72.878 125.268 108.802  1.00  0.00           C
ATOM   9564  C2  POPEy 266      73.508 125.478 107.402  1.00  0.00           C
ATOM   9566  O21 POPEy 266      73.258 124.318 106.573  1.00  0.00           O
ATOM   9567  C21 POPEy 266      73.358 124.618 105.273  1.00  0.00           C
ATOM   9568  O22 POPEy 266      73.558 125.738 104.842  1.00  0.00           O
ATOM   9569  C22 POPEy 266      73.208 123.358 104.432  1.00  0.00           C
ATOM   9572  C3  POPEy 266      75.028 125.768 107.463  1.00  0.00           C
ATOM   9575  O31 POPEy 266      75.288 127.008 108.132  1.00  0.00           O
ATOM   9576  C31 POPEy 266      75.288 128.198 107.513  1.00  0.00           C
ATOM   9577  O32 POPEy 266      75.178 129.258 108.112  1.00  0.00           O
ATOM   9578  C32 POPEy 266      75.638 128.108 106.012  1.00  0.00           C
ATOM   9581  C23 POPEy 266      73.378 123.658 102.923  1.00  0.00           C
ATOM   9584  C24 POPEy 266      74.818 124.008 102.522  1.00  0.00           C
ATOM   9587  C25 POPEy 266      75.698 122.768 102.292  1.00  0.00           C
ATOM   9590  C26 POPEy 266      75.748 122.398 100.812  1.00  0.00           C
ATOM   9593  C27 POPEy 266      76.548 121.128 100.482  1.00  0.00           C
ATOM   9596  C28 POPEy 266      76.518 120.788  98.982  1.00  0.00           C
ATOM   9599  C29 POPEy 266      77.288 121.758  98.122  1.00  0.00           C
ATOM   9601 0C21 POPEy 266      77.508 121.628  96.792  1.00  0.00           C
ATOM   9603 1C21 POPEy 266      77.008 120.508  95.913  1.00  0.00           C
ATOM   9606 2C21 POPEy 266      76.448 121.008  94.552  1.00  0.00           C
ATOM   9609 3C21 POPEy 266      76.038 119.848  93.623  1.00  0.00           C
ATOM   9612 4C21 POPEy 266      75.458 120.348  92.292  1.00  0.00           C
ATOM   9615 5C21 POPEy 266      75.018 119.218  91.342  1.00  0.00           C
ATOM   9618 6C21 POPEy 266      74.788 119.708  89.902  1.00  0.00           C
ATOM   9621 7C21 POPEy 266      74.638 118.598  88.853  1.00  0.00           C
ATOM   9624 8C21 POPEy 266      74.618 119.128  87.412  1.00  0.00           C
ATOM   9628  C33 POPEy 266      76.168 129.428 105.402  1.00  0.00           C
ATOM   9631  C34 POPEy 266      76.768 129.238 103.982  1.00  0.00           C
ATOM   9634  C35 POPEy 266      77.978 128.298 103.923  1.00  0.00           C
ATOM   9637  C36 POPEy 266      78.748 128.348 102.583  1.00  0.00           C
ATOM   9640  C37 POPEy 266      80.098 127.608 102.633  1.00  0.00           C
ATOM   9643  C38 POPEy 266      80.968 127.728 101.362  1.00  0.00           C
ATOM   9646  C39 POPEy 266      80.668 126.678 100.283  1.00  0.00           C
ATOM   9649 0C31 POPEy 266      81.758 126.628  99.202  1.00  0.00           C
ATOM   9652 1C31 POPEy 266      81.478 125.578  98.122  1.00  0.00           C
ATOM   9655 2C31 POPEy 266      82.688 125.338  97.202  1.00  0.00           C
ATOM   9658 3C31 POPEy 266      82.358 124.468  95.973  1.00  0.00           C
ATOM   9661 4C31 POPEy 266      82.158 122.978  96.292  1.00  0.00           C
ATOM   9664 5C31 POPEy 266      81.408 122.248  95.173  1.00  0.00           C
ATOM   9667 6C31 POPEy 266      81.168 120.758  95.433  1.00  0.00           C
ATOM   9671  NH3 POPEz 267      45.008 129.328 110.732  1.00  0.00           N
ATOM   9675  C12 POPEz 267      45.908 130.288 110.013  1.00  0.00           C
ATOM   9678  C11 POPEz 267      45.118 131.168 109.023  1.00  0.00           C
ATOM   9681  P   POPEz 267      43.308 132.338 110.553  1.00  0.00           P
ATOM   9682  O13 POPEz 267      43.008 130.948 110.923  1.00  0.00           O
ATOM   9683  O14 POPEz 267      43.538 133.238 111.683  1.00  0.00           O
ATOM   9684  O11 POPEz 267      42.108 132.888 109.673  1.00  0.00           O
ATOM   9685  O12 POPEz 267      44.568 132.358 109.593  1.00  0.00           O
ATOM   9686  C1  POPEz 267      42.168 133.938 108.702  1.00  0.00           C
ATOM   9689  C2  POPEz 267      41.928 133.378 107.262  1.00  0.00           C
ATOM   9691  O21 POPEz 267      42.158 134.248 106.143  1.00  0.00           O
ATOM   9692  C21 POPEz 267      42.838 135.348 106.062  1.00  0.00           C
ATOM   9693  O22 POPEz 267      43.448 135.908 106.963  1.00  0.00           O
ATOM   9694  C22 POPEz 267      42.828 135.758 104.572  1.00  0.00           C
ATOM   9697  C3  POPEz 267      40.558 132.748 107.012  1.00  0.00           C
ATOM   9700  O31 POPEz 267      40.568 131.938 105.833  1.00  0.00           O
ATOM   9701  C31 POPEz 267      40.228 132.518 104.673  1.00  0.00           C
ATOM   9702  O32 POPEz 267      40.098 133.698 104.463  1.00  0.00           O
ATOM   9703  C32 POPEz 267      39.998 131.418 103.652  1.00  0.00           C
ATOM   9706  C23 POPEz 267      43.918 136.778 104.183  1.00  0.00           C
ATOM   9709  C24 POPEz 267      43.908 137.168 102.692  1.00  0.00           C
ATOM   9712  C25 POPEz 267      45.158 137.988 102.332  1.00  0.00           C
ATOM   9715  C26 POPEz 267      45.248 138.478 100.882  1.00  0.00           C
ATOM   9718  C27 POPEz 267      46.558 139.238 100.643  1.00  0.00           C
ATOM   9721  C28 POPEz 267      46.898 139.428  99.152  1.00  0.00           C
ATOM   9724  C29 POPEz 267      48.338 139.828  98.942  1.00  0.00           C
ATOM   9726 0C21 POPEz 267      48.818 140.524  97.902  1.00  0.00           C
ATOM   9728 1C21 POPEz 267      47.998 141.014  96.732  1.00  0.00           C
ATOM   9731 2C21 POPEz 267      48.868 141.644  95.622  1.00  0.00           C
ATOM   9734 3C21 POPEz 267      49.448 143.004  96.012  1.00  0.00           C
ATOM   9737 4C21 POPEz 267      50.128 143.764  94.863  1.00  0.00           C
ATOM   9740 5C21 POPEz 267      51.378 143.084  94.283  1.00  0.00           C
ATOM   9743 6C21 POPEz 267      52.018 143.974  93.202  1.00  0.00           C
ATOM   9746 7C21 POPEz 267      53.318 143.444  92.603  1.00  0.00           C
ATOM   9749 8C21 POPEz 267      53.998 144.504  91.722  1.00  0.00           C
ATOM   9753  C33 POPEz 267      39.098 130.298 104.222  1.00  0.00           C
ATOM   9756  C34 POPEz 267      39.408 128.888 103.682  1.00  0.00           C
ATOM   9759  C35 POPEz 267      38.748 128.598 102.332  1.00  0.00           C
ATOM   9762  C36 POPEz 267      39.648 129.038 101.182  1.00  0.00           C
ATOM   9765  C37 POPEz 267      39.328 128.308  99.882  1.00  0.00           C
ATOM   9768  C38 POPEz 267      40.428 128.578  98.842  1.00  0.00           C
ATOM   9771  C39 POPEz 267      40.528 127.498  97.773  1.00  0.00           C
ATOM   9774 0C31 POPEz 267      39.378 127.508  96.772  1.00  0.00           C
ATOM   9777 1C31 POPEz 267      39.668 126.568  95.603  1.00  0.00           C
ATOM   9780 2C31 POPEz 267      38.578 126.588  94.533  1.00  0.00           C
ATOM   9783 3C31 POPEz 267      38.908 125.628  93.382  1.00  0.00           C
ATOM   9786 4C31 POPEz 267      37.828 125.608  92.292  1.00  0.00           C
ATOM   9789 5C31 POPEz 267      38.248 124.778  91.082  1.00  0.00           C
ATOM   9792 6C31 POPEz 267      37.248 124.858  89.923  1.00  0.00           C
ATOM   9796  NH3 POPE0 268      91.958  12.018  68.213  1.00  0.00           N
ATOM   9800  C12 POPE0 268      93.098  12.948  68.483  1.00  0.00           C
ATOM   9803  C11 POPE0 268      92.988  14.178  67.562  1.00  0.00           C
ATOM   9806  P   POPE0 268      90.498  14.918  67.173  1.00  0.00           P
ATOM   9807  O13 POPE0 268      90.378  13.528  66.642  1.00  0.00           O
ATOM   9808  O14 POPE0 268      90.508  16.038  66.203  1.00  0.00           O
ATOM   9809  O11 POPE0 268      89.408  15.088  68.302  1.00  0.00           O
ATOM   9810  O12 POPE0 268      91.878  14.988  67.952  1.00  0.00           O
ATOM   9811  C1  POPE0 268      89.698  14.648  69.632  1.00  0.00           C
ATOM   9814  C2  POPE0 268      88.728  15.278  70.662  1.00  0.00           C
ATOM   9816  O21 POPE0 268      89.158  15.008  72.002  1.00  0.00           O
ATOM   9817  C21 POPE0 268      90.178  15.728  72.443  1.00  0.00           C
ATOM   9818  O22 POPE0 268      90.908  16.448  71.792  1.00  0.00           O
ATOM   9819  C22 POPE0 268      90.198  15.588  73.953  1.00  0.00           C
ATOM   9822  C3  POPE0 268      87.268  14.738  70.492  1.00  0.00           C
ATOM   9825  O31 POPE0 268      86.568  14.618  71.753  1.00  0.00           O
ATOM   9826  C31 POPE0 268      86.648  13.418  72.312  1.00  0.00           C
ATOM   9827  O32 POPE0 268      87.148  12.418  71.842  1.00  0.00           O
ATOM   9828  C32 POPE0 268      86.068  13.488  73.732  1.00  0.00           C
ATOM   9831  C23 POPE0 268      91.338  16.408  74.603  1.00  0.00           C
ATOM   9834  C24 POPE0 268      91.068  16.798  76.062  1.00  0.00           C
ATOM   9837  C25 POPE0 268      90.338  15.718  76.873  1.00  0.00           C
ATOM   9840  C26 POPE0 268      90.198  16.128  78.333  1.00  0.00           C
ATOM   9843  C27 POPE0 268      89.168  15.268  79.073  1.00  0.00           C
ATOM   9846  C28 POPE0 268      89.068  15.618  80.562  1.00  0.00           C
ATOM   9849  C29 POPE0 268      90.288  15.118  81.292  1.00  0.00           C
ATOM   9851 0C21 POPE0 268      90.348  14.488  82.472  1.00  0.00           C
ATOM   9853 1C21 POPE0 268      89.218  14.158  83.413  1.00  0.00           C
ATOM   9856 2C21 POPE0 268      89.268  15.078  84.652  1.00  0.00           C
ATOM   9859 3C21 POPE0 268      90.518  14.838  85.513  1.00  0.00           C
ATOM   9862 4C21 POPE0 268      90.718  15.918  86.573  1.00  0.00           C
ATOM   9865 5C21 POPE0 268      92.118  15.828  87.192  1.00  0.00           C
ATOM   9868 6C21 POPE0 268      92.358  16.888  88.272  1.00  0.00           C
ATOM   9871 7C21 POPE0 268      93.848  17.048  88.573  1.00  0.00           C
ATOM   9874 8C21 POPE0 268      94.148  18.058  89.673  1.00  0.00           C
ATOM   9878  C33 POPE0 268      87.008  12.828  74.772  1.00  0.00           C
ATOM   9881  C34 POPE0 268      86.348  12.728  76.162  1.00  0.00           C
ATOM   9884  C35 POPE0 268      86.878  11.538  76.973  1.00  0.00           C
ATOM   9887  C36 POPE0 268      86.088  11.268  78.252  1.00  0.00           C
ATOM   9890  C37 POPE0 268      86.588  10.018  79.003  1.00  0.00           C
ATOM   9893  C38 POPE0 268      85.968   9.868  80.393  1.00  0.00           C
ATOM   9896  C39 POPE0 268      86.578  10.858  81.403  1.00  0.00           C
ATOM   9899 0C31 POPE0 268      85.698  11.108  82.633  1.00  0.00           C
ATOM   9902 1C31 POPE0 268      86.218  12.308  83.442  1.00  0.00           C
ATOM   9905 2C31 POPE0 268      85.348  12.678  84.652  1.00  0.00           C
ATOM   9908 3C31 POPE0 268      84.908  14.148  84.673  1.00  0.00           C
ATOM   9911 4C31 POPE0 268      84.008  14.468  85.872  1.00  0.00           C
ATOM   9914 5C31 POPE0 268      83.608  15.958  85.933  1.00  0.00           C
ATOM   9917 6C31 POPE0 268      82.618  16.268  87.052  1.00  0.00           C
ATOM   9921  NH3 POPE1 269      22.188  14.638 113.842  1.00  0.00           N
ATOM   9925  C12 POPE1 269      23.228  13.678 113.333  1.00  0.00           C
ATOM   9928  C11 POPE1 269      22.858  13.158 111.923  1.00  0.00           C
ATOM   9931  P   POPE1 269      23.798  10.748 111.893  1.00  0.00           P
ATOM   9932  O13 POPE1 269      25.168  10.168 111.893  1.00  0.00           O
ATOM   9933  O14 POPE1 269      23.028  10.668 113.153  1.00  0.00           O
ATOM   9934  O11 POPE1 269      22.998   9.978 110.772  1.00  0.00           O
ATOM   9935  O12 POPE1 269      23.838  12.258 111.403  1.00  0.00           O
ATOM   9936  C1  POPE1 269      22.528  10.528 109.533  1.00  0.00           C
ATOM   9939  C2  POPE1 269      23.248   9.928 108.283  1.00  0.00           C
ATOM   9941  O21 POPE1 269      22.608  10.348 107.062  1.00  0.00           O
ATOM   9942  C21 POPE1 269      21.418   9.888 106.732  1.00  0.00           C
ATOM   9943  O22 POPE1 269      20.668   9.208 107.412  1.00  0.00           O
ATOM   9944  C22 POPE1 269      21.158  10.348 105.273  1.00  0.00           C
ATOM   9947  C3  POPE1 269      23.468   8.398 108.353  1.00  0.00           C
ATOM   9950  O31 POPE1 269      24.268   7.918 107.243  1.00  0.00           O
ATOM   9951  C31 POPE1 269      23.648   7.218 106.302  1.00  0.00           C
ATOM   9952  O32 POPE1 269      22.448   6.988 106.283  1.00  0.00           O
ATOM   9953  C32 POPE1 269      24.668   6.658 105.312  1.00  0.00           C
ATOM   9956  C23 POPE1 269      19.668  10.378 104.852  1.00  0.00           C
ATOM   9959  C24 POPE1 269      19.438  10.418 103.322  1.00  0.00           C
ATOM   9962  C25 POPE1 269      17.968  10.088 102.963  1.00  0.00           C
ATOM   9965  C26 POPE1 269      17.598  10.208 101.473  1.00  0.00           C
ATOM   9968  C27 POPE1 269      16.118   9.828 101.253  1.00  0.00           C
ATOM   9971  C28 POPE1 269      15.608  10.018  99.803  1.00  0.00           C
ATOM   9974  C29 POPE1 269      14.208   9.458  99.652  1.00  0.00           C
ATOM   9976 0C21 POPE1 269      13.548   9.198  98.503  1.00  0.00           C
ATOM   9978 1C21 POPE1 269      14.038   9.398  97.093  1.00  0.00           C
ATOM   9981 2C21 POPE1 269      13.618   8.268  96.132  1.00  0.00           C
ATOM   9984 3C21 POPE1 269      13.778   8.658  94.652  1.00  0.00           C
ATOM   9987 4C21 POPE1 269      13.198   7.608  93.682  1.00  0.00           C
ATOM   9990 5C21 POPE1 269      13.348   7.998  92.192  1.00  0.00           C
ATOM   9993 6C21 POPE1 269      12.348   9.078  91.753  1.00  0.00           C
ATOM   9996 7C21 POPE1 269      12.388   9.348  90.243  1.00  0.00           C
ATOM   9999 8C21 POPE1 269      11.168  10.128  89.743  1.00  0.00           C
ATOM  10003  C33 POPE1 269      24.768   7.418 103.973  1.00  0.00           C
ATOM  10006  C34 POPE1 269      25.448   6.538 102.923  1.00  0.00           C
ATOM  10009  C35 POPE1 269      25.638   7.198 101.543  1.00  0.00           C
ATOM  10012  C36 POPE1 269      26.298   6.218 100.553  1.00  0.00           C
ATOM  10015  C37 POPE1 269      26.418   6.738  99.113  1.00  0.00           C
ATOM  10018  C38 POPE1 269      27.018   5.698  98.153  1.00  0.00           C
ATOM  10021  C39 POPE1 269      25.998   4.698  97.592  1.00  0.00           C
ATOM  10024 0C31 POPE1 269      25.348   5.158  96.283  1.00  0.00           C
ATOM  10027 1C31 POPE1 269      24.208   4.228  95.833  1.00  0.00           C
ATOM  10030 2C31 POPE1 269      23.578   4.598  94.473  1.00  0.00           C
ATOM  10033 3C31 POPE1 269      23.868   3.618  93.322  1.00  0.00           C
ATOM  10036 4C31 POPE1 269      23.208   2.232  93.483  1.00  0.00           C
ATOM  10039 5C31 POPE1 269      23.508   1.312  92.292  1.00  0.00           C
ATOM  10042 6C31 POPE1 269      22.888  -0.078  92.402  1.00  0.00           C
ATOM  10046  NH3 POPE2 270     104.788  95.148 104.792  1.00  0.00           N
ATOM  10050  C12 POPE2 270     104.248  96.048 103.722  1.00  0.00           C
ATOM  10053  C11 POPE2 270     103.118  96.978 104.213  1.00  0.00           C
ATOM  10056  P   POPE2 270     102.348  96.708 106.702  1.00  0.00           P
ATOM  10057  O13 POPE2 270     102.998  95.388 106.853  1.00  0.00           O
ATOM  10058  O14 POPE2 270     102.158  97.568 107.893  1.00  0.00           O
ATOM  10059  O11 POPE2 270     100.948  96.528 105.962  1.00  0.00           O
ATOM  10060  O12 POPE2 270     103.218  97.428 105.573  1.00  0.00           O
ATOM  10061  C1  POPE2 270     100.238  97.688 105.472  1.00  0.00           C
ATOM  10064  C2  POPE2 270      99.718  97.498 104.003  1.00  0.00           C
ATOM  10066  O21 POPE2 270     100.698  97.958 103.042  1.00  0.00           O
ATOM  10067  C21 POPE2 270     100.658  97.308 101.882  1.00  0.00           C
ATOM  10068  O22 POPE2 270     100.128  96.228 101.692  1.00  0.00           O
ATOM  10069  C22 POPE2 270     101.358  98.138 100.802  1.00  0.00           C
ATOM  10072  C3  POPE2 270      98.418  98.308 103.743  1.00  0.00           C
ATOM  10075  O31 POPE2 270      98.118  98.368 102.332  1.00  0.00           O
ATOM  10076  C31 POPE2 270      96.858  98.598 102.022  1.00  0.00           C
ATOM  10077  O32 POPE2 270      95.948  98.818 102.802  1.00  0.00           O
ATOM  10078  C32 POPE2 270      96.708  98.468 100.513  1.00  0.00           C
ATOM  10081  C23 POPE2 270     101.628  97.318  99.512  1.00  0.00           C
ATOM  10084  C24 POPE2 270     101.528  98.168  98.243  1.00  0.00           C
ATOM  10087  C25 POPE2 270     102.768  98.988  97.902  1.00  0.00           C
ATOM  10090  C26 POPE2 270     103.868  98.168  97.223  1.00  0.00           C
ATOM  10093  C27 POPE2 270     104.998  99.068  96.673  1.00  0.00           C
ATOM  10096  C28 POPE2 270     106.138  98.288  95.983  1.00  0.00           C
ATOM  10099  C29 POPE2 270     107.278  99.218  95.662  1.00  0.00           C
ATOM  10101 0C21 POPE2 270     107.898  99.398  94.482  1.00  0.00           C
ATOM  10103 1C21 POPE2 270     107.588  98.668  93.202  1.00  0.00           C
ATOM  10106 2C21 POPE2 270     108.808  98.518  92.272  1.00  0.00           C
ATOM  10109 3C21 POPE2 270     108.438  97.648  91.062  1.00  0.00           C
ATOM  10112 4C21 POPE2 270     109.518  97.558  89.972  1.00  0.00           C
ATOM  10115 5C21 POPE2 270     109.208  96.448  88.942  1.00  0.00           C
ATOM  10118 6C21 POPE2 270     107.758  96.458  88.423  1.00  0.00           C
ATOM  10121 7C21 POPE2 270     107.428  95.258  87.533  1.00  0.00           C
ATOM  10124 8C21 POPE2 270     105.928  95.078  87.312  1.00  0.00           C
ATOM  10128  C33 POPE2 270      95.818  97.268 100.133  1.00  0.00           C
ATOM  10131  C34 POPE2 270      96.258  96.598  98.833  1.00  0.00           C
ATOM  10134  C35 POPE2 270      96.178  97.498  97.603  1.00  0.00           C
ATOM  10137  C36 POPE2 270      96.718  96.778  96.372  1.00  0.00           C
ATOM  10140  C37 POPE2 270      95.998  97.148  95.072  1.00  0.00           C
ATOM  10143  C38 POPE2 270      96.578  96.368  93.893  1.00  0.00           C
ATOM  10146  C39 POPE2 270      95.878  96.668  92.562  1.00  0.00           C
ATOM  10149 0C31 POPE2 270      94.478  96.058  92.463  1.00  0.00           C
ATOM  10152 1C31 POPE2 270      93.938  96.138  91.032  1.00  0.00           C
ATOM  10155 2C31 POPE2 270      92.738  95.228  90.752  1.00  0.00           C
ATOM  10158 3C31 POPE2 270      92.098  95.588  89.403  1.00  0.00           C
ATOM  10161 4C31 POPE2 270      91.448  94.398  88.682  1.00  0.00           C
ATOM  10164 5C31 POPE2 270      90.898  94.788  87.312  1.00  0.00           C
ATOM  10167 6C31 POPE2 270      90.488  93.598  86.442  1.00  0.00           C
ATOM  10171  NH3 POPE3 271      25.278  79.738  71.562  1.00  0.00           N
ATOM  10175  C12 POPE3 271      24.208  80.178  70.623  1.00  0.00           C
ATOM  10178  C11 POPE3 271      24.788  81.308  69.772  1.00  0.00           C
ATOM  10181  P   POPE3 271      23.198  83.178  68.822  1.00  0.00           P
ATOM  10182  O13 POPE3 271      24.318  84.128  68.962  1.00  0.00           O
ATOM  10183  O14 POPE3 271      22.348  83.268  67.622  1.00  0.00           O
ATOM  10184  O11 POPE3 271      22.268  83.208  70.103  1.00  0.00           O
ATOM  10185  O12 POPE3 271      23.798  81.718  68.842  1.00  0.00           O
ATOM  10186  C1  POPE3 271      22.758  83.658  71.362  1.00  0.00           C
ATOM  10189  C2  POPE3 271      21.688  83.388  72.452  1.00  0.00           C
ATOM  10191  O21 POPE3 271      22.188  83.418  73.783  1.00  0.00           O
ATOM  10192  C21 POPE3 271      23.228  82.798  74.253  1.00  0.00           C
ATOM  10193  O22 POPE3 271      24.018  82.078  73.643  1.00  0.00           O
ATOM  10194  C22 POPE3 271      23.258  83.128  75.743  1.00  0.00           C
ATOM  10197  C3  POPE3 271      20.848  82.098  72.253  1.00  0.00           C
ATOM  10200  O31 POPE3 271      19.668  82.118  73.092  1.00  0.00           O
ATOM  10201  C31 POPE3 271      19.798  81.498  74.283  1.00  0.00           C
ATOM  10202  O32 POPE3 271      20.648  80.668  74.552  1.00  0.00           O
ATOM  10203  C32 POPE3 271      18.698  82.008  75.223  1.00  0.00           C
ATOM  10206  C23 POPE3 271      24.468  82.588  76.532  1.00  0.00           C
ATOM  10209  C24 POPE3 271      24.128  82.368  78.013  1.00  0.00           C
ATOM  10212  C25 POPE3 271      23.598  83.588  78.802  1.00  0.00           C
ATOM  10215  C26 POPE3 271      23.378  83.168  80.273  1.00  0.00           C
ATOM  10218  C27 POPE3 271      22.798  84.198  81.252  1.00  0.00           C
ATOM  10221  C28 POPE3 271      22.268  83.528  82.552  1.00  0.00           C
ATOM  10224  C29 POPE3 271      23.228  82.618  83.283  1.00  0.00           C
ATOM  10226 0C21 POPE3 271      23.588  82.678  84.583  1.00  0.00           C
ATOM  10228 1C21 POPE3 271      23.148  83.718  85.583  1.00  0.00           C
ATOM  10231 2C21 POPE3 271      21.938  83.338  86.462  1.00  0.00           C
ATOM  10234 3C21 POPE3 271      21.318  84.578  87.122  1.00  0.00           C
ATOM  10237 4C21 POPE3 271      20.258  84.288  88.202  1.00  0.00           C
ATOM  10240 5C21 POPE3 271      20.888  83.928  89.552  1.00  0.00           C
ATOM  10243 6C21 POPE3 271      19.888  83.898  90.713  1.00  0.00           C
ATOM  10246 7C21 POPE3 271      20.568  83.688  92.072  1.00  0.00           C
ATOM  10249 8C21 POPE3 271      19.698  84.078  93.272  1.00  0.00           C
ATOM  10253  C33 POPE3 271      18.918  81.698  76.722  1.00  0.00           C
ATOM  10256  C34 POPE3 271      17.778  82.238  77.592  1.00  0.00           C
ATOM  10259  C35 POPE3 271      18.138  82.248  79.093  1.00  0.00           C
ATOM  10262  C36 POPE3 271      17.078  82.958  79.963  1.00  0.00           C
ATOM  10265  C37 POPE3 271      17.528  83.098  81.433  1.00  0.00           C
ATOM  10268  C38 POPE3 271      16.498  83.868  82.272  1.00  0.00           C
ATOM  10271  C39 POPE3 271      16.928  84.108  83.732  1.00  0.00           C
ATOM  10274 0C31 POPE3 271      16.008  85.118  84.432  1.00  0.00           C
ATOM  10277 1C31 POPE3 271      15.638  84.748  85.872  1.00  0.00           C
ATOM  10280 2C31 POPE3 271      14.808  85.848  86.543  1.00  0.00           C
ATOM  10283 3C31 POPE3 271      14.208  85.408  87.882  1.00  0.00           C
ATOM  10286 4C31 POPE3 271      13.528  86.568  88.623  1.00  0.00           C
ATOM  10289 5C31 POPE3 271      12.878  86.108  89.943  1.00  0.00           C
ATOM  10292 6C31 POPE3 271      12.178  87.228  90.713  1.00  0.00           C
ATOM  10296  NH3 POPE4 272      20.318  36.058  67.673  1.00  0.00           N
ATOM  10300  C12 POPE4 272      20.518  34.588  67.412  1.00  0.00           C
ATOM  10303  C11 POPE4 272      20.008  34.138  66.022  1.00  0.00           C
ATOM  10306  P   POPE4 272      19.448  31.628  66.493  1.00  0.00           P
ATOM  10307  O13 POPE4 272      19.698  30.288  65.923  1.00  0.00           O
ATOM  10308  O14 POPE4 272      18.058  32.098  66.632  1.00  0.00           O
ATOM  10309  O11 POPE4 272      20.098  31.798  67.902  1.00  0.00           O
ATOM  10310  O12 POPE4 272      20.278  32.758  65.722  1.00  0.00           O
ATOM  10311  C1  POPE4 272      21.178  31.038  68.423  1.00  0.00           C
ATOM  10314  C2  POPE4 272      20.618  30.358  69.683  1.00  0.00           C
ATOM  10316  O21 POPE4 272      21.638  30.038  70.643  1.00  0.00           O
ATOM  10317  C21 POPE4 272      22.118  31.078  71.302  1.00  0.00           C
ATOM  10318  O22 POPE4 272      21.788  32.238  71.143  1.00  0.00           O
ATOM  10319  C22 POPE4 272      23.098  30.558  72.362  1.00  0.00           C
ATOM  10322  C3  POPE4 272      19.788  29.118  69.312  1.00  0.00           C
ATOM  10325  O31 POPE4 272      18.888  28.778  70.372  1.00  0.00           O
ATOM  10326  C31 POPE4 272      19.408  27.998  71.322  1.00  0.00           C
ATOM  10327  O32 POPE4 272      20.498  27.448  71.313  1.00  0.00           O
ATOM  10328  C32 POPE4 272      18.358  27.938  72.432  1.00  0.00           C
ATOM  10331  C23 POPE4 272      23.968  31.668  73.013  1.00  0.00           C
ATOM  10334  C24 POPE4 272      23.218  32.728  73.842  1.00  0.00           C
ATOM  10337  C25 POPE4 272      22.238  32.208  74.912  1.00  0.00           C
ATOM  10340  C26 POPE4 272      22.918  31.438  76.053  1.00  0.00           C
ATOM  10343  C27 POPE4 272      21.998  31.068  77.233  1.00  0.00           C
ATOM  10346  C28 POPE4 272      22.158  31.978  78.472  1.00  0.00           C
ATOM  10349  C29 POPE4 272      21.588  33.358  78.272  1.00  0.00           C
ATOM  10351 0C21 POPE4 272      20.938  34.088  79.202  1.00  0.00           C
ATOM  10353 1C21 POPE4 272      20.728  33.708  80.643  1.00  0.00           C
ATOM  10356 2C21 POPE4 272      19.408  32.968  80.923  1.00  0.00           C
ATOM  10359 3C21 POPE4 272      19.208  32.718  82.423  1.00  0.00           C
ATOM  10362 4C21 POPE4 272      17.938  31.918  82.712  1.00  0.00           C
ATOM  10365 5C21 POPE4 272      17.508  31.988  84.183  1.00  0.00           C
ATOM  10368 6C21 POPE4 272      16.208  31.218  84.443  1.00  0.00           C
ATOM  10371 7C21 POPE4 272      15.618  31.458  85.833  1.00  0.00           C
ATOM  10374 8C21 POPE4 272      14.968  32.818  86.003  1.00  0.00           C
ATOM  10378  C33 POPE4 272      18.648  26.908  73.542  1.00  0.00           C
ATOM  10381  C34 POPE4 272      17.468  26.778  74.513  1.00  0.00           C
ATOM  10384  C35 POPE4 272      17.108  28.048  75.323  1.00  0.00           C
ATOM  10387  C36 POPE4 272      17.548  27.978  76.792  1.00  0.00           C
ATOM  10390  C37 POPE4 272      17.278  29.268  77.583  1.00  0.00           C
ATOM  10393  C38 POPE4 272      17.698  29.178  79.073  1.00  0.00           C
ATOM  10396  C39 POPE4 272      16.828  28.228  79.923  1.00  0.00           C
ATOM  10399 0C31 POPE4 272      17.208  28.288  81.403  1.00  0.00           C
ATOM  10402 1C31 POPE4 272      16.838  27.028  82.202  1.00  0.00           C
ATOM  10405 2C31 POPE4 272      17.568  26.968  83.553  1.00  0.00           C
ATOM  10408 3C31 POPE4 272      17.358  25.648  84.312  1.00  0.00           C
ATOM  10411 4C31 POPE4 272      18.238  25.518  85.573  1.00  0.00           C
ATOM  10414 5C31 POPE4 272      17.768  24.408  86.512  1.00  0.00           C
ATOM  10417 6C31 POPE4 272      18.608  24.268  87.783  1.00  0.00           C
ATOM  10421  NH3 POPE5 273      69.208  28.318 111.903  1.00  0.00           N
ATOM  10425  C12 POPE5 273      69.088  26.848 112.163  1.00  0.00           C
ATOM  10428  C11 POPE5 273      67.728  26.358 111.732  1.00  0.00           C
ATOM  10431  P   POPE5 273      66.248  24.288 111.993  1.00  0.00           P
ATOM  10432  O13 POPE5 273      66.098  23.268 113.042  1.00  0.00           O
ATOM  10433  O14 POPE5 273      65.138  25.278 111.872  1.00  0.00           O
ATOM  10434  O11 POPE5 273      66.488  23.628 110.562  1.00  0.00           O
ATOM  10435  O12 POPE5 273      67.598  25.038 112.212  1.00  0.00           O
ATOM  10436  C1  POPE5 273      65.458  22.788 110.022  1.00  0.00           C
ATOM  10439  C2  POPE5 273      64.598  23.588 109.012  1.00  0.00           C
ATOM  10441  O21 POPE5 273      63.918  22.758 108.053  1.00  0.00           O
ATOM  10442  C21 POPE5 273      64.658  22.058 107.192  1.00  0.00           C
ATOM  10443  O22 POPE5 273      65.858  21.948 107.192  1.00  0.00           O
ATOM  10444  C22 POPE5 273      63.748  21.568 106.062  1.00  0.00           C
ATOM  10447  C3  POPE5 273      65.458  24.698 108.353  1.00  0.00           C
ATOM  10450  O31 POPE5 273      64.788  25.468 107.332  1.00  0.00           O
ATOM  10451  C31 POPE5 273      64.138  26.548 107.762  1.00  0.00           C
ATOM  10452  O32 POPE5 273      63.948  26.848 108.933  1.00  0.00           O
ATOM  10453  C32 POPE5 273      63.848  27.478 106.582  1.00  0.00           C
ATOM  10456  C23 POPE5 273      64.408  20.508 105.153  1.00  0.00           C
ATOM  10459  C24 POPE5 273      63.708  20.448 103.783  1.00  0.00           C
ATOM  10462  C25 POPE5 273      64.268  19.378 102.842  1.00  0.00           C
ATOM  10465  C26 POPE5 273      65.598  19.778 102.202  1.00  0.00           C
ATOM  10468  C27 POPE5 273      66.478  18.558 101.932  1.00  0.00           C
ATOM  10471  C28 POPE5 273      67.858  18.938 101.362  1.00  0.00           C
ATOM  10474  C29 POPE5 273      68.798  17.768 101.512  1.00  0.00           C
ATOM  10476 0C21 POPE5 273      69.458  17.178 100.513  1.00  0.00           C
ATOM  10478 1C21 POPE5 273      69.428  17.648  99.092  1.00  0.00           C
ATOM  10481 2C21 POPE5 273      70.578  17.128  98.213  1.00  0.00           C
ATOM  10484 3C21 POPE5 273      71.948  17.768  98.473  1.00  0.00           C
ATOM  10487 4C21 POPE5 273      72.638  17.288  99.762  1.00  0.00           C
ATOM  10490 5C21 POPE5 273      74.138  17.638  99.812  1.00  0.00           C
ATOM  10493 6C21 POPE5 273      74.828  17.018 101.032  1.00  0.00           C
ATOM  10496 7C21 POPE5 273      76.298  17.398 101.132  1.00  0.00           C
ATOM  10499 8C21 POPE5 273      76.998  16.838 102.373  1.00  0.00           C
ATOM  10503  C33 POPE5 273      63.808  26.808 105.183  1.00  0.00           C
ATOM  10506  C34 POPE5 273      65.198  26.648 104.552  1.00  0.00           C
ATOM  10509  C35 POPE5 273      65.148  26.298 103.062  1.00  0.00           C
ATOM  10512  C36 POPE5 273      64.808  24.818 102.812  1.00  0.00           C
ATOM  10515  C37 POPE5 273      64.198  24.538 101.433  1.00  0.00           C
ATOM  10518  C38 POPE5 273      65.168  24.648 100.243  1.00  0.00           C
ATOM  10521  C39 POPE5 273      65.208  26.038  99.593  1.00  0.00           C
ATOM  10524 0C31 POPE5 273      65.668  25.968  98.122  1.00  0.00           C
ATOM  10527 1C31 POPE5 273      65.738  27.348  97.463  1.00  0.00           C
ATOM  10530 2C31 POPE5 273      66.018  27.318  95.952  1.00  0.00           C
ATOM  10533 3C31 POPE5 273      64.908  26.678  95.092  1.00  0.00           C
ATOM  10536 4C31 POPE5 273      63.508  27.268  95.352  1.00  0.00           C
ATOM  10539 5C31 POPE5 273      62.548  27.108  94.173  1.00  0.00           C
ATOM  10542 6C31 POPE5 273      62.758  28.138  93.062  1.00  0.00           C
ATOM  10546  NH3 POPE6 274     121.388  43.448 105.603  1.00  0.00           N
ATOM  10550  C12 POPE6 274     121.788  44.588 106.493  1.00  0.00           C
ATOM  10553  C11 POPE6 274     122.158  45.828 105.682  1.00  0.00           C
ATOM  10556  P   POPE6 274     122.588  48.378 106.022  1.00  0.00           P
ATOM  10557  O13 POPE6 274     121.508  49.338 106.342  1.00  0.00           O
ATOM  10558  O14 POPE6 274     123.968  48.658 106.482  1.00  0.00           O
ATOM  10559  O11 POPE6 274     122.658  48.158 104.463  1.00  0.00           O
ATOM  10560  O12 POPE6 274     122.158  46.958 106.552  1.00  0.00           O
ATOM  10561  C1  POPE6 274     121.548  48.528 103.652  1.00  0.00           C
ATOM  10564  C2  POPE6 274     121.758  47.988 102.233  1.00  0.00           C
ATOM  10566  O21 POPE6 274     120.568  48.368 101.512  1.00  0.00           O
ATOM  10567  C21 POPE6 274     120.738  48.568 100.223  1.00  0.00           C
ATOM  10568  O22 POPE6 274     121.778  48.368  99.613  1.00  0.00           O
ATOM  10569  C22 POPE6 274     119.438  48.978  99.543  1.00  0.00           C
ATOM  10572  C3  POPE6 274     121.998  46.438 102.262  1.00  0.00           C
ATOM  10575  O31 POPE6 274     122.308  45.858 100.983  1.00  0.00           O
ATOM  10576  C31 POPE6 274     122.468  44.518 101.032  1.00  0.00           C
ATOM  10577  O32 POPE6 274     122.448  43.858 102.052  1.00  0.00           O
ATOM  10578  C32 POPE6 274     122.638  43.988  99.613  1.00  0.00           C
ATOM  10581  C23 POPE6 274     119.308  50.518  99.403  1.00  0.00           C
ATOM  10584  C24 POPE6 274     118.108  50.928  98.553  1.00  0.00           C
ATOM  10587  C25 POPE6 274     118.268  50.518  97.083  1.00  0.00           C
ATOM  10590  C26 POPE6 274     117.258  51.208  96.162  1.00  0.00           C
ATOM  10593  C27 POPE6 274     117.548  50.928  94.683  1.00  0.00           C
ATOM  10596  C28 POPE6 274     116.608  51.688  93.732  1.00  0.00           C
ATOM  10599  C29 POPE6 274     116.838  51.278  92.303  1.00  0.00           C
ATOM  10601 0C21 POPE6 274     115.968  50.658  91.493  1.00  0.00           C
ATOM  10603 1C21 POPE6 274     114.538  50.298  91.833  1.00  0.00           C
ATOM  10606 2C21 POPE6 274     113.588  50.378  90.622  1.00  0.00           C
ATOM  10609 3C21 POPE6 274     113.578  51.748  89.923  1.00  0.00           C
ATOM  10612 4C21 POPE6 274     112.428  51.928  88.933  1.00  0.00           C
ATOM  10615 5C21 POPE6 274     111.038  52.108  89.572  1.00  0.00           C
ATOM  10618 6C21 POPE6 274     110.878  53.358  90.463  1.00  0.00           C
ATOM  10621 7C21 POPE6 274     111.138  54.678  89.723  1.00  0.00           C
ATOM  10624 8C21 POPE6 274     110.698  55.898  90.522  1.00  0.00           C
ATOM  10628  C33 POPE6 274     123.378  42.628  99.543  1.00  0.00           C
ATOM  10631  C34 POPE6 274     122.438  41.418  99.692  1.00  0.00           C
ATOM  10634  C35 POPE6 274     123.008  40.138  99.052  1.00  0.00           C
ATOM  10637  C36 POPE6 274     124.408  39.718  99.522  1.00  0.00           C
ATOM  10640  C37 POPE6 274     124.958  38.448  98.842  1.00  0.00           C
ATOM  10643  C38 POPE6 274     124.788  38.388  97.312  1.00  0.00           C
ATOM  10646  C39 POPE6 274     125.608  37.248  96.702  1.00  0.00           C
ATOM  10649 0C31 POPE6 274     125.288  36.988  95.223  1.00  0.00           C
ATOM  10652 1C31 POPE6 274     125.598  35.548  94.792  1.00  0.00           C
ATOM  10655 2C31 POPE6 274     125.048  35.198  93.402  1.00  0.00           C
ATOM  10658 3C31 POPE6 274     124.878  33.688  93.193  1.00  0.00           C
ATOM  10661 4C31 POPE6 274     124.108  33.358  91.912  1.00  0.00           C
ATOM  10664 5C31 POPE6 274     123.838  31.848  91.763  1.00  0.00           C
ATOM  10667 6C31 POPE6 274     122.978  31.498  90.542  1.00  0.00           C
ATOM  10671  NH3 POPE7 275     127.898  25.918 108.903  1.00  0.00           N
ATOM  10675  C12 POPE7 275     127.448  26.408 110.232  1.00  0.00           C
ATOM  10678  C11 POPE7 275     128.588  27.188 110.902  1.00  0.00           C
ATOM  10681  P   POPE7 275     128.188  29.518 109.832  1.00  0.00           P
ATOM  10682  O13 POPE7 275     127.058  29.458 110.783  1.00  0.00           O
ATOM  10683  O14 POPE7 275     129.058  30.708 109.852  1.00  0.00           O
ATOM  10684  O11 POPE7 275     127.648  29.128 108.392  1.00  0.00           O
ATOM  10685  O12 POPE7 275     129.078  28.248 110.083  1.00  0.00           O
ATOM  10686  C1  POPE7 275     127.448  30.118 107.393  1.00  0.00           C
ATOM  10689  C2  POPE7 275     126.388  29.628 106.372  1.00  0.00           C
ATOM  10691  O21 POPE7 275     126.158  30.598 105.342  1.00  0.00           O
ATOM  10692  C21 POPE7 275     127.118  30.828 104.473  1.00  0.00           C
ATOM  10693  O22 POPE7 275     128.218  30.298 104.452  1.00  0.00           O
ATOM  10694  C22 POPE7 275     126.568  31.808 103.452  1.00  0.00           C
ATOM  10697  C3  POPE7 275     125.038  29.348 107.103  1.00  0.00           C
ATOM  10700  O31 POPE7 275     124.028  28.808 106.232  1.00  0.00           O
ATOM  10701  C31 POPE7 275     124.018  27.488 106.082  1.00  0.00           C
ATOM  10702  O32 POPE7 275     124.808  26.708 106.592  1.00  0.00           O
ATOM  10703  C32 POPE7 275     122.928  27.088 105.103  1.00  0.00           C
ATOM  10706  C23 POPE7 275     127.528  32.148 102.282  1.00  0.00           C
ATOM  10709  C24 POPE7 275     126.738  32.628 101.062  1.00  0.00           C
ATOM  10712  C25 POPE7 275     126.318  31.478 100.122  1.00  0.00           C
ATOM  10715  C26 POPE7 275     125.488  31.968  98.923  1.00  0.00           C
ATOM  10718  C27 POPE7 275     125.508  31.038  97.702  1.00  0.00           C
ATOM  10721  C28 POPE7 275     124.748  31.678  96.533  1.00  0.00           C
ATOM  10724  C29 POPE7 275     124.478  30.728  95.393  1.00  0.00           C
ATOM  10726 0C21 POPE7 275     123.288  30.148  95.122  1.00  0.00           C
ATOM  10728 1C21 POPE7 275     122.048  30.328  95.962  1.00  0.00           C
ATOM  10731 2C21 POPE7 275     120.808  29.608  95.402  1.00  0.00           C
ATOM  10734 3C21 POPE7 275     120.118  30.348  94.242  1.00  0.00           C
ATOM  10737 4C21 POPE7 275     118.768  29.718  93.883  1.00  0.00           C
ATOM  10740 5C21 POPE7 275     117.918  30.518  92.872  1.00  0.00           C
ATOM  10743 6C21 POPE7 275     118.528  30.638  91.462  1.00  0.00           C
ATOM  10746 7C21 POPE7 275     117.458  31.028  90.423  1.00  0.00           C
ATOM  10749 8C21 POPE7 275     118.018  31.418  89.052  1.00  0.00           C
ATOM  10753  C33 POPE7 275     122.958  27.868 103.763  1.00  0.00           C
ATOM  10756  C34 POPE7 275     121.658  27.658 102.982  1.00  0.00           C
ATOM  10759  C35 POPE7 275     121.668  28.188 101.543  1.00  0.00           C
ATOM  10762  C36 POPE7 275     122.018  27.108 100.513  1.00  0.00           C
ATOM  10765  C37 POPE7 275     121.648  27.508  99.073  1.00  0.00           C
ATOM  10768  C38 POPE7 275     122.288  26.608  98.003  1.00  0.00           C
ATOM  10771  C39 POPE7 275     122.248  25.098  98.293  1.00  0.00           C
ATOM  10774 0C31 POPE7 275     120.868  24.428  98.103  1.00  0.00           C
ATOM  10777 1C31 POPE7 275     120.898  23.008  98.693  1.00  0.00           C
ATOM  10780 2C31 POPE7 275     120.358  21.898  97.783  1.00  0.00           C
ATOM  10783 3C31 POPE7 275     118.828  21.798  97.732  1.00  0.00           C
ATOM  10786 4C31 POPE7 275     118.358  20.418  97.243  1.00  0.00           C
ATOM  10789 5C31 POPE7 275     116.858  20.358  96.923  1.00  0.00           C
ATOM  10792 6C31 POPE7 275     116.358  18.948  96.602  1.00  0.00           C
ATOM  10796  NH3 POPE8 276      28.498 100.058 112.342  1.00  0.00           N
ATOM  10800  C12 POPE8 276      28.168  99.408 113.652  1.00  0.00           C
ATOM  10803  C11 POPE8 276      28.788  97.988 113.743  1.00  0.00           C
ATOM  10806  P   POPE8 276      28.928  95.698 112.503  1.00  0.00           P
ATOM  10807  O13 POPE8 276      27.628  94.988 112.533  1.00  0.00           O
ATOM  10808  O14 POPE8 276      29.968  95.328 113.483  1.00  0.00           O
ATOM  10809  O11 POPE8 276      29.608  95.648 111.082  1.00  0.00           O
ATOM  10810  O12 POPE8 276      28.538  97.238 112.552  1.00  0.00           O
ATOM  10811  C1  POPE8 276      28.938  95.318 109.873  1.00  0.00           C
ATOM  10814  C2  POPE8 276      29.898  95.488 108.662  1.00  0.00           C
ATOM  10816  O21 POPE8 276      30.098  94.188 108.053  1.00  0.00           O
ATOM  10817  C21 POPE8 276      30.618  94.148 106.842  1.00  0.00           C
ATOM  10818  O22 POPE8 276      31.718  93.718 106.552  1.00  0.00           O
ATOM  10819  C22 POPE8 276      29.598  94.618 105.802  1.00  0.00           C
ATOM  10822  C3  POPE8 276      31.258  96.148 109.102  1.00  0.00           C
ATOM  10825  O31 POPE8 276      32.308  96.128 108.112  1.00  0.00           O
ATOM  10826  C31 POPE8 276      32.218  96.978 107.103  1.00  0.00           C
ATOM  10827  O32 POPE8 276      31.328  97.798 106.932  1.00  0.00           O
ATOM  10828  C32 POPE8 276      33.428  96.758 106.202  1.00  0.00           C
ATOM  10831  C23 POPE8 276      30.068  94.478 104.342  1.00  0.00           C
ATOM  10834  C24 POPE8 276      28.938  94.848 103.382  1.00  0.00           C
ATOM  10837  C25 POPE8 276      29.378  95.088 101.932  1.00  0.00           C
ATOM  10840  C26 POPE8 276      28.218  95.618 101.073  1.00  0.00           C
ATOM  10843  C27 POPE8 276      28.678  96.148  99.702  1.00  0.00           C
ATOM  10846  C28 POPE8 276      27.628  97.048  99.003  1.00  0.00           C
ATOM  10849  C29 POPE8 276      26.388  96.308  98.582  1.00  0.00           C
ATOM  10851 0C21 POPE8 276      26.178  95.778  97.363  1.00  0.00           C
ATOM  10853 1C21 POPE8 276      27.178  95.788  96.232  1.00  0.00           C
ATOM  10856 2C21 POPE8 276      27.238  94.488  95.393  1.00  0.00           C
ATOM  10859 3C21 POPE8 276      27.268  93.188  96.213  1.00  0.00           C
ATOM  10862 4C21 POPE8 276      27.698  91.938  95.402  1.00  0.00           C
ATOM  10865 5C21 POPE8 276      27.188  91.938  93.952  1.00  0.00           C
ATOM  10868 6C21 POPE8 276      27.508  90.648  93.193  1.00  0.00           C
ATOM  10871 7C21 POPE8 276      27.038  90.718  91.742  1.00  0.00           C
ATOM  10874 8C21 POPE8 276      27.268  89.428  90.962  1.00  0.00           C
ATOM  10878  C33 POPE8 276      33.158  97.098 104.723  1.00  0.00           C
ATOM  10881  C34 POPE8 276      33.958  96.208 103.772  1.00  0.00           C
ATOM  10884  C35 POPE8 276      33.388  96.228 102.352  1.00  0.00           C
ATOM  10887  C36 POPE8 276      33.238  97.628 101.763  1.00  0.00           C
ATOM  10890  C37 POPE8 276      32.658  97.588 100.342  1.00  0.00           C
ATOM  10893  C38 POPE8 276      32.868  98.888  99.572  1.00  0.00           C
ATOM  10896  C39 POPE8 276      32.368  98.788  98.112  1.00  0.00           C
ATOM  10899 0C31 POPE8 276      33.148  99.688  97.142  1.00  0.00           C
ATOM  10902 1C31 POPE8 276      33.468  98.958  95.833  1.00  0.00           C
ATOM  10905 2C31 POPE8 276      34.358  99.778  94.882  1.00  0.00           C
ATOM  10908 3C31 POPE8 276      34.598  99.088  93.522  1.00  0.00           C
ATOM  10911 4C31 POPE8 276      35.258  97.708  93.613  1.00  0.00           C
ATOM  10914 5C31 POPE8 276      35.628  97.168  92.223  1.00  0.00           C
ATOM  10917 6C31 POPE8 276      35.998  95.688  92.183  1.00  0.00           C
ATOM  10921  NH3 POPE9 277     104.158 128.208  65.643  1.00  0.00           N
ATOM  10925  C12 POPE9 277     104.708 129.148  66.652  1.00  0.00           C
ATOM  10928  C11 POPE9 277     106.098 129.638  66.273  1.00  0.00           C
ATOM  10931  P   POPE9 277     106.608 132.158  66.582  1.00  0.00           P
ATOM  10932  O13 POPE9 277     107.848 132.188  65.783  1.00  0.00           O
ATOM  10933  O14 POPE9 277     105.338 132.538  65.903  1.00  0.00           O
ATOM  10934  O11 POPE9 277     106.708 133.078  67.873  1.00  0.00           O
ATOM  10935  O12 POPE9 277     106.448 130.698  67.162  1.00  0.00           O
ATOM  10936  C1  POPE9 277     106.678 132.578  69.222  1.00  0.00           C
ATOM  10939  C2  POPE9 277     105.238 132.428  69.812  1.00  0.00           C
ATOM  10941  O21 POPE9 277     105.228 132.738  71.222  1.00  0.00           O
ATOM  10942  C21 POPE9 277     105.388 131.798  72.132  1.00  0.00           C
ATOM  10943  O22 POPE9 277     105.798 130.668  71.973  1.00  0.00           O
ATOM  10944  C22 POPE9 277     104.938 132.368  73.483  1.00  0.00           C
ATOM  10947  C3  POPE9 277     104.568 131.078  69.412  1.00  0.00           C
ATOM  10950  O31 POPE9 277     103.448 130.698  70.253  1.00  0.00           O
ATOM  10951  C31 POPE9 277     103.278 129.388  70.402  1.00  0.00           C
ATOM  10952  O32 POPE9 277     103.958 128.508  69.873  1.00  0.00           O
ATOM  10953  C32 POPE9 277     102.138 129.098  71.372  1.00  0.00           C
ATOM  10956  C23 POPE9 277     104.788 131.288  74.593  1.00  0.00           C
ATOM  10959  C24 POPE9 277     104.078 131.858  75.822  1.00  0.00           C
ATOM  10962  C25 POPE9 277     103.898 130.858  76.973  1.00  0.00           C
ATOM  10965  C26 POPE9 277     103.208 131.538  78.162  1.00  0.00           C
ATOM  10968  C27 POPE9 277     102.558 130.568  79.163  1.00  0.00           C
ATOM  10971  C28 POPE9 277     101.648 131.308  80.153  1.00  0.00           C
ATOM  10974  C29 POPE9 277     100.848 130.348  80.993  1.00  0.00           C
ATOM  10976 0C21 POPE9 277     100.658 130.408  82.323  1.00  0.00           C
ATOM  10978 1C21 POPE9 277     101.138 131.468  83.272  1.00  0.00           C
ATOM  10981 2C21 POPE9 277     100.218 131.448  84.512  1.00  0.00           C
ATOM  10984 3C21 POPE9 277     100.508 132.578  85.503  1.00  0.00           C
ATOM  10987 4C21 POPE9 277      99.448 132.648  86.602  1.00  0.00           C
ATOM  10990 5C21 POPE9 277      99.748 133.738  87.633  1.00  0.00           C
ATOM  10993 6C21 POPE9 277     100.858 133.328  88.602  1.00  0.00           C
ATOM  10996 7C21 POPE9 277     101.308 134.468  89.512  1.00  0.00           C
ATOM  10999 8C21 POPE9 277     102.348 133.998  90.522  1.00  0.00           C
ATOM  11003  C33 POPE9 277     102.518 127.988  72.373  1.00  0.00           C
ATOM  11006  C34 POPE9 277     101.448 127.748  73.442  1.00  0.00           C
ATOM  11009  C35 POPE9 277     100.398 126.708  73.022  1.00  0.00           C
ATOM  11012  C36 POPE9 277     100.718 125.258  73.413  1.00  0.00           C
ATOM  11015  C37 POPE9 277      99.488 124.348  73.263  1.00  0.00           C
ATOM  11018  C38 POPE9 277      99.728 122.888  73.652  1.00  0.00           C
ATOM  11021  C39 POPE9 277      98.478 121.998  73.512  1.00  0.00           C
ATOM  11024 0C31 POPE9 277      97.408 122.238  74.583  1.00  0.00           C
ATOM  11027 1C31 POPE9 277      96.228 121.258  74.423  1.00  0.00           C
ATOM  11030 2C31 POPE9 277      95.148 121.408  75.503  1.00  0.00           C
ATOM  11033 3C31 POPE9 277      94.308 120.138  75.713  1.00  0.00           C
ATOM  11036 4C31 POPE9 277      93.268 120.278  76.823  1.00  0.00           C
ATOM  11039 5C31 POPE9 277      92.558 118.948  77.122  1.00  0.00           C
ATOM  11042 6C31 POPE9 277      91.598 119.018  78.312  1.00  0.00           C
ATOM  11046  NH3 POPE  278      73.508  99.488 111.912  1.00  0.00           N
ATOM  11050  C12 POPE  278      73.638  98.488 110.793  1.00  0.00           C
ATOM  11053  C11 POPE  278      72.708  97.288 111.012  1.00  0.00           C
ATOM  11056  P   POPE  278      70.818  97.318 109.222  1.00  0.00           P
ATOM  11057  O13 POPE  278      70.638  96.858 107.842  1.00  0.00           O
ATOM  11058  O14 POPE  278      69.828  96.898 110.243  1.00  0.00           O
ATOM  11059  O11 POPE  278      70.998  98.888 109.222  1.00  0.00           O
ATOM  11060  O12 POPE  278      72.218  96.818 109.762  1.00  0.00           O
ATOM  11061  C1  POPE  278      70.248  99.688 108.293  1.00  0.00           C
ATOM  11064  C2  POPE  278      70.978  99.838 106.923  1.00  0.00           C
ATOM  11066  O21 POPE  278      71.638 101.118 106.772  1.00  0.00           O
ATOM  11067  C21 POPE  278      70.828 102.168 106.582  1.00  0.00           C
ATOM  11068  O22 POPE  278      69.618 102.158 106.702  1.00  0.00           O
ATOM  11069  C22 POPE  278      71.668 103.388 106.213  1.00  0.00           C
ATOM  11072  C3  POPE  278      70.118  99.438 105.682  1.00  0.00           C
ATOM  11075  O31 POPE  278      70.898  99.598 104.473  1.00  0.00           O
ATOM  11076  C31 POPE  278      70.198  99.598 103.343  1.00  0.00           C
ATOM  11077  O32 POPE  278      69.008  99.378 103.232  1.00  0.00           O
ATOM  11078  C32 POPE  278      71.158 100.058 102.212  1.00  0.00           C
ATOM  11081  C23 POPE  278      70.798 104.628 105.863  1.00  0.00           C
ATOM  11084  C24 POPE  278      70.418 104.758 104.393  1.00  0.00           C
ATOM  11087  C25 POPE  278      69.468 103.688 103.842  1.00  0.00           C
ATOM  11090  C26 POPE  278      69.118 103.968 102.382  1.00  0.00           C
ATOM  11093  C27 POPE  278      68.078 102.978 101.853  1.00  0.00           C
ATOM  11096  C28 POPE  278      67.668 103.178 100.382  1.00  0.00           C
ATOM  11099  C29 POPE  278      66.748 104.358 100.202  1.00  0.00           C
ATOM  11101 0C21 POPE  278      65.688 104.418  99.372  1.00  0.00           C
ATOM  11103 1C21 POPE  278      65.248 103.358  98.392  1.00  0.00           C
ATOM  11106 2C21 POPE  278      64.798 103.948  97.043  1.00  0.00           C
ATOM  11109 3C21 POPE  278      63.498 104.758  97.132  1.00  0.00           C
ATOM  11112 4C21 POPE  278      62.818 104.948  95.772  1.00  0.00           C
ATOM  11115 5C21 POPE  278      63.648 105.708  94.733  1.00  0.00           C
ATOM  11118 6C21 POPE  278      62.838 105.968  93.452  1.00  0.00           C
ATOM  11121 7C21 POPE  278      63.698 106.408  92.262  1.00  0.00           C
ATOM  11124 8C21 POPE  278      62.888 106.718  91.003  1.00  0.00           C
ATOM  11128  C33 POPE  278      70.668  99.838 100.762  1.00  0.00           C
ATOM  11131  C34 POPE  278      71.248 100.848  99.743  1.00  0.00           C
ATOM  11134  C35 POPE  278      71.588 100.218  98.382  1.00  0.00           C
ATOM  11137  C36 POPE  278      71.558 101.218  97.202  1.00  0.00           C
ATOM  11140  C37 POPE  278      72.168 100.638  95.913  1.00  0.00           C
ATOM  11143  C38 POPE  278      72.288 101.658  94.772  1.00  0.00           C
ATOM  11146  C39 POPE  278      70.968 102.008  94.082  1.00  0.00           C
ATOM  11149 0C31 POPE  278      70.578 101.028  92.963  1.00  0.00           C
ATOM  11152 1C31 POPE  278      69.358 101.508  92.163  1.00  0.00           C
ATOM  11155 2C31 POPE  278      69.098 100.698  90.882  1.00  0.00           C
ATOM  11158 3C31 POPE  278      70.178 100.848  89.792  1.00  0.00           C
ATOM  11161 4C31 POPE  278      70.228 102.238  89.143  1.00  0.00           C
ATOM  11164 5C31 POPE  278      71.508 102.458  88.322  1.00  0.00           C
ATOM  11167 6C31 POPE  278      71.598 103.848  87.683  1.00  0.00           C
ATOM  11171  NH3 POPE  279      15.478  32.008  66.812  1.00  0.00           N
ATOM  11175  C12 POPE  279      14.948  32.258  65.423  1.00  0.00           C
ATOM  11178  C11 POPE  279      14.518  33.718  65.173  1.00  0.00           C
ATOM  11181  P   POPE  279      16.038  35.738  65.932  1.00  0.00           P
ATOM  11182  O13 POPE  279      17.448  36.088  65.632  1.00  0.00           O
ATOM  11183  O14 POPE  279      15.068  36.858  65.903  1.00  0.00           O
ATOM  11184  O11 POPE  279      15.918  34.968  67.312  1.00  0.00           O
ATOM  11185  O12 POPE  279      15.618  34.598  64.942  1.00  0.00           O
ATOM  11186  C1  POPE  279      16.688  35.378  68.452  1.00  0.00           C
ATOM  11189  C2  POPE  279      16.278  34.518  69.683  1.00  0.00           C
ATOM  11191  O21 POPE  279      16.388  35.228  70.933  1.00  0.00           O
ATOM  11192  C21 POPE  279      17.618  35.578  71.342  1.00  0.00           C
ATOM  11193  O22 POPE  279      18.648  35.408  70.713  1.00  0.00           O
ATOM  11194  C22 POPE  279      17.508  36.208  72.732  1.00  0.00           C
ATOM  11197  C3  POPE  279      16.928  33.098  69.722  1.00  0.00           C
ATOM  11200  O31 POPE  279      15.918  32.058  69.743  1.00  0.00           O
ATOM  11201  C31 POPE  279      15.458  31.448  70.853  1.00  0.00           C
ATOM  11202  O32 POPE  279      14.548  30.638  70.822  1.00  0.00           O
ATOM  11203  C32 POPE  279      16.138  31.898  72.153  1.00  0.00           C
ATOM  11206  C23 POPE  279      18.268  35.448  73.842  1.00  0.00           C
ATOM  11209  C24 POPE  279      19.588  36.128  74.242  1.00  0.00           C
ATOM  11212  C25 POPE  279      19.708  36.388  75.752  1.00  0.00           C
ATOM  11215  C26 POPE  279      18.738  37.448  76.302  1.00  0.00           C
ATOM  11218  C27 POPE  279      19.158  37.918  77.703  1.00  0.00           C
ATOM  11221  C28 POPE  279      18.168  38.868  78.392  1.00  0.00           C
ATOM  11224  C29 POPE  279      18.038  40.208  77.712  1.00  0.00           C
ATOM  11226 0C21 POPE  279      18.748  41.328  77.992  1.00  0.00           C
ATOM  11228 1C21 POPE  279      19.828  41.458  79.032  1.00  0.00           C
ATOM  11231 2C21 POPE  279      19.468  42.408  80.183  1.00  0.00           C
ATOM  11234 3C21 POPE  279      18.168  42.028  80.923  1.00  0.00           C
ATOM  11237 4C21 POPE  279      18.198  42.458  82.393  1.00  0.00           C
ATOM  11240 5C21 POPE  279      16.898  42.178  83.143  1.00  0.00           C
ATOM  11243 6C21 POPE  279      15.798  43.188  82.793  1.00  0.00           C
ATOM  11246 7C21 POPE  279      14.848  43.478  83.962  1.00  0.00           C
ATOM  11249 8C21 POPE  279      14.068  44.778  83.783  1.00  0.00           C
ATOM  11253  C33 POPE  279      15.348  31.458  73.403  1.00  0.00           C
ATOM  11256  C34 POPE  279      15.888  32.088  74.692  1.00  0.00           C
ATOM  11259  C35 POPE  279      14.968  31.848  75.913  1.00  0.00           C
ATOM  11262  C36 POPE  279      15.488  32.478  77.212  1.00  0.00           C
ATOM  11265  C37 POPE  279      14.508  32.338  78.382  1.00  0.00           C
ATOM  11268  C38 POPE  279      15.098  32.858  79.702  1.00  0.00           C
ATOM  11271  C39 POPE  279      14.238  32.578  80.952  1.00  0.00           C
ATOM  11274 0C31 POPE  279      13.158  33.628  81.252  1.00  0.00           C
ATOM  11277 1C31 POPE  279      12.538  33.398  82.643  1.00  0.00           C
ATOM  11280 2C31 POPE  279      11.798  34.618  83.223  1.00  0.00           C
ATOM  11283 3C31 POPE  279      11.108  34.318  84.562  1.00  0.00           C
ATOM  11286 4C31 POPE  279      10.768  35.588  85.352  1.00  0.00           C
ATOM  11289 5C31 POPE  279       9.818  35.338  86.543  1.00  0.00           C
ATOM  11292 6C31 POPE  279       9.468  36.598  87.352  1.00  0.00           C
ATOM  11296  NH3 POPE  280      60.508 101.968  69.893  1.00  0.00           N
ATOM  11300  C12 POPE  280      61.788 101.838  69.102  1.00  0.00           C
ATOM  11303  C11 POPE  280      62.658 103.088  69.253  1.00  0.00           C
ATOM  11306  P   POPE  280      64.788 104.258  68.372  1.00  0.00           P
ATOM  11307  O13 POPE  280      65.608 104.288  69.603  1.00  0.00           O
ATOM  11308  O14 POPE  280      65.568 104.268  67.112  1.00  0.00           O
ATOM  11309  O11 POPE  280      63.808 105.488  68.413  1.00  0.00           O
ATOM  11310  O12 POPE  280      63.818 103.008  68.413  1.00  0.00           O
ATOM  11311  C1  POPE  280      64.208 106.808  68.792  1.00  0.00           C
ATOM  11314  C2  POPE  280      63.058 107.518  69.593  1.00  0.00           C
ATOM  11316  O21 POPE  280      63.558 108.368  70.632  1.00  0.00           O
ATOM  11317  C21 POPE  280      64.118 107.788  71.672  1.00  0.00           C
ATOM  11318  O22 POPE  280      64.388 106.608  71.803  1.00  0.00           O
ATOM  11319  C22 POPE  280      64.348 108.828  72.773  1.00  0.00           C
ATOM  11322  C3  POPE  280      62.018 106.498  70.133  1.00  0.00           C
ATOM  11325  O31 POPE  280      61.068 107.108  71.042  1.00  0.00           O
ATOM  11326  C31 POPE  280      60.668 106.308  72.033  1.00  0.00           C
ATOM  11327  O32 POPE  280      61.058 105.178  72.233  1.00  0.00           O
ATOM  11328  C32 POPE  280      59.638 107.048  72.882  1.00  0.00           C
ATOM  11331  C23 POPE  280      63.238 108.728  73.842  1.00  0.00           C
ATOM  11334  C24 POPE  280      63.668 109.308  75.183  1.00  0.00           C
ATOM  11337  C25 POPE  280      63.848 110.828  75.203  1.00  0.00           C
ATOM  11340  C26 POPE  280      64.478 111.248  76.532  1.00  0.00           C
ATOM  11343  C27 POPE  280      64.498 112.758  76.772  1.00  0.00           C
ATOM  11346  C28 POPE  280      65.178 113.128  78.103  1.00  0.00           C
ATOM  11349  C29 POPE  280      64.308 112.788  79.292  1.00  0.00           C
ATOM  11351 0C21 POPE  280      63.678 113.688  80.052  1.00  0.00           C
ATOM  11353 1C21 POPE  280      63.758 115.178  79.812  1.00  0.00           C
ATOM  11356 2C21 POPE  280      62.918 116.018  80.783  1.00  0.00           C
ATOM  11359 3C21 POPE  280      61.418 115.948  80.463  1.00  0.00           C
ATOM  11362 4C21 POPE  280      60.598 116.998  81.232  1.00  0.00           C
ATOM  11365 5C21 POPE  280      60.108 116.538  82.603  1.00  0.00           C
ATOM  11368 6C21 POPE  280      59.028 115.448  82.493  1.00  0.00           C
ATOM  11371 7C21 POPE  280      58.278 115.198  83.812  1.00  0.00           C
ATOM  11374 8C21 POPE  280      57.348 113.988  83.722  1.00  0.00           C
ATOM  11378  C33 POPE  280      58.968 106.168  73.962  1.00  0.00           C
ATOM  11381  C34 POPE  280      57.688 106.838  74.463  1.00  0.00           C
ATOM  11384  C35 POPE  280      57.128 106.248  75.763  1.00  0.00           C
ATOM  11387  C36 POPE  280      57.848 106.808  76.993  1.00  0.00           C
ATOM  11390  C37 POPE  280      57.058 106.688  78.312  1.00  0.00           C
ATOM  11393  C38 POPE  280      55.738 107.468  78.372  1.00  0.00           C
ATOM  11396  C39 POPE  280      55.888 108.998  78.343  1.00  0.00           C
ATOM  11399 0C31 POPE  280      54.638 109.708  77.802  1.00  0.00           C
ATOM  11402 1C31 POPE  280      54.798 111.238  77.732  1.00  0.00           C
ATOM  11405 2C31 POPE  280      53.758 111.928  76.833  1.00  0.00           C
ATOM  11408 3C31 POPE  280      52.338 112.058  77.412  1.00  0.00           C
ATOM  11411 4C31 POPE  280      52.268 112.978  78.643  1.00  0.00           C
ATOM  11414 5C31 POPE  280      50.838 113.348  79.032  1.00  0.00           C
ATOM  11417 6C31 POPE  280      50.738 114.088  80.372  1.00  0.00           C
ATOM  11421  NH3 POPE  281      77.928  48.708 111.582  1.00  0.00           N
ATOM  11425  C12 POPE  281      77.378  50.108 111.732  1.00  0.00           C
ATOM  11428  C11 POPE  281      75.888  50.208 111.393  1.00  0.00           C
ATOM  11431  P   POPE  281      73.968  51.868 112.142  1.00  0.00           P
ATOM  11432  O13 POPE  281      73.598  52.518 113.413  1.00  0.00           O
ATOM  11433  O14 POPE  281      72.968  50.928 111.582  1.00  0.00           O
ATOM  11434  O11 POPE  281      74.408  52.958 111.092  1.00  0.00           O
ATOM  11435  O12 POPE  281      75.258  51.008 112.393  1.00  0.00           O
ATOM  11436  C1  POPE  281      74.078  52.788 109.712  1.00  0.00           C
ATOM  11439  C2  POPE  281      74.948  53.718 108.822  1.00  0.00           C
ATOM  11441  O21 POPE  281      74.718  53.448 107.432  1.00  0.00           O
ATOM  11442  C21 POPE  281      75.198  52.348 106.862  1.00  0.00           C
ATOM  11443  O22 POPE  281      75.578  51.348 107.432  1.00  0.00           O
ATOM  11444  C22 POPE  281      75.168  52.588 105.352  1.00  0.00           C
ATOM  11447  C3  POPE  281      76.468  53.728 109.183  1.00  0.00           C
ATOM  11450  O31 POPE  281      77.128  54.748 108.392  1.00  0.00           O
ATOM  11451  C31 POPE  281      77.788  54.308 107.312  1.00  0.00           C
ATOM  11452  O32 POPE  281      77.958  53.148 107.002  1.00  0.00           O
ATOM  11453  C32 POPE  281      78.208  55.498 106.442  1.00  0.00           C
ATOM  11456  C23 POPE  281      76.058  51.618 104.543  1.00  0.00           C
ATOM  11459  C24 POPE  281      75.638  51.528 103.073  1.00  0.00           C
ATOM  11462  C25 POPE  281      75.798  52.848 102.303  1.00  0.00           C
ATOM  11465  C26 POPE  281      74.808  52.988 101.132  1.00  0.00           C
ATOM  11468  C27 POPE  281      74.858  54.398 100.542  1.00  0.00           C
ATOM  11471  C28 POPE  281      73.928  54.598  99.333  1.00  0.00           C
ATOM  11474  C29 POPE  281      74.348  55.848  98.602  1.00  0.00           C
ATOM  11476 0C21 POPE  281      73.708  57.028  98.613  1.00  0.00           C
ATOM  11478 1C21 POPE  281      72.408  57.358  99.283  1.00  0.00           C
ATOM  11481 2C21 POPE  281      71.918  58.748  98.833  1.00  0.00           C
ATOM  11484 3C21 POPE  281      71.518  58.798  97.352  1.00  0.00           C
ATOM  11487 4C21 POPE  281      71.638  60.198  96.732  1.00  0.00           C
ATOM  11490 5C21 POPE  281      71.008  60.258  95.332  1.00  0.00           C
ATOM  11493 6C21 POPE  281      71.808  59.488  94.283  1.00  0.00           C
ATOM  11496 7C21 POPE  281      71.018  59.228  93.003  1.00  0.00           C
ATOM  11499 8C21 POPE  281      71.858  58.538  91.923  1.00  0.00           C
ATOM  11503  C33 POPE  281      78.638  55.048 105.022  1.00  0.00           C
ATOM  11506  C34 POPE  281      78.708  56.218 104.023  1.00  0.00           C
ATOM  11509  C35 POPE  281      79.708  55.998 102.863  1.00  0.00           C
ATOM  11512  C36 POPE  281      79.428  54.748 102.002  1.00  0.00           C
ATOM  11515  C37 POPE  281      80.408  54.618 100.812  1.00  0.00           C
ATOM  11518  C38 POPE  281      80.218  53.298 100.042  1.00  0.00           C
ATOM  11521  C39 POPE  281      81.188  53.088  98.862  1.00  0.00           C
ATOM  11524 0C31 POPE  281      81.118  54.198  97.802  1.00  0.00           C
ATOM  11527 1C31 POPE  281      81.738  53.778  96.452  1.00  0.00           C
ATOM  11530 2C31 POPE  281      81.638  54.898  95.402  1.00  0.00           C
ATOM  11533 3C31 POPE  281      81.988  54.428  93.982  1.00  0.00           C
ATOM  11536 4C31 POPE  281      80.818  53.768  93.243  1.00  0.00           C
ATOM  11539 5C31 POPE  281      81.128  53.468  91.772  1.00  0.00           C
ATOM  11542 6C31 POPE  281      79.898  53.548  90.863  1.00  0.00           C
ATOM  11546  NH3 POPE  282     134.154  55.158 105.812  1.00  0.00           N
ATOM  11550  C12 POPE  282     134.364  56.578 106.193  1.00  0.00           C
ATOM  11553  C11 POPE  282     133.438  57.428 105.312  1.00  0.00           C
ATOM  11556  P   POPE  282     132.318  57.668 103.003  1.00  0.00           P
ATOM  11557  O13 POPE  282     133.118  58.558 102.142  1.00  0.00           O
ATOM  11558  O14 POPE  282     131.258  58.258 103.833  1.00  0.00           O
ATOM  11559  O11 POPE  282     131.628  56.558 102.132  1.00  0.00           O
ATOM  11560  O12 POPE  282     133.318  56.888 103.973  1.00  0.00           O
ATOM  11561  C1  POPE  282     132.338  55.958 101.053  1.00  0.00           C
ATOM  11564  C2  POPE  282     131.368  55.398  99.982  1.00  0.00           C
ATOM  11566  O21 POPE  282     132.178  54.728  99.023  1.00  0.00           O
ATOM  11567  C21 POPE  282     131.788  53.528  98.662  1.00  0.00           C
ATOM  11568  O22 POPE  282     130.888  52.878  99.173  1.00  0.00           O
ATOM  11569  C22 POPE  282     132.638  53.098  97.472  1.00  0.00           C
ATOM  11572  C3  POPE  282     130.588  56.518  99.253  1.00  0.00           C
ATOM  11575  O31 POPE  282     129.628  55.948  98.343  1.00  0.00           O
ATOM  11576  C31 POPE  282     128.718  56.798  97.893  1.00  0.00           C
ATOM  11577  O32 POPE  282     128.648  57.978  98.182  1.00  0.00           O
ATOM  11578  C32 POPE  282     127.808  56.098  96.882  1.00  0.00           C
ATOM  11581  C23 POPE  282     132.688  51.568  97.282  1.00  0.00           C
ATOM  11584  C24 POPE  282     133.858  51.128  96.403  1.00  0.00           C
ATOM  11587  C25 POPE  282     134.044  51.888  95.072  1.00  0.00           C
ATOM  11590  C26 POPE  282     132.898  51.728  94.073  1.00  0.00           C
ATOM  11593  C27 POPE  282     133.268  52.258  92.673  1.00  0.00           C
ATOM  11596  C28 POPE  282     132.128  52.178  91.632  1.00  0.00           C
ATOM  11599  C29 POPE  282     131.718  50.758  91.312  1.00  0.00           C
ATOM  11601 0C21 POPE  282     131.718  50.148  90.103  1.00  0.00           C
ATOM  11603 1C21 POPE  282     132.168  50.728  88.792  1.00  0.00           C
ATOM  11606 2C21 POPE  282     131.008  50.968  87.802  1.00  0.00           C
ATOM  11609 3C21 POPE  282     129.968  51.988  88.302  1.00  0.00           C
ATOM  11612 4C21 POPE  282     129.128  52.618  87.183  1.00  0.00           C
ATOM  11615 5C21 POPE  282     128.308  51.608  86.372  1.00  0.00           C
ATOM  11618 6C21 POPE  282     127.558  52.258  85.202  1.00  0.00           C
ATOM  11621 7C21 POPE  282     126.878  51.218  84.312  1.00  0.00           C
ATOM  11624 8C21 POPE  282     126.038  51.828  83.202  1.00  0.00           C
ATOM  11628  C33 POPE  282     128.438  56.108  95.463  1.00  0.00           C
ATOM  11631  C34 POPE  282     129.288  54.858  95.202  1.00  0.00           C
ATOM  11634  C35 POPE  282     130.148  54.878  93.923  1.00  0.00           C
ATOM  11637  C36 POPE  282     129.508  55.618  92.732  1.00  0.00           C
ATOM  11640  C37 POPE  282     130.358  55.548  91.452  1.00  0.00           C
ATOM  11643  C38 POPE  282     129.988  56.658  90.442  1.00  0.00           C
ATOM  11646  C39 POPE  282     131.048  56.908  89.372  1.00  0.00           C
ATOM  11649 0C31 POPE  282     131.228  55.758  88.372  1.00  0.00           C
ATOM  11652 1C31 POPE  282     132.038  56.218  87.152  1.00  0.00           C
ATOM  11655 2C31 POPE  282     132.268  55.118  86.102  1.00  0.00           C
ATOM  11658 3C31 POPE  282     133.508  54.258  86.372  1.00  0.00           C
ATOM  11661 4C31 POPE  282     134.824  55.018  86.102  1.00  0.00           C
ATOM  11664 5C31 POPE  282     136.014  54.098  85.833  1.00  0.00           C
ATOM  11667 6C31 POPE  282     137.264  54.838  85.342  1.00  0.00           C
ATOM  11671  NH3 POPE  283      68.438  76.118  70.232  1.00  0.00           N
ATOM  11675  C12 POPE  283      67.658  75.058  70.972  1.00  0.00           C
ATOM  11678  C11 POPE  283      66.248  74.958  70.372  1.00  0.00           C
ATOM  11681  P   POPE  283      64.188  73.388  70.302  1.00  0.00           P
ATOM  11682  O13 POPE  283      64.088  71.918  70.312  1.00  0.00           O
ATOM  11683  O14 POPE  283      63.918  74.038  69.003  1.00  0.00           O
ATOM  11684  O11 POPE  283      63.268  73.998  71.442  1.00  0.00           O
ATOM  11685  O12 POPE  283      65.598  73.798  70.853  1.00  0.00           O
ATOM  11686  C1  POPE  283      62.658  73.118  72.412  1.00  0.00           C
ATOM  11689  C2  POPE  283      62.448  73.778  73.813  1.00  0.00           C
ATOM  11691  O21 POPE  283      62.218  72.698  74.753  1.00  0.00           O
ATOM  11692  C21 POPE  283      63.078  72.668  75.763  1.00  0.00           C
ATOM  11693  O22 POPE  283      63.988  73.468  75.923  1.00  0.00           O
ATOM  11694  C22 POPE  283      62.858  71.478  76.683  1.00  0.00           C
ATOM  11697  C3  POPE  283      61.268  74.798  73.883  1.00  0.00           C
ATOM  11700  O31 POPE  283      61.288  75.588  75.103  1.00  0.00           O
ATOM  11701  C31 POPE  283      60.808  76.828  74.982  1.00  0.00           C
ATOM  11702  O32 POPE  283      60.768  77.468  73.942  1.00  0.00           O
ATOM  11703  C32 POPE  283      60.268  77.318  76.322  1.00  0.00           C
ATOM  11706  C23 POPE  283      63.278  71.768  78.153  1.00  0.00           C
ATOM  11709  C24 POPE  283      62.078  72.078  79.052  1.00  0.00           C
ATOM  11712  C25 POPE  283      62.428  72.108  80.542  1.00  0.00           C
ATOM  11715  C26 POPE  283      61.218  72.398  81.423  1.00  0.00           C
ATOM  11718  C27 POPE  283      61.328  71.748  82.812  1.00  0.00           C
ATOM  11721  C28 POPE  283      60.198  72.188  83.763  1.00  0.00           C
ATOM  11724  C29 POPE  283      60.198  71.438  85.072  1.00  0.00           C
ATOM  11726 0C21 POPE  283      60.958  71.728  86.143  1.00  0.00           C
ATOM  11728 1C21 POPE  283      62.008  72.808  86.222  1.00  0.00           C
ATOM  11731 2C21 POPE  283      63.278  72.348  86.963  1.00  0.00           C
ATOM  11734 3C21 POPE  283      63.078  72.228  88.493  1.00  0.00           C
ATOM  11737 4C21 POPE  283      64.398  71.918  89.222  1.00  0.00           C
ATOM  11740 5C21 POPE  283      64.358  72.218  90.723  1.00  0.00           C
ATOM  11743 6C21 POPE  283      63.638  71.168  91.573  1.00  0.00           C
ATOM  11746 7C21 POPE  283      63.918  71.368  93.073  1.00  0.00           C
ATOM  11749 8C21 POPE  283      63.328  70.278  93.973  1.00  0.00           C
ATOM  11753  C33 POPE  283      60.938  78.588  76.903  1.00  0.00           C
ATOM  11756  C34 POPE  283      60.788  78.538  78.423  1.00  0.00           C
ATOM  11759  C35 POPE  283      61.188  79.788  79.213  1.00  0.00           C
ATOM  11762  C36 POPE  283      60.148  80.908  79.132  1.00  0.00           C
ATOM  11765  C37 POPE  283      60.428  81.988  80.183  1.00  0.00           C
ATOM  11768  C38 POPE  283      59.458  83.188  80.122  1.00  0.00           C
ATOM  11771  C39 POPE  283      59.948  84.358  80.983  1.00  0.00           C
ATOM  11774 0C31 POPE  283      59.838  84.118  82.493  1.00  0.00           C
ATOM  11777 1C31 POPE  283      60.448  85.278  83.293  1.00  0.00           C
ATOM  11780 2C31 POPE  283      60.948  84.848  84.683  1.00  0.00           C
ATOM  11783 3C31 POPE  283      59.828  84.508  85.662  1.00  0.00           C
ATOM  11786 4C31 POPE  283      60.388  83.948  86.982  1.00  0.00           C
ATOM  11789 5C31 POPE  283      59.328  83.828  88.083  1.00  0.00           C
ATOM  11792 6C31 POPE  283      59.868  83.238  89.382  1.00  0.00           C
ATOM  11796  NH3 POPE  284       3.648  80.038 109.132  1.00  0.00           N
ATOM  11800  C12 POPE  284       4.998  79.368 109.143  1.00  0.00           C
ATOM  11803  C11 POPE  284       4.928  77.868 109.482  1.00  0.00           C
ATOM  11806  P   POPE  284       6.538  75.838 109.673  1.00  0.00           P
ATOM  11807  O13 POPE  284       6.658  75.248 111.022  1.00  0.00           O
ATOM  11808  O14 POPE  284       5.608  75.238 108.713  1.00  0.00           O
ATOM  11809  O11 POPE  284       7.968  75.808 109.012  1.00  0.00           O
ATOM  11810  O12 POPE  284       6.248  77.398 109.782  1.00  0.00           O
ATOM  11811  C1  POPE  284       8.268  76.558 107.823  1.00  0.00           C
ATOM  11814  C2  POPE  284       9.218  75.718 106.923  1.00  0.00           C
ATOM  11816  O21 POPE  284       9.988  76.508 105.993  1.00  0.00           O
ATOM  11817  C21 POPE  284       9.338  77.248 105.103  1.00  0.00           C
ATOM  11818  O22 POPE  284       8.128  77.298 104.972  1.00  0.00           O
ATOM  11819  C22 POPE  284      10.308  77.948 104.173  1.00  0.00           C
ATOM  11822  C3  POPE  284       8.518  74.498 106.253  1.00  0.00           C
ATOM  11825  O31 POPE  284       9.478  73.468 105.933  1.00  0.00           O
ATOM  11826  C31 POPE  284       9.668  73.168 104.652  1.00  0.00           C
ATOM  11827  O32 POPE  284       9.238  73.808 103.702  1.00  0.00           O
ATOM  11828  C32 POPE  284      10.638  71.998 104.533  1.00  0.00           C
ATOM  11831  C23 POPE  284       9.928  77.668 102.702  1.00  0.00           C
ATOM  11834  C24 POPE  284      11.018  78.128 101.742  1.00  0.00           C
ATOM  11837  C25 POPE  284      10.678  77.828 100.283  1.00  0.00           C
ATOM  11840  C26 POPE  284      11.798  78.288  99.353  1.00  0.00           C
ATOM  11843  C27 POPE  284      11.588  77.908  97.882  1.00  0.00           C
ATOM  11846  C28 POPE  284      12.858  78.058  97.022  1.00  0.00           C
ATOM  11849  C29 POPE  284      13.498  79.428  97.122  1.00  0.00           C
ATOM  11851 0C21 POPE  284      13.908  80.198  96.113  1.00  0.00           C
ATOM  11853 1C21 POPE  284      13.808  79.838  94.652  1.00  0.00           C
ATOM  11856 2C21 POPE  284      13.888  81.088  93.763  1.00  0.00           C
ATOM  11859 3C21 POPE  284      13.858  80.748  92.262  1.00  0.00           C
ATOM  11862 4C21 POPE  284      14.128  81.988  91.412  1.00  0.00           C
ATOM  11865 5C21 POPE  284      14.128  81.738  89.902  1.00  0.00           C
ATOM  11868 6C21 POPE  284      15.198  80.738  89.452  1.00  0.00           C
ATOM  11871 7C21 POPE  284      15.388  80.728  87.933  1.00  0.00           C
ATOM  11874 8C21 POPE  284      16.478  79.738  87.493  1.00  0.00           C
ATOM  11878  C33 POPE  284      11.128  71.778 103.083  1.00  0.00           C
ATOM  11881  C34 POPE  284      12.188  70.678 102.972  1.00  0.00           C
ATOM  11884  C35 POPE  284      12.568  70.348 101.523  1.00  0.00           C
ATOM  11887  C36 POPE  284      13.848  69.498 101.412  1.00  0.00           C
ATOM  11890  C37 POPE  284      14.358  69.368  99.972  1.00  0.00           C
ATOM  11893  C38 POPE  284      15.748  68.718  99.873  1.00  0.00           C
ATOM  11896  C39 POPE  284      16.338  68.718  98.442  1.00  0.00           C
ATOM  11899 0C31 POPE  284      15.448  67.948  97.463  1.00  0.00           C
ATOM  11902 1C31 POPE  284      15.988  67.848  96.032  1.00  0.00           C
ATOM  11905 2C31 POPE  284      14.868  67.368  95.092  1.00  0.00           C
ATOM  11908 3C31 POPE  284      15.278  67.188  93.632  1.00  0.00           C
ATOM  11911 4C31 POPE  284      14.108  66.698  92.773  1.00  0.00           C
ATOM  11914 5C31 POPE  284      14.558  66.308  91.362  1.00  0.00           C
ATOM  11917 6C31 POPE  284      13.428  65.768  90.482  1.00  0.00           C
ATOM  11921  NH3 POPE  285       4.968  15.218  66.483  1.00  0.00           N
ATOM  11925  C12 POPE  285       5.938  16.378  66.553  1.00  0.00           C
ATOM  11928  C11 POPE  285       6.188  17.008  65.163  1.00  0.00           C
ATOM  11931  P   POPE  285       4.338  18.828  64.752  1.00  0.00           P
ATOM  11932  O13 POPE  285       4.978  19.858  63.903  1.00  0.00           O
ATOM  11933  O14 POPE  285       2.868  18.688  64.732  1.00  0.00           O
ATOM  11934  O11 POPE  285       4.738  19.098  66.273  1.00  0.00           O
ATOM  11935  O12 POPE  285       4.988  17.398  64.482  1.00  0.00           O
ATOM  11936  C1  POPE  285       3.698  19.488  67.173  1.00  0.00           C
ATOM  11939  C2  POPE  285       4.228  19.818  68.592  1.00  0.00           C
ATOM  11941  O21 POPE  285       3.178  20.518  69.283  1.00  0.00           O
ATOM  11942  C21 POPE  285       3.008  20.298  70.573  1.00  0.00           C
ATOM  11943  O22 POPE  285       3.608  19.488  71.243  1.00  0.00           O
ATOM  11944  C22 POPE  285       1.868  21.208  71.042  1.00  0.00           C
ATOM  11947  C3  POPE  285       5.538  20.658  68.512  1.00  0.00           C
ATOM  11950  O31 POPE  285       6.148  20.818  69.812  1.00  0.00           O
ATOM  11951  C31 POPE  285       6.798  19.748  70.273  1.00  0.00           C
ATOM  11952  O32 POPE  285       6.948  18.698  69.653  1.00  0.00           O
ATOM  11953  C32 POPE  285       7.288  19.998  71.692  1.00  0.00           C
ATOM  11956  C23 POPE  285       1.528  21.148  72.542  1.00  0.00           C
ATOM  11959  C24 POPE  285       2.578  21.778  73.452  1.00  0.00           C
ATOM  11962  C25 POPE  285       1.998  21.988  74.852  1.00  0.00           C
ATOM  11965  C26 POPE  285       2.988  22.568  75.872  1.00  0.00           C
ATOM  11968  C27 POPE  285       2.308  22.818  77.222  1.00  0.00           C
ATOM  11971  C28 POPE  285       3.278  23.178  78.363  1.00  0.00           C
ATOM  11974  C29 POPE  285       2.618  22.898  79.683  1.00  0.00           C
ATOM  11976 0C21 POPE  285       2.308  23.778  80.643  1.00  0.00           C
ATOM  11978 1C21 POPE  285       2.598  25.258  80.603  1.00  0.00           C
[truncated: 2,015,144 more chars]
