# Supplementary material for: Characterizing Membrane Association and Periplasmic Transfer of Bacterial Lipoproteins through Molecular Dynamics Simulations
Source: Structure. 2020 Apr 7;28(4):475–487.e3. doi: 10.1016/j.str.2020.01.012 (PMC7139219; doi:10.1016/j.str.2020.01.012)
Supplement: Data S1. Final Coordinates from Simulations (Y–Z), Related to Figure 3 [file mmc3.zip › Y-Z/YAEF-4-atomistic.pdb]

TITLE     Protein
REMARK    THIS IS A SIMULATION BOX
CRYST1  136.562  136.562  204.864  90.00  90.00  90.00 P 1           1
MODEL        1
ATOM      1  N   CYSTA   1      89.051  52.431 107.522  1.00  0.00           N
ATOM      3  CA  CYSTA   1      89.901  51.441 108.152  1.00  0.00           C
ATOM      5  C   CYSTA   1      90.681  52.041 109.302  1.00  0.00           C
ATOM      6  O   CYSTA   1      91.351  53.061 109.182  1.00  0.00           O
ATOM      7  CB  CYSTA   1      90.801  50.651 107.182  1.00  0.00           C
ATOM     10  SG  CYSTA   1      89.761  49.651 106.082  1.00  0.00           S
ATOM     11  C1  CYSTA   1      91.111  48.621 105.432  1.00  0.00           C
ATOM     14  CA1 CYSTA   1      87.801  52.661 107.992  1.00  0.00           C
ATOM     15  OA1 CYSTA   1      87.381  51.991 108.922  1.00  0.00           O
ATOM     16  CA2 CYSTA   1      86.891  53.731 107.492  1.00  0.00           C
ATOM     19  C11 CYSTA   1      90.681  47.281 104.822  1.00  0.00           C
ATOM     21  O11 CYSTA   1      89.621  47.471 103.872  1.00  0.00           O
ATOM     22  CX1 CYSTA   1      90.061  47.611 102.622  1.00  0.00           C
ATOM     23  OX1 CYSTA   1      90.951  48.351 102.262  1.00  0.00           O
ATOM     24  CX2 CYSTA   1      89.431  46.461 101.842  1.00  0.00           C
ATOM     27  C12 CYSTA   1      90.201  46.301 105.912  1.00  0.00           C
ATOM     30  O12 CYSTA   1      89.421  45.271 105.302  1.00  0.00           O
ATOM     31  CD1 CYSTA   1      88.111  45.441 105.042  1.00  0.00           C
ATOM     32  OD1 CYSTA   1      87.511  44.711 104.262  1.00  0.00           O
ATOM     33  CD2 CYSTA   1      87.411  46.561 105.822  1.00  0.00           C
ATOM     36  CA3 CYSTA   1      87.391  54.591 106.312  1.00  0.00           C
ATOM     39  CA4 CYSTA   1      86.441  55.791 106.172  1.00  0.00           C
ATOM     42  CA5 CYSTA   1      86.661  56.681 104.962  1.00  0.00           C
ATOM     45  CA6 CYSTA   1      88.091  57.231 104.872  1.00  0.00           C
ATOM     48  CA7 CYSTA   1      89.001  56.391 103.992  1.00  0.00           C
ATOM     51  CA8 CYSTA   1      88.531  56.271 102.532  1.00  0.00           C
ATOM     54  CA9 CYSTA   1      88.191  54.811 102.192  1.00  0.00           C
ATOM     57 0CA1 CYSTA   1      87.841  54.591 100.722  1.00  0.00           C
ATOM     60 1CA1 CYSTA   1      88.991  54.731  99.712  1.00  0.00           C
ATOM     63 2CA1 CYSTA   1      88.511  54.421  98.292  1.00  0.00           C
ATOM     66 3CA1 CYSTA   1      89.611  54.291  97.232  1.00  0.00           C
ATOM     69 4CA1 CYSTA   1      90.361  55.591  96.932  1.00  0.00           C
ATOM     72 5CA1 CYSTA   1      91.231  55.471  95.672  1.00  0.00           C
ATOM     75 6CA1 CYSTA   1      92.241  56.601  95.462  1.00  0.00           C
ATOM     79  CD3 CYSTA   1      85.921  46.751 105.432  1.00  0.00           C
ATOM     82  CD4 CYSTA   1      85.711  47.691 104.232  1.00  0.00           C
ATOM     85  CD5 CYSTA   1      84.231  47.841 103.882  1.00  0.00           C
ATOM     88  CD6 CYSTA   1      84.001  48.841 102.742  1.00  0.00           C
ATOM     91  CD7 CYSTA   1      82.631  48.691 102.062  1.00  0.00           C
ATOM     94  CD8 CYSTA   1      82.441  49.691 100.922  1.00  0.00           C
ATOM     97  CD9 CYSTA   1      81.291  49.311  99.982  1.00  0.00           C
ATOM    100 0CD1 CYSTA   1      81.041  50.351  98.882  1.00  0.00           C
ATOM    103 1CD1 CYSTA   1      79.991  49.891  97.862  1.00  0.00           C
ATOM    106 2CD1 CYSTA   1      79.721  50.951  96.792  1.00  0.00           C
ATOM    109 3CD1 CYSTA   1      78.791  50.451  95.682  1.00  0.00           C
ATOM    112 4CD1 CYSTA   1      78.631  51.471  94.552  1.00  0.00           C
ATOM    115 5CD1 CYSTA   1      77.921  52.751  94.982  1.00  0.00           C
ATOM    118 6CD1 CYSTA   1      77.851  53.761  93.832  1.00  0.00           C
ATOM    122  CX3 CYSTA   1      89.741  46.501 100.342  1.00  0.00           C
ATOM    125  CX4 CYSTA   1      91.211  46.231 100.012  1.00  0.00           C
ATOM    128  CX5 CYSTA   1      91.491  46.321  98.502  1.00  0.00           C
ATOM    131  CX6 CYSTA   1      90.561  45.431  97.682  1.00  0.00           C
ATOM    134  CX7 CYSTA   1      90.951  45.341  96.202  1.00  0.00           C
ATOM    137  CX8 CYSTA   1      89.881  44.671  95.332  1.00  0.00           C
ATOM    140  CX9 CYSTA   1      88.691  45.581  95.102  1.00  0.00           C
ATOM    142 0CX1 CYSTA   1      88.071  45.831  93.932  1.00  0.00           C
ATOM    144 1CX1 CYSTA   1      88.411  45.221  92.582  1.00  0.00           C
ATOM    147 2CX1 CYSTA   1      87.551  43.981  92.302  1.00  0.00           C
ATOM    150 3CX1 CYSTA   1      86.051  44.291  92.092  1.00  0.00           C
ATOM    153 4CX1 CYSTA   1      85.181  43.031  92.152  1.00  0.00           C
ATOM    156 5CX1 CYSTA   1      83.691  43.331  91.962  1.00  0.00           C
ATOM    159 6CX1 CYSTA   1      82.801  42.141  92.372  1.00  0.00           C
ATOM    162 7CX1 CYSTA   1      81.301  42.411  92.162  1.00  0.00           C
ATOM    165 8CX1 CYSTA   1      80.431  41.261  92.672  1.00  0.00           C
ATOM    169  N   THR A   2      90.471  51.411 110.472  1.00  0.00           N
ATOM    171  CA  THR A   2      89.531  51.951 111.462  1.00  0.00           C
ATOM    173  CB  THR A   2      89.471  51.201 112.792  1.00  0.00           C
ATOM    175  OG1 THR A   2      90.751  50.941 113.322  1.00  0.00           O
ATOM    177  CG2 THR A   2      88.841  49.841 112.502  1.00  0.00           C
ATOM    181  C   THR A   2      89.501  53.441 111.702  1.00  0.00           C
ATOM    182  O   THR A   2      90.531  54.101 111.782  1.00  0.00           O
ATOM    183  N   VAL A   3      88.291  54.011 111.882  1.00  0.00           N
ATOM    185  CA  VAL A   3      88.231  55.321 112.482  1.00  0.00           C
ATOM    187  CB  VAL A   3      87.041  56.171 112.032  1.00  0.00           C
ATOM    189  CG1 VAL A   3      87.161  57.611 112.582  1.00  0.00           C
ATOM    193  CG2 VAL A   3      87.051  56.211 110.502  1.00  0.00           C
ATOM    197  C   VAL A   3      88.181  55.111 113.972  1.00  0.00           C
ATOM    198  O   VAL A   3      87.101  55.051 114.562  1.00  0.00           O
ATOM    199  N   ASP A   4      89.371  55.041 114.612  1.00  0.00           N
ATOM    201  CA  ASP A   4      89.511  55.281 116.032  1.00  0.00           C
ATOM    203  CB  ASP A   4      90.941  54.951 116.532  1.00  0.00           C
ATOM    206  CG  ASP A   4      91.091  53.651 117.302  1.00  0.00           C
ATOM    207  OD1 ASP A   4      92.271  53.331 117.592  1.00  0.00           O
ATOM    208  OD2 ASP A   4      90.071  53.021 117.692  1.00  0.00           O
ATOM    209  C   ASP A   4      89.241  56.751 116.232  1.00  0.00           C
ATOM    210  O   ASP A   4      88.111  57.161 116.482  1.00  0.00           O
ATOM    211  N   ILE A   5      90.291  57.581 116.042  1.00  0.00           N
ATOM    213  CA  ILE A   5      90.261  59.011 116.242  1.00  0.00           C
ATOM    215  CB  ILE A   5      89.321  59.751 115.282  1.00  0.00           C
ATOM    217  CG2 ILE A   5      88.251  60.601 115.992  1.00  0.00           C
ATOM    221  CG1 ILE A   5      90.131  60.621 114.292  1.00  0.00           C
ATOM    224  CD  ILE A   5      89.251  61.311 113.242  1.00  0.00           C
ATOM    228  C   ILE A   5      90.171  59.391 117.712  1.00  0.00           C
ATOM    229  O   ILE A   5      89.491  58.781 118.542  1.00  0.00           O
ATOM    230  N   SER A   6      90.871  60.451 118.122  1.00  0.00           N
ATOM    232  CA  SER A   6      90.541  61.121 119.362  1.00  0.00           C
ATOM    234  CB  SER A   6      91.771  61.901 119.852  1.00  0.00           C
ATOM    237  OG  SER A   6      92.341  62.711 118.822  1.00  0.00           O
ATOM    239  C   SER A   6      89.351  62.041 119.152  1.00  0.00           C
ATOM    240  O   SER A   6      89.261  62.771 118.172  1.00  0.00           O
ATOM    241  N   GLN A   7      88.351  62.041 120.072  1.00  0.00           N
ATOM    243  CA  GLN A   7      87.061  62.671 119.772  1.00  0.00           C
ATOM    245  CB  GLN A   7      86.021  61.521 119.772  1.00  0.00           C
ATOM    248  CG  GLN A   7      84.741  61.611 118.902  1.00  0.00           C
ATOM    251  CD  GLN A   7      84.841  62.521 117.682  1.00  0.00           C
ATOM    252  OE1 GLN A   7      84.141  63.531 117.612  1.00  0.00           O
ATOM    253  NE2 GLN A   7      85.771  62.261 116.752  1.00  0.00           N
ATOM    256  C   GLN A   7      86.691  63.741 120.822  1.00  0.00           C
ATOM    257  O   GLN A   7      85.741  63.521 121.582  1.00  0.00           O
ATOM    258  N   PRO A   8      87.351  64.891 120.972  1.00  0.00           N
ATOM    259  CD  PRO A   8      88.671  65.221 120.412  1.00  0.00           C
ATOM    262  CA  PRO A   8      87.081  65.781 122.092  1.00  0.00           C
ATOM    264  CB  PRO A   8      88.421  66.531 122.292  1.00  0.00           C
ATOM    267  CG  PRO A   8      89.451  65.611 121.642  1.00  0.00           C
ATOM    270  C   PRO A   8      85.851  66.661 121.992  1.00  0.00           C
ATOM    271  O   PRO A   8      85.501  67.251 123.012  1.00  0.00           O
ATOM    272  N   ASP A   9      85.181  66.781 120.812  1.00  0.00           N
ATOM    274  CA  ASP A   9      84.031  67.671 120.672  1.00  0.00           C
ATOM    276  CB  ASP A   9      84.001  68.221 119.222  1.00  0.00           C
ATOM    279  CG  ASP A   9      83.591  69.691 119.192  1.00  0.00           C
ATOM    280  OD1 ASP A   9      83.001  70.111 118.172  1.00  0.00           O
ATOM    281  OD2 ASP A   9      84.041  70.441 120.082  1.00  0.00           O
ATOM    282  C   ASP A   9      82.641  67.101 121.042  1.00  0.00           C
ATOM    283  O   ASP A   9      81.761  67.861 121.452  1.00  0.00           O
ATOM    284  N   PRO A  10      82.341  65.791 121.012  1.00  0.00           N
ATOM    285  CD  PRO A  10      82.831  64.881 119.982  1.00  0.00           C
ATOM    288  CA  PRO A  10      81.111  65.291 121.622  1.00  0.00           C
ATOM    290  CB  PRO A  10      81.061  63.841 121.132  1.00  0.00           C
ATOM    293  CG  PRO A  10      81.641  63.951 119.732  1.00  0.00           C
ATOM    296  C   PRO A  10      81.211  65.341 123.112  1.00  0.00           C
ATOM    297  O   PRO A  10      80.271  65.741 123.792  1.00  0.00           O
ATOM    298  N   SER A  11      82.381  64.891 123.592  1.00  0.00           N
ATOM    300  CA  SER A  11      82.751  64.681 124.962  1.00  0.00           C
ATOM    302  CB  SER A  11      81.641  64.271 125.992  1.00  0.00           C
ATOM    305  OG  SER A  11      80.811  63.171 125.592  1.00  0.00           O
ATOM    307  C   SER A  11      83.891  63.671 124.932  1.00  0.00           C
ATOM    308  O   SER A  11      83.801  62.611 124.322  1.00  0.00           O
ATOM    309  N   ALA A  12      85.021  64.021 125.572  1.00  0.00           N
ATOM    311  CA  ALA A  12      86.151  63.131 125.692  1.00  0.00           C
ATOM    313  CB  ALA A  12      87.311  63.551 124.782  1.00  0.00           C
ATOM    317  C   ALA A  12      86.671  63.371 127.062  1.00  0.00           C
ATOM    318  O   ALA A  12      86.391  64.431 127.622  1.00  0.00           O
ATOM    319  N   THR A  13      87.481  62.461 127.632  1.00  0.00           N
ATOM    321  CA  THR A  13      88.261  62.831 128.822  1.00  0.00           C
ATOM    323  CB  THR A  13      89.201  64.021 128.512  1.00  0.00           C
ATOM    325  OG1 THR A  13      90.481  63.561 128.122  1.00  0.00           O
ATOM    327  CG2 THR A  13      89.411  65.001 129.672  1.00  0.00           C
ATOM    331  C   THR A  13      87.341  62.891 130.052  1.00  0.00           C
ATOM    332  O   THR A  13      87.641  63.411 131.122  1.00  0.00           O
ATOM    333  N   ALA A  14      86.131  62.331 129.892  1.00  0.00           N
ATOM    335  CA  ALA A  14      85.061  62.521 130.832  1.00  0.00           C
ATOM    337  CB  ALA A  14      84.361  63.861 130.532  1.00  0.00           C
ATOM    341  C   ALA A  14      84.071  61.391 130.682  1.00  0.00           C
ATOM    342  O   ALA A  14      83.901  60.861 129.592  1.00  0.00           O
ATOM    343  N   VAL A  15      83.371  61.031 131.792  1.00  0.00           N
ATOM    345  CA  VAL A  15      82.271  60.071 131.882  1.00  0.00           C
ATOM    347  CB  VAL A  15      80.941  60.761 131.522  1.00  0.00           C
ATOM    349  CG1 VAL A  15      79.661  59.971 131.892  1.00  0.00           C
ATOM    353  CG2 VAL A  15      80.881  62.071 132.332  1.00  0.00           C
ATOM    357  C   VAL A  15      82.601  58.791 131.142  1.00  0.00           C
ATOM    358  O   VAL A  15      83.761  58.371 131.082  1.00  0.00           O
ATOM    359  N   ASP A  16      81.621  58.151 130.512  1.00  0.00           N
ATOM    361  CA  ASP A  16      81.811  57.011 129.672  1.00  0.00           C
ATOM    363  CB  ASP A  16      80.731  55.921 129.922  1.00  0.00           C
ATOM    366  CG  ASP A  16      80.591  55.471 131.372  1.00  0.00           C
ATOM    367  OD1 ASP A  16      80.251  54.271 131.552  1.00  0.00           O
ATOM    368  OD2 ASP A  16      80.701  56.271 132.342  1.00  0.00           O
ATOM    369  C   ASP A  16      81.821  57.591 128.272  1.00  0.00           C
ATOM    370  O   ASP A  16      80.891  57.421 127.492  1.00  0.00           O
ATOM    371  N   ALA A  17      82.871  58.421 128.012  1.00  0.00           N
ATOM    373  CA  ALA A  17      82.931  59.181 126.792  1.00  0.00           C
ATOM    375  CB  ALA A  17      82.171  60.531 126.942  1.00  0.00           C
ATOM    379  C   ALA A  17      84.331  59.421 126.192  1.00  0.00           C
ATOM    380  O   ALA A  17      85.321  59.611 126.902  1.00  0.00           O
ATOM    381  N   GLU A  18      84.531  59.491 124.842  1.00  0.00           N
ATOM    383  CA  GLU A  18      83.801  58.911 123.712  1.00  0.00           C
ATOM    385  CB  GLU A  18      82.261  58.931 123.832  1.00  0.00           C
ATOM    388  CG  GLU A  18      81.651  57.531 124.052  1.00  0.00           C
ATOM    391  CD  GLU A  18      82.631  56.381 124.302  1.00  0.00           C
ATOM    392  OE1 GLU A  18      82.641  55.511 123.402  1.00  0.00           O
ATOM    393  OE2 GLU A  18      83.411  56.421 125.282  1.00  0.00           O
ATOM    394  C   GLU A  18      84.281  59.421 122.362  1.00  0.00           C
ATOM    395  O   GLU A  18      85.481  59.631 122.272  1.00  0.00           O
ATOM    396  N   ALA A  19      83.481  59.661 121.272  1.00  0.00           N
ATOM    398  CA  ALA A  19      82.331  58.941 120.712  1.00  0.00           C
ATOM    400  CB  ALA A  19      81.011  59.781 120.682  1.00  0.00           C
ATOM    404  C   ALA A  19      82.561  58.561 119.252  1.00  0.00           C
ATOM    405  O   ALA A  19      82.051  59.181 118.322  1.00  0.00           O
ATOM    406  N   LYS A  20      83.331  57.511 118.972  1.00  0.00           N
ATOM    408  CA  LYS A  20      84.731  57.611 119.212  1.00  0.00           C
ATOM    410  CB  LYS A  20      85.261  56.361 119.922  1.00  0.00           C
ATOM    413  CG  LYS A  20      86.521  56.711 120.722  1.00  0.00           C
ATOM    416  CD  LYS A  20      87.581  55.611 120.632  1.00  0.00           C
ATOM    419  CE  LYS A  20      87.311  54.441 121.572  1.00  0.00           C
ATOM    422  NZ  LYS A  20      88.351  53.421 121.332  1.00  0.00           N
ATOM    426  C   LYS A  20      85.531  58.021 117.982  1.00  0.00           C
ATOM    427  O   LYS A  20      86.551  58.651 118.172  1.00  0.00           O
ATOM    428  N   THR A  21      85.081  57.941 116.702  1.00  0.00           N
ATOM    430  CA  THR A  21      84.181  57.061 115.952  1.00  0.00           C
ATOM    432  CB  THR A  21      84.061  57.461 114.472  1.00  0.00           C
ATOM    434  OG1 THR A  21      84.571  58.771 114.272  1.00  0.00           O
ATOM    436  CG2 THR A  21      82.591  57.531 114.072  1.00  0.00           C
ATOM    440  C   THR A  21      84.501  55.591 116.022  1.00  0.00           C
ATOM    441  O   THR A  21      85.291  55.151 116.842  1.00  0.00           O
ATOM    442  N   TRP A  22      83.791  54.761 115.192  1.00  0.00           N
ATOM    444  CA  TRP A  22      83.671  53.321 115.362  1.00  0.00           C
ATOM    446  CB  TRP A  22      82.751  52.641 114.312  1.00  0.00           C
ATOM    449  CG  TRP A  22      82.181  53.541 113.262  1.00  0.00           C
ATOM    450  CD1 TRP A  22      80.971  54.161 113.312  1.00  0.00           C
ATOM    452  NE1 TRP A  22      80.681  54.691 112.082  1.00  0.00           N
ATOM    454  CE2 TRP A  22      81.701  54.421 111.222  1.00  0.00           C
ATOM    455  CD2 TRP A  22      82.701  53.741 111.942  1.00  0.00           C
ATOM    456  CE3 TRP A  22      83.901  53.401 111.302  1.00  0.00           C
ATOM    458  CZ3 TRP A  22      84.001  53.611 109.932  1.00  0.00           C
ATOM    460  CZ2 TRP A  22      81.811  54.651 109.862  1.00  0.00           C
ATOM    462  CH2 TRP A  22      82.961  54.191 109.212  1.00  0.00           C
ATOM    464  C   TRP A  22      84.981  52.551 115.472  1.00  0.00           C
ATOM    465  O   TRP A  22      85.691  52.311 114.492  1.00  0.00           O
ATOM    466  N   ALA A  23      85.281  52.151 116.712  1.00  0.00           N
ATOM    468  CA  ALA A  23      86.611  51.871 117.162  1.00  0.00           C
ATOM    470  CB  ALA A  23      87.001  52.911 118.232  1.00  0.00           C
ATOM    474  C   ALA A  23      86.691  50.521 117.802  1.00  0.00           C
ATOM    475  O   ALA A  23      85.671  49.941 118.182  1.00  0.00           O
ATOM    476  N   VAL A  24      87.941  50.011 117.932  1.00  0.00           N
ATOM    478  CA  VAL A  24      88.381  48.761 118.552  1.00  0.00           C
ATOM    480  CB  VAL A  24      89.151  49.081 119.842  1.00  0.00           C
ATOM    482  CG1 VAL A  24      89.841  47.831 120.422  1.00  0.00           C
ATOM    486  CG2 VAL A  24      90.251  50.101 119.482  1.00  0.00           C
ATOM    490  C   VAL A  24      87.311  47.661 118.742  1.00  0.00           C
ATOM    491  O   VAL A  24      86.911  47.341 119.862  1.00  0.00           O
ATOM    492  N   LYS A  25      86.791  47.031 117.682  1.00  0.00           N
ATOM    494  CA  LYS A  25      87.331  46.971 116.332  1.00  0.00           C
ATOM    496  CB  LYS A  25      87.131  45.531 115.832  1.00  0.00           C
ATOM    499  CG  LYS A  25      88.001  45.091 114.652  1.00  0.00           C
ATOM    502  CD  LYS A  25      87.771  43.601 114.342  1.00  0.00           C
ATOM    505  CE  LYS A  25      87.551  43.311 112.862  1.00  0.00           C
ATOM    508  NZ  LYS A  25      87.471  41.851 112.662  1.00  0.00           N
ATOM    512  C   LYS A  25      86.641  47.991 115.412  1.00  0.00           C
ATOM    513  O   LYS A  25      87.141  49.091 115.212  1.00  0.00           O
ATOM    514  N   PHE A  26      85.471  47.691 114.852  1.00  0.00           N
ATOM    516  CA  PHE A  26      84.631  48.721 114.262  1.00  0.00           C
ATOM    518  CB  PHE A  26      85.121  49.411 112.942  1.00  0.00           C
ATOM    521  CG  PHE A  26      85.441  48.571 111.712  1.00  0.00           C
ATOM    522  CD1 PHE A  26      85.621  49.281 110.512  1.00  0.00           C
ATOM    524  CE1 PHE A  26      85.921  48.611 109.322  1.00  0.00           C
ATOM    526  CZ  PHE A  26      86.041  47.221 109.322  1.00  0.00           C
ATOM    528  CD2 PHE A  26      85.581  47.171 111.702  1.00  0.00           C
ATOM    530  CE2 PHE A  26      85.871  46.501 110.512  1.00  0.00           C
ATOM    532  C   PHE A  26      83.241  48.151 114.132  1.00  0.00           C
ATOM    533  O   PHE A  26      82.661  48.021 113.072  1.00  0.00           O
ATOM    534  N   GLN A  27      82.651  47.711 115.252  1.00  0.00           N
ATOM    536  CA  GLN A  27      82.691  48.371 116.532  1.00  0.00           C
ATOM    538  CB  GLN A  27      81.471  49.341 116.602  1.00  0.00           C
ATOM    541  CG  GLN A  27      80.081  48.751 116.952  1.00  0.00           C
ATOM    544  CD  GLN A  27      79.531  47.641 116.062  1.00  0.00           C
ATOM    545  OE1 GLN A  27      79.061  46.611 116.522  1.00  0.00           O
ATOM    546  NE2 GLN A  27      79.531  47.901 114.732  1.00  0.00           N
ATOM    549  C   GLN A  27      82.791  47.271 117.592  1.00  0.00           C
ATOM    550  O   GLN A  27      82.901  46.091 117.242  1.00  0.00           O
ATOM    551  N   HIS A  28      82.951  47.541 118.902  1.00  0.00           N
ATOM    553  CA  HIS A  28      82.471  48.651 119.712  1.00  0.00           C
ATOM    555  CB  HIS A  28      81.591  48.171 120.892  1.00  0.00           C
ATOM    558  ND1 HIS A  28      79.631  47.051 121.782  1.00  0.00           N
ATOM    559  CG  HIS A  28      80.461  47.201 120.682  1.00  0.00           C
ATOM    560  CE1 HIS A  28      78.751  46.131 121.422  1.00  0.00           C
ATOM    562  NE2 HIS A  28      78.971  45.691 120.162  1.00  0.00           N
ATOM    564  CD2 HIS A  28      80.061  46.381 119.682  1.00  0.00           C
ATOM    566  C   HIS A  28      83.671  49.371 120.342  1.00  0.00           C
ATOM    567  O   HIS A  28      84.621  48.751 120.792  1.00  0.00           O
ATOM    568  N   GLN A  29      83.681  50.711 120.392  1.00  0.00           N
ATOM    570  CA  GLN A  29      82.821  51.381 121.362  1.00  0.00           C
ATOM    572  CB  GLN A  29      83.561  51.411 122.742  1.00  0.00           C
ATOM    575  CG  GLN A  29      82.731  51.751 124.022  1.00  0.00           C
ATOM    578  CD  GLN A  29      81.511  50.871 124.332  1.00  0.00           C
ATOM    579  OE1 GLN A  29      80.571  51.241 125.042  1.00  0.00           O
ATOM    580  NE2 GLN A  29      81.481  49.641 123.782  1.00  0.00           N
ATOM    583  C   GLN A  29      82.531  52.771 120.842  1.00  0.00           C
ATOM    584  O   GLN A  29      83.401  53.641 120.812  1.00  0.00           O
ATOM    585  N   SER A  30      81.291  53.011 120.382  1.00  0.00           N
ATOM    587  CA  SER A  30      80.621  54.291 120.542  1.00  0.00           C
ATOM    589  CB  SER A  30      79.611  54.641 119.402  1.00  0.00           C
ATOM    592  OG  SER A  30      80.221  54.721 118.122  1.00  0.00           O
ATOM    594  C   SER A  30      79.751  54.181 121.762  1.00  0.00           C
ATOM    595  O   SER A  30      78.721  53.541 121.702  1.00  0.00           O
ATOM    596  N   SER A  31      80.091  54.791 122.902  1.00  0.00           N
ATOM    598  CA  SER A  31      79.171  54.821 124.042  1.00  0.00           C
ATOM    600  CB  SER A  31      79.961  54.561 125.352  1.00  0.00           C
ATOM    603  OG  SER A  31      79.121  53.951 126.312  1.00  0.00           O
ATOM    605  C   SER A  31      78.461  56.171 124.102  1.00  0.00           C
ATOM    606  O   SER A  31      77.611  56.451 124.932  1.00  0.00           O
ATOM    607  N   PHE A  32      78.811  57.011 123.102  1.00  0.00           N
ATOM    609  CA  PHE A  32      78.211  58.231 122.592  1.00  0.00           C
ATOM    611  CB  PHE A  32      78.291  59.511 123.502  1.00  0.00           C
ATOM    614  CG  PHE A  32      77.571  59.451 124.842  1.00  0.00           C
ATOM    615  CD1 PHE A  32      76.171  59.601 124.932  1.00  0.00           C
ATOM    617  CE1 PHE A  32      75.531  59.611 126.172  1.00  0.00           C
ATOM    619  CZ  PHE A  32      76.281  59.481 127.342  1.00  0.00           C
ATOM    621  CD2 PHE A  32      78.311  59.341 126.032  1.00  0.00           C
ATOM    623  CE2 PHE A  32      77.671  59.331 127.282  1.00  0.00           C
ATOM    625  C   PHE A  32      76.901  57.991 121.882  1.00  0.00           C
ATOM    626  O   PHE A  32      76.531  56.871 121.542  1.00  0.00           O
ATOM    627  N   THR A  33      76.191  59.071 121.582  1.00  0.00           N
ATOM    629  CA  THR A  33      74.781  59.051 121.232  1.00  0.00           C
ATOM    631  CB  THR A  33      74.381  60.511 121.242  1.00  0.00           C
ATOM    633  OG1 THR A  33      72.991  60.681 121.402  1.00  0.00           O
ATOM    635  CG2 THR A  33      74.911  61.221 119.972  1.00  0.00           C
ATOM    639  C   THR A  33      74.381  58.311 119.952  1.00  0.00           C
ATOM    640  O   THR A  33      73.411  57.551 119.942  1.00  0.00           O
ATOM    641  N   GLU A  34      75.141  58.461 118.832  1.00  0.00           N
ATOM    643  CA  GLU A  34      74.671  58.041 117.522  1.00  0.00           C
ATOM    645  CB  GLU A  34      74.351  59.211 116.562  1.00  0.00           C
ATOM    648  CG  GLU A  34      73.011  59.001 115.812  1.00  0.00           C
ATOM    651  CD  GLU A  34      71.771  59.521 116.562  1.00  0.00           C
ATOM    652  OE1 GLU A  34      70.651  59.241 116.052  1.00  0.00           O
ATOM    653  OE2 GLU A  34      71.881  60.231 117.582  1.00  0.00           O
ATOM    654  C   GLU A  34      75.681  57.081 116.902  1.00  0.00           C
ATOM    655  O   GLU A  34      76.781  57.431 116.502  1.00  0.00           O
ATOM    656  N   GLN A  35      75.321  55.791 116.732  1.00  0.00           N
ATOM    658  CA  GLN A  35      74.461  55.061 117.632  1.00  0.00           C
ATOM    660  CB  GLN A  35      73.941  53.761 116.952  1.00  0.00           C
ATOM    663  CG  GLN A  35      72.501  53.321 117.342  1.00  0.00           C
ATOM    666  CD  GLN A  35      71.331  54.091 116.702  1.00  0.00           C
ATOM    667  OE1 GLN A  35      70.161  53.721 116.822  1.00  0.00           O
ATOM    668  NE2 GLN A  35      71.631  55.191 115.982  1.00  0.00           N
ATOM    671  C   GLN A  35      75.271  54.751 118.902  1.00  0.00           C
ATOM    672  O   GLN A  35      76.471  54.511 118.832  1.00  0.00           O
ATOM    673  N   SER A  36      74.601  54.731 120.062  1.00  0.00           N
ATOM    675  CA  SER A  36      75.051  54.071 121.282  1.00  0.00           C
ATOM    677  CB  SER A  36      73.971  54.211 122.392  1.00  0.00           C
ATOM    680  OG  SER A  36      73.991  55.491 123.012  1.00  0.00           O
ATOM    682  C   SER A  36      75.261  52.581 121.122  1.00  0.00           C
ATOM    683  O   SER A  36      74.311  51.801 121.042  1.00  0.00           O
ATOM    684  N   ILE A  37      76.531  52.111 121.072  1.00  0.00           N
ATOM    686  CA  ILE A  37      76.851  50.731 120.802  1.00  0.00           C
ATOM    688  CB  ILE A  37      77.361  50.511 119.392  1.00  0.00           C
ATOM    690  CG2 ILE A  37      77.641  48.991 119.232  1.00  0.00           C
ATOM    694  CG1 ILE A  37      76.331  51.081 118.382  1.00  0.00           C
ATOM    697  CD  ILE A  37      76.671  50.941 116.902  1.00  0.00           C
ATOM    701  C   ILE A  37      77.861  50.191 121.792  1.00  0.00           C
ATOM    702  O   ILE A  37      79.051  50.491 121.752  1.00  0.00           O
ATOM    703  N   LYS A  38      77.411  49.261 122.642  1.00  0.00           N
ATOM    705  CA  LYS A  38      76.261  49.541 123.462  1.00  0.00           C
ATOM    707  CB  LYS A  38      74.961  48.751 123.092  1.00  0.00           C
ATOM    710  CG  LYS A  38      74.831  47.291 123.522  1.00  0.00           C
ATOM    713  CD  LYS A  38      73.521  46.691 122.942  1.00  0.00           C
ATOM    716  CE  LYS A  38      72.581  46.091 123.992  1.00  0.00           C
ATOM    719  NZ  LYS A  38      71.341  45.601 123.362  1.00  0.00           N
ATOM    723  C   LYS A  38      76.801  49.271 124.842  1.00  0.00           C
ATOM    724  O   LYS A  38      77.551  48.321 125.062  1.00  0.00           O
ATOM    725  N   GLU A  39      76.571  50.191 125.772  1.00  0.00           N
ATOM    727  CA  GLU A  39      75.251  50.701 126.112  1.00  0.00           C
ATOM    729  CB  GLU A  39      75.021  50.111 127.532  1.00  0.00           C
ATOM    732  CG  GLU A  39      73.541  49.741 127.892  1.00  0.00           C
ATOM    735  CD  GLU A  39      73.351  48.241 128.132  1.00  0.00           C
ATOM    736  OE1 GLU A  39      72.661  47.871 129.102  1.00  0.00           O
ATOM    737  OE2 GLU A  39      73.931  47.431 127.362  1.00  0.00           O
ATOM    738  C   GLU A  39      75.261  52.221 125.782  1.00  0.00           C
ATOM    739  O   GLU A  39      75.621  52.551 124.662  1.00  0.00           O
ATOM    740  N   ILE A  40      74.871  53.231 126.612  1.00  0.00           N
ATOM    742  CA  ILE A  40      74.431  53.171 128.002  1.00  0.00           C
ATOM    744  CB  ILE A  40      75.501  53.561 129.052  1.00  0.00           C
ATOM    746  CG2 ILE A  40      76.901  53.321 128.462  1.00  0.00           C
ATOM    750  CG1 ILE A  40      75.391  54.981 129.672  1.00  0.00           C
ATOM    753  CD  ILE A  40      76.421  55.221 130.782  1.00  0.00           C
ATOM    757  C   ILE A  40      73.041  53.751 128.192  1.00  0.00           C
ATOM    758  O   ILE A  40      72.771  54.951 128.152  1.00  0.00           O
ATOM    759  N   THR A  41      72.111  52.811 128.452  1.00  0.00           N
ATOM    761  CA  THR A  41      70.931  52.981 129.262  1.00  0.00           C
ATOM    763  CB  THR A  41      69.701  52.321 128.642  1.00  0.00           C
ATOM    765  OG1 THR A  41      68.591  53.201 128.692  1.00  0.00           O
ATOM    767  CG2 THR A  41      69.241  50.981 129.242  1.00  0.00           C
ATOM    771  C   THR A  41      71.361  52.351 130.562  1.00  0.00           C
ATOM    772  O   THR A  41      71.721  51.181 130.622  1.00  0.00           O
ATOM    773  N   ALA A  42      71.481  53.151 131.622  1.00  0.00           N
ATOM    775  CA  ALA A  42      72.341  52.781 132.732  1.00  0.00           C
ATOM    777  CB  ALA A  42      73.681  53.531 132.592  1.00  0.00           C
ATOM    781  C   ALA A  42      71.681  53.091 134.062  1.00  0.00           C
ATOM    782  O   ALA A  42      70.681  53.821 134.112  1.00  0.00           O
ATOM    783  N   PRO A  43      72.211  52.591 135.182  1.00  0.00           N
ATOM    784  CD  PRO A  43      73.131  51.451 135.232  1.00  0.00           C
ATOM    787  CA  PRO A  43      71.811  53.031 136.522  1.00  0.00           C
ATOM    789  CB  PRO A  43      72.511  52.001 137.422  1.00  0.00           C
ATOM    792  CG  PRO A  43      73.731  51.571 136.612  1.00  0.00           C
ATOM    795  C   PRO A  43      72.331  54.411 136.862  1.00  0.00           C
ATOM    796  O   PRO A  43      72.011  54.911 137.942  1.00  0.00           O
ATOM    797  N   ASP A  44      73.101  55.031 135.952  1.00  0.00           N
ATOM    799  CA  ASP A  44      73.451  56.431 136.032  1.00  0.00           C
ATOM    801  CB  ASP A  44      74.521  56.821 134.992  1.00  0.00           C
ATOM    804  CG  ASP A  44      75.051  58.211 135.282  1.00  0.00           C
ATOM    805  OD1 ASP A  44      74.781  58.731 136.412  1.00  0.00           O
ATOM    806  OD2 ASP A  44      75.721  58.781 134.392  1.00  0.00           O
ATOM    807  C   ASP A  44      72.191  57.271 135.902  1.00  0.00           C
ATOM    808  O   ASP A  44      72.021  58.261 136.612  1.00  0.00           O
ATOM    809  N   LEU A  45      71.271  56.851 135.012  1.00  0.00           N
ATOM    811  CA  LEU A  45      69.971  57.451 134.792  1.00  0.00           C
ATOM    813  CB  LEU A  45      69.131  56.671 133.742  1.00  0.00           C
ATOM    816  CG  LEU A  45      69.671  56.851 132.322  1.00  0.00           C
ATOM    818  CD1 LEU A  45      69.251  55.721 131.382  1.00  0.00           C
ATOM    822  CD2 LEU A  45      69.171  58.171 131.732  1.00  0.00           C
ATOM    826  C   LEU A  45      69.121  57.561 136.022  1.00  0.00           C
ATOM    827  O   LEU A  45      68.981  56.601 136.792  1.00  0.00           O
ATOM    828  N   LYS A  46      68.531  58.751 136.202  1.00  0.00           N
ATOM    830  CA  LYS A  46      67.711  59.151 137.302  1.00  0.00           C
ATOM    832  CB  LYS A  46      68.581  59.751 138.432  1.00  0.00           C
ATOM    835  CG  LYS A  46      69.481  58.771 139.202  1.00  0.00           C
ATOM    838  CD  LYS A  46      70.931  59.271 139.292  1.00  0.00           C
ATOM    841  CE  LYS A  46      71.921  58.171 139.712  1.00  0.00           C
ATOM    844  NZ  LYS A  46      73.321  58.611 139.472  1.00  0.00           N
ATOM    848  C   LYS A  46      66.751  60.261 136.872  1.00  0.00           C
ATOM    849  O   LYS A  46      67.111  60.971 135.932  1.00  0.00           O
ATOM    850  N   PRO A  47      65.591  60.481 137.532  1.00  0.00           N
ATOM    851  CD  PRO A  47      65.121  59.551 138.562  1.00  0.00           C
ATOM    854  CA  PRO A  47      64.521  61.441 137.242  1.00  0.00           C
ATOM    856  CB  PRO A  47      63.791  61.481 138.582  1.00  0.00           C
ATOM    859  CG  PRO A  47      63.721  60.011 138.922  1.00  0.00           C
ATOM    862  C   PRO A  47      64.741  62.871 136.812  1.00  0.00           C
ATOM    863  O   PRO A  47      63.771  63.611 136.732  1.00  0.00           O
ATOM    864  N   GLY A  48      65.971  63.331 136.622  1.00  0.00           N
ATOM    866  CA  GLY A  48      66.201  64.681 136.162  1.00  0.00           C
ATOM    869  C   GLY A  48      67.141  64.681 135.042  1.00  0.00           C
ATOM    870  O   GLY A  48      67.351  65.741 134.492  1.00  0.00           O
ATOM    871  N   ASP A  49      67.781  63.561 134.672  1.00  0.00           N
ATOM    873  CA  ASP A  49      68.781  63.481 133.632  1.00  0.00           C
ATOM    875  CB  ASP A  49      69.341  62.041 133.622  1.00  0.00           C
ATOM    878  CG  ASP A  49      70.231  61.811 134.822  1.00  0.00           C
ATOM    879  OD1 ASP A  49      70.861  62.771 135.352  1.00  0.00           O
ATOM    880  OD2 ASP A  49      70.461  60.621 135.162  1.00  0.00           O
ATOM    881  C   ASP A  49      68.351  63.981 132.232  1.00  0.00           C
ATOM    882  O   ASP A  49      67.181  63.991 131.882  1.00  0.00           O
ATOM    883  N   LEU A  50      69.321  64.471 131.422  1.00  0.00           N
ATOM    885  CA  LEU A  50      69.061  65.261 130.232  1.00  0.00           C
ATOM    887  CB  LEU A  50      69.831  66.601 130.282  1.00  0.00           C
ATOM    890  CG  LEU A  50      69.251  67.701 129.402  1.00  0.00           C
ATOM    892  CD1 LEU A  50      69.741  67.561 127.962  1.00  0.00           C
ATOM    896  CD2 LEU A  50      67.731  67.821 129.572  1.00  0.00           C
ATOM    900  C   LEU A  50      69.511  64.671 128.912  1.00  0.00           C
ATOM    901  O   LEU A  50      70.701  64.551 128.622  1.00  0.00           O
ATOM    902  N   LEU A  51      68.531  64.371 128.042  1.00  0.00           N
ATOM    904  CA  LEU A  51      68.611  63.821 126.712  1.00  0.00           C
ATOM    906  CB  LEU A  51      67.131  63.691 126.262  1.00  0.00           C
ATOM    909  CG  LEU A  51      66.771  62.961 124.972  1.00  0.00           C
ATOM    911  CD1 LEU A  51      65.521  62.071 125.152  1.00  0.00           C
ATOM    915  CD2 LEU A  51      66.471  63.981 123.862  1.00  0.00           C
ATOM    919  C   LEU A  51      69.471  64.631 125.732  1.00  0.00           C
ATOM    920  O   LEU A  51      69.131  65.741 125.342  1.00  0.00           O
ATOM    921  N   PHE A  52      70.631  64.101 125.302  1.00  0.00           N
ATOM    923  CA  PHE A  52      71.531  64.771 124.402  1.00  0.00           C
ATOM    925  CB  PHE A  52      72.661  65.501 125.162  1.00  0.00           C
ATOM    928  CG  PHE A  52      73.641  64.611 125.852  1.00  0.00           C
ATOM    929  CD1 PHE A  52      74.581  63.851 125.142  1.00  0.00           C
ATOM    931  CE1 PHE A  52      75.541  63.101 125.812  1.00  0.00           C
ATOM    933  CZ  PHE A  52      75.641  63.181 127.202  1.00  0.00           C
ATOM    935  CD2 PHE A  52      73.721  64.641 127.252  1.00  0.00           C
ATOM    937  CE2 PHE A  52      74.741  63.971 127.922  1.00  0.00           C
ATOM    939  C   PHE A  52      72.071  63.871 123.302  1.00  0.00           C
ATOM    940  O   PHE A  52      72.101  62.641 123.422  1.00  0.00           O
ATOM    941  N   SER A  53      72.531  64.491 122.192  1.00  0.00           N
ATOM    943  CA  SER A  53      72.991  63.801 120.992  1.00  0.00           C
ATOM    945  CB  SER A  53      71.861  63.051 120.212  1.00  0.00           C
ATOM    948  OG  SER A  53      72.241  62.491 118.952  1.00  0.00           O
ATOM    950  C   SER A  53      73.661  64.831 120.092  1.00  0.00           C
ATOM    951  O   SER A  53      73.731  66.001 120.442  1.00  0.00           O
ATOM    952  N   SER A  54      74.111  64.441 118.892  1.00  0.00           N
ATOM    954  CA  SER A  54      74.091  65.281 117.702  1.00  0.00           C
ATOM    956  CB  SER A  54      75.491  65.511 117.082  1.00  0.00           C
ATOM    959  OG  SER A  54      75.451  66.211 115.822  1.00  0.00           O
ATOM    961  C   SER A  54      73.231  64.541 116.702  1.00  0.00           C
ATOM    962  O   SER A  54      73.631  63.501 116.192  1.00  0.00           O
ATOM    963  N   SER A  55      72.031  65.081 116.422  1.00  0.00           N
ATOM    965  CA  SER A  55      71.031  64.441 115.572  1.00  0.00           C
ATOM    967  CB  SER A  55      69.621  65.051 115.782  1.00  0.00           C
ATOM    970  OG  SER A  55      68.591  64.521 114.952  1.00  0.00           O
ATOM    972  C   SER A  55      71.431  64.671 114.142  1.00  0.00           C
ATOM    973  O   SER A  55      72.181  65.601 113.862  1.00  0.00           O
ATOM    974  N   LEU A  56      70.951  63.871 113.192  1.00  0.00           N
ATOM    976  CA  LEU A  56      71.261  64.101 111.802  1.00  0.00           C
ATOM    978  CB  LEU A  56      71.451  62.721 111.152  1.00  0.00           C
ATOM    981  CG  LEU A  56      72.551  61.841 111.782  1.00  0.00           C
ATOM    983  CD1 LEU A  56      72.481  60.401 111.222  1.00  0.00           C
ATOM    987  CD2 LEU A  56      73.931  62.461 111.562  1.00  0.00           C
ATOM    991  C   LEU A  56      70.171  64.921 111.082  1.00  0.00           C
ATOM    992  O   LEU A  56      70.321  65.311 109.922  1.00  0.00           O
ATOM    993  N   GLY A  57      69.061  65.251 111.772  1.00  0.00           N
ATOM    995  CA  GLY A  57      67.951  66.031 111.222  1.00  0.00           C
ATOM    998  C   GLY A  57      68.181  67.351 110.542  1.00  0.00           C
ATOM    999  O   GLY A  57      69.171  68.051 110.722  1.00  0.00           O
ATOM   1000  N   VAL A  58      67.181  67.771 109.732  1.00  0.00           N
ATOM   1002  CA  VAL A  58      67.191  69.081 109.102  1.00  0.00           C
ATOM   1004  CB  VAL A  58      66.101  69.201 108.042  1.00  0.00           C
ATOM   1006  CG1 VAL A  58      64.681  69.121 108.642  1.00  0.00           C
ATOM   1010  CG2 VAL A  58      66.321  70.481 107.222  1.00  0.00           C
ATOM   1014  C   VAL A  58      67.171  70.241 110.102  1.00  0.00           C
ATOM   1015  O   VAL A  58      67.891  71.231 109.962  1.00  0.00           O
ATOM   1016  N   THR A  59      66.361  70.091 111.172  1.00  0.00           N
ATOM   1018  CA  THR A  59      66.321  70.991 112.322  1.00  0.00           C
ATOM   1020  CB  THR A  59      65.271  70.561 113.352  1.00  0.00           C
ATOM   1022  OG1 THR A  59      65.361  69.151 113.602  1.00  0.00           O
ATOM   1024  CG2 THR A  59      63.881  70.841 112.772  1.00  0.00           C
ATOM   1028  C   THR A  59      67.631  71.061 113.042  1.00  0.00           C
ATOM   1029  O   THR A  59      68.161  72.121 113.342  1.00  0.00           O
ATOM   1030  N   SER A  60      68.211  69.871 113.292  1.00  0.00           N
ATOM   1032  CA  SER A  60      69.411  69.711 114.092  1.00  0.00           C
ATOM   1034  CB  SER A  60      69.801  68.211 114.242  1.00  0.00           C
ATOM   1037  OG  SER A  60      70.631  67.711 113.192  1.00  0.00           O
ATOM   1039  C   SER A  60      70.541  70.481 113.482  1.00  0.00           C
ATOM   1040  O   SER A  60      71.281  71.181 114.172  1.00  0.00           O
ATOM   1041  N   PHE A  61      70.641  70.381 112.152  1.00  0.00           N
ATOM   1043  CA  PHE A  61      71.651  71.051 111.402  1.00  0.00           C
ATOM   1045  CB  PHE A  61      71.591  70.561 109.932  1.00  0.00           C
ATOM   1048  CG  PHE A  61      72.691  71.241 109.182  1.00  0.00           C
ATOM   1049  CD1 PHE A  61      74.021  70.951 109.532  1.00  0.00           C
ATOM   1051  CE1 PHE A  61      75.061  71.731 109.042  1.00  0.00           C
ATOM   1053  CZ  PHE A  61      74.781  72.811 108.202  1.00  0.00           C
ATOM   1055  CD2 PHE A  61      72.411  72.301 108.312  1.00  0.00           C
ATOM   1057  CE2 PHE A  61      73.451  73.101 107.852  1.00  0.00           C
ATOM   1059  C   PHE A  61      71.631  72.561 111.562  1.00  0.00           C
ATOM   1060  O   PHE A  61      72.681  73.161 111.802  1.00  0.00           O
ATOM   1061  N   GLY A  62      70.461  73.221 111.512  1.00  0.00           N
ATOM   1063  CA  GLY A  62      70.371  74.661 111.742  1.00  0.00           C
ATOM   1066  C   GLY A  62      70.871  75.081 113.102  1.00  0.00           C
ATOM   1067  O   GLY A  62      71.531  76.091 113.282  1.00  0.00           O
ATOM   1068  N   ILE A  63      70.551  74.271 114.122  1.00  0.00           N
ATOM   1070  CA  ILE A  63      70.971  74.461 115.502  1.00  0.00           C
ATOM   1072  CB  ILE A  63      70.211  73.511 116.392  1.00  0.00           C
ATOM   1074  CG2 ILE A  63      70.671  73.701 117.842  1.00  0.00           C
ATOM   1078  CG1 ILE A  63      68.691  73.751 116.262  1.00  0.00           C
ATOM   1081  CD  ILE A  63      67.901  72.481 116.532  1.00  0.00           C
ATOM   1085  C   ILE A  63      72.471  74.381 115.712  1.00  0.00           C
ATOM   1086  O   ILE A  63      73.081  75.241 116.352  1.00  0.00           O
ATOM   1087  N   ARG A  64      73.111  73.381 115.072  1.00  0.00           N
ATOM   1089  CA  ARG A  64      74.551  73.271 114.992  1.00  0.00           C
ATOM   1091  CB  ARG A  64      75.011  72.061 114.122  1.00  0.00           C
ATOM   1094  CG  ARG A  64      74.671  70.621 114.552  1.00  0.00           C
ATOM   1097  CD  ARG A  64      75.061  69.691 113.392  1.00  0.00           C
ATOM   1100  NE  ARG A  64      74.751  68.251 113.632  1.00  0.00           N
ATOM   1102  CZ  ARG A  64      74.901  67.331 112.682  1.00  0.00           C
ATOM   1103  NH1 ARG A  64      75.081  67.641 111.412  1.00  0.00           N
ATOM   1106  NH2 ARG A  64      74.861  66.051 112.992  1.00  0.00           N
ATOM   1109  C   ARG A  64      75.191  74.511 114.362  1.00  0.00           C
ATOM   1110  O   ARG A  64      76.161  75.061 114.872  1.00  0.00           O
ATOM   1111  N   VAL A  65      74.631  75.021 113.242  1.00  0.00           N
ATOM   1113  CA  VAL A  65      75.091  76.231 112.562  1.00  0.00           C
ATOM   1115  CB  VAL A  65      74.341  76.441 111.242  1.00  0.00           C
ATOM   1117  CG1 VAL A  65      74.681  77.791 110.582  1.00  0.00           C
ATOM   1121  CG2 VAL A  65      74.721  75.301 110.272  1.00  0.00           C
ATOM   1125  C   VAL A  65      75.011  77.491 113.422  1.00  0.00           C
ATOM   1126  O   VAL A  65      75.941  78.291 113.472  1.00  0.00           O
ATOM   1127  N   PHE A  66      73.881  77.711 114.132  1.00  0.00           N
ATOM   1129  CA  PHE A  66      73.661  78.981 114.822  1.00  0.00           C
ATOM   1131  CB  PHE A  66      72.171  79.401 114.792  1.00  0.00           C
ATOM   1134  CG  PHE A  66      72.011  80.171 113.522  1.00  0.00           C
ATOM   1135  CD1 PHE A  66      71.831  79.511 112.302  1.00  0.00           C
ATOM   1137  CE1 PHE A  66      71.881  80.211 111.102  1.00  0.00           C
ATOM   1139  CZ  PHE A  66      72.121  81.581 111.102  1.00  0.00           C
ATOM   1141  CD2 PHE A  66      72.211  81.561 113.522  1.00  0.00           C
ATOM   1143  CE2 PHE A  66      72.281  82.271 112.322  1.00  0.00           C
ATOM   1145  C   PHE A  66      74.151  79.041 116.242  1.00  0.00           C
ATOM   1146  O   PHE A  66      74.411  80.121 116.762  1.00  0.00           O
ATOM   1147  N   SER A  67      74.361  77.891 116.882  1.00  0.00           N
ATOM   1149  CA  SER A  67      74.911  77.871 118.222  1.00  0.00           C
ATOM   1151  CB  SER A  67      73.981  77.091 119.152  1.00  0.00           C
ATOM   1154  OG  SER A  67      74.241  77.411 120.522  1.00  0.00           O
ATOM   1156  C   SER A  67      76.271  77.211 118.232  1.00  0.00           C
ATOM   1157  O   SER A  67      76.871  77.061 119.292  1.00  0.00           O
ATOM   1158  N   THR A  68      76.801  76.841 117.032  1.00  0.00           N
ATOM   1160  CA  THR A  68      78.161  76.381 116.772  1.00  0.00           C
ATOM   1162  CB  THR A  68      79.111  77.531 116.422  1.00  0.00           C
ATOM   1164  OG1 THR A  68      80.501  77.291 116.612  1.00  0.00           O
ATOM   1166  CG2 THR A  68      78.881  77.931 114.952  1.00  0.00           C
ATOM   1170  C   THR A  68      78.641  75.281 117.692  1.00  0.00           C
ATOM   1171  O   THR A  68      79.651  75.341 118.392  1.00  0.00           O
ATOM   1172  N   SER A  69      77.841  74.211 117.702  1.00  0.00           N
ATOM   1174  CA  SER A  69      78.101  73.071 118.552  1.00  0.00           C
ATOM   1176  CB  SER A  69      77.551  73.261 119.992  1.00  0.00           C
ATOM   1179  OG  SER A  69      76.151  73.561 120.002  1.00  0.00           O
ATOM   1181  C   SER A  69      77.561  71.811 117.942  1.00  0.00           C
ATOM   1182  O   SER A  69      76.781  71.811 117.002  1.00  0.00           O
ATOM   1183  N   SER A  70      78.021  70.661 118.462  1.00  0.00           N
ATOM   1185  CA  SER A  70      77.551  69.341 118.072  1.00  0.00           C
ATOM   1187  CB  SER A  70      78.421  68.301 118.822  1.00  0.00           C
ATOM   1190  OG  SER A  70      78.281  66.981 118.282  1.00  0.00           O
ATOM   1192  C   SER A  70      76.061  69.091 118.352  1.00  0.00           C
ATOM   1193  O   SER A  70      75.311  68.511 117.562  1.00  0.00           O
ATOM   1194  N   VAL A  71      75.601  69.531 119.522  1.00  0.00           N
ATOM   1196  CA  VAL A  71      74.311  69.301 120.132  1.00  0.00           C
ATOM   1198  CB  VAL A  71      74.521  69.441 121.652  1.00  0.00           C
ATOM   1200  CG1 VAL A  71      74.661  68.071 122.352  1.00  0.00           C
ATOM   1204  CG2 VAL A  71      75.761  70.291 122.002  1.00  0.00           C
ATOM   1208  C   VAL A  71      73.151  70.131 119.512  1.00  0.00           C
ATOM   1209  O   VAL A  71      73.401  71.041 118.732  1.00  0.00           O
ATOM   1210  N   SER A  72      71.831  69.831 119.792  1.00  0.00           N
ATOM   1212  CA  SER A  72      70.671  70.241 118.952  1.00  0.00           C
ATOM   1214  CB  SER A  72      70.581  69.531 117.562  1.00  0.00           C
ATOM   1217  OG  SER A  72      71.721  69.821 116.762  1.00  0.00           O
ATOM   1219  C   SER A  72      69.231  70.161 119.552  1.00  0.00           C
ATOM   1220  O   SER A  72      68.541  71.171 119.582  1.00  0.00           O
ATOM   1221  N   HIS A  73      68.691  68.991 120.002  1.00  0.00           N
ATOM   1223  CA  HIS A  73      67.351  68.781 120.602  1.00  0.00           C
ATOM   1225  CB  HIS A  73      66.571  67.841 119.632  1.00  0.00           C
ATOM   1228  ND1 HIS A  73      64.261  67.611 120.402  1.00  0.00           N
ATOM   1229  CG  HIS A  73      65.491  67.031 120.242  1.00  0.00           C
ATOM   1230  CE1 HIS A  73      63.551  66.731 121.072  1.00  0.00           C
ATOM   1232  NE2 HIS A  73      64.271  65.601 121.322  1.00  0.00           N
ATOM   1234  CD2 HIS A  73      65.511  65.781 120.772  1.00  0.00           C
ATOM   1236  C   HIS A  73      67.251  68.131 122.042  1.00  0.00           C
ATOM   1237  O   HIS A  73      67.541  66.971 122.212  1.00  0.00           O
ATOM   1238  N   VAL A  74      66.821  68.801 123.122  1.00  0.00           N
ATOM   1240  CA  VAL A  74      66.971  68.361 124.522  1.00  0.00           C
ATOM   1242  CB  VAL A  74      67.721  69.451 125.312  1.00  0.00           C
ATOM   1244  CG1 VAL A  74      67.171  70.821 124.982  1.00  0.00           C
ATOM   1248  CG2 VAL A  74      67.481  69.411 126.802  1.00  0.00           C
ATOM   1252  C   VAL A  74      65.681  67.961 125.262  1.00  0.00           C
ATOM   1253  O   VAL A  74      64.611  68.531 125.052  1.00  0.00           O
ATOM   1254  N   ALA A  75      65.751  66.971 126.192  1.00  0.00           N
ATOM   1256  CA  ALA A  75      64.611  66.481 126.942  1.00  0.00           C
ATOM   1258  CB  ALA A  75      63.971  65.381 126.122  1.00  0.00           C
ATOM   1262  C   ALA A  75      64.931  65.851 128.302  1.00  0.00           C
ATOM   1263  O   ALA A  75      66.001  65.301 128.502  1.00  0.00           O
ATOM   1264  N   ILE A  76      64.001  65.881 129.262  1.00  0.00           N
ATOM   1266  CA  ILE A  76      64.241  65.351 130.612  1.00  0.00           C
ATOM   1268  CB  ILE A  76      63.551  66.131 131.742  1.00  0.00           C
ATOM   1270  CG2 ILE A  76      64.311  65.811 133.052  1.00  0.00           C
ATOM   1274  CG1 ILE A  76      63.531  67.651 131.502  1.00  0.00           C
ATOM   1277  CD  ILE A  76      62.731  68.391 132.572  1.00  0.00           C
ATOM   1281  C   ILE A  76      63.751  63.921 130.722  1.00  0.00           C
ATOM   1282  O   ILE A  76      62.571  63.621 130.552  1.00  0.00           O
ATOM   1283  N   PHE A  77      64.641  62.981 131.112  1.00  0.00           N
ATOM   1285  CA  PHE A  77      64.301  61.661 131.622  1.00  0.00           C
ATOM   1287  CB  PHE A  77      65.581  60.801 131.812  1.00  0.00           C
ATOM   1290  CG  PHE A  77      65.361  59.431 132.392  1.00  0.00           C
ATOM   1291  CD1 PHE A  77      65.121  58.331 131.552  1.00  0.00           C
ATOM   1293  CE1 PHE A  77      64.961  57.051 132.092  1.00  0.00           C
ATOM   1295  CZ  PHE A  77      65.061  56.851 133.472  1.00  0.00           C
ATOM   1297  CD2 PHE A  77      65.431  59.221 133.772  1.00  0.00           C
ATOM   1299  CE2 PHE A  77      65.281  57.941 134.322  1.00  0.00           C
ATOM   1301  C   PHE A  77      63.411  61.671 132.882  1.00  0.00           C
ATOM   1302  O   PHE A  77      63.481  62.571 133.702  1.00  0.00           O
ATOM   1303  N   LEU A  78      62.551  60.651 133.082  1.00  0.00           N
ATOM   1305  CA  LEU A  78      61.881  60.471 134.352  1.00  0.00           C
ATOM   1307  CB  LEU A  78      60.541  61.261 134.402  1.00  0.00           C
ATOM   1310  CG  LEU A  78      59.821  61.501 135.752  1.00  0.00           C
ATOM   1312  CD1 LEU A  78      59.041  60.301 136.272  1.00  0.00           C
ATOM   1316  CD2 LEU A  78      60.761  62.011 136.842  1.00  0.00           C
ATOM   1320  C   LEU A  78      61.791  58.961 134.602  1.00  0.00           C
ATOM   1321  O   LEU A  78      61.771  58.141 133.682  1.00  0.00           O
ATOM   1322  N   GLY A  79      61.801  58.531 135.882  1.00  0.00           N
ATOM   1324  CA  GLY A  79      61.951  57.121 136.272  1.00  0.00           C
ATOM   1327  C   GLY A  79      60.661  56.391 136.572  1.00  0.00           C
ATOM   1328  O   GLY A  79      60.651  55.221 136.932  1.00  0.00           O
ATOM   1329  N   ASP A  80      59.501  57.061 136.392  1.00  0.00           N
ATOM   1331  CA  ASP A  80      58.151  56.551 136.632  1.00  0.00           C
ATOM   1333  CB  ASP A  80      57.311  57.711 137.292  1.00  0.00           C
ATOM   1336  CG  ASP A  80      56.091  57.331 138.132  1.00  0.00           C
ATOM   1337  OD1 ASP A  80      55.711  56.131 138.182  1.00  0.00           O
ATOM   1338  OD2 ASP A  80      55.521  58.281 138.772  1.00  0.00           O
ATOM   1339  C   ASP A  80      57.601  56.041 135.292  1.00  0.00           C
ATOM   1340  O   ASP A  80      56.401  56.001 135.052  1.00  0.00           O
ATOM   1341  N   ASN A  81      58.521  55.661 134.362  1.00  0.00           N
ATOM   1343  CA  ASN A  81      58.361  54.951 133.082  1.00  0.00           C
ATOM   1345  CB  ASN A  81      57.041  54.141 132.872  1.00  0.00           C
ATOM   1348  CG  ASN A  81      56.801  53.031 133.882  1.00  0.00           C
ATOM   1349  OD1 ASN A  81      55.771  53.011 134.542  1.00  0.00           O
ATOM   1350  ND2 ASN A  81      57.741  52.061 133.982  1.00  0.00           N
ATOM   1353  C   ASN A  81      58.511  55.831 131.842  1.00  0.00           C
ATOM   1354  O   ASN A  81      58.351  55.371 130.722  1.00  0.00           O
ATOM   1355  N   ASN A  82      58.811  57.121 131.992  1.00  0.00           N
ATOM   1357  CA  ASN A  82      58.191  58.151 131.182  1.00  0.00           C
ATOM   1359  CB  ASN A  82      57.001  58.691 132.022  1.00  0.00           C
ATOM   1362  CG  ASN A  82      55.751  57.821 131.892  1.00  0.00           C
ATOM   1363  OD1 ASN A  82      55.351  57.461 130.782  1.00  0.00           O
ATOM   1364  ND2 ASN A  82      55.111  57.441 133.012  1.00  0.00           N
ATOM   1367  C   ASN A  82      59.241  59.241 130.962  1.00  0.00           C
ATOM   1368  O   ASN A  82      60.031  59.461 131.862  1.00  0.00           O
ATOM   1369  N   VAL A  83      59.351  59.921 129.802  1.00  0.00           N
ATOM   1371  CA  VAL A  83      60.401  60.941 129.602  1.00  0.00           C
ATOM   1373  CB  VAL A  83      61.661  60.451 128.872  1.00  0.00           C
ATOM   1375  CG1 VAL A  83      62.251  59.261 129.622  1.00  0.00           C
ATOM   1379  CG2 VAL A  83      61.391  60.031 127.412  1.00  0.00           C
ATOM   1383  C   VAL A  83      59.831  62.091 128.802  1.00  0.00           C
ATOM   1384  O   VAL A  83      58.941  61.871 127.992  1.00  0.00           O
ATOM   1385  N   ALA A  84      60.291  63.341 129.012  1.00  0.00           N
ATOM   1387  CA  ALA A  84      59.591  64.511 128.512  1.00  0.00           C
ATOM   1389  CB  ALA A  84      59.071  65.411 129.642  1.00  0.00           C
ATOM   1393  C   ALA A  84      60.461  65.381 127.632  1.00  0.00           C
ATOM   1394  O   ALA A  84      61.471  65.931 128.072  1.00  0.00           O
ATOM   1395  N   GLU A  85      60.071  65.571 126.362  1.00  0.00           N
ATOM   1397  CA  GLU A  85      60.861  66.341 125.432  1.00  0.00           C
ATOM   1399  CB  GLU A  85      61.231  65.441 124.232  1.00  0.00           C
ATOM   1402  CG  GLU A  85      61.521  63.951 124.572  1.00  0.00           C
ATOM   1405  CD  GLU A  85      60.441  62.991 124.072  1.00  0.00           C
ATOM   1406  OE1 GLU A  85      59.341  63.461 123.682  1.00  0.00           O
ATOM   1407  OE2 GLU A  85      60.721  61.771 123.992  1.00  0.00           O
ATOM   1408  C   GLU A  85      60.051  67.521 124.922  1.00  0.00           C
ATOM   1409  O   GLU A  85      58.901  67.701 125.302  1.00  0.00           O
ATOM   1410  N   ALA A  86      60.601  68.371 124.032  1.00  0.00           N
ATOM   1412  CA  ALA A  86      59.791  69.291 123.252  1.00  0.00           C
ATOM   1414  CB  ALA A  86      59.731  70.701 123.872  1.00  0.00           C
ATOM   1418  C   ALA A  86      60.291  69.331 121.812  1.00  0.00           C
ATOM   1419  O   ALA A  86      61.411  68.901 121.562  1.00  0.00           O
ATOM   1420  N   THR A  87      59.471  69.861 120.872  1.00  0.00           N
ATOM   1422  CA  THR A  87      59.831  70.391 119.542  1.00  0.00           C
ATOM   1424  CB  THR A  87      61.241  70.971 119.402  1.00  0.00           C
ATOM   1426  OG1 THR A  87      61.741  71.251 118.092  1.00  0.00           O
ATOM   1428  CG2 THR A  87      61.201  72.291 120.132  1.00  0.00           C
ATOM   1432  C   THR A  87      59.471  69.541 118.372  1.00  0.00           C
ATOM   1433  O   THR A  87      58.451  69.811 117.742  1.00  0.00           O
ATOM   1434  N   GLY A  88      60.261  68.501 118.042  1.00  0.00           N
ATOM   1436  CA  GLY A  88      60.011  67.661 116.872  1.00  0.00           C
ATOM   1439  C   GLY A  88      58.681  66.961 116.932  1.00  0.00           C
ATOM   1440  O   GLY A  88      58.031  66.761 115.912  1.00  0.00           O
ATOM   1441  N   ALA A  89      58.251  66.621 118.152  1.00  0.00           N
ATOM   1443  CA  ALA A  89      57.011  65.921 118.392  1.00  0.00           C
ATOM   1445  CB  ALA A  89      57.341  64.431 118.512  1.00  0.00           C
ATOM   1449  C   ALA A  89      56.301  66.411 119.652  1.00  0.00           C
ATOM   1450  O   ALA A  89      55.991  65.641 120.542  1.00  0.00           O
ATOM   1451  N   GLY A  90      55.981  67.731 119.772  1.00  0.00           N
ATOM   1453  CA  GLY A  90      55.221  68.241 120.932  1.00  0.00           C
ATOM   1456  C   GLY A  90      55.921  68.271 122.252  1.00  0.00           C
ATOM   1457  O   GLY A  90      57.071  67.861 122.342  1.00  0.00           O
ATOM   1458  N   VAL A  91      55.271  68.771 123.322  1.00  0.00           N
ATOM   1460  CA  VAL A  91      55.871  68.661 124.652  1.00  0.00           C
ATOM   1462  CB  VAL A  91      56.001  69.991 125.402  1.00  0.00           C
ATOM   1464  CG1 VAL A  91      54.641  70.631 125.722  1.00  0.00           C
ATOM   1468  CG2 VAL A  91      56.831  69.791 126.682  1.00  0.00           C
ATOM   1472  C   VAL A  91      55.221  67.531 125.432  1.00  0.00           C
ATOM   1473  O   VAL A  91      54.101  67.621 125.952  1.00  0.00           O
ATOM   1474  N   GLN A  92      55.881  66.351 125.462  1.00  0.00           N
ATOM   1476  CA  GLN A  92      55.171  65.131 125.792  1.00  0.00           C
ATOM   1478  CB  GLN A  92      54.631  64.341 124.552  1.00  0.00           C
ATOM   1481  CG  GLN A  92      54.431  65.161 123.252  1.00  0.00           C
ATOM   1484  CD  GLN A  92      53.911  64.271 122.112  1.00  0.00           C
ATOM   1485  OE1 GLN A  92      54.121  63.051 122.112  1.00  0.00           O
ATOM   1486  NE2 GLN A  92      53.171  64.871 121.152  1.00  0.00           N
ATOM   1489  C   GLN A  92      56.041  64.171 126.542  1.00  0.00           C
ATOM   1490  O   GLN A  92      57.211  63.981 126.232  1.00  0.00           O
ATOM   1491  N   ILE A  93      55.441  63.461 127.512  1.00  0.00           N
ATOM   1493  CA  ILE A  93      55.821  62.141 127.982  1.00  0.00           C
ATOM   1495  CB  ILE A  93      54.921  61.701 129.132  1.00  0.00           C
ATOM   1497  CG2 ILE A  93      55.151  60.221 129.502  1.00  0.00           C
ATOM   1501  CG1 ILE A  93      55.111  62.601 130.372  1.00  0.00           C
ATOM   1504  CD  ILE A  93      56.541  62.711 130.902  1.00  0.00           C
ATOM   1508  C   ILE A  93      55.851  61.041 126.922  1.00  0.00           C
ATOM   1509  O   ILE A  93      54.881  60.821 126.202  1.00  0.00           O
ATOM   1510  N   VAL A  94      57.001  60.331 126.822  1.00  0.00           N
ATOM   1512  CA  VAL A  94      57.251  59.241 125.892  1.00  0.00           C
ATOM   1514  CB  VAL A  94      57.971  59.711 124.622  1.00  0.00           C
ATOM   1516  CG1 VAL A  94      57.631  58.801 123.422  1.00  0.00           C
ATOM   1520  CG2 VAL A  94      57.521  61.121 124.232  1.00  0.00           C
ATOM   1524  C   VAL A  94      58.041  58.121 126.612  1.00  0.00           C
ATOM   1525  O   VAL A  94      57.931  57.931 127.822  1.00  0.00           O
ATOM   1526  N   SER A  95      58.841  57.321 125.872  1.00  0.00           N
ATOM   1528  CA  SER A  95      59.521  56.111 126.342  1.00  0.00           C
ATOM   1530  CB  SER A  95      58.901  54.781 125.772  1.00  0.00           C
ATOM   1533  OG  SER A  95      59.671  53.591 125.982  1.00  0.00           O
ATOM   1535  C   SER A  95      60.971  56.151 125.912  1.00  0.00           C
ATOM   1536  O   SER A  95      61.241  56.541 124.772  1.00  0.00           O
ATOM   1537  N   LEU A  96      61.911  55.651 126.762  1.00  0.00           N
ATOM   1539  CA  LEU A  96      63.291  55.361 126.402  1.00  0.00           C
ATOM   1541  CB  LEU A  96      64.271  55.321 127.622  1.00  0.00           C
ATOM   1544  CG  LEU A  96      64.831  56.661 128.162  1.00  0.00           C
ATOM   1546  CD1 LEU A  96      66.191  56.411 128.852  1.00  0.00           C
ATOM   1550  CD2 LEU A  96      64.971  57.791 127.132  1.00  0.00           C
ATOM   1554  C   LEU A  96      63.461  54.081 125.582  1.00  0.00           C
ATOM   1555  O   LEU A  96      64.561  53.571 125.412  1.00  0.00           O
ATOM   1556  N   LYS A  97      62.421  53.621 124.852  1.00  0.00           N
ATOM   1558  CA  LYS A  97      62.621  53.121 123.492  1.00  0.00           C
ATOM   1560  CB  LYS A  97      61.331  52.591 122.832  1.00  0.00           C
ATOM   1563  CG  LYS A  97      60.911  51.171 123.262  1.00  0.00           C
ATOM   1566  CD  LYS A  97      59.741  50.651 122.392  1.00  0.00           C
ATOM   1569  CE  LYS A  97      59.381  49.161 122.562  1.00  0.00           C
ATOM   1572  NZ  LYS A  97      58.571  48.651 121.412  1.00  0.00           N
ATOM   1576  C   LYS A  97      63.241  54.181 122.572  1.00  0.00           C
ATOM   1577  O   LYS A  97      63.991  53.901 121.642  1.00  0.00           O
ATOM   1578  N   LYS A  98      62.971  55.461 122.852  1.00  0.00           N
ATOM   1580  CA  LYS A  98      63.651  56.571 122.222  1.00  0.00           C
ATOM   1582  CB  LYS A  98      62.831  57.881 122.202  1.00  0.00           C
ATOM   1585  CG  LYS A  98      61.741  57.861 121.112  1.00  0.00           C
ATOM   1588  CD  LYS A  98      60.411  57.261 121.592  1.00  0.00           C
ATOM   1591  CE  LYS A  98      59.261  57.321 120.562  1.00  0.00           C
ATOM   1594  NZ  LYS A  98      59.091  58.671 119.982  1.00  0.00           N
ATOM   1598  C   LYS A  98      65.081  56.771 122.682  1.00  0.00           C
ATOM   1599  O   LYS A  98      65.801  57.551 122.052  1.00  0.00           O
ATOM   1600  N   ALA A  99      65.571  56.001 123.672  1.00  0.00           N
ATOM   1602  CA  ALA A  99      66.981  55.961 124.002  1.00  0.00           C
ATOM   1604  CB  ALA A  99      67.251  55.271 125.342  1.00  0.00           C
ATOM   1608  C   ALA A  99      67.861  55.301 122.932  1.00  0.00           C
ATOM   1609  O   ALA A  99      69.081  55.411 122.952  1.00  0.00           O
ATOM   1610  N   MET A 100      67.251  54.611 121.942  1.00  0.00           N
ATOM   1612  CA  MET A 100      67.941  54.251 120.712  1.00  0.00           C
ATOM   1614  CB  MET A 100      67.011  53.391 119.812  1.00  0.00           C
ATOM   1617  CG  MET A 100      66.601  52.071 120.502  1.00  0.00           C
ATOM   1620  SD  MET A 100      65.691  50.861 119.482  1.00  0.00           S
ATOM   1621  CE  MET A 100      64.231  51.861 119.122  1.00  0.00           C
ATOM   1625  C   MET A 100      68.481  55.461 119.932  1.00  0.00           C
ATOM   1626  O   MET A 100      69.621  55.451 119.462  1.00  0.00           O
ATOM   1627  N   LYS A 101      67.681  56.531 119.842  1.00  0.00           N
ATOM   1629  CA  LYS A 101      67.971  57.761 119.122  1.00  0.00           C
ATOM   1631  CB  LYS A 101      66.701  58.181 118.312  1.00  0.00           C
ATOM   1634  CG  LYS A 101      66.391  57.351 117.052  1.00  0.00           C
ATOM   1637  CD  LYS A 101      67.451  57.501 115.942  1.00  0.00           C
ATOM   1640  CE  LYS A 101      67.451  58.801 115.122  1.00  0.00           C
ATOM   1643  NZ  LYS A 101      66.501  58.701 113.982  1.00  0.00           N
ATOM   1647  C   LYS A 101      68.401  58.931 120.022  1.00  0.00           C
ATOM   1648  O   LYS A 101      68.611  60.031 119.522  1.00  0.00           O
ATOM   1649  N   HIS A 102      68.501  58.761 121.362  1.00  0.00           N
ATOM   1651  CA  HIS A 102      68.501  59.901 122.272  1.00  0.00           C
ATOM   1653  CB  HIS A 102      67.051  60.481 122.462  1.00  0.00           C
ATOM   1656  ND1 HIS A 102      65.361  59.941 120.662  1.00  0.00           N
ATOM   1658  CG  HIS A 102      66.191  60.851 121.252  1.00  0.00           C
ATOM   1659  CE1 HIS A 102      64.581  60.591 119.762  1.00  0.00           C
ATOM   1661  NE2 HIS A 102      64.831  61.871 119.752  1.00  0.00           N
ATOM   1662  CD2 HIS A 102      65.831  62.051 120.702  1.00  0.00           C
ATOM   1664  C   HIS A 102      69.071  59.411 123.632  1.00  0.00           C
ATOM   1665  O   HIS A 102      69.121  58.201 123.832  1.00  0.00           O
ATOM   1666  N   SER A 103      69.521  60.251 124.612  1.00  0.00           N
ATOM   1668  CA  SER A 103      70.181  59.701 125.832  1.00  0.00           C
ATOM   1670  CB  SER A 103      71.461  58.861 125.492  1.00  0.00           C
ATOM   1673  OG  SER A 103      72.431  59.621 124.772  1.00  0.00           O
ATOM   1675  C   SER A 103      70.701  60.721 126.872  1.00  0.00           C
ATOM   1676  O   SER A 103      71.211  61.771 126.492  1.00  0.00           O
ATOM   1677  N   ASP A 104      70.621  60.451 128.212  1.00  0.00           N
ATOM   1679  CA  ASP A 104      70.441  61.491 129.252  1.00  0.00           C
ATOM   1681  CB  ASP A 104      69.041  61.271 129.872  1.00  0.00           C
ATOM   1684  CG  ASP A 104      67.861  61.401 128.912  1.00  0.00           C
ATOM   1685  OD1 ASP A 104      66.951  62.211 129.232  1.00  0.00           O
ATOM   1686  OD2 ASP A 104      67.801  60.671 127.892  1.00  0.00           O
ATOM   1687  C   ASP A 104      71.471  61.681 130.462  1.00  0.00           C
ATOM   1688  O   ASP A 104      71.781  60.701 131.132  1.00  0.00           O
ATOM   1689  N   LYS A 105      71.971  62.941 130.812  1.00  0.00           N
ATOM   1691  CA  LYS A 105      72.451  63.341 132.182  1.00  0.00           C
ATOM   1693  CB  LYS A 105      73.731  62.571 132.652  1.00  0.00           C
ATOM   1696  CG  LYS A 105      74.021  62.741 134.152  1.00  0.00           C
ATOM   1699  CD  LYS A 105      74.521  61.501 134.872  1.00  0.00           C
ATOM   1702  CE  LYS A 105      74.091  61.551 136.342  1.00  0.00           C
ATOM   1705  NZ  LYS A 105      72.771  60.921 136.492  1.00  0.00           N
ATOM   1709  C   LYS A 105      72.671  64.881 132.482  1.00  0.00           C
ATOM   1710  O   LYS A 105      72.581  65.691 131.572  1.00  0.00           O
ATOM   1711  N   LEU A 106      72.941  65.351 133.772  1.00  0.00           N
ATOM   1713  CA  LEU A 106      73.611  66.611 134.202  1.00  0.00           C
ATOM   1715  CB  LEU A 106      72.571  67.771 134.212  1.00  0.00           C
ATOM   1718  CG  LEU A 106      72.791  69.231 134.722  1.00  0.00           C
ATOM   1720  CD1 LEU A 106      72.281  69.441 136.142  1.00  0.00           C
ATOM   1724  CD2 LEU A 106      74.151  69.911 134.552  1.00  0.00           C
ATOM   1728  C   LEU A 106      74.311  66.551 135.582  1.00  0.00           C
ATOM   1729  O   LEU A 106      73.941  65.741 136.432  1.00  0.00           O
ATOM   1730  N   PHE A 107      75.361  67.381 135.832  1.00  0.00           N
ATOM   1732  CA  PHE A 107      76.181  67.411 137.052  1.00  0.00           C
ATOM   1734  CB  PHE A 107      77.411  68.361 136.902  1.00  0.00           C
ATOM   1737  CG  PHE A 107      78.371  68.291 138.082  1.00  0.00           C
ATOM   1738  CD1 PHE A 107      79.381  67.321 138.082  1.00  0.00           C
ATOM   1740  CE1 PHE A 107      80.251  67.181 139.172  1.00  0.00           C
ATOM   1742  CZ  PHE A 107      80.121  68.021 140.282  1.00  0.00           C
ATOM   1744  CD2 PHE A 107      78.281  69.171 139.182  1.00  0.00           C
ATOM   1746  CE2 PHE A 107      79.141  69.021 140.282  1.00  0.00           C
ATOM   1748  C   PHE A 107      75.481  67.681 138.382  1.00  0.00           C
ATOM   1749  O   PHE A 107      75.681  66.951 139.342  1.00  0.00           O
ATOM   1750  N   VAL A 108      74.611  68.711 138.492  1.00  0.00           N
ATOM   1752  CA  VAL A 108      74.011  69.161 139.762  1.00  0.00           C
ATOM   1754  CB  VAL A 108      73.171  70.421 139.562  1.00  0.00           C
ATOM   1756  CG1 VAL A 108      72.571  70.941 140.882  1.00  0.00           C
ATOM   1760  CG2 VAL A 108      74.071  71.531 138.972  1.00  0.00           C
ATOM   1764  C   VAL A 108      73.181  68.071 140.412  1.00  0.00           C
ATOM   1765  O   VAL A 108      73.101  67.911 141.622  1.00  0.00           O
ATOM   1766  N   LEU A 109      72.591  67.231 139.542  1.00  0.00           N
ATOM   1768  CA  LEU A 109      71.711  66.141 139.832  1.00  0.00           C
ATOM   1770  CB  LEU A 109      70.771  65.911 138.642  1.00  0.00           C
ATOM   1773  CG  LEU A 109      70.091  67.181 138.112  1.00  0.00           C
ATOM   1775  CD1 LEU A 109      69.331  66.731 136.872  1.00  0.00           C
ATOM   1779  CD2 LEU A 109      69.171  67.851 139.132  1.00  0.00           C
ATOM   1783  C   LEU A 109      72.461  64.831 140.032  1.00  0.00           C
ATOM   1784  O   LEU A 109      71.861  63.781 140.252  1.00  0.00           O
ATOM   1785  N   ARG A 110      73.801  64.851 140.002  1.00  0.00           N
ATOM   1787  CA  ARG A 110      74.601  63.671 140.252  1.00  0.00           C
ATOM   1789  CB  ARG A 110      76.071  63.871 139.832  1.00  0.00           C
ATOM   1792  CG  ARG A 110      76.201  63.891 138.312  1.00  0.00           C
ATOM   1795  CD  ARG A 110      77.631  64.101 137.862  1.00  0.00           C
ATOM   1798  NE  ARG A 110      77.601  64.221 136.372  1.00  0.00           N
ATOM   1800  CZ  ARG A 110      77.851  63.211 135.542  1.00  0.00           C
ATOM   1801  NH1 ARG A 110      78.061  61.971 135.932  1.00  0.00           N
ATOM   1804  NH2 ARG A 110      77.871  63.481 134.252  1.00  0.00           N
ATOM   1807  C   ARG A 110      74.621  63.221 141.692  1.00  0.00           C
ATOM   1808  O   ARG A 110      74.861  62.051 141.972  1.00  0.00           O
ATOM   1809  N   VAL A 111      74.351  64.151 142.622  1.00  0.00           N
ATOM   1811  CA  VAL A 111      74.271  63.801 144.022  1.00  0.00           C
ATOM   1813  CB  VAL A 111      75.231  64.601 144.902  1.00  0.00           C
ATOM   1815  CG1 VAL A 111      76.671  64.411 144.362  1.00  0.00           C
ATOM   1819  CG2 VAL A 111      74.931  66.101 144.952  1.00  0.00           C
ATOM   1823  C   VAL A 111      72.851  63.741 144.562  1.00  0.00           C
ATOM   1824  O   VAL A 111      72.641  62.981 145.502  1.00  0.00           O
ATOM   1825  N   PRO A 112      71.791  64.421 144.102  1.00  0.00           N
ATOM   1826  CD  PRO A 112      71.821  65.751 143.492  1.00  0.00           C
ATOM   1829  CA  PRO A 112      70.411  64.011 144.372  1.00  0.00           C
ATOM   1831  CB  PRO A 112      69.571  65.051 143.622  1.00  0.00           C
ATOM   1834  CG  PRO A 112      70.421  66.321 143.662  1.00  0.00           C
ATOM   1837  C   PRO A 112      70.031  62.601 143.962  1.00  0.00           C
ATOM   1838  O   PRO A 112      70.321  62.181 142.842  1.00  0.00           O
ATOM   1839  N   ASP A 113      69.321  61.871 144.842  1.00  0.00           N
ATOM   1841  CA  ASP A 113      68.541  60.681 144.552  1.00  0.00           C
ATOM   1843  CB  ASP A 113      68.221  59.911 145.852  1.00  0.00           C
ATOM   1846  CG  ASP A 113      69.491  59.351 146.442  1.00  0.00           C
ATOM   1847  OD1 ASP A 113      70.481  59.121 145.692  1.00  0.00           O
ATOM   1848  OD2 ASP A 113      69.441  59.031 147.662  1.00  0.00           O
ATOM   1849  C   ASP A 113      67.231  60.961 143.802  1.00  0.00           C
ATOM   1850  O   ASP A 113      66.901  62.101 143.482  1.00  0.00           O
ATOM   1851  N   LEU A 114      66.461  59.891 143.462  1.00  0.00           N
ATOM   1853  CA  LEU A 114      65.231  60.001 142.702  1.00  0.00           C
ATOM   1855  CB  LEU A 114      64.571  58.611 142.422  1.00  0.00           C
ATOM   1858  CG  LEU A 114      65.451  57.421 141.982  1.00  0.00           C
ATOM   1860  CD1 LEU A 114      64.541  56.421 141.262  1.00  0.00           C
ATOM   1864  CD2 LEU A 114      66.631  57.681 141.042  1.00  0.00           C
ATOM   1868  C   LEU A 114      64.171  60.841 143.412  1.00  0.00           C
ATOM   1869  O   LEU A 114      63.551  61.741 142.842  1.00  0.00           O
ATOM   1870  N   THR A 115      63.991  60.551 144.712  1.00  0.00           N
ATOM   1872  CA  THR A 115      62.981  61.051 145.642  1.00  0.00           C
ATOM   1874  CB  THR A 115      62.821  60.081 146.812  1.00  0.00           C
ATOM   1876  OG1 THR A 115      64.061  59.851 147.462  1.00  0.00           O
ATOM   1878  CG2 THR A 115      62.351  58.731 146.242  1.00  0.00           C
ATOM   1882  C   THR A 115      63.121  62.471 146.182  1.00  0.00           C
ATOM   1883  O   THR A 115      62.111  62.991 146.642  1.00  0.00           O
ATOM   1884  N   PRO A 116      64.291  63.151 146.202  1.00  0.00           N
ATOM   1885  CD  PRO A 116      65.581  62.531 146.512  1.00  0.00           C
ATOM   1888  CA  PRO A 116      64.431  64.581 146.462  1.00  0.00           C
ATOM   1890  CB  PRO A 116      65.821  64.861 145.902  1.00  0.00           C
ATOM   1893  CG  PRO A 116      66.621  63.661 146.392  1.00  0.00           C
ATOM   1896  C   PRO A 116      63.421  65.571 145.962  1.00  0.00           C
ATOM   1897  O   PRO A 116      62.971  65.491 144.832  1.00  0.00           O
ATOM   1898  N   GLN A 117      63.131  66.581 146.812  1.00  0.00           N
ATOM   1900  CA  GLN A 117      62.161  67.631 146.582  1.00  0.00           C
ATOM   1902  CB  GLN A 117      62.201  68.591 147.792  1.00  0.00           C
ATOM   1905  CG  GLN A 117      63.551  69.311 147.942  1.00  0.00           C
ATOM   1908  CD  GLN A 117      63.631  70.191 149.182  1.00  0.00           C
ATOM   1909  OE1 GLN A 117      62.701  70.331 149.972  1.00  0.00           O
ATOM   1910  NE2 GLN A 117      64.801  70.831 149.332  1.00  0.00           N
ATOM   1913  C   GLN A 117      62.431  68.401 145.302  1.00  0.00           C
ATOM   1914  O   GLN A 117      61.531  68.741 144.552  1.00  0.00           O
ATOM   1915  N   GLN A 118      63.731  68.641 144.992  1.00  0.00           N
ATOM   1917  CA  GLN A 118      64.141  69.231 143.732  1.00  0.00           C
ATOM   1919  CB  GLN A 118      65.661  69.581 143.762  1.00  0.00           C
ATOM   1922  CG  GLN A 118      66.691  68.421 143.672  1.00  0.00           C
ATOM   1925  CD  GLN A 118      66.991  68.051 142.212  1.00  0.00           C
ATOM   1926  OE1 GLN A 118      67.031  68.921 141.352  1.00  0.00           O
ATOM   1927  NE2 GLN A 118      67.221  66.751 141.912  1.00  0.00           N
ATOM   1930  C   GLN A 118      63.751  68.371 142.532  1.00  0.00           C
ATOM   1931  O   GLN A 118      63.191  68.881 141.572  1.00  0.00           O
ATOM   1932  N   ALA A 119      63.931  67.031 142.582  1.00  0.00           N
ATOM   1934  CA  ALA A 119      63.501  66.131 141.532  1.00  0.00           C
ATOM   1936  CB  ALA A 119      64.001  64.701 141.802  1.00  0.00           C
ATOM   1940  C   ALA A 119      61.991  66.101 141.352  1.00  0.00           C
ATOM   1941  O   ALA A 119      61.471  66.121 140.242  1.00  0.00           O
ATOM   1942  N   THR A 120      61.251  66.071 142.472  1.00  0.00           N
ATOM   1944  CA  THR A 120      59.801  66.271 142.492  1.00  0.00           C
ATOM   1946  CB  THR A 120      59.231  66.131 143.902  1.00  0.00           C
ATOM   1948  OG1 THR A 120      59.561  64.841 144.402  1.00  0.00           O
ATOM   1950  CG2 THR A 120      57.701  66.211 143.872  1.00  0.00           C
ATOM   1954  C   THR A 120      59.341  67.591 141.892  1.00  0.00           C
ATOM   1955  O   THR A 120      58.401  67.621 141.112  1.00  0.00           O
ATOM   1956  N   ASP A 121      60.021  68.721 142.192  1.00  0.00           N
ATOM   1958  CA  ASP A 121      59.811  69.991 141.532  1.00  0.00           C
ATOM   1960  CB  ASP A 121      60.561  71.141 142.262  1.00  0.00           C
ATOM   1963  CG  ASP A 121      59.881  71.571 143.562  1.00  0.00           C
ATOM   1964  OD1 ASP A 121      58.801  71.051 143.942  1.00  0.00           O
ATOM   1965  OD2 ASP A 121      60.421  72.521 144.192  1.00  0.00           O
ATOM   1966  C   ASP A 121      60.111  69.971 140.022  1.00  0.00           C
ATOM   1967  O   ASP A 121      59.301  70.461 139.242  1.00  0.00           O
ATOM   1968  N   ILE A 122      61.221  69.361 139.522  1.00  0.00           N
ATOM   1970  CA  ILE A 122      61.501  69.281 138.072  1.00  0.00           C
ATOM   1972  CB  ILE A 122      62.771  68.481 137.722  1.00  0.00           C
ATOM   1974  CG2 ILE A 122      62.981  68.431 136.192  1.00  0.00           C
ATOM   1978  CG1 ILE A 122      64.061  69.031 138.372  1.00  0.00           C
ATOM   1981  CD  ILE A 122      65.191  67.991 138.372  1.00  0.00           C
ATOM   1985  C   ILE A 122      60.341  68.641 137.302  1.00  0.00           C
ATOM   1986  O   ILE A 122      59.841  69.181 136.302  1.00  0.00           O
ATOM   1987  N   THR A 123      59.831  67.501 137.812  1.00  0.00           N
ATOM   1989  CA  THR A 123      58.651  66.821 137.282  1.00  0.00           C
ATOM   1991  CB  THR A 123      58.431  65.491 137.972  1.00  0.00           C
ATOM   1993  OG1 THR A 123      59.651  64.781 138.012  1.00  0.00           O
ATOM   1995  CG2 THR A 123      57.451  64.611 137.192  1.00  0.00           C
ATOM   1999  C   THR A 123      57.391  67.651 137.372  1.00  0.00           C
ATOM   2000  O   THR A 123      56.571  67.691 136.452  1.00  0.00           O
ATOM   2001  N   ALA A 124      57.201  68.381 138.492  1.00  0.00           N
ATOM   2003  CA  ALA A 124      56.061  69.251 138.732  1.00  0.00           C
ATOM   2005  CB  ALA A 124      56.201  69.921 140.112  1.00  0.00           C
ATOM   2009  C   ALA A 124      55.921  70.351 137.712  1.00  0.00           C
ATOM   2010  O   ALA A 124      54.831  70.641 137.222  1.00  0.00           O
ATOM   2011  N   PHE A 125      57.021  71.041 137.372  1.00  0.00           N
ATOM   2013  CA  PHE A 125      57.051  71.991 136.282  1.00  0.00           C
ATOM   2015  CB  PHE A 125      58.221  72.991 136.422  1.00  0.00           C
ATOM   2018  CG  PHE A 125      57.921  73.861 137.622  1.00  0.00           C
ATOM   2019  CD1 PHE A 125      58.461  73.531 138.872  1.00  0.00           C
ATOM   2021  CE1 PHE A 125      58.171  74.281 140.002  1.00  0.00           C
ATOM   2023  CZ  PHE A 125      57.401  75.441 139.902  1.00  0.00           C
ATOM   2025  CD2 PHE A 125      57.161  75.041 137.522  1.00  0.00           C
ATOM   2027  CE2 PHE A 125      56.911  75.841 138.652  1.00  0.00           C
ATOM   2029  C   PHE A 125      56.901  71.381 134.912  1.00  0.00           C
ATOM   2030  O   PHE A 125      56.191  71.911 134.072  1.00  0.00           O
ATOM   2031  N   ALA A 126      57.521  70.231 134.652  1.00  0.00           N
ATOM   2033  CA  ALA A 126      57.331  69.511 133.402  1.00  0.00           C
ATOM   2035  CB  ALA A 126      58.281  68.301 133.442  1.00  0.00           C
ATOM   2039  C   ALA A 126      55.891  69.061 133.102  1.00  0.00           C
ATOM   2040  O   ALA A 126      55.381  69.211 131.992  1.00  0.00           O
ATOM   2041  N   ASN A 127      55.161  68.531 134.102  1.00  0.00           N
ATOM   2043  CA  ASN A 127      53.811  68.011 133.882  1.00  0.00           C
ATOM   2045  CB  ASN A 127      53.401  66.991 134.982  1.00  0.00           C
ATOM   2048  CG  ASN A 127      53.171  67.611 136.362  1.00  0.00           C
ATOM   2049  OD1 ASN A 127      52.501  68.621 136.572  1.00  0.00           O
ATOM   2050  ND2 ASN A 127      53.781  66.961 137.392  1.00  0.00           N
ATOM   2053  C   ASN A 127      52.771  69.101 133.682  1.00  0.00           C
ATOM   2054  O   ASN A 127      51.761  68.871 133.002  1.00  0.00           O
ATOM   2055  N   LYS A 128      53.031  70.321 134.182  1.00  0.00           N
ATOM   2057  CA  LYS A 128      52.281  71.491 133.822  1.00  0.00           C
ATOM   2059  CB  LYS A 128      52.751  72.711 134.642  1.00  0.00           C
ATOM   2062  CG  LYS A 128      52.211  72.691 136.082  1.00  0.00           C
ATOM   2065  CD  LYS A 128      52.571  73.981 136.832  1.00  0.00           C
ATOM   2068  CE  LYS A 128      54.011  74.081 137.332  1.00  0.00           C
ATOM   2071  NZ  LYS A 128      54.241  73.051 138.372  1.00  0.00           N
ATOM   2075  C   LYS A 128      52.321  71.831 132.342  1.00  0.00           C
ATOM   2076  O   LYS A 128      51.301  72.021 131.692  1.00  0.00           O
ATOM   2077  N   ILE A 129      53.521  71.851 131.762  1.00  0.00           N
ATOM   2079  CA  ILE A 129      53.781  72.241 130.392  1.00  0.00           C
ATOM   2081  CB  ILE A 129      55.291  72.311 130.162  1.00  0.00           C
ATOM   2083  CG2 ILE A 129      55.591  72.611 128.682  1.00  0.00           C
ATOM   2087  CG1 ILE A 129      55.981  73.331 131.092  1.00  0.00           C
ATOM   2090  CD  ILE A 129      55.711  74.801 130.772  1.00  0.00           C
ATOM   2094  C   ILE A 129      53.101  71.381 129.332  1.00  0.00           C
ATOM   2095  O   ILE A 129      52.641  71.881 128.302  1.00  0.00           O
ATOM   2096  N   LYS A 130      53.041  70.041 129.552  1.00  0.00           N
ATOM   2098  CA  LYS A 130      52.481  69.051 128.622  1.00  0.00           C
ATOM   2100  CB  LYS A 130      52.241  67.621 129.212  1.00  0.00           C
ATOM   2103  CG  LYS A 130      51.171  66.761 128.482  1.00  0.00           C
ATOM   2106  CD  LYS A 130      51.061  65.311 128.982  1.00  0.00           C
ATOM   2109  CE  LYS A 130      52.251  64.451 128.572  1.00  0.00           C
ATOM   2112  NZ  LYS A 130      52.211  64.311 127.112  1.00  0.00           N
ATOM   2116  C   LYS A 130      51.311  69.461 127.762  1.00  0.00           C
ATOM   2117  O   LYS A 130      50.281  69.941 128.242  1.00  0.00           O
ATOM   2118  N   ASP A 131      51.441  69.271 126.442  1.00  0.00           N
ATOM   2120  CA  ASP A 131      50.391  69.631 125.532  1.00  0.00           C
ATOM   2122  CB  ASP A 131      50.811  70.871 124.692  1.00  0.00           C
ATOM   2125  CG  ASP A 131      51.831  70.701 123.572  1.00  0.00           C
ATOM   2126  OD1 ASP A 131      52.251  69.561 123.232  1.00  0.00           O
ATOM   2127  OD2 ASP A 131      52.171  71.781 123.032  1.00  0.00           O
ATOM   2128  C   ASP A 131      49.961  68.411 124.772  1.00  0.00           C
ATOM   2129  O   ASP A 131      50.291  67.271 125.102  1.00  0.00           O
ATOM   2130  N   SER A 132      49.151  68.641 123.732  1.00  0.00           N
ATOM   2132  CA  SER A 132      48.511  67.621 122.932  1.00  0.00           C
ATOM   2134  CB  SER A 132      47.161  68.121 122.362  1.00  0.00           C
ATOM   2137  OG  SER A 132      46.341  68.701 123.382  1.00  0.00           O
ATOM   2139  C   SER A 132      49.381  67.301 121.742  1.00  0.00           C
ATOM   2140  O   SER A 132      48.961  66.641 120.792  1.00  0.00           O
ATOM   2141  N   GLY A 133      50.621  67.811 121.772  1.00  0.00           N
ATOM   2143  CA  GLY A 133      51.521  67.941 120.652  1.00  0.00           C
ATOM   2146  C   GLY A 133      51.501  69.321 120.032  1.00  0.00           C
ATOM   2147  O   GLY A 133      50.481  69.981 119.902  1.00  0.00           O
ATOM   2148  N   TYR A 134      52.681  69.781 119.582  1.00  0.00           N
ATOM   2150  CA  TYR A 134      52.771  70.941 118.722  1.00  0.00           C
ATOM   2152  CB  TYR A 134      54.211  71.501 118.582  1.00  0.00           C
ATOM   2155  CG  TYR A 134      54.801  71.921 119.902  1.00  0.00           C
ATOM   2156  CD1 TYR A 134      54.131  72.811 120.752  1.00  0.00           C
ATOM   2158  CE1 TYR A 134      54.731  73.261 121.932  1.00  0.00           C
ATOM   2160  CZ  TYR A 134      56.011  72.821 122.282  1.00  0.00           C
ATOM   2161  OH  TYR A 134      56.631  73.281 123.452  1.00  0.00           O
ATOM   2163  CD2 TYR A 134      56.091  71.471 120.272  1.00  0.00           C
ATOM   2165  CE2 TYR A 134      56.691  71.921 121.452  1.00  0.00           C
ATOM   2167  C   TYR A 134      52.261  70.641 117.322  1.00  0.00           C
ATOM   2168  O   TYR A 134      52.741  69.771 116.612  1.00  0.00           O
ATOM   2169  N   ASN A 135      51.261  71.421 116.892  1.00  0.00           N
ATOM   2171  CA  ASN A 135      50.841  71.501 115.512  1.00  0.00           C
ATOM   2173  CB  ASN A 135      49.591  72.391 115.442  1.00  0.00           C
ATOM   2176  CG  ASN A 135      48.521  71.851 116.382  1.00  0.00           C
ATOM   2177  OD1 ASN A 135      48.361  70.651 116.562  1.00  0.00           O
ATOM   2178  ND2 ASN A 135      47.791  72.781 117.042  1.00  0.00           N
ATOM   2181  C   ASN A 135      51.921  72.061 114.602  1.00  0.00           C
ATOM   2182  O   ASN A 135      52.891  72.661 115.092  1.00  0.00           O
ATOM   2183  N   TYR A 136      51.771  71.951 113.262  1.00  0.00           N
ATOM   2185  CA  TYR A 136      52.711  72.461 112.272  1.00  0.00           C
ATOM   2187  CB  TYR A 136      52.191  72.221 110.832  1.00  0.00           C
ATOM   2190  CG  TYR A 136      53.261  72.451 109.782  1.00  0.00           C
ATOM   2191  CD1 TYR A 136      54.051  71.381 109.332  1.00  0.00           C
ATOM   2193  CE1 TYR A 136      54.991  71.551 108.302  1.00  0.00           C
ATOM   2195  CZ  TYR A 136      55.211  72.811 107.752  1.00  0.00           C
ATOM   2196  OH  TYR A 136      56.191  73.001 106.762  1.00  0.00           O
ATOM   2198  CD2 TYR A 136      53.471  73.711 109.192  1.00  0.00           C
ATOM   2200  CE2 TYR A 136      54.471  73.891 108.222  1.00  0.00           C
ATOM   2202  C   TYR A 136      52.991  73.941 112.502  1.00  0.00           C
ATOM   2203  O   TYR A 136      54.121  74.361 112.412  1.00  0.00           O
ATOM   2204  N   ARG A 137      51.981  74.781 112.862  1.00  0.00           N
ATOM   2206  CA  ARG A 137      52.271  76.181 113.152  1.00  0.00           C
ATOM   2208  CB  ARG A 137      51.041  77.101 113.292  1.00  0.00           C
ATOM   2211  CG  ARG A 137      51.451  78.591 113.362  1.00  0.00           C
ATOM   2214  CD  ARG A 137      50.301  79.591 113.292  1.00  0.00           C
ATOM   2217  NE  ARG A 137      49.521  79.271 114.522  1.00  0.00           N
ATOM   2219  CZ  ARG A 137      48.711  80.121 115.122  1.00  0.00           C
ATOM   2220  NH1 ARG A 137      48.321  81.261 114.622  1.00  0.00           N
ATOM   2223  NH2 ARG A 137      48.291  79.751 116.312  1.00  0.00           N
ATOM   2226  C   ARG A 137      53.131  76.381 114.392  1.00  0.00           C
ATOM   2227  O   ARG A 137      53.931  77.311 114.492  1.00  0.00           O
ATOM   2228  N   GLY A 138      53.051  75.481 115.392  1.00  0.00           N
ATOM   2230  CA  GLY A 138      53.921  75.551 116.562  1.00  0.00           C
ATOM   2233  C   GLY A 138      55.351  75.261 116.202  1.00  0.00           C
ATOM   2234  O   GLY A 138      56.291  75.831 116.722  1.00  0.00           O
ATOM   2235  N   ILE A 139      55.521  74.361 115.222  1.00  0.00           N
ATOM   2237  CA  ILE A 139      56.791  73.971 114.652  1.00  0.00           C
ATOM   2239  CB  ILE A 139      56.671  72.521 114.112  1.00  0.00           C
ATOM   2241  CG2 ILE A 139      58.031  72.001 113.592  1.00  0.00           C
ATOM   2245  CG1 ILE A 139      56.081  71.481 115.112  1.00  0.00           C
ATOM   2248  CD  ILE A 139      55.521  70.231 114.412  1.00  0.00           C
ATOM   2252  C   ILE A 139      57.161  75.001 113.542  1.00  0.00           C
ATOM   2253  O   ILE A 139      58.221  74.931 112.942  1.00  0.00           O
ATOM   2254  N   VAL A 140      56.311  76.031 113.292  1.00  0.00           N
ATOM   2256  CA  VAL A 140      56.601  77.151 112.372  1.00  0.00           C
ATOM   2258  CB  VAL A 140      55.491  77.321 111.342  1.00  0.00           C
ATOM   2260  CG1 VAL A 140      55.431  78.691 110.622  1.00  0.00           C
ATOM   2264  CG2 VAL A 140      55.591  76.211 110.302  1.00  0.00           C
ATOM   2268  C   VAL A 140      56.871  78.471 113.072  1.00  0.00           C
ATOM   2269  O   VAL A 140      57.521  79.391 112.562  1.00  0.00           O
ATOM   2270  N   GLU A 141      56.531  78.551 114.362  1.00  0.00           N
ATOM   2272  CA  GLU A 141      57.111  79.481 115.312  1.00  0.00           C
ATOM   2274  CB  GLU A 141      56.281  79.501 116.622  1.00  0.00           C
ATOM   2277  CG  GLU A 141      54.911  80.211 116.412  1.00  0.00           C
ATOM   2280  CD  GLU A 141      55.181  81.621 115.902  1.00  0.00           C
ATOM   2281  OE1 GLU A 141      55.811  82.371 116.682  1.00  0.00           O
ATOM   2282  OE2 GLU A 141      54.861  81.951 114.732  1.00  0.00           O
ATOM   2283  C   GLU A 141      58.541  79.101 115.622  1.00  0.00           C
ATOM   2284  O   GLU A 141      59.321  79.881 116.162  1.00  0.00           O
ATOM   2285  N   PHE A 142      58.861  77.851 115.242  1.00  0.00           N
ATOM   2287  CA  PHE A 142      60.111  77.181 115.382  1.00  0.00           C
ATOM   2289  CB  PHE A 142      60.001  76.091 116.472  1.00  0.00           C
ATOM   2292  CG  PHE A 142      59.541  76.661 117.782  1.00  0.00           C
ATOM   2293  CD1 PHE A 142      60.001  77.911 118.232  1.00  0.00           C
ATOM   2295  CE1 PHE A 142      59.731  78.361 119.522  1.00  0.00           C
ATOM   2297  CZ  PHE A 142      59.041  77.531 120.392  1.00  0.00           C
ATOM   2299  CD2 PHE A 142      58.781  75.871 118.652  1.00  0.00           C
ATOM   2301  CE2 PHE A 142      58.541  76.291 119.962  1.00  0.00           C
ATOM   2303  C   PHE A 142      60.431  76.521 114.062  1.00  0.00           C
ATOM   2304  O   PHE A 142      60.821  75.361 114.052  1.00  0.00           O
ATOM   2305  N   ILE A 143      60.261  77.241 112.932  1.00  0.00           N
ATOM   2307  CA  ILE A 143      60.591  76.741 111.592  1.00  0.00           C
ATOM   2309  CB  ILE A 143      60.271  77.681 110.412  1.00  0.00           C
ATOM   2311  CG2 ILE A 143      58.911  77.341 109.792  1.00  0.00           C
ATOM   2315  CG1 ILE A 143      60.311  79.161 110.782  1.00  0.00           C
ATOM   2318  CD  ILE A 143      60.051  80.061 109.582  1.00  0.00           C
ATOM   2322  C   ILE A 143      62.061  76.381 111.422  1.00  0.00           C
ATOM   2323  O   ILE A 143      62.911  77.241 111.652  1.00  0.00           O
ATOM   2324  N   PRO A 144      62.451  75.171 111.002  1.00  0.00           N
ATOM   2325  CD  PRO A 144      61.481  74.121 110.742  1.00  0.00           C
ATOM   2328  CA  PRO A 144      63.711  74.951 110.292  1.00  0.00           C
ATOM   2330  CB  PRO A 144      63.651  73.491 109.782  1.00  0.00           C
ATOM   2333  CG  PRO A 144      62.271  72.951 110.172  1.00  0.00           C
ATOM   2336  C   PRO A 144      63.971  75.981 109.192  1.00  0.00           C
ATOM   2337  O   PRO A 144      63.041  76.331 108.472  1.00  0.00           O
ATOM   2338  N   PHE A 145      65.191  76.501 109.072  1.00  0.00           N
ATOM   2340  CA  PHE A 145      65.431  77.761 108.392  1.00  0.00           C
ATOM   2342  CB  PHE A 145      66.041  78.841 109.322  1.00  0.00           C
ATOM   2345  CG  PHE A 145      67.021  78.281 110.302  1.00  0.00           C
ATOM   2346  CD1 PHE A 145      66.601  78.011 111.612  1.00  0.00           C
ATOM   2348  CE1 PHE A 145      67.531  77.721 112.612  1.00  0.00           C
ATOM   2350  CZ  PHE A 145      68.891  77.671 112.292  1.00  0.00           C
ATOM   2352  CD2 PHE A 145      68.371  78.141 109.972  1.00  0.00           C
ATOM   2354  CE2 PHE A 145      69.311  77.831 110.962  1.00  0.00           C
ATOM   2356  C   PHE A 145      66.261  77.651 107.142  1.00  0.00           C
ATOM   2357  O   PHE A 145      67.031  76.721 106.912  1.00  0.00           O
ATOM   2358  N   MET A 146      66.141  78.681 106.282  1.00  0.00           N
ATOM   2360  CA  MET A 146      67.061  78.961 105.212  1.00  0.00           C
ATOM   2362  CB  MET A 146      66.361  78.841 103.842  1.00  0.00           C
ATOM   2365  CG  MET A 146      65.941  77.391 103.492  1.00  0.00           C
ATOM   2368  SD  MET A 146      67.301  76.311 102.952  1.00  0.00           S
ATOM   2369  CE  MET A 146      67.461  77.031 101.292  1.00  0.00           C
ATOM   2373  C   MET A 146      67.531  80.391 105.422  1.00  0.00           C
ATOM   2374  O   MET A 146      66.721  81.301 105.492  1.00  0.00           O
ATOM   2375  N   VAL A 147      68.861  80.601 105.562  1.00  0.00           N
ATOM   2377  CA  VAL A 147      69.401  81.891 105.962  1.00  0.00           C
ATOM   2379  CB  VAL A 147      70.371  81.831 107.132  1.00  0.00           C
ATOM   2381  CG1 VAL A 147      70.771  83.261 107.562  1.00  0.00           C
ATOM   2385  CG2 VAL A 147      69.641  81.111 108.272  1.00  0.00           C
ATOM   2389  C   VAL A 147      70.071  82.551 104.802  1.00  0.00           C
ATOM   2390  O   VAL A 147      70.771  81.931 104.002  1.00  0.00           O
ATOM   2391  N   THR A 148      69.821  83.851 104.672  1.00  0.00           N
ATOM   2393  CA  THR A 148      70.201  84.581 103.492  1.00  0.00           C
ATOM   2395  CB  THR A 148      68.971  85.131 102.792  1.00  0.00           C
ATOM   2397  OG1 THR A 148      67.941  84.151 102.762  1.00  0.00           O
ATOM   2399  CG2 THR A 148      69.371  85.421 101.372  1.00  0.00           C
ATOM   2403  C   THR A 148      71.211  85.641 103.852  1.00  0.00           C
ATOM   2404  O   THR A 148      72.361  85.361 104.152  1.00  0.00           O
ATOM   2405  N   ARG A 149      70.841  86.931 103.822  1.00  0.00           N
ATOM   2407  CA  ARG A 149      71.761  87.991 104.152  1.00  0.00           C
ATOM   2409  CB  ARG A 149      71.551  89.191 103.202  1.00  0.00           C
ATOM   2412  CG  ARG A 149      72.481  90.381 103.492  1.00  0.00           C
ATOM   2415  CD  ARG A 149      73.941  90.041 103.212  1.00  0.00           C
ATOM   2418  NE  ARG A 149      74.731  91.121 103.842  1.00  0.00           N
ATOM   2420  CZ  ARG A 149      74.841  92.331 103.312  1.00  0.00           C
ATOM   2421  NH1 ARG A 149      74.421  92.571 102.092  1.00  0.00           N
ATOM   2424  NH2 ARG A 149      75.381  93.291 104.032  1.00  0.00           N
ATOM   2427  C   ARG A 149      71.541  88.451 105.572  1.00  0.00           C
ATOM   2428  O   ARG A 149      70.531  89.071 105.862  1.00  0.00           O
ATOM   2429  N   GLN A 150      72.511  88.211 106.462  1.00  0.00           N
ATOM   2431  CA  GLN A 150      72.441  88.661 107.832  1.00  0.00           C
ATOM   2433  CB  GLN A 150      72.311  87.441 108.792  1.00  0.00           C
ATOM   2436  CG  GLN A 150      73.451  86.381 108.772  1.00  0.00           C
ATOM   2439  CD  GLN A 150      74.611  86.761 109.692  1.00  0.00           C
ATOM   2440  OE1 GLN A 150      75.531  87.491 109.312  1.00  0.00           O
ATOM   2441  NE2 GLN A 150      74.611  86.201 110.922  1.00  0.00           N
ATOM   2444  C   GLN A 150      73.591  89.611 108.152  1.00  0.00           C
ATOM   2445  O   GLN A 150      74.331  90.081 107.272  1.00  0.00           O
ATOM   2446  N   MET A 151      73.721  89.961 109.432  1.00  0.00           N
ATOM   2448  CA  MET A 151      74.791  90.771 109.952  1.00  0.00           C
ATOM   2450  CB  MET A 151      74.451  92.291 109.872  1.00  0.00           C
ATOM   2453  CG  MET A 151      73.231  92.761 110.702  1.00  0.00           C
ATOM   2456  SD  MET A 151      71.591  92.351 110.042  1.00  0.00           S
ATOM   2457  CE  MET A 151      71.141  91.181 111.342  1.00  0.00           C
ATOM   2461  C   MET A 151      74.941  90.311 111.382  1.00  0.00           C
ATOM   2462  O   MET A 151      73.991  89.831 111.992  1.00  0.00           O
ATOM   2463  N   CYS A 152      76.151  90.421 111.972  1.00  0.00           N
ATOM   2465  CA  CYS A 152      76.331  90.161 113.392  1.00  0.00           C
ATOM   2467  CB  CYS A 152      77.091  88.821 113.662  1.00  0.00           C
ATOM   2470  SG  CYS A 152      78.861  88.751 113.182  1.00  0.00           S
ATOM   2472  C   CYS A 152      77.031  91.381 113.952  1.00  0.00           C
ATOM   2473  O   CYS A 152      77.851  92.001 113.292  1.00  0.00           O
ATOM   2474  N   SER A 153      76.701  91.821 115.182  1.00  0.00           N
ATOM   2476  CA  SER A 153      77.481  92.881 115.812  1.00  0.00           C
ATOM   2478  CB  SER A 153      76.751  93.561 117.002  1.00  0.00           C
ATOM   2481  OG  SER A 153      76.691  92.731 118.152  1.00  0.00           O
ATOM   2483  C   SER A 153      78.831  92.351 116.262  1.00  0.00           C
ATOM   2484  O   SER A 153      78.961  91.201 116.682  1.00  0.00           O
ATOM   2485  N   LEU A 154      79.891  93.161 116.232  1.00  0.00           N
ATOM   2487  CA  LEU A 154      81.171  92.721 116.742  1.00  0.00           C
ATOM   2489  CB  LEU A 154      82.241  92.681 115.632  1.00  0.00           C
ATOM   2492  CG  LEU A 154      81.901  91.761 114.422  1.00  0.00           C
ATOM   2494  CD1 LEU A 154      82.971  91.901 113.332  1.00  0.00           C
ATOM   2498  CD2 LEU A 154      81.781  90.281 114.812  1.00  0.00           C
ATOM   2502  C   LEU A 154      81.571  93.621 117.892  1.00  0.00           C
ATOM   2503  O   LEU A 154      81.681  94.841 117.752  1.00  0.00           O
ATOM   2504  N   ASN A 155      81.761  93.021 119.082  1.00  0.00           N
ATOM   2506  CA  ASN A 155      82.211  93.701 120.272  1.00  0.00           C
ATOM   2508  CB  ASN A 155      81.011  94.081 121.202  1.00  0.00           C
ATOM   2511  CG  ASN A 155      81.381  95.061 122.312  1.00  0.00           C
ATOM   2512  OD1 ASN A 155      81.151  96.261 122.212  1.00  0.00           O
ATOM   2513  ND2 ASN A 155      81.901  94.561 123.452  1.00  0.00           N
ATOM   2516  C   ASN A 155      83.111  92.711 120.992  1.00  0.00           C
ATOM   2517  O   ASN A 155      82.831  91.511 120.882  1.00  0.00           O
ATOM   2518  N   PRO A 156      84.171  93.061 121.712  1.00  0.00           N
ATOM   2519  CD  PRO A 156      84.841  94.341 121.582  1.00  0.00           C
ATOM   2522  CA  PRO A 156      84.811  92.241 122.732  1.00  0.00           C
ATOM   2524  CB  PRO A 156      85.731  93.201 123.472  1.00  0.00           C
ATOM   2527  CG  PRO A 156      86.131  94.191 122.382  1.00  0.00           C
ATOM   2530  C   PRO A 156      83.891  91.441 123.632  1.00  0.00           C
ATOM   2531  O   PRO A 156      82.861  91.941 124.102  1.00  0.00           O
ATOM   2532  N   PHE A 157      84.281  90.201 123.912  1.00  0.00           N
ATOM   2534  CA  PHE A 157      83.531  89.281 124.722  1.00  0.00           C
ATOM   2536  CB  PHE A 157      82.631  88.321 123.902  1.00  0.00           C
ATOM   2539  CG  PHE A 157      83.321  87.771 122.672  1.00  0.00           C
ATOM   2540  CD1 PHE A 157      84.301  86.761 122.752  1.00  0.00           C
ATOM   2542  CE1 PHE A 157      84.921  86.281 121.592  1.00  0.00           C
ATOM   2544  CZ  PHE A 157      84.571  86.781 120.342  1.00  0.00           C
ATOM   2546  CD2 PHE A 157      82.961  88.241 121.402  1.00  0.00           C
ATOM   2548  CE2 PHE A 157      83.571  87.751 120.242  1.00  0.00           C
ATOM   2550  C   PHE A 157      84.541  88.531 125.562  1.00  0.00           C
ATOM   2551  O   PHE A 157      85.711  88.421 125.212  1.00  0.00           O
ATOM   2552  N   SER A 158      84.141  88.021 126.722  1.00  0.00           N
ATOM   2554  CA  SER A 158      84.941  87.051 127.432  1.00  0.00           C
ATOM   2556  CB  SER A 158      84.511  87.081 128.912  1.00  0.00           C
ATOM   2559  OG  SER A 158      84.971  85.961 129.662  1.00  0.00           O
ATOM   2561  C   SER A 158      84.931  85.661 126.792  1.00  0.00           C
ATOM   2562  O   SER A 158      85.971  85.091 126.472  1.00  0.00           O
ATOM   2563  N   GLU A 159      83.741  85.111 126.512  1.00  0.00           N
ATOM   2565  CA  GLU A 159      83.641  83.861 125.782  1.00  0.00           C
ATOM   2567  CB  GLU A 159      83.091  82.691 126.632  1.00  0.00           C
ATOM   2570  CG  GLU A 159      84.071  82.191 127.742  1.00  0.00           C
ATOM   2573  CD  GLU A 159      83.461  81.111 128.642  1.00  0.00           C
ATOM   2574  OE1 GLU A 159      82.201  81.061 128.742  1.00  0.00           O
ATOM   2575  OE2 GLU A 159      84.241  80.411 129.322  1.00  0.00           O
ATOM   2576  C   GLU A 159      82.731  84.151 124.622  1.00  0.00           C
ATOM   2577  O   GLU A 159      81.751  84.881 124.782  1.00  0.00           O
ATOM   2578  N   ASP A 160      83.061  83.661 123.402  1.00  0.00           N
ATOM   2580  CA  ASP A 160      82.221  83.801 122.232  1.00  0.00           C
ATOM   2582  CB  ASP A 160      82.921  83.541 120.862  1.00  0.00           C
ATOM   2585  CG  ASP A 160      83.801  82.311 120.702  1.00  0.00           C
ATOM   2586  OD1 ASP A 160      84.241  81.701 121.702  1.00  0.00           O
ATOM   2587  OD2 ASP A 160      84.181  82.091 119.522  1.00  0.00           O
ATOM   2588  C   ASP A 160      80.921  83.021 122.302  1.00  0.00           C
ATOM   2589  O   ASP A 160      79.891  83.511 121.862  1.00  0.00           O
ATOM   2590  N   PHE A 161      80.981  81.801 122.862  1.00  0.00           N
ATOM   2592  CA  PHE A 161      79.921  80.801 122.882  1.00  0.00           C
ATOM   2594  CB  PHE A 161      80.421  79.451 123.502  1.00  0.00           C
ATOM   2597  CG  PHE A 161      81.291  78.671 122.542  1.00  0.00           C
ATOM   2598  CD1 PHE A 161      82.621  79.041 122.302  1.00  0.00           C
ATOM   2600  CE1 PHE A 161      83.411  78.341 121.372  1.00  0.00           C
ATOM   2602  CZ  PHE A 161      82.881  77.231 120.712  1.00  0.00           C
ATOM   2604  CD2 PHE A 161      80.791  77.521 121.902  1.00  0.00           C
ATOM   2606  CE2 PHE A 161      81.581  76.801 120.992  1.00  0.00           C
ATOM   2608  C   PHE A 161      78.651  81.271 123.582  1.00  0.00           C
ATOM   2609  O   PHE A 161      77.651  81.671 122.952  1.00  0.00           O
ATOM   2610  N   ARG A 162      78.691  81.301 124.922  1.00  0.00           N
ATOM   2612  CA  ARG A 162      77.571  81.511 125.812  1.00  0.00           C
ATOM   2614  CB  ARG A 162      78.001  80.881 127.172  1.00  0.00           C
ATOM   2617  CG  ARG A 162      77.081  80.991 128.412  1.00  0.00           C
ATOM   2620  CD  ARG A 162      75.741  80.231 128.342  1.00  0.00           C
ATOM   2623  NE  ARG A 162      74.721  80.971 127.522  1.00  0.00           N
ATOM   2625  CZ  ARG A 162      73.951  81.961 127.952  1.00  0.00           C
ATOM   2626  NH1 ARG A 162      74.141  82.521 129.122  1.00  0.00           N
ATOM   2629  NH2 ARG A 162      73.041  82.441 127.142  1.00  0.00           N
ATOM   2632  C   ARG A 162      77.191  83.001 125.922  1.00  0.00           C
ATOM   2633  O   ARG A 162      76.541  83.451 126.862  1.00  0.00           O
ATOM   2634  N   GLN A 163      77.571  83.831 124.932  1.00  0.00           N
ATOM   2636  CA  GLN A 163      77.341  85.271 124.902  1.00  0.00           C
ATOM   2638  CB  GLN A 163      78.031  85.941 123.682  1.00  0.00           C
ATOM   2641  CG  GLN A 163      77.441  85.631 122.272  1.00  0.00           C
ATOM   2644  CD  GLN A 163      78.021  86.551 121.192  1.00  0.00           C
ATOM   2645  OE1 GLN A 163      77.291  87.311 120.542  1.00  0.00           O
ATOM   2646  NE2 GLN A 163      79.351  86.501 121.032  1.00  0.00           N
ATOM   2649  C   GLN A 163      75.861  85.611 124.912  1.00  0.00           C
ATOM   2650  O   GLN A 163      75.421  86.581 125.522  1.00  0.00           O
ATOM   2651  N   GLN A 164      75.111  84.761 124.192  1.00  0.00           N
ATOM   2653  CA  GLN A 164      73.691  84.831 124.002  1.00  0.00           C
ATOM   2655  CB  GLN A 164      73.301  85.681 122.752  1.00  0.00           C
ATOM   2658  CG  GLN A 164      73.581  87.191 122.912  1.00  0.00           C
ATOM   2661  CD  GLN A 164      72.741  87.821 124.032  1.00  0.00           C
ATOM   2662  OE1 GLN A 164      71.771  87.241 124.532  1.00  0.00           O
ATOM   2663  NE2 GLN A 164      73.091  89.081 124.382  1.00  0.00           N
ATOM   2666  C   GLN A 164      73.211  83.401 123.882  1.00  0.00           C
ATOM   2667  O   GLN A 164      73.781  82.471 124.462  1.00  0.00           O
ATOM   2668  N   CYS A 165      72.111  83.171 123.182  1.00  0.00           N
ATOM   2670  CA  CYS A 165      71.341  81.981 123.372  1.00  0.00           C
ATOM   2672  CB  CYS A 165      70.371  82.151 124.562  1.00  0.00           C
ATOM   2675  SG  CYS A 165      69.401  83.711 124.592  1.00  0.00           S
ATOM   2677  C   CYS A 165      70.621  81.711 122.082  1.00  0.00           C
ATOM   2678  O   CYS A 165      70.271  82.631 121.352  1.00  0.00           O
ATOM   2679  N   VAL A 166      70.411  80.441 121.742  1.00  0.00           N
ATOM   2681  CA  VAL A 166      69.841  80.061 120.472  1.00  0.00           C
ATOM   2683  CB  VAL A 166      70.891  79.371 119.602  1.00  0.00           C
ATOM   2685  CG1 VAL A 166      70.311  78.961 118.242  1.00  0.00           C
ATOM   2689  CG2 VAL A 166      72.081  80.311 119.342  1.00  0.00           C
ATOM   2693  C   VAL A 166      68.681  79.131 120.762  1.00  0.00           C
ATOM   2694  O   VAL A 166      68.881  78.011 121.202  1.00  0.00           O
ATOM   2695  N   SER A 167      67.411  79.521 120.532  1.00  0.00           N
ATOM   2697  CA  SER A 167      66.311  78.581 120.792  1.00  0.00           C
ATOM   2699  CB  SER A 167      65.691  78.671 122.212  1.00  0.00           C
ATOM   2702  OG  SER A 167      65.311  80.001 122.572  1.00  0.00           O
ATOM   2704  C   SER A 167      65.161  78.681 119.842  1.00  0.00           C
ATOM   2705  O   SER A 167      64.611  79.741 119.602  1.00  0.00           O
ATOM   2706  N   GLY A 168      64.731  77.521 119.302  1.00  0.00           N
ATOM   2708  CA  GLY A 168      63.441  77.371 118.652  1.00  0.00           C
ATOM   2711  C   GLY A 168      63.371  77.801 117.242  1.00  0.00           C
ATOM   2712  O   GLY A 168      63.001  78.931 116.982  1.00  0.00           O
ATOM   2713  N   LEU A 169      63.651  76.901 116.292  1.00  0.00           N
ATOM   2715  CA  LEU A 169      64.201  77.161 114.972  1.00  0.00           C
ATOM   2717  CB  LEU A 169      64.051  75.981 114.002  1.00  0.00           C
ATOM   2720  CG  LEU A 169      64.701  74.621 114.312  1.00  0.00           C
ATOM   2722  CD1 LEU A 169      66.221  74.741 114.222  1.00  0.00           C
ATOM   2726  CD2 LEU A 169      64.261  73.951 115.622  1.00  0.00           C
ATOM   2730  C   LEU A 169      63.961  78.521 114.282  1.00  0.00           C
ATOM   2731  O   LEU A 169      64.931  79.181 113.922  1.00  0.00           O
ATOM   2732  N   ALA A 170      62.721  79.041 114.142  1.00  0.00           N
ATOM   2734  CA  ALA A 170      62.491  80.391 113.632  1.00  0.00           C
ATOM   2736  CB  ALA A 170      61.001  80.791 113.642  1.00  0.00           C
ATOM   2740  C   ALA A 170      63.201  81.451 114.452  1.00  0.00           C
ATOM   2741  O   ALA A 170      63.861  82.351 113.952  1.00  0.00           O
ATOM   2742  N   LYS A 171      63.111  81.311 115.782  1.00  0.00           N
ATOM   2744  CA  LYS A 171      63.861  82.031 116.772  1.00  0.00           C
ATOM   2746  CB  LYS A 171      63.161  81.941 118.132  1.00  0.00           C
ATOM   2749  CG  LYS A 171      61.801  82.631 118.192  1.00  0.00           C
ATOM   2752  CD  LYS A 171      61.181  82.341 119.562  1.00  0.00           C
ATOM   2755  CE  LYS A 171      59.861  83.051 119.722  1.00  0.00           C
ATOM   2758  NZ  LYS A 171      59.331  82.741 121.052  1.00  0.00           N
ATOM   2762  C   LYS A 171      65.291  81.551 116.982  1.00  0.00           C
ATOM   2763  O   LYS A 171      66.111  82.331 117.452  1.00  0.00           O
ATOM   2764  N   ALA A 172      65.651  80.301 116.622  1.00  0.00           N
ATOM   2766  CA  ALA A 172      67.031  79.831 116.682  1.00  0.00           C
ATOM   2768  CB  ALA A 172      67.091  78.291 116.672  1.00  0.00           C
ATOM   2772  C   ALA A 172      67.871  80.351 115.532  1.00  0.00           C
ATOM   2773  O   ALA A 172      69.071  80.551 115.652  1.00  0.00           O
ATOM   2774  N   GLN A 173      67.231  80.651 114.382  1.00  0.00           N
ATOM   2776  CA  GLN A 173      67.791  81.451 113.302  1.00  0.00           C
ATOM   2778  CB  GLN A 173      66.691  81.631 112.212  1.00  0.00           C
ATOM   2781  CG  GLN A 173      67.201  82.281 110.902  1.00  0.00           C
ATOM   2784  CD  GLN A 173      66.101  82.751 109.932  1.00  0.00           C
ATOM   2785  OE1 GLN A 173      66.371  83.551 109.022  1.00  0.00           O
ATOM   2786  NE2 GLN A 173      64.861  82.241 110.102  1.00  0.00           N
ATOM   2789  C   GLN A 173      68.161  82.831 113.812  1.00  0.00           C
ATOM   2790  O   GLN A 173      69.181  83.431 113.462  1.00  0.00           O
ATOM   2791  N   LEU A 174      67.301  83.351 114.692  1.00  0.00           N
ATOM   2793  CA  LEU A 174      67.401  84.671 115.262  1.00  0.00           C
ATOM   2795  CB  LEU A 174      65.991  85.261 115.552  1.00  0.00           C
ATOM   2798  CG  LEU A 174      65.391  86.111 114.422  1.00  0.00           C
ATOM   2800  CD1 LEU A 174      66.311  87.271 114.012  1.00  0.00           C
ATOM   2804  CD2 LEU A 174      65.001  85.281 113.202  1.00  0.00           C
ATOM   2808  C   LEU A 174      68.151  84.711 116.572  1.00  0.00           C
ATOM   2809  O   LEU A 174      68.251  85.791 117.152  1.00  0.00           O
ATOM   2810  N   SER A 175      68.681  83.601 117.092  1.00  0.00           N
ATOM   2812  CA  SER A 175      69.341  83.511 118.402  1.00  0.00           C
ATOM   2814  CB  SER A 175      70.801  84.031 118.342  1.00  0.00           C
ATOM   2817  OG  SER A 175      71.481  83.501 117.192  1.00  0.00           O
ATOM   2819  C   SER A 175      68.571  84.211 119.532  1.00  0.00           C
ATOM   2820  O   SER A 175      69.111  84.931 120.372  1.00  0.00           O
ATOM   2821  N   SER A 176      67.241  84.031 119.562  1.00  0.00           N
ATOM   2823  CA  SER A 176      66.341  84.831 120.362  1.00  0.00           C
ATOM   2825  CB  SER A 176      65.271  85.531 119.482  1.00  0.00           C
ATOM   2828  OG  SER A 176      64.491  86.481 120.202  1.00  0.00           O
ATOM   2830  C   SER A 176      65.651  83.891 121.312  1.00  0.00           C
ATOM   2831  O   SER A 176      65.231  82.821 120.912  1.00  0.00           O
ATOM   2832  N   VAL A 177      65.501  84.241 122.602  1.00  0.00           N
ATOM   2834  CA  VAL A 177      64.691  83.451 123.532  1.00  0.00           C
ATOM   2836  CB  VAL A 177      65.211  83.591 124.962  1.00  0.00           C
ATOM   2838  CG1 VAL A 177      64.981  85.011 125.492  1.00  0.00           C
ATOM   2842  CG2 VAL A 177      64.591  82.541 125.912  1.00  0.00           C
ATOM   2846  C   VAL A 177      63.231  83.861 123.402  1.00  0.00           C
ATOM   2847  O   VAL A 177      62.911  84.941 122.902  1.00  0.00           O
ATOM   2848  N   GLY A 178      62.291  82.951 123.742  1.00  0.00           N
ATOM   2850  CA  GLY A 178      60.871  83.251 123.862  1.00  0.00           C
ATOM   2853  C   GLY A 178      60.401  84.321 124.812  1.00  0.00           C
ATOM   2854  O   GLY A 178      61.131  84.931 125.572  1.00  0.00           O
ATOM   2855  N   GLU A 179      59.081  84.611 124.702  1.00  0.00           N
ATOM   2857  CA  GLU A 179      58.401  85.601 125.512  1.00  0.00           C
ATOM   2859  CB  GLU A 179      57.131  86.161 124.812  1.00  0.00           C
ATOM   2862  CG  GLU A 179      57.351  86.871 123.452  1.00  0.00           C
ATOM   2865  CD  GLU A 179      56.021  87.241 122.792  1.00  0.00           C
ATOM   2866  OE1 GLU A 179      55.281  86.321 122.382  1.00  0.00           O
ATOM   2867  OE2 GLU A 179      55.741  88.461 122.672  1.00  0.00           O
ATOM   2868  C   GLU A 179      57.881  84.891 126.732  1.00  0.00           C
ATOM   2869  O   GLU A 179      57.381  83.761 126.632  1.00  0.00           O
ATOM   2870  N   GLY A 180      57.901  85.541 127.922  1.00  0.00           N
ATOM   2872  CA  GLY A 180      57.241  85.011 129.102  1.00  0.00           C
ATOM   2875  C   GLY A 180      55.761  84.861 128.872  1.00  0.00           C
ATOM   2876  O   GLY A 180      55.131  85.851 128.502  1.00  0.00           O
ATOM   2877  N   ASP A 181      55.241  83.631 129.032  1.00  0.00           N
ATOM   2879  CA  ASP A 181      53.871  83.191 128.802  1.00  0.00           C
ATOM   2881  CB  ASP A 181      52.831  84.351 128.992  1.00  0.00           C
ATOM   2884  CG  ASP A 181      51.451  83.901 129.362  1.00  0.00           C
ATOM   2885  OD1 ASP A 181      50.591  83.721 128.462  1.00  0.00           O
ATOM   2886  OD2 ASP A 181      51.251  83.631 130.582  1.00  0.00           O
ATOM   2887  C   ASP A 181      53.721  82.441 127.462  1.00  0.00           C
ATOM   2888  O   ASP A 181      52.681  81.821 127.202  1.00  0.00           O
ATOM   2889  N   LYS A 182      54.771  82.381 126.602  1.00  0.00           N
ATOM   2891  CA  LYS A 182      54.671  81.701 125.302  1.00  0.00           C
ATOM   2893  CB  LYS A 182      55.661  82.171 124.192  1.00  0.00           C
ATOM   2896  CG  LYS A 182      55.331  81.531 122.822  1.00  0.00           C
ATOM   2899  CD  LYS A 182      56.081  82.111 121.612  1.00  0.00           C
ATOM   2902  CE  LYS A 182      55.341  81.851 120.282  1.00  0.00           C
ATOM   2905  NZ  LYS A 182      55.911  82.661 119.202  1.00  0.00           N
ATOM   2909  C   LYS A 182      54.741  80.191 125.412  1.00  0.00           C
ATOM   2910  O   LYS A 182      55.731  79.631 125.882  1.00  0.00           O
ATOM   2911  N   LYS A 183      53.671  79.491 124.972  1.00  0.00           N
ATOM   2913  CA  LYS A 183      53.491  78.061 125.152  1.00  0.00           C
ATOM   2915  CB  LYS A 183      52.011  77.651 124.892  1.00  0.00           C
ATOM   2918  CG  LYS A 183      51.021  78.161 125.942  1.00  0.00           C
ATOM   2921  CD  LYS A 183      50.621  79.641 125.752  1.00  0.00           C
ATOM   2924  CE  LYS A 183      49.631  80.161 126.792  1.00  0.00           C
ATOM   2927  NZ  LYS A 183      50.221  79.981 128.122  1.00  0.00           N
ATOM   2931  C   LYS A 183      54.321  77.241 124.202  1.00  0.00           C
ATOM   2932  O   LYS A 183      54.621  76.071 124.422  1.00  0.00           O
ATOM   2933  N   SER A 184      54.711  77.851 123.082  1.00  0.00           N
ATOM   2935  CA  SER A 184      55.741  77.321 122.222  1.00  0.00           C
ATOM   2937  CB  SER A 184      55.881  78.141 120.902  1.00  0.00           C
ATOM   2940  OG  SER A 184      54.641  78.421 120.262  1.00  0.00           O
ATOM   2942  C   SER A 184      57.061  77.381 122.962  1.00  0.00           C
ATOM   2943  O   SER A 184      57.591  78.461 123.232  1.00  0.00           O
ATOM   2944  N   TRP A 185      57.661  76.221 123.262  1.00  0.00           N
ATOM   2946  CA  TRP A 185      58.951  76.141 123.912  1.00  0.00           C
ATOM   2948  CB  TRP A 185      58.821  75.441 125.282  1.00  0.00           C
ATOM   2951  CG  TRP A 185      57.901  76.091 126.272  1.00  0.00           C
ATOM   2952  CD1 TRP A 185      56.621  75.731 126.622  1.00  0.00           C
ATOM   2954  NE1 TRP A 185      56.201  76.461 127.712  1.00  0.00           N
ATOM   2956  CE2 TRP A 185      57.211  77.291 128.112  1.00  0.00           C
ATOM   2957  CD2 TRP A 185      58.281  77.121 127.202  1.00  0.00           C
ATOM   2958  CE3 TRP A 185      59.431  77.871 127.362  1.00  0.00           C
ATOM   2960  CZ3 TRP A 185      59.571  78.681 128.482  1.00  0.00           C
ATOM   2962  CZ2 TRP A 185      57.341  78.101 129.232  1.00  0.00           C
ATOM   2964  CH2 TRP A 185      58.551  78.771 129.422  1.00  0.00           C
ATOM   2966  C   TRP A 185      59.881  75.331 123.012  1.00  0.00           C
ATOM   2967  O   TRP A 185      59.481  74.311 122.452  1.00  0.00           O
ATOM   2968  N   PHE A 186      61.161  75.741 122.812  1.00  0.00           N
ATOM   2970  CA  PHE A 186      62.201  74.841 122.312  1.00  0.00           C
ATOM   2972  CB  PHE A 186      63.581  75.541 121.962  1.00  0.00           C
ATOM   2975  CG  PHE A 186      64.471  74.731 121.002  1.00  0.00           C
ATOM   2976  CD1 PHE A 186      63.961  74.221 119.802  1.00  0.00           C
ATOM   2978  CE1 PHE A 186      64.681  73.371 118.972  1.00  0.00           C
ATOM   2980  CZ  PHE A 186      65.971  73.001 119.332  1.00  0.00           C
ATOM   2982  CD2 PHE A 186      65.821  74.421 121.292  1.00  0.00           C
ATOM   2984  CE2 PHE A 186      66.541  73.531 120.482  1.00  0.00           C
ATOM   2986  C   PHE A 186      62.361  73.661 123.202  1.00  0.00           C
ATOM   2987  O   PHE A 186      61.871  73.601 124.322  1.00  0.00           O
ATOM   2988  N   CYS A 187      63.121  72.681 122.732  1.00  0.00           N
ATOM   2990  CA  CYS A 187      63.641  71.631 123.552  1.00  0.00           C
ATOM   2992  CB  CYS A 187      64.561  70.741 122.692  1.00  0.00           C
ATOM   2995  SG  CYS A 187      64.281  70.751 120.912  1.00  0.00           S
ATOM   2997  C   CYS A 187      64.421  72.281 124.682  1.00  0.00           C
ATOM   2998  O   CYS A 187      64.241  71.971 125.852  1.00  0.00           O
ATOM   2999  N   SER A 188      65.261  73.291 124.312  1.00  0.00           N
ATOM   3001  CA  SER A 188      65.891  74.231 125.232  1.00  0.00           C
ATOM   3003  CB  SER A 188      66.611  75.461 124.562  1.00  0.00           C
ATOM   3006  OG  SER A 188      67.161  76.401 125.492  1.00  0.00           O
ATOM   3008  C   SER A 188      64.921  74.781 126.232  1.00  0.00           C
ATOM   3009  O   SER A 188      64.981  74.561 127.432  1.00  0.00           O
ATOM   3010  N   GLU A 189      63.941  75.531 125.762  1.00  0.00           N
ATOM   3012  CA  GLU A 189      63.201  76.361 126.652  1.00  0.00           C
ATOM   3014  CB  GLU A 189      62.561  77.501 125.852  1.00  0.00           C
ATOM   3017  CG  GLU A 189      63.501  78.271 124.892  1.00  0.00           C
ATOM   3020  CD  GLU A 189      62.681  79.011 123.842  1.00  0.00           C
ATOM   3021  OE1 GLU A 189      61.851  78.321 123.202  1.00  0.00           O
ATOM   3022  OE2 GLU A 189      62.901  80.231 123.612  1.00  0.00           O
ATOM   3023  C   GLU A 189      62.191  75.521 127.422  1.00  0.00           C
ATOM   3024  O   GLU A 189      61.701  75.921 128.472  1.00  0.00           O
ATOM   3025  N   PHE A 190      61.901  74.281 126.962  1.00  0.00           N
ATOM   3027  CA  PHE A 190      61.111  73.321 127.702  1.00  0.00           C
ATOM   3029  CB  PHE A 190      60.861  72.001 126.892  1.00  0.00           C
ATOM   3032  CG  PHE A 190      60.271  70.901 127.752  1.00  0.00           C
ATOM   3033  CD1 PHE A 190      59.141  71.191 128.542  1.00  0.00           C
ATOM   3035  CE1 PHE A 190      58.741  70.331 129.572  1.00  0.00           C
ATOM   3037  CZ  PHE A 190      59.461  69.161 129.822  1.00  0.00           C
ATOM   3039  CD2 PHE A 190      60.931  69.681 127.962  1.00  0.00           C
ATOM   3041  CE2 PHE A 190      60.551  68.831 129.012  1.00  0.00           C
ATOM   3043  C   PHE A 190      61.701  73.031 129.072  1.00  0.00           C
ATOM   3044  O   PHE A 190      61.061  73.221 130.102  1.00  0.00           O
ATOM   3045  N   VAL A 191      62.981  72.661 129.092  1.00  0.00           N
ATOM   3047  CA  VAL A 191      63.631  72.241 130.302  1.00  0.00           C
ATOM   3049  CB  VAL A 191      64.211  70.821 130.152  1.00  0.00           C
ATOM   3051  CG1 VAL A 191      65.401  70.521 131.072  1.00  0.00           C
ATOM   3055  CG2 VAL A 191      64.481  70.381 128.702  1.00  0.00           C
ATOM   3059  C   VAL A 191      64.501  73.371 130.862  1.00  0.00           C
ATOM   3060  O   VAL A 191      64.941  73.321 132.002  1.00  0.00           O
ATOM   3061  N   THR A 192      64.631  74.521 130.132  1.00  0.00           N
ATOM   3063  CA  THR A 192      64.991  75.811 130.742  1.00  0.00           C
ATOM   3065  CB  THR A 192      65.271  77.001 129.792  1.00  0.00           C
ATOM   3067  OG1 THR A 192      66.321  77.831 130.262  1.00  0.00           O
ATOM   3069  CG2 THR A 192      64.151  78.011 129.552  1.00  0.00           C
ATOM   3073  C   THR A 192      63.951  76.221 131.742  1.00  0.00           C
ATOM   3074  O   THR A 192      64.301  76.631 132.842  1.00  0.00           O
ATOM   3075  N   ASP A 193      62.641  76.081 131.422  1.00  0.00           N
ATOM   3077  CA  ASP A 193      61.591  76.351 132.382  1.00  0.00           C
ATOM   3079  CB  ASP A 193      60.211  76.241 131.702  1.00  0.00           C
ATOM   3082  CG  ASP A 193      59.101  76.711 132.622  1.00  0.00           C
ATOM   3083  OD1 ASP A 193      59.011  77.941 132.872  1.00  0.00           O
ATOM   3084  OD2 ASP A 193      58.361  75.831 133.152  1.00  0.00           O
ATOM   3085  C   ASP A 193      61.731  75.461 133.602  1.00  0.00           C
ATOM   3086  O   ASP A 193      61.931  75.981 134.692  1.00  0.00           O
ATOM   3087  N   ALA A 194      61.811  74.121 133.452  1.00  0.00           N
ATOM   3089  CA  ALA A 194      61.921  73.221 134.582  1.00  0.00           C
ATOM   3091  CB  ALA A 194      61.951  71.771 134.052  1.00  0.00           C
ATOM   3095  C   ALA A 194      63.131  73.481 135.502  1.00  0.00           C
ATOM   3096  O   ALA A 194      62.991  73.551 136.722  1.00  0.00           O
ATOM   3097  N   PHE A 195      64.331  73.711 134.942  1.00  0.00           N
ATOM   3099  CA  PHE A 195      65.541  73.891 135.712  1.00  0.00           C
ATOM   3101  CB  PHE A 195      66.801  73.511 134.902  1.00  0.00           C
ATOM   3104  CG  PHE A 195      66.961  72.021 135.042  1.00  0.00           C
ATOM   3105  CD1 PHE A 195      66.021  71.171 134.452  1.00  0.00           C
ATOM   3107  CE1 PHE A 195      66.051  69.801 134.702  1.00  0.00           C
ATOM   3109  CZ  PHE A 195      67.021  69.271 135.552  1.00  0.00           C
ATOM   3111  CD2 PHE A 195      67.951  71.481 135.862  1.00  0.00           C
ATOM   3113  CE2 PHE A 195      67.981  70.111 136.122  1.00  0.00           C
ATOM   3115  C   PHE A 195      65.711  75.271 136.302  1.00  0.00           C
ATOM   3116  O   PHE A 195      66.371  75.431 137.342  1.00  0.00           O
ATOM   3117  N   ALA A 196      65.061  76.291 135.732  1.00  0.00           N
ATOM   3119  CA  ALA A 196      64.951  77.591 136.332  1.00  0.00           C
ATOM   3121  CB  ALA A 196      64.171  78.501 135.362  1.00  0.00           C
ATOM   3125  C   ALA A 196      64.271  77.541 137.692  1.00  0.00           C
ATOM   3126  O   ALA A 196      64.781  78.071 138.662  1.00  0.00           O
ATOM   3127  N   LYS A 197      63.171  76.761 137.812  1.00  0.00           N
ATOM   3129  CA  LYS A 197      62.421  76.581 139.052  1.00  0.00           C
ATOM   3131  CB  LYS A 197      61.081  75.871 138.732  1.00  0.00           C
ATOM   3134  CG  LYS A 197      60.381  76.341 137.442  1.00  0.00           C
ATOM   3137  CD  LYS A 197      59.801  77.761 137.372  1.00  0.00           C
ATOM   3140  CE  LYS A 197      59.311  78.091 135.942  1.00  0.00           C
ATOM   3143  NZ  LYS A 197      58.621  79.391 135.842  1.00  0.00           N
ATOM   3147  C   LYS A 197      63.231  75.721 140.042  1.00  0.00           C
ATOM   3148  O   LYS A 197      63.011  75.741 141.252  1.00  0.00           O
ATOM   3149  N   ALA A 198      64.241  74.991 139.542  1.00  0.00           N
ATOM   3151  CA  ALA A 198      65.171  74.221 140.352  1.00  0.00           C
ATOM   3153  CB  ALA A 198      65.461  72.881 139.642  1.00  0.00           C
ATOM   3157  C   ALA A 198      66.461  75.001 140.642  1.00  0.00           C
ATOM   3158  O   ALA A 198      67.451  74.441 141.122  1.00  0.00           O
ATOM   3159  N   GLY A 199      66.491  76.331 140.392  1.00  0.00           N
ATOM   3161  CA  GLY A 199      67.591  77.221 140.742  1.00  0.00           C
ATOM   3164  C   GLY A 199      68.801  77.061 139.862  1.00  0.00           C
ATOM   3165  O   GLY A 199      69.931  77.371 140.232  1.00  0.00           O
ATOM   3166  N   HIS A 200      68.591  76.591 138.632  1.00  0.00           N
ATOM   3168  CA  HIS A 200      69.651  76.421 137.672  1.00  0.00           C
ATOM   3170  CB  HIS A 200      69.871  74.911 137.472  1.00  0.00           C
ATOM   3173  ND1 HIS A 200      72.241  74.611 136.932  1.00  0.00           N
ATOM   3174  CG  HIS A 200      70.941  74.581 136.492  1.00  0.00           C
ATOM   3175  CE1 HIS A 200      72.961  74.321 135.872  1.00  0.00           C
ATOM   3177  NE2 HIS A 200      72.191  74.081 134.782  1.00  0.00           N
ATOM   3179  CD2 HIS A 200      70.881  74.231 135.182  1.00  0.00           C
ATOM   3181  C   HIS A 200      69.321  77.051 136.322  1.00  0.00           C
ATOM   3182  O   HIS A 200      68.881  76.321 135.442  1.00  0.00           O
ATOM   3183  N   PRO A 201      69.511  78.351 136.082  1.00  0.00           N
ATOM   3184  CD  PRO A 201      69.301  79.371 137.122  1.00  0.00           C
ATOM   3187  CA  PRO A 201      69.151  78.891 134.782  1.00  0.00           C
ATOM   3189  CB  PRO A 201      68.071  79.901 135.142  1.00  0.00           C
ATOM   3192  CG  PRO A 201      68.561  80.531 136.442  1.00  0.00           C
ATOM   3195  C   PRO A 201      70.291  79.591 134.072  1.00  0.00           C
ATOM   3196  O   PRO A 201      71.091  80.331 134.652  1.00  0.00           O
ATOM   3197  N   LEU A 202      70.341  79.411 132.752  1.00  0.00           N
ATOM   3199  CA  LEU A 202      70.871  80.441 131.872  1.00  0.00           C
ATOM   3201  CB  LEU A 202      72.141  80.071 131.052  1.00  0.00           C
ATOM   3204  CG  LEU A 202      73.441  79.571 131.772  1.00  0.00           C
ATOM   3206  CD1 LEU A 202      74.311  80.681 132.332  1.00  0.00           C
ATOM   3210  CD2 LEU A 202      73.291  78.491 132.852  1.00  0.00           C
ATOM   3214  C   LEU A 202      69.651  80.741 130.982  1.00  0.00           C
ATOM   3215  O   LEU A 202      68.531  80.811 131.492  1.00  0.00           O
ATOM   3216  N   THR A 203      69.791  80.851 129.652  1.00  0.00           N
ATOM   3218  CA  THR A 203      68.741  80.401 128.742  1.00  0.00           C
ATOM   3220  CB  THR A 203      68.601  81.251 127.482  1.00  0.00           C
ATOM   3222  OG1 THR A 203      68.311  82.611 127.792  1.00  0.00           O
ATOM   3224  CG2 THR A 203      67.431  80.741 126.652  1.00  0.00           C
ATOM   3228  C   THR A 203      69.211  79.041 128.302  1.00  0.00           C
ATOM   3229  O   THR A 203      70.181  78.961 127.552  1.00  0.00           O
ATOM   3230  N   LEU A 204      68.631  77.941 128.842  1.00  0.00           N
ATOM   3232  CA  LEU A 204      69.401  76.741 129.072  1.00  0.00           C
ATOM   3234  CB  LEU A 204      70.641  77.061 129.912  1.00  0.00           C
ATOM   3237  CG  LEU A 204      71.461  75.901 130.492  1.00  0.00           C
ATOM   3239  CD1 LEU A 204      72.891  76.331 130.292  1.00  0.00           C
ATOM   3243  CD2 LEU A 204      71.141  75.521 131.952  1.00  0.00           C
ATOM   3247  C   LEU A 204      68.711  75.631 129.832  1.00  0.00           C
ATOM   3248  O   LEU A 204      68.121  75.821 130.892  1.00  0.00           O
ATOM   3249  N   ALA A 205      68.811  74.401 129.342  1.00  0.00           N
ATOM   3251  CA  ALA A 205      67.841  73.381 129.572  1.00  0.00           C
ATOM   3253  CB  ALA A 205      67.311  73.051 128.192  1.00  0.00           C
ATOM   3257  C   ALA A 205      68.451  72.141 130.102  1.00  0.00           C
ATOM   3258  O   ALA A 205      68.241  71.061 129.562  1.00  0.00           O
ATOM   3259  N   GLN A 206      69.251  72.261 131.162  1.00  0.00           N
ATOM   3261  CA  GLN A 206      70.061  71.141 131.602  1.00  0.00           C
ATOM   3263  CB  GLN A 206      69.091  70.101 132.182  1.00  0.00           C
ATOM   3266  CG  GLN A 206      69.771  69.191 133.182  1.00  0.00           C
ATOM   3269  CD  GLN A 206      68.951  67.941 133.312  1.00  0.00           C
ATOM   3270  OE1 GLN A 206      67.771  67.931 132.972  1.00  0.00           O
ATOM   3271  NE2 GLN A 206      69.611  66.851 133.722  1.00  0.00           N
ATOM   3274  C   GLN A 206      71.041  70.661 130.472  1.00  0.00           C
ATOM   3275  O   GLN A 206      71.141  71.321 129.452  1.00  0.00           O
ATOM   3276  N   SER A 207      71.871  69.591 130.602  1.00  0.00           N
ATOM   3278  CA  SER A 207      73.081  69.501 129.772  1.00  0.00           C
ATOM   3280  CB  SER A 207      74.371  69.081 130.522  1.00  0.00           C
ATOM   3283  OG  SER A 207      74.181  67.921 131.322  1.00  0.00           O
ATOM   3285  C   SER A 207      72.941  68.711 128.512  1.00  0.00           C
ATOM   3286  O   SER A 207      73.221  67.521 128.472  1.00  0.00           O
ATOM   3287  N   GLY A 208      72.541  69.371 127.392  1.00  0.00           N
ATOM   3289  CA  GLY A 208      72.431  68.631 126.162  1.00  0.00           C
ATOM   3292  C   GLY A 208      72.251  69.371 124.892  1.00  0.00           C
ATOM   3293  O   GLY A 208      73.091  70.141 124.452  1.00  0.00           O
ATOM   3294  N   TRP A 209      71.141  69.101 124.232  1.00  0.00           N
ATOM   3296  CA  TRP A 209      70.901  69.311 122.822  1.00  0.00           C
ATOM   3298  CB  TRP A 209      70.591  67.751 122.432  1.00  0.00           C
ATOM   3301  CG  TRP A 209      70.421  66.981 121.122  1.00  0.00           C
ATOM   3302  CD1 TRP A 209      70.961  67.041 119.852  1.00  0.00           C
ATOM   3304  NE1 TRP A 209      70.311  66.181 119.002  1.00  0.00           N
ATOM   3306  CE2 TRP A 209      69.471  65.391 119.702  1.00  0.00           C
ATOM   3307  CD2 TRP A 209      69.681  65.731 121.062  1.00  0.00           C
ATOM   3308  CE3 TRP A 209      69.231  64.831 122.022  1.00  0.00           C
ATOM   3310  CZ3 TRP A 209      68.751  63.591 121.632  1.00  0.00           C
ATOM   3312  CZ2 TRP A 209      68.781  64.251 119.322  1.00  0.00           C
ATOM   3314  CH2 TRP A 209      68.531  63.301 120.302  1.00  0.00           C
ATOM   3316  C   TRP A 209      69.961  70.571 122.842  1.00  0.00           C
ATOM   3317  O   TRP A 209      68.831  70.581 122.402  1.00  0.00           O
ATOM   3318  N   ILE A 210      70.431  71.711 123.432  1.00  0.00           N
ATOM   3320  CA  ILE A 210      69.741  72.941 123.922  1.00  0.00           C
ATOM   3322  CB  ILE A 210      70.371  73.441 125.252  1.00  0.00           C
ATOM   3324  CG2 ILE A 210      69.491  74.401 126.072  1.00  0.00           C
ATOM   3328  CG1 ILE A 210      70.841  72.341 126.212  1.00  0.00           C
ATOM   3331  CD  ILE A 210      71.921  72.881 127.162  1.00  0.00           C
ATOM   3335  C   ILE A 210      69.711  74.111 122.902  1.00  0.00           C
ATOM   3336  O   ILE A 210      69.471  73.921 121.722  1.00  0.00           O
ATOM   3337  N   SER A 211      69.961  75.371 123.352  1.00  0.00           N
ATOM   3339  CA  SER A 211      71.011  76.271 122.892  1.00  0.00           C
ATOM   3341  CB  SER A 211      70.951  77.641 123.602  1.00  0.00           C
ATOM   3344  OG  SER A 211      70.711  77.531 125.002  1.00  0.00           O
ATOM   3346  C   SER A 211      72.341  75.651 123.232  1.00  0.00           C
ATOM   3347  O   SER A 211      72.911  75.891 124.292  1.00  0.00           O
ATOM   3348  N   PRO A 212      72.831  74.721 122.462  1.00  0.00           N
ATOM   3349  CD  PRO A 212      72.721  74.701 121.012  1.00  0.00           C
ATOM   3352  CA  PRO A 212      73.191  73.411 122.992  1.00  0.00           C
ATOM   3354  CB  PRO A 212      73.201  72.531 121.752  1.00  0.00           C
ATOM   3357  CG  PRO A 212      72.441  73.281 120.672  1.00  0.00           C
ATOM   3360  C   PRO A 212      74.451  73.441 123.792  1.00  0.00           C
ATOM   3361  O   PRO A 212      74.561  72.821 124.852  1.00  0.00           O
ATOM   3362  N   ALA A 213      75.361  74.281 123.312  1.00  0.00           N
ATOM   3364  CA  ALA A 213      76.601  74.631 123.912  1.00  0.00           C
ATOM   3366  CB  ALA A 213      77.241  75.651 122.972  1.00  0.00           C
ATOM   3370  C   ALA A 213      76.481  75.201 125.322  1.00  0.00           C
ATOM   3371  O   ALA A 213      77.361  75.041 126.172  1.00  0.00           O
ATOM   3372  N   ASP A 214      75.361  75.881 125.642  1.00  0.00           N
ATOM   3374  CA  ASP A 214      75.171  76.601 126.882  1.00  0.00           C
ATOM   3376  CB  ASP A 214      73.811  77.371 126.892  1.00  0.00           C
ATOM   3379  CG  ASP A 214      73.781  78.511 125.902  1.00  0.00           C
ATOM   3380  OD1 ASP A 214      74.871  78.921 125.412  1.00  0.00           O
ATOM   3381  OD2 ASP A 214      72.691  79.121 125.722  1.00  0.00           O
ATOM   3382  C   ASP A 214      75.311  75.771 128.162  1.00  0.00           C
ATOM   3383  O   ASP A 214      75.731  76.311 129.192  1.00  0.00           O
ATOM   3384  N   LEU A 215      74.951  74.451 128.142  1.00  0.00           N
ATOM   3386  CA  LEU A 215      75.231  73.581 129.282  1.00  0.00           C
ATOM   3388  CB  LEU A 215      73.961  73.131 130.062  1.00  0.00           C
ATOM   3391  CG  LEU A 215      74.261  72.731 131.532  1.00  0.00           C
ATOM   3393  CD1 LEU A 215      74.701  73.911 132.372  1.00  0.00           C
ATOM   3397  CD2 LEU A 215      73.091  72.141 132.292  1.00  0.00           C
ATOM   3401  C   LEU A 215      75.971  72.291 128.952  1.00  0.00           C
ATOM   3402  O   LEU A 215      76.561  71.681 129.842  1.00  0.00           O
ATOM   3403  N   MET A 216      76.021  71.841 127.692  1.00  0.00           N
ATOM   3405  CA  MET A 216      76.821  70.681 127.332  1.00  0.00           C
ATOM   3407  CB  MET A 216      76.541  70.361 125.852  1.00  0.00           C
ATOM   3410  CG  MET A 216      77.461  69.301 125.222  1.00  0.00           C
ATOM   3413  SD  MET A 216      77.661  67.731 126.112  1.00  0.00           S
ATOM   3414  CE  MET A 216      76.091  67.021 125.582  1.00  0.00           C
ATOM   3418  C   MET A 216      78.351  70.851 127.632  1.00  0.00           C
ATOM   3419  OT1 MET A 216      78.931  71.901 127.232  1.00  0.00           O
ATOM   3420  OT2 MET A 216      78.941  69.961 128.292  1.00  0.00           O
ATOM   3421  NH3 POPEB 217      30.021  70.331 103.882  1.00  0.00           N
ATOM   3425  C12 POPEB 217      31.361  70.991 103.742  1.00  0.00           C
ATOM   3428  C11 POPEB 217      31.891  71.421 105.112  1.00  0.00           C
ATOM   3431  P   POPEB 217      34.041  72.741 105.772  1.00  0.00           P
ATOM   3432  O13 POPEB 217      33.151  73.391 106.742  1.00  0.00           O
ATOM   3433  O14 POPEB 217      35.261  72.121 106.312  1.00  0.00           O
ATOM   3434  O11 POPEB 217      34.461  73.721 104.602  1.00  0.00           O
ATOM   3435  O12 POPEB 217      33.301  71.581 105.002  1.00  0.00           O
ATOM   3436  C1  POPEB 217      34.031  73.351 103.292  1.00  0.00           C
ATOM   3439  C2  POPEB 217      34.641  74.251 102.222  1.00  0.00           C
ATOM   3441  O21 POPEB 217      34.191  73.981 100.892  1.00  0.00           O
ATOM   3442  C21 POPEB 217      33.401  73.021 100.482  1.00  0.00           C
ATOM   3443  O22 POPEB 217      32.701  72.261 101.122  1.00  0.00           O
ATOM   3444  C22 POPEB 217      33.511  73.061  98.972  1.00  0.00           C
ATOM   3447  C3  POPEB 217      36.191  74.231 102.202  1.00  0.00           C
ATOM   3450  O31 POPEB 217      36.671  74.721 100.922  1.00  0.00           O
ATOM   3451  C31 POPEB 217      37.301  75.891 100.912  1.00  0.00           C
ATOM   3452  O32 POPEB 217      37.691  76.481 101.902  1.00  0.00           O
ATOM   3453  C32 POPEB 217      37.411  76.381  99.462  1.00  0.00           C
ATOM   3456  C23 POPEB 217      32.831  71.861  98.292  1.00  0.00           C
ATOM   3459  C24 POPEB 217      33.051  71.871  96.772  1.00  0.00           C
ATOM   3462  C25 POPEB 217      34.541  71.821  96.412  1.00  0.00           C
ATOM   3465  C26 POPEB 217      34.831  71.591  94.932  1.00  0.00           C
ATOM   3468  C27 POPEB 217      36.351  71.551  94.712  1.00  0.00           C
ATOM   3471  C28 POPEB 217      36.751  71.301  93.252  1.00  0.00           C
ATOM   3474  C29 POPEB 217      38.231  71.001  93.192  1.00  0.00           C
ATOM   3476 0C21 POPEB 217      39.211  71.781  92.702  1.00  0.00           C
ATOM   3478 1C21 POPEB 217      39.081  73.131  92.052  1.00  0.00           C
ATOM   3481 2C21 POPEB 217      39.851  73.241  90.722  1.00  0.00           C
ATOM   3484 3C21 POPEB 217      41.371  73.021  90.862  1.00  0.00           C
ATOM   3487 4C21 POPEB 217      41.841  71.691  90.242  1.00  0.00           C
ATOM   3490 5C21 POPEB 217      43.321  71.391  90.542  1.00  0.00           C
ATOM   3493 6C21 POPEB 217      43.531  70.641  91.862  1.00  0.00           C
ATOM   3496 7C21 POPEB 217      44.991  70.661  92.312  1.00  0.00           C
ATOM   3499 8C21 POPEB 217      45.261  69.751  93.512  1.00  0.00           C
ATOM   3503  C33 POPEB 217      36.271  77.351  99.102  1.00  0.00           C
ATOM   3506  C34 POPEB 217      36.111  77.711  97.622  1.00  0.00           C
ATOM   3509  C35 POPEB 217      35.971  76.481  96.732  1.00  0.00           C
ATOM   3512  C36 POPEB 217      35.731  76.821  95.252  1.00  0.00           C
ATOM   3515  C37 POPEB 217      36.481  75.861  94.332  1.00  0.00           C
ATOM   3518  C38 POPEB 217      35.701  75.431  93.092  1.00  0.00           C
ATOM   3521  C39 POPEB 217      35.391  76.561  92.112  1.00  0.00           C
ATOM   3524 0C31 POPEB 217      34.861  75.961  90.802  1.00  0.00           C
ATOM   3527 1C31 POPEB 217      34.391  76.981  89.762  1.00  0.00           C
ATOM   3530 2C31 POPEB 217      33.771  76.251  88.572  1.00  0.00           C
ATOM   3533 3C31 POPEB 217      33.431  77.141  87.372  1.00  0.00           C
ATOM   3536 4C31 POPEB 217      32.451  78.271  87.692  1.00  0.00           C
ATOM   3539 5C31 POPEB 217      31.991  78.971  86.412  1.00  0.00           C
ATOM   3542 6C31 POPEB 217      30.991  80.101  86.662  1.00  0.00           C
ATOM   3546  NH3 POPEC 218      97.241  76.491 110.212  1.00  0.00           N
ATOM   3550  C12 POPEC 218      98.491  77.331 110.202  1.00  0.00           C
ATOM   3553  C11 POPEC 218      98.881  77.861 111.592  1.00  0.00           C
ATOM   3556  P   POPEC 218     101.081  79.261 111.032  1.00  0.00           P
ATOM   3557  O13 POPEC 218     101.171  80.381 111.992  1.00  0.00           O
ATOM   3558  O14 POPEC 218     102.361  78.801 110.462  1.00  0.00           O
ATOM   3559  O11 POPEC 218     100.201  79.661 109.792  1.00  0.00           O
ATOM   3560  O12 POPEC 218     100.291  78.051 111.672  1.00  0.00           O
ATOM   3561  C1  POPEC 218      99.871  81.011 109.472  1.00  0.00           C
ATOM   3564  C2  POPEC 218      99.131  81.071 108.112  1.00  0.00           C
ATOM   3566  O21 POPEC 218      99.861  80.321 107.102  1.00  0.00           O
ATOM   3567  C21 POPEC 218      99.061  79.621 106.302  1.00  0.00           C
ATOM   3568  O22 POPEC 218      97.941  79.231 106.582  1.00  0.00           O
ATOM   3569  C22 POPEC 218      99.731  79.431 104.942  1.00  0.00           C
ATOM   3572  C3  POPEC 218      98.881  82.511 107.582  1.00  0.00           C
ATOM   3575  O31 POPEC 218      97.941  82.461 106.482  1.00  0.00           O
ATOM   3576  C31 POPEC 218      96.841  83.191 106.552  1.00  0.00           C
ATOM   3577  O32 POPEC 218      96.571  83.991 107.422  1.00  0.00           O
ATOM   3578  C32 POPEC 218      95.941  82.841 105.362  1.00  0.00           C
ATOM   3581  C23 POPEC 218      99.051  78.361 104.072  1.00  0.00           C
ATOM   3584  C24 POPEC 218      99.031  78.731 102.582  1.00  0.00           C
ATOM   3587  C25 POPEC 218      98.231  77.741 101.732  1.00  0.00           C
ATOM   3590  C26 POPEC 218      97.841  78.311 100.362  1.00  0.00           C
ATOM   3593  C27 POPEC 218      97.221  77.251  99.452  1.00  0.00           C
ATOM   3596  C28 POPEC 218      96.611  77.791  98.152  1.00  0.00           C
ATOM   3599  C29 POPEC 218      96.161  76.631  97.292  1.00  0.00           C
ATOM   3601 0C21 POPEC 218      96.541  76.351  96.032  1.00  0.00           C
ATOM   3603 1C21 POPEC 218      97.491  77.161  95.182  1.00  0.00           C
ATOM   3606 2C21 POPEC 218      98.631  76.331  94.542  1.00  0.00           C
ATOM   3609 3C21 POPEC 218      99.381  75.421  95.532  1.00  0.00           C
ATOM   3612 4C21 POPEC 218     100.791  75.051  95.042  1.00  0.00           C
ATOM   3615 5C21 POPEC 218     101.481  74.011  95.942  1.00  0.00           C
ATOM   3618 6C21 POPEC 218     102.911  73.691  95.502  1.00  0.00           C
ATOM   3621 7C21 POPEC 218     103.551  72.601  96.372  1.00  0.00           C
ATOM   3624 8C21 POPEC 218     104.931  72.161  95.872  1.00  0.00           C
ATOM   3628  C33 POPEC 218      95.421  84.091 104.612  1.00  0.00           C
ATOM   3631  C34 POPEC 218      94.521  83.741 103.412  1.00  0.00           C
ATOM   3634  C35 POPEC 218      95.161  82.741 102.442  1.00  0.00           C
ATOM   3637  C36 POPEC 218      94.371  82.531 101.152  1.00  0.00           C
ATOM   3640  C37 POPEC 218      94.601  83.641 100.122  1.00  0.00           C
ATOM   3643  C38 POPEC 218      93.841  83.411  98.812  1.00  0.00           C
ATOM   3646  C39 POPEC 218      94.451  84.181  97.642  1.00  0.00           C
ATOM   3649 0C31 POPEC 218      95.301  83.271  96.742  1.00  0.00           C
ATOM   3652 1C31 POPEC 218      95.941  84.021  95.572  1.00  0.00           C
ATOM   3655 2C31 POPEC 218      96.731  83.101  94.632  1.00  0.00           C
ATOM   3658 3C31 POPEC 218      95.811  82.241  93.752  1.00  0.00           C
ATOM   3661 4C31 POPEC 218      96.581  81.201  92.942  1.00  0.00           C
ATOM   3664 5C31 POPEC 218      95.681  80.491  91.932  1.00  0.00           C
ATOM   3667 6C31 POPEC 218      96.321  79.241  91.332  1.00  0.00           C
ATOM   3671  NH3 POPED 219      69.841  66.571  69.362  1.00  0.00           N
ATOM   3675  C12 POPED 219      68.871  67.611  69.832  1.00  0.00           C
ATOM   3678  C11 POPED 219      67.491  67.281  69.262  1.00  0.00           C
ATOM   3681  P   POPED 219      66.391  69.551  68.642  1.00  0.00           P
ATOM   3682  O13 POPED 219      67.701  69.931  68.032  1.00  0.00           O
ATOM   3683  O14 POPED 219      65.291  69.281  67.712  1.00  0.00           O
ATOM   3684  O11 POPED 219      65.971  70.631  69.712  1.00  0.00           O
ATOM   3685  O12 POPED 219      66.541  68.291  69.592  1.00  0.00           O
ATOM   3686  C1  POPED 219      66.651  70.671  70.982  1.00  0.00           C
ATOM   3689  C2  POPED 219      65.981  69.891  72.172  1.00  0.00           C
ATOM   3691  O21 POPED 219      66.941  68.961  72.722  1.00  0.00           O
ATOM   3692  C21 POPED 219      66.791  68.771  74.022  1.00  0.00           C
ATOM   3693  O22 POPED 219      66.061  69.411  74.762  1.00  0.00           O
ATOM   3694  C22 POPED 219      67.631  67.581  74.482  1.00  0.00           C
ATOM   3697  C3  POPED 219      64.641  69.151  71.852  1.00  0.00           C
ATOM   3700  O31 POPED 219      63.591  69.521  72.772  1.00  0.00           O
ATOM   3701  C31 POPED 219      63.171  68.641  73.662  1.00  0.00           C
ATOM   3702  O32 POPED 219      63.571  67.501  73.792  1.00  0.00           O
ATOM   3703  C32 POPED 219      62.021  69.231  74.482  1.00  0.00           C
ATOM   3706  C23 POPED 219      67.461  67.411  76.012  1.00  0.00           C
ATOM   3709  C24 POPED 219      68.491  66.471  76.632  1.00  0.00           C
ATOM   3712  C25 POPED 219      68.991  66.981  77.992  1.00  0.00           C
ATOM   3715  C26 POPED 219      67.911  67.001  79.082  1.00  0.00           C
ATOM   3718  C27 POPED 219      68.381  67.631  80.412  1.00  0.00           C
ATOM   3721  C28 POPED 219      69.331  66.741  81.242  1.00  0.00           C
ATOM   3724  C29 POPED 219      70.791  66.851  80.852  1.00  0.00           C
ATOM   3726 0C21 POPED 219      71.821  66.381  81.572  1.00  0.00           C
ATOM   3728 1C21 POPED 219      71.721  65.661  82.892  1.00  0.00           C
ATOM   3731 2C21 POPED 219      72.961  65.871  83.782  1.00  0.00           C
ATOM   3734 3C21 POPED 219      73.131  67.321  84.252  1.00  0.00           C
ATOM   3737 4C21 POPED 219      74.121  67.481  85.412  1.00  0.00           C
ATOM   3740 5C21 POPED 219      75.581  67.191  85.052  1.00  0.00           C
ATOM   3743 6C21 POPED 219      76.551  67.351  86.242  1.00  0.00           C
ATOM   3746 7C21 POPED 219      78.011  67.211  85.822  1.00  0.00           C
ATOM   3749 8C21 POPED 219      79.011  67.051  86.962  1.00  0.00           C
ATOM   3753  C33 POPED 219      62.371  69.531  75.952  1.00  0.00           C
ATOM   3756  C34 POPED 219      61.261  70.381  76.562  1.00  0.00           C
ATOM   3759  C35 POPED 219      61.381  70.641  78.062  1.00  0.00           C
ATOM   3762  C36 POPED 219      60.491  71.811  78.492  1.00  0.00           C
ATOM   3765  C37 POPED 219      60.351  71.951  80.012  1.00  0.00           C
ATOM   3768  C38 POPED 219      59.171  71.131  80.572  1.00  0.00           C
ATOM   3771  C39 POPED 219      59.031  71.231  82.092  1.00  0.00           C
ATOM   3774 0C31 POPED 219      60.001  70.291  82.822  1.00  0.00           C
ATOM   3777 1C31 POPED 219      59.881  70.351  84.352  1.00  0.00           C
ATOM   3780 2C31 POPED 219      60.631  69.201  85.012  1.00  0.00           C
ATOM   3783 3C31 POPED 219      60.851  69.391  86.522  1.00  0.00           C
ATOM   3786 4C31 POPED 219      62.281  69.811  86.862  1.00  0.00           C
ATOM   3789 5C31 POPED 219      62.501  69.881  88.372  1.00  0.00           C
ATOM   3792 6C31 POPED 219      63.911  70.231  88.812  1.00  0.00           C
ATOM   3796  NH3 POPEE 220      22.871  49.051 104.902  1.00  0.00           N
ATOM   3800  C12 POPEE 220      24.061  48.141 104.862  1.00  0.00           C
ATOM   3803  C11 POPEE 220      23.811  46.901 105.742  1.00  0.00           C
ATOM   3806  P   POPEE 220      21.311  45.971 105.652  1.00  0.00           P
ATOM   3807  O13 POPEE 220      21.111  44.781 106.532  1.00  0.00           O
ATOM   3808  O14 POPEE 220      20.891  47.301 106.122  1.00  0.00           O
ATOM   3809  O11 POPEE 220      20.641  45.631 104.232  1.00  0.00           O
ATOM   3810  O12 POPEE 220      22.801  46.091 105.162  1.00  0.00           O
ATOM   3811  C1  POPEE 220      21.341  44.831 103.252  1.00  0.00           C
ATOM   3814  C2  POPEE 220      21.861  45.651 102.022  1.00  0.00           C
ATOM   3816  O21 POPEE 220      21.071  45.351 100.842  1.00  0.00           O
ATOM   3817  C21 POPEE 220      20.971  46.351  99.962  1.00  0.00           C
ATOM   3818  O22 POPEE 220      21.241  47.521 100.192  1.00  0.00           O
ATOM   3819  C22 POPEE 220      20.631  45.831  98.562  1.00  0.00           C
ATOM   3822  C3  POPEE 220      23.381  45.391 101.732  1.00  0.00           C
ATOM   3825  O31 POPEE 220      23.741  45.711 100.362  1.00  0.00           O
ATOM   3826  C31 POPEE 220      25.051  45.871 100.122  1.00  0.00           C
ATOM   3827  O32 POPEE 220      25.921  45.881 100.982  1.00  0.00           O
ATOM   3828  C32 POPEE 220      25.301  46.051  98.612  1.00  0.00           C
ATOM   3831  C23 POPEE 220      20.781  46.911  97.462  1.00  0.00           C
ATOM   3834  C24 POPEE 220      20.341  46.421  96.072  1.00  0.00           C
ATOM   3837  C25 POPEE 220      21.221  45.311  95.472  1.00  0.00           C
ATOM   3840  C26 POPEE 220      22.571  45.821  94.942  1.00  0.00           C
ATOM   3843  C27 POPEE 220      23.381  44.711  94.242  1.00  0.00           C
ATOM   3846  C28 POPEE 220      24.711  45.221  93.652  1.00  0.00           C
ATOM   3849  C29 POPEE 220      25.451  44.081  93.002  1.00  0.00           C
ATOM   3851 0C21 POPEE 220      26.361  44.151  92.012  1.00  0.00           C
ATOM   3853 1C21 POPEE 220      26.901  45.381  91.342  1.00  0.00           C
ATOM   3856 2C21 POPEE 220      26.851  45.311  89.802  1.00  0.00           C
ATOM   3859 3C21 POPEE 220      27.531  44.051  89.212  1.00  0.00           C
ATOM   3862 4C21 POPEE 220      27.851  44.151  87.712  1.00  0.00           C
ATOM   3865 5C21 POPEE 220      26.621  44.271  86.802  1.00  0.00           C
ATOM   3868 6C21 POPEE 220      27.021  44.331  85.322  1.00  0.00           C
ATOM   3871 7C21 POPEE 220      25.831  44.531  84.372  1.00  0.00           C
ATOM   3874 8C21 POPEE 220      26.231  44.581  82.902  1.00  0.00           C
ATOM   3878  C33 POPEE 220      26.781  45.901  98.172  1.00  0.00           C
ATOM   3881  C34 POPEE 220      27.421  47.211  97.682  1.00  0.00           C
ATOM   3884  C35 POPEE 220      26.851  47.721  96.352  1.00  0.00           C
ATOM   3887  C36 POPEE 220      27.481  49.041  95.892  1.00  0.00           C
ATOM   3890  C37 POPEE 220      26.751  49.641  94.682  1.00  0.00           C
ATOM   3893  C38 POPEE 220      26.961  51.161  94.542  1.00  0.00           C
ATOM   3896  C39 POPEE 220      28.291  51.561  93.892  1.00  0.00           C
ATOM   3899 0C31 POPEE 220      28.321  51.271  92.382  1.00  0.00           C
ATOM   3902 1C31 POPEE 220      29.551  51.881  91.692  1.00  0.00           C
ATOM   3905 2C31 POPEE 220      29.561  51.611  90.182  1.00  0.00           C
ATOM   3908 3C31 POPEE 220      30.771  52.251  89.492  1.00  0.00           C
ATOM   3911 4C31 POPEE 220      30.821  51.971  87.982  1.00  0.00           C
ATOM   3914 5C31 POPEE 220      32.121  52.461  87.342  1.00  0.00           C
ATOM   3917 6C31 POPEE 220      32.121  52.381  85.812  1.00  0.00           C
ATOM   3921  NH3 POPEF 221       1.851  13.971 104.892  1.00  0.00           N
ATOM   3925  C12 POPEF 221       2.781  12.801 105.122  1.00  0.00           C
ATOM   3928  C11 POPEF 221       2.041  11.461 105.082  1.00  0.00           C
ATOM   3931  P   POPEF 221       2.611   9.051 106.022  1.00  0.00           P
ATOM   3932  O13 POPEF 221       3.891   8.471 106.502  1.00  0.00           O
ATOM   3933  O14 POPEF 221       1.551   9.361 107.012  1.00  0.00           O
ATOM   3934  O11 POPEF 221       2.071   8.061 104.942  1.00  0.00           O
ATOM   3935  O12 POPEF 221       2.961  10.371 105.212  1.00  0.00           O
ATOM   3936  C1  POPEF 221       1.051   8.401 104.002  1.00  0.00           C
ATOM   3939  C2  POPEF 221       1.551   8.231 102.552  1.00  0.00           C
ATOM   3941  O21 POPEF 221       0.371   8.001 101.792  1.00  0.00           O
ATOM   3942  C21 POPEF 221       0.391   8.401 100.542  1.00  0.00           C
ATOM   3943  O22 POPEF 221       1.291   9.021 100.002  1.00  0.00           O
ATOM   3944  C22 POPEF 221      -0.951   8.001  99.922  1.00  0.00           C
ATOM   3947  C3  POPEF 221       2.501   7.001 102.422  1.00  0.00           C
ATOM   3950  O31 POPEF 221       2.981   6.811 101.072  1.00  0.00           O
ATOM   3951  C31 POPEF 221       2.951   5.581 100.592  1.00  0.00           C
ATOM   3952  O32 POPEF 221       2.551   4.591 101.192  1.00  0.00           O
ATOM   3953  C32 POPEF 221       3.431   5.551  99.142  1.00  0.00           C
ATOM   3956  C23 POPEF 221      -1.111   8.241  98.402  1.00  0.00           C
ATOM   3959  C24 POPEF 221      -2.251   7.371  97.842  1.00  0.00           C
ATOM   3962  C25 POPEF 221      -2.381   7.341  96.312  1.00  0.00           C
ATOM   3965  C26 POPEF 221      -2.931   8.631  95.692  1.00  0.00           C
ATOM   3968  C27 POPEF 221      -3.111   8.481  94.172  1.00  0.00           C
ATOM   3971  C28 POPEF 221      -3.581   9.771  93.472  1.00  0.00           C
ATOM   3974  C29 POPEF 221      -3.711   9.551  91.982  1.00  0.00           C
ATOM   3976 0C21 POPEF 221      -3.911  10.511  91.062  1.00  0.00           C
ATOM   3978 1C21 POPEF 221      -4.091  11.981  91.332  1.00  0.00           C
ATOM   3981 2C21 POPEF 221      -2.731  12.701  91.322  1.00  0.00           C
ATOM   3984 3C21 POPEF 221      -2.841  14.231  91.442  1.00  0.00           C
ATOM   3987 4C21 POPEF 221      -1.481  14.951  91.342  1.00  0.00           C
ATOM   3990 5C21 POPEF 221      -0.491  14.491  92.412  1.00  0.00           C
ATOM   3993 6C21 POPEF 221       0.901  15.111  92.332  1.00  0.00           C
ATOM   3996 7C21 POPEF 221       1.851  14.441  93.332  1.00  0.00           C
ATOM   3999 8C21 POPEF 221       3.271  15.001  93.352  1.00  0.00           C
ATOM   4003  C33 POPEF 221       3.751   6.921  98.482  1.00  0.00           C
ATOM   4006  C34 POPEF 221       4.341   6.731  97.082  1.00  0.00           C
ATOM   4009  C35 POPEF 221       4.621   8.041  96.342  1.00  0.00           C
ATOM   4012  C36 POPEF 221       5.061   7.831  94.882  1.00  0.00           C
ATOM   4015  C37 POPEF 221       5.241   9.151  94.122  1.00  0.00           C
ATOM   4018  C38 POPEF 221       5.591   8.991  92.622  1.00  0.00           C
ATOM   4021  C39 POPEF 221       6.971   8.371  92.332  1.00  0.00           C
ATOM   4024 0C31 POPEF 221       8.121   9.061  93.072  1.00  0.00           C
ATOM   4027 1C31 POPEF 221       9.501   8.861  92.422  1.00  0.00           C
ATOM   4030 2C31 POPEF 221      10.631   9.491  93.242  1.00  0.00           C
ATOM   4033 3C31 POPEF 221      12.031   9.331  92.622  1.00  0.00           C
ATOM   4036 4C31 POPEF 221      12.291  10.251  91.422  1.00  0.00           C
ATOM   4039 5C31 POPEF 221      13.771  10.241  90.992  1.00  0.00           C
ATOM   4042 6C31 POPEF 221      14.121  11.301  89.942  1.00  0.00           C
ATOM   4046  NH3 POPEG 222     112.951  92.691 108.032  1.00  0.00           N
ATOM   4050  C12 POPEG 222     111.451  92.791 108.222  1.00  0.00           C
ATOM   4053  C11 POPEG 222     110.611  91.891 107.302  1.00  0.00           C
ATOM   4056  P   POPEG 222     108.211  91.871 108.452  1.00  0.00           P
ATOM   4057  O13 POPEG 222     108.911  91.501 109.702  1.00  0.00           O
ATOM   4058  O14 POPEG 222     107.171  92.911 108.582  1.00  0.00           O
ATOM   4059  O11 POPEG 222     107.551  90.571 107.842  1.00  0.00           O
ATOM   4060  O12 POPEG 222     109.251  92.321 107.362  1.00  0.00           O
ATOM   4061  C1  POPEG 222     107.811  90.031 106.552  1.00  0.00           C
ATOM   4064  C2  POPEG 222     106.671  90.331 105.542  1.00  0.00           C
ATOM   4066  O21 POPEG 222     107.171  89.951 104.242  1.00  0.00           O
ATOM   4067  C21 POPEG 222     106.241  89.701 103.352  1.00  0.00           C
ATOM   4068  O22 POPEG 222     105.051  89.561 103.592  1.00  0.00           O
ATOM   4069  C22 POPEG 222     106.881  89.651 101.952  1.00  0.00           C
ATOM   4072  C3  POPEG 222     106.241  91.841 105.572  1.00  0.00           C
ATOM   4075  O31 POPEG 222     105.201  92.161 104.612  1.00  0.00           O
ATOM   4076  C31 POPEG 222     104.581  93.321 104.832  1.00  0.00           C
ATOM   4077  O32 POPEG 222     104.701  94.021 105.832  1.00  0.00           O
ATOM   4078  C32 POPEG 222     103.661  93.611 103.632  1.00  0.00           C
ATOM   4081  C23 POPEG 222     105.891  89.651 100.752  1.00  0.00           C
ATOM   4084  C24 POPEG 222     106.601  89.591  99.392  1.00  0.00           C
ATOM   4087  C25 POPEG 222     105.641  89.381  98.212  1.00  0.00           C
ATOM   4090  C26 POPEG 222     106.341  89.381  96.842  1.00  0.00           C
ATOM   4093  C27 POPEG 222     105.391  89.031  95.682  1.00  0.00           C
ATOM   4096  C28 POPEG 222     106.011  89.281  94.282  1.00  0.00           C
ATOM   4099  C29 POPEG 222     106.031  90.741  93.912  1.00  0.00           C
ATOM   4101 0C21 POPEG 222     105.701  91.281  92.722  1.00  0.00           C
ATOM   4103 1C21 POPEG 222     105.221  90.541  91.492  1.00  0.00           C
ATOM   4106 2C21 POPEG 222     106.351  90.191  90.502  1.00  0.00           C
ATOM   4109 3C21 POPEG 222     106.981  91.421  89.822  1.00  0.00           C
ATOM   4112 4C21 POPEG 222     107.991  91.051  88.722  1.00  0.00           C
ATOM   4115 5C21 POPEG 222     108.551  92.291  88.012  1.00  0.00           C
ATOM   4118 6C21 POPEG 222     109.491  91.951  86.842  1.00  0.00           C
ATOM   4121 7C21 POPEG 222     110.081  93.211  86.192  1.00  0.00           C
ATOM   4124 8C21 POPEG 222     111.121  92.901  85.112  1.00  0.00           C
ATOM   4128  C33 POPEG 222     104.331  94.591 102.642  1.00  0.00           C
ATOM   4131  C34 POPEG 222     103.821  94.441 101.212  1.00  0.00           C
ATOM   4134  C35 POPEG 222     102.421  95.001 100.962  1.00  0.00           C
ATOM   4137  C36 POPEG 222     101.981  94.671  99.532  1.00  0.00           C
ATOM   4140  C37 POPEG 222     100.841  95.531  99.002  1.00  0.00           C
ATOM   4143  C38 POPEG 222     100.401  95.091  97.602  1.00  0.00           C
ATOM   4146  C39 POPEG 222     100.031  96.241  96.662  1.00  0.00           C
ATOM   4149 0C31 POPEG 222      98.861  97.121  97.132  1.00  0.00           C
ATOM   4152 1C31 POPEG 222      99.291  98.331  97.982  1.00  0.00           C
ATOM   4155 2C31 POPEG 222      98.221  99.421  98.152  1.00  0.00           C
ATOM   4158 3C31 POPEG 222      97.651  99.901  96.802  1.00  0.00           C
ATOM   4161 4C31 POPEG 222      97.361 101.401  96.712  1.00  0.00           C
ATOM   4164 5C31 POPEG 222      96.851 101.771  95.312  1.00  0.00           C
ATOM   4167 6C31 POPEG 222      96.691 103.271  95.082  1.00  0.00           C
ATOM   4171  NH3 POPEH 223      62.101  28.711  70.072  1.00  0.00           N
ATOM   4175  C12 POPEH 223      62.771  28.761  68.722  1.00  0.00           C
ATOM   4178  C11 POPEH 223      63.591  27.511  68.422  1.00  0.00           C
ATOM   4181  P   POPEH 223      65.921  27.511  67.242  1.00  0.00           P
ATOM   4182  O13 POPEH 223      66.301  26.151  66.812  1.00  0.00           O
ATOM   4183  O14 POPEH 223      66.501  28.631  66.472  1.00  0.00           O
ATOM   4184  O11 POPEH 223      66.351  27.791  68.742  1.00  0.00           O
ATOM   4185  O12 POPEH 223      64.351  27.681  67.232  1.00  0.00           O
ATOM   4186  C1  POPEH 223      67.301  26.901  69.362  1.00  0.00           C
ATOM   4189  C2  POPEH 223      67.611  27.311  70.832  1.00  0.00           C
ATOM   4191  O21 POPEH 223      67.901  26.101  71.582  1.00  0.00           O
ATOM   4192  C21 POPEH 223      68.471  26.351  72.752  1.00  0.00           C
ATOM   4193  O22 POPEH 223      68.851  27.441  73.132  1.00  0.00           O
ATOM   4194  C22 POPEH 223      68.441  25.101  73.632  1.00  0.00           C
ATOM   4197  C3  POPEH 223      66.411  28.081  71.472  1.00  0.00           C
ATOM   4200  O31 POPEH 223      66.461  29.501  71.192  1.00  0.00           O
ATOM   4201  C31 POPEH 223      65.341  30.121  71.572  1.00  0.00           C
ATOM   4202  O32 POPEH 223      64.251  29.601  71.682  1.00  0.00           O
ATOM   4203  C32 POPEH 223      65.661  31.561  71.952  1.00  0.00           C
ATOM   4206  C23 POPEH 223      67.301  25.221  74.672  1.00  0.00           C
ATOM   4209  C24 POPEH 223      67.391  24.191  75.812  1.00  0.00           C
ATOM   4212  C25 POPEH 223      66.261  24.351  76.842  1.00  0.00           C
ATOM   4215  C26 POPEH 223      66.411  25.561  77.792  1.00  0.00           C
ATOM   4218  C27 POPEH 223      65.151  25.791  78.632  1.00  0.00           C
ATOM   4221  C28 POPEH 223      64.871  27.261  79.032  1.00  0.00           C
ATOM   4224  C29 POPEH 223      65.611  27.761  80.242  1.00  0.00           C
ATOM   4226 0C21 POPEH 223      65.081  28.201  81.392  1.00  0.00           C
ATOM   4228 1C21 POPEH 223      63.611  28.231  81.742  1.00  0.00           C
ATOM   4231 2C21 POPEH 223      63.371  28.151  83.262  1.00  0.00           C
ATOM   4234 3C21 POPEH 223      61.871  28.121  83.602  1.00  0.00           C
ATOM   4237 4C21 POPEH 223      61.591  27.761  85.072  1.00  0.00           C
ATOM   4240 5C21 POPEH 223      61.401  28.971  85.982  1.00  0.00           C
ATOM   4243 6C21 POPEH 223      60.071  29.701  85.722  1.00  0.00           C
ATOM   4246 7C21 POPEH 223      59.731  30.751  86.782  1.00  0.00           C
ATOM   4249 8C21 POPEH 223      58.441  31.491  86.452  1.00  0.00           C
ATOM   4253  C33 POPEH 223      65.421  31.801  73.462  1.00  0.00           C
ATOM   4256  C34 POPEH 223      66.331  30.941  74.372  1.00  0.00           C
ATOM   4259  C35 POPEH 223      66.121  31.191  75.882  1.00  0.00           C
ATOM   4262  C36 POPEH 223      66.811  32.481  76.332  1.00  0.00           C
ATOM   4265  C37 POPEH 223      66.491  32.951  77.772  1.00  0.00           C
ATOM   4268  C38 POPEH 223      67.341  34.171  78.172  1.00  0.00           C
ATOM   4271  C39 POPEH 223      66.761  35.051  79.302  1.00  0.00           C
ATOM   4274 0C31 POPEH 223      67.811  36.011  79.882  1.00  0.00           C
ATOM   4277 1C31 POPEH 223      67.381  36.661  81.212  1.00  0.00           C
ATOM   4280 2C31 POPEH 223      68.471  37.561  81.812  1.00  0.00           C
ATOM   4283 3C31 POPEH 223      68.001  38.291  83.092  1.00  0.00           C
ATOM   4286 4C31 POPEH 223      69.051  39.271  83.642  1.00  0.00           C
ATOM   4289 5C31 POPEH 223      68.531  40.101  84.832  1.00  0.00           C
ATOM   4292 6C31 POPEH 223      69.421  41.301  85.172  1.00  0.00           C
ATOM   4296  NH3 POPEI 224     136.051  94.811 104.942  1.00  0.00           N
ATOM   4300  C12 POPEI 224     134.921  95.611 104.362  1.00  0.00           C
ATOM   4303  C11 POPEI 224     133.701  94.701 104.122  1.00  0.00           C
ATOM   4306  P   POPEI 224     131.421  96.051 104.262  1.00  0.00           P
ATOM   4307  O13 POPEI 224     131.561  97.521 104.232  1.00  0.00           O
ATOM   4308  O14 POPEI 224     131.211  95.391 105.572  1.00  0.00           O
ATOM   4309  O11 POPEI 224     130.231  95.601 103.312  1.00  0.00           O
ATOM   4310  O12 POPEI 224     132.661  95.441 103.492  1.00  0.00           O
ATOM   4311  C1  POPEI 224     130.471  95.411 101.912  1.00  0.00           C
ATOM   4314  C2  POPEI 224     130.711  93.911 101.572  1.00  0.00           C
ATOM   4316  O21 POPEI 224     131.061  93.841 100.182  1.00  0.00           O
ATOM   4317  C21 POPEI 224     131.581  92.671  99.812  1.00  0.00           C
ATOM   4318  O22 POPEI 224     131.921  91.771 100.572  1.00  0.00           O
ATOM   4319  C22 POPEI 224     131.621  92.651  98.282  1.00  0.00           C
ATOM   4322  C3  POPEI 224     129.441  93.061 101.882  1.00  0.00           C
ATOM   4325  O31 POPEI 224     128.261  93.681 101.332  1.00  0.00           O
ATOM   4326  C31 POPEI 224     128.031  93.411 100.042  1.00  0.00           C
ATOM   4327  O32 POPEI 224     128.501  92.471  99.422  1.00  0.00           O
ATOM   4328  C32 POPEI 224     127.281  94.581  99.412  1.00  0.00           C
ATOM   4331  C23 POPEI 224     131.381  91.261  97.652  1.00  0.00           C
ATOM   4334  C24 POPEI 224     130.751  91.361  96.242  1.00  0.00           C
ATOM   4337  C25 POPEI 224     131.701  91.941  95.182  1.00  0.00           C
ATOM   4340  C26 POPEI 224     131.221  93.221  94.482  1.00  0.00           C
ATOM   4343  C27 POPEI 224     130.551  93.001  93.112  1.00  0.00           C
ATOM   4346  C28 POPEI 224     130.451  94.311  92.312  1.00  0.00           C
ATOM   4349  C29 POPEI 224     129.841  94.161  90.932  1.00  0.00           C
ATOM   4351 0C21 POPEI 224     130.441  94.381  89.742  1.00  0.00           C
ATOM   4353 1C21 POPEI 224     131.881  94.791  89.502  1.00  0.00           C
ATOM   4356 2C21 POPEI 224     132.051  96.311  89.282  1.00  0.00           C
ATOM   4359 3C21 POPEI 224     131.721  97.111  90.552  1.00  0.00           C
ATOM   4362 4C21 POPEI 224     132.001  98.621  90.472  1.00  0.00           C
ATOM   4365 5C21 POPEI 224     131.641  99.261  91.822  1.00  0.00           C
ATOM   4368 6C21 POPEI 224     131.601 100.791  91.862  1.00  0.00           C
ATOM   4371 7C21 POPEI 224     131.031 101.271  93.212  1.00  0.00           C
ATOM   4374 8C21 POPEI 224     131.041 102.791  93.432  1.00  0.00           C
ATOM   4378  C33 POPEI 224     126.641  94.161  98.072  1.00  0.00           C
ATOM   4381  C34 POPEI 224     126.141  95.311  97.182  1.00  0.00           C
ATOM   4384  C35 POPEI 224     124.901  94.901  96.362  1.00  0.00           C
ATOM   4387  C36 POPEI 224     125.171  93.801  95.312  1.00  0.00           C
ATOM   4390  C37 POPEI 224     123.931  92.931  95.082  1.00  0.00           C
ATOM   4393  C38 POPEI 224     124.151  91.761  94.112  1.00  0.00           C
ATOM   4396  C39 POPEI 224     123.291  91.861  92.842  1.00  0.00           C
ATOM   4399 0C31 POPEI 224     123.311  90.561  92.022  1.00  0.00           C
ATOM   4402 1C31 POPEI 224     122.561  90.681  90.692  1.00  0.00           C
ATOM   4405 2C31 POPEI 224     122.521  89.371  89.882  1.00  0.00           C
ATOM   4408 3C31 POPEI 224     123.891  88.691  89.752  1.00  0.00           C
ATOM   4411 4C31 POPEI 224     123.941  87.611  88.672  1.00  0.00           C
ATOM   4414 5C31 POPEI 224     125.211  86.751  88.732  1.00  0.00           C
ATOM   4417 6C31 POPEI 224     125.231  85.661  87.662  1.00  0.00           C
ATOM   4421  NH3 POPEJ 225      40.611 111.781 104.762  1.00  0.00           N
ATOM   4425  C12 POPEJ 225      39.241 111.951 105.342  1.00  0.00           C
ATOM   4428  C11 POPEJ 225      38.951 113.441 105.592  1.00  0.00           C
ATOM   4431  P   POPEJ 225      36.971 115.101 105.412  1.00  0.00           P
ATOM   4432  O13 POPEJ 225      38.111 115.991 105.122  1.00  0.00           O
ATOM   4433  O14 POPEJ 225      36.031 115.561 106.452  1.00  0.00           O
ATOM   4434  O11 POPEJ 225      36.181 114.811 104.062  1.00  0.00           O
ATOM   4435  O12 POPEJ 225      37.551 113.671 105.832  1.00  0.00           O
ATOM   4436  C1  POPEJ 225      35.301 113.701 103.912  1.00  0.00           C
ATOM   4439  C2  POPEJ 225      36.041 112.461 103.312  1.00  0.00           C
ATOM   4441  O21 POPEJ 225      36.651 112.641 102.022  1.00  0.00           O
ATOM   4442  C21 POPEJ 225      35.931 113.071 101.022  1.00  0.00           C
ATOM   4443  O22 POPEJ 225      34.761 113.411 101.052  1.00  0.00           O
ATOM   4444  C22 POPEJ 225      36.791 113.091  99.752  1.00  0.00           C
ATOM   4447  C3  POPEJ 225      35.201 111.151 103.392  1.00  0.00           C
ATOM   4450  O31 POPEJ 225      36.041 110.021 103.092  1.00  0.00           O
ATOM   4451  C31 POPEJ 225      35.931 109.281 101.972  1.00  0.00           C
ATOM   4452  O32 POPEJ 225      36.761 108.441 101.632  1.00  0.00           O
ATOM   4453  C32 POPEJ 225      34.691 109.611 101.142  1.00  0.00           C
ATOM   4456  C23 POPEJ 225      35.951 112.831  98.482  1.00  0.00           C
ATOM   4459  C24 POPEJ 225      36.691 113.171  97.182  1.00  0.00           C
ATOM   4462  C25 POPEJ 225      35.761 113.081  95.972  1.00  0.00           C
ATOM   4465  C26 POPEJ 225      36.241 113.881  94.752  1.00  0.00           C
ATOM   4468  C27 POPEJ 225      37.331 113.191  93.922  1.00  0.00           C
ATOM   4471  C28 POPEJ 225      37.531 113.931  92.592  1.00  0.00           C
ATOM   4474  C29 POPEJ 225      38.391 113.211  91.582  1.00  0.00           C
ATOM   4476 0C21 POPEJ 225      38.211 113.241  90.242  1.00  0.00           C
ATOM   4478 1C21 POPEJ 225      37.141 114.021  89.512  1.00  0.00           C
ATOM   4481 2C21 POPEJ 225      36.621 113.401  88.202  1.00  0.00           C
ATOM   4484 3C21 POPEJ 225      35.551 112.301  88.372  1.00  0.00           C
ATOM   4487 4C21 POPEJ 225      34.981 111.901  87.002  1.00  0.00           C
ATOM   4490 5C21 POPEJ 225      33.871 110.851  87.022  1.00  0.00           C
ATOM   4493 6C21 POPEJ 225      33.381 110.531  85.602  1.00  0.00           C
ATOM   4496 7C21 POPEJ 225      32.291 109.451  85.542  1.00  0.00           C
ATOM   4499 8C21 POPEJ 225      31.801 109.171  84.112  1.00  0.00           C
ATOM   4503  C33 POPEJ 225      34.461 108.761  99.872  1.00  0.00           C
ATOM   4506  C34 POPEJ 225      33.351 109.401  99.032  1.00  0.00           C
ATOM   4509  C35 POPEJ 225      32.851 108.521  97.892  1.00  0.00           C
ATOM   4512  C36 POPEJ 225      31.911 109.301  96.962  1.00  0.00           C
ATOM   4515  C37 POPEJ 225      31.191 108.421  95.942  1.00  0.00           C
ATOM   4518  C38 POPEJ 225      30.271 109.231  95.022  1.00  0.00           C
ATOM   4521  C39 POPEJ 225      29.471 108.341  94.062  1.00  0.00           C
ATOM   4524 0C31 POPEJ 225      28.261 107.691  94.732  1.00  0.00           C
ATOM   4527 1C31 POPEJ 225      27.551 106.641  93.862  1.00  0.00           C
ATOM   4530 2C31 POPEJ 225      26.281 106.071  94.512  1.00  0.00           C
ATOM   4533 3C31 POPEJ 225      25.151 107.121  94.592  1.00  0.00           C
ATOM   4536 4C31 POPEJ 225      23.831 106.531  95.082  1.00  0.00           C
ATOM   4539 5C31 POPEJ 225      22.731 107.591  95.182  1.00  0.00           C
ATOM   4542 6C31 POPEJ 225      21.401 107.041  95.682  1.00  0.00           C
ATOM   4546  NH3 POPEK 226      62.661 103.591  59.982  1.00  0.00           N
ATOM   4550  C12 POPEK 226      62.251 102.961  58.672  1.00  0.00           C
ATOM   4553  C11 POPEK 226      60.841 103.431  58.252  1.00  0.00           C
ATOM   4556  P   POPEK 226      59.041 102.001  59.502  1.00  0.00           P
ATOM   4557  O13 POPEK 226      58.251 100.791  59.172  1.00  0.00           O
ATOM   4558  O14 POPEK 226      58.291 103.221  59.862  1.00  0.00           O
ATOM   4559  O11 POPEK 226      60.141 101.701  60.612  1.00  0.00           O
ATOM   4560  O12 POPEK 226      59.931 102.341  58.262  1.00  0.00           O
ATOM   4561  C1  POPEK 226      59.951 102.051  61.992  1.00  0.00           C
ATOM   4564  C2  POPEK 226      60.011 100.781  62.882  1.00  0.00           C
ATOM   4566  O21 POPEK 226      59.651 101.051  64.252  1.00  0.00           O
ATOM   4567  C21 POPEK 226      58.391 101.291  64.502  1.00  0.00           C
ATOM   4568  O22 POPEK 226      57.481 101.271  63.692  1.00  0.00           O
ATOM   4569  C22 POPEK 226      58.221 101.691  65.962  1.00  0.00           C
ATOM   4572  C3  POPEK 226      61.431 100.131  62.902  1.00  0.00           C
ATOM   4575  O31 POPEK 226      62.321 100.821  63.812  1.00  0.00           O
ATOM   4576  C31 POPEK 226      62.361 100.351  65.062  1.00  0.00           C
ATOM   4577  O32 POPEK 226      61.931  99.271  65.422  1.00  0.00           O
ATOM   4578  C32 POPEK 226      63.011 101.381  65.992  1.00  0.00           C
ATOM   4581  C23 POPEK 226      57.161 100.841  66.712  1.00  0.00           C
ATOM   4584  C24 POPEK 226      56.911 101.331  68.142  1.00  0.00           C
ATOM   4587  C25 POPEK 226      58.121 101.121  69.062  1.00  0.00           C
ATOM   4590  C26 POPEK 226      58.091 101.951  70.352  1.00  0.00           C
ATOM   4593  C27 POPEK 226      59.381 101.791  71.152  1.00  0.00           C
ATOM   4596  C28 POPEK 226      59.501 102.851  72.272  1.00  0.00           C
ATOM   4599  C29 POPEK 226      60.781 102.731  73.052  1.00  0.00           C
ATOM   4601 0C21 POPEK 226      60.881 102.801  74.392  1.00  0.00           C
ATOM   4603 1C21 POPEK 226      59.711 103.011  75.312  1.00  0.00           C
ATOM   4606 2C21 POPEK 226      60.031 102.901  76.812  1.00  0.00           C
ATOM   4609 3C21 POPEK 226      58.741 103.001  77.632  1.00  0.00           C
ATOM   4612 4C21 POPEK 226      58.931 102.921  79.142  1.00  0.00           C
ATOM   4615 5C21 POPEK 226      57.571 102.821  79.862  1.00  0.00           C
ATOM   4618 6C21 POPEK 226      57.671 102.671  81.382  1.00  0.00           C
ATOM   4621 7C21 POPEK 226      56.291 102.581  82.042  1.00  0.00           C
ATOM   4624 8C21 POPEK 226      56.361 102.491  83.562  1.00  0.00           C
ATOM   4628  C33 POPEK 226      63.701 100.761  67.242  1.00  0.00           C
ATOM   4631  C34 POPEK 226      63.851 101.801  68.372  1.00  0.00           C
ATOM   4634  C35 POPEK 226      64.691 101.371  69.582  1.00  0.00           C
ATOM   4637  C36 POPEK 226      64.091 100.251  70.452  1.00  0.00           C
ATOM   4640  C37 POPEK 226      64.741 100.271  71.842  1.00  0.00           C
ATOM   4643  C38 POPEK 226      64.251  99.191  72.822  1.00  0.00           C
ATOM   4646  C39 POPEK 226      63.611  99.711  74.122  1.00  0.00           C
ATOM   4649 0C31 POPEK 226      64.371 100.871  74.782  1.00  0.00           C
ATOM   4652 1C31 POPEK 226      63.981 101.131  76.242  1.00  0.00           C
ATOM   4655 2C31 POPEK 226      64.381  99.981  77.152  1.00  0.00           C
ATOM   4658 3C31 POPEK 226      64.611 100.391  78.612  1.00  0.00           C
ATOM   4661 4C31 POPEK 226      65.421  99.311  79.342  1.00  0.00           C
ATOM   4664 5C31 POPEK 226      65.681  99.661  80.802  1.00  0.00           C
ATOM   4667 6C31 POPEK 226      66.501  98.611  81.562  1.00  0.00           C
ATOM   4671  NH3 POPEL 227     112.481  27.561  64.652  1.00  0.00           N
ATOM   4675  C12 POPEL 227     112.931  26.191  64.272  1.00  0.00           C
ATOM   4678  C11 POPEL 227     112.661  25.181  65.402  1.00  0.00           C
ATOM   4681  P   POPEL 227     112.051  26.321  67.712  1.00  0.00           P
ATOM   4682  O13 POPEL 227     112.601  27.591  68.202  1.00  0.00           O
ATOM   4683  O14 POPEL 227     110.691  26.411  67.112  1.00  0.00           O
ATOM   4684  O11 POPEL 227     112.091  25.191  68.822  1.00  0.00           O
ATOM   4685  O12 POPEL 227     113.071  25.711  66.662  1.00  0.00           O
ATOM   4686  C1  POPEL 227     111.181  24.121  68.632  1.00  0.00           C
ATOM   4689  C2  POPEL 227     109.851  24.401  69.382  1.00  0.00           C
ATOM   4691  O21 POPEL 227     110.081  24.101  70.772  1.00  0.00           O
ATOM   4692  C21 POPEL 227     110.461  25.151  71.482  1.00  0.00           C
ATOM   4693  O22 POPEL 227     110.091  26.301  71.312  1.00  0.00           O
ATOM   4694  C22 POPEL 227     111.501  24.721  72.522  1.00  0.00           C
ATOM   4697  C3  POPEL 227     108.781  23.471  68.802  1.00  0.00           C
ATOM   4700  O31 POPEL 227     109.351  22.151  68.742  1.00  0.00           O
ATOM   4701  C31 POPEL 227     108.871  21.311  69.642  1.00  0.00           C
ATOM   4702  O32 POPEL 227     107.701  21.231  69.982  1.00  0.00           O
ATOM   4703  C32 POPEL 227     110.011  20.561  70.302  1.00  0.00           C
ATOM   4706  C23 POPEL 227     110.931  23.871  73.682  1.00  0.00           C
ATOM   4709  C24 POPEL 227     112.001  23.451  74.712  1.00  0.00           C
ATOM   4712  C25 POPEL 227     112.611  24.651  75.452  1.00  0.00           C
ATOM   4715  C26 POPEL 227     113.501  24.251  76.642  1.00  0.00           C
ATOM   4718  C27 POPEL 227     114.091  25.481  77.342  1.00  0.00           C
ATOM   4721  C28 POPEL 227     114.751  25.171  78.702  1.00  0.00           C
ATOM   4724  C29 POPEL 227     115.241  26.451  79.352  1.00  0.00           C
ATOM   4726 0C21 POPEL 227     114.941  26.931  80.582  1.00  0.00           C
ATOM   4728 1C21 POPEL 227     114.061  26.281  81.622  1.00  0.00           C
ATOM   4731 2C21 POPEL 227     114.811  26.081  82.962  1.00  0.00           C
ATOM   4734 3C21 POPEL 227     115.011  27.361  83.782  1.00  0.00           C
ATOM   4737 4C21 POPEL 227     115.691  27.071  85.132  1.00  0.00           C
ATOM   4740 5C21 POPEL 227     115.921  28.331  85.982  1.00  0.00           C
ATOM   4743 6C21 POPEL 227     117.071  29.211  85.482  1.00  0.00           C
ATOM   4746 7C21 POPEL 227     117.291  30.451  86.342  1.00  0.00           C
ATOM   4749 8C21 POPEL 227     118.381  31.381  85.802  1.00  0.00           C
ATOM   4753  C33 POPEL 227     109.651  20.431  71.792  1.00  0.00           C
ATOM   4756  C34 POPEL 227     110.771  19.841  72.652  1.00  0.00           C
ATOM   4759  C35 POPEL 227     110.711  18.321  72.702  1.00  0.00           C
ATOM   4762  C36 POPEL 227     111.481  17.761  73.902  1.00  0.00           C
ATOM   4765  C37 POPEL 227     111.451  16.231  73.942  1.00  0.00           C
ATOM   4768  C38 POPEL 227     112.181  15.661  75.162  1.00  0.00           C
ATOM   4771  C39 POPEL 227     111.431  15.921  76.462  1.00  0.00           C
ATOM   4774 0C31 POPEL 227     112.211  15.461  77.702  1.00  0.00           C
ATOM   4777 1C31 POPEL 227     111.411  15.731  78.972  1.00  0.00           C
ATOM   4780 2C31 POPEL 227     112.111  15.241  80.242  1.00  0.00           C
ATOM   4783 3C31 POPEL 227     111.241  15.401  81.482  1.00  0.00           C
ATOM   4786 4C31 POPEL 227     110.101  14.371  81.522  1.00  0.00           C
ATOM   4789 5C31 POPEL 227     109.141  14.631  82.682  1.00  0.00           C
ATOM   4792 6C31 POPEL 227     108.231  13.441  82.982  1.00  0.00           C
ATOM   4796  NH3 POPEM 228     133.251  86.321  61.782  1.00  0.00           N
ATOM   4800  C12 POPEM 228     134.121  86.611  60.572  1.00  0.00           C
ATOM   4803  C11 POPEM 228     134.731  85.351  59.912  1.00  0.00           C
ATOM   4806  P   POPEM 228     135.441  83.661  61.802  1.00  0.00           P
ATOM   4807  O13 POPEM 228     133.971  83.621  61.872  1.00  0.00           O
ATOM   4808  O14 POPEM 228     136.211  82.411  61.542  1.00  0.00           O
ATOM   4809  O11 POPEM 228     135.951  84.411  63.102  1.00  0.00           O
ATOM   4810  O12 POPEM 228     135.771  84.751  60.692  1.00  0.00           O
ATOM   4811  C1  POPEM 228     135.011  84.891  64.082  1.00  0.00           C
ATOM   4814  C2  POPEM 228     135.121  84.141  65.432  1.00  0.00           C
ATOM   4816  O21 POPEM 228     134.111  84.461  66.412  1.00  0.00           O
ATOM   4817  C21 POPEM 228     133.161  85.341  66.292  1.00  0.00           C
ATOM   4818  O22 POPEM 228     132.941  86.131  65.382  1.00  0.00           O
ATOM   4819  C22 POPEM 228     132.301  85.311  67.552  1.00  0.00           C
ATOM   4822  C3  POPEM 228     136.533  84.331  66.062  1.00  0.00           C
ATOM   4825  O31 POPEM 228     136.593  83.831  67.422  1.00  0.00           O
ATOM   4826  C31 POPEM 228     136.863  82.531  67.502  1.00  0.00           C
ATOM   4827  O32 POPEM 228     137.073  81.781  66.562  1.00  0.00           O
ATOM   4828  C32 POPEM 228     136.653  82.051  68.942  1.00  0.00           C
ATOM   4831  C23 POPEM 228     132.821  86.331  68.582  1.00  0.00           C
ATOM   4834  C24 POPEM 228     131.891  86.511  69.792  1.00  0.00           C
ATOM   4837  C25 POPEM 228     132.591  87.201  70.972  1.00  0.00           C
ATOM   4840  C26 POPEM 228     133.341  88.501  70.612  1.00  0.00           C
ATOM   4843  C27 POPEM 228     134.171  89.041  71.782  1.00  0.00           C
ATOM   4846  C28 POPEM 228     134.951  90.321  71.402  1.00  0.00           C
ATOM   4849  C29 POPEM 228     136.251  90.471  72.152  1.00  0.00           C
ATOM   4851 0C21 POPEM 228     136.553  91.341  73.142  1.00  0.00           C
ATOM   4853 1C21 POPEM 228     135.661  92.381  73.782  1.00  0.00           C
ATOM   4856 2C21 POPEM 228     135.261  91.991  75.212  1.00  0.00           C
ATOM   4859 3C21 POPEM 228     134.171  90.911  75.252  1.00  0.00           C
ATOM   4862 4C21 POPEM 228     134.081  90.181  76.602  1.00  0.00           C
ATOM   4865 5C21 POPEM 228     133.741  91.061  77.802  1.00  0.00           C
ATOM   4868 6C21 POPEM 228     133.861  90.261  79.092  1.00  0.00           C
ATOM   4871 7C21 POPEM 228     133.641  91.101  80.362  1.00  0.00           C
ATOM   4874 8C21 POPEM 228     133.861  90.271  81.622  1.00  0.00           C
ATOM   4878  C33 POPEM 228     137.433  80.751  69.262  1.00  0.00           C
ATOM   4881  C34 POPEM 228     138.903  81.021  69.552  1.00  0.00           C
ATOM   4884  C35 POPEM 228     139.173  81.561  70.962  1.00  0.00           C
ATOM   4887  C36 POPEM 228     139.303  80.461  72.012  1.00  0.00           C
ATOM   4890  C37 POPEM 228     139.663  81.021  73.392  1.00  0.00           C
ATOM   4893  C38 POPEM 228     139.953  79.931  74.432  1.00  0.00           C
ATOM   4896  C39 POPEM 228     138.703  79.211  74.972  1.00  0.00           C
ATOM   4899 0C31 POPEM 228     137.873  80.061  75.932  1.00  0.00           C
ATOM   4902 1C31 POPEM 228     136.703  79.281  76.552  1.00  0.00           C
ATOM   4905 2C31 POPEM 228     136.131  79.941  77.822  1.00  0.00           C
ATOM   4908 3C31 POPEM 228     137.023  79.751  79.052  1.00  0.00           C
ATOM   4911 4C31 POPEM 228     136.271  79.171  80.262  1.00  0.00           C
ATOM   4914 5C31 POPEM 228     137.133  79.081  81.522  1.00  0.00           C
ATOM   4917 6C31 POPEM 228     136.371  78.551  82.742  1.00  0.00           C
ATOM   4921  NH3 POPEN 229     113.131  13.271  64.342  1.00  0.00           N
ATOM   4925  C12 POPEN 229     111.791  13.091  63.682  1.00  0.00           C
ATOM   4928  C11 POPEN 229     111.191  14.391  63.092  1.00  0.00           C
ATOM   4931  P   POPEN 229     113.231  15.951  62.532  1.00  0.00           P
ATOM   4932  O13 POPEN 229     114.321  14.971  62.592  1.00  0.00           O
ATOM   4933  O14 POPEN 229     113.341  17.051  61.552  1.00  0.00           O
ATOM   4934  O11 POPEN 229     112.831  16.351  63.992  1.00  0.00           O
ATOM   4935  O12 POPEN 229     112.021  15.021  62.092  1.00  0.00           O
ATOM   4936  C1  POPEN 229     113.041  17.581  64.652  1.00  0.00           C
ATOM   4939  C2  POPEN 229     113.321  17.341  66.172  1.00  0.00           C
ATOM   4941  O21 POPEN 229     112.171  16.811  66.862  1.00  0.00           O
ATOM   4942  C21 POPEN 229     112.181  15.511  67.102  1.00  0.00           C
ATOM   4943  O22 POPEN 229     112.971  14.701  66.642  1.00  0.00           O
ATOM   4944  C22 POPEN 229     111.041  15.161  68.052  1.00  0.00           C
ATOM   4947  C3  POPEN 229     113.721  18.641  66.912  1.00  0.00           C
ATOM   4950  O31 POPEN 229     113.921  18.311  68.312  1.00  0.00           O
ATOM   4951  C31 POPEN 229     114.281  19.331  69.062  1.00  0.00           C
ATOM   4952  O32 POPEN 229     114.601  20.431  68.642  1.00  0.00           O
ATOM   4953  C32 POPEN 229     114.201  18.991  70.562  1.00  0.00           C
ATOM   4956  C23 POPEN 229     111.471  14.361  69.312  1.00  0.00           C
ATOM   4959  C24 POPEN 229     110.311  14.281  70.312  1.00  0.00           C
ATOM   4962  C25 POPEN 229     110.581  13.431  71.562  1.00  0.00           C
ATOM   4965  C26 POPEN 229     109.401  13.511  72.552  1.00  0.00           C
ATOM   4968  C27 POPEN 229     109.631  12.681  73.822  1.00  0.00           C
ATOM   4971  C28 POPEN 229     108.571  12.921  74.922  1.00  0.00           C
ATOM   4974  C29 POPEN 229     108.851  12.211  76.232  1.00  0.00           C
ATOM   4976 0C21 POPEN 229     108.231  11.101  76.692  1.00  0.00           C
ATOM   4978 1C21 POPEN 229     107.141  10.361  75.952  1.00  0.00           C
ATOM   4981 2C21 POPEN 229     106.541   9.101  76.632  1.00  0.00           C
ATOM   4984 3C21 POPEN 229     105.471   9.381  77.712  1.00  0.00           C
ATOM   4987 4C21 POPEN 229     106.051   9.661  79.102  1.00  0.00           C
ATOM   4990 5C21 POPEN 229     104.961   9.721  80.192  1.00  0.00           C
ATOM   4993 6C21 POPEN 229     105.561   9.761  81.602  1.00  0.00           C
ATOM   4996 7C21 POPEN 229     104.491   9.691  82.702  1.00  0.00           C
ATOM   4999 8C21 POPEN 229     105.091   9.501  84.092  1.00  0.00           C
ATOM   5003  C33 POPEN 229     113.691  17.571  70.912  1.00  0.00           C
ATOM   5006  C34 POPEN 229     114.741  16.471  70.772  1.00  0.00           C
ATOM   5009  C35 POPEN 229     115.991  16.651  71.652  1.00  0.00           C
ATOM   5012  C36 POPEN 229     115.771  16.721  73.162  1.00  0.00           C
ATOM   5015  C37 POPEN 229     117.101  16.841  73.912  1.00  0.00           C
ATOM   5018  C38 POPEN 229     117.011  16.811  75.442  1.00  0.00           C
ATOM   5021  C39 POPEN 229     116.321  15.571  76.002  1.00  0.00           C
ATOM   5024 0C31 POPEN 229     116.441  15.481  77.522  1.00  0.00           C
ATOM   5027 1C31 POPEN 229     115.811  14.211  78.112  1.00  0.00           C
ATOM   5030 2C31 POPEN 229     115.851  14.211  79.642  1.00  0.00           C
ATOM   5033 3C31 POPEN 229     115.161  13.001  80.282  1.00  0.00           C
ATOM   5036 4C31 POPEN 229     115.051  13.181  81.802  1.00  0.00           C
ATOM   5039 5C31 POPEN 229     114.241  12.091  82.502  1.00  0.00           C
ATOM   5042 6C31 POPEN 229     114.151  12.311  84.012  1.00  0.00           C
ATOM   5046  NH3 POPEO 230      98.621  11.341 108.632  1.00  0.00           N
ATOM   5050  C12 POPEO 230     100.091  11.001 108.712  1.00  0.00           C
ATOM   5053  C11 POPEO 230     100.961  12.051 108.032  1.00  0.00           C
ATOM   5056  P   POPEO 230     103.501  12.611 107.782  1.00  0.00           P
ATOM   5057  O13 POPEO 230     102.951  13.981 107.882  1.00  0.00           O
ATOM   5058  O14 POPEO 230     104.681  12.291 108.622  1.00  0.00           O
ATOM   5059  O11 POPEO 230     103.931  12.401 106.302  1.00  0.00           O
ATOM   5060  O12 POPEO 230     102.311  11.581 108.002  1.00  0.00           O
ATOM   5061  C1  POPEO 230     103.841  11.161 105.612  1.00  0.00           C
ATOM   5064  C2  POPEO 230     103.651  11.391 104.082  1.00  0.00           C
ATOM   5066  O21 POPEO 230     104.821  11.601 103.272  1.00  0.00           O
ATOM   5067  C21 POPEO 230     105.961  12.081 103.702  1.00  0.00           C
ATOM   5068  O22 POPEO 230     106.311  12.241 104.862  1.00  0.00           O
ATOM   5069  C22 POPEO 230     106.821  12.501 102.512  1.00  0.00           C
ATOM   5072  C3  POPEO 230     102.621  12.521 103.832  1.00  0.00           C
ATOM   5075  O31 POPEO 230     102.181  12.511 102.452  1.00  0.00           O
ATOM   5076  C31 POPEO 230     100.931  12.181 102.222  1.00  0.00           C
ATOM   5077  O32 POPEO 230     100.111  11.811 103.052  1.00  0.00           O
ATOM   5078  C32 POPEO 230     100.651  12.331 100.722  1.00  0.00           C
ATOM   5081  C23 POPEO 230     106.211  13.661 101.682  1.00  0.00           C
ATOM   5084  C24 POPEO 230     106.001  13.311 100.202  1.00  0.00           C
ATOM   5087  C25 POPEO 230     104.741  13.971  99.602  1.00  0.00           C
ATOM   5090  C26 POPEO 230     104.501  13.611  98.122  1.00  0.00           C
ATOM   5093  C27 POPEO 230     103.041  13.841  97.692  1.00  0.00           C
ATOM   5096  C28 POPEO 230     102.811  13.751  96.162  1.00  0.00           C
ATOM   5099  C29 POPEO 230     103.191  15.041  95.472  1.00  0.00           C
ATOM   5101 0C21 POPEO 230     102.461  15.711  94.562  1.00  0.00           C
ATOM   5103 1C21 POPEO 230     101.151  15.301  93.942  1.00  0.00           C
ATOM   5106 2C21 POPEO 230      99.871  15.761  94.702  1.00  0.00           C
ATOM   5109 3C21 POPEO 230      98.671  15.831  93.752  1.00  0.00           C
ATOM   5112 4C21 POPEO 230      97.271  15.901  94.402  1.00  0.00           C
ATOM   5115 5C21 POPEO 230      97.061  16.911  95.542  1.00  0.00           C
ATOM   5118 6C21 POPEO 230      97.091  18.391  95.142  1.00  0.00           C
ATOM   5121 7C21 POPEO 230      96.481  19.291  96.242  1.00  0.00           C
ATOM   5124 8C21 POPEO 230      96.571  20.791  95.962  1.00  0.00           C
ATOM   5128  C33 POPEO 230      99.591  13.421 100.432  1.00  0.00           C
ATOM   5131  C34 POPEO 230      99.301  13.611  98.942  1.00  0.00           C
ATOM   5134  C35 POPEO 230      98.561  12.421  98.312  1.00  0.00           C
ATOM   5137  C36 POPEO 230      98.381  12.601  96.792  1.00  0.00           C
ATOM   5140  C37 POPEO 230      97.951  11.301  96.102  1.00  0.00           C
ATOM   5143  C38 POPEO 230      98.541  11.171  94.692  1.00  0.00           C
ATOM   5146  C39 POPEO 230      97.791  12.041  93.672  1.00  0.00           C
ATOM   5149 0C31 POPEO 230      98.491  12.101  92.312  1.00  0.00           C
ATOM   5152 1C31 POPEO 230      97.721  12.961  91.312  1.00  0.00           C
ATOM   5155 2C31 POPEO 230      98.601  13.431  90.142  1.00  0.00           C
ATOM   5158 3C31 POPEO 230      98.021  14.591  89.322  1.00  0.00           C
ATOM   5161 4C31 POPEO 230      97.941  15.911  90.102  1.00  0.00           C
ATOM   5164 5C31 POPEO 230      97.481  17.091  89.232  1.00  0.00           C
ATOM   5167 6C31 POPEO 230      97.381  18.411  90.002  1.00  0.00           C
ATOM   5171  NH3 POPEP 231      75.821  53.321 112.102  1.00  0.00           N
ATOM   5175  C12 POPEP 231      74.831  52.201 112.232  1.00  0.00           C
ATOM   5178  C11 POPEP 231      74.801  51.651 113.662  1.00  0.00           C
ATOM   5181  P   POPEP 231      74.141  49.271 112.982  1.00  0.00           P
ATOM   5182  O13 POPEP 231      75.581  49.211 112.642  1.00  0.00           O
ATOM   5183  O14 POPEP 231      73.581  48.121 113.722  1.00  0.00           O
ATOM   5184  O11 POPEP 231      73.301  49.501 111.662  1.00  0.00           O
ATOM   5185  O12 POPEP 231      73.851  50.601 113.782  1.00  0.00           O
ATOM   5186  C1  POPEP 231      73.551  48.741 110.472  1.00  0.00           C
ATOM   5189  C2  POPEP 231      73.761  49.671 109.262  1.00  0.00           C
ATOM   5191  O21 POPEP 231      75.081  50.221 109.382  1.00  0.00           O
ATOM   5192  C21 POPEP 231      75.571  51.111 108.532  1.00  0.00           C
ATOM   5193  O22 POPEP 231      76.131  52.131 108.902  1.00  0.00           O
ATOM   5194  C22 POPEP 231      75.551  50.631 107.052  1.00  0.00           C
ATOM   5197  C3  POPEP 231      72.641  50.751 109.202  1.00  0.00           C
ATOM   5200  O31 POPEP 231      72.741  51.571 108.022  1.00  0.00           O
ATOM   5201  C31 POPEP 231      71.651  52.271 107.752  1.00  0.00           C
ATOM   5202  O32 POPEP 231      70.651  52.341 108.442  1.00  0.00           O
ATOM   5203  C32 POPEP 231      71.821  52.951 106.402  1.00  0.00           C
ATOM   5206  C23 POPEP 231      76.011  51.731 106.052  1.00  0.00           C
ATOM   5209  C24 POPEP 231      76.351  51.221 104.622  1.00  0.00           C
ATOM   5212  C25 POPEP 231      76.411  52.371 103.592  1.00  0.00           C
ATOM   5215  C26 POPEP 231      77.551  52.341 102.552  1.00  0.00           C
ATOM   5218  C27 POPEP 231      77.311  53.371 101.422  1.00  0.00           C
ATOM   5221  C28 POPEP 231      78.481  53.551 100.422  1.00  0.00           C
ATOM   5224  C29 POPEP 231      78.061  54.361  99.202  1.00  0.00           C
ATOM   5226 0C21 POPEP 231      78.481  55.581  98.792  1.00  0.00           C
ATOM   5228 1C21 POPEP 231      79.501  56.481  99.452  1.00  0.00           C
ATOM   5231 2C21 POPEP 231      80.291  57.441  98.522  1.00  0.00           C
ATOM   5234 3C21 POPEP 231      80.011  58.931  98.802  1.00  0.00           C
ATOM   5237 4C21 POPEP 231      80.761  59.921  97.882  1.00  0.00           C
ATOM   5240 5C21 POPEP 231      82.281  60.001  98.102  1.00  0.00           C
ATOM   5243 6C21 POPEP 231      82.711  60.801  99.352  1.00  0.00           C
ATOM   5246 7C21 POPEP 231      83.051  62.271  99.062  1.00  0.00           C
ATOM   5249 8C21 POPEP 231      83.581  63.011 100.292  1.00  0.00           C
ATOM   5253  C33 POPEP 231      71.551  51.961 105.242  1.00  0.00           C
ATOM   5256  C34 POPEP 231      71.401  52.671 103.902  1.00  0.00           C
ATOM   5259  C35 POPEP 231      72.671  53.311 103.352  1.00  0.00           C
ATOM   5262  C36 POPEP 231      72.381  54.021 102.032  1.00  0.00           C
ATOM   5265  C37 POPEP 231      73.581  54.771 101.452  1.00  0.00           C
ATOM   5268  C38 POPEP 231      73.181  55.751 100.342  1.00  0.00           C
ATOM   5271  C39 POPEP 231      72.591  55.091  99.082  1.00  0.00           C
ATOM   5274 0C31 POPEP 231      73.651  54.461  98.172  1.00  0.00           C
ATOM   5277 1C31 POPEP 231      73.021  53.881  96.892  1.00  0.00           C
ATOM   5280 2C31 POPEP 231      74.031  53.211  95.962  1.00  0.00           C
ATOM   5283 3C31 POPEP 231      73.411  52.671  94.652  1.00  0.00           C
ATOM   5286 4C31 POPEP 231      72.761  53.771  93.792  1.00  0.00           C
ATOM   5289 5C31 POPEP 231      72.241  53.251  92.442  1.00  0.00           C
ATOM   5292 6C31 POPEP 231      71.751  54.381  91.522  1.00  0.00           C
ATOM   5296  NH3 POPEQ 232      91.341  93.261  63.452  1.00  0.00           N
ATOM   5300  C12 POPEQ 232      90.121  94.131  63.652  1.00  0.00           C
ATOM   5303  C11 POPEQ 232      90.441  95.441  64.432  1.00  0.00           C
ATOM   5306  P   POPEQ 232      88.461  96.891  63.582  1.00  0.00           P
ATOM   5307  O13 POPEQ 232      89.351  97.441  62.532  1.00  0.00           O
ATOM   5308  O14 POPEQ 232      87.521  95.861  63.112  1.00  0.00           O
ATOM   5309  O11 POPEQ 232      87.621  98.051  64.262  1.00  0.00           O
ATOM   5310  O12 POPEQ 232      89.281  96.211  64.742  1.00  0.00           O
ATOM   5311  C1  POPEQ 232      88.031  98.751  65.432  1.00  0.00           C
ATOM   5314  C2  POPEQ 232      86.891  98.811  66.472  1.00  0.00           C
ATOM   5316  O21 POPEQ 232      87.361  99.451  67.682  1.00  0.00           O
ATOM   5317  C21 POPEQ 232      86.421 100.251  68.212  1.00  0.00           C
ATOM   5318  O22 POPEQ 232      85.331 100.451  67.732  1.00  0.00           O
ATOM   5319  C22 POPEQ 232      86.951 100.901  69.502  1.00  0.00           C
ATOM   5322  C3  POPEQ 232      86.341  97.391  66.782  1.00  0.00           C
ATOM   5325  O31 POPEQ 232      85.851  97.311  68.132  1.00  0.00           O
ATOM   5326  C31 POPEQ 232      86.271  96.251  68.812  1.00  0.00           C
ATOM   5327  O32 POPEQ 232      86.931  95.331  68.362  1.00  0.00           O
ATOM   5328  C32 POPEQ 232      85.911  96.441  70.272  1.00  0.00           C
ATOM   5331  C23 POPEQ 232      86.721 100.061  70.782  1.00  0.00           C
ATOM   5334  C24 POPEQ 232      87.181 100.801  72.052  1.00  0.00           C
ATOM   5337  C25 POPEQ 232      87.141  99.951  73.332  1.00  0.00           C
ATOM   5340  C26 POPEQ 232      87.511 100.801  74.562  1.00  0.00           C
ATOM   5343  C27 POPEQ 232      87.931 100.011  75.812  1.00  0.00           C
ATOM   5346  C28 POPEQ 232      88.381 100.961  76.952  1.00  0.00           C
ATOM   5349  C29 POPEQ 232      89.211 100.271  78.002  1.00  0.00           C
ATOM   5351 0C21 POPEQ 232      89.191 100.471  79.332  1.00  0.00           C
ATOM   5353 1C21 POPEQ 232      88.321 101.421  80.122  1.00  0.00           C
ATOM   5356 2C21 POPEQ 232      87.861 100.771  81.442  1.00  0.00           C
ATOM   5359 3C21 POPEQ 232      87.271 101.761  82.452  1.00  0.00           C
ATOM   5362 4C21 POPEQ 232      86.651 101.091  83.692  1.00  0.00           C
ATOM   5365 5C21 POPEQ 232      87.651 100.251  84.512  1.00  0.00           C
ATOM   5368 6C21 POPEQ 232      87.021  99.621  85.762  1.00  0.00           C
ATOM   5371 7C21 POPEQ 232      87.951  98.621  86.462  1.00  0.00           C
ATOM   5374 8C21 POPEQ 232      87.421  98.141  87.812  1.00  0.00           C
ATOM   5378  C33 POPEQ 232      85.341  95.171  70.932  1.00  0.00           C
ATOM   5381  C34 POPEQ 232      85.301  95.291  72.462  1.00  0.00           C
ATOM   5384  C35 POPEQ 232      86.701  95.241  73.082  1.00  0.00           C
ATOM   5387  C36 POPEQ 232      86.711  95.431  74.602  1.00  0.00           C
ATOM   5390  C37 POPEQ 232      88.121  95.161  75.162  1.00  0.00           C
ATOM   5393  C38 POPEQ 232      88.411  95.821  76.512  1.00  0.00           C
ATOM   5396  C39 POPEQ 232      87.501  95.381  77.662  1.00  0.00           C
ATOM   5399 0C31 POPEQ 232      86.391  96.401  78.002  1.00  0.00           C
ATOM   5402 1C31 POPEQ 232      85.951  96.311  79.472  1.00  0.00           C
ATOM   5405 2C31 POPEQ 232      84.981  97.421  79.872  1.00  0.00           C
ATOM   5408 3C31 POPEQ 232      85.021  97.761  81.372  1.00  0.00           C
ATOM   5411 4C31 POPEQ 232      84.541  96.621  82.282  1.00  0.00           C
ATOM   5414 5C31 POPEQ 232      84.641  96.981  83.772  1.00  0.00           C
ATOM   5417 6C31 POPEQ 232      84.051  95.901  84.692  1.00  0.00           C
ATOM   5421  NH3 POPER 233     138.363  68.031  64.752  1.00  0.00           N
ATOM   5425  C12 POPER 233     139.113  68.851  65.752  1.00  0.00           C
ATOM   5428  C11 POPER 233     138.203  69.501  66.822  1.00  0.00           C
ATOM   5431  P   POPER 233     136.231  70.611  65.442  1.00  0.00           P
ATOM   5432  O13 POPER 233     137.023  71.851  65.472  1.00  0.00           O
ATOM   5433  O14 POPER 233     136.201  69.891  64.152  1.00  0.00           O
ATOM   5434  O11 POPER 233     134.761  70.831  66.012  1.00  0.00           O
ATOM   5435  O12 POPER 233     136.833  69.561  66.452  1.00  0.00           O
ATOM   5436  C1  POPER 233     134.531  71.211  67.362  1.00  0.00           C
ATOM   5439  C2  POPER 233     134.251  70.011  68.332  1.00  0.00           C
ATOM   5441  O21 POPER 233     135.511  69.531  68.812  1.00  0.00           O
ATOM   5442  C21 POPER 233     135.531  68.651  69.792  1.00  0.00           C
ATOM   5443  O22 POPER 233     136.211  67.631  69.792  1.00  0.00           O
ATOM   5444  C22 POPER 233     134.721  69.161  70.982  1.00  0.00           C
ATOM   5447  C3  POPER 233     133.441  68.861  67.672  1.00  0.00           C
ATOM   5450  O31 POPER 233     132.761  68.021  68.642  1.00  0.00           O
ATOM   5451  C31 POPER 233     132.251  66.881  68.152  1.00  0.00           C
ATOM   5452  O32 POPER 233     132.471  66.431  67.052  1.00  0.00           O
ATOM   5453  C32 POPER 233     131.231  66.291  69.152  1.00  0.00           C
ATOM   5456  C23 POPER 233     135.171  68.561  72.332  1.00  0.00           C
ATOM   5459  C24 POPER 233     134.961  69.551  73.482  1.00  0.00           C
ATOM   5462  C25 POPER 233     133.561  70.181  73.562  1.00  0.00           C
ATOM   5465  C26 POPER 233     132.471  69.151  73.842  1.00  0.00           C
ATOM   5468  C27 POPER 233     131.111  69.801  74.112  1.00  0.00           C
ATOM   5471  C28 POPER 233     130.151  68.871  74.872  1.00  0.00           C
ATOM   5474  C29 POPER 233     129.581  69.541  76.102  1.00  0.00           C
ATOM   5476 0C21 POPER 233     130.071  69.421  77.342  1.00  0.00           C
ATOM   5478 1C21 POPER 233     131.271  68.601  77.772  1.00  0.00           C
ATOM   5481 2C21 POPER 233     130.861  67.391  78.642  1.00  0.00           C
ATOM   5484 3C21 POPER 233     130.081  67.801  79.902  1.00  0.00           C
ATOM   5487 4C21 POPER 233     129.881  66.651  80.892  1.00  0.00           C
ATOM   5490 5C21 POPER 233     128.991  67.101  82.072  1.00  0.00           C
ATOM   5493 6C21 POPER 233     128.671  65.971  83.052  1.00  0.00           C
ATOM   5496 7C21 POPER 233     128.031  66.491  84.352  1.00  0.00           C
ATOM   5499 8C21 POPER 233     127.791  65.411  85.402  1.00  0.00           C
ATOM   5503  C33 POPER 233     131.621  66.331  70.652  1.00  0.00           C
ATOM   5506  C34 POPER 233     130.641  65.501  71.492  1.00  0.00           C
ATOM   5509  C35 POPER 233     130.871  65.601  73.012  1.00  0.00           C
ATOM   5512  C36 POPER 233     131.951  64.641  73.542  1.00  0.00           C
ATOM   5515  C37 POPER 233     132.701  65.211  74.752  1.00  0.00           C
ATOM   5518  C38 POPER 233     133.781  64.251  75.272  1.00  0.00           C
ATOM   5521  C39 POPER 233     133.271  63.101  76.152  1.00  0.00           C
ATOM   5524 0C31 POPER 233     132.511  63.591  77.392  1.00  0.00           C
ATOM   5527 1C31 POPER 233     132.611  62.651  78.602  1.00  0.00           C
ATOM   5530 2C31 POPER 233     132.031  63.321  79.862  1.00  0.00           C
ATOM   5533 3C31 POPER 233     132.211  62.501  81.142  1.00  0.00           C
ATOM   5536 4C31 POPER 233     132.101  63.381  82.392  1.00  0.00           C
ATOM   5539 5C31 POPER 233     131.951  62.591  83.702  1.00  0.00           C
ATOM   5542 6C31 POPER 233     132.801  63.121  84.862  1.00  0.00           C
ATOM   5546  NH3 POPES 234     101.151 108.881  65.682  1.00  0.00           N
ATOM   5550  C12 POPES 234     100.961 107.391  65.792  1.00  0.00           C
ATOM   5553  C11 POPES 234     101.241 106.641  64.482  1.00  0.00           C
ATOM   5556  P   POPES 234     100.041 104.321  64.592  1.00  0.00           P
ATOM   5557  O13 POPES 234      98.811 105.121  64.552  1.00  0.00           O
ATOM   5558  O14 POPES 234     100.341 103.331  63.522  1.00  0.00           O
ATOM   5559  O11 POPES 234     100.081 103.511  65.962  1.00  0.00           O
ATOM   5560  O12 POPES 234     101.321 105.241  64.762  1.00  0.00           O
ATOM   5561  C1  POPES 234     100.311 104.151  67.232  1.00  0.00           C
ATOM   5564  C2  POPES 234      99.271 103.731  68.322  1.00  0.00           C
ATOM   5566  O21 POPES 234      99.341 104.521  69.532  1.00  0.00           O
ATOM   5567  C21 POPES 234     100.481 104.611  70.182  1.00  0.00           C
ATOM   5568  O22 POPES 234     101.541 104.101  69.862  1.00  0.00           O
ATOM   5569  C22 POPES 234     100.301 105.451  71.452  1.00  0.00           C
ATOM   5572  C3  POPES 234      99.331 102.221  68.642  1.00  0.00           C
ATOM   5575  O31 POPES 234      98.121 101.741  69.282  1.00  0.00           O
ATOM   5576  C31 POPES 234      98.151 101.661  70.612  1.00  0.00           C
ATOM   5577  O32 POPES 234      99.061 102.061  71.322  1.00  0.00           O
ATOM   5578  C32 POPES 234      96.921 100.891  71.112  1.00  0.00           C
ATOM   5581  C23 POPES 234     100.621 104.671  72.752  1.00  0.00           C
ATOM   5584  C24 POPES 234     101.021 105.571  73.922  1.00  0.00           C
ATOM   5587  C25 POPES 234     101.401 104.751  75.172  1.00  0.00           C
ATOM   5590  C26 POPES 234     102.061 105.561  76.312  1.00  0.00           C
ATOM   5593  C27 POPES 234     101.271 105.511  77.632  1.00  0.00           C
ATOM   5596  C28 POPES 234     102.071 106.101  78.812  1.00  0.00           C
ATOM   5599  C29 POPES 234     101.201 106.341  80.032  1.00  0.00           C
ATOM   5601 0C21 POPES 234     101.451 105.971  81.302  1.00  0.00           C
ATOM   5603 1C21 POPES 234     102.681 105.281  81.842  1.00  0.00           C
ATOM   5606 2C21 POPES 234     103.301 106.121  82.972  1.00  0.00           C
ATOM   5609 3C21 POPES 234     104.601 105.531  83.532  1.00  0.00           C
ATOM   5612 4C21 POPES 234     105.041 106.271  84.802  1.00  0.00           C
ATOM   5615 5C21 POPES 234     106.351 105.721  85.402  1.00  0.00           C
ATOM   5618 6C21 POPES 234     107.601 106.201  84.662  1.00  0.00           C
ATOM   5621 7C21 POPES 234     108.881 105.921  85.452  1.00  0.00           C
ATOM   5624 8C21 POPES 234     110.161 106.431  84.782  1.00  0.00           C
ATOM   5628  C33 POPES 234      97.221 100.201  72.472  1.00  0.00           C
ATOM   5631  C34 POPES 234      96.061  99.401  73.082  1.00  0.00           C
ATOM   5634  C35 POPES 234      96.481  98.451  74.222  1.00  0.00           C
ATOM   5637  C36 POPES 234      97.421  99.081  75.272  1.00  0.00           C
ATOM   5640  C37 POPES 234      97.151  98.611  76.712  1.00  0.00           C
ATOM   5643  C38 POPES 234      97.511  97.141  77.042  1.00  0.00           C
ATOM   5646  C39 POPES 234      98.981  96.961  77.472  1.00  0.00           C
ATOM   5649 0C31 POPES 234      99.251  95.721  78.342  1.00  0.00           C
ATOM   5652 1C31 POPES 234     100.521  95.911  79.202  1.00  0.00           C
ATOM   5655 2C31 POPES 234     100.941  94.711  80.052  1.00  0.00           C
ATOM   5658 3C31 POPES 234      99.891  94.251  81.082  1.00  0.00           C
ATOM   5661 4C31 POPES 234     100.471  93.261  82.112  1.00  0.00           C
ATOM   5664 5C31 POPES 234      99.401  92.691  83.052  1.00  0.00           C
ATOM   5667 6C31 POPES 234      99.971  91.731  84.102  1.00  0.00           C
ATOM   5671  NH3 POPET 235      33.971 119.201 104.402  1.00  0.00           N
ATOM   5675  C12 POPET 235      33.271 119.741 103.182  1.00  0.00           C
ATOM   5678  C11 POPET 235      34.141 120.721 102.382  1.00  0.00           C
ATOM   5681  P   POPET 235      33.071 122.631 100.922  1.00  0.00           P
ATOM   5682  O13 POPET 235      32.711 123.341 102.172  1.00  0.00           O
ATOM   5683  O14 POPET 235      34.051 123.311 100.082  1.00  0.00           O
ATOM   5684  O11 POPET 235      31.761 122.621 100.062  1.00  0.00           O
ATOM   5685  O12 POPET 235      33.421 121.111 101.212  1.00  0.00           O
ATOM   5686  C1  POPET 235      30.591 121.851 100.312  1.00  0.00           C
ATOM   5689  C2  POPET 235      30.001 121.311  98.972  1.00  0.00           C
ATOM   5691  O21 POPET 235      30.961 120.521  98.252  1.00  0.00           O
ATOM   5692  C21 POPET 235      31.171 119.311  98.732  1.00  0.00           C
ATOM   5693  O22 POPET 235      30.641 118.821  99.722  1.00  0.00           O
ATOM   5694  C22 POPET 235      32.071 118.561  97.742  1.00  0.00           C
ATOM   5697  C3  POPET 235      29.501 122.481  98.062  1.00  0.00           C
ATOM   5700  O31 POPET 235      29.781 122.231  96.662  1.00  0.00           O
ATOM   5701  C31 POPET 235      30.931 122.751  96.222  1.00  0.00           C
ATOM   5702  O32 POPET 235      31.521 123.681  96.742  1.00  0.00           O
ATOM   5703  C32 POPET 235      31.421 121.961  95.022  1.00  0.00           C
ATOM   5706  C23 POPET 235      31.261 118.141  96.482  1.00  0.00           C
ATOM   5709  C24 POPET 235      32.141 117.701  95.302  1.00  0.00           C
ATOM   5712  C25 POPET 235      31.361 117.481  93.982  1.00  0.00           C
ATOM   5715  C26 POPET 235      30.621 118.741  93.502  1.00  0.00           C
ATOM   5718  C27 POPET 235      30.161 118.691  92.032  1.00  0.00           C
ATOM   5721  C28 POPET 235      31.321 118.861  91.032  1.00  0.00           C
ATOM   5724  C29 POPET 235      31.571 117.651  90.182  1.00  0.00           C
ATOM   5726 0C21 POPET 235      31.791 117.621  88.852  1.00  0.00           C
ATOM   5728 1C21 POPET 235      31.861 118.791  87.902  1.00  0.00           C
ATOM   5731 2C21 POPET 235      33.281 119.031  87.352  1.00  0.00           C
ATOM   5734 3C21 POPET 235      33.331 120.131  86.282  1.00  0.00           C
ATOM   5737 4C21 POPET 235      34.721 120.271  85.632  1.00  0.00           C
ATOM   5740 5C21 POPET 235      35.881 120.301  86.642  1.00  0.00           C
ATOM   5743 6C21 POPET 235      37.241 120.591  85.992  1.00  0.00           C
ATOM   5746 7C21 POPET 235      38.411 120.321  86.952  1.00  0.00           C
ATOM   5749 8C21 POPET 235      39.771 120.661  86.342  1.00  0.00           C
ATOM   5753  C33 POPET 235      32.411 122.741  94.132  1.00  0.00           C
ATOM   5756  C34 POPET 235      32.711 121.971  92.842  1.00  0.00           C
ATOM   5759  C35 POPET 235      33.601 122.741  91.842  1.00  0.00           C
ATOM   5762  C36 POPET 235      34.351 121.791  90.892  1.00  0.00           C
ATOM   5765  C37 POPET 235      35.561 122.441  90.202  1.00  0.00           C
ATOM   5768  C38 POPET 235      35.171 123.581  89.252  1.00  0.00           C
ATOM   5771  C39 POPET 235      36.281 124.621  89.072  1.00  0.00           C
ATOM   5774 0C31 POPET 235      37.401 124.201  88.112  1.00  0.00           C
ATOM   5777 1C31 POPET 235      38.481 125.291  88.022  1.00  0.00           C
ATOM   5780 2C31 POPET 235      39.591 124.931  87.022  1.00  0.00           C
ATOM   5783 3C31 POPET 235      40.911 125.661  87.282  1.00  0.00           C
ATOM   5786 4C31 POPET 235      40.851 127.191  87.122  1.00  0.00           C
ATOM   5789 5C31 POPET 235      42.231 127.831  87.292  1.00  0.00           C
ATOM   5792 6C31 POPET 235      42.271 129.321  86.942  1.00  0.00           C
ATOM   5796  NH3 POPEU 236      76.891  38.121 113.842  1.00  0.00           N
ATOM   5800  C12 POPEU 236      77.161  37.891 115.302  1.00  0.00           C
ATOM   5803  C11 POPEU 236      76.981  39.191 116.112  1.00  0.00           C
ATOM   5806  P   POPEU 236      74.761  40.521 115.522  1.00  0.00           P
ATOM   5807  O13 POPEU 236      73.361  40.471 115.982  1.00  0.00           O
ATOM   5808  O14 POPEU 236      75.441  41.821 115.582  1.00  0.00           O
ATOM   5809  O11 POPEU 236      74.941  39.991 114.032  1.00  0.00           O
ATOM   5810  O12 POPEU 236      75.601  39.451 116.322  1.00  0.00           O
ATOM   5811  C1  POPEU 236      73.841  39.631 113.192  1.00  0.00           C
ATOM   5814  C2  POPEU 236      73.651  40.581 111.962  1.00  0.00           C
ATOM   5816  O21 POPEU 236      73.551  39.831 110.742  1.00  0.00           O
ATOM   5817  C21 POPEU 236      74.601  39.191 110.272  1.00  0.00           C
ATOM   5818  O22 POPEU 236      75.691  39.061 110.812  1.00  0.00           O
ATOM   5819  C22 POPEU 236      74.211  38.551 108.932  1.00  0.00           C
ATOM   5822  C3  POPEU 236      74.661  41.761 111.842  1.00  0.00           C
ATOM   5825  O31 POPEU 236      74.401  42.611 110.702  1.00  0.00           O
ATOM   5826  C31 POPEU 236      75.471  43.301 110.262  1.00  0.00           C
ATOM   5827  O32 POPEU 236      76.561  43.291 110.792  1.00  0.00           O
ATOM   5828  C32 POPEU 236      75.141  44.071 108.992  1.00  0.00           C
ATOM   5831  C23 POPEU 236      74.681  39.351 107.692  1.00  0.00           C
ATOM   5834  C24 POPEU 236      75.011  38.431 106.502  1.00  0.00           C
ATOM   5837  C25 POPEU 236      75.211  39.171 105.162  1.00  0.00           C
ATOM   5840  C26 POPEU 236      73.891  39.771 104.652  1.00  0.00           C
ATOM   5843  C27 POPEU 236      73.971  40.431 103.272  1.00  0.00           C
ATOM   5846  C28 POPEU 236      72.601  40.751 102.642  1.00  0.00           C
ATOM   5849  C29 POPEU 236      71.841  41.821 103.392  1.00  0.00           C
ATOM   5851 0C21 POPEU 236      70.501  41.921 103.502  1.00  0.00           C
ATOM   5853 1C21 POPEU 236      69.471  41.001 102.902  1.00  0.00           C
ATOM   5856 2C21 POPEU 236      68.761  41.611 101.682  1.00  0.00           C
ATOM   5859 3C21 POPEU 236      69.631  41.571 100.412  1.00  0.00           C
ATOM   5862 4C21 POPEU 236      68.921  42.091  99.152  1.00  0.00           C
ATOM   5865 5C21 POPEU 236      67.621  41.341  98.832  1.00  0.00           C
ATOM   5868 6C21 POPEU 236      67.241  41.371  97.342  1.00  0.00           C
ATOM   5871 7C21 POPEU 236      65.981  40.541  97.062  1.00  0.00           C
ATOM   5874 8C21 POPEU 236      65.721  40.291  95.582  1.00  0.00           C
ATOM   5878  C33 POPEU 236      75.041  45.601 109.222  1.00  0.00           C
ATOM   5881  C34 POPEU 236      75.961  46.431 108.312  1.00  0.00           C
ATOM   5884  C35 POPEU 236      75.661  46.351 106.812  1.00  0.00           C
ATOM   5887  C36 POPEU 236      74.271  46.831 106.392  1.00  0.00           C
ATOM   5890  C37 POPEU 236      74.101  46.811 104.872  1.00  0.00           C
ATOM   5893  C38 POPEU 236      72.831  47.531 104.422  1.00  0.00           C
ATOM   5896  C39 POPEU 236      72.641  47.541 102.902  1.00  0.00           C
ATOM   5899 0C31 POPEU 236      72.441  46.141 102.302  1.00  0.00           C
ATOM   5902 1C31 POPEU 236      72.041  46.181 100.822  1.00  0.00           C
ATOM   5905 2C31 POPEU 236      71.621  44.801 100.302  1.00  0.00           C
ATOM   5908 3C31 POPEU 236      71.501  44.721  98.772  1.00  0.00           C
ATOM   5911 4C31 POPEU 236      70.351  45.561  98.182  1.00  0.00           C
ATOM   5914 5C31 POPEU 236      70.141  45.261  96.692  1.00  0.00           C
ATOM   5917 6C31 POPEU 236      69.021  46.091  96.052  1.00  0.00           C
ATOM   5921  NH3 POPEV 237      90.041  68.671 112.332  1.00  0.00           N
ATOM   5925  C12 POPEV 237      90.691  69.581 113.342  1.00  0.00           C
ATOM   5928  C11 POPEV 237      90.471  71.081 113.052  1.00  0.00           C
ATOM   5931  P   POPEV 237      88.281  71.701 111.722  1.00  0.00           P
ATOM   5932  O13 POPEV 237      87.961  70.391 111.142  1.00  0.00           O
ATOM   5933  O14 POPEV 237      87.151  72.651 111.932  1.00  0.00           O
ATOM   5934  O11 POPEV 237      89.381  72.391 110.802  1.00  0.00           O
ATOM   5935  O12 POPEV 237      89.101  71.491 113.062  1.00  0.00           O
ATOM   5936  C1  POPEV 237      89.171  72.491 109.392  1.00  0.00           C
ATOM   5939  C2  POPEV 237      90.261  71.741 108.572  1.00  0.00           C
ATOM   5941  O21 POPEV 237      89.961  71.871 107.172  1.00  0.00           O
ATOM   5942  C21 POPEV 237      88.901  71.221 106.732  1.00  0.00           C
ATOM   5943  O22 POPEV 237      88.141  70.491 107.342  1.00  0.00           O
ATOM   5944  C22 POPEV 237      88.791  71.461 105.232  1.00  0.00           C
ATOM   5947  C3  POPEV 237      90.491  70.261 108.982  1.00  0.00           C
ATOM   5950  O31 POPEV 237      91.111  69.491 107.912  1.00  0.00           O
ATOM   5951  C31 POPEV 237      91.501  68.291 108.342  1.00  0.00           C
ATOM   5952  O32 POPEV 237      91.491  67.931 109.502  1.00  0.00           O
ATOM   5953  C32 POPEV 237      91.871  67.351 107.182  1.00  0.00           C
ATOM   5956  C23 POPEV 237      88.151  70.261 104.502  1.00  0.00           C
ATOM   5959  C24 POPEV 237      87.961  70.551 103.012  1.00  0.00           C
ATOM   5962  C25 POPEV 237      87.251  69.401 102.292  1.00  0.00           C
ATOM   5965  C26 POPEV 237      87.601  69.361 100.802  1.00  0.00           C
ATOM   5968  C27 POPEV 237      86.501  68.741  99.952  1.00  0.00           C
ATOM   5971  C28 POPEV 237      86.911  68.491  98.482  1.00  0.00           C
ATOM   5974  C29 POPEV 237      87.431  69.751  97.812  1.00  0.00           C
ATOM   5976 0C21 POPEV 237      86.701  70.661  97.152  1.00  0.00           C
ATOM   5978 1C21 POPEV 237      85.211  70.621  96.912  1.00  0.00           C
ATOM   5981 2C21 POPEV 237      84.821  71.031  95.482  1.00  0.00           C
ATOM   5984 3C21 POPEV 237      85.211  70.011  94.402  1.00  0.00           C
ATOM   5987 4C21 POPEV 237      84.761  70.481  93.012  1.00  0.00           C
ATOM   5990 5C21 POPEV 237      85.421  69.761  91.822  1.00  0.00           C
ATOM   5993 6C21 POPEV 237      85.011  68.291  91.682  1.00  0.00           C
ATOM   5996 7C21 POPEV 237      85.521  67.691  90.362  1.00  0.00           C
ATOM   5999 8C21 POPEV 237      85.191  66.211  90.172  1.00  0.00           C
ATOM   6003  C33 POPEV 237      92.181  68.001 105.802  1.00  0.00           C
ATOM   6006  C34 POPEV 237      92.531  66.921 104.742  1.00  0.00           C
ATOM   6009  C35 POPEV 237      93.121  67.441 103.412  1.00  0.00           C
ATOM   6012  C36 POPEV 237      94.641  67.271 103.232  1.00  0.00           C
ATOM   6015  C37 POPEV 237      95.131  67.711 101.832  1.00  0.00           C
ATOM   6018  C38 POPEV 237      96.631  67.481 101.542  1.00  0.00           C
ATOM   6021  C39 POPEV 237      97.041  66.011 101.652  1.00  0.00           C
ATOM   6024 0C31 POPEV 237      98.451  65.621 101.172  1.00  0.00           C
ATOM   6027 1C31 POPEV 237      98.681  64.091 101.152  1.00  0.00           C
ATOM   6030 2C31 POPEV 237     100.041  63.651 100.582  1.00  0.00           C
ATOM   6033 3C31 POPEV 237     100.001  63.521  99.062  1.00  0.00           C
ATOM   6036 4C31 POPEV 237     101.311  63.031  98.432  1.00  0.00           C
ATOM   6039 5C31 POPEV 237     101.121  62.601  96.972  1.00  0.00           C
ATOM   6042 6C31 POPEV 237     102.431  62.241  96.282  1.00  0.00           C
ATOM   6046  NH3 POPEW 238      50.601  80.291 106.312  1.00  0.00           N
ATOM   6050  C12 POPEW 238      49.931  81.311 107.172  1.00  0.00           C
ATOM   6053  C11 POPEW 238      50.591  81.441 108.562  1.00  0.00           C
ATOM   6056  P   POPEW 238      50.841  79.001 109.592  1.00  0.00           P
ATOM   6057  O13 POPEW 238      52.171  79.171 110.182  1.00  0.00           O
ATOM   6058  O14 POPEW 238      49.871  78.111 110.282  1.00  0.00           O
ATOM   6059  O11 POPEW 238      51.021  78.471 108.112  1.00  0.00           O
ATOM   6060  O12 POPEW 238      50.141  80.401 109.412  1.00  0.00           O
ATOM   6061  C1  POPEW 238      51.351  77.071 107.982  1.00  0.00           C
ATOM   6064  C2  POPEW 238      50.711  76.491 106.692  1.00  0.00           C
ATOM   6066  O21 POPEW 238      51.421  76.891 105.502  1.00  0.00           O
ATOM   6067  C21 POPEW 238      52.531  76.181 105.352  1.00  0.00           C
ATOM   6068  O22 POPEW 238      53.071  75.511 106.212  1.00  0.00           O
ATOM   6069  C22 POPEW 238      53.031  76.241 103.922  1.00  0.00           C
ATOM   6072  C3  POPEW 238      49.191  76.841 106.582  1.00  0.00           C
ATOM   6075  O31 POPEW 238      48.661  76.601 105.252  1.00  0.00           O
ATOM   6076  C31 POPEW 238      48.441  77.731 104.572  1.00  0.00           C
ATOM   6077  O32 POPEW 238      48.751  78.851 104.932  1.00  0.00           O
ATOM   6078  C32 POPEW 238      47.811  77.431 103.212  1.00  0.00           C
ATOM   6081  C23 POPEW 238      53.151  74.791 103.402  1.00  0.00           C
ATOM   6084  C24 POPEW 238      53.431  74.731 101.902  1.00  0.00           C
ATOM   6087  C25 POPEW 238      54.891  75.031 101.562  1.00  0.00           C
ATOM   6090  C26 POPEW 238      55.851  73.891 101.932  1.00  0.00           C
ATOM   6093  C27 POPEW 238      57.301  74.381 101.982  1.00  0.00           C
ATOM   6096  C28 POPEW 238      58.281  73.271 102.392  1.00  0.00           C
ATOM   6099  C29 POPEW 238      58.531  72.301 101.262  1.00  0.00           C
ATOM   6101 0C21 POPEW 238      59.641  72.291 100.492  1.00  0.00           C
ATOM   6103 1C21 POPEW 238      60.791  73.231 100.672  1.00  0.00           C
ATOM   6106 2C21 POPEW 238      62.011  72.921  99.782  1.00  0.00           C
ATOM   6109 3C21 POPEW 238      61.771  73.221  98.302  1.00  0.00           C
ATOM   6112 4C21 POPEW 238      63.081  73.471  97.532  1.00  0.00           C
ATOM   6115 5C21 POPEW 238      62.841  74.151  96.182  1.00  0.00           C
ATOM   6118 6C21 POPEW 238      63.461  73.421  94.982  1.00  0.00           C
ATOM   6121 7C21 POPEW 238      64.991  73.341  95.032  1.00  0.00           C
ATOM   6124 8C21 POPEW 238      65.611  72.911  93.692  1.00  0.00           C
ATOM   6128  C33 POPEW 238      48.571  78.151 102.082  1.00  0.00           C
ATOM   6131  C34 POPEW 238      48.281  77.511 100.722  1.00  0.00           C
ATOM   6134  C35 POPEW 238      49.141  78.081  99.592  1.00  0.00           C
ATOM   6137  C36 POPEW 238      48.881  77.341  98.272  1.00  0.00           C
ATOM   6140  C37 POPEW 238      49.871  77.751  97.182  1.00  0.00           C
ATOM   6143  C38 POPEW 238      49.921  76.801  95.972  1.00  0.00           C
ATOM   6146  C39 POPEW 238      49.001  77.191  94.802  1.00  0.00           C
ATOM   6149 0C31 POPEW 238      49.391  78.511  94.132  1.00  0.00           C
ATOM   6152 1C31 POPEW 238      48.611  78.861  92.862  1.00  0.00           C
ATOM   6155 2C31 POPEW 238      48.511  80.391  92.692  1.00  0.00           C
ATOM   6158 3C31 POPEW 238      47.401  80.981  93.572  1.00  0.00           C
ATOM   6161 4C31 POPEW 238      47.601  82.461  93.892  1.00  0.00           C
ATOM   6164 5C31 POPEW 238      46.521  82.981  94.852  1.00  0.00           C
ATOM   6167 6C31 POPEW 238      46.821  84.401  95.332  1.00  0.00           C
ATOM   6171  NH3 POPEX 239       9.591  93.791  62.262  1.00  0.00           N
ATOM   6175  C12 POPEX 239      10.341  92.521  61.952  1.00  0.00           C
ATOM   6178  C11 POPEX 239       9.921  91.371  62.872  1.00  0.00           C
ATOM   6181  P   POPEX 239      11.971  89.971  63.802  1.00  0.00           P
ATOM   6182  O13 POPEX 239      11.661  88.631  64.352  1.00  0.00           O
ATOM   6183  O14 POPEX 239      13.291  90.151  63.162  1.00  0.00           O
ATOM   6184  O11 POPEX 239      11.821  91.101  64.892  1.00  0.00           O
ATOM   6185  O12 POPEX 239      10.861  90.311  62.742  1.00  0.00           O
ATOM   6186  C1  POPEX 239      12.381  91.011  66.202  1.00  0.00           C
ATOM   6189  C2  POPEX 239      11.941  92.211  67.102  1.00  0.00           C
ATOM   6191  O21 POPEX 239      12.041  91.741  68.452  1.00  0.00           O
ATOM   6192  C21 POPEX 239      12.021  92.651  69.402  1.00  0.00           C
ATOM   6193  O22 POPEX 239      12.141  93.851  69.262  1.00  0.00           O
ATOM   6194  C22 POPEX 239      11.851  91.921  70.752  1.00  0.00           C
ATOM   6197  C3  POPEX 239      10.481  92.651  66.762  1.00  0.00           C
ATOM   6200  O31 POPEX 239      10.071  93.891  67.392  1.00  0.00           O
ATOM   6201  C31 POPEX 239       8.961  93.841  68.122  1.00  0.00           C
ATOM   6202  O32 POPEX 239       8.321  92.851  68.392  1.00  0.00           O
ATOM   6203  C32 POPEX 239       8.591  95.261  68.592  1.00  0.00           C
ATOM   6206  C23 POPEX 239      10.531  92.261  71.472  1.00  0.00           C
ATOM   6209  C24 POPEX 239      10.261  91.301  72.642  1.00  0.00           C
ATOM   6212  C25 POPEX 239       9.071  91.731  73.522  1.00  0.00           C
ATOM   6215  C26 POPEX 239       9.501  92.421  74.822  1.00  0.00           C
ATOM   6218  C27 POPEX 239      10.011  91.431  75.882  1.00  0.00           C
ATOM   6221  C28 POPEX 239      10.411  92.131  77.192  1.00  0.00           C
ATOM   6224  C29 POPEX 239      10.701  91.141  78.302  1.00  0.00           C
ATOM   6226 0C21 POPEX 239       9.791  90.631  79.152  1.00  0.00           C
ATOM   6228 1C21 POPEX 239       8.311  90.921  79.152  1.00  0.00           C
ATOM   6231 2C21 POPEX 239       7.861  91.691  80.402  1.00  0.00           C
ATOM   6234 3C21 POPEX 239       6.391  92.141  80.312  1.00  0.00           C
ATOM   6237 4C21 POPEX 239       5.851  92.731  81.632  1.00  0.00           C
ATOM   6240 5C21 POPEX 239       6.401  94.131  81.962  1.00  0.00           C
ATOM   6243 6C21 POPEX 239       5.781  95.251  81.112  1.00  0.00           C
ATOM   6246 7C21 POPEX 239       6.361  96.631  81.432  1.00  0.00           C
ATOM   6249 8C21 POPEX 239       5.951  97.711  80.432  1.00  0.00           C
ATOM   6253  C33 POPEX 239       8.231  95.281  70.102  1.00  0.00           C
ATOM   6256  C34 POPEX 239       7.551  96.581  70.542  1.00  0.00           C
ATOM   6259  C35 POPEX 239       6.901  96.481  71.932  1.00  0.00           C
ATOM   6262  C36 POPEX 239       7.971  96.341  73.022  1.00  0.00           C
ATOM   6265  C37 POPEX 239       7.411  96.341  74.452  1.00  0.00           C
ATOM   6268  C38 POPEX 239       8.561  96.191  75.452  1.00  0.00           C
ATOM   6271  C39 POPEX 239       8.121  95.981  76.902  1.00  0.00           C
ATOM   6274 0C31 POPEX 239       9.341  95.911  77.832  1.00  0.00           C
ATOM   6277 1C31 POPEX 239       9.011  95.231  79.162  1.00  0.00           C
ATOM   6280 2C31 POPEX 239      10.111  95.371  80.222  1.00  0.00           C
ATOM   6283 3C31 POPEX 239      11.481  94.861  79.782  1.00  0.00           C
ATOM   6286 4C31 POPEX 239      12.481  94.861  80.942  1.00  0.00           C
ATOM   6289 5C31 POPEX 239      13.951  94.731  80.522  1.00  0.00           C
ATOM   6292 6C31 POPEX 239      14.911  94.701  81.702  1.00  0.00           C
ATOM   6296  NH3 POPEY 240       2.071 132.881  62.572  1.00  0.00           N
ATOM   6300  C12 POPEY 240       3.191 132.661  61.582  1.00  0.00           C
ATOM   6303  C11 POPEY 240       4.551 133.151  62.122  1.00  0.00           C
ATOM   6306  P   POPEY 240       6.911 133.651  60.912  1.00  0.00           P
ATOM   6307  O13 POPEY 240       8.181 132.961  61.252  1.00  0.00           O
ATOM   6308  O14 POPEY 240       6.751 134.161  59.522  1.00  0.00           O
ATOM   6309  O11 POPEY 240       6.771 134.881  61.902  1.00  0.00           O
ATOM   6310  O12 POPEY 240       5.631 132.771  61.282  1.00  0.00           O
ATOM   6311  C1  POPEY 240       7.861 135.351  62.722  1.00  0.00           C
ATOM   6314  C2  POPEY 240       7.671 135.041  64.242  1.00  0.00           C
ATOM   6316  O21 POPEY 240       8.761 134.241  64.732  1.00  0.00           O
ATOM   6317  C21 POPEY 240       9.731 135.001  65.232  1.00  0.00           C
ATOM   6318  O22 POPEY 240       9.861 136.191  65.032  1.00  0.00           O
ATOM   6319  C22 POPEY 240      10.611 134.181  66.162  1.00  0.00           C
ATOM   6322  C3  POPEY 240       6.371 134.281  64.572  1.00  0.00           C
ATOM   6325  O31 POPEY 240       6.151 134.131  66.012  1.00  0.00           O
ATOM   6326  C31 POPEY 240       4.871 134.131  66.382  1.00  0.00           C
ATOM   6327  O32 POPEY 240       3.931 134.191  65.612  1.00  0.00           O
ATOM   6328  C32 POPEY 240       4.761 133.941  67.892  1.00  0.00           C
ATOM   6331  C23 POPEY 240       9.861 133.611  67.392  1.00  0.00           C
ATOM   6334  C24 POPEY 240      10.781 132.741  68.262  1.00  0.00           C
ATOM   6337  C25 POPEY 240      10.361 132.641  69.732  1.00  0.00           C
ATOM   6340  C26 POPEY 240      11.291 131.711  70.522  1.00  0.00           C
ATOM   6343  C27 POPEY 240      11.051 131.771  72.042  1.00  0.00           C
ATOM   6346  C28 POPEY 240      12.141 131.081  72.882  1.00  0.00           C
ATOM   6349  C29 POPEY 240      12.261 129.611  72.542  1.00  0.00           C
ATOM   6351 0C21 POPEY 240      13.381 128.941  72.192  1.00  0.00           C
ATOM   6353 1C21 POPEY 240      14.791 129.501  72.072  1.00  0.00           C
ATOM   6356 2C21 POPEY 240      15.441 129.131  70.722  1.00  0.00           C
ATOM   6359 3C21 POPEY 240      16.851 129.701  70.572  1.00  0.00           C
ATOM   6362 4C21 POPEY 240      17.841 128.751  69.872  1.00  0.00           C
ATOM   6365 5C21 POPEY 240      18.271 127.591  70.792  1.00  0.00           C
ATOM   6368 6C21 POPEY 240      19.551 126.891  70.322  1.00  0.00           C
ATOM   6371 7C21 POPEY 240      20.021 125.821  71.312  1.00  0.00           C
ATOM   6374 8C21 POPEY 240      21.491 125.441  71.092  1.00  0.00           C
ATOM   6378  C33 POPEY 240       3.591 132.991  68.232  1.00  0.00           C
ATOM   6381  C34 POPEY 240       3.051 133.161  69.652  1.00  0.00           C
ATOM   6384  C35 POPEY 240       4.081 132.921  70.772  1.00  0.00           C
ATOM   6387  C36 POPEY 240       4.651 131.491  70.772  1.00  0.00           C
ATOM   6390  C37 POPEY 240       5.461 131.141  72.032  1.00  0.00           C
ATOM   6393  C38 POPEY 240       4.611 131.221  73.312  1.00  0.00           C
ATOM   6396  C39 POPEY 240       5.351 130.711  74.552  1.00  0.00           C
ATOM   6399 0C31 POPEY 240       4.651 131.161  75.842  1.00  0.00           C
ATOM   6402 1C31 POPEY 240       5.171 130.421  77.082  1.00  0.00           C
ATOM   6405 2C31 POPEY 240       4.601 130.941  78.402  1.00  0.00           C
ATOM   6408 3C31 POPEY 240       5.041 132.371  78.742  1.00  0.00           C
ATOM   6411 4C31 POPEY 240       4.491 132.831  80.092  1.00  0.00           C
ATOM   6414 5C31 POPEY 240       4.721 134.321  80.342  1.00  0.00           C
ATOM   6417 6C31 POPEY 240       4.021 134.831  81.602  1.00  0.00           C
ATOM   6421  NH3 POPEZ 241      38.951  81.801  65.472  1.00  0.00           N
ATOM   6425  C12 POPEZ 241      37.731  82.441  64.832  1.00  0.00           C
ATOM   6428  C11 POPEZ 241      36.941  83.341  65.812  1.00  0.00           C
ATOM   6431  P   POPEZ 241      35.111  85.211  65.242  1.00  0.00           P
ATOM   6432  O13 POPEZ 241      36.011  86.121  65.962  1.00  0.00           O
ATOM   6433  O14 POPEZ 241      34.761  85.601  63.862  1.00  0.00           O
ATOM   6434  O11 POPEZ 241      33.801  85.001  66.122  1.00  0.00           O
ATOM   6435  O12 POPEZ 241      35.711  83.741  65.202  1.00  0.00           O
ATOM   6436  C1  POPEZ 241      33.991  84.771  67.532  1.00  0.00           C
ATOM   6439  C2  POPEZ 241      32.651  84.721  68.352  1.00  0.00           C
ATOM   6441  O21 POPEZ 241      32.941  85.011  69.742  1.00  0.00           O
ATOM   6442  C21 POPEZ 241      33.461  84.041  70.482  1.00  0.00           C
ATOM   6443  O22 POPEZ 241      33.891  82.981  70.062  1.00  0.00           O
ATOM   6444  C22 POPEZ 241      33.481  84.481  71.952  1.00  0.00           C
ATOM   6447  C3  POPEZ 241      31.801  83.421  68.152  1.00  0.00           C
ATOM   6450  O31 POPEZ 241      30.961  83.181  69.302  1.00  0.00           O
ATOM   6451  C31 POPEZ 241      29.651  83.101  69.182  1.00  0.00           C
ATOM   6452  O32 POPEZ 241      29.021  82.921  68.152  1.00  0.00           O
ATOM   6453  C32 POPEZ 241      29.031  83.371  70.562  1.00  0.00           C
ATOM   6456  C23 POPEZ 241      32.981  83.441  72.982  1.00  0.00           C
ATOM   6459  C24 POPEZ 241      34.051  83.131  74.042  1.00  0.00           C
ATOM   6462  C25 POPEZ 241      33.531  82.191  75.142  1.00  0.00           C
ATOM   6465  C26 POPEZ 241      32.501  82.851  76.062  1.00  0.00           C
ATOM   6468  C27 POPEZ 241      32.191  82.001  77.302  1.00  0.00           C
ATOM   6471  C28 POPEZ 241      31.121  82.631  78.222  1.00  0.00           C
ATOM   6474  C29 POPEZ 241      31.601  83.911  78.852  1.00  0.00           C
ATOM   6476 0C21 POPEZ 241      31.791  84.131  80.172  1.00  0.00           C
ATOM   6478 1C21 POPEZ 241      31.491  83.161  81.282  1.00  0.00           C
ATOM   6481 2C21 POPEZ 241      30.971  83.891  82.532  1.00  0.00           C
ATOM   6484 3C21 POPEZ 241      32.081  84.561  83.362  1.00  0.00           C
ATOM   6487 4C21 POPEZ 241      31.521  85.481  84.462  1.00  0.00           C
ATOM   6490 5C21 POPEZ 241      32.531  85.841  85.552  1.00  0.00           C
ATOM   6493 6C21 POPEZ 241      32.071  87.061  86.352  1.00  0.00           C
ATOM   6496 7C21 POPEZ 241      32.941  87.401  87.562  1.00  0.00           C
ATOM   6499 8C21 POPEZ 241      32.661  88.811  88.072  1.00  0.00           C
ATOM   6503  C33 POPEZ 241      27.771  84.251  70.442  1.00  0.00           C
ATOM   6506  C34 POPEZ 241      27.351  84.901  71.772  1.00  0.00           C
ATOM   6509  C35 POPEZ 241      28.331  85.961  72.292  1.00  0.00           C
ATOM   6512  C36 POPEZ 241      29.061  85.541  73.582  1.00  0.00           C
ATOM   6515  C37 POPEZ 241      30.071  86.611  74.022  1.00  0.00           C
ATOM   6518  C38 POPEZ 241      30.931  86.181  75.222  1.00  0.00           C
ATOM   6521  C39 POPEZ 241      32.291  86.911  75.272  1.00  0.00           C
ATOM   6524 0C31 POPEZ 241      32.141  88.431  75.412  1.00  0.00           C
ATOM   6527 1C31 POPEZ 241      33.481  89.181  75.362  1.00  0.00           C
ATOM   6530 2C31 POPEZ 241      33.441  90.641  75.862  1.00  0.00           C
ATOM   6533 3C31 POPEZ 241      33.041  90.781  77.342  1.00  0.00           C
ATOM   6536 4C31 POPEZ 241      33.311  92.191  77.892  1.00  0.00           C
ATOM   6539 5C31 POPEZ 241      33.251  92.231  79.432  1.00  0.00           C
ATOM   6542 6C31 POPEZ 241      33.621  93.591  80.032  1.00  0.00           C
ATOM   6546  NH3 POPEa 242      94.561  75.451  68.532  1.00  0.00           N
ATOM   6550  C12 POPEa 242      93.601  75.961  69.572  1.00  0.00           C
ATOM   6553  C11 POPEa 242      93.081  77.361  69.282  1.00  0.00           C
ATOM   6556  P   POPEa 242      90.721  77.441  70.442  1.00  0.00           P
ATOM   6557  O13 POPEa 242      90.161  77.571  69.092  1.00  0.00           O
ATOM   6558  O14 POPEa 242      90.491  76.151  71.142  1.00  0.00           O
ATOM   6559  O11 POPEa 242      90.141  78.681  71.242  1.00  0.00           O
ATOM   6560  O12 POPEa 242      92.251  77.761  70.352  1.00  0.00           O
ATOM   6561  C1  POPEa 242      91.041  79.501  72.002  1.00  0.00           C
ATOM   6564  C2  POPEa 242      90.411  80.871  72.362  1.00  0.00           C
ATOM   6566  O21 POPEa 242      91.041  81.421  73.532  1.00  0.00           O
ATOM   6567  C21 POPEa 242      92.261  81.901  73.302  1.00  0.00           C
ATOM   6568  O22 POPEa 242      92.921  81.751  72.292  1.00  0.00           O
ATOM   6569  C22 POPEa 242      92.601  82.831  74.442  1.00  0.00           C
ATOM   6572  C3  POPEa 242      88.891  80.771  72.632  1.00  0.00           C
ATOM   6575  O31 POPEa 242      88.341  81.991  73.172  1.00  0.00           O
ATOM   6576  C31 POPEa 242      88.021  81.951  74.472  1.00  0.00           C
ATOM   6577  O32 POPEa 242      88.061  80.961  75.182  1.00  0.00           O
ATOM   6578  C32 POPEa 242      87.541  83.351  74.902  1.00  0.00           C
ATOM   6581  C23 POPEa 242      92.051  84.201  74.022  1.00  0.00           C
ATOM   6584  C24 POPEa 242      92.381  85.321  75.002  1.00  0.00           C
ATOM   6587  C25 POPEa 242      92.351  86.671  74.272  1.00  0.00           C
ATOM   6590  C26 POPEa 242      93.591  86.911  73.382  1.00  0.00           C
ATOM   6593  C27 POPEa 242      93.511  88.191  72.542  1.00  0.00           C
ATOM   6596  C28 POPEa 242      94.861  88.511  71.872  1.00  0.00           C
ATOM   6599  C29 POPEa 242      94.891  89.921  71.332  1.00  0.00           C
ATOM   6601 0C21 POPEa 242      95.141  91.001  72.092  1.00  0.00           C
ATOM   6603 1C21 POPEa 242      95.421  90.981  73.572  1.00  0.00           C
ATOM   6606 2C21 POPEa 242      96.901  91.251  73.902  1.00  0.00           C
ATOM   6609 3C21 POPEa 242      97.241  91.241  75.412  1.00  0.00           C
ATOM   6612 4C21 POPEa 242      96.351  92.181  76.242  1.00  0.00           C
ATOM   6615 5C21 POPEa 242      96.731  92.291  77.722  1.00  0.00           C
ATOM   6618 6C21 POPEa 242      95.731  93.171  78.502  1.00  0.00           C
ATOM   6621 7C21 POPEa 242      95.961  93.141  80.012  1.00  0.00           C
ATOM   6624 8C21 POPEa 242      95.111  94.141  80.802  1.00  0.00           C
ATOM   6628  C33 POPEa 242      87.091  83.421  76.382  1.00  0.00           C
ATOM   6631  C34 POPEa 242      88.271  83.381  77.372  1.00  0.00           C
ATOM   6634  C35 POPEa 242      87.911  82.731  78.712  1.00  0.00           C
ATOM   6637  C36 POPEa 242      89.131  82.151  79.442  1.00  0.00           C
ATOM   6640  C37 POPEa 242      88.881  80.711  79.942  1.00  0.00           C
ATOM   6643  C38 POPEa 242      90.151  79.981  80.412  1.00  0.00           C
ATOM   6646  C39 POPEa 242      90.831  80.621  81.632  1.00  0.00           C
ATOM   6649 0C31 POPEa 242      92.061  79.821  82.082  1.00  0.00           C
ATOM   6652 1C31 POPEa 242      92.811  80.481  83.252  1.00  0.00           C
ATOM   6655 2C31 POPEa 242      94.131  79.781  83.622  1.00  0.00           C
ATOM   6658 3C31 POPEa 242      95.071  79.591  82.422  1.00  0.00           C
ATOM   6661 4C31 POPEa 242      96.551  79.461  82.812  1.00  0.00           C
ATOM   6664 5C31 POPEa 242      97.471  79.421  81.582  1.00  0.00           C
ATOM   6667 6C31 POPEa 242      98.961  79.591  81.922  1.00  0.00           C
ATOM   6671  NH3 POPEb 243     104.741 107.841 107.962  1.00  0.00           N
ATOM   6675  C12 POPEb 243     103.611 107.911 106.992  1.00  0.00           C
ATOM   6678  C11 POPEb 243     102.691 109.051 107.422  1.00  0.00           C
ATOM   6681  P   POPEb 243     100.211 109.501 106.892  1.00  0.00           P
ATOM   6682  O13 POPEb 243      99.801 108.421 107.812  1.00  0.00           O
ATOM   6683  O14 POPEb 243     100.211 110.891 107.392  1.00  0.00           O
ATOM   6684  O11 POPEb 243      99.381 109.431 105.552  1.00  0.00           O
ATOM   6685  O12 POPEb 243     101.691 109.231 106.432  1.00  0.00           O
ATOM   6686  C1  POPEb 243      99.931 110.181 104.472  1.00  0.00           C
ATOM   6689  C2  POPEb 243      99.291 109.841 103.102  1.00  0.00           C
ATOM   6691  O21 POPEb 243      99.851 110.561 101.992  1.00  0.00           O
ATOM   6692  C21 POPEb 243     100.831 111.441 102.042  1.00  0.00           C
ATOM   6693  O22 POPEb 243     101.491 111.791 103.012  1.00  0.00           O
ATOM   6694  C22 POPEb 243     101.121 111.941 100.632  1.00  0.00           C
ATOM   6697  C3  POPEb 243      97.751 110.041 103.162  1.00  0.00           C
ATOM   6700  O31 POPEb 243      97.061 109.641 101.952  1.00  0.00           O
ATOM   6701  C31 POPEb 243      96.881 110.601 101.062  1.00  0.00           C
ATOM   6702  O32 POPEb 243      97.371 111.721 101.082  1.00  0.00           O
ATOM   6703  C32 POPEb 243      96.021 110.051  99.932  1.00  0.00           C
ATOM   6706  C23 POPEb 243     102.621 112.321 100.432  1.00  0.00           C
ATOM   6709  C24 POPEb 243     103.611 111.141 100.582  1.00  0.00           C
ATOM   6712  C25 POPEb 243     103.421 109.991  99.572  1.00  0.00           C
ATOM   6715  C26 POPEb 243     103.711 110.421  98.132  1.00  0.00           C
ATOM   6718  C27 POPEb 243     103.771 109.251  97.132  1.00  0.00           C
ATOM   6721  C28 POPEb 243     104.401 109.721  95.812  1.00  0.00           C
ATOM   6724  C29 POPEb 243     104.361 108.691  94.712  1.00  0.00           C
ATOM   6726 0C21 POPEb 243     103.841 108.881  93.482  1.00  0.00           C
ATOM   6728 1C21 POPEb 243     103.241 110.181  92.992  1.00  0.00           C
ATOM   6731 2C21 POPEb 243     103.361 110.391  91.482  1.00  0.00           C
ATOM   6734 3C21 POPEb 243     102.591 109.351  90.642  1.00  0.00           C
ATOM   6737 4C21 POPEb 243     102.141 109.921  89.292  1.00  0.00           C
ATOM   6740 5C21 POPEb 243     101.191 108.991  88.522  1.00  0.00           C
ATOM   6743 6C21 POPEb 243     101.801 107.621  88.172  1.00  0.00           C
ATOM   6746 7C21 POPEb 243     100.871 106.771  87.302  1.00  0.00           C
ATOM   6749 8C21 POPEb 243     101.351 105.341  87.092  1.00  0.00           C
ATOM   6753  C33 POPEb 243      95.271 111.151  99.162  1.00  0.00           C
ATOM   6756  C34 POPEb 243      94.591 110.591  97.912  1.00  0.00           C
ATOM   6759  C35 POPEb 243      93.801 111.641  97.122  1.00  0.00           C
ATOM   6762  C36 POPEb 243      93.081 111.031  95.912  1.00  0.00           C
ATOM   6765  C37 POPEb 243      92.291 112.061  95.112  1.00  0.00           C
ATOM   6768  C38 POPEb 243      91.381 111.421  94.052  1.00  0.00           C
ATOM   6771  C39 POPEb 243      92.141 110.721  92.912  1.00  0.00           C
ATOM   6774 0C31 POPEb 243      92.771 111.701  91.922  1.00  0.00           C
ATOM   6777 1C31 POPEb 243      93.461 110.991  90.752  1.00  0.00           C
ATOM   6780 2C31 POPEb 243      93.731 111.911  89.552  1.00  0.00           C
ATOM   6783 3C31 POPEb 243      92.431 112.351  88.862  1.00  0.00           C
ATOM   6786 4C31 POPEb 243      92.661 113.081  87.532  1.00  0.00           C
ATOM   6789 5C31 POPEb 243      91.341 113.301  86.772  1.00  0.00           C
ATOM   6792 6C31 POPEb 243      91.511 113.901  85.382  1.00  0.00           C
ATOM   6796  NH3 POPEc 244      86.581  88.391  64.742  1.00  0.00           N
ATOM   6800  C12 POPEc 244      87.401  88.041  65.952  1.00  0.00           C
ATOM   6803  C11 POPEc 244      88.881  87.931  65.542  1.00  0.00           C
ATOM   6806  P   POPEc 244      89.501  90.481  65.342  1.00  0.00           P
ATOM   6807  O13 POPEc 244      90.791  90.971  64.812  1.00  0.00           O
ATOM   6808  O14 POPEc 244      88.341  90.411  64.412  1.00  0.00           O
ATOM   6809  O11 POPEc 244      89.121  91.431  66.532  1.00  0.00           O
ATOM   6810  O12 POPEc 244      89.661  89.031  66.002  1.00  0.00           O
ATOM   6811  C1  POPEc 244      89.201  91.051  67.902  1.00  0.00           C
ATOM   6814  C2  POPEc 244      89.901  92.121  68.782  1.00  0.00           C
ATOM   6816  O21 POPEc 244      89.571  91.801  70.152  1.00  0.00           O
ATOM   6817  C21 POPEc 244      90.581  91.581  70.962  1.00  0.00           C
ATOM   6818  O22 POPEc 244      91.761  91.551  70.652  1.00  0.00           O
ATOM   6819  C22 POPEc 244      90.011  91.461  72.382  1.00  0.00           C
ATOM   6822  C3  POPEc 244      89.401  93.561  68.522  1.00  0.00           C
ATOM   6825  O31 POPEc 244      90.251  94.571  69.122  1.00  0.00           O
ATOM   6826  C31 POPEc 244      89.961  94.931  70.372  1.00  0.00           C
ATOM   6827  O32 POPEc 244      88.971  94.601  71.002  1.00  0.00           O
ATOM   6828  C32 POPEc 244      91.091  95.791  70.952  1.00  0.00           C
ATOM   6831  C23 POPEc 244      91.081  91.221  73.482  1.00  0.00           C
ATOM   6834  C24 POPEc 244      90.791  91.991  74.772  1.00  0.00           C
ATOM   6837  C25 POPEc 244      91.581  91.361  75.922  1.00  0.00           C
ATOM   6840  C26 POPEc 244      91.401  92.101  77.252  1.00  0.00           C
ATOM   6843  C27 POPEc 244      92.011  91.301  78.402  1.00  0.00           C
ATOM   6846  C28 POPEc 244      92.141  92.111  79.692  1.00  0.00           C
ATOM   6849  C29 POPEc 244      90.881  92.151  80.532  1.00  0.00           C
ATOM   6851 0C21 POPEc 244      90.681  91.451  81.672  1.00  0.00           C
ATOM   6853 1C21 POPEc 244      91.641  90.461  82.282  1.00  0.00           C
ATOM   6856 2C21 POPEc 244      92.871  91.071  82.992  1.00  0.00           C
ATOM   6859 3C21 POPEc 244      92.531  92.111  84.072  1.00  0.00           C
ATOM   6862 4C21 POPEc 244      93.791  92.581  84.812  1.00  0.00           C
ATOM   6865 5C21 POPEc 244      93.521  93.621  85.902  1.00  0.00           C
ATOM   6868 6C21 POPEc 244      93.111  94.991  85.342  1.00  0.00           C
ATOM   6871 7C21 POPEc 244      93.031  96.061  86.432  1.00  0.00           C
ATOM   6874 8C21 POPEc 244      92.561  97.421  85.902  1.00  0.00           C
ATOM   6878  C33 POPEc 244      90.741  96.351  72.352  1.00  0.00           C
ATOM   6881  C34 POPEc 244      91.801  97.341  72.862  1.00  0.00           C
ATOM   6884  C35 POPEc 244      92.721  96.761  73.952  1.00  0.00           C
ATOM   6887  C36 POPEc 244      92.271  97.111  75.382  1.00  0.00           C
ATOM   6890  C37 POPEc 244      93.101  96.371  76.432  1.00  0.00           C
ATOM   6893  C38 POPEc 244      92.921  96.851  77.882  1.00  0.00           C
ATOM   6896  C39 POPEc 244      91.511  96.561  78.402  1.00  0.00           C
ATOM   6899 0C31 POPEc 244      91.341  96.881  79.882  1.00  0.00           C
ATOM   6902 1C31 POPEc 244      89.881  96.751  80.322  1.00  0.00           C
ATOM   6905 2C31 POPEc 244      89.631  97.221  81.762  1.00  0.00           C
ATOM   6908 3C31 POPEc 244      89.871  96.111  82.802  1.00  0.00           C
ATOM   6911 4C31 POPEc 244      88.651  95.191  82.992  1.00  0.00           C
ATOM   6914 5C31 POPEc 244      88.821  94.251  84.192  1.00  0.00           C
ATOM   6917 6C31 POPEc 244      87.571  93.441  84.522  1.00  0.00           C
ATOM   6921  NH3 POPEd 245     122.781  70.251  63.372  1.00  0.00           N
ATOM   6925  C12 POPEd 245     122.201  68.901  63.692  1.00  0.00           C
ATOM   6928  C11 POPEd 245     122.041  68.011  62.452  1.00  0.00           C
ATOM   6931  P   POPEd 245     120.401  66.111  63.272  1.00  0.00           P
ATOM   6932  O13 POPEd 245     119.361  67.181  63.172  1.00  0.00           O
ATOM   6933  O14 POPEd 245     120.191  64.881  62.472  1.00  0.00           O
ATOM   6934  O11 POPEd 245     120.601  65.711  64.792  1.00  0.00           O
ATOM   6935  O12 POPEd 245     121.821  66.681  62.872  1.00  0.00           O
ATOM   6936  C1  POPEd 245     121.851  65.801  65.492  1.00  0.00           C
ATOM   6939  C2  POPEd 245     122.551  64.421  65.642  1.00  0.00           C
ATOM   6941  O21 POPEd 245     121.851  63.561  66.552  1.00  0.00           O
ATOM   6942  C21 POPEd 245     121.951  63.821  67.842  1.00  0.00           C
ATOM   6943  O22 POPEd 245     122.391  64.831  68.362  1.00  0.00           O
ATOM   6944  C22 POPEd 245     121.561  62.571  68.622  1.00  0.00           C
ATOM   6947  C3  POPEd 245     124.061  64.541  66.002  1.00  0.00           C
ATOM   6950  O31 POPEd 245     124.571  63.271  66.492  1.00  0.00           O
ATOM   6951  C31 POPEd 245     125.651  63.421  67.262  1.00  0.00           C
ATOM   6952  O32 POPEd 245     126.211  64.471  67.502  1.00  0.00           O
ATOM   6953  C32 POPEd 245     126.041  62.061  67.852  1.00  0.00           C
ATOM   6956  C23 POPEd 245     120.191  62.761  69.302  1.00  0.00           C
ATOM   6959  C24 POPEd 245     119.591  61.421  69.712  1.00  0.00           C
ATOM   6962  C25 POPEd 245     120.231  60.811  70.962  1.00  0.00           C
ATOM   6965  C26 POPEd 245     119.571  59.471  71.252  1.00  0.00           C
ATOM   6968  C27 POPEd 245     120.041  58.811  72.552  1.00  0.00           C
ATOM   6971  C28 POPEd 245     119.501  57.371  72.682  1.00  0.00           C
ATOM   6974  C29 POPEd 245     117.991  57.351  72.722  1.00  0.00           C
ATOM   6976 0C21 POPEd 245     117.241  56.371  73.232  1.00  0.00           C
ATOM   6978 1C21 POPEd 245     117.711  55.081  73.842  1.00  0.00           C
ATOM   6981 2C21 POPEd 245     117.601  55.181  75.372  1.00  0.00           C
ATOM   6984 3C21 POPEd 245     118.291  54.021  76.082  1.00  0.00           C
ATOM   6987 4C21 POPEd 245     118.431  54.311  77.582  1.00  0.00           C
ATOM   6990 5C21 POPEd 245     119.311  53.291  78.302  1.00  0.00           C
ATOM   6993 6C21 POPEd 245     119.581  53.701  79.752  1.00  0.00           C
ATOM   6996 7C21 POPEd 245     120.571  52.771  80.452  1.00  0.00           C
ATOM   6999 8C21 POPEd 245     120.741  53.081  81.932  1.00  0.00           C
ATOM   7003  C33 POPEd 245     126.701  62.191  69.252  1.00  0.00           C
ATOM   7006  C34 POPEd 245     125.731  62.001  70.422  1.00  0.00           C
ATOM   7009  C35 POPEd 245     126.471  61.981  71.772  1.00  0.00           C
ATOM   7012  C36 POPEd 245     125.531  61.971  72.992  1.00  0.00           C
ATOM   7015  C37 POPEd 245     125.021  60.571  73.362  1.00  0.00           C
ATOM   7018  C38 POPEd 245     123.731  60.571  74.192  1.00  0.00           C
ATOM   7021  C39 POPEd 245     123.881  61.111  75.622  1.00  0.00           C
ATOM   7024 0C31 POPEd 245     123.731  62.641  75.772  1.00  0.00           C
ATOM   7027 1C31 POPEd 245     123.281  63.021  77.182  1.00  0.00           C
ATOM   7030 2C31 POPEd 245     123.311  64.531  77.462  1.00  0.00           C
ATOM   7033 3C31 POPEd 245     122.841  64.851  78.882  1.00  0.00           C
ATOM   7036 4C31 POPEd 245     123.071  66.321  79.272  1.00  0.00           C
ATOM   7039 5C31 POPEd 245     122.531  66.651  80.672  1.00  0.00           C
ATOM   7042 6C31 POPEd 245     122.781  68.101  81.092  1.00  0.00           C
ATOM   7046  NH3 POPEe 246     101.641  50.801  66.272  1.00  0.00           N
ATOM   7050  C12 POPEe 246     102.801  49.961  65.832  1.00  0.00           C
ATOM   7053  C11 POPEe 246     103.511  49.451  67.082  1.00  0.00           C
ATOM   7056  P   POPEe 246     105.401  47.741  67.662  1.00  0.00           P
ATOM   7057  O13 POPEe 246     105.111  46.361  67.202  1.00  0.00           O
ATOM   7058  O14 POPEe 246     106.821  48.111  67.812  1.00  0.00           O
ATOM   7059  O11 POPEe 246     104.691  47.871  69.052  1.00  0.00           O
ATOM   7060  O12 POPEe 246     104.681  48.751  66.702  1.00  0.00           O
ATOM   7061  C1  POPEe 246     105.151  48.601  70.182  1.00  0.00           C
ATOM   7064  C2  POPEe 246     106.031  47.751  71.152  1.00  0.00           C
ATOM   7066  O21 POPEe 246     107.381  48.211  71.092  1.00  0.00           O
ATOM   7067  C21 POPEe 246     107.821  49.191  71.892  1.00  0.00           C
ATOM   7068  O22 POPEe 246     108.701  49.971  71.582  1.00  0.00           O
ATOM   7069  C22 POPEe 246     107.211  49.151  73.312  1.00  0.00           C
ATOM   7072  C3  POPEe 246     106.011  46.231  70.852  1.00  0.00           C
ATOM   7075  O31 POPEe 246     106.781  45.531  71.852  1.00  0.00           O
ATOM   7076  C31 POPEe 246     108.001  45.121  71.482  1.00  0.00           C
ATOM   7077  O32 POPEe 246     108.481  45.261  70.372  1.00  0.00           O
ATOM   7078  C32 POPEe 246     108.671  44.411  72.662  1.00  0.00           C
ATOM   7081  C23 POPEe 246     108.151  49.831  74.352  1.00  0.00           C
ATOM   7084  C24 POPEe 246     107.591  49.941  75.782  1.00  0.00           C
ATOM   7087  C25 POPEe 246     108.661  50.491  76.742  1.00  0.00           C
ATOM   7090  C26 POPEe 246     108.251  50.641  78.222  1.00  0.00           C
ATOM   7093  C27 POPEe 246     109.481  50.951  79.092  1.00  0.00           C
ATOM   7096  C28 POPEe 246     109.231  51.001  80.622  1.00  0.00           C
ATOM   7099  C29 POPEe 246     110.561  50.971  81.342  1.00  0.00           C
ATOM   7101 0C21 POPEe 246     110.871  51.411  82.572  1.00  0.00           C
ATOM   7103 1C21 POPEe 246     109.961  52.051  83.602  1.00  0.00           C
ATOM   7106 2C21 POPEe 246     109.821  51.201  84.892  1.00  0.00           C
ATOM   7109 3C21 POPEe 246     111.111  51.061  85.722  1.00  0.00           C
ATOM   7112 4C21 POPEe 246     110.961  50.111  86.922  1.00  0.00           C
ATOM   7115 5C21 POPEe 246     110.841  48.631  86.512  1.00  0.00           C
ATOM   7118 6C21 POPEe 246     110.971  47.641  87.682  1.00  0.00           C
ATOM   7121 7C21 POPEe 246     111.081  46.181  87.192  1.00  0.00           C
ATOM   7124 8C21 POPEe 246     111.141  45.151  88.332  1.00  0.00           C
ATOM   7128  C33 POPEe 246     108.271  44.941  74.072  1.00  0.00           C
ATOM   7131  C34 POPEe 246     108.881  44.101  75.202  1.00  0.00           C
ATOM   7134  C35 POPEe 246     108.031  44.011  76.482  1.00  0.00           C
ATOM   7137  C36 POPEe 246     108.811  44.341  77.762  1.00  0.00           C
ATOM   7140  C37 POPEe 246     108.151  43.771  79.032  1.00  0.00           C
ATOM   7143  C38 POPEe 246     108.841  44.231  80.322  1.00  0.00           C
ATOM   7146  C39 POPEe 246     108.441  45.661  80.722  1.00  0.00           C
ATOM   7149 0C31 POPEe 246     109.241  46.211  81.902  1.00  0.00           C
ATOM   7152 1C31 POPEe 246     108.791  47.631  82.282  1.00  0.00           C
ATOM   7155 2C31 POPEe 246     108.181  47.751  83.692  1.00  0.00           C
ATOM   7158 3C31 POPEe 246     106.861  46.991  83.882  1.00  0.00           C
ATOM   7161 4C31 POPEe 246     106.201  47.321  85.232  1.00  0.00           C
ATOM   7164 5C31 POPEe 246     104.821  46.671  85.392  1.00  0.00           C
ATOM   7167 6C31 POPEe 246     104.121  47.021  86.712  1.00  0.00           C
ATOM   7171  NH3 POPEf 247      50.321   9.421  68.132  1.00  0.00           N
ATOM   7175  C12 POPEf 247      51.831   9.471  68.162  1.00  0.00           C
ATOM   7178  C11 POPEf 247      52.401   8.881  69.472  1.00  0.00           C
ATOM   7181  P   POPEf 247      54.921   9.081  68.722  1.00  0.00           P
ATOM   7182  O13 POPEf 247      56.141   8.461  69.282  1.00  0.00           O
ATOM   7183  O14 POPEf 247      54.721   8.991  67.262  1.00  0.00           O
ATOM   7184  O11 POPEf 247      54.661  10.531  69.312  1.00  0.00           O
ATOM   7185  O12 POPEf 247      53.691   8.291  69.312  1.00  0.00           O
ATOM   7186  C1  POPEf 247      55.111  10.751  70.662  1.00  0.00           C
ATOM   7189  C2  POPEf 247      54.661  12.141  71.192  1.00  0.00           C
ATOM   7191  O21 POPEf 247      55.421  12.491  72.352  1.00  0.00           O
ATOM   7192  C21 POPEf 247      55.181  11.911  73.512  1.00  0.00           C
ATOM   7193  O22 POPEf 247      54.331  11.071  73.742  1.00  0.00           O
ATOM   7194  C22 POPEf 247      56.191  12.461  74.532  1.00  0.00           C
ATOM   7197  C3  POPEf 247      53.121  12.271  71.392  1.00  0.00           C
ATOM   7200  O31 POPEf 247      52.771  13.571  71.912  1.00  0.00           O
ATOM   7201  C31 POPEf 247      52.281  13.731  73.142  1.00  0.00           C
ATOM   7202  O32 POPEf 247      52.611  14.641  73.892  1.00  0.00           O
ATOM   7203  C32 POPEf 247      51.091  12.801  73.442  1.00  0.00           C
ATOM   7206  C23 POPEf 247      55.571  13.421  75.562  1.00  0.00           C
ATOM   7209  C24 POPEf 247      56.561  13.891  76.652  1.00  0.00           C
ATOM   7212  C25 POPEf 247      55.901  14.941  77.552  1.00  0.00           C
ATOM   7215  C26 POPEf 247      56.731  15.411  78.752  1.00  0.00           C
ATOM   7218  C27 POPEf 247      56.081  16.571  79.532  1.00  0.00           C
ATOM   7221  C28 POPEf 247      56.971  17.081  80.682  1.00  0.00           C
ATOM   7224  C29 POPEf 247      56.291  18.171  81.472  1.00  0.00           C
ATOM   7226 0C21 POPEf 247      56.231  18.271  82.812  1.00  0.00           C
ATOM   7228 1C21 POPEf 247      56.891  17.331  83.792  1.00  0.00           C
ATOM   7231 2C21 POPEf 247      55.941  16.261  84.352  1.00  0.00           C
ATOM   7234 3C21 POPEf 247      56.751  15.171  85.062  1.00  0.00           C
ATOM   7237 4C21 POPEf 247      55.921  14.101  85.762  1.00  0.00           C
ATOM   7240 5C21 POPEf 247      56.841  13.051  86.392  1.00  0.00           C
ATOM   7243 6C21 POPEf 247      56.131  12.121  87.372  1.00  0.00           C
ATOM   7246 7C21 POPEf 247      57.161  11.261  88.112  1.00  0.00           C
ATOM   7249 8C21 POPEf 247      56.561  10.401  89.202  1.00  0.00           C
ATOM   7253  C33 POPEf 247      51.111  12.241  74.882  1.00  0.00           C
ATOM   7256  C34 POPEf 247      49.781  11.521  75.182  1.00  0.00           C
ATOM   7259  C35 POPEf 247      49.411  11.351  76.662  1.00  0.00           C
ATOM   7262  C36 POPEf 247      50.451  10.591  77.482  1.00  0.00           C
ATOM   7265  C37 POPEf 247      50.091  10.541  78.972  1.00  0.00           C
ATOM   7268  C38 POPEf 247      51.021   9.611  79.742  1.00  0.00           C
ATOM   7271  C39 POPEf 247      50.791   9.621  81.262  1.00  0.00           C
ATOM   7274 0C31 POPEf 247      51.721   8.641  81.982  1.00  0.00           C
ATOM   7277 1C31 POPEf 247      51.561   8.671  83.502  1.00  0.00           C
ATOM   7280 2C31 POPEf 247      52.571   7.761  84.212  1.00  0.00           C
ATOM   7283 3C31 POPEf 247      52.421   7.781  85.732  1.00  0.00           C
ATOM   7286 4C31 POPEf 247      53.481   6.941  86.452  1.00  0.00           C
ATOM   7289 5C31 POPEf 247      53.381   7.061  87.982  1.00  0.00           C
ATOM   7292 6C31 POPEf 247      54.501   6.331  88.722  1.00  0.00           C
ATOM   7296  NH3 POPEg 248      23.631  12.411  64.732  1.00  0.00           N
ATOM   7300  C12 POPEg 248      25.101  12.331  65.042  1.00  0.00           C
ATOM   7303  C11 POPEg 248      25.741  13.721  64.972  1.00  0.00           C
ATOM   7306  P   POPEg 248      28.181  14.141  63.972  1.00  0.00           P
ATOM   7307  O13 POPEg 248      28.991  13.081  63.312  1.00  0.00           O
ATOM   7308  O14 POPEg 248      27.491  15.051  63.042  1.00  0.00           O
ATOM   7309  O11 POPEg 248      29.221  14.951  64.872  1.00  0.00           O
ATOM   7310  O12 POPEg 248      27.161  13.571  65.022  1.00  0.00           O
ATOM   7311  C1  POPEg 248      29.161  15.011  66.302  1.00  0.00           C
ATOM   7314  C2  POPEg 248      29.041  16.471  66.802  1.00  0.00           C
ATOM   7316  O21 POPEg 248      29.661  16.611  68.092  1.00  0.00           O
ATOM   7317  C21 POPEg 248      30.971  16.761  68.092  1.00  0.00           C
ATOM   7318  O22 POPEg 248      31.721  16.571  67.142  1.00  0.00           O
ATOM   7319  C22 POPEg 248      31.331  17.321  69.482  1.00  0.00           C
ATOM   7322  C3  POPEg 248      27.561  16.951  66.912  1.00  0.00           C
ATOM   7325  O31 POPEg 248      27.471  18.161  67.702  1.00  0.00           O
ATOM   7326  C31 POPEg 248      26.241  18.411  68.152  1.00  0.00           C
ATOM   7327  O32 POPEg 248      25.231  17.851  67.782  1.00  0.00           O
ATOM   7328  C32 POPEg 248      26.311  19.411  69.302  1.00  0.00           C
ATOM   7331  C23 POPEg 248      32.811  17.321  69.952  1.00  0.00           C
ATOM   7334  C24 POPEg 248      33.321  16.001  70.562  1.00  0.00           C
ATOM   7337  C25 POPEg 248      34.591  16.201  71.402  1.00  0.00           C
ATOM   7340  C26 POPEg 248      35.011  14.981  72.252  1.00  0.00           C
ATOM   7343  C27 POPEg 248      35.861  15.411  73.462  1.00  0.00           C
ATOM   7346  C28 POPEg 248      36.441  14.261  74.322  1.00  0.00           C
ATOM   7349  C29 POPEg 248      35.351  13.421  74.942  1.00  0.00           C
ATOM   7351 0C21 POPEg 248      35.061  13.251  76.242  1.00  0.00           C
ATOM   7353 1C21 POPEg 248      35.751  13.841  77.452  1.00  0.00           C
ATOM   7356 2C21 POPEg 248      35.651  12.871  78.652  1.00  0.00           C
ATOM   7359 3C21 POPEg 248      36.001  13.521  80.012  1.00  0.00           C
ATOM   7362 4C21 POPEg 248      35.561  12.631  81.182  1.00  0.00           C
ATOM   7365 5C21 POPEg 248      35.741  13.271  82.562  1.00  0.00           C
ATOM   7368 6C21 POPEg 248      35.321  12.311  83.692  1.00  0.00           C
ATOM   7371 7C21 POPEg 248      35.201  13.011  85.052  1.00  0.00           C
ATOM   7374 8C21 POPEg 248      34.651  12.101  86.152  1.00  0.00           C
ATOM   7378  C33 POPEg 248      26.001  18.701  70.632  1.00  0.00           C
ATOM   7381  C34 POPEg 248      26.571  19.411  71.872  1.00  0.00           C
ATOM   7384  C35 POPEg 248      25.771  20.631  72.352  1.00  0.00           C
ATOM   7387  C36 POPEg 248      26.051  21.951  71.612  1.00  0.00           C
ATOM   7390  C37 POPEg 248      25.421  23.121  72.382  1.00  0.00           C
ATOM   7393  C38 POPEg 248      25.721  24.501  71.792  1.00  0.00           C
ATOM   7396  C39 POPEg 248      25.111  25.641  72.622  1.00  0.00           C
ATOM   7399 0C31 POPEg 248      25.861  25.921  73.942  1.00  0.00           C
ATOM   7402 1C31 POPEg 248      24.911  26.341  75.072  1.00  0.00           C
ATOM   7405 2C31 POPEg 248      25.621  26.491  76.432  1.00  0.00           C
ATOM   7408 3C31 POPEg 248      24.641  26.671  77.602  1.00  0.00           C
ATOM   7411 4C31 POPEg 248      23.961  28.041  77.632  1.00  0.00           C
ATOM   7414 5C31 POPEg 248      22.811  28.131  78.642  1.00  0.00           C
ATOM   7417 6C31 POPEg 248      22.171  29.521  78.692  1.00  0.00           C
ATOM   7421  NH3 POPEh 249     111.311  64.931 108.122  1.00  0.00           N
ATOM   7425  C12 POPEh 249     111.761  66.191 107.452  1.00  0.00           C
ATOM   7428  C11 POPEh 249     110.641  67.241 107.452  1.00  0.00           C
ATOM   7431  P   POPEh 249     109.281  68.051 109.552  1.00  0.00           P
ATOM   7432  O13 POPEh 249     108.961  66.701 110.072  1.00  0.00           O
ATOM   7433  O14 POPEh 249     109.331  69.161 110.512  1.00  0.00           O
ATOM   7434  O11 POPEh 249     108.191  68.371 108.432  1.00  0.00           O
ATOM   7435  O12 POPEh 249     110.601  67.901 108.712  1.00  0.00           O
ATOM   7436  C1  POPEh 249     108.221  69.621 107.732  1.00  0.00           C
ATOM   7439  C2  POPEh 249     108.021  69.361 106.222  1.00  0.00           C
ATOM   7441  O21 POPEh 249     108.191  70.591 105.492  1.00  0.00           O
ATOM   7442  C21 POPEh 249     109.451  70.951 105.322  1.00  0.00           C
ATOM   7443  O22 POPEh 249     110.431  70.301 105.642  1.00  0.00           O
ATOM   7444  C22 POPEh 249     109.461  72.341 104.702  1.00  0.00           C
ATOM   7447  C3  POPEh 249     106.601  68.781 105.922  1.00  0.00           C
ATOM   7450  O31 POPEh 249     106.491  68.311 104.562  1.00  0.00           O
ATOM   7451  C31 POPEh 249     105.961  69.121 103.672  1.00  0.00           C
ATOM   7452  O32 POPEh 249     105.501  70.231 103.892  1.00  0.00           O
ATOM   7453  C32 POPEh 249     106.001  68.431 102.322  1.00  0.00           C
ATOM   7456  C23 POPEh 249     110.861  72.961 104.452  1.00  0.00           C
ATOM   7459  C24 POPEh 249     111.141  73.211 102.962  1.00  0.00           C
ATOM   7462  C25 POPEh 249     111.211  71.941 102.122  1.00  0.00           C
ATOM   7465  C26 POPEh 249     112.621  71.361 102.022  1.00  0.00           C
ATOM   7468  C27 POPEh 249     112.701  70.241 100.992  1.00  0.00           C
ATOM   7471  C28 POPEh 249     114.161  69.951 100.592  1.00  0.00           C
ATOM   7474  C29 POPEh 249     114.221  68.661  99.842  1.00  0.00           C
ATOM   7476 0C21 POPEh 249     113.931  68.451  98.552  1.00  0.00           C
ATOM   7478 1C21 POPEh 249     113.541  69.461  97.502  1.00  0.00           C
ATOM   7481 2C21 POPEh 249     113.821  68.911  96.082  1.00  0.00           C
ATOM   7484 3C21 POPEh 249     112.921  67.711  95.692  1.00  0.00           C
ATOM   7487 4C21 POPEh 249     113.271  67.101  94.322  1.00  0.00           C
ATOM   7490 5C21 POPEh 249     112.551  65.771  94.062  1.00  0.00           C
ATOM   7493 6C21 POPEh 249     113.261  64.551  94.682  1.00  0.00           C
ATOM   7496 7C21 POPEh 249     112.521  63.231  94.392  1.00  0.00           C
ATOM   7499 8C21 POPEh 249     113.331  61.981  94.752  1.00  0.00           C
ATOM   7503  C33 POPEh 249     105.471  69.281 101.142  1.00  0.00           C
ATOM   7506  C34 POPEh 249     105.101  68.361  99.972  1.00  0.00           C
ATOM   7509  C35 POPEh 249     104.391  69.081  98.822  1.00  0.00           C
ATOM   7512  C36 POPEh 249     103.811  68.101  97.792  1.00  0.00           C
ATOM   7515  C37 POPEh 249     103.021  68.811  96.702  1.00  0.00           C
ATOM   7518  C38 POPEh 249     102.291  67.831  95.762  1.00  0.00           C
ATOM   7521  C39 POPEh 249     101.851  68.511  94.452  1.00  0.00           C
ATOM   7524 0C31 POPEh 249     100.691  69.501  94.652  1.00  0.00           C
ATOM   7527 1C31 POPEh 249     100.501  70.431  93.452  1.00  0.00           C
ATOM   7530 2C31 POPEh 249      99.331  71.401  93.682  1.00  0.00           C
ATOM   7533 3C31 POPEh 249      99.091  72.381  92.512  1.00  0.00           C
ATOM   7536 4C31 POPEh 249      98.681  71.671  91.212  1.00  0.00           C
ATOM   7539 5C31 POPEh 249      97.791  72.541  90.322  1.00  0.00           C
ATOM   7542 6C31 POPEh 249      97.301  71.811  89.062  1.00  0.00           C
ATOM   7546  NH3 POPEi 250      37.161  70.301 106.772  1.00  0.00           N
ATOM   7550  C12 POPEi 250      38.041  69.901 105.632  1.00  0.00           C
ATOM   7553  C11 POPEi 250      39.471  69.781 106.152  1.00  0.00           C
ATOM   7556  P   POPEi 250      40.921  68.261 107.702  1.00  0.00           P
ATOM   7557  O13 POPEi 250      41.751  69.481 107.722  1.00  0.00           O
ATOM   7558  O14 POPEi 250      40.571  67.611 108.972  1.00  0.00           O
ATOM   7559  O11 POPEi 250      41.581  67.231 106.692  1.00  0.00           O
ATOM   7560  O12 POPEi 250      39.581  68.591 106.932  1.00  0.00           O
ATOM   7561  C1  POPEi 250      41.001  65.961 106.432  1.00  0.00           C
ATOM   7564  C2  POPEi 250      42.041  65.091 105.692  1.00  0.00           C
ATOM   7566  O21 POPEi 250      41.451  63.831 105.292  1.00  0.00           O
ATOM   7567  C21 POPEi 250      41.821  63.421 104.072  1.00  0.00           C
ATOM   7568  O22 POPEi 250      42.311  64.121 103.202  1.00  0.00           O
ATOM   7569  C22 POPEi 250      41.661  61.891 103.992  1.00  0.00           C
ATOM   7572  C3  POPEi 250      43.321  64.861 106.562  1.00  0.00           C
ATOM   7575  O31 POPEi 250      44.331  64.281 105.722  1.00  0.00           O
ATOM   7576  C31 POPEi 250      45.601  64.481 106.032  1.00  0.00           C
ATOM   7577  O32 POPEi 250      46.021  64.881 107.102  1.00  0.00           O
ATOM   7578  C32 POPEi 250      46.451  64.171 104.792  1.00  0.00           C
ATOM   7581  C23 POPEi 250      41.201  61.351 102.622  1.00  0.00           C
ATOM   7584  C24 POPEi 250      41.381  59.831 102.482  1.00  0.00           C
ATOM   7587  C25 POPEi 250      42.861  59.421 102.432  1.00  0.00           C
ATOM   7590  C26 POPEi 250      43.121  58.071 101.732  1.00  0.00           C
ATOM   7593  C27 POPEi 250      44.621  57.841 101.462  1.00  0.00           C
ATOM   7596  C28 POPEi 250      44.921  56.661 100.512  1.00  0.00           C
ATOM   7599  C29 POPEi 250      44.931  55.331 101.202  1.00  0.00           C
ATOM   7601 0C21 POPEi 250      44.961  54.121 100.592  1.00  0.00           C
ATOM   7603 1C21 POPEi 250      45.011  53.871  99.112  1.00  0.00           C
ATOM   7606 2C21 POPEi 250      43.681  53.351  98.532  1.00  0.00           C
ATOM   7609 3C21 POPEi 250      43.211  51.981  99.072  1.00  0.00           C
ATOM   7612 4C21 POPEi 250      42.701  51.051  97.962  1.00  0.00           C
ATOM   7615 5C21 POPEi 250      41.991  49.781  98.442  1.00  0.00           C
ATOM   7618 6C21 POPEi 250      41.781  48.811  97.262  1.00  0.00           C
ATOM   7621 7C21 POPEi 250      41.001  47.531  97.622  1.00  0.00           C
ATOM   7624 8C21 POPEi 250      40.861  46.591  96.412  1.00  0.00           C
ATOM   7628  C33 POPEi 250      45.781  63.151 103.842  1.00  0.00           C
ATOM   7631  C34 POPEi 250      46.481  62.961 102.502  1.00  0.00           C
ATOM   7634  C35 POPEi 250      45.711  61.971 101.632  1.00  0.00           C
ATOM   7637  C36 POPEi 250      46.011  62.081 100.132  1.00  0.00           C
ATOM   7640  C37 POPEi 250      45.171  61.081  99.322  1.00  0.00           C
ATOM   7643  C38 POPEi 250      44.681  61.631  97.982  1.00  0.00           C
ATOM   7646  C39 POPEi 250      45.791  62.011  97.002  1.00  0.00           C
ATOM   7649 0C31 POPEi 250      46.631  60.821  96.542  1.00  0.00           C
ATOM   7652 1C31 POPEi 250      47.291  61.101  95.182  1.00  0.00           C
ATOM   7655 2C31 POPEi 250      48.121  59.921  94.662  1.00  0.00           C
ATOM   7658 3C31 POPEi 250      48.711  60.171  93.272  1.00  0.00           C
ATOM   7661 4C31 POPEi 250      47.681  60.001  92.142  1.00  0.00           C
ATOM   7664 5C31 POPEi 250      48.191  60.511  90.792  1.00  0.00           C
ATOM   7667 6C31 POPEi 250      47.201  60.321  89.642  1.00  0.00           C
ATOM   7671  NH3 POPEj 251      87.751 127.231 107.792  1.00  0.00           N
ATOM   7675  C12 POPEj 251      88.621 126.061 107.412  1.00  0.00           C
ATOM   7678  C11 POPEj 251      90.051 126.491 107.022  1.00  0.00           C
ATOM   7681  P   POPEj 251      90.881 128.151 105.132  1.00  0.00           P
ATOM   7682  O13 POPEj 251      90.431 129.341 105.872  1.00  0.00           O
ATOM   7683  O14 POPEj 251      92.341 127.921 105.052  1.00  0.00           O
ATOM   7684  O11 POPEj 251      90.371 128.281 103.642  1.00  0.00           O
ATOM   7685  O12 POPEj 251      90.121 126.861 105.642  1.00  0.00           O
ATOM   7686  C1  POPEj 251      90.291 127.151 102.772  1.00  0.00           C
ATOM   7689  C2  POPEj 251      91.331 127.291 101.642  1.00  0.00           C
ATOM   7691  O21 POPEj 251      90.981 126.411 100.562  1.00  0.00           O
ATOM   7692  C21 POPEj 251      91.491 126.641  99.342  1.00  0.00           C
ATOM   7693  O22 POPEj 251      91.921 125.771  98.612  1.00  0.00           O
ATOM   7694  C22 POPEj 251      91.461 128.121  98.992  1.00  0.00           C
ATOM   7697  C3  POPEj 251      92.781 127.001 102.162  1.00  0.00           C
ATOM   7700  O31 POPEj 251      93.691 126.561 101.132  1.00  0.00           O
ATOM   7701  C31 POPEj 251      94.561 127.461 100.702  1.00  0.00           C
ATOM   7702  O32 POPEj 251      94.651 128.591 101.152  1.00  0.00           O
ATOM   7703  C32 POPEj 251      95.481 126.851  99.652  1.00  0.00           C
ATOM   7706  C23 POPEj 251      91.531 128.381  97.472  1.00  0.00           C
ATOM   7709  C24 POPEj 251      91.731 129.861  97.142  1.00  0.00           C
ATOM   7712  C25 POPEj 251      90.521 130.741  97.502  1.00  0.00           C
ATOM   7715  C26 POPEj 251      90.081 131.631  96.342  1.00  0.00           C
ATOM   7718  C27 POPEj 251      89.241 130.861  95.302  1.00  0.00           C
ATOM   7721  C28 POPEj 251      89.271 131.481  93.892  1.00  0.00           C
ATOM   7724  C29 POPEj 251      88.851 132.931  93.902  1.00  0.00           C
ATOM   7726 0C21 POPEj 251      87.651 133.421  93.522  1.00  0.00           C
ATOM   7728 1C21 POPEj 251      86.471 132.631  93.042  1.00  0.00           C
ATOM   7731 2C21 POPEj 251      86.261 132.721  91.512  1.00  0.00           C
ATOM   7734 3C21 POPEj 251      85.801 134.101  91.042  1.00  0.00           C
ATOM   7737 4C21 POPEj 251      85.631 134.181  89.522  1.00  0.00           C
ATOM   7740 5C21 POPEj 251      84.991 135.511  89.082  1.00  0.00           C
ATOM   7743 6C21 POPEj 251      85.021 135.681  87.562  1.00  0.00           C
ATOM   7746 7C21 POPEj 251      84.471 137.031  87.092  1.00  0.00           C
ATOM   7749 8C21 POPEj 251      84.301 137.131  85.572  1.00  0.00           C
ATOM   7753  C33 POPEj 251      95.801 127.871  98.542  1.00  0.00           C
ATOM   7756  C34 POPEj 251      96.621 127.281  97.392  1.00  0.00           C
ATOM   7759  C35 POPEj 251      95.781 126.361  96.492  1.00  0.00           C
ATOM   7762  C36 POPEj 251      96.451 126.091  95.142  1.00  0.00           C
ATOM   7765  C37 POPEj 251      95.531 125.301  94.212  1.00  0.00           C
ATOM   7768  C38 POPEj 251      96.091 125.161  92.792  1.00  0.00           C
ATOM   7771  C39 POPEj 251      95.241 124.271  91.872  1.00  0.00           C
ATOM   7774 0C31 POPEj 251      95.311 122.781  92.262  1.00  0.00           C
ATOM   7777 1C31 POPEj 251      94.491 121.881  91.332  1.00  0.00           C
ATOM   7780 2C31 POPEj 251      94.431 120.441  91.852  1.00  0.00           C
ATOM   7783 3C31 POPEj 251      93.581 119.491  90.982  1.00  0.00           C
ATOM   7786 4C31 POPEj 251      93.651 118.051  91.492  1.00  0.00           C
ATOM   7789 5C31 POPEj 251      92.641 117.101  90.822  1.00  0.00           C
ATOM   7792 6C31 POPEj 251      92.881 115.631  91.172  1.00  0.00           C
ATOM   7796  NH3 POPEk 252      82.321 129.351  64.632  1.00  0.00           N
ATOM   7800  C12 POPEk 252      83.461 130.231  65.092  1.00  0.00           C
ATOM   7803  C11 POPEk 252      84.551 129.391  65.802  1.00  0.00           C
ATOM   7806  P   POPEk 252      87.041 129.481  64.952  1.00  0.00           P
ATOM   7807  O13 POPEk 252      86.511 128.511  63.972  1.00  0.00           O
ATOM   7808  O14 POPEk 252      87.831 130.611  64.422  1.00  0.00           O
ATOM   7809  O11 POPEk 252      87.951 128.671  65.972  1.00  0.00           O
ATOM   7810  O12 POPEk 252      85.841 130.031  65.812  1.00  0.00           O
ATOM   7811  C1  POPEk 252      87.601 128.451  67.342  1.00  0.00           C
ATOM   7814  C2  POPEk 252      86.641 127.221  67.522  1.00  0.00           C
ATOM   7816  O21 POPEk 252      86.011 127.091  68.812  1.00  0.00           O
ATOM   7817  C21 POPEk 252      86.781 126.961  69.862  1.00  0.00           C
ATOM   7818  O22 POPEk 252      87.911 127.391  70.002  1.00  0.00           O
ATOM   7819  C22 POPEk 252      86.071 126.041  70.862  1.00  0.00           C
ATOM   7822  C3  POPEk 252      87.251 125.871  67.052  1.00  0.00           C
ATOM   7825  O31 POPEk 252      88.131 125.241  68.002  1.00  0.00           O
ATOM   7826  C31 POPEk 252      89.411 125.131  67.662  1.00  0.00           C
ATOM   7827  O32 POPEk 252      89.981 125.801  66.812  1.00  0.00           O
ATOM   7828  C32 POPEk 252      90.021 123.971  68.452  1.00  0.00           C
ATOM   7831  C23 POPEk 252      86.051 126.481  72.342  1.00  0.00           C
ATOM   7834  C24 POPEk 252      85.321 125.431  73.192  1.00  0.00           C
ATOM   7837  C25 POPEk 252      85.291 125.681  74.702  1.00  0.00           C
ATOM   7840  C26 POPEk 252      84.701 127.031  75.102  1.00  0.00           C
ATOM   7843  C27 POPEk 252      84.301 127.081  76.582  1.00  0.00           C
ATOM   7846  C28 POPEk 252      85.491 126.881  77.552  1.00  0.00           C
ATOM   7849  C29 POPEk 252      85.161 127.241  78.982  1.00  0.00           C
ATOM   7851 0C21 POPEk 252      84.351 126.551  79.802  1.00  0.00           C
ATOM   7853 1C21 POPEk 252      83.641 125.261  79.462  1.00  0.00           C
ATOM   7856 2C21 POPEk 252      83.891 124.161  80.512  1.00  0.00           C
ATOM   7859 3C21 POPEk 252      85.371 123.791  80.692  1.00  0.00           C
ATOM   7862 4C21 POPEk 252      85.531 122.441  81.412  1.00  0.00           C
ATOM   7865 5C21 POPEk 252      86.761 122.411  82.332  1.00  0.00           C
ATOM   7868 6C21 POPEk 252      86.461 123.091  83.672  1.00  0.00           C
ATOM   7871 7C21 POPEk 252      87.721 123.341  84.502  1.00  0.00           C
ATOM   7874 8C21 POPEk 252      87.431 124.061  85.822  1.00  0.00           C
ATOM   7878  C33 POPEk 252      90.191 124.291  69.952  1.00  0.00           C
ATOM   7881  C34 POPEk 252      90.621 123.081  70.782  1.00  0.00           C
ATOM   7884  C35 POPEk 252      91.421 123.481  72.032  1.00  0.00           C
ATOM   7887  C36 POPEk 252      90.741 124.551  72.922  1.00  0.00           C
ATOM   7890  C37 POPEk 252      89.731 123.961  73.922  1.00  0.00           C
ATOM   7893  C38 POPEk 252      88.851 124.971  74.662  1.00  0.00           C
ATOM   7896  C39 POPEk 252      89.571 125.851  75.702  1.00  0.00           C
ATOM   7899 0C31 POPEk 252      89.841 125.161  77.062  1.00  0.00           C
ATOM   7902 1C31 POPEk 252      88.611 125.071  77.972  1.00  0.00           C
ATOM   7905 2C31 POPEk 252      88.951 124.571  79.392  1.00  0.00           C
ATOM   7908 3C31 POPEk 252      89.531 125.651  80.332  1.00  0.00           C
ATOM   7911 4C31 POPEk 252      88.461 126.611  80.902  1.00  0.00           C
ATOM   7914 5C31 POPEk 252      89.021 127.561  81.962  1.00  0.00           C
ATOM   7917 6C31 POPEk 252      87.951 128.431  82.632  1.00  0.00           C
ATOM   7921  NH3 POPEl 253      97.021 130.861 108.822  1.00  0.00           N
ATOM   7925  C12 POPEl 253      96.101 129.831 109.442  1.00  0.00           C
ATOM   7928  C11 POPEl 253      96.181 128.461 108.732  1.00  0.00           C
ATOM   7931  P   POPEl 253      96.361 126.121 109.962  1.00  0.00           P
ATOM   7932  O13 POPEl 253      97.691 126.551 110.422  1.00  0.00           O
ATOM   7933  O14 POPEl 253      95.531 125.301 110.882  1.00  0.00           O
ATOM   7934  O11 POPEl 253      96.551 125.381 108.572  1.00  0.00           O
ATOM   7935  O12 POPEl 253      95.561 127.431 109.522  1.00  0.00           O
ATOM   7936  C1  POPEl 253      95.391 124.941 107.842  1.00  0.00           C
ATOM   7939  C2  POPEl 253      95.841 124.281 106.502  1.00  0.00           C
ATOM   7941  O21 POPEl 253      94.781 124.281 105.542  1.00  0.00           O
ATOM   7942  C21 POPEl 253      94.311 123.181 104.972  1.00  0.00           C
ATOM   7943  O22 POPEl 253      94.251 122.061 105.432  1.00  0.00           O
ATOM   7944  C22 POPEl 253      93.991 123.541 103.512  1.00  0.00           C
ATOM   7947  C3  POPEl 253      96.641 122.951 106.662  1.00  0.00           C
ATOM   7950  O31 POPEl 253      97.171 122.571 105.372  1.00  0.00           O
ATOM   7951  C31 POPEl 253      97.611 121.331 105.252  1.00  0.00           C
ATOM   7952  O32 POPEl 253      97.621 120.481 106.112  1.00  0.00           O
ATOM   7953  C32 POPEl 253      98.211 121.131 103.852  1.00  0.00           C
ATOM   7956  C23 POPEl 253      93.731 122.321 102.602  1.00  0.00           C
ATOM   7959  C24 POPEl 253      93.831 122.611 101.082  1.00  0.00           C
ATOM   7962  C25 POPEl 253      92.911 121.721 100.232  1.00  0.00           C
ATOM   7965  C26 POPEl 253      92.641 122.261  98.812  1.00  0.00           C
ATOM   7968  C27 POPEl 253      91.741 121.341  97.952  1.00  0.00           C
ATOM   7971  C28 POPEl 253      91.841 121.641  96.442  1.00  0.00           C
ATOM   7974  C29 POPEl 253      91.051 120.681  95.582  1.00  0.00           C
ATOM   7976 0C21 POPEl 253      90.441 120.951  94.402  1.00  0.00           C
ATOM   7978 1C21 POPEl 253      90.441 122.261  93.662  1.00  0.00           C
ATOM   7981 2C21 POPEl 253      90.611 122.121  92.132  1.00  0.00           C
ATOM   7984 3C21 POPEl 253      90.611 123.501  91.452  1.00  0.00           C
ATOM   7987 4C21 POPEl 253      90.941 123.501  89.952  1.00  0.00           C
ATOM   7990 5C21 POPEl 253      90.701 124.881  89.322  1.00  0.00           C
ATOM   7993 6C21 POPEl 253      91.391 125.061  87.962  1.00  0.00           C
ATOM   7996 7C21 POPEl 253      91.021 126.381  87.272  1.00  0.00           C
ATOM   7999 8C21 POPEl 253      91.541 126.461  85.832  1.00  0.00           C
ATOM   8003  C33 POPEl 253      97.671 122.121 102.802  1.00  0.00           C
ATOM   8006  C34 POPEl 253      98.181 121.811 101.382  1.00  0.00           C
ATOM   8009  C35 POPEl 253      99.251 122.811 100.922  1.00  0.00           C
ATOM   8012  C36 POPEl 253      99.661 122.611  99.452  1.00  0.00           C
ATOM   8015  C37 POPEl 253     100.681 123.671  99.012  1.00  0.00           C
ATOM   8018  C38 POPEl 253     101.131 123.541  97.552  1.00  0.00           C
ATOM   8021  C39 POPEl 253     102.091 124.671  97.162  1.00  0.00           C
ATOM   8024 0C31 POPEl 253     102.571 124.551  95.712  1.00  0.00           C
ATOM   8027 1C31 POPEl 253     103.501 125.701  95.282  1.00  0.00           C
ATOM   8030 2C31 POPEl 253     104.191 125.471  93.922  1.00  0.00           C
ATOM   8033 3C31 POPEl 253     103.261 124.991  92.802  1.00  0.00           C
ATOM   8036 4C31 POPEl 253     104.001 124.771  91.482  1.00  0.00           C
ATOM   8039 5C31 POPEl 253     103.261 123.811  90.532  1.00  0.00           C
ATOM   8042 6C31 POPEl 253     104.021 123.541  89.242  1.00  0.00           C
ATOM   8046  NH3 POPEm 254      23.561  63.901  63.472  1.00  0.00           N
ATOM   8050  C12 POPEm 254      22.781  64.751  62.522  1.00  0.00           C
ATOM   8053  C11 POPEm 254      23.451  66.101  62.312  1.00  0.00           C
ATOM   8056  P   POPEm 254      22.711  68.491  61.722  1.00  0.00           P
ATOM   8057  O13 POPEm 254      24.121  68.871  61.552  1.00  0.00           O
ATOM   8058  O14 POPEm 254      21.791  69.191  60.792  1.00  0.00           O
ATOM   8059  O11 POPEm 254      22.261  68.741  63.222  1.00  0.00           O
ATOM   8060  O12 POPEm 254      22.591  66.921  61.512  1.00  0.00           O
ATOM   8061  C1  POPEm 254      20.911  69.151  63.462  1.00  0.00           C
ATOM   8064  C2  POPEm 254      20.621  69.231  64.982  1.00  0.00           C
ATOM   8066  O21 POPEm 254      19.201  69.411  65.182  1.00  0.00           O
ATOM   8067  C21 POPEm 254      18.731  68.701  66.192  1.00  0.00           C
ATOM   8068  O22 POPEm 254      19.271  67.701  66.652  1.00  0.00           O
ATOM   8069  C22 POPEm 254      17.521  69.371  66.812  1.00  0.00           C
ATOM   8072  C3  POPEm 254      21.401  70.391  65.672  1.00  0.00           C
ATOM   8075  O31 POPEm 254      20.701  70.991  66.762  1.00  0.00           O
ATOM   8076  C31 POPEm 254      20.841  70.681  68.052  1.00  0.00           C
ATOM   8077  O32 POPEm 254      20.281  71.321  68.942  1.00  0.00           O
ATOM   8078  C32 POPEm 254      21.721  69.481  68.342  1.00  0.00           C
ATOM   8081  C23 POPEm 254      17.461  69.071  68.322  1.00  0.00           C
ATOM   8084  C24 POPEm 254      16.401  69.901  69.052  1.00  0.00           C
ATOM   8087  C25 POPEm 254      16.301  69.581  70.542  1.00  0.00           C
ATOM   8090  C26 POPEm 254      17.461  70.151  71.382  1.00  0.00           C
ATOM   8093  C27 POPEm 254      17.121  70.121  72.872  1.00  0.00           C
ATOM   8096  C28 POPEm 254      18.241  70.651  73.782  1.00  0.00           C
ATOM   8099  C29 POPEm 254      17.761  70.541  75.202  1.00  0.00           C
ATOM   8101 0C21 POPEm 254      17.831  71.451  76.182  1.00  0.00           C
ATOM   8103 1C21 POPEm 254      18.541  72.781  76.162  1.00  0.00           C
ATOM   8106 2C21 POPEm 254      19.051  73.071  77.592  1.00  0.00           C
ATOM   8109 3C21 POPEm 254      19.671  74.461  77.772  1.00  0.00           C
ATOM   8112 4C21 POPEm 254      20.151  74.711  79.212  1.00  0.00           C
ATOM   8115 5C21 POPEm 254      21.491  74.041  79.512  1.00  0.00           C
ATOM   8118 6C21 POPEm 254      21.891  74.141  80.982  1.00  0.00           C
ATOM   8121 7C21 POPEm 254      23.211  73.421  81.282  1.00  0.00           C
ATOM   8124 8C21 POPEm 254      23.581  73.371  82.762  1.00  0.00           C
ATOM   8128  C33 POPEm 254      21.521  68.921  69.762  1.00  0.00           C
ATOM   8131  C34 POPEm 254      22.411  67.691  69.982  1.00  0.00           C
ATOM   8134  C35 POPEm 254      22.301  67.101  71.392  1.00  0.00           C
ATOM   8137  C36 POPEm 254      22.861  68.021  72.482  1.00  0.00           C
ATOM   8140  C37 POPEm 254      22.721  67.451  73.902  1.00  0.00           C
ATOM   8143  C38 POPEm 254      22.921  68.511  75.002  1.00  0.00           C
ATOM   8146  C39 POPEm 254      24.271  69.231  74.932  1.00  0.00           C
ATOM   8149 0C31 POPEm 254      24.351  70.491  75.792  1.00  0.00           C
ATOM   8152 1C31 POPEm 254      24.351  70.231  77.302  1.00  0.00           C
ATOM   8155 2C31 POPEm 254      24.481  71.531  78.122  1.00  0.00           C
ATOM   8158 3C31 POPEm 254      25.851  72.221  77.972  1.00  0.00           C
ATOM   8161 4C31 POPEm 254      25.821  73.691  78.402  1.00  0.00           C
ATOM   8164 5C31 POPEm 254      27.061  74.461  77.942  1.00  0.00           C
ATOM   8167 6C31 POPEm 254      27.061  75.921  78.372  1.00  0.00           C
ATOM   8171  NH3 POPEn 255       5.381  75.821  63.942  1.00  0.00           N
ATOM   8175  C12 POPEn 255       6.651  75.071  64.242  1.00  0.00           C
ATOM   8178  C11 POPEn 255       7.241  74.361  63.002  1.00  0.00           C
ATOM   8181  P   POPEn 255       9.671  73.231  63.122  1.00  0.00           P
ATOM   8182  O13 POPEn 255       9.871  72.271  62.012  1.00  0.00           O
ATOM   8183  O14 POPEn 255      10.301  74.561  63.012  1.00  0.00           O
ATOM   8184  O11 POPEn 255      10.231  72.481  64.402  1.00  0.00           O
ATOM   8185  O12 POPEn 255       8.131  73.351  63.432  1.00  0.00           O
ATOM   8186  C1  POPEn 255       9.431  71.951  65.462  1.00  0.00           C
ATOM   8189  C2  POPEn 255       9.701  72.701  66.782  1.00  0.00           C
ATOM   8191  O21 POPEn 255       8.821  72.221  67.822  1.00  0.00           O
ATOM   8192  C21 POPEn 255       9.281  71.151  68.442  1.00  0.00           C
ATOM   8193  O22 POPEn 255      10.281  70.541  68.142  1.00  0.00           O
ATOM   8194  C22 POPEn 255       8.411  70.881  69.672  1.00  0.00           C
ATOM   8197  C3  POPEn 255       9.511  74.231  66.612  1.00  0.00           C
ATOM   8200  O31 POPEn 255       9.351  74.911  67.882  1.00  0.00           O
ATOM   8201  C31 POPEn 255       8.091  75.111  68.242  1.00  0.00           C
ATOM   8202  O32 POPEn 255       7.091  74.781  67.622  1.00  0.00           O
ATOM   8203  C32 POPEn 255       8.061  75.801  69.602  1.00  0.00           C
ATOM   8206  C23 POPEn 255       8.601  71.951  70.782  1.00  0.00           C
ATOM   8209  C24 POPEn 255       7.271  72.341  71.452  1.00  0.00           C
ATOM   8212  C25 POPEn 255       7.241  72.171  72.982  1.00  0.00           C
ATOM   8215  C26 POPEn 255       7.471  70.721  73.432  1.00  0.00           C
ATOM   8218  C27 POPEn 255       7.011  70.451  74.882  1.00  0.00           C
ATOM   8221  C28 POPEn 255       7.221  68.971  75.252  1.00  0.00           C
ATOM   8224  C29 POPEn 255       6.631  68.571  76.572  1.00  0.00           C
ATOM   8226 0C21 POPEn 255       5.391  68.061  76.772  1.00  0.00           C
ATOM   8228 1C21 POPEn 255       4.341  67.831  75.712  1.00  0.00           C
ATOM   8231 2C21 POPEn 255       3.611  66.481  75.842  1.00  0.00           C
ATOM   8234 3C21 POPEn 255       2.561  66.301  74.742  1.00  0.00           C
ATOM   8237 4C21 POPEn 255       1.711  65.031  74.932  1.00  0.00           C
ATOM   8240 5C21 POPEn 255       0.571  64.911  73.912  1.00  0.00           C
ATOM   8243 6C21 POPEn 255       1.061  64.611  72.492  1.00  0.00           C
ATOM   8246 7C21 POPEn 255      -0.069  64.451  71.472  1.00  0.00           C
ATOM   8249 8C21 POPEn 255       0.491  64.071  70.102  1.00  0.00           C
ATOM   8253  C33 POPEn 255       6.631  76.261  69.932  1.00  0.00           C
ATOM   8256  C34 POPEn 255       6.491  76.841  71.342  1.00  0.00           C
ATOM   8259  C35 POPEn 255       6.291  75.771  72.412  1.00  0.00           C
ATOM   8262  C36 POPEn 255       5.761  76.361  73.722  1.00  0.00           C
ATOM   8265  C37 POPEn 255       5.291  75.281  74.692  1.00  0.00           C
ATOM   8268  C38 POPEn 255       4.401  75.841  75.812  1.00  0.00           C
ATOM   8271  C39 POPEn 255       3.831  74.771  76.752  1.00  0.00           C
ATOM   8274 0C31 POPEn 255       4.931  73.961  77.452  1.00  0.00           C
ATOM   8277 1C31 POPEn 255       4.391  73.031  78.542  1.00  0.00           C
ATOM   8280 2C31 POPEn 255       5.531  72.251  79.222  1.00  0.00           C
ATOM   8283 3C31 POPEn 255       5.161  71.611  80.572  1.00  0.00           C
ATOM   8286 4C31 POPEn 255       4.091  70.501  80.482  1.00  0.00           C
ATOM   8289 5C31 POPEn 255       4.021  69.721  81.802  1.00  0.00           C
ATOM   8292 6C31 POPEn 255       2.911  68.661  81.832  1.00  0.00           C
ATOM   8296  NH3 POPEo 256      72.541  20.131  65.422  1.00  0.00           N
ATOM   8300  C12 POPEo 256      73.191  19.651  64.162  1.00  0.00           C
ATOM   8303  C11 POPEo 256      72.941  18.161  63.882  1.00  0.00           C
ATOM   8306  P   POPEo 256      71.211  16.291  63.582  1.00  0.00           P
ATOM   8307  O13 POPEo 256      69.941  16.221  62.842  1.00  0.00           O
ATOM   8308  O14 POPEo 256      72.371  15.691  62.892  1.00  0.00           O
ATOM   8309  O11 POPEo 256      70.991  15.591  65.002  1.00  0.00           O
ATOM   8310  O12 POPEo 256      71.551  17.801  63.982  1.00  0.00           O
ATOM   8311  C1  POPEo 256      71.821  15.961  66.122  1.00  0.00           C
ATOM   8314  C2  POPEo 256      71.131  15.671  67.492  1.00  0.00           C
ATOM   8316  O21 POPEo 256      71.031  16.851  68.332  1.00  0.00           O
ATOM   8317  C21 POPEo 256      72.161  17.241  68.902  1.00  0.00           C
ATOM   8318  O22 POPEo 256      73.281  16.941  68.542  1.00  0.00           O
ATOM   8319  C22 POPEo 256      71.881  18.141  70.112  1.00  0.00           C
ATOM   8322  C3  POPEo 256      71.791  14.491  68.262  1.00  0.00           C
ATOM   8325  O31 POPEo 256      71.411  14.541  69.652  1.00  0.00           O
ATOM   8326  C31 POPEo 256      70.281  13.921  69.942  1.00  0.00           C
ATOM   8327  O32 POPEo 256      69.701  13.141  69.202  1.00  0.00           O
ATOM   8328  C32 POPEo 256      69.791  14.441  71.302  1.00  0.00           C
ATOM   8331  C23 POPEo 256      73.161  18.861  70.622  1.00  0.00           C
ATOM   8334  C24 POPEo 256      72.881  19.921  71.702  1.00  0.00           C
ATOM   8337  C25 POPEo 256      74.141  20.331  72.502  1.00  0.00           C
ATOM   8340  C26 POPEo 256      73.941  20.321  74.022  1.00  0.00           C
ATOM   8343  C27 POPEo 256      75.251  20.521  74.792  1.00  0.00           C
ATOM   8346  C28 POPEo 256      75.101  20.571  76.322  1.00  0.00           C
ATOM   8349  C29 POPEo 256      74.711  19.281  76.992  1.00  0.00           C
ATOM   8351 0C21 POPEo 256      74.461  19.171  78.302  1.00  0.00           C
ATOM   8353 1C21 POPEo 256      74.531  20.301  79.302  1.00  0.00           C
ATOM   8356 2C21 POPEo 256      75.651  20.091  80.332  1.00  0.00           C
ATOM   8359 3C21 POPEo 256      75.701  21.231  81.362  1.00  0.00           C
ATOM   8362 4C21 POPEo 256      76.721  20.981  82.482  1.00  0.00           C
ATOM   8365 5C21 POPEo 256      76.481  21.851  83.722  1.00  0.00           C
ATOM   8368 6C21 POPEo 256      75.261  21.411  84.542  1.00  0.00           C
ATOM   8371 7C21 POPEo 256      75.071  22.221  85.832  1.00  0.00           C
ATOM   8374 8C21 POPEo 256      73.861  21.771  86.652  1.00  0.00           C
ATOM   8378  C33 POPEo 256      69.011  15.781  71.212  1.00  0.00           C
ATOM   8381  C34 POPEo 256      68.451  16.261  72.562  1.00  0.00           C
ATOM   8384  C35 POPEo 256      69.491  16.461  73.682  1.00  0.00           C
ATOM   8387  C36 POPEo 256      69.571  17.901  74.222  1.00  0.00           C
ATOM   8390  C37 POPEo 256      70.141  17.961  75.652  1.00  0.00           C
ATOM   8393  C38 POPEo 256      70.101  19.371  76.272  1.00  0.00           C
ATOM   8396  C39 POPEo 256      69.601  19.391  77.722  1.00  0.00           C
ATOM   8399 0C31 POPEo 256      70.621  18.931  78.772  1.00  0.00           C
ATOM   8402 1C31 POPEo 256      70.021  18.881  80.182  1.00  0.00           C
ATOM   8405 2C31 POPEo 256      70.971  18.381  81.272  1.00  0.00           C
ATOM   8408 3C31 POPEo 256      70.211  18.081  82.582  1.00  0.00           C
ATOM   8411 4C31 POPEo 256      71.111  17.591  83.722  1.00  0.00           C
ATOM   8414 5C31 POPEo 256      70.311  17.201  84.972  1.00  0.00           C
ATOM   8417 6C31 POPEo 256      71.191  16.791  86.162  1.00  0.00           C
ATOM   8421  NH3 POPEp 257       3.831  50.291  64.742  1.00  0.00           N
ATOM   8425  C12 POPEp 257       4.011  48.851  65.172  1.00  0.00           C
ATOM   8428  C11 POPEp 257       2.661  48.151  65.392  1.00  0.00           C
ATOM   8431  P   POPEp 257       3.661  45.761  65.802  1.00  0.00           P
ATOM   8432  O13 POPEp 257       3.811  45.741  64.322  1.00  0.00           O
ATOM   8433  O14 POPEp 257       4.901  45.851  66.592  1.00  0.00           O
ATOM   8434  O11 POPEp 257       2.751  44.571  66.322  1.00  0.00           O
ATOM   8435  O12 POPEp 257       2.761  47.001  66.212  1.00  0.00           O
ATOM   8436  C1  POPEp 257       3.201  43.211  66.242  1.00  0.00           C
ATOM   8439  C2  POPEp 257       3.151  42.421  67.602  1.00  0.00           C
ATOM   8441  O21 POPEp 257       2.651  43.271  68.642  1.00  0.00           O
ATOM   8442  C21 POPEp 257       1.681  42.801  69.402  1.00  0.00           C
ATOM   8443  O22 POPEp 257       1.311  41.641  69.462  1.00  0.00           O
ATOM   8444  C22 POPEp 257       1.061  43.961  70.182  1.00  0.00           C
ATOM   8447  C3  POPEp 257       4.571  41.881  67.982  1.00  0.00           C
ATOM   8450  O31 POPEp 257       4.521  40.931  69.062  1.00  0.00           O
ATOM   8451  C31 POPEp 257       4.801  41.211  70.342  1.00  0.00           C
ATOM   8452  O32 POPEp 257       4.901  40.341  71.202  1.00  0.00           O
ATOM   8453  C32 POPEp 257       5.011  42.681  70.702  1.00  0.00           C
ATOM   8456  C23 POPEp 257       0.491  43.611  71.572  1.00  0.00           C
ATOM   8459  C24 POPEp 257      -0.241  44.841  72.142  1.00  0.00           C
ATOM   8462  C25 POPEp 257      -1.041  44.601  73.422  1.00  0.00           C
ATOM   8465  C26 POPEp 257      -0.211  44.071  74.592  1.00  0.00           C
ATOM   8468  C27 POPEp 257      -0.951  44.161  75.942  1.00  0.00           C
ATOM   8471  C28 POPEp 257      -0.119  43.691  77.142  1.00  0.00           C
ATOM   8474  C29 POPEp 257      -0.651  44.321  78.412  1.00  0.00           C
ATOM   8476 0C21 POPEp 257      -1.031  43.731  79.562  1.00  0.00           C
ATOM   8478 1C21 POPEp 257      -1.001  42.271  79.912  1.00  0.00           C
ATOM   8481 2C21 POPEp 257       0.061  41.971  80.992  1.00  0.00           C
ATOM   8484 3C21 POPEp 257      -0.169  42.691  82.342  1.00  0.00           C
ATOM   8487 4C21 POPEp 257       0.991  42.411  83.312  1.00  0.00           C
ATOM   8490 5C21 POPEp 257       0.921  43.211  84.632  1.00  0.00           C
ATOM   8493 6C21 POPEp 257      -0.211  42.751  85.562  1.00  0.00           C
ATOM   8496 7C21 POPEp 257      -0.129  43.431  86.942  1.00  0.00           C
ATOM   8499 8C21 POPEp 257      -1.181  42.921  87.942  1.00  0.00           C
ATOM   8503  C33 POPEp 257       6.511  43.001  70.852  1.00  0.00           C
ATOM   8506  C34 POPEp 257       6.781  44.471  71.182  1.00  0.00           C
ATOM   8509  C35 POPEp 257       6.431  44.881  72.622  1.00  0.00           C
ATOM   8512  C36 POPEp 257       7.451  44.381  73.652  1.00  0.00           C
ATOM   8515  C37 POPEp 257       7.251  44.991  75.062  1.00  0.00           C
ATOM   8518  C38 POPEp 257       8.311  44.451  76.022  1.00  0.00           C
ATOM   8521  C39 POPEp 257       8.261  45.011  77.452  1.00  0.00           C
ATOM   8524 0C31 POPEp 257       9.641  44.871  78.122  1.00  0.00           C
ATOM   8527 1C31 POPEp 257       9.841  45.651  79.422  1.00  0.00           C
ATOM   8530 2C31 POPEp 257      11.321  45.551  79.852  1.00  0.00           C
ATOM   8533 3C31 POPEp 257      11.711  46.311  81.122  1.00  0.00           C
ATOM   8536 4C31 POPEp 257      12.081  47.781  80.882  1.00  0.00           C
ATOM   8539 5C31 POPEp 257      12.881  48.361  82.062  1.00  0.00           C
ATOM   8542 6C31 POPEp 257      13.321  49.811  81.882  1.00  0.00           C
ATOM   8546  NH3 POPEq 258     125.491  34.841 106.722  1.00  0.00           N
ATOM   8550  C12 POPEq 258     124.631  35.911 107.332  1.00  0.00           C
ATOM   8553  C11 POPEq 258     124.821  37.281 106.662  1.00  0.00           C
ATOM   8556  P   POPEq 258     122.471  38.431 106.462  1.00  0.00           P
ATOM   8557  O13 POPEq 258     122.651  39.591 105.562  1.00  0.00           O
ATOM   8558  O14 POPEq 258     121.441  38.611 107.502  1.00  0.00           O
ATOM   8559  O11 POPEq 258     122.211  37.131 105.592  1.00  0.00           O
ATOM   8560  O12 POPEq 258     123.831  38.151 107.182  1.00  0.00           O
ATOM   8561  C1  POPEq 258     121.121  37.081 104.652  1.00  0.00           C
ATOM   8564  C2  POPEq 258     121.591  37.571 103.252  1.00  0.00           C
ATOM   8566  O21 POPEq 258     120.521  37.561 102.292  1.00  0.00           O
ATOM   8567  C21 POPEq 258     120.081  36.451 101.752  1.00  0.00           C
ATOM   8568  O22 POPEq 258     120.461  35.311 102.002  1.00  0.00           O
ATOM   8569  C22 POPEq 258     119.001  36.811 100.722  1.00  0.00           C
ATOM   8572  C3  POPEq 258     122.871  36.861 102.752  1.00  0.00           C
ATOM   8575  O31 POPEq 258     123.301  37.451 101.492  1.00  0.00           O
ATOM   8576  C31 POPEq 258     124.331  38.291 101.582  1.00  0.00           C
ATOM   8577  O32 POPEq 258     125.071  38.381 102.552  1.00  0.00           O
ATOM   8578  C32 POPEq 258     124.581  38.951 100.242  1.00  0.00           C
ATOM   8581  C23 POPEq 258     119.121  36.061  99.382  1.00  0.00           C
ATOM   8584  C24 POPEq 258     118.281  36.721  98.272  1.00  0.00           C
ATOM   8587  C25 POPEq 258     118.361  35.991  96.922  1.00  0.00           C
ATOM   8590  C26 POPEq 258     118.711  36.881  95.722  1.00  0.00           C
ATOM   8593  C27 POPEq 258     117.581  37.831  95.272  1.00  0.00           C
ATOM   8596  C28 POPEq 258     117.771  38.411  93.852  1.00  0.00           C
ATOM   8599  C29 POPEq 258     118.841  39.471  93.802  1.00  0.00           C
ATOM   8601 0C21 POPEq 258     119.381  40.031  92.702  1.00  0.00           C
ATOM   8603 1C21 POPEq 258     119.061  39.731  91.262  1.00  0.00           C
ATOM   8606 2C21 POPEq 258     118.711  41.021  90.472  1.00  0.00           C
ATOM   8609 3C21 POPEq 258     118.821  40.851  88.952  1.00  0.00           C
ATOM   8612 4C21 POPEq 258     118.321  42.091  88.192  1.00  0.00           C
ATOM   8615 5C21 POPEq 258     118.911  42.261  86.782  1.00  0.00           C
ATOM   8618 6C21 POPEq 258     120.411  42.601  86.722  1.00  0.00           C
ATOM   8621 7C21 POPEq 258     120.811  43.771  87.632  1.00  0.00           C
ATOM   8624 8C21 POPEq 258     122.181  44.371  87.312  1.00  0.00           C
ATOM   8628  C33 POPEq 258     125.971  39.631 100.222  1.00  0.00           C
ATOM   8631  C34 POPEq 258     126.171  40.551  99.022  1.00  0.00           C
ATOM   8634  C35 POPEq 258     127.531  41.251  99.042  1.00  0.00           C
ATOM   8637  C36 POPEq 258     128.731  40.301  98.892  1.00  0.00           C
ATOM   8640  C37 POPEq 258     130.081  41.031  98.852  1.00  0.00           C
ATOM   8643  C38 POPEq 258     130.861  40.761  97.552  1.00  0.00           C
ATOM   8646  C39 POPEq 258     130.211  41.391  96.312  1.00  0.00           C
ATOM   8649 0C31 POPEq 258     130.851  40.921  95.002  1.00  0.00           C
ATOM   8652 1C31 POPEq 258     130.281  41.611  93.762  1.00  0.00           C
ATOM   8655 2C31 POPEq 258     130.881  41.051  92.462  1.00  0.00           C
ATOM   8658 3C31 POPEq 258     130.271  41.671  91.202  1.00  0.00           C
ATOM   8661 4C31 POPEq 258     130.911  41.101  89.932  1.00  0.00           C
ATOM   8664 5C31 POPEq 258     130.301  41.641  88.632  1.00  0.00           C
ATOM   8667 6C31 POPEq 258     130.901  41.011  87.372  1.00  0.00           C
ATOM   8671  NH3 POPEr 259     126.401  24.871  63.922  1.00  0.00           N
ATOM   8675  C12 POPEr 259     125.761  26.091  63.292  1.00  0.00           C
ATOM   8678  C11 POPEr 259     125.521  27.201  64.322  1.00  0.00           C
ATOM   8681  P   POPEr 259     125.001  29.811  63.862  1.00  0.00           P
ATOM   8682  O13 POPEr 259     126.261  30.131  63.162  1.00  0.00           O
ATOM   8683  O14 POPEr 259     123.801  30.531  63.382  1.00  0.00           O
ATOM   8684  O11 POPEr 259     125.161  30.241  65.352  1.00  0.00           O
ATOM   8685  O12 POPEr 259     124.731  28.251  63.792  1.00  0.00           O
ATOM   8686  C1  POPEr 259     125.081  29.381  66.462  1.00  0.00           C
ATOM   8689  C2  POPEr 259     124.531  30.121  67.702  1.00  0.00           C
ATOM   8691  O21 POPEr 259     124.781  29.251  68.822  1.00  0.00           O
ATOM   8692  C21 POPEr 259     124.101  29.281  69.942  1.00  0.00           C
ATOM   8693  O22 POPEr 259     123.211  30.041  70.252  1.00  0.00           O
ATOM   8694  C22 POPEr 259     124.571  28.121  70.812  1.00  0.00           C
ATOM   8697  C3  POPEr 259     123.061  30.551  67.412  1.00  0.00           C
ATOM   8700  O31 POPEr 259     122.771  31.801  68.042  1.00  0.00           O
ATOM   8701  C31 POPEr 259     121.581  32.311  67.802  1.00  0.00           C
ATOM   8702  O32 POPEr 259     120.851  32.011  66.862  1.00  0.00           O
ATOM   8703  C32 POPEr 259     121.221  33.271  68.952  1.00  0.00           C
ATOM   8706  C23 POPEr 259     123.431  27.561  71.702  1.00  0.00           C
ATOM   8709  C24 POPEr 259     123.871  26.291  72.442  1.00  0.00           C
ATOM   8712  C25 POPEr 259     123.771  26.381  73.972  1.00  0.00           C
ATOM   8715  C26 POPEr 259     124.671  25.331  74.632  1.00  0.00           C
ATOM   8718  C27 POPEr 259     124.431  25.151  76.132  1.00  0.00           C
ATOM   8721  C28 POPEr 259     125.501  24.231  76.742  1.00  0.00           C
ATOM   8724  C29 POPEr 259     125.001  23.461  77.932  1.00  0.00           C
ATOM   8726 0C21 POPEr 259     124.931  22.121  78.062  1.00  0.00           C
ATOM   8728 1C21 POPEr 259     125.311  21.091  77.042  1.00  0.00           C
ATOM   8731 2C21 POPEr 259     126.561  20.291  77.452  1.00  0.00           C
ATOM   8734 3C21 POPEr 259     126.391  19.471  78.742  1.00  0.00           C
ATOM   8737 4C21 POPEr 259     125.111  18.631  78.752  1.00  0.00           C
ATOM   8740 5C21 POPEr 259     125.221  17.341  79.582  1.00  0.00           C
ATOM   8743 6C21 POPEr 259     125.761  17.521  81.002  1.00  0.00           C
ATOM   8746 7C21 POPEr 259     125.881  16.181  81.732  1.00  0.00           C
ATOM   8749 8C21 POPEr 259     126.601  16.281  83.082  1.00  0.00           C
ATOM   8753  C33 POPEr 259     121.731  32.781  70.342  1.00  0.00           C
ATOM   8756  C34 POPEr 259     121.811  33.901  71.392  1.00  0.00           C
ATOM   8759  C35 POPEr 259     122.981  34.841  71.082  1.00  0.00           C
ATOM   8762  C36 POPEr 259     123.041  36.041  72.002  1.00  0.00           C
ATOM   8765  C37 POPEr 259     124.111  37.041  71.532  1.00  0.00           C
ATOM   8768  C38 POPEr 259     123.941  38.411  72.202  1.00  0.00           C
ATOM   8771  C39 POPEr 259     123.641  38.291  73.692  1.00  0.00           C
ATOM   8774 0C31 POPEr 259     123.641  39.641  74.412  1.00  0.00           C
ATOM   8777 1C31 POPEr 259     124.271  39.531  75.802  1.00  0.00           C
ATOM   8780 2C31 POPEr 259     124.601  40.901  76.392  1.00  0.00           C
ATOM   8783 3C31 POPEr 259     123.431  41.551  77.142  1.00  0.00           C
ATOM   8786 4C31 POPEr 259     123.461  41.261  78.642  1.00  0.00           C
ATOM   8789 5C31 POPEr 259     122.431  42.091  79.422  1.00  0.00           C
ATOM   8792 6C31 POPEr 259     122.651  42.071  80.932  1.00  0.00           C
ATOM   8796  NH3 POPEs 260     118.081   8.681  68.362  1.00  0.00           N
ATOM   8800  C12 POPEs 260     117.371   7.801  67.372  1.00  0.00           C
ATOM   8803  C11 POPEs 260     118.271   7.451  66.182  1.00  0.00           C
ATOM   8806  P   POPEs 260     118.341   4.881  65.942  1.00  0.00           P
ATOM   8807  O13 POPEs 260     117.871   3.811  65.022  1.00  0.00           O
ATOM   8808  O14 POPEs 260     119.801   5.001  66.062  1.00  0.00           O
ATOM   8809  O11 POPEs 260     117.701   4.691  67.382  1.00  0.00           O
ATOM   8810  O12 POPEs 260     117.751   6.291  65.502  1.00  0.00           O
ATOM   8811  C1  POPEs 260     116.501   3.911  67.472  1.00  0.00           C
ATOM   8814  C2  POPEs 260     115.961   3.861  68.922  1.00  0.00           C
ATOM   8816  O21 POPEs 260     116.841   3.011  69.672  1.00  0.00           O
ATOM   8817  C21 POPEs 260     117.141   3.151  70.952  1.00  0.00           C
ATOM   8818  O22 POPEs 260     117.761   2.311  71.602  1.00  0.00           O
ATOM   8819  C22 POPEs 260     116.651   4.461  71.582  1.00  0.00           C
ATOM   8822  C3  POPEs 260     114.521   3.271  68.922  1.00  0.00           C
ATOM   8825  O31 POPEs 260     113.751   3.791  70.022  1.00  0.00           O
ATOM   8826  C31 POPEs 260     113.081   3.051  70.922  1.00  0.00           C
ATOM   8827  O32 POPEs 260     112.311   3.551  71.712  1.00  0.00           O
ATOM   8828  C32 POPEs 260     113.351   1.541  70.852  1.00  0.00           C
ATOM   8831  C23 POPEs 260     117.001   4.571  73.082  1.00  0.00           C
ATOM   8834  C24 POPEs 260     116.341   5.791  73.762  1.00  0.00           C
ATOM   8837  C25 POPEs 260     114.831   5.651  73.982  1.00  0.00           C
ATOM   8840  C26 POPEs 260     114.441   4.591  75.022  1.00  0.00           C
ATOM   8843  C27 POPEs 260     112.931   4.661  75.282  1.00  0.00           C
ATOM   8846  C28 POPEs 260     112.321   3.431  75.982  1.00  0.00           C
ATOM   8849  C29 POPEs 260     110.811   3.521  75.922  1.00  0.00           C
ATOM   8851 0C21 POPEs 260     109.931   3.211  76.882  1.00  0.00           C
ATOM   8853 1C21 POPEs 260     110.251   2.621  78.232  1.00  0.00           C
ATOM   8856 2C21 POPEs 260     109.221   1.561  78.622  1.00  0.00           C
ATOM   8859 3C21 POPEs 260     109.591   0.881  79.952  1.00  0.00           C
ATOM   8862 4C21 POPEs 260     108.441   0.069  80.542  1.00  0.00           C
ATOM   8865 5C21 POPEs 260     108.811  -0.681  81.822  1.00  0.00           C
ATOM   8868 6C21 POPEs 260     109.961  -1.671  81.642  1.00  0.00           C
ATOM   8871 7C21 POPEs 260     110.091  -2.641  82.812  1.00  0.00           C
ATOM   8874 8C21 POPEs 260     111.171  -3.701  82.572  1.00  0.00           C
ATOM   8878  C33 POPEs 260     112.961   0.809  72.162  1.00  0.00           C
ATOM   8881  C34 POPEs 260     114.061   0.871  73.232  1.00  0.00           C
ATOM   8884  C35 POPEs 260     114.091  -0.341  74.182  1.00  0.00           C
ATOM   8887  C36 POPEs 260     112.951  -0.421  75.212  1.00  0.00           C
ATOM   8890  C37 POPEs 260     113.131  -1.661  76.112  1.00  0.00           C
ATOM   8893  C38 POPEs 260     112.031  -1.841  77.172  1.00  0.00           C
ATOM   8896  C39 POPEs 260     110.671  -2.231  76.582  1.00  0.00           C
ATOM   8899 0C31 POPEs 260     109.701  -2.671  77.692  1.00  0.00           C
ATOM   8902 1C31 POPEs 260     108.331  -3.151  77.182  1.00  0.00           C
ATOM   8905 2C31 POPEs 260     107.321  -3.401  78.332  1.00  0.00           C
ATOM   8908 3C31 POPEs 260     107.791  -4.441  79.352  1.00  0.00           C
ATOM   8911 4C31 POPEs 260     106.891  -4.521  80.602  1.00  0.00           C
ATOM   8914 5C31 POPEs 260     107.431  -5.521  81.622  1.00  0.00           C
ATOM   8917 6C31 POPEs 260     106.691  -5.481  82.962  1.00  0.00           C
ATOM   8921  NH3 POPEt 261      34.861  77.431 107.212  1.00  0.00           N
ATOM   8925  C12 POPEt 261      35.441  76.081 106.962  1.00  0.00           C
ATOM   8928  C11 POPEt 261      36.951  76.131 107.162  1.00  0.00           C
ATOM   8931  P   POPEt 261      38.691  74.151 106.712  1.00  0.00           P
ATOM   8932  O13 POPEt 261      39.801  74.231 107.682  1.00  0.00           O
ATOM   8933  O14 POPEt 261      38.321  72.811 106.222  1.00  0.00           O
ATOM   8934  O11 POPEt 261      39.051  75.061 105.452  1.00  0.00           O
ATOM   8935  O12 POPEt 261      37.421  74.821 107.332  1.00  0.00           O
ATOM   8936  C1  POPEt 261      40.431  75.041 105.052  1.00  0.00           C
ATOM   8939  C2  POPEt 261      40.821  73.791 104.202  1.00  0.00           C
ATOM   8941  O21 POPEt 261      42.151  73.941 103.652  1.00  0.00           O
ATOM   8942  C21 POPEt 261      42.321  74.871 102.722  1.00  0.00           C
ATOM   8943  O22 POPEt 261      41.501  75.701 102.382  1.00  0.00           O
ATOM   8944  C22 POPEt 261      43.701  74.741 102.102  1.00  0.00           C
ATOM   8947  C3  POPEt 261      39.771  73.361 103.132  1.00  0.00           C
ATOM   8950  O31 POPEt 261      40.211  72.161 102.482  1.00  0.00           O
ATOM   8951  C31 POPEt 261      39.391  71.641 101.592  1.00  0.00           C
ATOM   8952  O32 POPEt 261      38.321  72.101 101.262  1.00  0.00           O
ATOM   8953  C32 POPEt 261      40.051  70.391 101.002  1.00  0.00           C
ATOM   8956  C23 POPEt 261      43.691  73.801 100.882  1.00  0.00           C
ATOM   8959  C24 POPEt 261      45.051  73.731 100.182  1.00  0.00           C
ATOM   8962  C25 POPEt 261      45.161  72.531  99.242  1.00  0.00           C
ATOM   8965  C26 POPEt 261      46.411  72.561  98.352  1.00  0.00           C
ATOM   8968  C27 POPEt 261      46.591  71.241  97.592  1.00  0.00           C
ATOM   8971  C28 POPEt 261      47.151  71.381  96.172  1.00  0.00           C
ATOM   8974  C29 POPEt 261      48.531  71.981  96.112  1.00  0.00           C
ATOM   8976 0C21 POPEt 261      49.081  72.521  95.012  1.00  0.00           C
ATOM   8978 1C21 POPEt 261      48.431  72.581  93.652  1.00  0.00           C
ATOM   8981 2C21 POPEt 261      48.231  74.041  93.192  1.00  0.00           C
ATOM   8984 3C21 POPEt 261      47.551  74.141  91.822  1.00  0.00           C
ATOM   8987 4C21 POPEt 261      47.631  75.561  91.242  1.00  0.00           C
ATOM   8990 5C21 POPEt 261      47.231  75.641  89.762  1.00  0.00           C
ATOM   8993 6C21 POPEt 261      45.771  75.251  89.502  1.00  0.00           C
ATOM   8996 7C21 POPEt 261      45.411  75.321  88.012  1.00  0.00           C
ATOM   8999 8C21 POPEt 261      43.981  74.891  87.702  1.00  0.00           C
ATOM   9003  C33 POPEt 261      39.051  69.411 100.352  1.00  0.00           C
ATOM   9006  C34 POPEt 261      39.811  68.211  99.782  1.00  0.00           C
ATOM   9009  C35 POPEt 261      38.951  67.161  99.062  1.00  0.00           C
ATOM   9012  C36 POPEt 261      39.861  66.141  98.362  1.00  0.00           C
ATOM   9015  C37 POPEt 261      39.111  64.931  97.792  1.00  0.00           C
ATOM   9018  C38 POPEt 261      40.051  63.981  97.042  1.00  0.00           C
ATOM   9021  C39 POPEt 261      39.391  62.641  96.702  1.00  0.00           C
ATOM   9024 0C31 POPEt 261      40.131  61.901  95.572  1.00  0.00           C
ATOM   9027 1C31 POPEt 261      39.591  60.481  95.312  1.00  0.00           C
ATOM   9030 2C31 POPEt 261      39.291  60.201  93.832  1.00  0.00           C
ATOM   9033 3C31 POPEt 261      40.491  60.361  92.882  1.00  0.00           C
ATOM   9036 4C31 POPEt 261      41.631  59.361  93.132  1.00  0.00           C
ATOM   9039 5C31 POPEt 261      42.701  59.411  92.042  1.00  0.00           C
ATOM   9042 6C31 POPEt 261      43.881  58.471  92.292  1.00  0.00           C
ATOM   9046  NH3 POPEu 262      80.191  27.671 110.532  1.00  0.00           N
ATOM   9050  C12 POPEu 262      79.101  27.511 111.542  1.00  0.00           C
ATOM   9053  C11 POPEu 262      79.351  26.261 112.392  1.00  0.00           C
ATOM   9056  P   POPEu 262      77.641  24.371 111.832  1.00  0.00           P
ATOM   9057  O13 POPEu 262      77.171  24.511 113.222  1.00  0.00           O
ATOM   9058  O14 POPEu 262      77.731  23.021 111.232  1.00  0.00           O
ATOM   9059  O11 POPEu 262      76.741  25.271 110.892  1.00  0.00           O
ATOM   9060  O12 POPEu 262      79.051  25.071 111.662  1.00  0.00           O
ATOM   9061  C1  POPEu 262      77.131  25.541 109.532  1.00  0.00           C
ATOM   9064  C2  POPEu 262      76.561  24.501 108.542  1.00  0.00           C
ATOM   9066  O21 POPEu 262      76.821  24.941 107.192  1.00  0.00           O
ATOM   9067  C21 POPEu 262      78.081  24.731 106.822  1.00  0.00           C
ATOM   9068  O22 POPEu 262      78.941  24.251 107.552  1.00  0.00           O
ATOM   9069  C22 POPEu 262      78.331  25.251 105.402  1.00  0.00           C
ATOM   9072  C3  POPEu 262      75.031  24.311 108.742  1.00  0.00           C
ATOM   9075  O31 POPEu 262      74.401  23.401 107.792  1.00  0.00           O
ATOM   9076  C31 POPEu 262      73.921  23.991 106.682  1.00  0.00           C
ATOM   9077  O32 POPEu 262      73.791  25.191 106.552  1.00  0.00           O
ATOM   9078  C32 POPEu 262      73.521  22.931 105.632  1.00  0.00           C
ATOM   9081  C23 POPEu 262      77.211  26.161 104.832  1.00  0.00           C
ATOM   9084  C24 POPEu 262      77.671  27.031 103.642  1.00  0.00           C
ATOM   9087  C25 POPEu 262      78.001  26.291 102.342  1.00  0.00           C
ATOM   9090  C26 POPEu 262      76.821  25.551 101.702  1.00  0.00           C
ATOM   9093  C27 POPEu 262      77.131  25.091 100.272  1.00  0.00           C
ATOM   9096  C28 POPEu 262      76.031  24.251  99.592  1.00  0.00           C
ATOM   9099  C29 POPEu 262      75.941  22.841 100.142  1.00  0.00           C
ATOM   9101 0C21 POPEu 262      76.451  21.731  99.572  1.00  0.00           C
ATOM   9103 1C21 POPEu 262      77.251  21.711  98.292  1.00  0.00           C
ATOM   9106 2C21 POPEu 262      77.581  20.321  97.712  1.00  0.00           C
ATOM   9109 3C21 POPEu 262      76.461  19.671  96.882  1.00  0.00           C
ATOM   9112 4C21 POPEu 262      75.571  18.721  97.682  1.00  0.00           C
ATOM   9115 5C21 POPEu 262      76.211  17.361  97.952  1.00  0.00           C
ATOM   9118 6C21 POPEu 262      75.601  16.671  99.182  1.00  0.00           C
ATOM   9121 7C21 POPEu 262      76.201  15.301  99.502  1.00  0.00           C
ATOM   9124 8C21 POPEu 262      75.591  14.641 100.742  1.00  0.00           C
ATOM   9128  C33 POPEu 262      73.031  23.531 104.272  1.00  0.00           C
ATOM   9131  C34 POPEu 262      72.991  22.521 103.112  1.00  0.00           C
ATOM   9134  C35 POPEu 262      72.641  23.141 101.742  1.00  0.00           C
ATOM   9137  C36 POPEu 262      71.161  23.501 101.552  1.00  0.00           C
ATOM   9140  C37 POPEu 262      70.761  23.741 100.082  1.00  0.00           C
ATOM   9143  C38 POPEu 262      69.231  23.761  99.862  1.00  0.00           C
ATOM   9146  C39 POPEu 262      68.771  24.231  98.472  1.00  0.00           C
ATOM   9149 0C31 POPEu 262      69.051  25.711  98.212  1.00  0.00           C
ATOM   9152 1C31 POPEu 262      68.461  26.221  96.892  1.00  0.00           C
ATOM   9155 2C31 POPEu 262      69.021  27.611  96.552  1.00  0.00           C
ATOM   9158 3C31 POPEu 262      68.591  28.171  95.192  1.00  0.00           C
ATOM   9161 4C31 POPEu 262      67.281  28.981  95.202  1.00  0.00           C
ATOM   9164 5C31 POPEu 262      67.071  29.691  93.852  1.00  0.00           C
ATOM   9167 6C31 POPEu 262      65.841  30.591  93.802  1.00  0.00           C
ATOM   9171  NH3 POPEv 263      10.751 132.171  62.042  1.00  0.00           N
ATOM   9175  C12 POPEv 263      11.021 131.261  60.872  1.00  0.00           C
ATOM   9178  C11 POPEv 263      12.481 130.781  60.872  1.00  0.00           C
ATOM   9181  P   POPEv 263      12.471 128.331  59.982  1.00  0.00           P
ATOM   9182  O13 POPEv 263      11.071 128.121  60.402  1.00  0.00           O
ATOM   9183  O14 POPEv 263      12.871 127.601  58.762  1.00  0.00           O
ATOM   9184  O11 POPEv 263      13.421 127.961  61.182  1.00  0.00           O
ATOM   9185  O12 POPEv 263      12.741 129.881  59.792  1.00  0.00           O
ATOM   9186  C1  POPEv 263      12.891 127.271  62.322  1.00  0.00           C
ATOM   9189  C2  POPEv 263      14.001 126.391  62.952  1.00  0.00           C
ATOM   9191  O21 POPEv 263      13.841 126.351  64.382  1.00  0.00           O
ATOM   9192  C21 POPEv 263      13.351 125.241  64.892  1.00  0.00           C
ATOM   9193  O22 POPEv 263      12.751 124.351  64.322  1.00  0.00           O
ATOM   9194  C22 POPEv 263      13.861 125.131  66.332  1.00  0.00           C
ATOM   9197  C3  POPEv 263      15.391 127.001  62.602  1.00  0.00           C
ATOM   9200  O31 POPEv 263      16.451 126.571  63.472  1.00  0.00           O
ATOM   9201  C31 POPEv 263      17.041 125.441  63.122  1.00  0.00           C
ATOM   9202  O32 POPEv 263      16.651 124.621  62.322  1.00  0.00           O
ATOM   9203  C32 POPEv 263      18.361 125.381  63.892  1.00  0.00           C
ATOM   9206  C23 POPEv 263      15.111 124.211  66.342  1.00  0.00           C
ATOM   9209  C24 POPEv 263      15.971 124.241  67.612  1.00  0.00           C
ATOM   9212  C25 POPEv 263      15.431 123.391  68.772  1.00  0.00           C
ATOM   9215  C26 POPEv 263      16.541 123.041  69.782  1.00  0.00           C
ATOM   9218  C27 POPEv 263      16.061 122.091  70.882  1.00  0.00           C
ATOM   9221  C28 POPEv 263      17.211 121.541  71.732  1.00  0.00           C
ATOM   9224  C29 POPEv 263      16.741 120.571  72.792  1.00  0.00           C
ATOM   9226 0C21 POPEv 263      16.761 120.801  74.122  1.00  0.00           C
ATOM   9228 1C21 POPEv 263      17.231 122.071  74.782  1.00  0.00           C
ATOM   9231 2C21 POPEv 263      16.921 122.131  76.282  1.00  0.00           C
ATOM   9234 3C21 POPEv 263      17.541 123.381  76.932  1.00  0.00           C
ATOM   9237 4C21 POPEv 263      17.231 123.541  78.432  1.00  0.00           C
ATOM   9240 5C21 POPEv 263      15.841 124.131  78.702  1.00  0.00           C
ATOM   9243 6C21 POPEv 263      15.581 124.391  80.192  1.00  0.00           C
ATOM   9246 7C21 POPEv 263      14.241 125.101  80.432  1.00  0.00           C
ATOM   9249 8C21 POPEv 263      13.861 125.211  81.902  1.00  0.00           C
ATOM   9253  C33 POPEv 263      19.021 123.991  64.042  1.00  0.00           C
ATOM   9256  C34 POPEv 263      20.361 124.141  64.782  1.00  0.00           C
ATOM   9259  C35 POPEv 263      21.001 122.841  65.302  1.00  0.00           C
ATOM   9262  C36 POPEv 263      20.091 122.041  66.252  1.00  0.00           C
ATOM   9265  C37 POPEv 263      20.861 121.061  67.152  1.00  0.00           C
ATOM   9268  C38 POPEv 263      19.921 120.231  68.032  1.00  0.00           C
ATOM   9271  C39 POPEv 263      20.601 119.481  69.182  1.00  0.00           C
ATOM   9274 0C31 POPEv 263      20.801 120.331  70.452  1.00  0.00           C
ATOM   9277 1C31 POPEv 263      20.631 119.531  71.752  1.00  0.00           C
ATOM   9280 2C31 POPEv 263      21.411 120.121  72.942  1.00  0.00           C
ATOM   9283 3C31 POPEv 263      21.201 121.621  73.192  1.00  0.00           C
ATOM   9286 4C31 POPEv 263      22.021 122.111  74.392  1.00  0.00           C
ATOM   9289 5C31 POPEv 263      22.021 123.641  74.552  1.00  0.00           C
ATOM   9292 6C31 POPEv 263      23.021 124.131  75.602  1.00  0.00           C
ATOM   9296  NH3 POPEw 264      46.961  40.131  66.912  1.00  0.00           N
ATOM   9300  C12 POPEw 264      45.531  40.161  66.452  1.00  0.00           C
ATOM   9303  C11 POPEw 264      45.281  39.101  65.352  1.00  0.00           C
ATOM   9306  P   POPEw 264      43.241  37.481  64.882  1.00  0.00           P
ATOM   9307  O13 POPEw 264      42.091  37.541  63.942  1.00  0.00           O
ATOM   9308  O14 POPEw 264      44.281  36.451  64.652  1.00  0.00           O
ATOM   9309  O11 POPEw 264      42.621  37.171  66.302  1.00  0.00           O
ATOM   9310  O12 POPEw 264      43.881  38.911  65.112  1.00  0.00           O
ATOM   9311  C1  POPEw 264      43.191  37.711  67.492  1.00  0.00           C
ATOM   9314  C2  POPEw 264      42.531  37.031  68.702  1.00  0.00           C
ATOM   9316  O21 POPEw 264      42.091  38.051  69.622  1.00  0.00           O
ATOM   9317  C21 POPEw 264      41.211  37.611  70.492  1.00  0.00           C
ATOM   9318  O22 POPEw 264      40.641  36.541  70.432  1.00  0.00           O
ATOM   9319  C22 POPEw 264      41.021  38.641  71.592  1.00  0.00           C
ATOM   9322  C3  POPEw 264      43.481  35.991  69.382  1.00  0.00           C
ATOM   9325  O31 POPEw 264      44.341  36.561  70.392  1.00  0.00           O
ATOM   9326  C31 POPEw 264      44.041  36.211  71.642  1.00  0.00           C
ATOM   9327  O32 POPEw 264      43.091  35.521  71.962  1.00  0.00           O
ATOM   9328  C32 POPEw 264      45.071  36.831  72.592  1.00  0.00           C
ATOM   9331  C23 POPEw 264      40.091  38.121  72.712  1.00  0.00           C
ATOM   9334  C24 POPEw 264      39.791  39.211  73.752  1.00  0.00           C
ATOM   9337  C25 POPEw 264      39.631  38.661  75.162  1.00  0.00           C
ATOM   9340  C26 POPEw 264      38.421  37.741  75.372  1.00  0.00           C
ATOM   9343  C27 POPEw 264      38.471  37.001  76.722  1.00  0.00           C
ATOM   9346  C28 POPEw 264      37.301  36.021  76.942  1.00  0.00           C
ATOM   9349  C29 POPEw 264      37.511  35.201  78.192  1.00  0.00           C
ATOM   9351 0C21 POPEw 264      36.811  34.121  78.582  1.00  0.00           C
ATOM   9353 1C21 POPEw 264      35.641  33.491  77.882  1.00  0.00           C
ATOM   9356 2C21 POPEw 264      34.291  33.921  78.472  1.00  0.00           C
ATOM   9359 3C21 POPEw 264      34.051  33.501  79.932  1.00  0.00           C
ATOM   9362 4C21 POPEw 264      32.771  34.141  80.492  1.00  0.00           C
ATOM   9365 5C21 POPEw 264      32.411  33.711  81.922  1.00  0.00           C
ATOM   9368 6C21 POPEw 264      33.541  33.921  82.942  1.00  0.00           C
ATOM   9371 7C21 POPEw 264      33.041  33.971  84.382  1.00  0.00           C
ATOM   9374 8C21 POPEw 264      34.161  34.011  85.422  1.00  0.00           C
ATOM   9378  C33 POPEw 264      44.931  36.361  74.052  1.00  0.00           C
ATOM   9381  C34 POPEw 264      43.681  36.901  74.742  1.00  0.00           C
ATOM   9384  C35 POPEw 264      43.481  36.271  76.122  1.00  0.00           C
ATOM   9387  C36 POPEw 264      44.281  36.951  77.242  1.00  0.00           C
ATOM   9390  C37 POPEw 264      43.751  36.531  78.612  1.00  0.00           C
ATOM   9393  C38 POPEw 264      44.011  37.561  79.722  1.00  0.00           C
ATOM   9396  C39 POPEw 264      45.481  37.721  80.112  1.00  0.00           C
ATOM   9399 0C31 POPEw 264      45.751  37.161  81.512  1.00  0.00           C
ATOM   9402 1C31 POPEw 264      47.201  37.361  81.952  1.00  0.00           C
ATOM   9405 2C31 POPEw 264      47.501  36.541  83.202  1.00  0.00           C
ATOM   9408 3C31 POPEw 264      48.951  36.661  83.672  1.00  0.00           C
ATOM   9411 4C31 POPEw 264      49.161  35.911  84.982  1.00  0.00           C
ATOM   9414 5C31 POPEw 264      50.631  35.881  85.412  1.00  0.00           C
ATOM   9417 6C31 POPEw 264      50.801  35.251  86.792  1.00  0.00           C
ATOM   9421  NH3 POPEx 265      51.981  22.771 108.222  1.00  0.00           N
ATOM   9425  C12 POPEx 265      50.671  23.101 108.872  1.00  0.00           C
ATOM   9428  C11 POPEx 265      50.571  24.581 109.292  1.00  0.00           C
ATOM   9431  P   POPEx 265      52.841  25.891 109.042  1.00  0.00           P
ATOM   9432  O13 POPEx 265      52.731  26.221 110.482  1.00  0.00           O
ATOM   9433  O14 POPEx 265      53.831  24.861 108.652  1.00  0.00           O
ATOM   9434  O11 POPEx 265      53.081  27.211 108.232  1.00  0.00           O
ATOM   9435  O12 POPEx 265      51.421  25.421 108.522  1.00  0.00           O
ATOM   9436  C1  POPEx 265      52.491  27.441 106.952  1.00  0.00           C
ATOM   9439  C2  POPEx 265      53.281  26.741 105.792  1.00  0.00           C
ATOM   9441  O21 POPEx 265      53.801  27.711 104.872  1.00  0.00           O
ATOM   9442  C21 POPEx 265      52.911  28.411 104.182  1.00  0.00           C
ATOM   9443  O22 POPEx 265      51.711  28.461 104.382  1.00  0.00           O
ATOM   9444  C22 POPEx 265      53.641  29.181 103.092  1.00  0.00           C
ATOM   9447  C3  POPEx 265      52.461  25.601 105.092  1.00  0.00           C
ATOM   9450  O31 POPEx 265      53.281  24.811 104.202  1.00  0.00           O
ATOM   9451  C31 POPEx 265      53.201  25.051 102.902  1.00  0.00           C
ATOM   9452  O32 POPEx 265      52.521  25.911 102.372  1.00  0.00           O
ATOM   9453  C32 POPEx 265      54.051  24.041 102.122  1.00  0.00           C
ATOM   9456  C23 POPEx 265      52.901  29.101 101.742  1.00  0.00           C
ATOM   9459  C24 POPEx 265      53.901  28.881 100.602  1.00  0.00           C
ATOM   9462  C25 POPEx 265      53.261  28.651  99.232  1.00  0.00           C
ATOM   9465  C26 POPEx 265      54.321  28.071  98.302  1.00  0.00           C
ATOM   9468  C27 POPEx 265      53.851  27.771  96.872  1.00  0.00           C
ATOM   9471  C28 POPEx 265      54.921  26.991  96.082  1.00  0.00           C
ATOM   9474  C29 POPEx 265      55.031  25.561  96.572  1.00  0.00           C
ATOM   9476 0C21 POPEx 265      55.721  24.581  95.962  1.00  0.00           C
ATOM   9478 1C21 POPEx 265      56.541  24.701  94.702  1.00  0.00           C
ATOM   9481 2C21 POPEx 265      58.001  24.251  94.902  1.00  0.00           C
ATOM   9484 3C21 POPEx 265      58.151  22.781  95.342  1.00  0.00           C
ATOM   9487 4C21 POPEx 265      58.441  22.631  96.852  1.00  0.00           C
ATOM   9490 5C21 POPEx 265      59.901  22.941  97.212  1.00  0.00           C
ATOM   9493 6C21 POPEx 265      60.161  22.881  98.722  1.00  0.00           C
ATOM   9496 7C21 POPEx 265      61.631  22.571  99.052  1.00  0.00           C
ATOM   9499 8C21 POPEx 265      61.971  22.591 100.542  1.00  0.00           C
ATOM   9503  C33 POPEx 265      55.061  24.701 101.142  1.00  0.00           C
ATOM   9506  C34 POPEx 265      56.281  25.271 101.872  1.00  0.00           C
ATOM   9509  C35 POPEx 265      57.491  25.571 100.972  1.00  0.00           C
ATOM   9512  C36 POPEx 265      57.281  26.741 100.002  1.00  0.00           C
ATOM   9515  C37 POPEx 265      58.561  27.141  99.242  1.00  0.00           C
ATOM   9518  C38 POPEx 265      58.341  28.351  98.322  1.00  0.00           C
ATOM   9521  C39 POPEx 265      59.481  28.621  97.332  1.00  0.00           C
ATOM   9524 0C31 POPEx 265      59.711  27.461  96.352  1.00  0.00           C
ATOM   9527 1C31 POPEx 265      60.551  27.821  95.122  1.00  0.00           C
ATOM   9530 2C31 POPEx 265      59.831  28.801  94.192  1.00  0.00           C
ATOM   9533 3C31 POPEx 265      60.251  28.701  92.712  1.00  0.00           C
ATOM   9536 4C31 POPEx 265      61.661  29.221  92.422  1.00  0.00           C
ATOM   9539 5C31 POPEx 265      61.851  29.471  90.912  1.00  0.00           C
ATOM   9542 6C31 POPEx 265      63.211  30.081  90.552  1.00  0.00           C
ATOM   9546  NH3 POPEy 266      14.901 131.531 101.862  1.00  0.00           N
ATOM   9550  C12 POPEy 266      15.661 130.221 101.972  1.00  0.00           C
ATOM   9553  C11 POPEy 266      16.531 129.941 100.732  1.00  0.00           C
ATOM   9556  P   POPEy 266      17.041 127.351 100.092  1.00  0.00           P
ATOM   9557  O13 POPEy 266      17.641 126.291 100.932  1.00  0.00           O
ATOM   9558  O14 POPEy 266      15.631 127.131  99.712  1.00  0.00           O
ATOM   9559  O11 POPEy 266      17.901 127.531  98.782  1.00  0.00           O
ATOM   9560  O12 POPEy 266      17.201 128.701 100.882  1.00  0.00           O
ATOM   9561  C1  POPEy 266      17.711 128.501  97.742  1.00  0.00           C
ATOM   9564  C2  POPEy 266      16.801 127.951  96.592  1.00  0.00           C
ATOM   9566  O21 POPEy 266      17.301 128.311  95.282  1.00  0.00           O
ATOM   9567  C21 POPEy 266      17.011 129.521  94.832  1.00  0.00           C
ATOM   9568  O22 POPEy 266      16.701 130.491  95.492  1.00  0.00           O
ATOM   9569  C22 POPEy 266      17.031 129.451  93.292  1.00  0.00           C
ATOM   9572  C3  POPEy 266      15.291 128.261  96.832  1.00  0.00           C
ATOM   9575  O31 POPEy 266      14.521 128.541  95.632  1.00  0.00           O
ATOM   9576  C31 POPEy 266      13.401 127.871  95.472  1.00  0.00           C
ATOM   9577  O32 POPEy 266      13.081 126.881  96.092  1.00  0.00           O
ATOM   9578  C32 POPEy 266      12.541 128.561  94.422  1.00  0.00           C
ATOM   9581  C23 POPEy 266      16.381 130.661  92.572  1.00  0.00           C
ATOM   9584  C24 POPEy 266      17.421 131.651  92.052  1.00  0.00           C
ATOM   9587  C25 POPEy 266      16.891 133.091  91.892  1.00  0.00           C
ATOM   9590  C26 POPEy 266      15.711 133.251  90.922  1.00  0.00           C
ATOM   9593  C27 POPEy 266      16.081 133.111  89.432  1.00  0.00           C
ATOM   9596  C28 POPEy 266      14.821 133.291  88.552  1.00  0.00           C
ATOM   9599  C29 POPEy 266      15.101 133.291  87.072  1.00  0.00           C
ATOM   9601 0C21 POPEy 266      14.441 134.011  86.142  1.00  0.00           C
ATOM   9603 1C21 POPEy 266      13.281 134.951  86.392  1.00  0.00           C
ATOM   9606 2C21 POPEy 266      11.931 134.221  86.432  1.00  0.00           C
ATOM   9609 3C21 POPEy 266      10.721 135.171  86.502  1.00  0.00           C
ATOM   9612 4C21 POPEy 266       9.431 134.451  86.912  1.00  0.00           C
ATOM   9615 5C21 POPEy 266       8.171 135.321  86.872  1.00  0.00           C
ATOM   9618 6C21 POPEy 266       7.621 135.471  85.452  1.00  0.00           C
ATOM   9621 7C21 POPEy 266       6.331 136.291  85.392  1.00  0.00           C
ATOM   9624 8C21 POPEy 266       5.941 136.681  83.962  1.00  0.00           C
ATOM   9628  C33 POPEy 266      13.091 128.431  92.982  1.00  0.00           C
ATOM   9631  C34 POPEy 266      12.191 129.191  92.002  1.00  0.00           C
ATOM   9634  C35 POPEy 266      12.581 128.971  90.532  1.00  0.00           C
ATOM   9637  C36 POPEy 266      11.691 129.781  89.572  1.00  0.00           C
ATOM   9640  C37 POPEy 266      11.851 129.321  88.112  1.00  0.00           C
ATOM   9643  C38 POPEy 266      11.321 130.331  87.082  1.00  0.00           C
ATOM   9646  C39 POPEy 266       9.871 130.791  87.292  1.00  0.00           C
ATOM   9649 0C31 POPEy 266       8.831 129.661  87.232  1.00  0.00           C
ATOM   9652 1C31 POPEy 266       7.391 130.191  87.312  1.00  0.00           C
ATOM   9655 2C31 POPEy 266       6.311 129.101  87.362  1.00  0.00           C
ATOM   9658 3C31 POPEy 266       6.231 128.251  86.082  1.00  0.00           C
ATOM   9661 4C31 POPEy 266       5.041 127.291  86.092  1.00  0.00           C
ATOM   9664 5C31 POPEy 266       5.001 126.391  84.842  1.00  0.00           C
ATOM   9667 6C31 POPEy 266       3.731 125.531  84.752  1.00  0.00           C
ATOM   9671  NH3 POPEz 267     124.741  25.941 106.252  1.00  0.00           N
ATOM   9675  C12 POPEz 267     125.401  26.031 107.602  1.00  0.00           C
ATOM   9678  C11 POPEz 267     126.581  27.021 107.562  1.00  0.00           C
ATOM   9681  P   POPEz 267     127.101  29.501 107.042  1.00  0.00           P
ATOM   9682  O13 POPEz 267     126.271  30.401 107.862  1.00  0.00           O
ATOM   9683  O14 POPEz 267     128.451  29.141 107.522  1.00  0.00           O
ATOM   9684  O11 POPEz 267     127.261  30.161 105.622  1.00  0.00           O
ATOM   9685  O12 POPEz 267     126.291  28.161 106.742  1.00  0.00           O
ATOM   9686  C1  POPEz 267     126.081  30.661 104.992  1.00  0.00           C
ATOM   9689  C2  POPEz 267     126.501  31.511 103.782  1.00  0.00           C
ATOM   9691  O21 POPEz 267     125.381  31.741 102.912  1.00  0.00           O
ATOM   9692  C21 POPEz 267     124.501  32.641 103.272  1.00  0.00           C
ATOM   9693  O22 POPEz 267     124.501  33.311 104.302  1.00  0.00           O
ATOM   9694  C22 POPEz 267     123.511  32.771 102.112  1.00  0.00           C
ATOM   9697  C3  POPEz 267     127.611  30.801 102.962  1.00  0.00           C
ATOM   9700  O31 POPEz 267     127.981  31.621 101.832  1.00  0.00           O
ATOM   9701  C31 POPEz 267     129.161  32.211 101.902  1.00  0.00           C
ATOM   9702  O32 POPEz 267     130.041  31.991 102.702  1.00  0.00           O
ATOM   9703  C32 POPEz 267     129.201  33.291 100.802  1.00  0.00           C
ATOM   9706  C23 POPEz 267     124.191  33.321 100.822  1.00  0.00           C
ATOM   9709  C24 POPEz 267     123.681  32.731  99.502  1.00  0.00           C
ATOM   9712  C25 POPEz 267     124.111  31.281  99.222  1.00  0.00           C
ATOM   9715  C26 POPEz 267     125.521  31.071  98.632  1.00  0.00           C
ATOM   9718  C27 POPEz 267     125.651  31.411  97.132  1.00  0.00           C
ATOM   9721  C28 POPEz 267     127.021  31.031  96.522  1.00  0.00           C
ATOM   9724  C29 POPEz 267     127.001  31.061  95.012  1.00  0.00           C
ATOM   9726 0C21 POPEz 267     127.921  31.581  94.172  1.00  0.00           C
ATOM   9728 1C21 POPEz 267     129.231  32.241  94.532  1.00  0.00           C
ATOM   9731 2C21 POPEz 267     130.181  32.391  93.312  1.00  0.00           C
ATOM   9734 3C21 POPEz 267     130.491  31.061  92.592  1.00  0.00           C
ATOM   9737 4C21 POPEz 267     131.641  31.101  91.582  1.00  0.00           C
ATOM   9740 5C21 POPEz 267     131.481  32.111  90.432  1.00  0.00           C
ATOM   9743 6C21 POPEz 267     130.181  31.961  89.622  1.00  0.00           C
ATOM   9746 7C21 POPEz 267     130.101  32.971  88.472  1.00  0.00           C
ATOM   9749 8C21 POPEz 267     128.681  33.181  87.932  1.00  0.00           C
ATOM   9753  C33 POPEz 267     130.481  34.161 100.832  1.00  0.00           C
ATOM   9756  C34 POPEz 267     130.491  35.411  99.922  1.00  0.00           C
ATOM   9759  C35 POPEz 267     130.131  35.131  98.462  1.00  0.00           C
ATOM   9762  C36 POPEz 267     129.811  36.351  97.572  1.00  0.00           C
ATOM   9765  C37 POPEz 267     129.261  35.881  96.212  1.00  0.00           C
ATOM   9768  C38 POPEz 267     129.021  36.991  95.172  1.00  0.00           C
ATOM   9771  C39 POPEz 267     128.681  36.441  93.762  1.00  0.00           C
ATOM   9774 0C31 POPEz 267     127.361  35.661  93.682  1.00  0.00           C
ATOM   9777 1C31 POPEz 267     127.091  35.051  92.292  1.00  0.00           C
ATOM   9780 2C31 POPEz 267     125.901  34.081  92.302  1.00  0.00           C
ATOM   9783 3C31 POPEz 267     125.521  33.541  90.912  1.00  0.00           C
ATOM   9786 4C31 POPEz 267     125.011  34.651  89.982  1.00  0.00           C
ATOM   9789 5C31 POPEz 267     124.181  34.141  88.802  1.00  0.00           C
ATOM   9792 6C31 POPEz 267     123.471  35.291  88.062  1.00  0.00           C
ATOM   9796  NH3 POPE0 268      57.911  14.481  68.202  1.00  0.00           N
ATOM   9800  C12 POPE0 268      58.651  13.371  68.892  1.00  0.00           C
ATOM   9803  C11 POPE0 268      58.901  12.171  67.952  1.00  0.00           C
ATOM   9806  P   POPE0 268      60.871  10.511  67.532  1.00  0.00           P
ATOM   9807  O13 POPE0 268      59.821   9.701  66.872  1.00  0.00           O
ATOM   9808  O14 POPE0 268      62.171  10.541  66.822  1.00  0.00           O
ATOM   9809  O11 POPE0 268      61.111  10.021  69.022  1.00  0.00           O
ATOM   9810  O12 POPE0 268      60.321  12.001  67.742  1.00  0.00           O
ATOM   9811  C1  POPE0 268      60.521   8.831  69.542  1.00  0.00           C
ATOM   9814  C2  POPE0 268      60.481   8.871  71.102  1.00  0.00           C
ATOM   9816  O21 POPE0 268      61.811   8.611  71.612  1.00  0.00           O
ATOM   9817  C21 POPE0 268      62.161   9.291  72.702  1.00  0.00           C
ATOM   9818  O22 POPE0 268      61.451  10.061  73.332  1.00  0.00           O
ATOM   9819  C22 POPE0 268      63.621   8.971  73.032  1.00  0.00           C
ATOM   9822  C3  POPE0 268      59.471   7.831  71.682  1.00  0.00           C
ATOM   9825  O31 POPE0 268      59.091   8.191  73.022  1.00  0.00           O
ATOM   9826  C31 POPE0 268      59.721   7.791  74.112  1.00  0.00           C
ATOM   9827  O32 POPE0 268      59.671   8.371  75.182  1.00  0.00           O
ATOM   9828  C32 POPE0 268      60.431   6.461  73.992  1.00  0.00           C
ATOM   9831  C23 POPE0 268      63.991   9.211  74.512  1.00  0.00           C
ATOM   9834  C24 POPE0 268      65.481   8.931  74.742  1.00  0.00           C
ATOM   9837  C25 POPE0 268      66.001   9.221  76.162  1.00  0.00           C
ATOM   9840  C26 POPE0 268      65.391   8.341  77.272  1.00  0.00           C
ATOM   9843  C27 POPE0 268      66.251   8.431  78.542  1.00  0.00           C
ATOM   9846  C28 POPE0 268      65.601   7.881  79.822  1.00  0.00           C
ATOM   9849  C29 POPE0 268      65.341   6.391  79.792  1.00  0.00           C
ATOM   9851 0C21 POPE0 268      65.911   5.451  80.562  1.00  0.00           C
ATOM   9853 1C21 POPE0 268      66.991   5.651  81.592  1.00  0.00           C
ATOM   9856 2C21 POPE0 268      66.551   5.511  83.062  1.00  0.00           C
ATOM   9859 3C21 POPE0 268      67.071   4.211  83.692  1.00  0.00           C
ATOM   9862 4C21 POPE0 268      66.601   3.951  85.122  1.00  0.00           C
ATOM   9865 5C21 POPE0 268      67.241   4.871  86.172  1.00  0.00           C
ATOM   9868 6C21 POPE0 268      66.671   4.641  87.582  1.00  0.00           C
ATOM   9871 7C21 POPE0 268      67.441   5.401  88.672  1.00  0.00           C
ATOM   9874 8C21 POPE0 268      66.721   5.411  90.022  1.00  0.00           C
ATOM   9878  C33 POPE0 268      60.861   6.041  75.412  1.00  0.00           C
ATOM   9881  C34 POPE0 268      61.531   4.671  75.462  1.00  0.00           C
ATOM   9884  C35 POPE0 268      62.311   4.541  76.772  1.00  0.00           C
ATOM   9887  C36 POPE0 268      62.691   3.101  77.122  1.00  0.00           C
ATOM   9890  C37 POPE0 268      63.271   3.011  78.532  1.00  0.00           C
ATOM   9893  C38 POPE0 268      63.671   1.591  78.942  1.00  0.00           C
ATOM   9896  C39 POPE0 268      64.901   1.091  78.182  1.00  0.00           C
ATOM   9899 0C31 POPE0 268      65.201  -0.391  78.422  1.00  0.00           C
ATOM   9902 1C31 POPE0 268      66.511  -0.811  77.752  1.00  0.00           C
ATOM   9905 2C31 POPE0 268      66.601  -2.311  77.462  1.00  0.00           C
ATOM   9908 3C31 POPE0 268      66.391  -3.231  78.672  1.00  0.00           C
ATOM   9911 4C31 POPE0 268      67.571  -3.201  79.652  1.00  0.00           C
ATOM   9914 5C31 POPE0 268      67.271  -3.971  80.942  1.00  0.00           C
ATOM   9917 6C31 POPE0 268      68.451  -3.981  81.922  1.00  0.00           C
ATOM   9921  NH3 POPE1 269      84.551  72.051 112.822  1.00  0.00           N
ATOM   9925  C12 POPE1 269      84.041  73.331 113.442  1.00  0.00           C
ATOM   9928  C11 POPE1 269      82.511  73.451 113.432  1.00  0.00           C
ATOM   9931  P   POPE1 269      81.371  71.131 114.102  1.00  0.00           P
ATOM   9932  O13 POPE1 269      82.321  70.461 113.192  1.00  0.00           O
ATOM   9933  O14 POPE1 269      81.141  70.441 115.382  1.00  0.00           O
ATOM   9934  O11 POPE1 269      79.971  71.221 113.382  1.00  0.00           O
ATOM   9935  O12 POPE1 269      81.871  72.601 114.382  1.00  0.00           O
ATOM   9936  C1  POPE1 269      79.441  72.431 112.852  1.00  0.00           C
ATOM   9939  C2  POPE1 269      79.811  72.551 111.362  1.00  0.00           C
ATOM   9941  O21 POPE1 269      79.671  73.921 110.982  1.00  0.00           O
ATOM   9942  C21 POPE1 269      80.601  74.411 110.182  1.00  0.00           C
ATOM   9943  O22 POPE1 269      81.601  73.821 109.782  1.00  0.00           O
ATOM   9944  C22 POPE1 269      80.111  75.741 109.672  1.00  0.00           C
ATOM   9947  C3  POPE1 269      78.931  71.631 110.482  1.00  0.00           C
ATOM   9950  O31 POPE1 269      79.431  71.551 109.132  1.00  0.00           O
ATOM   9951  C31 POPE1 269      78.911  72.411 108.272  1.00  0.00           C
ATOM   9952  O32 POPE1 269      78.021  73.191 108.502  1.00  0.00           O
ATOM   9953  C32 POPE1 269      79.691  72.311 106.962  1.00  0.00           C
ATOM   9956  C23 POPE1 269      81.231  76.461 108.882  1.00  0.00           C
ATOM   9959  C24 POPE1 269      80.751  77.691 108.132  1.00  0.00           C
ATOM   9962  C25 POPE1 269      79.371  77.551 107.492  1.00  0.00           C
ATOM   9965  C26 POPE1 269      79.131  78.741 106.592  1.00  0.00           C
ATOM   9968  C27 POPE1 269      77.721  78.891 105.992  1.00  0.00           C
ATOM   9971  C28 POPE1 269      77.661  78.541 104.492  1.00  0.00           C
ATOM   9974  C29 POPE1 269      77.651  77.071 104.242  1.00  0.00           C
ATOM   9976 0C21 POPE1 269      76.601  76.391 103.742  1.00  0.00           C
ATOM   9978 1C21 POPE1 269      75.261  76.981 103.422  1.00  0.00           C
ATOM   9981 2C21 POPE1 269      75.121  77.291 101.922  1.00  0.00           C
ATOM   9984 3C21 POPE1 269      75.041  76.021 101.072  1.00  0.00           C
ATOM   9987 4C21 POPE1 269      74.271  76.251  99.772  1.00  0.00           C
ATOM   9990 5C21 POPE1 269      73.851  74.951  99.082  1.00  0.00           C
ATOM   9993 6C21 POPE1 269      72.361  74.621  99.292  1.00  0.00           C
ATOM   9996 7C21 POPE1 269      71.871  73.531  98.342  1.00  0.00           C
ATOM   9999 8C21 POPE1 269      70.451  73.041  98.662  1.00  0.00           C
ATOM  10003  C33 POPE1 269      78.911  72.941 105.802  1.00  0.00           C
ATOM  10006  C34 POPE1 269      79.591  72.691 104.442  1.00  0.00           C
ATOM  10009  C35 POPE1 269      78.971  73.611 103.392  1.00  0.00           C
ATOM  10012  C36 POPE1 269      79.461  73.401 101.952  1.00  0.00           C
ATOM  10015  C37 POPE1 269      78.641  74.311 101.032  1.00  0.00           C
ATOM  10018  C38 POPE1 269      79.031  74.261  99.552  1.00  0.00           C
ATOM  10021  C39 POPE1 269      78.111  75.181  98.742  1.00  0.00           C
ATOM  10024 0C31 POPE1 269      78.391  75.131  97.242  1.00  0.00           C
ATOM  10027 1C31 POPE1 269      77.591  76.171  96.452  1.00  0.00           C
ATOM  10030 2C31 POPE1 269      77.891  76.031  94.962  1.00  0.00           C
ATOM  10033 3C31 POPE1 269      77.141  77.011  94.062  1.00  0.00           C
ATOM  10036 4C31 POPE1 269      77.471  76.711  92.592  1.00  0.00           C
ATOM  10039 5C31 POPE1 269      76.841  77.681  91.592  1.00  0.00           C
ATOM  10042 6C31 POPE1 269      77.121  77.251  90.152  1.00  0.00           C
ATOM  10046  NH3 POPE2 270      98.581 119.941 108.552  1.00  0.00           N
ATOM  10050  C12 POPE2 270      99.821 120.791 108.422  1.00  0.00           C
ATOM  10053  C11 POPE2 270     100.291 121.451 109.742  1.00  0.00           C
ATOM  10056  P   POPE2 270     101.511 123.671 109.032  1.00  0.00           P
ATOM  10057  O13 POPE2 270     100.201 123.951 108.412  1.00  0.00           O
ATOM  10058  O14 POPE2 270     101.931 124.601 110.102  1.00  0.00           O
ATOM  10059  O11 POPE2 270     102.561 123.761 107.852  1.00  0.00           O
ATOM  10060  O12 POPE2 270     101.531 122.161 109.562  1.00  0.00           O
ATOM  10061  C1  POPE2 270     103.331 122.671 107.372  1.00  0.00           C
ATOM  10064  C2  POPE2 270     104.211 123.081 106.152  1.00  0.00           C
ATOM  10066  O21 POPE2 270     105.181 122.011 105.912  1.00  0.00           O
ATOM  10067  C21 POPE2 270     105.251 121.621 104.642  1.00  0.00           C
ATOM  10068  O22 POPE2 270     104.451 121.891 103.772  1.00  0.00           O
ATOM  10069  C22 POPE2 270     106.551 120.851 104.432  1.00  0.00           C
ATOM  10072  C3  POPE2 270     104.941 124.451 106.402  1.00  0.00           C
ATOM  10075  O31 POPE2 270     106.361 124.411 106.182  1.00  0.00           O
ATOM  10076  C31 POPE2 270     106.971 124.681 105.022  1.00  0.00           C
ATOM  10077  O32 POPE2 270     108.191 124.671 104.932  1.00  0.00           O
ATOM  10078  C32 POPE2 270     106.061 125.101 103.862  1.00  0.00           C
ATOM  10081  C23 POPE2 270     106.901 120.691 102.932  1.00  0.00           C
ATOM  10084  C24 POPE2 270     108.411 120.721 102.712  1.00  0.00           C
ATOM  10087  C25 POPE2 270     108.781 120.881 101.232  1.00  0.00           C
ATOM  10090  C26 POPE2 270     108.461 119.661 100.382  1.00  0.00           C
ATOM  10093  C27 POPE2 270     109.101 119.731  98.992  1.00  0.00           C
ATOM  10096  C28 POPE2 270     109.291 118.311  98.442  1.00  0.00           C
ATOM  10099  C29 POPE2 270     109.001 118.111  96.992  1.00  0.00           C
ATOM  10101 0C21 POPE2 270     109.531 117.131  96.242  1.00  0.00           C
ATOM  10103 1C21 POPE2 270     110.491 116.071  96.742  1.00  0.00           C
ATOM  10106 2C21 POPE2 270     111.901 116.291  96.172  1.00  0.00           C
ATOM  10109 3C21 POPE2 270     111.901 116.291  94.632  1.00  0.00           C
ATOM  10112 4C21 POPE2 270     113.281 116.291  93.982  1.00  0.00           C
ATOM  10115 5C21 POPE2 270     113.121 116.261  92.462  1.00  0.00           C
ATOM  10118 6C21 POPE2 270     114.441 116.291  91.682  1.00  0.00           C
ATOM  10121 7C21 POPE2 270     114.211 116.311  90.162  1.00  0.00           C
ATOM  10124 8C21 POPE2 270     113.711 117.661  89.632  1.00  0.00           C
ATOM  10128  C33 POPE2 270     106.801 124.981 102.502  1.00  0.00           C
ATOM  10131  C34 POPE2 270     106.041 125.571 101.312  1.00  0.00           C
ATOM  10134  C35 POPE2 270     106.631 125.151  99.942  1.00  0.00           C
ATOM  10137  C36 POPE2 270     107.991 125.791  99.602  1.00  0.00           C
ATOM  10140  C37 POPE2 270     108.531 125.361  98.222  1.00  0.00           C
ATOM  10143  C38 POPE2 270     109.901 125.981  97.902  1.00  0.00           C
ATOM  10146  C39 POPE2 270     110.031 126.551  96.482  1.00  0.00           C
ATOM  10149 0C31 POPE2 270     110.221 125.501  95.372  1.00  0.00           C
ATOM  10152 1C31 POPE2 270     110.491 126.161  94.012  1.00  0.00           C
ATOM  10155 2C31 POPE2 270     110.471 125.211  92.812  1.00  0.00           C
ATOM  10158 3C31 POPE2 270     111.521 124.091  92.872  1.00  0.00           C
ATOM  10161 4C31 POPE2 270     111.621 123.341  91.532  1.00  0.00           C
ATOM  10164 5C31 POPE2 270     112.761 122.321  91.472  1.00  0.00           C
ATOM  10167 6C31 POPE2 270     112.781 121.551  90.152  1.00  0.00           C
ATOM  10171  NH3 POPE3 271      89.841  32.921  69.172  1.00  0.00           N
ATOM  10175  C12 POPE3 271      89.321  34.041  68.302  1.00  0.00           C
ATOM  10178  C11 POPE3 271      87.821  34.311  68.542  1.00  0.00           C
ATOM  10181  P   POPE3 271      86.371  35.711  70.192  1.00  0.00           P
ATOM  10182  O13 POPE3 271      85.091  35.181  69.682  1.00  0.00           O
ATOM  10183  O14 POPE3 271      86.681  37.091  69.792  1.00  0.00           O
ATOM  10184  O11 POPE3 271      86.261  35.801  71.752  1.00  0.00           O
ATOM  10185  O12 POPE3 271      87.591  34.711  69.902  1.00  0.00           O
ATOM  10186  C1  POPE3 271      85.681  34.811  72.582  1.00  0.00           C
ATOM  10189  C2  POPE3 271      86.781  33.961  73.212  1.00  0.00           C
ATOM  10191  O21 POPE3 271      86.211  33.341  74.382  1.00  0.00           O
ATOM  10192  C21 POPE3 271      86.871  32.271  74.792  1.00  0.00           C
ATOM  10193  O22 POPE3 271      87.641  31.611  74.132  1.00  0.00           O
ATOM  10194  C22 POPE3 271      86.651  32.151  76.302  1.00  0.00           C
ATOM  10197  C3  POPE3 271      88.001  34.871  73.592  1.00  0.00           C
ATOM  10200  O31 POPE3 271      89.131  34.161  74.142  1.00  0.00           O
ATOM  10201  C31 POPE3 271      89.851  33.521  73.222  1.00  0.00           C
ATOM  10202  O32 POPE3 271      89.571  33.471  72.032  1.00  0.00           O
ATOM  10203  C32 POPE3 271      91.141  32.961  73.802  1.00  0.00           C
ATOM  10206  C23 POPE3 271      87.671  31.201  76.982  1.00  0.00           C
ATOM  10209  C24 POPE3 271      87.631  31.371  78.512  1.00  0.00           C
ATOM  10212  C25 POPE3 271      88.731  30.601  79.252  1.00  0.00           C
ATOM  10215  C26 POPE3 271      88.681  30.891  80.762  1.00  0.00           C
ATOM  10218  C27 POPE3 271      89.921  30.461  81.532  1.00  0.00           C
ATOM  10221  C28 POPE3 271      89.811  30.891  83.012  1.00  0.00           C
ATOM  10224  C29 POPE3 271      91.001  30.461  83.822  1.00  0.00           C
ATOM  10226 0C21 POPE3 271      91.091  30.551  85.152  1.00  0.00           C
ATOM  10228 1C21 POPE3 271      90.011  31.091  86.062  1.00  0.00           C
ATOM  10231 2C21 POPE3 271      90.361  30.821  87.542  1.00  0.00           C
ATOM  10234 3C21 POPE3 271      90.191  29.351  87.952  1.00  0.00           C
ATOM  10237 4C21 POPE3 271      91.081  28.941  89.132  1.00  0.00           C
ATOM  10240 5C21 POPE3 271      91.051  29.951  90.302  1.00  0.00           C
ATOM  10243 6C21 POPE3 271      91.221  29.281  91.672  1.00  0.00           C
ATOM  10246 7C21 POPE3 271      91.601  30.301  92.752  1.00  0.00           C
ATOM  10249 8C21 POPE3 271      91.421  29.771  94.182  1.00  0.00           C
ATOM  10253  C33 POPE3 271      91.101  32.561  75.282  1.00  0.00           C
ATOM  10256  C34 POPE3 271      92.511  32.531  75.882  1.00  0.00           C
ATOM  10259  C35 POPE3 271      92.431  32.521  77.412  1.00  0.00           C
ATOM  10262  C36 POPE3 271      93.711  32.951  78.132  1.00  0.00           C
ATOM  10265  C37 POPE3 271      93.471  32.911  79.652  1.00  0.00           C
ATOM  10268  C38 POPE3 271      94.521  33.601  80.512  1.00  0.00           C
ATOM  10271  C39 POPE3 271      93.991  33.761  81.942  1.00  0.00           C
ATOM  10274 0C31 POPE3 271      94.971  34.481  82.862  1.00  0.00           C
ATOM  10277 1C31 POPE3 271      94.391  34.741  84.252  1.00  0.00           C
ATOM  10280 2C31 POPE3 271      95.431  35.341  85.212  1.00  0.00           C
ATOM  10283 3C31 POPE3 271      95.021  35.241  86.682  1.00  0.00           C
ATOM  10286 4C31 POPE3 271      93.671  35.881  87.022  1.00  0.00           C
ATOM  10289 5C31 POPE3 271      93.251  35.561  88.452  1.00  0.00           C
ATOM  10292 6C31 POPE3 271      91.891  36.151  88.822  1.00  0.00           C
ATOM  10296  NH3 POPE4 272      63.931 122.091  64.752  1.00  0.00           N
ATOM  10300  C12 POPE4 272      64.401 120.941  63.902  1.00  0.00           C
ATOM  10303  C11 POPE4 272      64.451 119.591  64.662  1.00  0.00           C
ATOM  10306  P   POPE4 272      64.041 117.881  62.682  1.00  0.00           P
ATOM  10307  O13 POPE4 272      63.171 116.711  62.522  1.00  0.00           O
ATOM  10308  O14 POPE4 272      64.021 118.861  61.582  1.00  0.00           O
ATOM  10309  O11 POPE4 272      65.541 117.451  62.992  1.00  0.00           O
ATOM  10310  O12 POPE4 272      63.661 118.581  64.032  1.00  0.00           O
ATOM  10311  C1  POPE4 272      65.821 116.091  63.312  1.00  0.00           C
ATOM  10314  C2  POPE4 272      67.091 115.931  64.202  1.00  0.00           C
ATOM  10316  O21 POPE4 272      66.961 114.701  64.942  1.00  0.00           O
ATOM  10317  C21 POPE4 272      67.111 113.621  64.202  1.00  0.00           C
ATOM  10318  O22 POPE4 272      67.401 113.621  63.012  1.00  0.00           O
ATOM  10319  C22 POPE4 272      66.881 112.391  65.062  1.00  0.00           C
ATOM  10322  C3  POPE4 272      67.331 117.061  65.242  1.00  0.00           C
ATOM  10325  O31 POPE4 272      68.551 116.881  65.982  1.00  0.00           O
ATOM  10326  C31 POPE4 272      68.671 116.331  67.202  1.00  0.00           C
ATOM  10327  O32 POPE4 272      69.731 116.371  67.832  1.00  0.00           O
ATOM  10328  C32 POPE4 272      67.431 115.671  67.822  1.00  0.00           C
ATOM  10331  C23 POPE4 272      67.971 111.331  64.812  1.00  0.00           C
ATOM  10334  C24 POPE4 272      68.031 110.331  65.952  1.00  0.00           C
ATOM  10337  C25 POPE4 272      68.881 109.111  65.612  1.00  0.00           C
ATOM  10340  C26 POPE4 272      69.071 108.211  66.832  1.00  0.00           C
ATOM  10343  C27 POPE4 272      68.231 106.931  66.802  1.00  0.00           C
ATOM  10346  C28 POPE4 272      68.181 106.251  68.182  1.00  0.00           C
ATOM  10349  C29 POPE4 272      67.361 105.001  68.142  1.00  0.00           C
ATOM  10351 0C21 POPE4 272      66.941 104.291  69.202  1.00  0.00           C
ATOM  10353 1C21 POPE4 272      67.241 104.591  70.652  1.00  0.00           C
ATOM  10356 2C21 POPE4 272      67.891 103.381  71.342  1.00  0.00           C
ATOM  10359 3C21 POPE4 272      68.381 103.731  72.762  1.00  0.00           C
ATOM  10362 4C21 POPE4 272      68.981 102.521  73.492  1.00  0.00           C
ATOM  10365 5C21 POPE4 272      69.651 102.931  74.812  1.00  0.00           C
ATOM  10368 6C21 POPE4 272      70.361 101.761  75.502  1.00  0.00           C
ATOM  10371 7C21 POPE4 272      70.751 102.081  76.952  1.00  0.00           C
ATOM  10374 8C21 POPE4 272      71.511 100.941  77.632  1.00  0.00           C
ATOM  10378  C33 POPE4 272      67.771 114.351  68.582  1.00  0.00           C
ATOM  10381  C34 POPE4 272      66.621 113.901  69.492  1.00  0.00           C
ATOM  10384  C35 POPE4 272      66.411 112.371  69.602  1.00  0.00           C
ATOM  10387  C36 POPE4 272      67.231 111.631  70.682  1.00  0.00           C
ATOM  10390  C37 POPE4 272      66.521 110.361  71.212  1.00  0.00           C
ATOM  10393  C38 POPE4 272      67.321 109.551  72.242  1.00  0.00           C
ATOM  10396  C39 POPE4 272      66.451 108.461  72.922  1.00  0.00           C
ATOM  10399 0C31 POPE4 272      67.201 107.691  74.022  1.00  0.00           C
ATOM  10402 1C31 POPE4 272      66.281 106.761  74.832  1.00  0.00           C
ATOM  10405 2C31 POPE4 272      67.031 105.981  75.922  1.00  0.00           C
ATOM  10408 3C31 POPE4 272      66.151 104.951  76.662  1.00  0.00           C
ATOM  10411 4C31 POPE4 272      65.321 105.571  77.792  1.00  0.00           C
ATOM  10414 5C31 POPE4 272      64.241 104.611  78.332  1.00  0.00           C
ATOM  10417 6C31 POPE4 272      63.451 105.201  79.502  1.00  0.00           C
ATOM  10421  NH3 POPE5 273       4.871 121.441 106.762  1.00  0.00           N
ATOM  10425  C12 POPE5 273       3.881 120.901 105.772  1.00  0.00           C
ATOM  10428  C11 POPE5 273       2.471 121.371 106.142  1.00  0.00           C
ATOM  10431  P   POPE5 273       2.341 123.891 106.982  1.00  0.00           P
ATOM  10432  O13 POPE5 273       3.371 123.521 107.972  1.00  0.00           O
ATOM  10433  O14 POPE5 273       0.941 124.101 107.422  1.00  0.00           O
ATOM  10434  O11 POPE5 273       2.871 125.141 106.192  1.00  0.00           O
ATOM  10435  O12 POPE5 273       2.311 122.761 105.882  1.00  0.00           O
ATOM  10436  C1  POPE5 273       3.431 124.991 104.882  1.00  0.00           C
ATOM  10439  C2  POPE5 273       2.341 125.301 103.842  1.00  0.00           C
ATOM  10441  O21 POPE5 273       2.841 125.001 102.522  1.00  0.00           O
ATOM  10442  C21 POPE5 273       2.861 123.701 102.252  1.00  0.00           C
ATOM  10443  O22 POPE5 273       2.541 122.811 103.022  1.00  0.00           O
ATOM  10444  C22 POPE5 273       3.411 123.461 100.852  1.00  0.00           C
ATOM  10447  C3  POPE5 273       1.901 126.791 103.972  1.00  0.00           C
ATOM  10450  O31 POPE5 273       1.141 127.251 102.832  1.00  0.00           O
ATOM  10451  C31 POPE5 273       1.331 128.541 102.532  1.00  0.00           C
ATOM  10452  O32 POPE5 273       1.951 129.351 103.212  1.00  0.00           O
ATOM  10453  C32 POPE5 273       0.541 128.861 101.252  1.00  0.00           C
ATOM  10456  C23 POPE5 273       2.351 123.111  99.782  1.00  0.00           C
ATOM  10459  C24 POPE5 273       1.821 124.341  99.042  1.00  0.00           C
ATOM  10462  C25 POPE5 273       1.221 124.041  97.652  1.00  0.00           C
ATOM  10465  C26 POPE5 273       2.271 123.521  96.642  1.00  0.00           C
ATOM  10468  C27 POPE5 273       1.761 123.471  95.192  1.00  0.00           C
ATOM  10471  C28 POPE5 273       2.791 122.841  94.222  1.00  0.00           C
ATOM  10474  C29 POPE5 273       3.991 123.721  93.992  1.00  0.00           C
ATOM  10476 0C21 POPE5 273       4.461 124.191  92.812  1.00  0.00           C
ATOM  10478 1C21 POPE5 273       3.871 123.891  91.452  1.00  0.00           C
ATOM  10481 2C21 POPE5 273       2.941 125.001  90.932  1.00  0.00           C
ATOM  10484 3C21 POPE5 273       3.701 126.121  90.202  1.00  0.00           C
ATOM  10487 4C21 POPE5 273       2.781 127.211  89.622  1.00  0.00           C
ATOM  10490 5C21 POPE5 273       1.811 126.681  88.562  1.00  0.00           C
ATOM  10493 6C21 POPE5 273       0.951 127.781  87.932  1.00  0.00           C
ATOM  10496 7C21 POPE5 273      -0.069 127.231  86.932  1.00  0.00           C
ATOM  10499 8C21 POPE5 273      -0.861 128.321  86.212  1.00  0.00           C
ATOM  10503  C33 POPE5 273       1.421 128.971  99.992  1.00  0.00           C
ATOM  10506  C34 POPE5 273       0.661 128.761  98.672  1.00  0.00           C
ATOM  10509  C35 POPE5 273       1.561 128.991  97.432  1.00  0.00           C
ATOM  10512  C36 POPE5 273       2.471 127.791  97.102  1.00  0.00           C
ATOM  10515  C37 POPE5 273       3.481 128.071  95.982  1.00  0.00           C
ATOM  10518  C38 POPE5 273       4.401 126.861  95.772  1.00  0.00           C
ATOM  10521  C39 POPE5 273       5.711 127.141  95.002  1.00  0.00           C
ATOM  10524 0C31 POPE5 273       5.511 127.811  93.632  1.00  0.00           C
ATOM  10527 1C31 POPE5 273       6.741 127.631  92.722  1.00  0.00           C
ATOM  10530 2C31 POPE5 273       6.691 128.451  91.412  1.00  0.00           C
ATOM  10533 3C31 POPE5 273       6.931 129.961  91.602  1.00  0.00           C
ATOM  10536 4C31 POPE5 273       8.351 130.311  92.062  1.00  0.00           C
ATOM  10539 5C31 POPE5 273       8.561 131.821  92.212  1.00  0.00           C
ATOM  10542 6C31 POPE5 273       9.971 132.191  92.692  1.00  0.00           C
ATOM  10546  NH3 POPE6 274      -1.211  50.201 105.772  1.00  0.00           N
ATOM  10550  C12 POPE6 274      -1.831  50.261 104.392  1.00  0.00           C
ATOM  10553  C11 POPE6 274      -1.121  51.191 103.392  1.00  0.00           C
ATOM  10556  P   POPE6 274      -0.741  53.341 104.812  1.00  0.00           P
ATOM  10557  O13 POPE6 274      -1.461  52.911 106.042  1.00  0.00           O
ATOM  10558  O14 POPE6 274       0.711  53.021 104.752  1.00  0.00           O
ATOM  10559  O11 POPE6 274      -0.971  54.881 104.462  1.00  0.00           O
ATOM  10560  O12 POPE6 274      -1.381  52.581 103.602  1.00  0.00           O
ATOM  10561  C1  POPE6 274      -0.149  55.401 103.392  1.00  0.00           C
ATOM  10564  C2  POPE6 274      -0.541  56.821 102.862  1.00  0.00           C
ATOM  10566  O21 POPE6 274      -0.491  56.841 101.412  1.00  0.00           O
ATOM  10567  C21 POPE6 274      -1.631  56.531 100.782  1.00  0.00           C
ATOM  10568  O22 POPE6 274      -2.701  56.311 101.312  1.00  0.00           O
ATOM  10569  C22 POPE6 274      -1.381  56.311  99.272  1.00  0.00           C
ATOM  10572  C3  POPE6 274       0.481  57.861 103.402  1.00  0.00           C
ATOM  10575  O31 POPE6 274       0.121  59.221 103.092  1.00  0.00           O
ATOM  10576  C31 POPE6 274       0.431  59.681 101.872  1.00  0.00           C
ATOM  10577  O32 POPE6 274      -0.371  60.081 101.052  1.00  0.00           O
ATOM  10578  C32 POPE6 274       1.941  59.741 101.632  1.00  0.00           C
ATOM  10581  C23 POPE6 274      -2.251  57.121  98.262  1.00  0.00           C
ATOM  10584  C24 POPE6 274      -1.901  58.611  98.062  1.00  0.00           C
ATOM  10587  C25 POPE6 274      -0.901  58.971  96.932  1.00  0.00           C
ATOM  10590  C26 POPE6 274      -1.091  60.411  96.392  1.00  0.00           C
ATOM  10593  C27 POPE6 274      -0.039  60.851  95.362  1.00  0.00           C
ATOM  10596  C28 POPE6 274      -0.129  62.341  94.922  1.00  0.00           C
ATOM  10599  C29 POPE6 274       0.951  62.691  93.922  1.00  0.00           C
ATOM  10601 0C21 POPE6 274       0.971  63.741  93.082  1.00  0.00           C
ATOM  10603 1C21 POPE6 274      -0.049  64.851  93.002  1.00  0.00           C
ATOM  10606 2C21 POPE6 274       0.501  66.101  92.262  1.00  0.00           C
ATOM  10609 3C21 POPE6 274      -0.541  67.221  92.122  1.00  0.00           C
ATOM  10612 4C21 POPE6 274      -0.059  68.461  91.342  1.00  0.00           C
ATOM  10615 5C21 POPE6 274      -1.231  69.291  90.792  1.00  0.00           C
ATOM  10618 6C21 POPE6 274      -1.851  68.681  89.522  1.00  0.00           C
ATOM  10621 7C21 POPE6 274      -3.311  69.091  89.292  1.00  0.00           C
ATOM  10624 8C21 POPE6 274      -3.981  68.281  88.182  1.00  0.00           C
ATOM  10628  C33 POPE6 274       2.371  60.501 100.352  1.00  0.00           C
ATOM  10631  C34 POPE6 274       3.811  60.121  99.932  1.00  0.00           C
ATOM  10634  C35 POPE6 274       4.161  60.451  98.472  1.00  0.00           C
ATOM  10637  C36 POPE6 274       3.351  59.641  97.452  1.00  0.00           C
ATOM  10640  C37 POPE6 274       4.011  59.531  96.062  1.00  0.00           C
ATOM  10643  C38 POPE6 274       3.121  58.981  94.932  1.00  0.00           C
ATOM  10646  C39 POPE6 274       2.451  57.631  95.232  1.00  0.00           C
ATOM  10649 0C31 POPE6 274       3.401  56.441  94.992  1.00  0.00           C
ATOM  10652 1C31 POPE6 274       3.101  55.731  93.672  1.00  0.00           C
ATOM  10655 2C31 POPE6 274       4.241  54.831  93.192  1.00  0.00           C
ATOM  10658 3C31 POPE6 274       3.901  54.021  91.932  1.00  0.00           C
ATOM  10661 4C31 POPE6 274       3.521  54.881  90.722  1.00  0.00           C
ATOM  10664 5C31 POPE6 274       3.321  54.041  89.442  1.00  0.00           C
ATOM  10667 6C31 POPE6 274       2.941  54.891  88.222  1.00  0.00           C
ATOM  10671  NH3 POPE7 275      47.201 122.271 104.332  1.00  0.00           N
ATOM  10675  C12 POPE7 275      47.521 123.521 105.112  1.00  0.00           C
ATOM  10678  C11 POPE7 275      46.331 123.911 105.992  1.00  0.00           C
ATOM  10681  P   POPE7 275      45.461 125.641 107.642  1.00  0.00           P
ATOM  10682  O13 POPE7 275      44.491 124.581 107.962  1.00  0.00           O
ATOM  10683  O14 POPE7 275      45.941 126.551 108.702  1.00  0.00           O
ATOM  10684  O11 POPE7 275      44.931 126.581 106.512  1.00  0.00           O
ATOM  10685  O12 POPE7 275      46.681 125.001 106.862  1.00  0.00           O
ATOM  10686  C1  POPE7 275      43.521 126.771 106.382  1.00  0.00           C
ATOM  10689  C2  POPE7 275      43.271 127.691 105.172  1.00  0.00           C
ATOM  10691  O21 POPE7 275      43.961 127.181 104.012  1.00  0.00           O
ATOM  10692  C21 POPE7 275      43.471 126.041 103.542  1.00  0.00           C
ATOM  10693  O22 POPE7 275      42.451 125.491 103.882  1.00  0.00           O
ATOM  10694  C22 POPE7 275      44.381 125.501 102.462  1.00  0.00           C
ATOM  10697  C3  POPE7 275      43.781 129.131 105.512  1.00  0.00           C
ATOM  10700  O31 POPE7 275      44.521 129.691 104.402  1.00  0.00           O
ATOM  10701  C31 POPE7 275      45.811 129.901 104.582  1.00  0.00           C
ATOM  10702  O32 POPE7 275      46.391 130.101 105.642  1.00  0.00           O
ATOM  10703  C32 POPE7 275      46.521 129.641 103.242  1.00  0.00           C
ATOM  10706  C23 POPE7 275      43.711 125.611 101.082  1.00  0.00           C
ATOM  10709  C24 POPE7 275      44.411 124.751 100.032  1.00  0.00           C
ATOM  10712  C25 POPE7 275      43.541 124.561  98.782  1.00  0.00           C
ATOM  10715  C26 POPE7 275      42.431 123.531  98.992  1.00  0.00           C
ATOM  10718  C27 POPE7 275      41.161 123.801  98.162  1.00  0.00           C
ATOM  10721  C28 POPE7 275      40.061 122.741  98.372  1.00  0.00           C
ATOM  10724  C29 POPE7 275      40.481 121.371  97.912  1.00  0.00           C
ATOM  10726 0C21 POPE7 275      39.771 120.491  97.192  1.00  0.00           C
ATOM  10728 1C21 POPE7 275      38.361 120.631  96.692  1.00  0.00           C
ATOM  10731 2C21 POPE7 275      38.191 120.431  95.182  1.00  0.00           C
ATOM  10734 3C21 POPE7 275      38.871 119.211  94.542  1.00  0.00           C
ATOM  10737 4C21 POPE7 275      38.481 119.041  93.062  1.00  0.00           C
ATOM  10740 5C21 POPE7 275      37.251 118.141  92.862  1.00  0.00           C
ATOM  10743 6C21 POPE7 275      36.821 118.021  91.392  1.00  0.00           C
ATOM  10746 7C21 POPE7 275      35.661 117.051  91.222  1.00  0.00           C
ATOM  10749 8C21 POPE7 275      35.161 116.951  89.782  1.00  0.00           C
ATOM  10753  C33 POPE7 275      47.411 130.791 102.712  1.00  0.00           C
ATOM  10756  C34 POPE7 275      48.141 130.381 101.412  1.00  0.00           C
ATOM  10759  C35 POPE7 275      48.581 131.571 100.562  1.00  0.00           C
ATOM  10762  C36 POPE7 275      49.131 131.171  99.182  1.00  0.00           C
ATOM  10765  C37 POPE7 275      49.371 132.391  98.272  1.00  0.00           C
ATOM  10768  C38 POPE7 275      50.841 132.581  97.872  1.00  0.00           C
ATOM  10771  C39 POPE7 275      51.111 134.031  97.452  1.00  0.00           C
ATOM  10774 0C31 POPE7 275      52.541 134.301  96.952  1.00  0.00           C
ATOM  10777 1C31 POPE7 275      52.901 135.791  97.072  1.00  0.00           C
ATOM  10780 2C31 POPE7 275      53.761 136.331  95.922  1.00  0.00           C
ATOM  10783 3C31 POPE7 275      54.021 137.833  96.092  1.00  0.00           C
ATOM  10786 4C31 POPE7 275      54.921 138.413  94.992  1.00  0.00           C
ATOM  10789 5C31 POPE7 275      55.071 139.933  95.082  1.00  0.00           C
ATOM  10792 6C31 POPE7 275      55.801 140.533  93.872  1.00  0.00           C
ATOM  10796  NH3 POPE8 276       7.121  98.701 105.782  1.00  0.00           N
ATOM  10800  C12 POPE8 276       7.081  97.241 105.432  1.00  0.00           C
ATOM  10803  C11 POPE8 276       8.171  96.471 106.192  1.00  0.00           C
ATOM  10806  P   POPE8 276       9.441  94.861 104.572  1.00  0.00           P
ATOM  10807  O13 POPE8 276      10.711  95.511 104.932  1.00  0.00           O
ATOM  10808  O14 POPE8 276       9.551  93.391 104.372  1.00  0.00           O
ATOM  10809  O11 POPE8 276       8.831  95.491 103.252  1.00  0.00           O
ATOM  10810  O12 POPE8 276       8.321  95.151 105.662  1.00  0.00           O
ATOM  10811  C1  POPE8 276       8.051  94.721 102.322  1.00  0.00           C
ATOM  10814  C2  POPE8 276       8.761  94.551 100.932  1.00  0.00           C
ATOM  10816  O21 POPE8 276       8.671  93.171 100.502  1.00  0.00           O
ATOM  10817  C21 POPE8 276       9.091  92.781  99.292  1.00  0.00           C
ATOM  10818  O22 POPE8 276       9.661  91.711  99.102  1.00  0.00           O
ATOM  10819  C22 POPE8 276       8.731  93.771  98.162  1.00  0.00           C
ATOM  10822  C3  POPE8 276      10.251  95.021 101.002  1.00  0.00           C
ATOM  10825  O31 POPE8 276      11.071  94.651  99.852  1.00  0.00           O
ATOM  10826  C31 POPE8 276      12.271  94.151 100.142  1.00  0.00           C
ATOM  10827  O32 POPE8 276      12.731  94.001 101.262  1.00  0.00           O
ATOM  10828  C32 POPE8 276      12.981  93.731  98.872  1.00  0.00           C
ATOM  10831  C23 POPE8 276       9.471  93.521  96.822  1.00  0.00           C
ATOM  10834  C24 POPE8 276       9.281  94.711  95.872  1.00  0.00           C
ATOM  10837  C25 POPE8 276      10.171  94.701  94.612  1.00  0.00           C
ATOM  10840  C26 POPE8 276      10.051  96.041  93.872  1.00  0.00           C
ATOM  10843  C27 POPE8 276      10.561  96.011  92.422  1.00  0.00           C
ATOM  10846  C28 POPE8 276       9.921  97.121  91.552  1.00  0.00           C
ATOM  10849  C29 POPE8 276      10.371  97.041  90.112  1.00  0.00           C
ATOM  10851 0C21 POPE8 276      11.321  97.791  89.532  1.00  0.00           C
ATOM  10853 1C21 POPE8 276      12.181  98.821  90.212  1.00  0.00           C
ATOM  10856 2C21 POPE8 276      13.671  98.721  89.802  1.00  0.00           C
ATOM  10859 3C21 POPE8 276      13.951  99.221  88.372  1.00  0.00           C
ATOM  10862 4C21 POPE8 276      15.451  99.221  88.032  1.00  0.00           C
ATOM  10865 5C21 POPE8 276      15.731  99.881  86.672  1.00  0.00           C
ATOM  10868 6C21 POPE8 276      15.901 101.401  86.792  1.00  0.00           C
ATOM  10871 7C21 POPE8 276      15.401 102.171  85.562  1.00  0.00           C
ATOM  10874 8C21 POPE8 276      15.541 103.681  85.712  1.00  0.00           C
ATOM  10878  C33 POPE8 276      14.451  93.391  99.182  1.00  0.00           C
ATOM  10881  C34 POPE8 276      15.241  93.001  97.932  1.00  0.00           C
ATOM  10884  C35 POPE8 276      14.751  91.711  97.262  1.00  0.00           C
ATOM  10887  C36 POPE8 276      15.431  91.521  95.912  1.00  0.00           C
ATOM  10890  C37 POPE8 276      14.871  90.341  95.122  1.00  0.00           C
ATOM  10893  C38 POPE8 276      15.551  90.241  93.762  1.00  0.00           C
ATOM  10896  C39 POPE8 276      15.041  89.071  92.912  1.00  0.00           C
ATOM  10899 0C31 POPE8 276      15.961  88.791  91.712  1.00  0.00           C
ATOM  10902 1C31 POPE8 276      15.531  87.521  90.982  1.00  0.00           C
ATOM  10905 2C31 POPE8 276      16.571  86.961  90.012  1.00  0.00           C
ATOM  10908 3C31 POPE8 276      16.671  87.711  88.672  1.00  0.00           C
ATOM  10911 4C31 POPE8 276      17.711  87.051  87.752  1.00  0.00           C
ATOM  10914 5C31 POPE8 276      17.841  87.761  86.402  1.00  0.00           C
ATOM  10917 6C31 POPE8 276      18.901  87.121  85.502  1.00  0.00           C
ATOM  10921  NH3 POPE9 277     139.683 109.401  61.852  1.00  0.00           N
ATOM  10925  C12 POPE9 277     138.783 108.451  61.112  1.00  0.00           C
ATOM  10928  C11 POPE9 277     138.953 106.991  61.612  1.00  0.00           C
ATOM  10931  P   POPE9 277     140.583 104.981  61.842  1.00  0.00           P
ATOM  10932  O13 POPE9 277     139.993 104.071  60.822  1.00  0.00           O
ATOM  10933  O14 POPE9 277     142.023 104.861  62.122  1.00  0.00           O
ATOM  10934  O11 POPE9 277     139.783 104.771  63.182  1.00  0.00           O
ATOM  10935  O12 POPE9 277     140.273 106.481  61.402  1.00  0.00           O
ATOM  10936  C1  POPE9 277     139.233 103.461  63.412  1.00  0.00           C
ATOM  10939  C2  POPE9 277     138.433 103.471  64.722  1.00  0.00           C
ATOM  10941  O21 POPE9 277     137.853 102.171  64.902  1.00  0.00           O
ATOM  10942  C21 POPE9 277     137.423 101.721  66.092  1.00  0.00           C
ATOM  10943  O22 POPE9 277     136.703 100.741  66.232  1.00  0.00           O
ATOM  10944  C22 POPE9 277     138.093 102.461  67.282  1.00  0.00           C
ATOM  10947  C3  POPE9 277     137.353 104.591  64.642  1.00  0.00           C
ATOM  10950  O31 POPE9 277     136.403 104.581  65.742  1.00  0.00           O
ATOM  10951  C31 POPE9 277     135.841 105.781  65.952  1.00  0.00           C
ATOM  10952  O32 POPE9 277     136.251 106.831  65.492  1.00  0.00           O
ATOM  10953  C32 POPE9 277     134.621 105.631  66.842  1.00  0.00           C
ATOM  10956  C23 POPE9 277     138.013 101.741  68.642  1.00  0.00           C
ATOM  10959  C24 POPE9 277     138.623 102.571  69.782  1.00  0.00           C
ATOM  10962  C25 POPE9 277     139.023 101.701  70.982  1.00  0.00           C
ATOM  10965  C26 POPE9 277     139.663 102.461  72.152  1.00  0.00           C
ATOM  10968  C27 POPE9 277     140.133 101.481  73.252  1.00  0.00           C
ATOM  10971  C28 POPE9 277     140.973 102.091  74.382  1.00  0.00           C
ATOM  10974  C29 POPE9 277     140.153 102.951  75.312  1.00  0.00           C
ATOM  10976 0C21 POPE9 277     139.863 102.681  76.602  1.00  0.00           C
ATOM  10978 1C21 POPE9 277     140.333 101.511  77.422  1.00  0.00           C
ATOM  10981 2C21 POPE9 277     140.323 101.861  78.922  1.00  0.00           C
ATOM  10984 3C21 POPE9 277     140.803 100.711  79.812  1.00  0.00           C
ATOM  10987 4C21 POPE9 277     141.003 101.141  81.282  1.00  0.00           C
ATOM  10990 5C21 POPE9 277     139.693 101.381  82.052  1.00  0.00           C
ATOM  10993 6C21 POPE9 277     139.733 102.661  82.892  1.00  0.00           C
ATOM  10996 7C21 POPE9 277     138.543 102.791  83.852  1.00  0.00           C
ATOM  10999 8C21 POPE9 277     138.573 104.101  84.652  1.00  0.00           C
ATOM  11003  C33 POPE9 277     134.811 106.121  68.292  1.00  0.00           C
ATOM  11006  C34 POPE9 277     133.461 106.121  69.002  1.00  0.00           C
ATOM  11009  C35 POPE9 277     133.541 106.361  70.512  1.00  0.00           C
ATOM  11012  C36 POPE9 277     132.201 106.031  71.182  1.00  0.00           C
ATOM  11015  C37 POPE9 277     132.231 106.041  72.712  1.00  0.00           C
ATOM  11018  C38 POPE9 277     131.061 105.271  73.342  1.00  0.00           C
ATOM  11021  C39 POPE9 277     129.681 105.531  72.712  1.00  0.00           C
ATOM  11024 0C31 POPE9 277     128.581 104.751  73.442  1.00  0.00           C
ATOM  11027 1C31 POPE9 277     127.231 104.711  72.722  1.00  0.00           C
ATOM  11030 2C31 POPE9 277     126.341 105.951  72.962  1.00  0.00           C
ATOM  11033 3C31 POPE9 277     124.951 105.771  72.342  1.00  0.00           C
ATOM  11036 4C31 POPE9 277     123.931 106.821  72.792  1.00  0.00           C
ATOM  11039 5C31 POPE9 277     122.521 106.521  72.272  1.00  0.00           C
ATOM  11042 6C31 POPE9 277     121.421 107.441  72.832  1.00  0.00           C
ATOM  11046  NH3 POPE  278     118.611   6.851 105.682  1.00  0.00           N
ATOM  11050  C12 POPE  278     117.811   6.071 106.662  1.00  0.00           C
ATOM  11053  C11 POPE  278     116.981   5.001 105.952  1.00  0.00           C
ATOM  11056  P   POPE  278     116.551   3.041 107.672  1.00  0.00           P
ATOM  11057  O13 POPE  278     117.911   3.261 108.192  1.00  0.00           O
ATOM  11058  O14 POPE  278     115.461   2.831 108.642  1.00  0.00           O
ATOM  11059  O11 POPE  278     116.491   1.881 106.602  1.00  0.00           O
ATOM  11060  O12 POPE  278     116.151   4.331 106.882  1.00  0.00           O
ATOM  11061  C1  POPE  278     117.581   1.481 105.792  1.00  0.00           C
ATOM  11064  C2  POPE  278     117.021   0.821 104.502  1.00  0.00           C
ATOM  11066  O21 POPE  278     117.881   1.101 103.392  1.00  0.00           O
ATOM  11067  C21 POPE  278     118.551   0.039 102.992  1.00  0.00           C
ATOM  11068  O22 POPE  278     118.761  -0.961 103.652  1.00  0.00           O
ATOM  11069  C22 POPE  278     118.831   0.189 101.502  1.00  0.00           C
ATOM  11072  C3  POPE  278     115.621   1.401 104.172  1.00  0.00           C
ATOM  11075  O31 POPE  278     115.131   0.971 102.882  1.00  0.00           O
ATOM  11076  C31 POPE  278     115.071   1.901 101.932  1.00  0.00           C
ATOM  11077  O32 POPE  278     115.291   3.091 102.082  1.00  0.00           O
ATOM  11078  C32 POPE  278     114.751   1.261 100.582  1.00  0.00           C
ATOM  11081  C23 POPE  278     119.831  -0.841 100.962  1.00  0.00           C
ATOM  11084  C24 POPE  278     119.911  -0.801  99.432  1.00  0.00           C
ATOM  11087  C25 POPE  278     120.541  -2.071  98.872  1.00  0.00           C
ATOM  11090  C26 POPE  278     120.271  -2.291  97.372  1.00  0.00           C
ATOM  11093  C27 POPE  278     120.801  -3.661  96.942  1.00  0.00           C
ATOM  11096  C28 POPE  278     120.491  -4.061  95.492  1.00  0.00           C
ATOM  11099  C29 POPE  278     121.321  -3.281  94.502  1.00  0.00           C
ATOM  11101 0C21 POPE  278     121.021  -3.061  93.222  1.00  0.00           C
ATOM  11103 1C21 POPE  278     119.781  -3.521  92.482  1.00  0.00           C
ATOM  11106 2C21 POPE  278     119.131  -2.301  91.842  1.00  0.00           C
ATOM  11109 3C21 POPE  278     118.051  -2.641  90.802  1.00  0.00           C
ATOM  11112 4C21 POPE  278     117.571  -1.361  90.142  1.00  0.00           C
ATOM  11115 5C21 POPE  278     116.501  -1.581  89.082  1.00  0.00           C
ATOM  11118 6C21 POPE  278     116.031  -0.231  88.552  1.00  0.00           C
ATOM  11121 7C21 POPE  278     114.971  -0.371  87.472  1.00  0.00           C
ATOM  11124 8C21 POPE  278     114.461   0.991  87.032  1.00  0.00           C
ATOM  11128  C33 POPE  278     113.321   1.571 100.102  1.00  0.00           C
ATOM  11131  C34 POPE  278     113.251   2.221  98.712  1.00  0.00           C
ATOM  11134  C35 POPE  278     113.511   3.741  98.722  1.00  0.00           C
ATOM  11137  C36 POPE  278     112.991   4.391  97.422  1.00  0.00           C
ATOM  11140  C37 POPE  278     113.321   5.881  97.282  1.00  0.00           C
ATOM  11143  C38 POPE  278     112.591   6.531  96.082  1.00  0.00           C
ATOM  11146  C39 POPE  278     113.051   7.971  95.792  1.00  0.00           C
ATOM  11149 0C31 POPE  278     112.451   8.561  94.512  1.00  0.00           C
ATOM  11152 1C31 POPE  278     113.131   9.871  94.072  1.00  0.00           C
ATOM  11155 2C31 POPE  278     112.481  10.521  92.842  1.00  0.00           C
ATOM  11158 3C31 POPE  278     113.291  11.731  92.322  1.00  0.00           C
ATOM  11161 4C31 POPE  278     112.451  12.811  91.652  1.00  0.00           C
ATOM  11164 5C31 POPE  278     113.311  13.971  91.132  1.00  0.00           C
ATOM  11167 6C31 POPE  278     112.511  15.231  90.812  1.00  0.00           C
ATOM  11171  NH3 POPE  279      38.531  18.621  64.582  1.00  0.00           N
ATOM  11175  C12 POPE  279      37.321  19.481  64.432  1.00  0.00           C
ATOM  11178  C11 POPE  279      37.631  20.711  63.572  1.00  0.00           C
ATOM  11181  P   POPE  279      35.261  21.431  62.692  1.00  0.00           P
ATOM  11182  O13 POPE  279      35.271  20.051  62.122  1.00  0.00           O
ATOM  11183  O14 POPE  279      35.261  22.531  61.692  1.00  0.00           O
ATOM  11184  O11 POPE  279      34.061  21.601  63.722  1.00  0.00           O
ATOM  11185  O12 POPE  279      36.541  21.611  63.612  1.00  0.00           O
ATOM  11186  C1  POPE  279      34.061  20.751  64.882  1.00  0.00           C
ATOM  11189  C2  POPE  279      33.171  21.231  66.072  1.00  0.00           C
ATOM  11191  O21 POPE  279      33.491  20.521  67.292  1.00  0.00           O
ATOM  11192  C21 POPE  279      34.581  20.931  67.932  1.00  0.00           C
ATOM  11193  O22 POPE  279      35.351  21.791  67.542  1.00  0.00           O
ATOM  11194  C22 POPE  279      34.711  20.191  69.272  1.00  0.00           C
ATOM  11197  C3  POPE  279      31.641  21.071  65.782  1.00  0.00           C
ATOM  11200  O31 POPE  279      30.861  20.911  66.982  1.00  0.00           O
ATOM  11201  C31 POPE  279      30.841  21.931  67.822  1.00  0.00           C
ATOM  11202  O32 POPE  279      31.171  23.081  67.582  1.00  0.00           O
ATOM  11203  C32 POPE  279      30.451  21.351  69.192  1.00  0.00           C
ATOM  11206  C23 POPE  279      35.481  20.971  70.372  1.00  0.00           C
ATOM  11209  C24 POPE  279      35.951  20.061  71.522  1.00  0.00           C
ATOM  11212  C25 POPE  279      36.361  20.821  72.792  1.00  0.00           C
ATOM  11215  C26 POPE  279      35.161  21.101  73.712  1.00  0.00           C
ATOM  11218  C27 POPE  279      35.561  21.771  75.032  1.00  0.00           C
ATOM  11221  C28 POPE  279      34.411  22.001  76.022  1.00  0.00           C
ATOM  11224  C29 POPE  279      33.681  20.721  76.362  1.00  0.00           C
ATOM  11226 0C21 POPE  279      33.701  20.071  77.542  1.00  0.00           C
ATOM  11228 1C21 POPE  279      34.421  20.511  78.792  1.00  0.00           C
ATOM  11231 2C21 POPE  279      33.691  21.671  79.512  1.00  0.00           C
ATOM  11234 3C21 POPE  279      32.231  21.371  79.882  1.00  0.00           C
ATOM  11237 4C21 POPE  279      31.501  22.641  80.332  1.00  0.00           C
ATOM  11240 5C21 POPE  279      29.971  22.521  80.372  1.00  0.00           C
ATOM  11243 6C21 POPE  279      29.461  21.591  81.472  1.00  0.00           C
ATOM  11246 7C21 POPE  279      27.951  21.701  81.702  1.00  0.00           C
ATOM  11249 8C21 POPE  279      27.501  21.041  82.992  1.00  0.00           C
ATOM  11253  C33 POPE  279      30.491  22.391  70.342  1.00  0.00           C
ATOM  11256  C34 POPE  279      31.011  21.831  71.672  1.00  0.00           C
ATOM  11259  C35 POPE  279      30.031  20.911  72.402  1.00  0.00           C
ATOM  11262  C36 POPE  279      30.511  20.601  73.832  1.00  0.00           C
ATOM  11265  C37 POPE  279      29.401  20.071  74.742  1.00  0.00           C
ATOM  11268  C38 POPE  279      29.871  19.981  76.202  1.00  0.00           C
ATOM  11271  C39 POPE  279      28.831  19.401  77.162  1.00  0.00           C
ATOM  11274 0C31 POPE  279      28.741  17.871  77.112  1.00  0.00           C
ATOM  11277 1C31 POPE  279      27.651  17.321  78.052  1.00  0.00           C
ATOM  11280 2C31 POPE  279      27.551  15.791  77.992  1.00  0.00           C
ATOM  11283 3C31 POPE  279      26.461  15.211  78.902  1.00  0.00           C
ATOM  11286 4C31 POPE  279      25.041  15.601  78.482  1.00  0.00           C
ATOM  11289 5C31 POPE  279      23.981  14.751  79.182  1.00  0.00           C
ATOM  11292 6C31 POPE  279      22.551  15.081  78.752  1.00  0.00           C
ATOM  11296  NH3 POPE  280      93.371   5.751  65.092  1.00  0.00           N
ATOM  11300  C12 POPE  280      94.771   5.801  64.582  1.00  0.00           C
ATOM  11303  C11 POPE  280      95.771   5.751  65.742  1.00  0.00           C
ATOM  11306  P   POPE  280      98.221   6.571  65.142  1.00  0.00           P
ATOM  11307  O13 POPE  280      99.451   5.881  64.692  1.00  0.00           O
ATOM  11308  O14 POPE  280      97.761   7.781  64.422  1.00  0.00           O
ATOM  11309  O11 POPE  280      98.351   6.911  66.702  1.00  0.00           O
ATOM  11310  O12 POPE  280      97.051   5.521  65.182  1.00  0.00           O
ATOM  11311  C1  POPE  280      99.611   6.621  67.322  1.00  0.00           C
ATOM  11314  C2  POPE  280      99.761   7.301  68.702  1.00  0.00           C
ATOM  11316  O21 POPE  280      98.831   6.761  69.662  1.00  0.00           O
ATOM  11317  C21 POPE  280      99.131   5.531  70.032  1.00  0.00           C
ATOM  11318  O22 POPE  280     100.201   4.981  69.872  1.00  0.00           O
ATOM  11319  C22 POPE  280      97.951   4.931  70.782  1.00  0.00           C
ATOM  11322  C3  POPE  280      99.551   8.821  68.512  1.00  0.00           C
ATOM  11325  O31 POPE  280     100.051   9.581  69.622  1.00  0.00           O
ATOM  11326  C31 POPE  280      99.311   9.781  70.722  1.00  0.00           C
ATOM  11327  O32 POPE  280      99.801  10.101  71.792  1.00  0.00           O
ATOM  11328  C32 POPE  280      97.801   9.631  70.522  1.00  0.00           C
ATOM  11331  C23 POPE  280      98.121   5.101  72.312  1.00  0.00           C
ATOM  11334  C24 POPE  280      97.061   4.341  73.112  1.00  0.00           C
ATOM  11337  C25 POPE  280      97.401   4.271  74.612  1.00  0.00           C
ATOM  11340  C26 POPE  280      98.511   3.251  74.892  1.00  0.00           C
ATOM  11343  C27 POPE  280      98.941   3.171  76.362  1.00  0.00           C
ATOM  11346  C28 POPE  280     100.001   2.071  76.552  1.00  0.00           C
ATOM  11349  C29 POPE  280     100.921   2.301  77.732  1.00  0.00           C
ATOM  11351 0C21 POPE  280     100.801   1.751  78.952  1.00  0.00           C
ATOM  11353 1C21 POPE  280      99.711   0.841  79.442  1.00  0.00           C
ATOM  11356 2C21 POPE  280      99.091   1.341  80.762  1.00  0.00           C
ATOM  11359 3C21 POPE  280     100.101   1.371  81.922  1.00  0.00           C
ATOM  11362 4C21 POPE  280      99.531   1.941  83.232  1.00  0.00           C
ATOM  11365 5C21 POPE  280      98.421   1.101  83.832  1.00  0.00           C
ATOM  11368 6C21 POPE  280      98.011   1.641  85.192  1.00  0.00           C
ATOM  11371 7C21 POPE  280      96.821   0.891  85.782  1.00  0.00           C
ATOM  11374 8C21 POPE  280      96.321   1.541  87.062  1.00  0.00           C
ATOM  11378  C33 POPE  280      97.011  10.241  71.712  1.00  0.00           C
ATOM  11381  C34 POPE  280      95.561   9.751  71.792  1.00  0.00           C
ATOM  11384  C35 POPE  280      95.311   8.571  72.762  1.00  0.00           C
ATOM  11387  C36 POPE  280      95.711   8.901  74.202  1.00  0.00           C
ATOM  11390  C37 POPE  280      95.211   7.931  75.272  1.00  0.00           C
ATOM  11393  C38 POPE  280      95.821   8.291  76.632  1.00  0.00           C
ATOM  11396  C39 POPE  280      95.161   7.611  77.832  1.00  0.00           C
ATOM  11399 0C31 POPE  280      95.811   8.061  79.152  1.00  0.00           C
ATOM  11402 1C31 POPE  280      94.981   7.681  80.382  1.00  0.00           C
ATOM  11405 2C31 POPE  280      95.571   8.201  81.702  1.00  0.00           C
ATOM  11408 3C31 POPE  280      95.751   9.731  81.742  1.00  0.00           C
ATOM  11411 4C31 POPE  280      95.991  10.281  83.152  1.00  0.00           C
ATOM  11414 5C31 POPE  280      96.191  11.801  83.172  1.00  0.00           C
ATOM  11417 6C31 POPE  280      96.281  12.371  84.592  1.00  0.00           C
ATOM  11421  NH3 POPE  281     106.671  46.871 110.012  1.00  0.00           N
ATOM  11425  C12 POPE  281     107.511  47.331 111.172  1.00  0.00           C
ATOM  11428  C11 POPE  281     108.521  48.431 110.782  1.00  0.00           C
ATOM  11431  P   POPE  281     108.381  50.971 110.012  1.00  0.00           P
ATOM  11432  O13 POPE  281     107.401  51.731 110.812  1.00  0.00           O
ATOM  11433  O14 POPE  281     109.811  51.101 110.312  1.00  0.00           O
ATOM  11434  O11 POPE  281     108.171  51.371 108.492  1.00  0.00           O
ATOM  11435  O12 POPE  281     107.871  49.461 110.022  1.00  0.00           O
ATOM  11436  C1  POPE  281     107.811  50.431 107.482  1.00  0.00           C
ATOM  11439  C2  POPE  281     109.051  49.681 106.892  1.00  0.00           C
ATOM  11441  O21 POPE  281     109.701  50.401 105.812  1.00  0.00           O
ATOM  11442  C21 POPE  281     109.031  50.491 104.682  1.00  0.00           C
ATOM  11443  O22 POPE  281     107.841  50.271 104.522  1.00  0.00           O
ATOM  11444  C22 POPE  281     109.961  50.841 103.522  1.00  0.00           C
ATOM  11447  C3  POPE  281     108.701  48.211 106.492  1.00  0.00           C
ATOM  11450  O31 POPE  281     109.721  47.621 105.652  1.00  0.00           O
ATOM  11451  C31 POPE  281     109.401  46.411 105.202  1.00  0.00           C
ATOM  11452  O32 POPE  281     109.701  45.361 105.722  1.00  0.00           O
ATOM  11453  C32 POPE  281     108.601  46.501 103.912  1.00  0.00           C
ATOM  11456  C23 POPE  281     109.181  50.611 102.212  1.00  0.00           C
ATOM  11459  C24 POPE  281     110.041  50.711 100.952  1.00  0.00           C
ATOM  11462  C25 POPE  281     109.291  50.151  99.732  1.00  0.00           C
ATOM  11465  C26 POPE  281     110.161  50.071  98.472  1.00  0.00           C
ATOM  11468  C27 POPE  281     109.451  49.361  97.312  1.00  0.00           C
ATOM  11471  C28 POPE  281     110.421  49.011  96.162  1.00  0.00           C
ATOM  11474  C29 POPE  281     109.771  48.071  95.162  1.00  0.00           C
ATOM  11476 0C21 POPE  281     109.811  48.151  93.822  1.00  0.00           C
ATOM  11478 1C21 POPE  281     110.521  49.191  92.982  1.00  0.00           C
ATOM  11481 2C21 POPE  281     109.581  49.941  92.032  1.00  0.00           C
ATOM  11484 3C21 POPE  281     110.371  50.991  91.242  1.00  0.00           C
ATOM  11487 4C21 POPE  281     109.531  51.871  90.292  1.00  0.00           C
ATOM  11490 5C21 POPE  281     110.381  53.041  89.782  1.00  0.00           C
ATOM  11493 6C21 POPE  281     109.741  53.871  88.672  1.00  0.00           C
ATOM  11496 7C21 POPE  281     110.611  55.071  88.292  1.00  0.00           C
ATOM  11499 8C21 POPE  281     110.011  55.911  87.152  1.00  0.00           C
ATOM  11503  C33 POPE  281     109.391  46.041 102.672  1.00  0.00           C
ATOM  11506  C34 POPE  281     108.451  45.711 101.502  1.00  0.00           C
ATOM  11509  C35 POPE  281     109.101  44.831 100.422  1.00  0.00           C
ATOM  11512  C36 POPE  281     109.191  43.351 100.832  1.00  0.00           C
ATOM  11515  C37 POPE  281     109.711  42.461  99.702  1.00  0.00           C
ATOM  11518  C38 POPE  281     109.751  40.971 100.062  1.00  0.00           C
ATOM  11521  C39 POPE  281     110.381  40.091  98.972  1.00  0.00           C
ATOM  11524 0C31 POPE  281     109.561  40.131  97.672  1.00  0.00           C
ATOM  11527 1C31 POPE  281     109.961  39.061  96.642  1.00  0.00           C
ATOM  11530 2C31 POPE  281     108.871  38.841  95.572  1.00  0.00           C
ATOM  11533 3C31 POPE  281     108.461  40.131  94.842  1.00  0.00           C
ATOM  11536 4C31 POPE  281     107.341  39.901  93.812  1.00  0.00           C
ATOM  11539 5C31 POPE  281     106.951  41.201  93.082  1.00  0.00           C
ATOM  11542 6C31 POPE  281     105.721  41.071  92.182  1.00  0.00           C
ATOM  11546  NH3 POPE  282      10.531 124.231 102.372  1.00  0.00           N
ATOM  11550  C12 POPE  282      10.951 124.481 103.802  1.00  0.00           C
ATOM  11553  C11 POPE  282       9.771 124.951 104.682  1.00  0.00           C
ATOM  11556  P   POPE  282       8.171 122.871 104.382  1.00  0.00           P
ATOM  11557  O13 POPE  282       7.231 122.151 105.272  1.00  0.00           O
ATOM  11558  O14 POPE  282       9.121 122.101 103.532  1.00  0.00           O
ATOM  11559  O11 POPE  282       7.391 123.871 103.452  1.00  0.00           O
ATOM  11560  O12 POPE  282       8.991 123.901 105.252  1.00  0.00           O
ATOM  11561  C1  POPE  282       6.511 123.391 102.432  1.00  0.00           C
ATOM  11564  C2  POPE  282       6.991 123.761 101.002  1.00  0.00           C
ATOM  11566  O21 POPE  282       8.241 123.101 100.712  1.00  0.00           O
ATOM  11567  C21 POPE  282       8.601 122.841  99.432  1.00  0.00           C
ATOM  11568  O22 POPE  282       9.771 122.671  99.122  1.00  0.00           O
ATOM  11569  C22 POPE  282       7.461 122.771  98.412  1.00  0.00           C
ATOM  11572  C3  POPE  282       7.171 125.291 100.842  1.00  0.00           C
ATOM  11575  O31 POPE  282       7.761 125.611  99.572  1.00  0.00           O
ATOM  11576  C31 POPE  282       8.131 126.901  99.502  1.00  0.00           C
ATOM  11577  O32 POPE  282       8.041 127.671 100.432  1.00  0.00           O
ATOM  11578  C32 POPE  282       8.771 127.211  98.142  1.00  0.00           C
ATOM  11581  C23 POPE  282       7.871 122.231  97.022  1.00  0.00           C
ATOM  11584  C24 POPE  282       6.711 122.421  96.032  1.00  0.00           C
ATOM  11587  C25 POPE  282       6.661 121.381  94.902  1.00  0.00           C
ATOM  11590  C26 POPE  282       7.741 121.541  93.832  1.00  0.00           C
ATOM  11593  C27 POPE  282       7.561 120.511  92.702  1.00  0.00           C
ATOM  11596  C28 POPE  282       8.701 120.491  91.662  1.00  0.00           C
ATOM  11599  C29 POPE  282       9.001 119.081  91.202  1.00  0.00           C
ATOM  11601 0C21 POPE  282       9.641 118.731  90.072  1.00  0.00           C
ATOM  11603 1C21 POPE  282      10.191 119.671  89.022  1.00  0.00           C
ATOM  11606 2C21 POPE  282       9.511 119.441  87.662  1.00  0.00           C
ATOM  11609 3C21 POPE  282       9.691 118.021  87.112  1.00  0.00           C
ATOM  11612 4C21 POPE  282       9.391 117.881  85.612  1.00  0.00           C
ATOM  11615 5C21 POPE  282       7.971 118.301  85.202  1.00  0.00           C
ATOM  11618 6C21 POPE  282       7.811 118.381  83.682  1.00  0.00           C
ATOM  11621 7C21 POPE  282       6.451 118.941  83.252  1.00  0.00           C
ATOM  11624 8C21 POPE  282       6.361 119.231  81.752  1.00  0.00           C
ATOM  11628  C33 POPE  282       9.021 125.981  97.242  1.00  0.00           C
ATOM  11631  C34 POPE  282       9.571 126.391  95.872  1.00  0.00           C
ATOM  11634  C35 POPE  282       9.721 125.191  94.932  1.00  0.00           C
ATOM  11637  C36 POPE  282      10.031 125.581  93.472  1.00  0.00           C
ATOM  11640  C37 POPE  282       9.301 124.661  92.482  1.00  0.00           C
ATOM  11643  C38 POPE  282       9.131 125.241  91.072  1.00  0.00           C
ATOM  11646  C39 POPE  282      10.351 125.081  90.162  1.00  0.00           C
ATOM  11649 0C31 POPE  282      10.011 125.511  88.732  1.00  0.00           C
ATOM  11652 1C31 POPE  282      11.211 125.491  87.792  1.00  0.00           C
ATOM  11655 2C31 POPE  282      10.821 125.801  86.342  1.00  0.00           C
ATOM  11658 3C31 POPE  282      10.251 124.591  85.602  1.00  0.00           C
ATOM  11661 4C31 POPE  282      10.251 124.781  84.082  1.00  0.00           C
ATOM  11664 5C31 POPE  282       9.711 123.551  83.342  1.00  0.00           C
ATOM  11667 6C31 POPE  282       9.681 123.721  81.822  1.00  0.00           C
ATOM  11671  NH3 POPE  283       1.891  92.151  63.582  1.00  0.00           N
ATOM  11675  C12 POPE  283       2.681  91.071  62.912  1.00  0.00           C
ATOM  11678  C11 POPE  283       4.141  91.091  63.362  1.00  0.00           C
ATOM  11681  P   POPE  283       6.231  89.501  63.182  1.00  0.00           P
ATOM  11682  O13 POPE  283       6.811  89.931  61.892  1.00  0.00           O
ATOM  11683  O14 POPE  283       6.441  88.091  63.602  1.00  0.00           O
ATOM  11684  O11 POPE  283       6.821  90.441  64.312  1.00  0.00           O
ATOM  11685  O12 POPE  283       4.681  89.791  63.152  1.00  0.00           O
ATOM  11686  C1  POPE  283       6.421  90.421  65.682  1.00  0.00           C
ATOM  11689  C2  POPE  283       7.351  89.511  66.552  1.00  0.00           C
ATOM  11691  O21 POPE  283       7.421  89.961  67.912  1.00  0.00           O
ATOM  11692  C21 POPE  283       6.301  89.901  68.602  1.00  0.00           C
ATOM  11693  O22 POPE  283       5.251  89.421  68.222  1.00  0.00           O
ATOM  11694  C22 POPE  283       6.561  90.421  70.022  1.00  0.00           C
ATOM  11697  C3  POPE  283       8.801  89.481  65.972  1.00  0.00           C
ATOM  11700  O31 POPE  283       9.811  89.191  66.952  1.00  0.00           O
ATOM  11701  C31 POPE  283       9.761  87.981  67.492  1.00  0.00           C
ATOM  11702  O32 POPE  283       9.111  87.041  67.062  1.00  0.00           O
ATOM  11703  C32 POPE  283      10.651  87.961  68.742  1.00  0.00           C
ATOM  11706  C23 POPE  283       5.431  91.321  70.562  1.00  0.00           C
ATOM  11709  C24 POPE  283       4.621  90.711  71.732  1.00  0.00           C
ATOM  11712  C25 POPE  283       5.461  90.471  72.992  1.00  0.00           C
ATOM  11715  C26 POPE  283       4.621  90.051  74.212  1.00  0.00           C
ATOM  11718  C27 POPE  283       5.501  89.551  75.372  1.00  0.00           C
ATOM  11721  C28 POPE  283       4.761  89.561  76.722  1.00  0.00           C
ATOM  11724  C29 POPE  283       5.431  88.681  77.752  1.00  0.00           C
ATOM  11726 0C21 POPE  283       4.941  88.401  78.972  1.00  0.00           C
ATOM  11728 1C21 POPE  283       3.661  88.951  79.552  1.00  0.00           C
ATOM  11731 2C21 POPE  283       3.751  89.181  81.072  1.00  0.00           C
ATOM  11734 3C21 POPE  283       3.751  87.891  81.902  1.00  0.00           C
ATOM  11737 4C21 POPE  283       3.741  88.191  83.412  1.00  0.00           C
ATOM  11740 5C21 POPE  283       3.561  86.951  84.302  1.00  0.00           C
ATOM  11743 6C21 POPE  283       2.181  86.311  84.182  1.00  0.00           C
ATOM  11746 7C21 POPE  283       1.961  85.151  85.162  1.00  0.00           C
ATOM  11749 8C21 POPE  283       0.571  84.521  84.972  1.00  0.00           C
ATOM  11753  C33 POPE  283       9.871  87.641  70.032  1.00  0.00           C
ATOM  11756  C34 POPE  283      10.801  87.471  71.242  1.00  0.00           C
ATOM  11759  C35 POPE  283      10.061  87.371  72.592  1.00  0.00           C
ATOM  11762  C36 POPE  283       9.651  85.951  73.012  1.00  0.00           C
ATOM  11765  C37 POPE  283       8.941  85.971  74.372  1.00  0.00           C
ATOM  11768  C38 POPE  283       8.451  84.601  74.852  1.00  0.00           C
ATOM  11771  C39 POPE  283       7.631  84.701  76.152  1.00  0.00           C
ATOM  11774 0C31 POPE  283       8.491  84.851  77.422  1.00  0.00           C
ATOM  11777 1C31 POPE  283       7.631  85.241  78.632  1.00  0.00           C
ATOM  11780 2C31 POPE  283       8.341  85.071  79.982  1.00  0.00           C
ATOM  11783 3C31 POPE  283       7.381  85.211  81.172  1.00  0.00           C
ATOM  11786 4C31 POPE  283       6.501  83.971  81.382  1.00  0.00           C
ATOM  11789 5C31 POPE  283       5.371  84.201  82.402  1.00  0.00           C
ATOM  11792 6C31 POPE  283       4.561  82.951  82.722  1.00  0.00           C
ATOM  11796  NH3 POPE  284     132.301  65.801 103.972  1.00  0.00           N
ATOM  11800  C12 POPE  284     131.011  65.871 104.742  1.00  0.00           C
ATOM  11803  C11 POPE  284     130.381  67.261 104.662  1.00  0.00           C
ATOM  11806  P   POPE  284     128.371  68.401 105.942  1.00  0.00           P
ATOM  11807  O13 POPE  284     127.231  67.651 106.482  1.00  0.00           O
ATOM  11808  O14 POPE  284     128.791  69.611 106.692  1.00  0.00           O
ATOM  11809  O11 POPE  284     128.041  68.841 104.462  1.00  0.00           O
ATOM  11810  O12 POPE  284     129.601  67.441 105.832  1.00  0.00           O
ATOM  11811  C1  POPE  284     128.541  70.031 103.882  1.00  0.00           C
ATOM  11814  C2  POPE  284     127.581  70.541 102.772  1.00  0.00           C
ATOM  11816  O21 POPE  284     128.391  71.021 101.692  1.00  0.00           O
ATOM  11817  C21 POPE  284     128.311  70.341 100.572  1.00  0.00           C
ATOM  11818  O22 POPE  284     127.661  69.331 100.382  1.00  0.00           O
ATOM  11819  C22 POPE  284     129.191  71.021  99.532  1.00  0.00           C
ATOM  11822  C3  POPE  284     126.631  71.671 103.262  1.00  0.00           C
ATOM  11825  O31 POPE  284     125.361  71.681 102.582  1.00  0.00           O
ATOM  11826  C31 POPE  284     125.331  72.121 101.322  1.00  0.00           C
ATOM  11827  O32 POPE  284     126.281  72.551 100.702  1.00  0.00           O
ATOM  11828  C32 POPE  284     123.901  72.051 100.812  1.00  0.00           C
ATOM  11831  C23 POPE  284     128.531  71.001  98.142  1.00  0.00           C
ATOM  11834  C24 POPE  284     129.451  71.611  97.082  1.00  0.00           C
ATOM  11837  C25 POPE  284     128.821  71.611  95.692  1.00  0.00           C
ATOM  11840  C26 POPE  284     128.641  70.201  95.092  1.00  0.00           C
ATOM  11843  C27 POPE  284     127.961  70.301  93.732  1.00  0.00           C
ATOM  11846  C28 POPE  284     127.911  68.981  92.942  1.00  0.00           C
ATOM  11849  C29 POPE  284     127.481  69.271  91.522  1.00  0.00           C
ATOM  11851 0C21 POPE  284     128.291  69.681  90.522  1.00  0.00           C
ATOM  11853 1C21 POPE  284     129.781  69.891  90.622  1.00  0.00           C
ATOM  11856 2C21 POPE  284     130.291  71.301  90.262  1.00  0.00           C
ATOM  11859 3C21 POPE  284     130.341  71.591  88.752  1.00  0.00           C
ATOM  11862 4C21 POPE  284     131.321  72.731  88.432  1.00  0.00           C
ATOM  11865 5C21 POPE  284     131.451  73.081  86.932  1.00  0.00           C
ATOM  11868 6C21 POPE  284     132.381  72.151  86.142  1.00  0.00           C
ATOM  11871 7C21 POPE  284     132.631  72.671  84.712  1.00  0.00           C
ATOM  11874 8C21 POPE  284     133.671  71.871  83.922  1.00  0.00           C
ATOM  11878  C33 POPE  284     123.611  72.411  99.342  1.00  0.00           C
ATOM  11881  C34 POPE  284     122.121  72.221  98.992  1.00  0.00           C
ATOM  11884  C35 POPE  284     121.881  71.511  97.642  1.00  0.00           C
ATOM  11887  C36 POPE  284     120.401  71.471  97.242  1.00  0.00           C
ATOM  11890  C37 POPE  284     120.131  70.631  95.982  1.00  0.00           C
ATOM  11893  C38 POPE  284     118.671  70.681  95.512  1.00  0.00           C
ATOM  11896  C39 POPE  284     118.061  69.291  95.272  1.00  0.00           C
ATOM  11899 0C31 POPE  284     118.741  68.511  94.142  1.00  0.00           C
ATOM  11902 1C31 POPE  284     118.061  67.171  93.842  1.00  0.00           C
ATOM  11905 2C31 POPE  284     118.531  66.591  92.502  1.00  0.00           C
ATOM  11908 3C31 POPE  284     117.991  65.181  92.222  1.00  0.00           C
ATOM  11911 4C31 POPE  284     116.491  65.131  91.922  1.00  0.00           C
ATOM  11914 5C31 POPE  284     116.021  63.711  91.572  1.00  0.00           C
ATOM  11917 6C31 POPE  284     114.561  63.651  91.092  1.00  0.00           C
ATOM  11921  NH3 POPE  285      35.151  45.601  67.322  1.00  0.00           N
ATOM  11925  C12 POPE  285      34.831  46.671  66.302  1.00  0.00           C
ATOM  11928  C11 POPE  285      36.071  46.971  65.442  1.00  0.00           C
ATOM  11931  P   POPE  285      35.481  49.461  64.772  1.00  0.00           P
ATOM  11932  O13 POPE  285      36.491  50.281  64.062  1.00  0.00           O
ATOM  11933  O14 POPE  285      34.061  49.621  64.392  1.00  0.00           O
ATOM  11934  O11 POPE  285      35.621  49.551  66.342  1.00  0.00           O
ATOM  11935  O12 POPE  285      35.821  47.961  64.472  1.00  0.00           O
ATOM  11936  C1  POPE  285      36.831  49.791  67.072  1.00  0.00           C
ATOM  11939  C2  POPE  285      36.821  49.031  68.442  1.00  0.00           C
ATOM  11941  O21 POPE  285      36.711  49.971  69.532  1.00  0.00           O
ATOM  11942  C21 POPE  285      36.151  49.481  70.632  1.00  0.00           C
ATOM  11943  O22 POPE  285      35.471  48.481  70.702  1.00  0.00           O
ATOM  11944  C22 POPE  285      36.751  50.201  71.852  1.00  0.00           C
ATOM  11947  C3  POPE  285      38.091  48.151  68.622  1.00  0.00           C
ATOM  11950  O31 POPE  285      38.201  47.601  69.952  1.00  0.00           O
ATOM  11951  C31 POPE  285      37.511  46.501  70.222  1.00  0.00           C
ATOM  11952  O32 POPE  285      36.861  45.851  69.422  1.00  0.00           O
ATOM  11953  C32 POPE  285      37.541  46.281  71.742  1.00  0.00           C
ATOM  11956  C23 POPE  285      35.911  50.061  73.142  1.00  0.00           C
ATOM  11959  C24 POPE  285      36.721  49.781  74.432  1.00  0.00           C
ATOM  11962  C25 POPE  285      36.911  48.291  74.722  1.00  0.00           C
ATOM  11965  C26 POPE  285      37.301  47.971  76.182  1.00  0.00           C
ATOM  11968  C27 POPE  285      37.141  46.471  76.472  1.00  0.00           C
ATOM  11971  C28 POPE  285      37.711  45.991  77.822  1.00  0.00           C
ATOM  11974  C29 POPE  285      36.951  46.491  79.032  1.00  0.00           C
ATOM  11976 0C21 POPE  285      36.071  45.791  79.782  1.00  0.00           C
ATOM  11978 1C21 POPE  285      35.581  44.391  79.512  1.00  0.00           C
[truncated: 2,015,144 more chars]
