# Supplementary material for: Characterizing Membrane Association and Periplasmic Transfer of Bacterial Lipoproteins through Molecular Dynamics Simulations
Source: Structure. 2020 Apr 7;28(4):475–487.e3. doi: 10.1016/j.str.2020.01.012 (PMC7139219; doi:10.1016/j.str.2020.01.012)
Supplement: Data S1. Final Coordinates from Simulations (Y–Z), Related to Figure 3 [file mmc3.zip › Y-Z/YAEF-5-atomistic.pdb]

TITLE     Protein
REMARK    THIS IS A SIMULATION BOX
CRYST1  136.552  136.552  204.854  90.00  90.00  90.00 P 1           1
MODEL        1
ATOM      1  N   CYSTA   1      71.696  76.026  99.522  1.00  0.00           N
ATOM      3  CA  CYSTA   1      71.156  77.326  99.162  1.00  0.00           C
ATOM      5  C   CYSTA   1      69.796  77.246  98.442  1.00  0.00           C
ATOM      6  O   CYSTA   1      69.716  77.206  97.222  1.00  0.00           O
ATOM      7  CB  CYSTA   1      72.186  78.116  98.302  1.00  0.00           C
ATOM     10  SG  CYSTA   1      71.646  79.806  97.902  1.00  0.00           S
ATOM     11  C1  CYSTA   1      71.956  79.766  96.112  1.00  0.00           C
ATOM     14  CA1 CYSTA   1      71.166  75.406 100.582  1.00  0.00           C
ATOM     15  OA1 CYSTA   1      71.406  75.876 101.682  1.00  0.00           O
ATOM     16  CA2 CYSTA   1      70.176  74.296 100.452  1.00  0.00           C
ATOM     19  C11 CYSTA   1      73.286  80.396  95.652  1.00  0.00           C
ATOM     21  O11 CYSTA   1      74.386  79.556  96.042  1.00  0.00           O
ATOM     22  CX1 CYSTA   1      75.016  78.686  95.262  1.00  0.00           C
ATOM     23  OX1 CYSTA   1      75.696  77.766  95.702  1.00  0.00           O
ATOM     24  CX2 CYSTA   1      74.906  78.936  93.752  1.00  0.00           C
ATOM     27  C12 CYSTA   1      73.456  81.826  96.252  1.00  0.00           C
ATOM     30  O12 CYSTA   1      74.636  82.506  95.812  1.00  0.00           O
ATOM     31  CD1 CYSTA   1      74.596  83.026  94.602  1.00  0.00           C
ATOM     32  OD1 CYSTA   1      73.696  82.896  93.782  1.00  0.00           O
ATOM     33  CD2 CYSTA   1      75.866  83.816  94.372  1.00  0.00           C
ATOM     36  CA3 CYSTA   1      70.816  72.896 100.422  1.00  0.00           C
ATOM     39  CA4 CYSTA   1      69.746  71.816 100.252  1.00  0.00           C
ATOM     42  CA5 CYSTA   1      70.246  70.656  99.392  1.00  0.00           C
ATOM     45  CA6 CYSTA   1      70.356  71.036  97.902  1.00  0.00           C
ATOM     48  CA7 CYSTA   1      71.106  69.976  97.092  1.00  0.00           C
ATOM     51  CA8 CYSTA   1      70.956  70.216  95.582  1.00  0.00           C
ATOM     54  CA9 CYSTA   1      71.726  69.196  94.742  1.00  0.00           C
ATOM     57 0CA1 CYSTA   1      71.306  69.136  93.262  1.00  0.00           C
ATOM     60 1CA1 CYSTA   1      71.626  70.386  92.432  1.00  0.00           C
ATOM     63 2CA1 CYSTA   1      70.476  71.406  92.332  1.00  0.00           C
ATOM     66 3CA1 CYSTA   1      70.716  72.436  91.212  1.00  0.00           C
ATOM     69 4CA1 CYSTA   1      69.556  73.436  91.032  1.00  0.00           C
ATOM     72 5CA1 CYSTA   1      69.776  74.396  89.862  1.00  0.00           C
ATOM     75 6CA1 CYSTA   1      68.666  75.436  89.702  1.00  0.00           C
ATOM     79  CD3 CYSTA   1      77.056  82.896  94.042  1.00  0.00           C
ATOM     82  CD4 CYSTA   1      77.406  81.936  95.192  1.00  0.00           C
ATOM     85  CD5 CYSTA   1      78.736  81.196  95.012  1.00  0.00           C
ATOM     88  CD6 CYSTA   1      78.876  80.476  93.662  1.00  0.00           C
ATOM     91  CD7 CYSTA   1      79.526  81.346  92.592  1.00  0.00           C
ATOM     94  CD8 CYSTA   1      80.006  80.536  91.392  1.00  0.00           C
ATOM     97  CD9 CYSTA   1      80.556  81.406  90.252  1.00  0.00           C
ATOM    100 0CD1 CYSTA   1      79.486  82.276  89.592  1.00  0.00           C
ATOM    103 1CD1 CYSTA   1      80.016  83.056  88.392  1.00  0.00           C
ATOM    106 2CD1 CYSTA   1      78.946  83.996  87.832  1.00  0.00           C
ATOM    109 3CD1 CYSTA   1      79.386  84.796  86.602  1.00  0.00           C
ATOM    112 4CD1 CYSTA   1      79.656  83.906  85.382  1.00  0.00           C
ATOM    115 5CD1 CYSTA   1      79.676  84.716  84.092  1.00  0.00           C
ATOM    118 6CD1 CYSTA   1      79.856  83.846  82.852  1.00  0.00           C
ATOM    122  CX3 CYSTA   1      73.886  77.976  93.092  1.00  0.00           C
ATOM    125  CX4 CYSTA   1      73.356  78.476  91.742  1.00  0.00           C
ATOM    128  CX5 CYSTA   1      72.886  77.336  90.832  1.00  0.00           C
ATOM    131  CX6 CYSTA   1      74.026  76.736  90.012  1.00  0.00           C
ATOM    134  CX7 CYSTA   1      73.586  75.676  89.002  1.00  0.00           C
ATOM    137  CX8 CYSTA   1      74.786  75.186  88.172  1.00  0.00           C
ATOM    140  CX9 CYSTA   1      74.616  74.166  87.072  1.00  0.00           C
ATOM    142 0CX1 CYSTA   1      73.536  73.536  86.572  1.00  0.00           C
ATOM    144 1CX1 CYSTA   1      72.076  73.616  86.942  1.00  0.00           C
ATOM    147 2CX1 CYSTA   1      71.196  74.016  85.742  1.00  0.00           C
ATOM    150 3CX1 CYSTA   1      69.726  73.636  85.972  1.00  0.00           C
ATOM    153 4CX1 CYSTA   1      68.816  73.976  84.792  1.00  0.00           C
ATOM    156 5CX1 CYSTA   1      68.126  75.336  84.942  1.00  0.00           C
ATOM    159 6CX1 CYSTA   1      66.956  75.336  85.932  1.00  0.00           C
ATOM    162 7CX1 CYSTA   1      66.226  76.676  85.902  1.00  0.00           C
ATOM    165 8CX1 CYSTA   1      65.006  76.716  86.822  1.00  0.00           C
ATOM    169  N   THR A   2      68.636  77.226  99.112  1.00  0.00           N
ATOM    171  CA  THR A   2      68.316  77.186 100.542  1.00  0.00           C
ATOM    173  CB  THR A   2      68.476  78.476 101.322  1.00  0.00           C
ATOM    175  OG1 THR A   2      69.776  78.536 101.892  1.00  0.00           O
ATOM    177  CG2 THR A   2      67.536  78.636 102.522  1.00  0.00           C
ATOM    181  C   THR A   2      66.936  76.586 100.612  1.00  0.00           C
ATOM    182  O   THR A   2      65.906  77.246 100.572  1.00  0.00           O
ATOM    183  N   VAL A   3      66.886  75.246 100.562  1.00  0.00           N
ATOM    185  CA  VAL A   3      65.646  74.556 100.282  1.00  0.00           C
ATOM    187  CB  VAL A   3      65.856  73.446  99.232  1.00  0.00           C
ATOM    189  CG1 VAL A   3      64.506  73.006  98.632  1.00  0.00           C
ATOM    193  CG2 VAL A   3      66.716  73.976  98.072  1.00  0.00           C
ATOM    197  C   VAL A   3      65.106  73.976 101.582  1.00  0.00           C
ATOM    198  O   VAL A   3      64.096  73.306 101.592  1.00  0.00           O
ATOM    199  N   ASP A   4      65.756  74.216 102.742  1.00  0.00           N
ATOM    201  CA  ASP A   4      65.426  73.676 104.062  1.00  0.00           C
ATOM    203  CB  ASP A   4      64.636  74.706 104.932  1.00  0.00           C
ATOM    206  CG  ASP A   4      65.466  75.906 105.352  1.00  0.00           C
ATOM    207  OD1 ASP A   4      64.966  76.696 106.192  1.00  0.00           O
ATOM    208  OD2 ASP A   4      66.596  76.086 104.832  1.00  0.00           O
ATOM    209  C   ASP A   4      64.696  72.326 104.142  1.00  0.00           C
ATOM    210  O   ASP A   4      63.566  72.246 104.612  1.00  0.00           O
ATOM    211  N   ILE A   5      65.316  71.196 103.712  1.00  0.00           N
ATOM    213  CA  ILE A   5      64.816  69.886 104.142  1.00  0.00           C
ATOM    215  CB  ILE A   5      65.496  68.696 103.442  1.00  0.00           C
ATOM    217  CG2 ILE A   5      64.596  67.466 103.682  1.00  0.00           C
ATOM    221  CG1 ILE A   5      65.726  68.946 101.932  1.00  0.00           C
ATOM    224  CD  ILE A   5      66.266  67.716 101.182  1.00  0.00           C
ATOM    228  C   ILE A   5      64.966  69.686 105.642  1.00  0.00           C
ATOM    229  O   ILE A   5      64.046  69.296 106.362  1.00  0.00           O
ATOM    230  N   SER A   6      66.176  69.966 106.162  1.00  0.00           N
ATOM    232  CA  SER A   6      66.556  69.516 107.492  1.00  0.00           C
ATOM    234  CB  SER A   6      67.536  68.316 107.452  1.00  0.00           C
ATOM    237  OG  SER A   6      66.856  67.196 106.892  1.00  0.00           O
ATOM    239  C   SER A   6      67.086  70.576 108.402  1.00  0.00           C
ATOM    240  O   SER A   6      66.746  70.606 109.562  1.00  0.00           O
ATOM    241  N   GLN A   7      67.896  71.566 107.992  1.00  0.00           N
ATOM    243  CA  GLN A   7      68.226  72.626 108.942  1.00  0.00           C
ATOM    245  CB  GLN A   7      69.656  72.446 109.522  1.00  0.00           C
ATOM    248  CG  GLN A   7      70.076  73.186 110.842  1.00  0.00           C
ATOM    251  CD  GLN A   7      69.156  73.246 112.082  1.00  0.00           C
ATOM    252  OE1 GLN A   7      69.546  73.916 113.042  1.00  0.00           O
ATOM    253  NE2 GLN A   7      67.996  72.576 112.082  1.00  0.00           N
ATOM    256  C   GLN A   7      68.106  73.896 108.142  1.00  0.00           C
ATOM    257  O   GLN A   7      67.946  73.786 106.922  1.00  0.00           O
ATOM    258  N   PRO A   8      68.166  75.066 108.752  1.00  0.00           N
ATOM    259  CD  PRO A   8      67.446  75.346 110.002  1.00  0.00           C
ATOM    262  CA  PRO A   8      68.386  76.276 107.982  1.00  0.00           C
ATOM    264  CB  PRO A   8      67.876  77.376 108.942  1.00  0.00           C
ATOM    267  CG  PRO A   8      66.786  76.686 109.732  1.00  0.00           C
ATOM    270  C   PRO A   8      69.876  76.466 107.762  1.00  0.00           C
ATOM    271  O   PRO A   8      70.616  75.486 107.712  1.00  0.00           O
ATOM    272  N   ASP A   9      70.276  77.746 107.692  1.00  0.00           N
ATOM    274  CA  ASP A   9      71.616  78.316 107.642  1.00  0.00           C
ATOM    276  CB  ASP A   9      71.446  79.686 106.862  1.00  0.00           C
ATOM    279  CG  ASP A   9      72.336  80.006 105.662  1.00  0.00           C
ATOM    280  OD1 ASP A   9      72.046  81.056 105.032  1.00  0.00           O
ATOM    281  OD2 ASP A   9      73.286  79.256 105.362  1.00  0.00           O
ATOM    282  C   ASP A   9      72.076  78.556 109.092  1.00  0.00           C
ATOM    283  O   ASP A   9      71.656  79.566 109.662  1.00  0.00           O
ATOM    284  N   PRO A  10      72.866  77.756 109.822  1.00  0.00           N
ATOM    285  CD  PRO A  10      72.786  76.306 109.812  1.00  0.00           C
ATOM    288  CA  PRO A  10      73.726  78.236 110.902  1.00  0.00           C
ATOM    290  CB  PRO A  10      74.406  76.966 111.432  1.00  0.00           C
ATOM    293  CG  PRO A  10      73.356  75.896 111.172  1.00  0.00           C
ATOM    296  C   PRO A  10      74.726  79.246 110.382  1.00  0.00           C
ATOM    297  O   PRO A  10      75.266  79.006 109.312  1.00  0.00           O
ATOM    298  N   SER A  11      75.006  80.356 111.082  1.00  0.00           N
ATOM    300  CA  SER A  11      75.586  81.526 110.412  1.00  0.00           C
ATOM    302  CB  SER A  11      75.336  82.776 111.272  1.00  0.00           C
ATOM    305  OG  SER A  11      74.976  83.896 110.462  1.00  0.00           O
ATOM    307  C   SER A  11      77.046  81.366 110.052  1.00  0.00           C
ATOM    308  O   SER A  11      77.496  81.656 108.942  1.00  0.00           O
ATOM    309  N   ALA A  12      77.796  80.756 110.962  1.00  0.00           N
ATOM    311  CA  ALA A  12      78.746  79.726 110.602  1.00  0.00           C
ATOM    313  CB  ALA A  12      80.206  80.206 110.742  1.00  0.00           C
ATOM    317  C   ALA A  12      78.456  78.616 111.572  1.00  0.00           C
ATOM    318  O   ALA A  12      78.086  78.856 112.722  1.00  0.00           O
ATOM    319  N   THR A  13      78.606  77.326 111.192  1.00  0.00           N
ATOM    321  CA  THR A  13      78.746  76.276 112.202  1.00  0.00           C
ATOM    323  CB  THR A  13      78.696  74.836 111.652  1.00  0.00           C
ATOM    325  OG1 THR A  13      77.416  74.296 111.962  1.00  0.00           O
ATOM    327  CG2 THR A  13      79.716  73.856 112.252  1.00  0.00           C
ATOM    331  C   THR A  13      80.026  76.486 112.972  1.00  0.00           C
ATOM    332  O   THR A  13      81.066  76.646 112.352  1.00  0.00           O
ATOM    333  N   ALA A  14      79.966  76.506 114.302  1.00  0.00           N
ATOM    335  CA  ALA A  14      81.136  76.806 115.092  1.00  0.00           C
ATOM    337  CB  ALA A  14      80.936  78.166 115.792  1.00  0.00           C
ATOM    341  C   ALA A  14      81.376  75.706 116.112  1.00  0.00           C
ATOM    342  O   ALA A  14      80.456  75.006 116.542  1.00  0.00           O
ATOM    343  N   VAL A  15      82.626  75.486 116.542  1.00  0.00           N
ATOM    345  CA  VAL A  15      83.786  75.216 115.692  1.00  0.00           C
ATOM    347  CB  VAL A  15      84.916  76.246 115.862  1.00  0.00           C
ATOM    349  CG1 VAL A  15      85.926  76.136 114.702  1.00  0.00           C
ATOM    353  CG2 VAL A  15      84.386  77.686 115.862  1.00  0.00           C
ATOM    357  C   VAL A  15      84.256  73.866 116.232  1.00  0.00           C
ATOM    358  O   VAL A  15      84.206  73.696 117.452  1.00  0.00           O
ATOM    359  N   ASP A  16      84.656  72.826 115.462  1.00  0.00           N
ATOM    361  CA  ASP A  16      85.156  72.746 114.102  1.00  0.00           C
ATOM    363  CB  ASP A  16      86.726  72.616 114.002  1.00  0.00           C
ATOM    366  CG  ASP A  16      87.546  72.216 115.232  1.00  0.00           C
ATOM    367  OD1 ASP A  16      88.796  72.236 115.102  1.00  0.00           O
ATOM    368  OD2 ASP A  16      86.996  71.756 116.272  1.00  0.00           O
ATOM    369  C   ASP A  16      84.606  71.496 113.402  1.00  0.00           C
ATOM    370  O   ASP A  16      84.546  70.416 113.992  1.00  0.00           O
ATOM    371  N   ALA A  17      84.126  71.536 112.142  1.00  0.00           N
ATOM    373  CA  ALA A  17      84.086  72.626 111.192  1.00  0.00           C
ATOM    375  CB  ALA A  17      85.526  72.946 110.732  1.00  0.00           C
ATOM    379  C   ALA A  17      83.216  72.066 110.072  1.00  0.00           C
ATOM    380  O   ALA A  17      82.686  70.966 110.262  1.00  0.00           O
ATOM    381  N   GLU A  18      83.016  72.716 108.912  1.00  0.00           N
ATOM    383  CA  GLU A  18      82.536  74.066 108.682  1.00  0.00           C
ATOM    385  CB  GLU A  18      83.636  75.166 108.662  1.00  0.00           C
ATOM    388  CG  GLU A  18      84.346  75.496 107.312  1.00  0.00           C
ATOM    391  CD  GLU A  18      85.176  74.386 106.662  1.00  0.00           C
ATOM    392  OE1 GLU A  18      85.626  74.646 105.522  1.00  0.00           O
ATOM    393  OE2 GLU A  18      85.386  73.306 107.262  1.00  0.00           O
ATOM    394  C   GLU A  18      81.946  73.936 107.292  1.00  0.00           C
ATOM    395  O   GLU A  18      82.326  73.046 106.552  1.00  0.00           O
ATOM    396  N   ALA A  19      80.986  74.756 106.822  1.00  0.00           N
ATOM    398  CA  ALA A  19      80.026  75.616 107.472  1.00  0.00           C
ATOM    400  CB  ALA A  19      80.546  76.606 108.542  1.00  0.00           C
ATOM    404  C   ALA A  19      79.476  76.446 106.342  1.00  0.00           C
ATOM    405  O   ALA A  19      80.196  77.226 105.722  1.00  0.00           O
ATOM    406  N   LYS A  20      78.206  76.276 105.982  1.00  0.00           N
ATOM    408  CA  LYS A  20      77.096  76.246 106.902  1.00  0.00           C
ATOM    410  CB  LYS A  20      76.156  77.406 106.502  1.00  0.00           C
ATOM    413  CG  LYS A  20      76.906  78.766 106.402  1.00  0.00           C
ATOM    416  CD  LYS A  20      76.076  79.876 105.732  1.00  0.00           C
ATOM    419  CE  LYS A  20      76.856  81.116 105.282  1.00  0.00           C
ATOM    422  NZ  LYS A  20      76.016  81.946 104.392  1.00  0.00           N
ATOM    426  C   LYS A  20      76.496  74.846 106.812  1.00  0.00           C
ATOM    427  O   LYS A  20      76.956  74.026 106.032  1.00  0.00           O
ATOM    428  N   THR A  21      75.536  74.456 107.692  1.00  0.00           N
ATOM    430  CA  THR A  21      74.876  73.156 107.492  1.00  0.00           C
ATOM    432  CB  THR A  21      74.136  72.566 108.692  1.00  0.00           C
ATOM    434  OG1 THR A  21      73.036  73.346 109.082  1.00  0.00           O
ATOM    436  CG2 THR A  21      75.106  72.506 109.882  1.00  0.00           C
ATOM    440  C   THR A  21      74.036  73.086 106.232  1.00  0.00           C
ATOM    441  O   THR A  21      74.266  72.186 105.422  1.00  0.00           O
ATOM    442  N   TRP A  22      73.166  74.086 105.952  1.00  0.00           N
ATOM    444  CA  TRP A  22      72.956  74.556 104.592  1.00  0.00           C
ATOM    446  CB  TRP A  22      71.706  73.966 103.852  1.00  0.00           C
ATOM    449  CG  TRP A  22      70.966  72.776 104.342  1.00  0.00           C
ATOM    450  CD1 TRP A  22      69.666  72.776 104.772  1.00  0.00           C
ATOM    452  NE1 TRP A  22      69.206  71.476 104.892  1.00  0.00           N
ATOM    454  CE2 TRP A  22      70.206  70.636 104.512  1.00  0.00           C
ATOM    455  CD2 TRP A  22      71.326  71.416 104.132  1.00  0.00           C
ATOM    456  CE3 TRP A  22      72.456  70.816 103.622  1.00  0.00           C
ATOM    458  CZ3 TRP A  22      72.506  69.436 103.592  1.00  0.00           C
ATOM    460  CZ2 TRP A  22      70.226  69.246 104.402  1.00  0.00           C
ATOM    462  CH2 TRP A  22      71.406  68.646 103.952  1.00  0.00           C
ATOM    464  C   TRP A  22      72.726  76.046 104.652  1.00  0.00           C
ATOM    465  O   TRP A  22      71.766  76.466 105.282  1.00  0.00           O
ATOM    466  N   ALA A  23      73.546  76.926 104.072  1.00  0.00           N
ATOM    468  CA  ALA A  23      74.076  76.886 102.732  1.00  0.00           C
ATOM    470  CB  ALA A  23      73.566  78.146 101.992  1.00  0.00           C
ATOM    474  C   ALA A  23      75.596  76.806 102.672  1.00  0.00           C
ATOM    475  O   ALA A  23      76.226  75.986 103.332  1.00  0.00           O
ATOM    476  N   VAL A  24      76.226  77.616 101.792  1.00  0.00           N
ATOM    478  CA  VAL A  24      77.616  77.486 101.422  1.00  0.00           C
ATOM    480  CB  VAL A  24      77.916  78.256 100.132  1.00  0.00           C
ATOM    482  CG1 VAL A  24      79.366  78.046  99.642  1.00  0.00           C
ATOM    486  CG2 VAL A  24      76.926  77.786  99.052  1.00  0.00           C
ATOM    490  C   VAL A  24      78.526  77.936 102.562  1.00  0.00           C
ATOM    491  O   VAL A  24      78.356  79.006 103.132  1.00  0.00           O
ATOM    492  N   LYS A  25      79.526  77.136 102.982  1.00  0.00           N
ATOM    494  CA  LYS A  25      80.096  75.986 102.332  1.00  0.00           C
ATOM    496  CB  LYS A  25      81.626  76.176 102.162  1.00  0.00           C
ATOM    499  CG  LYS A  25      82.486  76.076 103.432  1.00  0.00           C
ATOM    502  CD  LYS A  25      83.656  77.066 103.452  1.00  0.00           C
ATOM    505  CE  LYS A  25      84.546  76.976 102.212  1.00  0.00           C
ATOM    508  NZ  LYS A  25      85.686  77.886 102.382  1.00  0.00           N
ATOM    512  C   LYS A  25      79.726  74.696 103.052  1.00  0.00           C
ATOM    513  O   LYS A  25      80.456  74.126 103.862  1.00  0.00           O
ATOM    514  N   PHE A  26      78.526  74.176 102.732  1.00  0.00           N
ATOM    516  CA  PHE A  26      78.186  72.766 102.882  1.00  0.00           C
ATOM    518  CB  PHE A  26      76.746  72.426 102.342  1.00  0.00           C
ATOM    521  CG  PHE A  26      76.566  72.296 100.842  1.00  0.00           C
ATOM    522  CD1 PHE A  26      75.846  71.196 100.332  1.00  0.00           C
ATOM    524  CE1 PHE A  26      75.566  71.086  98.962  1.00  0.00           C
ATOM    526  CZ  PHE A  26      76.016  72.076  98.082  1.00  0.00           C
ATOM    528  CD2 PHE A  26      76.976  73.296  99.942  1.00  0.00           C
ATOM    530  CE2 PHE A  26      76.716  73.186  98.572  1.00  0.00           C
ATOM    532  C   PHE A  26      79.286  71.876 102.282  1.00  0.00           C
ATOM    533  O   PHE A  26      79.606  71.926 101.102  1.00  0.00           O
ATOM    534  N   GLN A  27      79.976  71.046 103.092  1.00  0.00           N
ATOM    536  CA  GLN A  27      79.806  70.856 104.522  1.00  0.00           C
ATOM    538  CB  GLN A  27      78.746  69.766 104.762  1.00  0.00           C
ATOM    541  CG  GLN A  27      79.236  68.296 104.752  1.00  0.00           C
ATOM    544  CD  GLN A  27      80.046  67.826 103.542  1.00  0.00           C
ATOM    545  OE1 GLN A  27      81.186  67.396 103.712  1.00  0.00           O
ATOM    546  NE2 GLN A  27      79.496  67.856 102.322  1.00  0.00           N
ATOM    549  C   GLN A  27      81.176  70.476 105.072  1.00  0.00           C
ATOM    550  O   GLN A  27      82.146  70.406 104.322  1.00  0.00           O
ATOM    551  N   HIS A  28      81.396  70.266 106.382  1.00  0.00           N
ATOM    553  CA  HIS A  28      80.536  69.836 107.472  1.00  0.00           C
ATOM    555  CB  HIS A  28      81.326  68.816 108.342  1.00  0.00           C
ATOM    558  ND1 HIS A  28      83.706  68.076 108.542  1.00  0.00           N
ATOM    559  CG  HIS A  28      82.556  68.176 107.762  1.00  0.00           C
ATOM    560  CE1 HIS A  28      84.436  67.136 107.972  1.00  0.00           C
ATOM    562  NE2 HIS A  28      83.806  66.606 106.902  1.00  0.00           N
ATOM    564  CD2 HIS A  28      82.616  67.276 106.752  1.00  0.00           C
ATOM    566  C   HIS A  28      79.796  70.976 108.202  1.00  0.00           C
ATOM    567  O   HIS A  28      79.816  72.146 107.842  1.00  0.00           O
ATOM    568  N   GLN A  29      78.936  70.756 109.212  1.00  0.00           N
ATOM    570  CA  GLN A  29      78.756  69.586 110.032  1.00  0.00           C
ATOM    572  CB  GLN A  29      78.876  69.946 111.542  1.00  0.00           C
ATOM    575  CG  GLN A  29      78.836  68.746 112.542  1.00  0.00           C
ATOM    578  CD  GLN A  29      79.566  67.476 112.062  1.00  0.00           C
ATOM    579  OE1 GLN A  29      79.046  66.376 112.182  1.00  0.00           O
ATOM    580  NE2 GLN A  29      80.786  67.616 111.522  1.00  0.00           N
ATOM    583  C   GLN A  29      77.506  68.816 109.722  1.00  0.00           C
ATOM    584  O   GLN A  29      77.516  67.976 108.822  1.00  0.00           O
ATOM    585  N   SER A  30      76.436  69.016 110.522  1.00  0.00           N
ATOM    587  CA  SER A  30      75.636  67.886 110.992  1.00  0.00           C
ATOM    589  CB  SER A  30      74.826  68.356 112.232  1.00  0.00           C
ATOM    592  OG  SER A  30      74.556  67.306 113.152  1.00  0.00           O
ATOM    594  C   SER A  30      74.696  67.406 109.892  1.00  0.00           C
ATOM    595  O   SER A  30      74.316  66.246 109.792  1.00  0.00           O
ATOM    596  N   SER A  31      74.416  68.326 108.962  1.00  0.00           N
ATOM    598  CA  SER A  31      74.066  68.036 107.592  1.00  0.00           C
ATOM    600  CB  SER A  31      72.686  68.626 107.182  1.00  0.00           C
ATOM    603  OG  SER A  31      71.726  68.486 108.232  1.00  0.00           O
ATOM    605  C   SER A  31      75.166  68.756 106.812  1.00  0.00           C
ATOM    606  O   SER A  31      75.646  69.796 107.272  1.00  0.00           O
ATOM    607  N   PHE A  32      75.636  68.316 105.622  1.00  0.00           N
ATOM    609  CA  PHE A  32      75.436  67.076 104.872  1.00  0.00           C
ATOM    611  CB  PHE A  32      76.296  67.206 103.552  1.00  0.00           C
ATOM    614  CG  PHE A  32      75.736  66.876 102.202  1.00  0.00           C
ATOM    615  CD1 PHE A  32      76.656  66.576 101.182  1.00  0.00           C
ATOM    617  CE1 PHE A  32      76.266  66.486  99.842  1.00  0.00           C
ATOM    619  CZ  PHE A  32      74.946  66.776  99.492  1.00  0.00           C
ATOM    621  CD2 PHE A  32      74.406  67.046 101.842  1.00  0.00           C
ATOM    623  CE2 PHE A  32      74.016  67.066 100.502  1.00  0.00           C
ATOM    625  C   PHE A  32      75.926  65.806 105.592  1.00  0.00           C
ATOM    626  O   PHE A  32      75.246  64.796 105.572  1.00  0.00           O
ATOM    627  N   THR A  33      77.156  65.836 106.162  1.00  0.00           N
ATOM    629  CA  THR A  33      78.066  64.666 106.102  1.00  0.00           C
ATOM    631  CB  THR A  33      79.556  65.036 106.242  1.00  0.00           C
ATOM    633  OG1 THR A  33      80.466  64.046 105.792  1.00  0.00           O
ATOM    635  CG2 THR A  33      79.976  65.346 107.682  1.00  0.00           C
ATOM    639  C   THR A  33      77.736  63.586 107.092  1.00  0.00           C
ATOM    640  O   THR A  33      77.836  62.406 106.772  1.00  0.00           O
ATOM    641  N   GLU A  34      77.286  63.926 108.312  1.00  0.00           N
ATOM    643  CA  GLU A  34      77.206  62.986 109.422  1.00  0.00           C
ATOM    645  CB  GLU A  34      78.606  62.706 110.062  1.00  0.00           C
ATOM    648  CG  GLU A  34      78.676  61.476 111.042  1.00  0.00           C
ATOM    651  CD  GLU A  34      80.066  60.836 111.222  1.00  0.00           C
ATOM    652  OE1 GLU A  34      80.246  60.066 112.212  1.00  0.00           O
ATOM    653  OE2 GLU A  34      80.966  61.066 110.382  1.00  0.00           O
ATOM    654  C   GLU A  34      76.276  63.706 110.382  1.00  0.00           C
ATOM    655  O   GLU A  34      76.686  64.626 111.082  1.00  0.00           O
ATOM    656  N   GLN A  35      74.946  63.466 110.322  1.00  0.00           N
ATOM    658  CA  GLN A  35      74.286  62.166 110.182  1.00  0.00           C
ATOM    660  CB  GLN A  35      73.466  61.846 111.452  1.00  0.00           C
ATOM    663  CG  GLN A  35      72.016  62.396 111.642  1.00  0.00           C
ATOM    666  CD  GLN A  35      71.826  63.896 111.442  1.00  0.00           C
ATOM    667  OE1 GLN A  35      70.976  64.356 110.682  1.00  0.00           O
ATOM    668  NE2 GLN A  35      72.646  64.726 112.122  1.00  0.00           N
ATOM    671  C   GLN A  35      73.416  62.066 108.932  1.00  0.00           C
ATOM    672  O   GLN A  35      72.576  61.176 108.812  1.00  0.00           O
ATOM    673  N   SER A  36      73.646  62.936 107.942  1.00  0.00           N
ATOM    675  CA  SER A  36      72.846  63.046 106.722  1.00  0.00           C
ATOM    677  CB  SER A  36      72.966  61.856 105.712  1.00  0.00           C
ATOM    680  OG  SER A  36      74.306  61.736 105.222  1.00  0.00           O
ATOM    682  C   SER A  36      71.416  63.506 106.972  1.00  0.00           C
ATOM    683  O   SER A  36      71.186  64.456 107.702  1.00  0.00           O
ATOM    684  N   ILE A  37      70.416  62.916 106.292  1.00  0.00           N
ATOM    686  CA  ILE A  37      69.036  63.326 106.452  1.00  0.00           C
ATOM    688  CB  ILE A  37      68.576  64.446 105.492  1.00  0.00           C
ATOM    690  CG2 ILE A  37      69.336  65.756 105.782  1.00  0.00           C
ATOM    694  CG1 ILE A  37      68.756  64.066 104.002  1.00  0.00           C
ATOM    697  CD  ILE A  37      68.136  65.066 103.022  1.00  0.00           C
ATOM    701  C   ILE A  37      68.226  62.086 106.132  1.00  0.00           C
ATOM    702  O   ILE A  37      68.606  61.276 105.292  1.00  0.00           O
ATOM    703  N   LYS A  38      67.046  61.866 106.722  1.00  0.00           N
ATOM    705  CA  LYS A  38      66.876  61.136 107.962  1.00  0.00           C
ATOM    707  CB  LYS A  38      65.906  59.926 107.712  1.00  0.00           C
ATOM    710  CG  LYS A  38      65.886  59.236 106.302  1.00  0.00           C
ATOM    713  CD  LYS A  38      66.686  57.926 106.142  1.00  0.00           C
ATOM    716  CE  LYS A  38      68.156  58.086 106.532  1.00  0.00           C
ATOM    719  NZ  LYS A  38      69.026  56.956 106.142  1.00  0.00           N
ATOM    723  C   LYS A  38      68.116  60.816 108.852  1.00  0.00           C
ATOM    724  O   LYS A  38      69.086  60.216 108.392  1.00  0.00           O
ATOM    725  N   GLU A  39      68.176  61.196 110.152  1.00  0.00           N
ATOM    727  CA  GLU A  39      67.096  61.716 110.972  1.00  0.00           C
ATOM    729  CB  GLU A  39      66.366  60.556 111.692  1.00  0.00           C
ATOM    732  CG  GLU A  39      67.236  59.686 112.642  1.00  0.00           C
ATOM    735  CD  GLU A  39      68.036  58.566 111.972  1.00  0.00           C
ATOM    736  OE1 GLU A  39      69.256  58.476 112.252  1.00  0.00           O
ATOM    737  OE2 GLU A  39      67.426  57.726 111.272  1.00  0.00           O
ATOM    738  C   GLU A  39      67.456  62.846 111.942  1.00  0.00           C
ATOM    739  O   GLU A  39      68.326  62.726 112.802  1.00  0.00           O
ATOM    740  N   ILE A  40      66.726  63.986 111.832  1.00  0.00           N
ATOM    742  CA  ILE A  40      65.826  64.546 112.842  1.00  0.00           C
ATOM    744  CB  ILE A  40      65.556  63.756 114.142  1.00  0.00           C
ATOM    746  CG2 ILE A  40      66.626  64.056 115.212  1.00  0.00           C
ATOM    750  CG1 ILE A  40      64.116  64.066 114.632  1.00  0.00           C
ATOM    753  CD  ILE A  40      63.826  63.666 116.072  1.00  0.00           C
ATOM    757  C   ILE A  40      66.146  65.986 113.152  1.00  0.00           C
ATOM    758  O   ILE A  40      65.336  66.736 113.712  1.00  0.00           O
ATOM    759  N   THR A  41      67.296  66.516 112.712  1.00  0.00           N
ATOM    761  CA  THR A  41      67.466  67.966 112.612  1.00  0.00           C
ATOM    763  CB  THR A  41      68.916  68.436 112.432  1.00  0.00           C
ATOM    765  OG1 THR A  41      69.246  69.406 113.422  1.00  0.00           O
ATOM    767  CG2 THR A  41      69.216  69.106 111.082  1.00  0.00           C
ATOM    771  C   THR A  41      66.486  68.476 111.562  1.00  0.00           C
ATOM    772  O   THR A  41      66.366  67.906 110.482  1.00  0.00           O
ATOM    773  N   ALA A  42      65.696  69.516 111.922  1.00  0.00           N
ATOM    775  CA  ALA A  42      64.536  69.916 111.142  1.00  0.00           C
ATOM    777  CB  ALA A  42      63.306  69.206 111.722  1.00  0.00           C
ATOM    781  C   ALA A  42      64.306  71.416 111.212  1.00  0.00           C
ATOM    782  O   ALA A  42      64.756  72.046 112.172  1.00  0.00           O
ATOM    783  N   PRO A  43      63.576  72.076 110.292  1.00  0.00           N
ATOM    784  CD  PRO A  43      63.146  71.536 109.002  1.00  0.00           C
ATOM    787  CA  PRO A  43      63.136  73.466 110.472  1.00  0.00           C
ATOM    789  CB  PRO A  43      62.616  73.846 109.072  1.00  0.00           C
ATOM    792  CG  PRO A  43      62.076  72.516 108.532  1.00  0.00           C
ATOM    795  C   PRO A  43      61.996  73.576 111.462  1.00  0.00           C
ATOM    796  O   PRO A  43      61.356  74.616 111.522  1.00  0.00           O
ATOM    797  N   ASP A  44      61.736  72.536 112.262  1.00  0.00           N
ATOM    799  CA  ASP A  44      60.816  72.626 113.342  1.00  0.00           C
ATOM    801  CB  ASP A  44      60.276  71.216 113.592  1.00  0.00           C
ATOM    804  CG  ASP A  44      59.266  71.246 114.702  1.00  0.00           C
ATOM    805  OD1 ASP A  44      58.456  72.216 114.802  1.00  0.00           O
ATOM    806  OD2 ASP A  44      59.246  70.256 115.462  1.00  0.00           O
ATOM    807  C   ASP A  44      61.496  73.186 114.592  1.00  0.00           C
ATOM    808  O   ASP A  44      60.806  73.656 115.502  1.00  0.00           O
ATOM    809  N   LEU A  45      62.836  73.146 114.652  1.00  0.00           N
ATOM    811  CA  LEU A  45      63.666  73.716 115.702  1.00  0.00           C
ATOM    813  CB  LEU A  45      65.156  73.426 115.382  1.00  0.00           C
ATOM    816  CG  LEU A  45      65.596  71.996 115.752  1.00  0.00           C
ATOM    818  CD1 LEU A  45      66.836  71.536 114.982  1.00  0.00           C
ATOM    822  CD2 LEU A  45      65.896  71.906 117.252  1.00  0.00           C
ATOM    826  C   LEU A  45      63.466  75.216 115.882  1.00  0.00           C
ATOM    827  O   LEU A  45      63.516  75.996 114.932  1.00  0.00           O
ATOM    828  N   LYS A  46      63.266  75.656 117.142  1.00  0.00           N
ATOM    830  CA  LYS A  46      63.046  77.046 117.502  1.00  0.00           C
ATOM    832  CB  LYS A  46      61.536  77.376 117.642  1.00  0.00           C
ATOM    835  CG  LYS A  46      60.756  77.386 116.322  1.00  0.00           C
ATOM    838  CD  LYS A  46      59.506  76.496 116.362  1.00  0.00           C
ATOM    841  CE  LYS A  46      58.986  76.196 114.952  1.00  0.00           C
ATOM    844  NZ  LYS A  46      57.926  75.166 114.942  1.00  0.00           N
ATOM    848  C   LYS A  46      63.706  77.306 118.852  1.00  0.00           C
ATOM    849  O   LYS A  46      63.816  76.356 119.622  1.00  0.00           O
ATOM    850  N   PRO A  47      64.136  78.536 119.212  1.00  0.00           N
ATOM    851  CD  PRO A  47      64.096  79.656 118.272  1.00  0.00           C
ATOM    854  CA  PRO A  47      64.896  78.916 120.402  1.00  0.00           C
ATOM    856  CB  PRO A  47      64.736  80.436 120.392  1.00  0.00           C
ATOM    859  CG  PRO A  47      64.856  80.806 118.932  1.00  0.00           C
ATOM    862  C   PRO A  47      64.546  78.436 121.772  1.00  0.00           C
ATOM    863  O   PRO A  47      65.266  78.806 122.682  1.00  0.00           O
ATOM    864  N   GLY A  48      63.486  77.666 121.982  1.00  0.00           N
ATOM    866  CA  GLY A  48      63.146  77.176 123.292  1.00  0.00           C
ATOM    869  C   GLY A  48      63.106  75.696 123.292  1.00  0.00           C
ATOM    870  O   GLY A  48      62.876  75.146 124.352  1.00  0.00           O
ATOM    871  N   ASP A  49      63.276  75.006 122.152  1.00  0.00           N
ATOM    873  CA  ASP A  49      63.186  73.556 122.022  1.00  0.00           C
ATOM    875  CB  ASP A  49      63.196  73.196 120.522  1.00  0.00           C
ATOM    878  CG  ASP A  49      61.866  73.536 119.872  1.00  0.00           C
ATOM    879  OD1 ASP A  49      60.826  73.656 120.572  1.00  0.00           O
ATOM    880  OD2 ASP A  49      61.826  73.556 118.622  1.00  0.00           O
ATOM    881  C   ASP A  49      64.186  72.716 122.852  1.00  0.00           C
ATOM    882  O   ASP A  49      65.266  73.166 123.212  1.00  0.00           O
ATOM    883  N   LEU A  50      63.806  71.466 123.232  1.00  0.00           N
ATOM    885  CA  LEU A  50      64.476  70.706 124.292  1.00  0.00           C
ATOM    887  CB  LEU A  50      63.446  70.226 125.332  1.00  0.00           C
ATOM    890  CG  LEU A  50      63.976  69.886 126.722  1.00  0.00           C
ATOM    892  CD1 LEU A  50      64.526  68.466 126.732  1.00  0.00           C
ATOM    896  CD2 LEU A  50      64.946  70.956 127.242  1.00  0.00           C
ATOM    900  C   LEU A  50      65.136  69.416 123.872  1.00  0.00           C
ATOM    901  O   LEU A  50      64.466  68.446 123.522  1.00  0.00           O
ATOM    902  N   LEU A  51      66.466  69.356 123.972  1.00  0.00           N
ATOM    904  CA  LEU A  51      67.346  68.226 123.762  1.00  0.00           C
ATOM    906  CB  LEU A  51      68.766  68.766 124.092  1.00  0.00           C
ATOM    909  CG  LEU A  51      69.996  67.866 123.932  1.00  0.00           C
ATOM    911  CD1 LEU A  51      71.166  68.686 123.382  1.00  0.00           C
ATOM    915  CD2 LEU A  51      70.466  67.266 125.262  1.00  0.00           C
ATOM    919  C   LEU A  51      67.006  66.936 124.532  1.00  0.00           C
ATOM    920  O   LEU A  51      67.096  66.836 125.762  1.00  0.00           O
ATOM    921  N   PHE A  52      66.596  65.896 123.802  1.00  0.00           N
ATOM    923  CA  PHE A  52      66.166  64.626 124.332  1.00  0.00           C
ATOM    925  CB  PHE A  52      64.626  64.526 124.412  1.00  0.00           C
ATOM    928  CG  PHE A  52      63.876  64.526 123.102  1.00  0.00           C
ATOM    929  CD1 PHE A  52      63.786  63.376 122.312  1.00  0.00           C
ATOM    931  CE1 PHE A  52      63.016  63.386 121.132  1.00  0.00           C
ATOM    933  CZ  PHE A  52      62.346  64.546 120.752  1.00  0.00           C
ATOM    935  CD2 PHE A  52      63.136  65.656 122.742  1.00  0.00           C
ATOM    937  CE2 PHE A  52      62.396  65.686 121.552  1.00  0.00           C
ATOM    939  C   PHE A  52      66.766  63.476 123.532  1.00  0.00           C
ATOM    940  O   PHE A  52      67.236  63.666 122.412  1.00  0.00           O
ATOM    941  N   SER A  53      66.766  62.256 124.122  1.00  0.00           N
ATOM    943  CA  SER A  53      67.336  61.056 123.512  1.00  0.00           C
ATOM    945  CB  SER A  53      68.816  61.186 123.022  1.00  0.00           C
ATOM    948  OG  SER A  53      69.206  60.166 122.092  1.00  0.00           O
ATOM    950  C   SER A  53      67.326  59.966 124.552  1.00  0.00           C
ATOM    951  O   SER A  53      66.686  60.076 125.582  1.00  0.00           O
ATOM    952  N   SER A  54      68.086  58.896 124.302  1.00  0.00           N
ATOM    954  CA  SER A  54      68.466  57.896 125.262  1.00  0.00           C
ATOM    956  CB  SER A  54      67.736  56.566 124.952  1.00  0.00           C
ATOM    959  OG  SER A  54      68.016  55.536 125.902  1.00  0.00           O
ATOM    961  C   SER A  54      69.966  57.776 125.102  1.00  0.00           C
ATOM    962  O   SER A  54      70.466  57.356 124.052  1.00  0.00           O
ATOM    963  N   SER A  55      70.746  58.186 126.112  1.00  0.00           N
ATOM    965  CA  SER A  55      72.206  58.256 126.022  1.00  0.00           C
ATOM    967  CB  SER A  55      72.806  59.356 126.962  1.00  0.00           C
ATOM    970  OG  SER A  55      74.226  59.466 126.922  1.00  0.00           O
ATOM    972  C   SER A  55      72.726  56.896 126.412  1.00  0.00           C
ATOM    973  O   SER A  55      71.986  56.166 127.062  1.00  0.00           O
ATOM    974  N   LEU A  56      73.946  56.496 126.012  1.00  0.00           N
ATOM    976  CA  LEU A  56      74.516  55.206 126.382  1.00  0.00           C
ATOM    978  CB  LEU A  56      75.296  54.626 125.182  1.00  0.00           C
ATOM    981  CG  LEU A  56      74.506  54.476 123.872  1.00  0.00           C
ATOM    983  CD1 LEU A  56      75.436  53.976 122.762  1.00  0.00           C
ATOM    987  CD2 LEU A  56      73.306  53.526 124.032  1.00  0.00           C
ATOM    991  C   LEU A  56      75.476  55.306 127.562  1.00  0.00           C
ATOM    992  O   LEU A  56      76.086  54.306 127.952  1.00  0.00           O
ATOM    993  N   GLY A  57      75.676  56.516 128.132  1.00  0.00           N
ATOM    995  CA  GLY A  57      76.586  56.796 129.232  1.00  0.00           C
ATOM    998  C   GLY A  57      76.376  56.036 130.512  1.00  0.00           C
ATOM    999  O   GLY A  57      75.336  55.446 130.782  1.00  0.00           O
ATOM   1000  N   VAL A  58      77.386  56.076 131.402  1.00  0.00           N
ATOM   1002  CA  VAL A  58      77.296  55.556 132.752  1.00  0.00           C
ATOM   1004  CB  VAL A  58      78.666  55.366 133.392  1.00  0.00           C
ATOM   1006  CG1 VAL A  58      79.396  56.686 133.742  1.00  0.00           C
ATOM   1010  CG2 VAL A  58      78.516  54.506 134.652  1.00  0.00           C
ATOM   1014  C   VAL A  58      76.326  56.356 133.602  1.00  0.00           C
ATOM   1015  O   VAL A  58      75.516  55.816 134.352  1.00  0.00           O
ATOM   1016  N   THR A  59      76.326  57.706 133.442  1.00  0.00           N
ATOM   1018  CA  THR A  59      75.316  58.596 134.032  1.00  0.00           C
ATOM   1020  CB  THR A  59      75.556  60.086 133.742  1.00  0.00           C
ATOM   1022  OG1 THR A  59      75.796  60.346 132.362  1.00  0.00           O
ATOM   1024  CG2 THR A  59      76.796  60.556 134.522  1.00  0.00           C
ATOM   1028  C   THR A  59      73.916  58.286 133.562  1.00  0.00           C
ATOM   1029  O   THR A  59      72.946  58.236 134.312  1.00  0.00           O
ATOM   1030  N   SER A  60      73.786  58.046 132.252  1.00  0.00           N
ATOM   1032  CA  SER A  60      72.506  57.846 131.602  1.00  0.00           C
ATOM   1034  CB  SER A  60      72.636  57.876 130.072  1.00  0.00           C
ATOM   1037  OG  SER A  60      73.086  56.666 129.492  1.00  0.00           O
ATOM   1039  C   SER A  60      71.796  56.616 132.072  1.00  0.00           C
ATOM   1040  O   SER A  60      70.596  56.646 132.312  1.00  0.00           O
ATOM   1041  N   PHE A  61      72.536  55.516 132.262  1.00  0.00           N
ATOM   1043  CA  PHE A  61      71.996  54.296 132.822  1.00  0.00           C
ATOM   1045  CB  PHE A  61      73.076  53.176 132.762  1.00  0.00           C
ATOM   1048  CG  PHE A  61      72.496  51.876 133.272  1.00  0.00           C
ATOM   1049  CD1 PHE A  61      71.446  51.266 132.562  1.00  0.00           C
ATOM   1051  CE1 PHE A  61      70.766  50.166 133.122  1.00  0.00           C
ATOM   1053  CZ  PHE A  61      71.166  49.666 134.362  1.00  0.00           C
ATOM   1055  CD2 PHE A  61      72.916  51.336 134.492  1.00  0.00           C
ATOM   1057  CE2 PHE A  61      72.246  50.246 135.042  1.00  0.00           C
ATOM   1059  C   PHE A  61      71.386  54.496 134.212  1.00  0.00           C
ATOM   1060  O   PHE A  61      70.266  54.056 134.452  1.00  0.00           O
ATOM   1061  N   GLY A  62      72.056  55.236 135.122  1.00  0.00           N
ATOM   1063  CA  GLY A  62      71.496  55.556 136.432  1.00  0.00           C
ATOM   1066  C   GLY A  62      70.186  56.306 136.412  1.00  0.00           C
ATOM   1067  O   GLY A  62      69.276  56.056 137.192  1.00  0.00           O
ATOM   1068  N   ILE A  63      70.066  57.276 135.502  1.00  0.00           N
ATOM   1070  CA  ILE A  63      68.886  58.096 135.342  1.00  0.00           C
ATOM   1072  CB  ILE A  63      69.176  59.346 134.512  1.00  0.00           C
ATOM   1074  CG2 ILE A  63      67.936  60.256 134.512  1.00  0.00           C
ATOM   1078  CG1 ILE A  63      70.366  60.136 135.072  1.00  0.00           C
ATOM   1081  CD  ILE A  63      71.206  60.796 133.982  1.00  0.00           C
ATOM   1085  C   ILE A  63      67.726  57.296 134.772  1.00  0.00           C
ATOM   1086  O   ILE A  63      66.576  57.446 135.202  1.00  0.00           O
ATOM   1087  N   ARG A  64      68.036  56.386 133.822  1.00  0.00           N
ATOM   1089  CA  ARG A  64      67.086  55.406 133.312  1.00  0.00           C
ATOM   1091  CB  ARG A  64      67.686  54.506 132.202  1.00  0.00           C
ATOM   1094  CG  ARG A  64      68.116  55.116 130.862  1.00  0.00           C
ATOM   1097  CD  ARG A  64      68.786  53.976 130.072  1.00  0.00           C
ATOM   1100  NE  ARG A  64      69.376  54.416 128.762  1.00  0.00           N
ATOM   1102  CZ  ARG A  64      70.106  53.576 128.042  1.00  0.00           C
ATOM   1103  NH1 ARG A  64      70.426  52.366 128.452  1.00  0.00           N
ATOM   1106  NH2 ARG A  64      70.526  53.886 126.832  1.00  0.00           N
ATOM   1109  C   ARG A  64      66.576  54.446 134.382  1.00  0.00           C
ATOM   1110  O   ARG A  64      65.376  54.176 134.442  1.00  0.00           O
ATOM   1111  N   VAL A  65      67.476  53.906 135.242  1.00  0.00           N
ATOM   1113  CA  VAL A  65      67.076  53.076 136.372  1.00  0.00           C
ATOM   1115  CB  VAL A  65      68.296  52.496 137.092  1.00  0.00           C
ATOM   1117  CG1 VAL A  65      67.936  51.786 138.412  1.00  0.00           C
ATOM   1121  CG2 VAL A  65      69.006  51.496 136.162  1.00  0.00           C
ATOM   1125  C   VAL A  65      66.216  53.816 137.382  1.00  0.00           C
ATOM   1126  O   VAL A  65      65.146  53.346 137.762  1.00  0.00           O
ATOM   1127  N   PHE A  66      66.626  55.016 137.822  1.00  0.00           N
ATOM   1129  CA  PHE A  66      65.956  55.636 138.952  1.00  0.00           C
ATOM   1131  CB  PHE A  66      66.906  56.526 139.812  1.00  0.00           C
ATOM   1134  CG  PHE A  66      67.466  55.616 140.872  1.00  0.00           C
ATOM   1135  CD1 PHE A  66      68.476  54.706 140.552  1.00  0.00           C
ATOM   1137  CE1 PHE A  66      68.926  53.766 141.492  1.00  0.00           C
ATOM   1139  CZ  PHE A  66      68.346  53.746 142.772  1.00  0.00           C
ATOM   1141  CD2 PHE A  66      66.896  55.586 142.152  1.00  0.00           C
ATOM   1143  CE2 PHE A  66      67.326  54.636 143.092  1.00  0.00           C
ATOM   1145  C   PHE A  66      64.696  56.366 138.632  1.00  0.00           C
ATOM   1146  O   PHE A  66      63.826  56.476 139.492  1.00  0.00           O
ATOM   1147  N   SER A  67      64.496  56.846 137.392  1.00  0.00           N
ATOM   1149  CA  SER A  67      63.236  57.466 137.022  1.00  0.00           C
ATOM   1151  CB  SER A  67      63.526  58.766 136.232  1.00  0.00           C
ATOM   1154  OG  SER A  67      62.396  59.636 136.082  1.00  0.00           O
ATOM   1156  C   SER A  67      62.406  56.536 136.162  1.00  0.00           C
ATOM   1157  O   SER A  67      61.236  56.806 135.882  1.00  0.00           O
ATOM   1158  N   THR A  68      62.966  55.386 135.752  1.00  0.00           N
ATOM   1160  CA  THR A  68      62.216  54.326 135.082  1.00  0.00           C
ATOM   1162  CB  THR A  68      61.146  53.636 135.952  1.00  0.00           C
ATOM   1164  OG1 THR A  68      60.236  52.796 135.262  1.00  0.00           O
ATOM   1166  CG2 THR A  68      61.866  52.716 136.942  1.00  0.00           C
ATOM   1170  C   THR A  68      61.846  54.716 133.652  1.00  0.00           C
ATOM   1171  O   THR A  68      60.746  54.526 133.152  1.00  0.00           O
ATOM   1172  N   SER A  69      62.796  55.306 132.902  1.00  0.00           N
ATOM   1174  CA  SER A  69      62.476  55.836 131.582  1.00  0.00           C
ATOM   1176  CB  SER A  69      61.966  57.306 131.632  1.00  0.00           C
ATOM   1179  OG  SER A  69      62.906  58.186 132.252  1.00  0.00           O
ATOM   1181  C   SER A  69      63.616  55.686 130.592  1.00  0.00           C
ATOM   1182  O   SER A  69      64.756  55.396 130.952  1.00  0.00           O
ATOM   1183  N   SER A  70      63.296  55.826 129.292  1.00  0.00           N
ATOM   1185  CA  SER A  70      64.256  55.836 128.192  1.00  0.00           C
ATOM   1187  CB  SER A  70      63.466  56.046 126.862  1.00  0.00           C
ATOM   1190  OG  SER A  70      64.306  56.176 125.722  1.00  0.00           O
ATOM   1192  C   SER A  70      65.326  56.926 128.302  1.00  0.00           C
ATOM   1193  O   SER A  70      66.486  56.766 127.932  1.00  0.00           O
ATOM   1194  N   VAL A  71      64.856  58.096 128.752  1.00  0.00           N
ATOM   1196  CA  VAL A  71      65.476  59.386 128.712  1.00  0.00           C
ATOM   1198  CB  VAL A  71      64.356  60.426 128.512  1.00  0.00           C
ATOM   1200  CG1 VAL A  71      64.296  60.936 127.062  1.00  0.00           C
ATOM   1204  CG2 VAL A  71      62.956  59.896 128.912  1.00  0.00           C
ATOM   1208  C   VAL A  71      66.436  59.616 129.922  1.00  0.00           C
ATOM   1209  O   VAL A  71      66.536  58.766 130.802  1.00  0.00           O
ATOM   1210  N   SER A  72      67.256  60.716 129.962  1.00  0.00           N
ATOM   1212  CA  SER A  72      68.496  60.806 130.782  1.00  0.00           C
ATOM   1214  CB  SER A  72      69.686  59.886 130.332  1.00  0.00           C
ATOM   1217  OG  SER A  72      69.326  58.526 130.062  1.00  0.00           O
ATOM   1219  C   SER A  72      69.176  62.196 130.942  1.00  0.00           C
ATOM   1220  O   SER A  72      69.266  62.686 132.062  1.00  0.00           O
ATOM   1221  N   HIS A  73      69.696  62.886 129.882  1.00  0.00           N
ATOM   1223  CA  HIS A  73      70.406  64.186 129.942  1.00  0.00           C
ATOM   1225  CB  HIS A  73      71.886  63.926 129.502  1.00  0.00           C
ATOM   1228  ND1 HIS A  73      73.166  66.016 129.962  1.00  0.00           N
ATOM   1229  CG  HIS A  73      72.646  65.136 129.042  1.00  0.00           C
ATOM   1230  CE1 HIS A  73      73.626  67.026 129.222  1.00  0.00           C
ATOM   1232  NE2 HIS A  73      73.456  66.806 127.902  1.00  0.00           N
ATOM   1234  CD2 HIS A  73      72.836  65.586 127.772  1.00  0.00           C
ATOM   1236  C   HIS A  73      69.856  65.346 129.062  1.00  0.00           C
ATOM   1237  O   HIS A  73      69.966  65.296 127.852  1.00  0.00           O
ATOM   1238  N   VAL A  74      69.276  66.446 129.582  1.00  0.00           N
ATOM   1240  CA  VAL A  74      68.506  67.466 128.852  1.00  0.00           C
ATOM   1242  CB  VAL A  74      67.126  67.606 129.532  1.00  0.00           C
ATOM   1244  CG1 VAL A  74      67.236  67.676 131.042  1.00  0.00           C
ATOM   1248  CG2 VAL A  74      66.416  68.916 129.232  1.00  0.00           C
ATOM   1252  C   VAL A  74      69.166  68.856 128.592  1.00  0.00           C
ATOM   1253  O   VAL A  74      70.046  69.306 129.322  1.00  0.00           O
ATOM   1254  N   ALA A  75      68.766  69.606 127.532  1.00  0.00           N
ATOM   1256  CA  ALA A  75      69.286  70.936 127.222  1.00  0.00           C
ATOM   1258  CB  ALA A  75      70.576  70.766 126.432  1.00  0.00           C
ATOM   1262  C   ALA A  75      68.396  71.806 126.322  1.00  0.00           C
ATOM   1263  O   ALA A  75      67.626  71.296 125.522  1.00  0.00           O
ATOM   1264  N   ILE A  76      68.496  73.156 126.372  1.00  0.00           N
ATOM   1266  CA  ILE A  76      67.666  74.026 125.542  1.00  0.00           C
ATOM   1268  CB  ILE A  76      67.176  75.306 126.232  1.00  0.00           C
ATOM   1270  CG2 ILE A  76      65.936  75.806 125.452  1.00  0.00           C
ATOM   1274  CG1 ILE A  76      66.806  75.096 127.712  1.00  0.00           C
ATOM   1277  CD  ILE A  76      66.506  76.426 128.432  1.00  0.00           C
ATOM   1281  C   ILE A  76      68.416  74.466 124.292  1.00  0.00           C
ATOM   1282  O   ILE A  76      69.466  75.126 124.352  1.00  0.00           O
ATOM   1283  N   PHE A  77      67.856  74.206 123.102  1.00  0.00           N
ATOM   1285  CA  PHE A  77      68.236  74.846 121.852  1.00  0.00           C
ATOM   1287  CB  PHE A  77      67.396  74.246 120.672  1.00  0.00           C
ATOM   1290  CG  PHE A  77      67.706  74.836 119.322  1.00  0.00           C
ATOM   1291  CD1 PHE A  77      68.756  74.336 118.552  1.00  0.00           C
ATOM   1293  CE1 PHE A  77      69.066  74.896 117.302  1.00  0.00           C
ATOM   1295  CZ  PHE A  77      68.296  75.946 116.802  1.00  0.00           C
ATOM   1297  CD2 PHE A  77      66.936  75.896 118.802  1.00  0.00           C
ATOM   1299  CE2 PHE A  77      67.216  76.446 117.552  1.00  0.00           C
ATOM   1301  C   PHE A  77      68.156  76.386 121.882  1.00  0.00           C
ATOM   1302  O   PHE A  77      67.346  76.956 122.582  1.00  0.00           O
ATOM   1303  N   LEU A  78      68.996  77.116 121.112  1.00  0.00           N
ATOM   1305  CA  LEU A  78      68.816  78.536 120.902  1.00  0.00           C
ATOM   1307  CB  LEU A  78      69.586  79.356 121.972  1.00  0.00           C
ATOM   1310  CG  LEU A  78      69.266  80.866 122.162  1.00  0.00           C
ATOM   1312  CD1 LEU A  78      70.026  81.796 121.212  1.00  0.00           C
ATOM   1316  CD2 LEU A  78      67.786  81.176 122.042  1.00  0.00           C
ATOM   1320  C   LEU A  78      69.216  78.836 119.462  1.00  0.00           C
ATOM   1321  O   LEU A  78      70.086  78.206 118.862  1.00  0.00           O
ATOM   1322  N   GLY A  79      68.516  79.766 118.802  1.00  0.00           N
ATOM   1324  CA  GLY A  79      68.666  79.996 117.362  1.00  0.00           C
ATOM   1327  C   GLY A  79      69.876  80.806 116.992  1.00  0.00           C
ATOM   1328  O   GLY A  79      70.386  80.726 115.882  1.00  0.00           O
ATOM   1329  N   ASP A  80      70.416  81.616 117.912  1.00  0.00           N
ATOM   1331  CA  ASP A  80      71.466  82.566 117.622  1.00  0.00           C
ATOM   1333  CB  ASP A  80      71.376  83.736 118.642  1.00  0.00           C
ATOM   1336  CG  ASP A  80      72.106  84.986 118.202  1.00  0.00           C
ATOM   1337  OD1 ASP A  80      72.466  85.116 117.002  1.00  0.00           O
ATOM   1338  OD2 ASP A  80      72.246  85.916 119.042  1.00  0.00           O
ATOM   1339  C   ASP A  80      72.866  81.916 117.572  1.00  0.00           C
ATOM   1340  O   ASP A  80      73.866  82.566 117.882  1.00  0.00           O
ATOM   1341  N   ASN A  81      72.936  80.616 117.182  1.00  0.00           N
ATOM   1343  CA  ASN A  81      74.096  79.816 116.832  1.00  0.00           C
ATOM   1345  CB  ASN A  81      75.216  80.606 116.102  1.00  0.00           C
ATOM   1348  CG  ASN A  81      74.736  81.206 114.802  1.00  0.00           C
ATOM   1349  OD1 ASN A  81      74.986  82.376 114.502  1.00  0.00           O
ATOM   1350  ND2 ASN A  81      73.956  80.436 114.002  1.00  0.00           N
ATOM   1353  C   ASN A  81      74.676  79.036 117.992  1.00  0.00           C
ATOM   1354  O   ASN A  81      75.826  78.606 117.972  1.00  0.00           O
ATOM   1355  N   ASN A  82      73.856  78.816 119.022  1.00  0.00           N
ATOM   1357  CA  ASN A  82      74.296  78.536 120.362  1.00  0.00           C
ATOM   1359  CB  ASN A  82      74.416  79.916 121.052  1.00  0.00           C
ATOM   1362  CG  ASN A  82      75.646  80.666 120.532  1.00  0.00           C
ATOM   1363  OD1 ASN A  82      76.786  80.246 120.722  1.00  0.00           O
ATOM   1364  ND2 ASN A  82      75.446  81.866 119.952  1.00  0.00           N
ATOM   1367  C   ASN A  82      73.186  77.706 121.012  1.00  0.00           C
ATOM   1368  O   ASN A  82      72.036  77.886 120.632  1.00  0.00           O
ATOM   1369  N   VAL A  83      73.446  76.786 121.952  1.00  0.00           N
ATOM   1371  CA  VAL A  83      72.406  75.976 122.602  1.00  0.00           C
ATOM   1373  CB  VAL A  83      72.116  74.666 121.872  1.00  0.00           C
ATOM   1375  CG1 VAL A  83      71.566  74.856 120.452  1.00  0.00           C
ATOM   1379  CG2 VAL A  83      73.396  73.836 121.692  1.00  0.00           C
ATOM   1383  C   VAL A  83      72.906  75.646 124.002  1.00  0.00           C
ATOM   1384  O   VAL A  83      74.106  75.606 124.182  1.00  0.00           O
ATOM   1385  N   ALA A  84      72.056  75.426 125.042  1.00  0.00           N
ATOM   1387  CA  ALA A  84      72.486  75.436 126.442  1.00  0.00           C
ATOM   1389  CB  ALA A  84      71.896  76.656 127.182  1.00  0.00           C
ATOM   1393  C   ALA A  84      72.116  74.186 127.242  1.00  0.00           C
ATOM   1394  O   ALA A  84      70.946  73.826 127.312  1.00  0.00           O
ATOM   1395  N   GLU A  85      73.066  73.496 127.912  1.00  0.00           N
ATOM   1397  CA  GLU A  85      72.816  72.226 128.612  1.00  0.00           C
ATOM   1399  CB  GLU A  85      73.506  71.006 127.952  1.00  0.00           C
ATOM   1402  CG  GLU A  85      73.766  71.146 126.442  1.00  0.00           C
ATOM   1405  CD  GLU A  85      75.226  71.356 126.072  1.00  0.00           C
ATOM   1406  OE1 GLU A  85      76.156  71.286 126.912  1.00  0.00           O
ATOM   1407  OE2 GLU A  85      75.416  71.506 124.842  1.00  0.00           O
ATOM   1408  C   GLU A  85      73.396  72.286 130.012  1.00  0.00           C
ATOM   1409  O   GLU A  85      74.116  73.216 130.332  1.00  0.00           O
ATOM   1410  N   ALA A  86      73.136  71.266 130.862  1.00  0.00           N
ATOM   1412  CA  ALA A  86      73.926  71.106 132.082  1.00  0.00           C
ATOM   1414  CB  ALA A  86      73.186  71.656 133.322  1.00  0.00           C
ATOM   1418  C   ALA A  86      74.396  69.666 132.262  1.00  0.00           C
ATOM   1419  O   ALA A  86      73.906  68.766 131.602  1.00  0.00           O
ATOM   1420  N   THR A  87      75.376  69.436 133.172  1.00  0.00           N
ATOM   1422  CA  THR A  87      75.746  68.156 133.812  1.00  0.00           C
ATOM   1424  CB  THR A  87      74.646  67.106 133.962  1.00  0.00           C
ATOM   1426  OG1 THR A  87      75.036  65.806 134.402  1.00  0.00           O
ATOM   1428  CG2 THR A  87      73.746  67.666 135.042  1.00  0.00           C
ATOM   1432  C   THR A  87      77.036  67.576 133.322  1.00  0.00           C
ATOM   1433  O   THR A  87      78.096  67.826 133.902  1.00  0.00           O
ATOM   1434  N   GLY A  88      77.016  66.786 132.232  1.00  0.00           N
ATOM   1436  CA  GLY A  88      78.196  66.106 131.712  1.00  0.00           C
ATOM   1439  C   GLY A  88      79.286  67.026 131.262  1.00  0.00           C
ATOM   1440  O   GLY A  88      80.436  66.616 131.162  1.00  0.00           O
ATOM   1441  N   ALA A  89      78.966  68.296 130.992  1.00  0.00           N
ATOM   1443  CA  ALA A  89      79.956  69.266 130.602  1.00  0.00           C
ATOM   1445  CB  ALA A  89      80.126  69.186 129.082  1.00  0.00           C
ATOM   1449  C   ALA A  89      79.626  70.696 131.022  1.00  0.00           C
ATOM   1450  O   ALA A  89      79.676  71.616 130.212  1.00  0.00           O
ATOM   1451  N   GLY A  90      79.326  70.986 132.312  1.00  0.00           N
ATOM   1453  CA  GLY A  90      79.046  72.346 132.772  1.00  0.00           C
ATOM   1456  C   GLY A  90      77.726  72.906 132.392  1.00  0.00           C
ATOM   1457  O   GLY A  90      76.946  72.226 131.742  1.00  0.00           O
ATOM   1458  N   VAL A  91      77.406  74.156 132.782  1.00  0.00           N
ATOM   1460  CA  VAL A  91      76.206  74.786 132.242  1.00  0.00           C
ATOM   1462  CB  VAL A  91      75.236  75.246 133.302  1.00  0.00           C
ATOM   1464  CG1 VAL A  91      75.796  76.366 134.192  1.00  0.00           C
ATOM   1468  CG2 VAL A  91      73.916  75.646 132.632  1.00  0.00           C
ATOM   1472  C   VAL A  91      76.586  75.826 131.202  1.00  0.00           C
ATOM   1473  O   VAL A  91      77.076  76.926 131.472  1.00  0.00           O
ATOM   1474  N   GLN A  92      76.436  75.456 129.922  1.00  0.00           N
ATOM   1476  CA  GLN A  92      77.176  76.136 128.882  1.00  0.00           C
ATOM   1478  CB  GLN A  92      78.506  75.446 128.482  1.00  0.00           C
ATOM   1481  CG  GLN A  92      79.246  74.746 129.642  1.00  0.00           C
ATOM   1484  CD  GLN A  92      80.566  74.166 129.162  1.00  0.00           C
ATOM   1485  OE1 GLN A  92      80.786  73.886 127.982  1.00  0.00           O
ATOM   1486  NE2 GLN A  92      81.516  73.966 130.112  1.00  0.00           N
ATOM   1489  C   GLN A  92      76.356  76.166 127.632  1.00  0.00           C
ATOM   1490  O   GLN A  92      75.646  75.226 127.302  1.00  0.00           O
ATOM   1491  N   ILE A  93      76.536  77.266 126.882  1.00  0.00           N
ATOM   1493  CA  ILE A  93      76.396  77.306 125.452  1.00  0.00           C
ATOM   1495  CB  ILE A  93      76.466  78.736 124.952  1.00  0.00           C
ATOM   1497  CG2 ILE A  93      76.596  78.766 123.422  1.00  0.00           C
ATOM   1501  CG1 ILE A  93      75.256  79.556 125.432  1.00  0.00           C
ATOM   1504  CD  ILE A  93      73.886  78.986 125.012  1.00  0.00           C
ATOM   1508  C   ILE A  93      77.366  76.426 124.682  1.00  0.00           C
ATOM   1509  O   ILE A  93      78.586  76.556 124.812  1.00  0.00           O
ATOM   1510  N   VAL A  94      76.806  75.556 123.812  1.00  0.00           N
ATOM   1512  CA  VAL A  94      77.536  74.746 122.862  1.00  0.00           C
ATOM   1514  CB  VAL A  94      77.636  73.286 123.302  1.00  0.00           C
ATOM   1516  CG1 VAL A  94      78.836  72.596 122.642  1.00  0.00           C
ATOM   1520  CG2 VAL A  94      77.886  73.206 124.832  1.00  0.00           C
ATOM   1524  C   VAL A  94      76.846  74.886 121.502  1.00  0.00           C
ATOM   1525  O   VAL A  94      76.236  75.916 121.182  1.00  0.00           O
ATOM   1526  N   SER A  95      76.986  73.876 120.642  1.00  0.00           N
ATOM   1528  CA  SER A  95      76.766  73.936 119.212  1.00  0.00           C
ATOM   1530  CB  SER A  95      78.116  73.866 118.462  1.00  0.00           C
ATOM   1533  OG  SER A  95      77.956  73.936 117.042  1.00  0.00           O
ATOM   1535  C   SER A  95      75.956  72.726 118.792  1.00  0.00           C
ATOM   1536  O   SER A  95      76.246  71.606 119.202  1.00  0.00           O
ATOM   1537  N   LEU A  96      74.956  72.876 117.882  1.00  0.00           N
ATOM   1539  CA  LEU A  96      74.226  71.726 117.352  1.00  0.00           C
ATOM   1541  CB  LEU A  96      72.836  72.106 116.752  1.00  0.00           C
ATOM   1544  CG  LEU A  96      71.606  72.136 117.702  1.00  0.00           C
ATOM   1546  CD1 LEU A  96      70.356  71.686 116.932  1.00  0.00           C
ATOM   1550  CD2 LEU A  96      71.696  71.286 118.982  1.00  0.00           C
ATOM   1554  C   LEU A  96      75.016  70.906 116.332  1.00  0.00           C
ATOM   1555  O   LEU A  96      74.486  70.106 115.582  1.00  0.00           O
ATOM   1556  N   LYS A  97      76.366  70.946 116.352  1.00  0.00           N
ATOM   1558  CA  LYS A  97      77.156  69.786 115.992  1.00  0.00           C
ATOM   1560  CB  LYS A  97      78.646  70.086 116.202  1.00  0.00           C
ATOM   1563  CG  LYS A  97      79.136  71.196 115.282  1.00  0.00           C
ATOM   1566  CD  LYS A  97      80.646  71.346 115.392  1.00  0.00           C
ATOM   1569  CE  LYS A  97      81.376  71.176 114.052  1.00  0.00           C
ATOM   1572  NZ  LYS A  97      81.946  69.826 113.842  1.00  0.00           N
ATOM   1576  C   LYS A  97      76.866  68.566 116.832  1.00  0.00           C
ATOM   1577  O   LYS A  97      76.796  67.436 116.352  1.00  0.00           O
ATOM   1578  N   LYS A  98      76.646  68.786 118.142  1.00  0.00           N
ATOM   1580  CA  LYS A  98      76.266  67.796 119.112  1.00  0.00           C
ATOM   1582  CB  LYS A  98      76.436  68.356 120.552  1.00  0.00           C
ATOM   1585  CG  LYS A  98      77.876  68.336 121.122  1.00  0.00           C
ATOM   1588  CD  LYS A  98      78.676  69.606 120.772  1.00  0.00           C
ATOM   1591  CE  LYS A  98      80.136  69.646 121.262  1.00  0.00           C
ATOM   1594  NZ  LYS A  98      80.306  69.516 122.732  1.00  0.00           N
ATOM   1598  C   LYS A  98      74.876  67.216 118.882  1.00  0.00           C
ATOM   1599  O   LYS A  98      74.496  66.246 119.532  1.00  0.00           O
ATOM   1600  N   ALA A  99      74.136  67.706 117.862  1.00  0.00           N
ATOM   1602  CA  ALA A  99      72.886  67.136 117.422  1.00  0.00           C
ATOM   1604  CB  ALA A  99      72.166  68.076 116.442  1.00  0.00           C
ATOM   1608  C   ALA A  99      73.076  65.756 116.772  1.00  0.00           C
ATOM   1609  O   ALA A  99      72.166  64.936 116.712  1.00  0.00           O
ATOM   1610  N   MET A 100      74.316  65.406 116.402  1.00  0.00           N
ATOM   1612  CA  MET A 100      74.706  64.016 116.202  1.00  0.00           C
ATOM   1614  CB  MET A 100      76.216  63.906 115.902  1.00  0.00           C
ATOM   1617  CG  MET A 100      76.656  64.476 114.542  1.00  0.00           C
ATOM   1620  SD  MET A 100      78.396  64.086 114.172  1.00  0.00           S
ATOM   1621  CE  MET A 100      79.086  65.206 115.412  1.00  0.00           C
ATOM   1625  C   MET A 100      74.446  63.086 117.382  1.00  0.00           C
ATOM   1626  O   MET A 100      74.126  61.906 117.252  1.00  0.00           O
ATOM   1627  N   LYS A 101      74.606  63.606 118.612  1.00  0.00           N
ATOM   1629  CA  LYS A 101      74.496  62.846 119.832  1.00  0.00           C
ATOM   1631  CB  LYS A 101      75.786  63.066 120.682  1.00  0.00           C
ATOM   1634  CG  LYS A 101      77.046  62.376 120.102  1.00  0.00           C
ATOM   1637  CD  LYS A 101      76.986  60.836 120.132  1.00  0.00           C
ATOM   1640  CE  LYS A 101      77.156  60.206 121.532  1.00  0.00           C
ATOM   1643  NZ  LYS A 101      78.586  59.916 121.792  1.00  0.00           N
ATOM   1647  C   LYS A 101      73.246  63.136 120.652  1.00  0.00           C
ATOM   1648  O   LYS A 101      73.016  62.466 121.642  1.00  0.00           O
ATOM   1649  N   HIS A 102      72.396  64.106 120.242  1.00  0.00           N
ATOM   1651  CA  HIS A 102      71.396  64.686 121.132  1.00  0.00           C
ATOM   1653  CB  HIS A 102      72.116  65.756 122.032  1.00  0.00           C
ATOM   1656  ND1 HIS A 102      74.626  65.826 122.242  1.00  0.00           N
ATOM   1658  CG  HIS A 102      73.416  65.436 122.762  1.00  0.00           C
ATOM   1659  CE1 HIS A 102      75.566  65.666 123.192  1.00  0.00           C
ATOM   1661  NE2 HIS A 102      75.066  65.226 124.322  1.00  0.00           N
ATOM   1662  CD2 HIS A 102      73.706  65.096 124.062  1.00  0.00           C
ATOM   1664  C   HIS A 102      70.316  65.366 120.242  1.00  0.00           C
ATOM   1665  O   HIS A 102      70.676  65.676 119.112  1.00  0.00           O
ATOM   1666  N   SER A 103      69.026  65.596 120.632  1.00  0.00           N
ATOM   1668  CA  SER A 103      68.076  66.326 119.722  1.00  0.00           C
ATOM   1670  CB  SER A 103      67.686  65.466 118.502  1.00  0.00           C
ATOM   1673  OG  SER A 103      67.246  64.176 118.912  1.00  0.00           O
ATOM   1675  C   SER A 103      66.736  66.856 120.292  1.00  0.00           C
ATOM   1676  O   SER A 103      66.186  66.286 121.222  1.00  0.00           O
ATOM   1677  N   ASP A 104      66.136  67.976 119.752  1.00  0.00           N
ATOM   1679  CA  ASP A 104      65.346  68.916 120.582  1.00  0.00           C
ATOM   1681  CB  ASP A 104      66.056  70.316 120.602  1.00  0.00           C
ATOM   1684  CG  ASP A 104      67.476  70.366 121.152  1.00  0.00           C
ATOM   1685  OD1 ASP A 104      67.726  71.246 122.002  1.00  0.00           O
ATOM   1686  OD2 ASP A 104      68.356  69.606 120.652  1.00  0.00           O
ATOM   1687  C   ASP A 104      63.836  69.236 120.272  1.00  0.00           C
ATOM   1688  O   ASP A 104      63.526  69.616 119.142  1.00  0.00           O
ATOM   1689  N   LYS A 105      62.856  69.196 121.272  1.00  0.00           N
ATOM   1691  CA  LYS A 105      61.546  69.936 121.222  1.00  0.00           C
ATOM   1693  CB  LYS A 105      60.606  69.446 120.092  1.00  0.00           C
ATOM   1696  CG  LYS A 105      59.486  70.436 119.772  1.00  0.00           C
ATOM   1699  CD  LYS A 105      59.176  70.536 118.292  1.00  0.00           C
ATOM   1702  CE  LYS A 105      58.446  71.836 117.982  1.00  0.00           C
ATOM   1705  NZ  LYS A 105      59.416  72.906 117.742  1.00  0.00           N
ATOM   1709  C   LYS A 105      60.686  70.056 122.542  1.00  0.00           C
ATOM   1710  O   LYS A 105      60.986  69.396 123.522  1.00  0.00           O
ATOM   1711  N   LEU A 106      59.576  70.886 122.612  1.00  0.00           N
ATOM   1713  CA  LEU A 106      58.376  70.736 123.482  1.00  0.00           C
ATOM   1715  CB  LEU A 106      58.666  71.276 124.912  1.00  0.00           C
ATOM   1718  CG  LEU A 106      57.626  71.446 126.072  1.00  0.00           C
ATOM   1720  CD1 LEU A 106      57.056  72.866 126.152  1.00  0.00           C
ATOM   1724  CD2 LEU A 106      56.556  70.356 126.302  1.00  0.00           C
ATOM   1728  C   LEU A 106      57.076  71.376 122.962  1.00  0.00           C
ATOM   1729  O   LEU A 106      57.076  72.326 122.182  1.00  0.00           O
ATOM   1730  N   PHE A 107      55.886  70.856 123.382  1.00  0.00           N
ATOM   1732  CA  PHE A 107      54.536  71.286 123.012  1.00  0.00           C
ATOM   1734  CB  PHE A 107      53.446  70.446 123.762  1.00  0.00           C
ATOM   1737  CG  PHE A 107      52.066  70.726 123.192  1.00  0.00           C
ATOM   1738  CD1 PHE A 107      51.686  70.056 122.032  1.00  0.00           C
ATOM   1740  CE1 PHE A 107      50.466  70.336 121.402  1.00  0.00           C
ATOM   1742  CZ  PHE A 107      49.606  71.306 121.922  1.00  0.00           C
ATOM   1744  CD2 PHE A 107      51.196  71.716 123.712  1.00  0.00           C
ATOM   1746  CE2 PHE A 107      49.996  72.016 123.062  1.00  0.00           C
ATOM   1748  C   PHE A 107      54.136  72.756 123.172  1.00  0.00           C
ATOM   1749  O   PHE A 107      53.616  73.356 122.252  1.00  0.00           O
ATOM   1750  N   VAL A 108      54.316  73.366 124.362  1.00  0.00           N
ATOM   1752  CA  VAL A 108      53.776  74.676 124.722  1.00  0.00           C
ATOM   1754  CB  VAL A 108      54.026  74.986 126.202  1.00  0.00           C
ATOM   1756  CG1 VAL A 108      53.476  76.366 126.612  1.00  0.00           C
ATOM   1760  CG2 VAL A 108      53.356  73.906 127.082  1.00  0.00           C
ATOM   1764  C   VAL A 108      54.356  75.766 123.832  1.00  0.00           C
ATOM   1765  O   VAL A 108      53.706  76.726 123.452  1.00  0.00           O
ATOM   1766  N   LEU A 109      55.606  75.546 123.412  1.00  0.00           N
ATOM   1768  CA  LEU A 109      56.356  76.426 122.572  1.00  0.00           C
ATOM   1770  CB  LEU A 109      57.846  76.146 122.802  1.00  0.00           C
ATOM   1773  CG  LEU A 109      58.296  76.066 124.272  1.00  0.00           C
ATOM   1775  CD1 LEU A 109      59.736  75.596 124.232  1.00  0.00           C
ATOM   1779  CD2 LEU A 109      58.156  77.406 125.002  1.00  0.00           C
ATOM   1783  C   LEU A 109      56.126  76.146 121.102  1.00  0.00           C
ATOM   1784  O   LEU A 109      56.786  76.746 120.252  1.00  0.00           O
ATOM   1785  N   ARG A 110      55.226  75.216 120.722  1.00  0.00           N
ATOM   1787  CA  ARG A 110      54.936  74.936 119.322  1.00  0.00           C
ATOM   1789  CB  ARG A 110      54.096  73.636 119.132  1.00  0.00           C
ATOM   1792  CG  ARG A 110      54.926  72.376 119.482  1.00  0.00           C
ATOM   1795  CD  ARG A 110      54.176  71.046 119.342  1.00  0.00           C
ATOM   1798  NE  ARG A 110      55.116  69.936 119.752  1.00  0.00           N
ATOM   1800  CZ  ARG A 110      55.856  69.226 118.922  1.00  0.00           C
ATOM   1801  NH1 ARG A 110      55.736  69.286 117.612  1.00  0.00           N
ATOM   1804  NH2 ARG A 110      56.686  68.306 119.372  1.00  0.00           N
ATOM   1807  C   ARG A 110      54.336  76.096 118.532  1.00  0.00           C
ATOM   1808  O   ARG A 110      54.716  76.346 117.382  1.00  0.00           O
ATOM   1809  N   VAL A 111      53.396  76.836 119.142  1.00  0.00           N
ATOM   1811  CA  VAL A 111      52.776  78.006 118.512  1.00  0.00           C
ATOM   1813  CB  VAL A 111      51.266  78.086 118.812  1.00  0.00           C
ATOM   1815  CG1 VAL A 111      50.596  76.846 118.192  1.00  0.00           C
ATOM   1819  CG2 VAL A 111      50.906  78.166 120.302  1.00  0.00           C
ATOM   1823  C   VAL A 111      53.506  79.356 118.662  1.00  0.00           C
ATOM   1824  O   VAL A 111      53.346  80.186 117.742  1.00  0.00           O
ATOM   1825  N   PRO A 112      54.306  79.706 119.672  1.00  0.00           N
ATOM   1826  CD  PRO A 112      54.146  79.226 121.052  1.00  0.00           C
ATOM   1829  CA  PRO A 112      55.296  80.796 119.602  1.00  0.00           C
ATOM   1831  CB  PRO A 112      55.986  80.676 120.972  1.00  0.00           C
ATOM   1834  CG  PRO A 112      54.886  80.226 121.922  1.00  0.00           C
ATOM   1837  C   PRO A 112      56.346  80.786 118.482  1.00  0.00           C
ATOM   1838  O   PRO A 112      57.086  79.816 118.352  1.00  0.00           O
ATOM   1839  N   ASP A 113      56.496  81.896 117.712  1.00  0.00           N
ATOM   1841  CA  ASP A 113      57.656  82.196 116.862  1.00  0.00           C
ATOM   1843  CB  ASP A 113      57.406  83.516 116.062  1.00  0.00           C
ATOM   1846  CG  ASP A 113      56.126  83.486 115.232  1.00  0.00           C
ATOM   1847  OD1 ASP A 113      55.726  82.406 114.752  1.00  0.00           O
ATOM   1848  OD2 ASP A 113      55.526  84.586 115.032  1.00  0.00           O
ATOM   1849  C   ASP A 113      58.996  82.336 117.622  1.00  0.00           C
ATOM   1850  O   ASP A 113      59.046  82.236 118.852  1.00  0.00           O
ATOM   1851  N   LEU A 114      60.126  82.646 116.922  1.00  0.00           N
ATOM   1853  CA  LEU A 114      61.426  82.926 117.532  1.00  0.00           C
ATOM   1855  CB  LEU A 114      62.566  83.216 116.502  1.00  0.00           C
ATOM   1858  CG  LEU A 114      62.626  82.316 115.242  1.00  0.00           C
ATOM   1860  CD1 LEU A 114      63.946  82.566 114.492  1.00  0.00           C
ATOM   1864  CD2 LEU A 114      62.526  80.826 115.552  1.00  0.00           C
ATOM   1868  C   LEU A 114      61.446  84.116 118.502  1.00  0.00           C
ATOM   1869  O   LEU A 114      62.036  84.096 119.582  1.00  0.00           O
ATOM   1870  N   THR A 115      60.786  85.226 118.112  1.00  0.00           N
ATOM   1872  CA  THR A 115      60.906  86.496 118.822  1.00  0.00           C
ATOM   1874  CB  THR A 115      60.996  87.686 117.862  1.00  0.00           C
ATOM   1876  OG1 THR A 115      59.736  88.096 117.372  1.00  0.00           O
ATOM   1878  CG2 THR A 115      61.896  87.366 116.662  1.00  0.00           C
ATOM   1882  C   THR A 115      59.866  86.796 119.912  1.00  0.00           C
ATOM   1883  O   THR A 115      60.126  87.746 120.672  1.00  0.00           O
ATOM   1884  N   PRO A 116      58.726  86.106 120.122  1.00  0.00           N
ATOM   1885  CD  PRO A 116      57.916  85.486 119.072  1.00  0.00           C
ATOM   1888  CA  PRO A 116      57.936  86.126 121.332  1.00  0.00           C
ATOM   1890  CB  PRO A 116      57.156  84.836 121.242  1.00  0.00           C
ATOM   1893  CG  PRO A 116      56.716  84.846 119.782  1.00  0.00           C
ATOM   1896  C   PRO A 116      58.626  86.286 122.662  1.00  0.00           C
ATOM   1897  O   PRO A 116      59.706  85.766 122.892  1.00  0.00           O
ATOM   1898  N   GLN A 117      57.956  87.036 123.542  1.00  0.00           N
ATOM   1900  CA  GLN A 117      58.456  87.486 124.812  1.00  0.00           C
ATOM   1902  CB  GLN A 117      57.276  88.266 125.472  1.00  0.00           C
ATOM   1905  CG  GLN A 117      56.056  87.436 125.932  1.00  0.00           C
ATOM   1908  CD  GLN A 117      54.896  88.346 126.322  1.00  0.00           C
ATOM   1909  OE1 GLN A 117      54.966  89.576 126.222  1.00  0.00           O
ATOM   1910  NE2 GLN A 117      53.776  87.726 126.752  1.00  0.00           N
ATOM   1913  C   GLN A 117      58.956  86.356 125.692  1.00  0.00           C
ATOM   1914  O   GLN A 117      60.056  86.406 126.242  1.00  0.00           O
ATOM   1915  N   GLN A 118      58.206  85.246 125.742  1.00  0.00           N
ATOM   1917  CA  GLN A 118      58.536  84.086 126.552  1.00  0.00           C
ATOM   1919  CB  GLN A 118      57.346  83.086 126.532  1.00  0.00           C
ATOM   1922  CG  GLN A 118      57.006  82.386 125.182  1.00  0.00           C
ATOM   1925  CD  GLN A 118      57.786  81.076 125.012  1.00  0.00           C
ATOM   1926  OE1 GLN A 118      58.186  80.456 125.992  1.00  0.00           O
ATOM   1927  NE2 GLN A 118      58.026  80.646 123.762  1.00  0.00           N
ATOM   1930  C   GLN A 118      59.876  83.476 126.162  1.00  0.00           C
ATOM   1931  O   GLN A 118      60.746  83.226 126.982  1.00  0.00           O
ATOM   1932  N   ALA A 119      60.136  83.346 124.842  1.00  0.00           N
ATOM   1934  CA  ALA A 119      61.396  82.896 124.302  1.00  0.00           C
ATOM   1936  CB  ALA A 119      61.276  82.796 122.772  1.00  0.00           C
ATOM   1940  C   ALA A 119      62.576  83.786 124.682  1.00  0.00           C
ATOM   1941  O   ALA A 119      63.656  83.326 125.022  1.00  0.00           O
ATOM   1942  N   THR A 120      62.376  85.126 124.692  1.00  0.00           N
ATOM   1944  CA  THR A 120      63.336  86.056 125.272  1.00  0.00           C
ATOM   1946  CB  THR A 120      62.896  87.516 125.142  1.00  0.00           C
ATOM   1948  OG1 THR A 120      62.536  87.816 123.802  1.00  0.00           O
ATOM   1950  CG2 THR A 120      64.046  88.476 125.472  1.00  0.00           C
ATOM   1954  C   THR A 120      63.636  85.796 126.742  1.00  0.00           C
ATOM   1955  O   THR A 120      64.806  85.786 127.142  1.00  0.00           O
ATOM   1956  N   ASP A 121      62.606  85.556 127.582  1.00  0.00           N
ATOM   1958  CA  ASP A 121      62.716  85.146 128.982  1.00  0.00           C
ATOM   1960  CB  ASP A 121      61.326  85.126 129.682  1.00  0.00           C
ATOM   1963  CG  ASP A 121      60.846  86.486 130.162  1.00  0.00           C
ATOM   1964  OD1 ASP A 121      61.686  87.346 130.532  1.00  0.00           O
ATOM   1965  OD2 ASP A 121      59.606  86.626 130.302  1.00  0.00           O
ATOM   1966  C   ASP A 121      63.416  83.806 129.242  1.00  0.00           C
ATOM   1967  O   ASP A 121      64.256  83.736 130.132  1.00  0.00           O
ATOM   1968  N   ILE A 122      63.136  82.736 128.462  1.00  0.00           N
ATOM   1970  CA  ILE A 122      63.816  81.446 128.602  1.00  0.00           C
ATOM   1972  CB  ILE A 122      63.316  80.416 127.572  1.00  0.00           C
ATOM   1974  CG2 ILE A 122      64.096  79.086 127.692  1.00  0.00           C
ATOM   1978  CG1 ILE A 122      61.796  80.116 127.652  1.00  0.00           C
ATOM   1981  CD  ILE A 122      61.296  79.386 126.392  1.00  0.00           C
ATOM   1985  C   ILE A 122      65.336  81.596 128.442  1.00  0.00           C
ATOM   1986  O   ILE A 122      66.116  81.146 129.272  1.00  0.00           O
ATOM   1987  N   THR A 123      65.786  82.326 127.392  1.00  0.00           N
ATOM   1989  CA  THR A 123      67.186  82.616 127.132  1.00  0.00           C
ATOM   1991  CB  THR A 123      67.446  83.386 125.842  1.00  0.00           C
ATOM   1993  OG1 THR A 123      66.736  82.806 124.772  1.00  0.00           O
ATOM   1995  CG2 THR A 123      68.926  83.336 125.462  1.00  0.00           C
ATOM   1999  C   THR A 123      67.836  83.426 128.232  1.00  0.00           C
ATOM   2000  O   THR A 123      68.986  83.186 128.602  1.00  0.00           O
ATOM   2001  N   ALA A 124      67.106  84.426 128.772  1.00  0.00           N
ATOM   2003  CA  ALA A 124      67.536  85.286 129.842  1.00  0.00           C
ATOM   2005  CB  ALA A 124      66.476  86.366 130.102  1.00  0.00           C
ATOM   2009  C   ALA A 124      67.806  84.546 131.142  1.00  0.00           C
ATOM   2010  O   ALA A 124      68.736  84.876 131.882  1.00  0.00           O
ATOM   2011  N   PHE A 125      66.976  83.556 131.492  1.00  0.00           N
ATOM   2013  CA  PHE A 125      67.316  82.596 132.522  1.00  0.00           C
ATOM   2015  CB  PHE A 125      66.066  81.856 133.032  1.00  0.00           C
ATOM   2018  CG  PHE A 125      65.276  82.876 133.802  1.00  0.00           C
ATOM   2019  CD1 PHE A 125      64.096  83.436 133.302  1.00  0.00           C
ATOM   2021  CE1 PHE A 125      63.436  84.456 134.002  1.00  0.00           C
ATOM   2023  CZ  PHE A 125      63.956  84.906 135.222  1.00  0.00           C
ATOM   2025  CD2 PHE A 125      65.756  83.306 135.052  1.00  0.00           C
ATOM   2027  CE2 PHE A 125      65.106  84.316 135.752  1.00  0.00           C
ATOM   2029  C   PHE A 125      68.466  81.676 132.202  1.00  0.00           C
ATOM   2030  O   PHE A 125      69.396  81.576 132.992  1.00  0.00           O
ATOM   2031  N   ALA A 126      68.486  81.076 130.992  1.00  0.00           N
ATOM   2033  CA  ALA A 126      69.566  80.206 130.562  1.00  0.00           C
ATOM   2035  CB  ALA A 126      69.256  79.696 129.132  1.00  0.00           C
ATOM   2039  C   ALA A 126      70.946  80.856 130.582  1.00  0.00           C
ATOM   2040  O   ALA A 126      71.916  80.306 131.102  1.00  0.00           O
ATOM   2041  N   ASN A 127      71.076  82.086 130.062  1.00  0.00           N
ATOM   2043  CA  ASN A 127      72.306  82.826 130.082  1.00  0.00           C
ATOM   2045  CB  ASN A 127      72.306  83.966 129.022  1.00  0.00           C
ATOM   2048  CG  ASN A 127      71.586  85.246 129.432  1.00  0.00           C
ATOM   2049  OD1 ASN A 127      71.766  85.776 130.522  1.00  0.00           O
ATOM   2050  ND2 ASN A 127      70.786  85.816 128.512  1.00  0.00           N
ATOM   2053  C   ASN A 127      72.786  83.226 131.482  1.00  0.00           C
ATOM   2054  O   ASN A 127      73.986  83.156 131.742  1.00  0.00           O
ATOM   2055  N   LYS A 128      71.886  83.606 132.432  1.00  0.00           N
ATOM   2057  CA  LYS A 128      72.266  83.936 133.812  1.00  0.00           C
ATOM   2059  CB  LYS A 128      71.036  84.336 134.682  1.00  0.00           C
ATOM   2062  CG  LYS A 128      70.666  85.816 134.542  1.00  0.00           C
ATOM   2065  CD  LYS A 128      69.556  86.266 135.512  1.00  0.00           C
ATOM   2068  CE  LYS A 128      68.136  85.796 135.182  1.00  0.00           C
ATOM   2071  NZ  LYS A 128      67.696  86.396 133.922  1.00  0.00           N
ATOM   2075  C   LYS A 128      72.986  82.826 134.552  1.00  0.00           C
ATOM   2076  O   LYS A 128      73.906  83.036 135.342  1.00  0.00           O
ATOM   2077  N   ILE A 129      72.506  81.606 134.302  1.00  0.00           N
ATOM   2079  CA  ILE A 129      73.006  80.376 134.842  1.00  0.00           C
ATOM   2081  CB  ILE A 129      71.996  79.276 134.582  1.00  0.00           C
ATOM   2083  CG2 ILE A 129      72.546  77.926 135.062  1.00  0.00           C
ATOM   2087  CG1 ILE A 129      70.636  79.596 135.252  1.00  0.00           C
ATOM   2090  CD  ILE A 129      70.636  79.416 136.772  1.00  0.00           C
ATOM   2094  C   ILE A 129      74.406  80.016 134.352  1.00  0.00           C
ATOM   2095  O   ILE A 129      75.196  79.456 135.112  1.00  0.00           O
ATOM   2096  N   LYS A 130      74.776  80.326 133.072  1.00  0.00           N
ATOM   2098  CA  LYS A 130      76.086  80.026 132.482  1.00  0.00           C
ATOM   2100  CB  LYS A 130      76.396  80.716 131.112  1.00  0.00           C
ATOM   2103  CG  LYS A 130      77.886  80.626 130.662  1.00  0.00           C
ATOM   2106  CD  LYS A 130      78.226  81.176 129.262  1.00  0.00           C
ATOM   2109  CE  LYS A 130      78.056  80.206 128.092  1.00  0.00           C
ATOM   2112  NZ  LYS A 130      79.056  79.126 128.162  1.00  0.00           N
ATOM   2116  C   LYS A 130      77.326  80.136 133.382  1.00  0.00           C
ATOM   2117  O   LYS A 130      77.656  81.196 133.902  1.00  0.00           O
ATOM   2118  N   ASP A 131      78.066  79.026 133.502  1.00  0.00           N
ATOM   2120  CA  ASP A 131      79.276  78.996 134.262  1.00  0.00           C
ATOM   2122  CB  ASP A 131      79.076  78.136 135.542  1.00  0.00           C
ATOM   2125  CG  ASP A 131      79.166  76.616 135.422  1.00  0.00           C
ATOM   2126  OD1 ASP A 131      79.276  76.036 134.312  1.00  0.00           O
ATOM   2127  OD2 ASP A 131      79.136  76.006 136.522  1.00  0.00           O
ATOM   2128  C   ASP A 131      80.426  78.576 133.372  1.00  0.00           C
ATOM   2129  O   ASP A 131      80.356  78.526 132.142  1.00  0.00           O
ATOM   2130  N   SER A 132      81.556  78.296 134.042  1.00  0.00           N
ATOM   2132  CA  SER A 132      82.846  78.036 133.462  1.00  0.00           C
ATOM   2134  CB  SER A 132      83.946  78.706 134.332  1.00  0.00           C
ATOM   2137  OG  SER A 132      83.676  80.106 134.562  1.00  0.00           O
ATOM   2139  C   SER A 132      83.096  76.546 133.442  1.00  0.00           C
ATOM   2140  O   SER A 132      84.226  76.106 133.252  1.00  0.00           O
ATOM   2141  N   GLY A 133      82.036  75.736 133.622  1.00  0.00           N
ATOM   2143  CA  GLY A 133      82.076  74.286 133.672  1.00  0.00           C
ATOM   2146  C   GLY A 133      82.066  73.716 135.062  1.00  0.00           C
ATOM   2147  O   GLY A 133      82.786  74.156 135.972  1.00  0.00           O
ATOM   2148  N   TYR A 134      81.276  72.646 135.272  1.00  0.00           N
ATOM   2150  CA  TYR A 134      81.286  71.896 136.512  1.00  0.00           C
ATOM   2152  CB  TYR A 134      80.156  70.826 136.632  1.00  0.00           C
ATOM   2155  CG  TYR A 134      78.776  71.426 136.602  1.00  0.00           C
ATOM   2156  CD1 TYR A 134      78.386  72.376 137.562  1.00  0.00           C
ATOM   2158  CE1 TYR A 134      77.116  72.956 137.532  1.00  0.00           C
ATOM   2160  CZ  TYR A 134      76.196  72.556 136.562  1.00  0.00           C
ATOM   2161  OH  TYR A 134      74.906  73.126 136.542  1.00  0.00           O
ATOM   2163  CD2 TYR A 134      77.816  71.006 135.652  1.00  0.00           C
ATOM   2165  CE2 TYR A 134      76.546  71.586 135.632  1.00  0.00           C
ATOM   2167  C   TYR A 134      82.646  71.226 136.692  1.00  0.00           C
ATOM   2168  O   TYR A 134      83.086  70.426 135.882  1.00  0.00           O
ATOM   2169  N   ASN A 135      83.346  71.596 137.792  1.00  0.00           N
ATOM   2171  CA  ASN A 135      84.486  70.846 138.302  1.00  0.00           C
ATOM   2173  CB  ASN A 135      85.096  71.496 139.572  1.00  0.00           C
ATOM   2176  CG  ASN A 135      85.606  72.886 139.222  1.00  0.00           C
ATOM   2177  OD1 ASN A 135      86.396  73.056 138.292  1.00  0.00           O
ATOM   2178  ND2 ASN A 135      85.156  73.926 139.962  1.00  0.00           N
ATOM   2181  C   ASN A 135      84.106  69.426 138.672  1.00  0.00           C
ATOM   2182  O   ASN A 135      82.926  69.146 138.852  1.00  0.00           O
ATOM   2183  N   TYR A 136      85.086  68.506 138.882  1.00  0.00           N
ATOM   2185  CA  TYR A 136      84.776  67.106 139.182  1.00  0.00           C
ATOM   2187  CB  TYR A 136      86.056  66.266 139.412  1.00  0.00           C
ATOM   2190  CG  TYR A 136      85.746  64.796 139.612  1.00  0.00           C
ATOM   2191  CD1 TYR A 136      85.706  63.926 138.502  1.00  0.00           C
ATOM   2193  CE1 TYR A 136      85.466  62.556 138.672  1.00  0.00           C
ATOM   2195  CZ  TYR A 136      85.316  62.026 139.972  1.00  0.00           C
ATOM   2196  OH  TYR A 136      85.186  60.646 140.152  1.00  0.00           O
ATOM   2198  CD2 TYR A 136      85.536  64.256 140.892  1.00  0.00           C
ATOM   2200  CE2 TYR A 136      85.366  62.876 141.072  1.00  0.00           C
ATOM   2202  C   TYR A 136      83.846  66.976 140.372  1.00  0.00           C
ATOM   2203  O   TYR A 136      82.896  66.206 140.342  1.00  0.00           O
ATOM   2204  N   ARG A 137      84.066  67.786 141.422  1.00  0.00           N
ATOM   2206  CA  ARG A 137      83.186  67.766 142.562  1.00  0.00           C
ATOM   2208  CB  ARG A 137      83.806  68.466 143.772  1.00  0.00           C
ATOM   2211  CG  ARG A 137      83.056  68.246 145.102  1.00  0.00           C
ATOM   2214  CD  ARG A 137      83.486  69.176 146.222  1.00  0.00           C
ATOM   2217  NE  ARG A 137      83.096  70.536 145.732  1.00  0.00           N
ATOM   2219  CZ  ARG A 137      83.066  71.626 146.472  1.00  0.00           C
ATOM   2220  NH1 ARG A 137      83.496  71.676 147.722  1.00  0.00           N
ATOM   2223  NH2 ARG A 137      82.506  72.676 145.922  1.00  0.00           N
ATOM   2226  C   ARG A 137      81.786  68.316 142.292  1.00  0.00           C
ATOM   2227  O   ARG A 137      80.836  67.946 142.962  1.00  0.00           O
ATOM   2228  N   GLY A 138      81.566  69.166 141.252  1.00  0.00           N
ATOM   2230  CA  GLY A 138      80.216  69.646 140.922  1.00  0.00           C
ATOM   2233  C   GLY A 138      79.406  68.566 140.262  1.00  0.00           C
ATOM   2234  O   GLY A 138      78.196  68.446 140.442  1.00  0.00           O
ATOM   2235  N   ILE A 139      80.136  67.726 139.522  1.00  0.00           N
ATOM   2237  CA  ILE A 139      79.716  66.476 138.942  1.00  0.00           C
ATOM   2239  CB  ILE A 139      80.636  66.066 137.762  1.00  0.00           C
ATOM   2241  CG2 ILE A 139      80.016  64.906 136.942  1.00  0.00           C
ATOM   2245  CG1 ILE A 139      80.956  67.216 136.782  1.00  0.00           C
ATOM   2248  CD  ILE A 139      82.186  66.926 135.922  1.00  0.00           C
ATOM   2252  C   ILE A 139      79.676  65.396 140.032  1.00  0.00           C
ATOM   2253  O   ILE A 139      79.136  64.336 139.822  1.00  0.00           O
ATOM   2254  N   VAL A 140      80.256  65.566 141.242  1.00  0.00           N
ATOM   2256  CA  VAL A 140      80.156  64.586 142.342  1.00  0.00           C
ATOM   2258  CB  VAL A 140      81.456  64.436 143.142  1.00  0.00           C
ATOM   2260  CG1 VAL A 140      81.366  63.686 144.502  1.00  0.00           C
ATOM   2264  CG2 VAL A 140      82.476  63.696 142.272  1.00  0.00           C
ATOM   2268  C   VAL A 140      79.046  64.906 143.302  1.00  0.00           C
ATOM   2269  O   VAL A 140      78.476  64.026 143.952  1.00  0.00           O
ATOM   2270  N   GLU A 141      78.596  66.176 143.322  1.00  0.00           N
ATOM   2272  CA  GLU A 141      77.286  66.566 143.842  1.00  0.00           C
ATOM   2274  CB  GLU A 141      77.116  68.116 143.782  1.00  0.00           C
ATOM   2277  CG  GLU A 141      78.126  68.956 144.632  1.00  0.00           C
ATOM   2280  CD  GLU A 141      78.146  68.586 146.112  1.00  0.00           C
ATOM   2281  OE1 GLU A 141      77.026  68.626 146.672  1.00  0.00           O
ATOM   2282  OE2 GLU A 141      79.236  68.326 146.692  1.00  0.00           O
ATOM   2283  C   GLU A 141      76.186  65.896 143.022  1.00  0.00           C
ATOM   2284  O   GLU A 141      75.046  65.726 143.442  1.00  0.00           O
ATOM   2285  N   PHE A 142      76.586  65.456 141.802  1.00  0.00           N
ATOM   2287  CA  PHE A 142      75.856  64.666 140.842  1.00  0.00           C
ATOM   2289  CB  PHE A 142      75.656  65.506 139.552  1.00  0.00           C
ATOM   2292  CG  PHE A 142      74.906  66.786 139.782  1.00  0.00           C
ATOM   2293  CD1 PHE A 142      73.906  66.876 140.772  1.00  0.00           C
ATOM   2295  CE1 PHE A 142      73.126  68.016 140.912  1.00  0.00           C
ATOM   2297  CZ  PHE A 142      73.336  69.096 140.062  1.00  0.00           C
ATOM   2299  CD2 PHE A 142      75.136  67.896 138.962  1.00  0.00           C
ATOM   2301  CE2 PHE A 142      74.356  69.056 139.102  1.00  0.00           C
ATOM   2303  C   PHE A 142      76.626  63.406 140.442  1.00  0.00           C
ATOM   2304  O   PHE A 142      76.756  63.126 139.252  1.00  0.00           O
ATOM   2305  N   ILE A 143      77.186  62.606 141.392  1.00  0.00           N
ATOM   2307  CA  ILE A 143      77.926  61.366 141.052  1.00  0.00           C
ATOM   2309  CB  ILE A 143      78.606  60.576 142.202  1.00  0.00           C
ATOM   2311  CG2 ILE A 143      80.086  60.986 142.252  1.00  0.00           C
ATOM   2315  CG1 ILE A 143      77.946  60.706 143.592  1.00  0.00           C
ATOM   2318  CD  ILE A 143      78.686  59.936 144.692  1.00  0.00           C
ATOM   2322  C   ILE A 143      77.116  60.316 140.312  1.00  0.00           C
ATOM   2323  O   ILE A 143      76.086  59.916 140.862  1.00  0.00           O
ATOM   2324  N   PRO A 144      77.506  59.776 139.142  1.00  0.00           N
ATOM   2325  CD  PRO A 144      78.716  60.196 138.442  1.00  0.00           C
ATOM   2328  CA  PRO A 144      77.096  58.426 138.732  1.00  0.00           C
ATOM   2330  CB  PRO A 144      77.906  58.086 137.472  1.00  0.00           C
ATOM   2333  CG  PRO A 144      78.936  59.216 137.282  1.00  0.00           C
ATOM   2336  C   PRO A 144      77.266  57.406 139.852  1.00  0.00           C
ATOM   2337  O   PRO A 144      78.266  57.436 140.582  1.00  0.00           O
ATOM   2338  N   PHE A 145      76.286  56.526 140.042  1.00  0.00           N
ATOM   2340  CA  PHE A 145      76.106  55.906 141.332  1.00  0.00           C
ATOM   2342  CB  PHE A 145      74.846  56.436 142.072  1.00  0.00           C
ATOM   2345  CG  PHE A 145      73.656  56.556 141.172  1.00  0.00           C
ATOM   2346  CD1 PHE A 145      73.316  57.796 140.612  1.00  0.00           C
ATOM   2348  CE1 PHE A 145      72.116  57.956 139.912  1.00  0.00           C
ATOM   2350  CZ  PHE A 145      71.266  56.866 139.732  1.00  0.00           C
ATOM   2352  CD2 PHE A 145      72.806  55.466 140.962  1.00  0.00           C
ATOM   2354  CE2 PHE A 145      71.636  55.616 140.222  1.00  0.00           C
ATOM   2356  C   PHE A 145      76.126  54.406 141.302  1.00  0.00           C
ATOM   2357  O   PHE A 145      75.846  53.736 140.312  1.00  0.00           O
ATOM   2358  N   MET A 146      76.456  53.846 142.462  1.00  0.00           N
ATOM   2360  CA  MET A 146      76.246  52.466 142.772  1.00  0.00           C
ATOM   2362  CB  MET A 146      77.606  51.806 143.102  1.00  0.00           C
ATOM   2365  CG  MET A 146      78.486  51.646 141.852  1.00  0.00           C
ATOM   2368  SD  MET A 146      77.946  50.286 140.782  1.00  0.00           S
ATOM   2369  CE  MET A 146      78.766  48.966 141.722  1.00  0.00           C
ATOM   2373  C   MET A 146      75.276  52.456 143.922  1.00  0.00           C
ATOM   2374  O   MET A 146      75.306  53.386 144.742  1.00  0.00           O
ATOM   2375  N   VAL A 147      74.336  51.496 143.962  1.00  0.00           N
ATOM   2377  CA  VAL A 147      73.336  51.456 145.012  1.00  0.00           C
ATOM   2379  CB  VAL A 147      71.916  51.806 144.562  1.00  0.00           C
ATOM   2381  CG1 VAL A 147      70.976  51.996 145.772  1.00  0.00           C
ATOM   2385  CG2 VAL A 147      71.966  53.106 143.732  1.00  0.00           C
ATOM   2389  C   VAL A 147      73.316  50.096 145.692  1.00  0.00           C
ATOM   2390  O   VAL A 147      73.326  49.036 145.072  1.00  0.00           O
ATOM   2391  N   THR A 148      73.306  50.156 147.032  1.00  0.00           N
ATOM   2393  CA  THR A 148      73.376  49.056 147.962  1.00  0.00           C
ATOM   2395  CB  THR A 148      74.206  49.446 149.192  1.00  0.00           C
ATOM   2397  OG1 THR A 148      75.356  50.196 148.822  1.00  0.00           O
ATOM   2399  CG2 THR A 148      74.706  48.216 149.962  1.00  0.00           C
ATOM   2403  C   THR A 148      71.946  48.666 148.342  1.00  0.00           C
ATOM   2404  O   THR A 148      71.136  48.316 147.482  1.00  0.00           O
ATOM   2405  N   ARG A 149      71.576  48.746 149.632  1.00  0.00           N
ATOM   2407  CA  ARG A 149      70.256  48.426 150.122  1.00  0.00           C
ATOM   2409  CB  ARG A 149      70.366  47.866 151.552  1.00  0.00           C
ATOM   2412  CG  ARG A 149      69.036  47.516 152.242  1.00  0.00           C
ATOM   2415  CD  ARG A 149      68.466  46.216 151.692  1.00  0.00           C
ATOM   2418  NE  ARG A 149      67.096  46.026 152.242  1.00  0.00           N
ATOM   2420  CZ  ARG A 149      66.856  45.596 153.462  1.00  0.00           C
ATOM   2421  NH1 ARG A 149      67.796  45.196 154.302  1.00  0.00           N
ATOM   2424  NH2 ARG A 149      65.616  45.486 153.852  1.00  0.00           N
ATOM   2427  C   ARG A 149      69.426  49.686 150.202  1.00  0.00           C
ATOM   2428  O   ARG A 149      69.686  50.576 151.002  1.00  0.00           O
ATOM   2429  N   GLN A 150      68.346  49.786 149.422  1.00  0.00           N
ATOM   2431  CA  GLN A 150      67.416  50.876 149.552  1.00  0.00           C
ATOM   2433  CB  GLN A 150      67.176  51.566 148.182  1.00  0.00           C
ATOM   2436  CG  GLN A 150      66.546  50.656 147.102  1.00  0.00           C
ATOM   2439  CD  GLN A 150      65.036  50.826 146.912  1.00  0.00           C
ATOM   2440  OE1 GLN A 150      64.206  50.086 147.442  1.00  0.00           O
ATOM   2441  NE2 GLN A 150      64.656  51.816 146.072  1.00  0.00           N
ATOM   2444  C   GLN A 150      66.136  50.336 150.132  1.00  0.00           C
ATOM   2445  O   GLN A 150      65.906  49.126 150.182  1.00  0.00           O
ATOM   2446  N   MET A 151      65.276  51.226 150.602  1.00  0.00           N
ATOM   2448  CA  MET A 151      63.916  50.896 150.922  1.00  0.00           C
ATOM   2450  CB  MET A 151      63.626  51.016 152.442  1.00  0.00           C
ATOM   2453  CG  MET A 151      63.726  52.436 153.042  1.00  0.00           C
ATOM   2456  SD  MET A 151      65.396  53.066 153.372  1.00  0.00           S
ATOM   2457  CE  MET A 151      65.426  54.336 152.082  1.00  0.00           C
ATOM   2461  C   MET A 151      63.086  51.856 150.122  1.00  0.00           C
ATOM   2462  O   MET A 151      63.606  52.776 149.482  1.00  0.00           O
ATOM   2463  N   CYS A 152      61.766  51.656 150.112  1.00  0.00           N
ATOM   2465  CA  CYS A 152      60.866  52.506 149.382  1.00  0.00           C
ATOM   2467  CB  CYS A 152      60.656  52.046 147.912  1.00  0.00           C
ATOM   2470  SG  CYS A 152      60.196  50.296 147.762  1.00  0.00           S
ATOM   2472  C   CYS A 152      59.546  52.656 150.102  1.00  0.00           C
ATOM   2473  O   CYS A 152      59.026  51.736 150.732  1.00  0.00           O
ATOM   2474  N   SER A 153      58.976  53.886 150.072  1.00  0.00           N
ATOM   2476  CA  SER A 153      57.756  54.166 150.792  1.00  0.00           C
ATOM   2478  CB  SER A 153      57.726  55.636 151.352  1.00  0.00           C
ATOM   2481  OG  SER A 153      57.376  56.676 150.442  1.00  0.00           O
ATOM   2483  C   SER A 153      56.586  53.756 149.922  1.00  0.00           C
ATOM   2484  O   SER A 153      56.466  54.146 148.762  1.00  0.00           O
ATOM   2485  N   LEU A 154      55.706  52.846 150.402  1.00  0.00           N
ATOM   2487  CA  LEU A 154      54.656  52.276 149.572  1.00  0.00           C
ATOM   2489  CB  LEU A 154      54.586  50.726 149.582  1.00  0.00           C
ATOM   2492  CG  LEU A 154      55.816  49.986 149.002  1.00  0.00           C
ATOM   2494  CD1 LEU A 154      55.536  48.476 149.002  1.00  0.00           C
ATOM   2498  CD2 LEU A 154      56.186  50.456 147.592  1.00  0.00           C
ATOM   2502  C   LEU A 154      53.336  52.806 150.052  1.00  0.00           C
ATOM   2503  O   LEU A 154      52.876  52.486 151.152  1.00  0.00           O
ATOM   2504  N   ASN A 155      52.686  53.626 149.212  1.00  0.00           N
ATOM   2506  CA  ASN A 155      51.436  54.256 149.542  1.00  0.00           C
ATOM   2508  CB  ASN A 155      51.666  55.636 150.212  1.00  0.00           C
ATOM   2511  CG  ASN A 155      50.356  56.216 150.752  1.00  0.00           C
ATOM   2512  OD1 ASN A 155      49.806  55.746 151.752  1.00  0.00           O
ATOM   2513  ND2 ASN A 155      49.796  57.226 150.062  1.00  0.00           N
ATOM   2516  C   ASN A 155      50.696  54.386 148.222  1.00  0.00           C
ATOM   2517  O   ASN A 155      51.356  54.616 147.212  1.00  0.00           O
ATOM   2518  N   PRO A 156      49.366  54.246 148.172  1.00  0.00           N
ATOM   2519  CD  PRO A 156      48.536  53.686 149.242  1.00  0.00           C
ATOM   2522  CA  PRO A 156      48.616  54.406 146.942  1.00  0.00           C
ATOM   2524  CB  PRO A 156      47.166  54.266 147.392  1.00  0.00           C
ATOM   2527  CG  PRO A 156      47.226  53.286 148.562  1.00  0.00           C
ATOM   2530  C   PRO A 156      48.886  55.696 146.192  1.00  0.00           C
ATOM   2531  O   PRO A 156      49.086  56.746 146.822  1.00  0.00           O
ATOM   2532  N   PHE A 157      48.886  55.626 144.862  1.00  0.00           N
ATOM   2534  CA  PHE A 157      49.186  56.726 143.982  1.00  0.00           C
ATOM   2536  CB  PHE A 157      50.626  56.626 143.372  1.00  0.00           C
ATOM   2539  CG  PHE A 157      51.006  55.236 142.992  1.00  0.00           C
ATOM   2540  CD1 PHE A 157      50.576  54.686 141.772  1.00  0.00           C
ATOM   2542  CE1 PHE A 157      50.926  53.376 141.422  1.00  0.00           C
ATOM   2544  CZ  PHE A 157      51.736  52.616 142.272  1.00  0.00           C
ATOM   2546  CD2 PHE A 157      51.846  54.466 143.822  1.00  0.00           C
ATOM   2548  CE2 PHE A 157      52.196  53.166 143.472  1.00  0.00           C
ATOM   2550  C   PHE A 157      48.106  56.826 142.942  1.00  0.00           C
ATOM   2551  O   PHE A 157      47.116  56.086 142.962  1.00  0.00           O
ATOM   2552  N   SER A 158      48.256  57.786 142.022  1.00  0.00           N
ATOM   2554  CA  SER A 158      47.366  57.876 140.882  1.00  0.00           C
ATOM   2556  CB  SER A 158      46.826  59.316 140.802  1.00  0.00           C
ATOM   2559  OG  SER A 158      45.646  59.436 140.022  1.00  0.00           O
ATOM   2561  C   SER A 158      48.176  57.566 139.632  1.00  0.00           C
ATOM   2562  O   SER A 158      47.756  56.816 138.752  1.00  0.00           O
ATOM   2563  N   GLU A 159      49.416  58.106 139.572  1.00  0.00           N
ATOM   2565  CA  GLU A 159      50.446  57.656 138.662  1.00  0.00           C
ATOM   2567  CB  GLU A 159      50.866  58.766 137.662  1.00  0.00           C
ATOM   2570  CG  GLU A 159      49.776  59.176 136.642  1.00  0.00           C
ATOM   2573  CD  GLU A 159      50.376  59.996 135.502  1.00  0.00           C
ATOM   2574  OE1 GLU A 159      51.406  60.666 135.742  1.00  0.00           O
ATOM   2575  OE2 GLU A 159      49.866  59.896 134.352  1.00  0.00           O
ATOM   2576  C   GLU A 159      51.666  57.296 139.492  1.00  0.00           C
ATOM   2577  O   GLU A 159      51.986  57.966 140.462  1.00  0.00           O
ATOM   2578  N   ASP A 160      52.386  56.206 139.132  1.00  0.00           N
ATOM   2580  CA  ASP A 160      53.626  55.826 139.772  1.00  0.00           C
ATOM   2582  CB  ASP A 160      53.916  54.306 139.572  1.00  0.00           C
ATOM   2585  CG  ASP A 160      53.946  53.856 138.122  1.00  0.00           C
ATOM   2586  OD1 ASP A 160      53.056  54.286 137.342  1.00  0.00           O
ATOM   2587  OD2 ASP A 160      54.816  52.996 137.812  1.00  0.00           O
ATOM   2588  C   ASP A 160      54.826  56.626 139.282  1.00  0.00           C
ATOM   2589  O   ASP A 160      55.856  56.686 139.942  1.00  0.00           O
ATOM   2590  N   PHE A 161      54.706  57.266 138.102  1.00  0.00           N
ATOM   2592  CA  PHE A 161      55.836  57.836 137.362  1.00  0.00           C
ATOM   2594  CB  PHE A 161      55.496  57.966 135.862  1.00  0.00           C
ATOM   2597  CG  PHE A 161      55.796  56.626 135.262  1.00  0.00           C
ATOM   2598  CD1 PHE A 161      54.806  55.636 135.172  1.00  0.00           C
ATOM   2600  CE1 PHE A 161      55.136  54.336 134.782  1.00  0.00           C
ATOM   2602  CZ  PHE A 161      56.466  54.026 134.462  1.00  0.00           C
ATOM   2604  CD2 PHE A 161      57.116  56.316 134.902  1.00  0.00           C
ATOM   2606  CE2 PHE A 161      57.456  55.016 134.522  1.00  0.00           C
ATOM   2608  C   PHE A 161      56.286  59.176 137.872  1.00  0.00           C
ATOM   2609  O   PHE A 161      57.416  59.346 138.332  1.00  0.00           O
ATOM   2610  N   ARG A 162      55.366  60.136 137.842  1.00  0.00           N
ATOM   2612  CA  ARG A 162      55.576  61.536 138.102  1.00  0.00           C
ATOM   2614  CB  ARG A 162      54.666  62.256 137.072  1.00  0.00           C
ATOM   2617  CG  ARG A 162      54.496  63.786 137.132  1.00  0.00           C
ATOM   2620  CD  ARG A 162      55.696  64.636 136.722  1.00  0.00           C
ATOM   2623  NE  ARG A 162      56.696  64.746 137.832  1.00  0.00           N
ATOM   2625  CZ  ARG A 162      56.606  65.606 138.832  1.00  0.00           C
ATOM   2626  NH1 ARG A 162      55.476  66.176 139.182  1.00  0.00           N
ATOM   2629  NH2 ARG A 162      57.666  65.876 139.562  1.00  0.00           N
ATOM   2632  C   ARG A 162      55.236  61.796 139.562  1.00  0.00           C
ATOM   2633  O   ARG A 162      54.906  62.886 140.022  1.00  0.00           O
ATOM   2634  N   GLN A 163      55.306  60.736 140.392  1.00  0.00           N
ATOM   2636  CA  GLN A 163      55.006  60.796 141.802  1.00  0.00           C
ATOM   2638  CB  GLN A 163      54.956  59.406 142.472  1.00  0.00           C
ATOM   2641  CG  GLN A 163      56.316  58.666 142.552  1.00  0.00           C
ATOM   2644  CD  GLN A 163      56.196  57.406 143.402  1.00  0.00           C
ATOM   2645  OE1 GLN A 163      56.826  57.286 144.452  1.00  0.00           O
ATOM   2646  NE2 GLN A 163      55.386  56.426 142.952  1.00  0.00           N
ATOM   2649  C   GLN A 163      55.926  61.736 142.562  1.00  0.00           C
ATOM   2650  O   GLN A 163      55.456  62.496 143.412  1.00  0.00           O
ATOM   2651  N   GLN A 164      57.246  61.716 142.252  1.00  0.00           N
ATOM   2653  CA  GLN A 164      58.236  62.606 142.802  1.00  0.00           C
ATOM   2655  CB  GLN A 164      58.976  61.976 144.012  1.00  0.00           C
ATOM   2658  CG  GLN A 164      58.156  62.096 145.322  1.00  0.00           C
ATOM   2661  CD  GLN A 164      58.116  63.546 145.832  1.00  0.00           C
ATOM   2662  OE1 GLN A 164      58.696  64.476 145.262  1.00  0.00           O
ATOM   2663  NE2 GLN A 164      57.396  63.756 146.942  1.00  0.00           N
ATOM   2666  C   GLN A 164      59.156  63.156 141.742  1.00  0.00           C
ATOM   2667  O   GLN A 164      58.706  63.876 140.852  1.00  0.00           O
ATOM   2668  N   CYS A 165      60.466  62.926 141.792  1.00  0.00           N
ATOM   2670  CA  CYS A 165      61.396  63.576 140.902  1.00  0.00           C
ATOM   2672  CB  CYS A 165      61.556  65.096 141.192  1.00  0.00           C
ATOM   2675  SG  CYS A 165      61.786  65.526 142.962  1.00  0.00           S
ATOM   2677  C   CYS A 165      62.716  62.836 140.932  1.00  0.00           C
ATOM   2678  O   CYS A 165      63.006  62.106 141.862  1.00  0.00           O
ATOM   2679  N   VAL A 166      63.536  62.976 139.872  1.00  0.00           N
ATOM   2681  CA  VAL A 166      64.846  62.336 139.782  1.00  0.00           C
ATOM   2683  CB  VAL A 166      64.806  61.046 138.962  1.00  0.00           C
ATOM   2685  CG1 VAL A 166      66.206  60.436 138.772  1.00  0.00           C
ATOM   2689  CG2 VAL A 166      63.926  60.026 139.682  1.00  0.00           C
ATOM   2693  C   VAL A 166      65.856  63.286 139.162  1.00  0.00           C
ATOM   2694  O   VAL A 166      65.906  63.466 137.952  1.00  0.00           O
ATOM   2695  N   SER A 167      66.726  63.936 139.962  1.00  0.00           N
ATOM   2697  CA  SER A 167      67.636  64.926 139.412  1.00  0.00           C
ATOM   2699  CB  SER A 167      67.016  66.356 139.392  1.00  0.00           C
ATOM   2702  OG  SER A 167      66.616  66.826 140.682  1.00  0.00           O
ATOM   2704  C   SER A 167      68.976  64.996 140.092  1.00  0.00           C
ATOM   2705  O   SER A 167      69.086  65.166 141.302  1.00  0.00           O
ATOM   2706  N   GLY A 168      70.066  64.916 139.292  1.00  0.00           N
ATOM   2708  CA  GLY A 168      71.426  65.236 139.722  1.00  0.00           C
ATOM   2711  C   GLY A 168      72.176  64.076 140.292  1.00  0.00           C
ATOM   2712  O   GLY A 168      72.286  64.016 141.502  1.00  0.00           O
ATOM   2713  N   LEU A 169      72.756  63.156 139.502  1.00  0.00           N
ATOM   2715  CA  LEU A 169      73.086  61.776 139.842  1.00  0.00           C
ATOM   2717  CB  LEU A 169      74.206  61.136 138.982  1.00  0.00           C
ATOM   2720  CG  LEU A 169      74.066  61.026 137.462  1.00  0.00           C
ATOM   2722  CD1 LEU A 169      73.006  60.006 137.112  1.00  0.00           C
ATOM   2726  CD2 LEU A 169      73.856  62.346 136.722  1.00  0.00           C
ATOM   2730  C   LEU A 169      73.266  61.336 141.312  1.00  0.00           C
ATOM   2731  O   LEU A 169      72.586  60.416 141.752  1.00  0.00           O
ATOM   2732  N   ALA A 170      74.106  61.966 142.172  1.00  0.00           N
ATOM   2734  CA  ALA A 170      74.126  61.656 143.592  1.00  0.00           C
ATOM   2736  CB  ALA A 170      75.126  62.556 144.342  1.00  0.00           C
ATOM   2740  C   ALA A 170      72.776  61.866 144.252  1.00  0.00           C
ATOM   2741  O   ALA A 170      72.276  61.016 144.972  1.00  0.00           O
ATOM   2742  N   LYS A 171      72.126  62.976 143.912  1.00  0.00           N
ATOM   2744  CA  LYS A 171      70.736  63.266 144.182  1.00  0.00           C
ATOM   2746  CB  LYS A 171      70.496  64.786 144.022  1.00  0.00           C
ATOM   2749  CG  LYS A 171      71.306  65.636 144.992  1.00  0.00           C
ATOM   2752  CD  LYS A 171      71.056  67.126 144.722  1.00  0.00           C
ATOM   2755  CE  LYS A 171      71.446  68.016 145.892  1.00  0.00           C
ATOM   2758  NZ  LYS A 171      71.186  69.426 145.562  1.00  0.00           N
ATOM   2762  C   LYS A 171      69.736  62.546 143.292  1.00  0.00           C
ATOM   2763  O   LYS A 171      68.616  62.296 143.732  1.00  0.00           O
ATOM   2764  N   ALA A 172      70.066  62.136 142.052  1.00  0.00           N
ATOM   2766  CA  ALA A 172      69.166  61.346 141.222  1.00  0.00           C
ATOM   2768  CB  ALA A 172      69.596  61.366 139.742  1.00  0.00           C
ATOM   2772  C   ALA A 172      69.056  59.886 141.692  1.00  0.00           C
ATOM   2773  O   ALA A 172      68.046  59.236 141.472  1.00  0.00           O
ATOM   2774  N   GLN A 173      70.086  59.386 142.382  1.00  0.00           N
ATOM   2776  CA  GLN A 173      70.076  58.166 143.182  1.00  0.00           C
ATOM   2778  CB  GLN A 173      71.476  57.996 143.802  1.00  0.00           C
ATOM   2781  CG  GLN A 173      71.736  56.656 144.542  1.00  0.00           C
ATOM   2784  CD  GLN A 173      73.036  56.626 145.352  1.00  0.00           C
ATOM   2785  OE1 GLN A 173      73.266  55.766 146.202  1.00  0.00           O
ATOM   2786  NE2 GLN A 173      73.926  57.616 145.102  1.00  0.00           N
ATOM   2789  C   GLN A 173      69.086  58.236 144.342  1.00  0.00           C
ATOM   2790  O   GLN A 173      68.416  57.266 144.692  1.00  0.00           O
ATOM   2791  N   LEU A 174      69.026  59.416 144.982  1.00  0.00           N
ATOM   2793  CA  LEU A 174      68.156  59.696 146.112  1.00  0.00           C
ATOM   2795  CB  LEU A 174      68.676  60.896 146.962  1.00  0.00           C
ATOM   2798  CG  LEU A 174      69.596  60.526 148.132  1.00  0.00           C
ATOM   2800  CD1 LEU A 174      68.876  59.646 149.172  1.00  0.00           C
ATOM   2804  CD2 LEU A 174      70.896  59.876 147.692  1.00  0.00           C
ATOM   2808  C   LEU A 174      66.746  60.056 145.682  1.00  0.00           C
ATOM   2809  O   LEU A 174      65.816  59.996 146.482  1.00  0.00           O
ATOM   2810  N   SER A 175      66.606  60.516 144.432  1.00  0.00           N
ATOM   2812  CA  SER A 175      65.366  60.966 143.832  1.00  0.00           C
ATOM   2814  CB  SER A 175      64.206  59.946 143.942  1.00  0.00           C
ATOM   2817  OG  SER A 175      64.596  58.706 143.352  1.00  0.00           O
ATOM   2819  C   SER A 175      64.986  62.346 144.352  1.00  0.00           C
ATOM   2820  O   SER A 175      63.836  62.616 144.692  1.00  0.00           O
ATOM   2821  N   SER A 176      65.986  63.246 144.522  1.00  0.00           N
ATOM   2823  CA  SER A 176      65.866  64.456 145.322  1.00  0.00           C
ATOM   2825  CB  SER A 176      66.906  64.496 146.482  1.00  0.00           C
ATOM   2828  OG  SER A 176      66.716  65.616 147.372  1.00  0.00           O
ATOM   2830  C   SER A 176      66.066  65.726 144.512  1.00  0.00           C
ATOM   2831  O   SER A 176      67.046  65.866 143.782  1.00  0.00           O
ATOM   2832  N   VAL A 177      65.166  66.726 144.632  1.00  0.00           N
ATOM   2834  CA  VAL A 177      65.406  67.996 143.962  1.00  0.00           C
ATOM   2836  CB  VAL A 177      64.106  68.706 143.592  1.00  0.00           C
ATOM   2838  CG1 VAL A 177      63.386  69.286 144.822  1.00  0.00           C
ATOM   2842  CG2 VAL A 177      64.386  69.806 142.542  1.00  0.00           C
ATOM   2846  C   VAL A 177      66.356  68.886 144.762  1.00  0.00           C
ATOM   2847  O   VAL A 177      66.406  68.856 145.992  1.00  0.00           O
ATOM   2848  N   GLY A 178      67.196  69.656 144.022  1.00  0.00           N
ATOM   2850  CA  GLY A 178      68.066  70.716 144.502  1.00  0.00           C
ATOM   2853  C   GLY A 178      67.476  71.776 145.392  1.00  0.00           C
ATOM   2854  O   GLY A 178      66.276  72.046 145.412  1.00  0.00           O
ATOM   2855  N   GLU A 179      68.376  72.456 146.132  1.00  0.00           N
ATOM   2857  CA  GLU A 179      68.096  73.546 147.042  1.00  0.00           C
ATOM   2859  CB  GLU A 179      69.216  73.736 148.102  1.00  0.00           C
ATOM   2862  CG  GLU A 179      69.506  72.526 149.002  1.00  0.00           C
ATOM   2865  CD  GLU A 179      70.716  72.806 149.882  1.00  0.00           C
ATOM   2866  OE1 GLU A 179      71.846  72.496 149.432  1.00  0.00           O
ATOM   2867  OE2 GLU A 179      70.496  73.296 151.022  1.00  0.00           O
ATOM   2868  C   GLU A 179      67.976  74.876 146.352  1.00  0.00           C
ATOM   2869  O   GLU A 179      68.636  75.146 145.352  1.00  0.00           O
ATOM   2870  N   GLY A 180      67.176  75.776 146.962  1.00  0.00           N
ATOM   2872  CA  GLY A 180      67.186  77.196 146.632  1.00  0.00           C
ATOM   2875  C   GLY A 180      68.566  77.806 146.822  1.00  0.00           C
ATOM   2876  O   GLY A 180      69.206  77.596 147.852  1.00  0.00           O
ATOM   2877  N   ASP A 181      69.046  78.546 145.822  1.00  0.00           N
ATOM   2879  CA  ASP A 181      70.396  79.046 145.662  1.00  0.00           C
ATOM   2881  CB  ASP A 181      70.966  79.836 146.892  1.00  0.00           C
ATOM   2884  CG  ASP A 181      72.036  80.836 146.452  1.00  0.00           C
ATOM   2885  OD1 ASP A 181      73.266  80.566 146.552  1.00  0.00           O
ATOM   2886  OD2 ASP A 181      71.636  81.866 145.862  1.00  0.00           O
ATOM   2887  C   ASP A 181      71.416  78.036 145.132  1.00  0.00           C
ATOM   2888  O   ASP A 181      72.456  78.446 144.642  1.00  0.00           O
ATOM   2889  N   LYS A 182      71.216  76.696 145.192  1.00  0.00           N
ATOM   2891  CA  LYS A 182      72.296  75.796 144.772  1.00  0.00           C
ATOM   2893  CB  LYS A 182      72.156  74.326 145.292  1.00  0.00           C
ATOM   2896  CG  LYS A 182      73.436  73.486 145.062  1.00  0.00           C
ATOM   2899  CD  LYS A 182      73.586  72.226 145.952  1.00  0.00           C
ATOM   2902  CE  LYS A 182      74.916  71.476 145.692  1.00  0.00           C
ATOM   2905  NZ  LYS A 182      74.936  70.116 146.262  1.00  0.00           N
ATOM   2909  C   LYS A 182      72.596  75.856 143.272  1.00  0.00           C
ATOM   2910  O   LYS A 182      71.716  75.796 142.422  1.00  0.00           O
ATOM   2911  N   LYS A 183      73.886  76.046 142.892  1.00  0.00           N
ATOM   2913  CA  LYS A 183      74.266  76.396 141.532  1.00  0.00           C
ATOM   2915  CB  LYS A 183      75.526  77.306 141.422  1.00  0.00           C
ATOM   2918  CG  LYS A 183      75.386  78.726 141.992  1.00  0.00           C
ATOM   2921  CD  LYS A 183      75.516  78.766 143.522  1.00  0.00           C
ATOM   2924  CE  LYS A 183      75.536  80.166 144.132  1.00  0.00           C
ATOM   2927  NZ  LYS A 183      74.246  80.876 144.002  1.00  0.00           N
ATOM   2931  C   LYS A 183      74.656  75.176 140.762  1.00  0.00           C
ATOM   2932  O   LYS A 183      74.866  75.236 139.552  1.00  0.00           O
ATOM   2933  N   SER A 184      74.776  74.016 141.422  1.00  0.00           N
ATOM   2935  CA  SER A 184      74.816  72.776 140.692  1.00  0.00           C
ATOM   2937  CB  SER A 184      75.426  71.576 141.452  1.00  0.00           C
ATOM   2940  OG  SER A 184      76.766  71.846 141.842  1.00  0.00           O
ATOM   2942  C   SER A 184      73.406  72.446 140.292  1.00  0.00           C
ATOM   2943  O   SER A 184      72.546  72.186 141.132  1.00  0.00           O
ATOM   2944  N   TRP A 185      73.166  72.446 138.982  1.00  0.00           N
ATOM   2946  CA  TRP A 185      71.886  72.116 138.422  1.00  0.00           C
ATOM   2948  CB  TRP A 185      71.406  73.216 137.452  1.00  0.00           C
ATOM   2951  CG  TRP A 185      71.286  74.566 138.082  1.00  0.00           C
ATOM   2952  CD1 TRP A 185      72.206  75.576 138.082  1.00  0.00           C
ATOM   2954  NE1 TRP A 185      71.656  76.686 138.702  1.00  0.00           N
ATOM   2956  CE2 TRP A 185      70.376  76.416 139.062  1.00  0.00           C
ATOM   2957  CD2 TRP A 185      70.106  75.086 138.722  1.00  0.00           C
ATOM   2958  CE3 TRP A 185      68.866  74.546 138.992  1.00  0.00           C
ATOM   2960  CZ3 TRP A 185      67.856  75.376 139.502  1.00  0.00           C
ATOM   2962  CZ2 TRP A 185      69.396  77.246 139.582  1.00  0.00           C
ATOM   2964  CH2 TRP A 185      68.126  76.716 139.782  1.00  0.00           C
ATOM   2966  C   TRP A 185      72.066  70.856 137.612  1.00  0.00           C
ATOM   2967  O   TRP A 185      72.946  70.776 136.752  1.00  0.00           O
ATOM   2968  N   PHE A 186      71.216  69.826 137.842  1.00  0.00           N
ATOM   2970  CA  PHE A 186      71.046  68.756 136.882  1.00  0.00           C
ATOM   2972  CB  PHE A 186      70.006  67.656 137.312  1.00  0.00           C
ATOM   2975  CG  PHE A 186      70.176  66.376 136.492  1.00  0.00           C
ATOM   2976  CD1 PHE A 186      71.436  65.786 136.412  1.00  0.00           C
ATOM   2978  CE1 PHE A 186      71.696  64.726 135.542  1.00  0.00           C
ATOM   2980  CZ  PHE A 186      70.666  64.196 134.772  1.00  0.00           C
ATOM   2982  CD2 PHE A 186      69.126  65.786 135.762  1.00  0.00           C
ATOM   2984  CE2 PHE A 186      69.376  64.716 134.892  1.00  0.00           C
ATOM   2986  C   PHE A 186      70.646  69.366 135.562  1.00  0.00           C
ATOM   2987  O   PHE A 186      70.156  70.486 135.482  1.00  0.00           O
ATOM   2988  N   CYS A 187      70.816  68.666 134.442  1.00  0.00           N
ATOM   2990  CA  CYS A 187      70.256  69.106 133.192  1.00  0.00           C
ATOM   2992  CB  CYS A 187      70.676  68.196 132.022  1.00  0.00           C
ATOM   2995  SG  CYS A 187      71.186  66.526 132.502  1.00  0.00           S
ATOM   2997  C   CYS A 187      68.756  69.316 133.292  1.00  0.00           C
ATOM   2998  O   CYS A 187      68.226  70.296 132.762  1.00  0.00           O
ATOM   2999  N   SER A 188      68.056  68.446 134.062  1.00  0.00           N
ATOM   3001  CA  SER A 188      66.706  68.726 134.552  1.00  0.00           C
ATOM   3003  CB  SER A 188      66.166  67.746 135.662  1.00  0.00           C
ATOM   3006  OG  SER A 188      64.876  68.106 136.182  1.00  0.00           O
ATOM   3008  C   SER A 188      66.596  70.096 135.152  1.00  0.00           C
ATOM   3009  O   SER A 188      65.856  70.986 134.752  1.00  0.00           O
ATOM   3010  N   GLU A 189      67.376  70.326 136.192  1.00  0.00           N
ATOM   3012  CA  GLU A 189      67.116  71.446 137.032  1.00  0.00           C
ATOM   3014  CB  GLU A 189      67.776  71.166 138.382  1.00  0.00           C
ATOM   3017  CG  GLU A 189      67.286  69.876 139.072  1.00  0.00           C
ATOM   3020  CD  GLU A 189      68.206  69.506 140.232  1.00  0.00           C
ATOM   3021  OE1 GLU A 189      69.436  69.526 140.012  1.00  0.00           O
ATOM   3022  OE2 GLU A 189      67.706  69.136 141.332  1.00  0.00           O
ATOM   3023  C   GLU A 189      67.586  72.746 136.372  1.00  0.00           C
ATOM   3024  O   GLU A 189      67.076  73.826 136.652  1.00  0.00           O
ATOM   3025  N   PHE A 190      68.496  72.656 135.382  1.00  0.00           N
ATOM   3027  CA  PHE A 190      68.926  73.766 134.562  1.00  0.00           C
ATOM   3029  CB  PHE A 190      70.036  73.266 133.572  1.00  0.00           C
ATOM   3032  CG  PHE A 190      70.346  74.286 132.502  1.00  0.00           C
ATOM   3033  CD1 PHE A 190      70.656  75.586 132.912  1.00  0.00           C
ATOM   3035  CE1 PHE A 190      70.806  76.626 131.982  1.00  0.00           C
ATOM   3037  CZ  PHE A 190      70.596  76.376 130.622  1.00  0.00           C
ATOM   3039  CD2 PHE A 190      70.176  74.036 131.122  1.00  0.00           C
ATOM   3041  CE2 PHE A 190      70.256  75.086 130.202  1.00  0.00           C
ATOM   3043  C   PHE A 190      67.776  74.426 133.812  1.00  0.00           C
ATOM   3044  O   PHE A 190      67.576  75.646 133.802  1.00  0.00           O
ATOM   3045  N   VAL A 191      66.966  73.586 133.162  1.00  0.00           N
ATOM   3047  CA  VAL A 191      65.906  74.066 132.302  1.00  0.00           C
ATOM   3049  CB  VAL A 191      66.076  73.576 130.852  1.00  0.00           C
ATOM   3051  CG1 VAL A 191      64.766  73.526 130.052  1.00  0.00           C
ATOM   3055  CG2 VAL A 191      66.906  72.296 130.642  1.00  0.00           C
ATOM   3059  C   VAL A 191      64.566  73.966 133.022  1.00  0.00           C
ATOM   3060  O   VAL A 191      63.616  74.656 132.662  1.00  0.00           O
ATOM   3061  N   THR A 192      64.476  73.276 134.192  1.00  0.00           N
ATOM   3063  CA  THR A 192      63.426  73.526 135.212  1.00  0.00           C
ATOM   3065  CB  THR A 192      63.326  72.526 136.402  1.00  0.00           C
ATOM   3067  OG1 THR A 192      61.976  72.276 136.812  1.00  0.00           O
ATOM   3069  CG2 THR A 192      64.016  72.936 137.702  1.00  0.00           C
ATOM   3073  C   THR A 192      63.506  74.926 135.752  1.00  0.00           C
ATOM   3074  O   THR A 192      62.466  75.546 135.972  1.00  0.00           O
ATOM   3075  N   ASP A 193      64.726  75.506 135.972  1.00  0.00           N
ATOM   3077  CA  ASP A 193      64.816  76.926 136.282  1.00  0.00           C
ATOM   3079  CB  ASP A 193      66.276  77.396 136.612  1.00  0.00           C
ATOM   3082  CG  ASP A 193      66.306  78.716 137.402  1.00  0.00           C
ATOM   3083  OD1 ASP A 193      65.446  78.846 138.312  1.00  0.00           O
ATOM   3084  OD2 ASP A 193      67.206  79.566 137.202  1.00  0.00           O
ATOM   3085  C   ASP A 193      64.246  77.776 135.162  1.00  0.00           C
ATOM   3086  O   ASP A 193      63.326  78.556 135.392  1.00  0.00           O
ATOM   3087  N   ALA A 194      64.666  77.606 133.882  1.00  0.00           N
ATOM   3089  CA  ALA A 194      64.196  78.466 132.802  1.00  0.00           C
ATOM   3091  CB  ALA A 194      64.926  78.106 131.492  1.00  0.00           C
ATOM   3095  C   ALA A 194      62.686  78.406 132.582  1.00  0.00           C
ATOM   3096  O   ALA A 194      61.996  79.416 132.482  1.00  0.00           O
ATOM   3097  N   PHE A 195      62.126  77.186 132.552  1.00  0.00           N
ATOM   3099  CA  PHE A 195      60.746  76.956 132.222  1.00  0.00           C
ATOM   3101  CB  PHE A 195      60.516  75.526 131.672  1.00  0.00           C
ATOM   3104  CG  PHE A 195      60.846  75.566 130.222  1.00  0.00           C
ATOM   3105  CD1 PHE A 195      62.156  75.776 129.782  1.00  0.00           C
ATOM   3107  CE1 PHE A 195      62.446  75.976 128.432  1.00  0.00           C
ATOM   3109  CZ  PHE A 195      61.406  75.976 127.502  1.00  0.00           C
ATOM   3111  CD2 PHE A 195      59.816  75.516 129.272  1.00  0.00           C
ATOM   3113  CE2 PHE A 195      60.096  75.736 127.922  1.00  0.00           C
ATOM   3115  C   PHE A 195      59.796  77.256 133.342  1.00  0.00           C
ATOM   3116  O   PHE A 195      58.666  77.656 133.112  1.00  0.00           O
ATOM   3117  N   ALA A 196      60.246  77.186 134.612  1.00  0.00           N
ATOM   3119  CA  ALA A 196      59.476  77.716 135.712  1.00  0.00           C
ATOM   3121  CB  ALA A 196      60.246  77.496 137.022  1.00  0.00           C
ATOM   3125  C   ALA A 196      59.166  79.196 135.592  1.00  0.00           C
ATOM   3126  O   ALA A 196      58.046  79.636 135.842  1.00  0.00           O
ATOM   3127  N   LYS A 197      60.166  79.976 135.162  1.00  0.00           N
ATOM   3129  CA  LYS A 197      60.096  81.426 135.082  1.00  0.00           C
ATOM   3131  CB  LYS A 197      61.516  81.986 134.842  1.00  0.00           C
ATOM   3134  CG  LYS A 197      62.606  81.506 135.822  1.00  0.00           C
ATOM   3137  CD  LYS A 197      62.766  82.176 137.202  1.00  0.00           C
ATOM   3140  CE  LYS A 197      63.966  81.506 137.902  1.00  0.00           C
ATOM   3143  NZ  LYS A 197      64.286  82.026 139.252  1.00  0.00           N
ATOM   3147  C   LYS A 197      59.196  81.866 133.942  1.00  0.00           C
ATOM   3148  O   LYS A 197      58.556  82.916 133.982  1.00  0.00           O
ATOM   3149  N   ALA A 198      59.076  80.966 132.932  1.00  0.00           N
ATOM   3151  CA  ALA A 198      58.196  81.086 131.792  1.00  0.00           C
ATOM   3153  CB  ALA A 198      58.856  80.366 130.602  1.00  0.00           C
ATOM   3157  C   ALA A 198      56.826  80.446 132.072  1.00  0.00           C
ATOM   3158  O   ALA A 198      55.946  80.386 131.222  1.00  0.00           O
ATOM   3159  N   GLY A 199      56.606  79.986 133.322  1.00  0.00           N
ATOM   3161  CA  GLY A 199      55.316  79.526 133.812  1.00  0.00           C
ATOM   3164  C   GLY A 199      55.016  78.096 133.532  1.00  0.00           C
ATOM   3165  O   GLY A 199      53.856  77.706 133.482  1.00  0.00           O
ATOM   3166  N   HIS A 200      56.036  77.246 133.342  1.00  0.00           N
ATOM   3168  CA  HIS A 200      55.866  75.826 133.092  1.00  0.00           C
ATOM   3170  CB  HIS A 200      56.216  75.506 131.622  1.00  0.00           C
ATOM   3173  ND1 HIS A 200      54.696  73.736 130.752  1.00  0.00           N
ATOM   3174  CG  HIS A 200      55.956  74.096 131.222  1.00  0.00           C
ATOM   3175  CE1 HIS A 200      54.806  72.466 130.432  1.00  0.00           C
ATOM   3177  NE2 HIS A 200      56.046  71.986 130.692  1.00  0.00           N
ATOM   3179  CD2 HIS A 200      56.796  73.036 131.172  1.00  0.00           C
ATOM   3181  C   HIS A 200      56.736  74.936 133.992  1.00  0.00           C
ATOM   3182  O   HIS A 200      57.786  74.476 133.542  1.00  0.00           O
ATOM   3183  N   PRO A 201      56.386  74.606 135.232  1.00  0.00           N
ATOM   3184  CD  PRO A 201      55.586  75.506 136.052  1.00  0.00           C
ATOM   3187  CA  PRO A 201      57.246  73.786 136.072  1.00  0.00           C
ATOM   3189  CB  PRO A 201      57.496  74.696 137.282  1.00  0.00           C
ATOM   3192  CG  PRO A 201      56.156  75.396 137.482  1.00  0.00           C
ATOM   3195  C   PRO A 201      56.556  72.506 136.522  1.00  0.00           C
ATOM   3196  O   PRO A 201      55.356  72.476 136.812  1.00  0.00           O
ATOM   3197  N   LEU A 202      57.306  71.416 136.612  1.00  0.00           N
ATOM   3199  CA  LEU A 202      57.016  70.376 137.592  1.00  0.00           C
ATOM   3201  CB  LEU A 202      56.716  68.946 137.052  1.00  0.00           C
ATOM   3204  CG  LEU A 202      55.496  68.696 136.122  1.00  0.00           C
ATOM   3206  CD1 LEU A 202      54.176  68.586 136.872  1.00  0.00           C
ATOM   3210  CD2 LEU A 202      55.266  69.696 134.972  1.00  0.00           C
ATOM   3214  C   LEU A 202      58.266  70.436 138.462  1.00  0.00           C
ATOM   3215  O   LEU A 202      58.706  71.536 138.812  1.00  0.00           O
ATOM   3216  N   THR A 203      58.936  69.326 138.782  1.00  0.00           N
ATOM   3218  CA  THR A 203      60.406  69.356 138.852  1.00  0.00           C
ATOM   3220  CB  THR A 203      60.946  68.496 139.992  1.00  0.00           C
ATOM   3222  OG1 THR A 203      60.536  69.036 141.242  1.00  0.00           O
ATOM   3224  CG2 THR A 203      62.486  68.466 139.972  1.00  0.00           C
ATOM   3228  C   THR A 203      60.866  68.776 137.542  1.00  0.00           C
ATOM   3229  O   THR A 203      60.696  67.586 137.342  1.00  0.00           O
ATOM   3230  N   LEU A 204      61.346  69.586 136.572  1.00  0.00           N
ATOM   3232  CA  LEU A 204      61.086  69.266 135.172  1.00  0.00           C
ATOM   3234  CB  LEU A 204      59.586  69.056 134.962  1.00  0.00           C
ATOM   3237  CG  LEU A 204      59.006  69.016 133.532  1.00  0.00           C
ATOM   3239  CD1 LEU A 204      57.906  67.966 133.622  1.00  0.00           C
ATOM   3243  CD2 LEU A 204      58.486  70.366 133.012  1.00  0.00           C
ATOM   3247  C   LEU A 204      61.476  70.326 134.172  1.00  0.00           C
ATOM   3248  O   LEU A 204      61.216  71.506 134.312  1.00  0.00           O
ATOM   3249  N   ALA A 205      62.086  69.916 133.062  1.00  0.00           N
ATOM   3251  CA  ALA A 205      62.986  70.766 132.332  1.00  0.00           C
ATOM   3253  CB  ALA A 205      64.346  70.136 132.502  1.00  0.00           C
ATOM   3257  C   ALA A 205      62.646  70.756 130.902  1.00  0.00           C
ATOM   3258  O   ALA A 205      63.456  70.386 130.052  1.00  0.00           O
ATOM   3259  N   GLN A 206      61.396  71.126 130.572  1.00  0.00           N
ATOM   3261  CA  GLN A 206      60.886  70.956 129.242  1.00  0.00           C
ATOM   3263  CB  GLN A 206      61.566  72.046 128.402  1.00  0.00           C
ATOM   3266  CG  GLN A 206      60.806  72.406 127.142  1.00  0.00           C
ATOM   3269  CD  GLN A 206      61.746  73.066 126.172  1.00  0.00           C
ATOM   3270  OE1 GLN A 206      62.806  73.546 126.562  1.00  0.00           O
ATOM   3271  NE2 GLN A 206      61.416  72.956 124.872  1.00  0.00           N
ATOM   3274  C   GLN A 206      60.986  69.466 128.762  1.00  0.00           C
ATOM   3275  O   GLN A 206      61.226  68.596 129.592  1.00  0.00           O
ATOM   3276  N   SER A 207      60.716  69.046 127.492  1.00  0.00           N
ATOM   3278  CA  SER A 207      60.396  67.626 127.242  1.00  0.00           C
ATOM   3280  CB  SER A 207      59.146  67.346 126.362  1.00  0.00           C
ATOM   3283  OG  SER A 207      59.226  67.926 125.062  1.00  0.00           O
ATOM   3285  C   SER A 207      61.516  66.746 126.782  1.00  0.00           C
ATOM   3286  O   SER A 207      61.656  66.446 125.602  1.00  0.00           O
ATOM   3287  N   GLY A 208      62.326  66.226 127.732  1.00  0.00           N
ATOM   3289  CA  GLY A 208      63.416  65.366 127.322  1.00  0.00           C
ATOM   3292  C   GLY A 208      64.006  64.436 128.312  1.00  0.00           C
ATOM   3293  O   GLY A 208      63.396  63.516 128.832  1.00  0.00           O
ATOM   3294  N   TRP A 209      65.316  64.626 128.522  1.00  0.00           N
ATOM   3296  CA  TRP A 209      66.226  63.666 129.092  1.00  0.00           C
ATOM   3298  CB  TRP A 209      67.216  63.576 127.812  1.00  0.00           C
ATOM   3301  CG  TRP A 209      68.316  62.606 127.352  1.00  0.00           C
ATOM   3302  CD1 TRP A 209      68.626  61.266 127.492  1.00  0.00           C
ATOM   3304  NE1 TRP A 209      69.826  60.976 126.892  1.00  0.00           N
ATOM   3306  CE2 TRP A 209      70.216  62.016 126.152  1.00  0.00           C
ATOM   3307  CD2 TRP A 209      69.236  63.016 126.312  1.00  0.00           C
ATOM   3308  CE3 TRP A 209      69.266  64.096 125.462  1.00  0.00           C
ATOM   3310  CZ3 TRP A 209      70.206  64.136 124.442  1.00  0.00           C
ATOM   3312  CZ2 TRP A 209      71.266  62.116 125.242  1.00  0.00           C
ATOM   3314  CH2 TRP A 209      71.206  63.186 124.352  1.00  0.00           C
ATOM   3316  C   TRP A 209      66.486  64.276 130.522  1.00  0.00           C
ATOM   3317  O   TRP A 209      67.586  64.616 130.912  1.00  0.00           O
ATOM   3318  N   ILE A 210      65.396  64.446 131.332  1.00  0.00           N
ATOM   3320  CA  ILE A 210      65.196  65.256 132.562  1.00  0.00           C
ATOM   3322  CB  ILE A 210      63.756  65.856 132.592  1.00  0.00           C
ATOM   3324  CG2 ILE A 210      63.576  67.046 133.542  1.00  0.00           C
ATOM   3328  CG1 ILE A 210      63.196  66.306 131.222  1.00  0.00           C
ATOM   3331  CD  ILE A 210      61.656  66.276 131.252  1.00  0.00           C
ATOM   3335  C   ILE A 210      65.436  64.496 133.902  1.00  0.00           C
ATOM   3336  O   ILE A 210      66.366  63.726 134.062  1.00  0.00           O
ATOM   3337  N   SER A 211      64.566  64.696 134.922  1.00  0.00           N
ATOM   3339  CA  SER A 211      63.856  63.666 135.682  1.00  0.00           C
ATOM   3341  CB  SER A 211      63.066  64.276 136.872  1.00  0.00           C
ATOM   3344  OG  SER A 211      62.366  65.476 136.532  1.00  0.00           O
ATOM   3346  C   SER A 211      62.906  62.996 134.722  1.00  0.00           C
ATOM   3347  O   SER A 211      61.736  63.366 134.632  1.00  0.00           O
ATOM   3348  N   PRO A 212      63.356  62.096 133.862  1.00  0.00           N
ATOM   3349  CD  PRO A 212      64.466  61.186 134.102  1.00  0.00           C
ATOM   3352  CA  PRO A 212      63.106  62.266 132.442  1.00  0.00           C
ATOM   3354  CB  PRO A 212      64.146  61.396 131.762  1.00  0.00           C
ATOM   3357  CG  PRO A 212      65.216  61.096 132.792  1.00  0.00           C
ATOM   3360  C   PRO A 212      61.706  61.976 132.022  1.00  0.00           C
ATOM   3361  O   PRO A 212      61.196  62.626 131.112  1.00  0.00           O
ATOM   3362  N   ALA A 213      61.056  61.036 132.722  1.00  0.00           N
ATOM   3364  CA  ALA A 213      59.676  60.676 132.552  1.00  0.00           C
ATOM   3366  CB  ALA A 213      59.326  59.646 133.632  1.00  0.00           C
ATOM   3370  C   ALA A 213      58.736  61.866 132.672  1.00  0.00           C
ATOM   3371  O   ALA A 213      57.686  61.906 132.052  1.00  0.00           O
ATOM   3372  N   ASP A 214      59.086  62.866 133.502  1.00  0.00           N
ATOM   3374  CA  ASP A 214      58.196  63.916 133.912  1.00  0.00           C
ATOM   3376  CB  ASP A 214      58.896  64.816 134.972  1.00  0.00           C
ATOM   3379  CG  ASP A 214      59.226  64.096 136.272  1.00  0.00           C
ATOM   3380  OD1 ASP A 214      58.716  62.986 136.532  1.00  0.00           O
ATOM   3381  OD2 ASP A 214      59.856  64.766 137.132  1.00  0.00           O
ATOM   3382  C   ASP A 214      57.566  64.726 132.772  1.00  0.00           C
ATOM   3383  O   ASP A 214      56.366  64.986 132.842  1.00  0.00           O
ATOM   3384  N   LEU A 215      58.276  65.126 131.682  1.00  0.00           N
ATOM   3386  CA  LEU A 215      57.606  65.796 130.552  1.00  0.00           C
ATOM   3388  CB  LEU A 215      58.156  67.226 130.302  1.00  0.00           C
ATOM   3391  CG  LEU A 215      57.176  68.226 129.612  1.00  0.00           C
ATOM   3393  CD1 LEU A 215      55.956  68.556 130.472  1.00  0.00           C
ATOM   3397  CD2 LEU A 215      57.846  69.546 129.282  1.00  0.00           C
ATOM   3401  C   LEU A 215      57.746  65.046 129.242  1.00  0.00           C
ATOM   3402  O   LEU A 215      57.206  65.466 128.222  1.00  0.00           O
ATOM   3403  N   MET A 216      58.486  63.926 129.212  1.00  0.00           N
ATOM   3405  CA  MET A 216      58.746  63.236 127.972  1.00  0.00           C
ATOM   3407  CB  MET A 216      60.036  62.386 128.132  1.00  0.00           C
ATOM   3410  CG  MET A 216      60.326  61.396 126.992  1.00  0.00           C
ATOM   3413  SD  MET A 216      60.006  62.066 125.362  1.00  0.00           S
ATOM   3414  CE  MET A 216      61.666  62.736 125.172  1.00  0.00           C
ATOM   3418  C   MET A 216      57.536  62.406 127.442  1.00  0.00           C
ATOM   3419  OT1 MET A 216      57.356  61.236 127.862  1.00  0.00           O
ATOM   3420  OT2 MET A 216      56.806  62.906 126.552  1.00  0.00           O
ATOM   3421  NH3 POPEB 217      27.666  54.306  98.992  1.00  0.00           N
ATOM   3425  C12 POPEB 217      28.566  54.656 100.152  1.00  0.00           C
ATOM   3428  C11 POPEB 217      29.496  55.856  99.852  1.00  0.00           C
ATOM   3431  P   POPEB 217      28.106  57.836  98.792  1.00  0.00           P
ATOM   3432  O13 POPEB 217      27.236  56.846  98.122  1.00  0.00           O
ATOM   3433  O14 POPEB 217      27.456  59.056  99.342  1.00  0.00           O
ATOM   3434  O11 POPEB 217      29.306  58.186  97.832  1.00  0.00           O
ATOM   3435  O12 POPEB 217      28.816  57.096  99.982  1.00  0.00           O
ATOM   3436  C1  POPEB 217      29.056  58.966  96.652  1.00  0.00           C
ATOM   3439  C2  POPEB 217      28.476  58.096  95.502  1.00  0.00           C
ATOM   3441  O21 POPEB 217      29.456  57.856  94.472  1.00  0.00           O
ATOM   3442  C21 POPEB 217      29.716  58.796  93.602  1.00  0.00           C
ATOM   3443  O22 POPEB 217      29.236  59.916  93.562  1.00  0.00           O
ATOM   3444  C22 POPEB 217      30.816  58.296  92.652  1.00  0.00           C
ATOM   3447  C3  POPEB 217      27.086  58.616  95.002  1.00  0.00           C
ATOM   3450  O31 POPEB 217      26.566  57.786  93.942  1.00  0.00           O
ATOM   3451  C31 POPEB 217      25.386  57.226  94.132  1.00  0.00           C
ATOM   3452  O32 POPEB 217      24.686  57.306  95.132  1.00  0.00           O
ATOM   3453  C32 POPEB 217      25.016  56.406  92.912  1.00  0.00           C
ATOM   3456  C23 POPEB 217      30.366  58.256  91.172  1.00  0.00           C
ATOM   3459  C24 POPEB 217      31.526  57.896  90.222  1.00  0.00           C
ATOM   3462  C25 POPEB 217      31.126  57.796  88.742  1.00  0.00           C
ATOM   3465  C26 POPEB 217      32.286  57.356  87.832  1.00  0.00           C
ATOM   3468  C27 POPEB 217      31.826  57.126  86.382  1.00  0.00           C
ATOM   3471  C28 POPEB 217      32.926  56.686  85.402  1.00  0.00           C
ATOM   3474  C29 POPEB 217      32.426  56.756  83.972  1.00  0.00           C
ATOM   3476 0C21 POPEB 217      32.646  55.916  82.952  1.00  0.00           C
ATOM   3478 1C21 POPEB 217      33.476  54.666  82.942  1.00  0.00           C
ATOM   3481 2C21 POPEB 217      32.566  53.416  82.952  1.00  0.00           C
ATOM   3484 3C21 POPEB 217      31.636  53.276  81.742  1.00  0.00           C
ATOM   3487 4C21 POPEB 217      30.416  52.406  82.062  1.00  0.00           C
ATOM   3490 5C21 POPEB 217      29.466  52.216  80.862  1.00  0.00           C
ATOM   3493 6C21 POPEB 217      30.086  51.376  79.742  1.00  0.00           C
ATOM   3496 7C21 POPEB 217      29.096  51.106  78.602  1.00  0.00           C
ATOM   3499 8C21 POPEB 217      29.716  50.316  77.452  1.00  0.00           C
ATOM   3503  C33 POPEB 217      24.826  57.306  91.672  1.00  0.00           C
ATOM   3506  C34 POPEB 217      24.036  56.596  90.572  1.00  0.00           C
ATOM   3509  C35 POPEB 217      24.746  55.396  89.962  1.00  0.00           C
ATOM   3512  C36 POPEB 217      25.916  55.806  89.062  1.00  0.00           C
ATOM   3515  C37 POPEB 217      26.636  54.606  88.452  1.00  0.00           C
ATOM   3518  C38 POPEB 217      27.636  55.016  87.362  1.00  0.00           C
ATOM   3521  C39 POPEB 217      26.936  55.216  86.022  1.00  0.00           C
ATOM   3524 0C31 POPEB 217      27.886  55.666  84.902  1.00  0.00           C
ATOM   3527 1C31 POPEB 217      27.226  55.496  83.522  1.00  0.00           C
ATOM   3530 2C31 POPEB 217      28.136  55.906  82.362  1.00  0.00           C
ATOM   3533 3C31 POPEB 217      27.436  55.676  81.012  1.00  0.00           C
ATOM   3536 4C31 POPEB 217      28.236  56.216  79.822  1.00  0.00           C
ATOM   3539 5C31 POPEB 217      27.426  56.186  78.522  1.00  0.00           C
ATOM   3542 6C31 POPEB 217      28.246  56.546  77.282  1.00  0.00           C
ATOM   3546  NH3 POPEC 218     118.146 112.896 101.972  1.00  0.00           N
ATOM   3550  C12 POPEC 218     118.856 112.446 103.222  1.00  0.00           C
ATOM   3553  C11 POPEC 218     118.836 110.906 103.402  1.00  0.00           C
ATOM   3556  P   POPEC 218     116.386 109.896 103.302  1.00  0.00           P
ATOM   3557  O13 POPEC 218     116.546 108.476 102.922  1.00  0.00           O
ATOM   3558  O14 POPEC 218     115.146 110.236 104.032  1.00  0.00           O
ATOM   3559  O11 POPEC 218     116.446 110.806 102.012  1.00  0.00           O
ATOM   3560  O12 POPEC 218     117.656 110.436 104.062  1.00  0.00           O
ATOM   3561  C1  POPEC 218     116.766 110.336 100.712  1.00  0.00           C
ATOM   3564  C2  POPEC 218     115.786 110.946  99.692  1.00  0.00           C
ATOM   3566  O21 POPEC 218     116.396 110.926  98.382  1.00  0.00           O
ATOM   3567  C21 POPEC 218     116.526 109.706  97.902  1.00  0.00           C
ATOM   3568  O22 POPEC 218     115.966 108.706  98.322  1.00  0.00           O
ATOM   3569  C22 POPEC 218     117.516 109.716  96.732  1.00  0.00           C
ATOM   3572  C3  POPEC 218     115.356 112.406 100.032  1.00  0.00           C
ATOM   3575  O31 POPEC 218     116.366 113.366  99.652  1.00  0.00           O
ATOM   3576  C31 POPEC 218     115.836 114.496  99.192  1.00  0.00           C
ATOM   3577  O32 POPEC 218     114.716 114.906  99.462  1.00  0.00           O
ATOM   3578  C32 POPEC 218     116.766 115.106  98.142  1.00  0.00           C
ATOM   3581  C23 POPEC 218     117.216 108.576  95.732  1.00  0.00           C
ATOM   3584  C24 POPEC 218     115.946 108.816  94.902  1.00  0.00           C
ATOM   3587  C25 POPEC 218     116.206 109.686  93.672  1.00  0.00           C
ATOM   3590  C26 POPEC 218     116.156 108.886  92.372  1.00  0.00           C
ATOM   3593  C27 POPEC 218     116.746 109.656  91.182  1.00  0.00           C
ATOM   3596  C28 POPEC 218     116.656 108.836  89.882  1.00  0.00           C
ATOM   3599  C29 POPEC 218     117.446 109.496  88.782  1.00  0.00           C
ATOM   3601 0C21 POPEC 218     116.956 110.026  87.652  1.00  0.00           C
ATOM   3603 1C21 POPEC 218     115.506 110.026  87.242  1.00  0.00           C
ATOM   3606 2C21 POPEC 218     115.346 110.406  85.762  1.00  0.00           C
ATOM   3609 3C21 POPEC 218     113.966 110.066  85.212  1.00  0.00           C
ATOM   3612 4C21 POPEC 218     113.766 110.496  83.752  1.00  0.00           C
ATOM   3615 5C21 POPEC 218     112.826 109.546  83.002  1.00  0.00           C
ATOM   3618 6C21 POPEC 218     112.546 109.976  81.552  1.00  0.00           C
ATOM   3621 7C21 POPEC 218     111.906 108.846  80.732  1.00  0.00           C
ATOM   3624 8C21 POPEC 218     111.436 109.276  79.342  1.00  0.00           C
ATOM   3628  C33 POPEC 218     115.956 115.836  97.032  1.00  0.00           C
ATOM   3631  C34 POPEC 218     116.766 116.236  95.782  1.00  0.00           C
ATOM   3634  C35 POPEC 218     115.856 116.946  94.752  1.00  0.00           C
ATOM   3637  C36 POPEC 218     116.566 117.356  93.442  1.00  0.00           C
ATOM   3640  C37 POPEC 218     115.686 118.286  92.572  1.00  0.00           C
ATOM   3643  C38 POPEC 218     116.406 118.786  91.312  1.00  0.00           C
ATOM   3646  C39 POPEC 218     115.806 120.076  90.722  1.00  0.00           C
ATOM   3649 0C31 POPEC 218     114.626 119.886  89.752  1.00  0.00           C
ATOM   3652 1C31 POPEC 218     114.206 121.236  89.152  1.00  0.00           C
ATOM   3655 2C31 POPEC 218     112.856 121.236  88.422  1.00  0.00           C
ATOM   3658 3C31 POPEC 218     112.876 120.546  87.052  1.00  0.00           C
ATOM   3661 4C31 POPEC 218     111.476 120.556  86.402  1.00  0.00           C
ATOM   3664 5C31 POPEC 218     111.426 119.806  85.052  1.00  0.00           C
ATOM   3667 6C31 POPEC 218     110.006 119.656  84.512  1.00  0.00           C
ATOM   3671  NH3 POPED 219      40.826  70.206  56.102  1.00  0.00           N
ATOM   3675  C12 POPED 219      41.496  69.356  55.072  1.00  0.00           C
ATOM   3678  C11 POPED 219      42.326  70.226  54.142  1.00  0.00           C
ATOM   3681  P   POPED 219      44.386  69.966  52.582  1.00  0.00           P
ATOM   3682  O13 POPED 219      44.626  68.986  51.502  1.00  0.00           O
ATOM   3683  O14 POPED 219      43.946  71.346  52.222  1.00  0.00           O
ATOM   3684  O11 POPED 219      45.656  70.026  53.522  1.00  0.00           O
ATOM   3685  O12 POPED 219      43.296  69.366  53.542  1.00  0.00           O
ATOM   3686  C1  POPED 219      45.966  69.006  54.482  1.00  0.00           C
ATOM   3689  C2  POPED 219      46.156  69.606  55.902  1.00  0.00           C
ATOM   3691  O21 POPED 219      46.136  68.576  56.912  1.00  0.00           O
ATOM   3692  C21 POPED 219      47.296  68.056  57.232  1.00  0.00           C
ATOM   3693  O22 POPED 219      48.386  68.316  56.732  1.00  0.00           O
ATOM   3694  C22 POPED 219      47.106  66.986  58.292  1.00  0.00           C
ATOM   3697  C3  POPED 219      45.006  70.576  56.222  1.00  0.00           C
ATOM   3700  O31 POPED 219      45.106  71.186  57.532  1.00  0.00           O
ATOM   3701  C31 POPED 219      43.926  71.386  58.102  1.00  0.00           C
ATOM   3702  O32 POPED 219      42.856  70.976  57.672  1.00  0.00           O
ATOM   3703  C32 POPED 219      44.066  72.136  59.412  1.00  0.00           C
ATOM   3706  C23 POPED 219      48.276  67.016  59.302  1.00  0.00           C
ATOM   3709  C24 POPED 219      48.016  66.146  60.542  1.00  0.00           C
ATOM   3712  C25 POPED 219      46.876  66.696  61.392  1.00  0.00           C
ATOM   3715  C26 POPED 219      46.836  66.176  62.832  1.00  0.00           C
ATOM   3718  C27 POPED 219      45.696  66.846  63.612  1.00  0.00           C
ATOM   3721  C28 POPED 219      45.756  66.556  65.122  1.00  0.00           C
ATOM   3724  C29 POPED 219      44.456  66.046  65.692  1.00  0.00           C
ATOM   3726 0C21 POPED 219      44.336  65.186  66.722  1.00  0.00           C
ATOM   3728 1C21 POPED 219      45.476  64.606  67.532  1.00  0.00           C
ATOM   3731 2C21 POPED 219      45.286  64.806  69.052  1.00  0.00           C
ATOM   3734 3C21 POPED 219      44.076  64.066  69.642  1.00  0.00           C
ATOM   3737 4C21 POPED 219      44.076  62.536  69.462  1.00  0.00           C
ATOM   3740 5C21 POPED 219      45.306  61.856  70.072  1.00  0.00           C
ATOM   3743 6C21 POPED 219      45.126  60.346  70.262  1.00  0.00           C
ATOM   3746 7C21 POPED 219      46.336  59.686  70.922  1.00  0.00           C
ATOM   3749 8C21 POPED 219      46.176  58.186  71.152  1.00  0.00           C
ATOM   3753  C33 POPED 219      42.726  72.446  60.102  1.00  0.00           C
ATOM   3756  C34 POPED 219      42.856  72.616  61.622  1.00  0.00           C
ATOM   3759  C35 POPED 219      42.806  71.296  62.412  1.00  0.00           C
ATOM   3762  C36 POPED 219      43.296  71.436  63.872  1.00  0.00           C
ATOM   3765  C37 POPED 219      43.866  70.136  64.452  1.00  0.00           C
ATOM   3768  C38 POPED 219      44.186  70.216  65.962  1.00  0.00           C
ATOM   3771  C39 POPED 219      42.946  70.036  66.842  1.00  0.00           C
ATOM   3774 0C31 POPED 219      43.256  69.926  68.342  1.00  0.00           C
ATOM   3777 1C31 POPED 219      42.096  69.246  69.092  1.00  0.00           C
ATOM   3780 2C31 POPED 219      42.226  69.206  70.622  1.00  0.00           C
ATOM   3783 3C31 POPED 219      41.926  70.546  71.302  1.00  0.00           C
ATOM   3786 4C31 POPED 219      40.946  70.426  72.472  1.00  0.00           C
ATOM   3789 5C31 POPED 219      40.806  71.736  73.252  1.00  0.00           C
ATOM   3792 6C31 POPED 219      39.806  71.656  74.412  1.00  0.00           C
ATOM   3796  NH3 POPEE 220      23.116  66.656 102.522  1.00  0.00           N
ATOM   3800  C12 POPEE 220      23.686  65.346 102.002  1.00  0.00           C
ATOM   3803  C11 POPEE 220      23.146  64.106 102.772  1.00  0.00           C
ATOM   3806  P   POPEE 220      24.916  62.196 102.102  1.00  0.00           P
ATOM   3807  O13 POPEE 220      24.826  60.716 102.232  1.00  0.00           O
ATOM   3808  O14 POPEE 220      25.816  62.886 103.052  1.00  0.00           O
ATOM   3809  O11 POPEE 220      25.356  62.626 100.622  1.00  0.00           O
ATOM   3810  O12 POPEE 220      23.486  62.866 102.152  1.00  0.00           O
ATOM   3811  C1  POPEE 220      24.426  62.386  99.542  1.00  0.00           C
ATOM   3814  C2  POPEE 220      24.736  63.216  98.262  1.00  0.00           C
ATOM   3816  O21 POPEE 220      23.786  62.836  97.252  1.00  0.00           O
ATOM   3817  C21 POPEE 220      22.656  63.496  97.222  1.00  0.00           C
ATOM   3818  O22 POPEE 220      22.416  64.496  97.882  1.00  0.00           O
ATOM   3819  C22 POPEE 220      21.676  62.786  96.272  1.00  0.00           C
ATOM   3822  C3  POPEE 220      26.146  62.946  97.682  1.00  0.00           C
ATOM   3825  O31 POPEE 220      26.276  63.526  96.352  1.00  0.00           O
ATOM   3826  C31 POPEE 220      26.076  62.676  95.332  1.00  0.00           C
ATOM   3827  O32 POPEE 220      25.936  61.476  95.432  1.00  0.00           O
ATOM   3828  C32 POPEE 220      26.026  63.486  94.022  1.00  0.00           C
ATOM   3831  C23 POPEE 220      20.716  63.716  95.482  1.00  0.00           C
ATOM   3834  C24 POPEE 220      21.406  64.506  94.372  1.00  0.00           C
ATOM   3837  C25 POPEE 220      21.726  63.666  93.122  1.00  0.00           C
ATOM   3840  C26 POPEE 220      20.546  63.536  92.152  1.00  0.00           C
ATOM   3843  C27 POPEE 220      20.986  63.376  90.682  1.00  0.00           C
ATOM   3846  C28 POPEE 220      19.986  63.936  89.662  1.00  0.00           C
ATOM   3849  C29 POPEE 220      18.656  63.226  89.702  1.00  0.00           C
ATOM   3851 0C21 POPEE 220      18.096  62.506  88.712  1.00  0.00           C
ATOM   3853 1C21 POPEE 220      18.676  62.276  87.332  1.00  0.00           C
ATOM   3856 2C21 POPEE 220      17.596  62.056  86.242  1.00  0.00           C
ATOM   3859 3C21 POPEE 220      16.826  60.726  86.412  1.00  0.00           C
ATOM   3862 4C21 POPEE 220      15.876  60.396  85.242  1.00  0.00           C
ATOM   3865 5C21 POPEE 220      16.576  60.356  83.872  1.00  0.00           C
ATOM   3868 6C21 POPEE 220      15.746  59.616  82.812  1.00  0.00           C
ATOM   3871 7C21 POPEE 220      16.216  59.926  81.392  1.00  0.00           C
ATOM   3874 8C21 POPEE 220      15.516  59.086  80.322  1.00  0.00           C
ATOM   3878  C33 POPEE 220      26.346  62.656  92.752  1.00  0.00           C
ATOM   3881  C34 POPEE 220      25.276  61.606  92.392  1.00  0.00           C
ATOM   3884  C35 POPEE 220      25.216  61.276  90.892  1.00  0.00           C
ATOM   3887  C36 POPEE 220      26.526  60.736  90.292  1.00  0.00           C
ATOM   3890  C37 POPEE 220      26.416  60.486  88.782  1.00  0.00           C
ATOM   3893  C38 POPEE 220      27.776  60.186  88.142  1.00  0.00           C
ATOM   3896  C39 POPEE 220      27.726  59.996  86.612  1.00  0.00           C
ATOM   3899 0C31 POPEE 220      29.136  59.836  86.052  1.00  0.00           C
ATOM   3902 1C31 POPEE 220      29.286  59.976  84.522  1.00  0.00           C
ATOM   3905 2C31 POPEE 220      30.756  60.256  84.152  1.00  0.00           C
ATOM   3908 3C31 POPEE 220      31.066  60.646  82.692  1.00  0.00           C
ATOM   3911 4C31 POPEE 220      30.416  59.776  81.602  1.00  0.00           C
ATOM   3914 5C31 POPEE 220      30.666  60.386  80.212  1.00  0.00           C
ATOM   3917 6C31 POPEE 220      29.986  59.636  79.062  1.00  0.00           C
ATOM   3921  NH3 POPEF 221       5.246  18.776  96.992  1.00  0.00           N
ATOM   3925  C12 POPEF 221       6.456  18.646  97.872  1.00  0.00           C
ATOM   3928  C11 POPEF 221       6.066  18.106  99.262  1.00  0.00           C
ATOM   3931  P   POPEF 221       4.086  19.576 100.232  1.00  0.00           P
ATOM   3932  O13 POPEF 221       3.286  18.366 100.472  1.00  0.00           O
ATOM   3933  O14 POPEF 221       3.956  20.696 101.192  1.00  0.00           O
ATOM   3934  O11 POPEF 221       3.776  20.066  98.752  1.00  0.00           O
ATOM   3935  O12 POPEF 221       5.606  19.156 100.112  1.00  0.00           O
ATOM   3936  C1  POPEF 221       3.046  21.266  98.452  1.00  0.00           C
ATOM   3939  C2  POPEF 221       3.376  21.756  97.012  1.00  0.00           C
ATOM   3941  O21 POPEF 221       3.426  20.586  96.202  1.00  0.00           O
ATOM   3942  C21 POPEF 221       3.226  20.546  94.882  1.00  0.00           C
ATOM   3943  O22 POPEF 221       3.536  19.566  94.222  1.00  0.00           O
ATOM   3944  C22 POPEF 221       2.566  21.776  94.252  1.00  0.00           C
ATOM   3947  C3  POPEF 221       4.766  22.476  97.012  1.00  0.00           C
ATOM   3950  O31 POPEF 221       5.256  22.876  95.712  1.00  0.00           O
ATOM   3951  C31 POPEF 221       6.096  22.046  95.102  1.00  0.00           C
ATOM   3952  O32 POPEF 221       6.316  20.896  95.432  1.00  0.00           O
ATOM   3953  C32 POPEF 221       6.766  22.806  93.952  1.00  0.00           C
ATOM   3956  C23 POPEF 221       2.686  21.736  92.712  1.00  0.00           C
ATOM   3959  C24 POPEF 221       2.096  22.956  92.012  1.00  0.00           C
ATOM   3962  C25 POPEF 221       2.166  22.856  90.472  1.00  0.00           C
ATOM   3965  C26 POPEF 221       3.586  22.916  89.892  1.00  0.00           C
ATOM   3968  C27 POPEF 221       3.646  22.596  88.382  1.00  0.00           C
ATOM   3971  C28 POPEF 221       2.936  23.596  87.442  1.00  0.00           C
ATOM   3974  C29 POPEF 221       3.696  24.886  87.292  1.00  0.00           C
ATOM   3976 0C21 POPEF 221       4.266  25.386  86.172  1.00  0.00           C
ATOM   3978 1C21 POPEF 221       4.236  24.766  84.792  1.00  0.00           C
ATOM   3981 2C21 POPEF 221       3.606  25.696  83.732  1.00  0.00           C
ATOM   3984 3C21 POPEF 221       3.186  24.906  82.482  1.00  0.00           C
ATOM   3987 4C21 POPEF 221       2.746  25.816  81.332  1.00  0.00           C
ATOM   3990 5C21 POPEF 221       2.076  25.076  80.152  1.00  0.00           C
ATOM   3993 6C21 POPEF 221       2.916  23.936  79.552  1.00  0.00           C
ATOM   3996 7C21 POPEF 221       2.486  22.546  80.072  1.00  0.00           C
ATOM   3999 8C21 POPEF 221       3.316  21.406  79.492  1.00  0.00           C
ATOM   4003  C33 POPEF 221       7.676  21.906  93.082  1.00  0.00           C
ATOM   4006  C34 POPEF 221       6.946  21.266  91.892  1.00  0.00           C
ATOM   4009  C35 POPEF 221       7.396  21.826  90.522  1.00  0.00           C
ATOM   4012  C36 POPEF 221       7.676  20.706  89.512  1.00  0.00           C
ATOM   4015  C37 POPEF 221       8.246  21.236  88.182  1.00  0.00           C
ATOM   4018  C38 POPEF 221       8.776  20.116  87.272  1.00  0.00           C
ATOM   4021  C39 POPEF 221       7.806  19.756  86.142  1.00  0.00           C
ATOM   4024 0C31 POPEF 221       8.186  18.486  85.362  1.00  0.00           C
ATOM   4027 1C31 POPEF 221       6.996  17.956  84.562  1.00  0.00           C
ATOM   4030 2C31 POPEF 221       7.316  16.726  83.702  1.00  0.00           C
ATOM   4033 3C31 POPEF 221       6.246  16.456  82.642  1.00  0.00           C
ATOM   4036 4C31 POPEF 221       6.306  17.426  81.452  1.00  0.00           C
ATOM   4039 5C31 POPEF 221       5.156  17.246  80.452  1.00  0.00           C
ATOM   4042 6C31 POPEF 221       5.256  18.196  79.252  1.00  0.00           C
ATOM   4046  NH3 POPEG 222      65.036 112.726 103.102  1.00  0.00           N
ATOM   4050  C12 POPEG 222      64.316 113.516 104.182  1.00  0.00           C
ATOM   4053  C11 POPEG 222      63.606 114.796 103.642  1.00  0.00           C
ATOM   4056  P   POPEG 222      65.806 115.946 102.872  1.00  0.00           P
ATOM   4057  O13 POPEG 222      66.806 115.416 103.812  1.00  0.00           O
ATOM   4058  O14 POPEG 222      65.556 115.176 101.632  1.00  0.00           O
ATOM   4059  O11 POPEG 222      66.196 117.436 102.562  1.00  0.00           O
ATOM   4060  O12 POPEG 222      64.416 115.976 103.612  1.00  0.00           O
ATOM   4061  C1  POPEG 222      65.366 118.436 101.992  1.00  0.00           C
ATOM   4064  C2  POPEG 222      65.736 118.646 100.492  1.00  0.00           C
ATOM   4066  O21 POPEG 222      65.646 120.046 100.132  1.00  0.00           O
ATOM   4067  C21 POPEG 222      66.806 120.696 100.082  1.00  0.00           C
ATOM   4068  O22 POPEG 222      67.896 120.236 100.342  1.00  0.00           O
ATOM   4069  C22 POPEG 222      66.556 122.116  99.542  1.00  0.00           C
ATOM   4072  C3  POPEG 222      64.776 117.816  99.592  1.00  0.00           C
ATOM   4075  O31 POPEG 222      65.076 117.886  98.182  1.00  0.00           O
ATOM   4076  C31 POPEG 222      66.086 117.096  97.802  1.00  0.00           C
ATOM   4077  O32 POPEG 222      66.806 116.466  98.552  1.00  0.00           O
ATOM   4078  C32 POPEG 222      66.106 116.946  96.282  1.00  0.00           C
ATOM   4081  C23 POPEG 222      67.816 123.016  99.452  1.00  0.00           C
ATOM   4084  C24 POPEG 222      67.536 124.346  98.722  1.00  0.00           C
ATOM   4087  C25 POPEG 222      68.806 125.206  98.552  1.00  0.00           C
ATOM   4090  C26 POPEG 222      68.706 126.256  97.422  1.00  0.00           C
ATOM   4093  C27 POPEG 222      69.936 127.166  97.412  1.00  0.00           C
ATOM   4096  C28 POPEG 222      69.966 128.216  96.272  1.00  0.00           C
ATOM   4099  C29 POPEG 222      70.586 127.676  95.012  1.00  0.00           C
ATOM   4101 0C21 POPEG 222      71.486 128.296  94.222  1.00  0.00           C
ATOM   4103 1C21 POPEG 222      72.086 129.666  94.432  1.00  0.00           C
ATOM   4106 2C21 POPEG 222      71.306 130.846  93.842  1.00  0.00           C
ATOM   4109 3C21 POPEG 222      72.006 132.186  94.102  1.00  0.00           C
ATOM   4112 4C21 POPEG 222      71.106 133.416  93.822  1.00  0.00           C
ATOM   4115 5C21 POPEG 222      70.486 133.436  92.422  1.00  0.00           C
ATOM   4118 6C21 POPEG 222      71.486 133.746  91.292  1.00  0.00           C
ATOM   4121 7C21 POPEG 222      70.836 133.466  89.932  1.00  0.00           C
ATOM   4124 8C21 POPEG 222      71.676 133.896  88.742  1.00  0.00           C
ATOM   4128  C33 POPEG 222      67.196 117.796  95.612  1.00  0.00           C
ATOM   4131  C34 POPEG 222      66.796 119.276  95.442  1.00  0.00           C
ATOM   4134  C35 POPEG 222      67.756 120.016  94.502  1.00  0.00           C
ATOM   4137  C36 POPEG 222      67.276 121.416  94.102  1.00  0.00           C
ATOM   4140  C37 POPEG 222      68.376 122.156  93.332  1.00  0.00           C
ATOM   4143  C38 POPEG 222      68.196 123.676  93.192  1.00  0.00           C
ATOM   4146  C39 POPEG 222      69.316 124.306  92.342  1.00  0.00           C
ATOM   4149 0C31 POPEG 222      70.746 124.006  92.812  1.00  0.00           C
ATOM   4152 1C31 POPEG 222      71.836 124.486  91.832  1.00  0.00           C
ATOM   4155 2C31 POPEG 222      73.236 124.166  92.372  1.00  0.00           C
ATOM   4158 3C31 POPEG 222      74.346 123.956  91.322  1.00  0.00           C
ATOM   4161 4C31 POPEG 222      74.116 122.716  90.432  1.00  0.00           C
ATOM   4164 5C31 POPEG 222      75.376 122.336  89.632  1.00  0.00           C
ATOM   4167 6C31 POPEG 222      75.106 121.286  88.552  1.00  0.00           C
ATOM   4171  NH3 POPEH 223      77.356  -3.486  60.592  1.00  0.00           N
ATOM   4175  C12 POPEH 223      76.166  -3.046  59.812  1.00  0.00           C
ATOM   4178  C11 POPEH 223      75.076  -4.126  59.822  1.00  0.00           C
ATOM   4181  P   POPEH 223      72.886  -2.826  59.382  1.00  0.00           P
ATOM   4182  O13 POPEH 223      71.916  -2.576  58.292  1.00  0.00           O
ATOM   4183  O14 POPEH 223      72.306  -3.356  60.642  1.00  0.00           O
ATOM   4184  O11 POPEH 223      73.576  -1.464  59.732  1.00  0.00           O
ATOM   4185  O12 POPEH 223      74.036  -3.786  58.902  1.00  0.00           O
ATOM   4186  C1  POPEH 223      73.356  -0.914  61.032  1.00  0.00           C
ATOM   4189  C2  POPEH 223      74.056   0.456  61.172  1.00  0.00           C
ATOM   4191  O21 POPEH 223      74.496   0.706  62.522  1.00  0.00           O
ATOM   4192  C21 POPEH 223      73.646   0.526  63.502  1.00  0.00           C
ATOM   4193  O22 POPEH 223      72.466   0.266  63.432  1.00  0.00           O
ATOM   4194  C22 POPEH 223      74.386   0.786  64.812  1.00  0.00           C
ATOM   4197  C3  POPEH 223      73.206   1.626  60.562  1.00  0.00           C
ATOM   4200  O31 POPEH 223      73.996   2.776  60.202  1.00  0.00           O
ATOM   4201  C31 POPEH 223      74.116   3.876  60.912  1.00  0.00           C
ATOM   4202  O32 POPEH 223      74.696   4.886  60.532  1.00  0.00           O
ATOM   4203  C32 POPEH 223      73.526   3.766  62.322  1.00  0.00           C
ATOM   4206  C23 POPEH 223      73.426   0.636  66.002  1.00  0.00           C
ATOM   4209  C24 POPEH 223      74.106   0.936  67.332  1.00  0.00           C
ATOM   4212  C25 POPEH 223      73.516   0.076  68.462  1.00  0.00           C
ATOM   4215  C26 POPEH 223      74.116   0.416  69.832  1.00  0.00           C
ATOM   4218  C27 POPEH 223      74.496  -0.834  70.642  1.00  0.00           C
ATOM   4221  C28 POPEH 223      75.346  -0.484  71.872  1.00  0.00           C
ATOM   4224  C29 POPEH 223      74.596   0.346  72.892  1.00  0.00           C
ATOM   4226 0C21 POPEH 223      75.156   1.036  73.892  1.00  0.00           C
ATOM   4228 1C21 POPEH 223      76.636   1.116  74.202  1.00  0.00           C
ATOM   4231 2C21 POPEH 223      77.046   0.216  75.382  1.00  0.00           C
ATOM   4234 3C21 POPEH 223      78.566   0.176  75.572  1.00  0.00           C
ATOM   4237 4C21 POPEH 223      78.996  -0.844  76.632  1.00  0.00           C
ATOM   4240 5C21 POPEH 223      78.946  -0.314  78.072  1.00  0.00           C
ATOM   4243 6C21 POPEH 223      80.176   0.536  78.442  1.00  0.00           C
ATOM   4246 7C21 POPEH 223      80.176   0.996  79.912  1.00  0.00           C
ATOM   4249 8C21 POPEH 223      81.486   1.666  80.332  1.00  0.00           C
ATOM   4253  C33 POPEH 223      73.766   4.956  63.292  1.00  0.00           C
ATOM   4256  C34 POPEH 223      73.146   4.626  64.652  1.00  0.00           C
ATOM   4259  C35 POPEH 223      73.516   5.576  65.802  1.00  0.00           C
ATOM   4262  C36 POPEH 223      75.006   5.576  66.152  1.00  0.00           C
ATOM   4265  C37 POPEH 223      75.256   5.956  67.612  1.00  0.00           C
ATOM   4268  C38 POPEH 223      76.736   6.176  67.942  1.00  0.00           C
ATOM   4271  C39 POPEH 223      77.016   6.326  69.442  1.00  0.00           C
ATOM   4274 0C31 POPEH 223      76.306   7.506  70.112  1.00  0.00           C
ATOM   4277 1C31 POPEH 223      76.906   7.846  71.472  1.00  0.00           C
ATOM   4280 2C31 POPEH 223      76.126   8.896  72.282  1.00  0.00           C
ATOM   4283 3C31 POPEH 223      76.856   9.306  73.562  1.00  0.00           C
ATOM   4286 4C31 POPEH 223      76.026  10.216  74.482  1.00  0.00           C
ATOM   4289 5C31 POPEH 223      76.896  10.876  75.562  1.00  0.00           C
ATOM   4292 6C31 POPEH 223      76.116  11.696  76.582  1.00  0.00           C
ATOM   4296  NH3 POPEI 224      -1.316  -1.684  99.262  1.00  0.00           N
ATOM   4300  C12 POPEI 224      -0.096  -2.526  98.982  1.00  0.00           C
ATOM   4303  C11 POPEI 224       1.086  -2.134  99.872  1.00  0.00           C
ATOM   4306  P   POPEI 224       1.596   0.196  98.822  1.00  0.00           P
ATOM   4307  O13 POPEI 224       2.846   0.946  99.002  1.00  0.00           O
ATOM   4308  O14 POPEI 224       0.396   0.566  99.572  1.00  0.00           O
ATOM   4309  O11 POPEI 224       1.306   0.006  97.292  1.00  0.00           O
ATOM   4310  O12 POPEI 224       1.976  -1.274  99.192  1.00  0.00           O
ATOM   4311  C1  POPEI 224       1.166   1.146  96.442  1.00  0.00           C
ATOM   4314  C2  POPEI 224       2.416   1.496  95.592  1.00  0.00           C
ATOM   4316  O21 POPEI 224       1.816   2.186  94.492  1.00  0.00           O
ATOM   4317  C21 POPEI 224       2.506   2.946  93.692  1.00  0.00           C
ATOM   4318  O22 POPEI 224       3.666   3.296  93.832  1.00  0.00           O
ATOM   4319  C22 POPEI 224       1.536   3.256  92.542  1.00  0.00           C
ATOM   4322  C3  POPEI 224       3.186   0.236  95.102  1.00  0.00           C
ATOM   4325  O31 POPEI 224       4.496   0.516  94.532  1.00  0.00           O
ATOM   4326  C31 POPEI 224       5.516   0.296  95.352  1.00  0.00           C
ATOM   4327  O32 POPEI 224       5.416  -0.034  96.522  1.00  0.00           O
ATOM   4328  C32 POPEI 224       6.866   0.366  94.642  1.00  0.00           C
ATOM   4331  C23 POPEI 224       2.116   3.886  91.252  1.00  0.00           C
ATOM   4334  C24 POPEI 224       1.156   3.736  90.052  1.00  0.00           C
ATOM   4337  C25 POPEI 224       1.056   2.286  89.542  1.00  0.00           C
ATOM   4340  C26 POPEI 224       0.224   2.076  88.272  1.00  0.00           C
ATOM   4343  C27 POPEI 224       0.244   0.596  87.842  1.00  0.00           C
ATOM   4346  C28 POPEI 224      -0.616   0.256  86.612  1.00  0.00           C
ATOM   4349  C29 POPEI 224      -0.246   1.046  85.372  1.00  0.00           C
ATOM   4351 0C21 POPEI 224       0.726   0.726  84.502  1.00  0.00           C
ATOM   4353 1C21 POPEI 224       1.656  -0.464  84.602  1.00  0.00           C
ATOM   4356 2C21 POPEI 224       3.106  -0.134  84.202  1.00  0.00           C
ATOM   4359 3C21 POPEI 224       3.306   0.176  82.702  1.00  0.00           C
ATOM   4362 4C21 POPEI 224       4.746  -0.034  82.222  1.00  0.00           C
ATOM   4365 5C21 POPEI 224       5.786   0.856  82.922  1.00  0.00           C
ATOM   4368 6C21 POPEI 224       7.226   0.466  82.572  1.00  0.00           C
ATOM   4371 7C21 POPEI 224       8.276   1.266  83.352  1.00  0.00           C
ATOM   4374 8C21 POPEI 224       9.706   0.776  83.142  1.00  0.00           C
ATOM   4378  C33 POPEI 224       7.066   1.616  93.752  1.00  0.00           C
ATOM   4381  C34 POPEI 224       6.756   1.316  92.282  1.00  0.00           C
ATOM   4384  C35 POPEI 224       7.996   0.936  91.462  1.00  0.00           C
ATOM   4387  C36 POPEI 224       8.596   2.136  90.722  1.00  0.00           C
ATOM   4390  C37 POPEI 224       9.766   1.776  89.812  1.00  0.00           C
ATOM   4393  C38 POPEI 224      10.136   2.916  88.862  1.00  0.00           C
ATOM   4396  C39 POPEI 224       9.336   2.926  87.552  1.00  0.00           C
ATOM   4399 0C31 POPEI 224       9.426   4.276  86.822  1.00  0.00           C
ATOM   4402 1C31 POPEI 224       8.706   4.306  85.462  1.00  0.00           C
ATOM   4405 2C31 POPEI 224       8.186   5.716  85.142  1.00  0.00           C
ATOM   4408 3C31 POPEI 224       7.746   5.916  83.682  1.00  0.00           C
ATOM   4411 4C31 POPEI 224       8.876   6.456  82.792  1.00  0.00           C
ATOM   4414 5C31 POPEI 224       8.386   6.896  81.402  1.00  0.00           C
ATOM   4417 6C31 POPEI 224       9.506   7.426  80.502  1.00  0.00           C
ATOM   4421  NH3 POPEJ 225      13.006 137.618 100.732  1.00  0.00           N
ATOM   4425  C12 POPEJ 225      13.376 137.198 102.112  1.00  0.00           C
ATOM   4428  C11 POPEJ 225      13.166 135.688 102.222  1.00  0.00           C
ATOM   4431  P   POPEJ 225      14.696 135.348 104.332  1.00  0.00           P
ATOM   4432  O13 POPEJ 225      14.756 136.578 105.132  1.00  0.00           O
ATOM   4433  O14 POPEJ 225      14.916 134.076 105.042  1.00  0.00           O
ATOM   4434  O11 POPEJ 225      15.786 135.488 103.212  1.00  0.00           O
ATOM   4435  O12 POPEJ 225      13.316 135.258 103.572  1.00  0.00           O
ATOM   4436  C1  POPEJ 225      16.236 134.406 102.402  1.00  0.00           C
ATOM   4439  C2  POPEJ 225      16.626 135.008 101.032  1.00  0.00           C
ATOM   4441  O21 POPEJ 225      16.506 133.996 100.012  1.00  0.00           O
ATOM   4442  C21 POPEJ 225      15.836 134.386  98.932  1.00  0.00           C
ATOM   4443  O22 POPEJ 225      15.306 135.478  98.782  1.00  0.00           O
ATOM   4444  C22 POPEJ 225      15.776 133.256  97.892  1.00  0.00           C
ATOM   4447  C3  POPEJ 225      18.046 135.658 101.082  1.00  0.00           C
ATOM   4450  O31 POPEJ 225      18.196 136.708 100.092  1.00  0.00           O
ATOM   4451  C31 POPEJ 225      18.816 136.358  98.982  1.00  0.00           C
ATOM   4452  O32 POPEJ 225      19.286 135.248  98.772  1.00  0.00           O
ATOM   4453  C32 POPEJ 225      18.736 137.528  97.982  1.00  0.00           C
ATOM   4456  C23 POPEJ 225      16.696 133.536  96.692  1.00  0.00           C
ATOM   4459  C24 POPEJ 225      16.606 132.476  95.582  1.00  0.00           C
ATOM   4462  C25 POPEJ 225      17.896 132.416  94.752  1.00  0.00           C
ATOM   4465  C26 POPEJ 225      17.706 131.856  93.332  1.00  0.00           C
ATOM   4468  C27 POPEJ 225      18.956 131.106  92.842  1.00  0.00           C
ATOM   4471  C28 POPEJ 225      18.956 130.726  91.352  1.00  0.00           C
ATOM   4474  C29 POPEJ 225      17.776 129.866  90.972  1.00  0.00           C
ATOM   4476 0C21 POPEJ 225      17.776 128.706  90.282  1.00  0.00           C
ATOM   4478 1C21 POPEJ 225      18.956 127.976  89.682  1.00  0.00           C
ATOM   4481 2C21 POPEJ 225      18.876 127.966  88.152  1.00  0.00           C
ATOM   4484 3C21 POPEJ 225      19.156 129.336  87.512  1.00  0.00           C
ATOM   4487 4C21 POPEJ 225      18.806 129.416  86.022  1.00  0.00           C
ATOM   4490 5C21 POPEJ 225      19.496 128.326  85.182  1.00  0.00           C
ATOM   4493 6C21 POPEJ 225      19.366 128.566  83.672  1.00  0.00           C
ATOM   4496 7C21 POPEJ 225      20.006 127.426  82.872  1.00  0.00           C
ATOM   4499 8C21 POPEJ 225      20.286 127.786  81.412  1.00  0.00           C
ATOM   4503  C33 POPEJ 225      19.676 137.408  96.762  1.00  0.00           C
ATOM   4506  C34 POPEJ 225      19.316 138.348  95.602  1.00  0.00           C
ATOM   4509  C35 POPEJ 225      20.506 138.658  94.672  1.00  0.00           C
ATOM   4512  C36 POPEJ 225      20.926 137.488  93.762  1.00  0.00           C
ATOM   4515  C37 POPEJ 225      21.746 137.978  92.552  1.00  0.00           C
ATOM   4518  C38 POPEJ 225      22.486 136.848  91.812  1.00  0.00           C
ATOM   4521  C39 POPEJ 225      22.936 137.218  90.382  1.00  0.00           C
ATOM   4524 0C31 POPEJ 225      23.906 138.408  90.292  1.00  0.00           C
ATOM   4527 1C31 POPEJ 225      24.596 138.518  88.922  1.00  0.00           C
ATOM   4530 2C31 POPEJ 225      25.536 139.728  88.792  1.00  0.00           C
ATOM   4533 3C31 POPEJ 225      25.526 140.368  87.392  1.00  0.00           C
ATOM   4536 4C31 POPEJ 225      26.496 139.738  86.382  1.00  0.00           C
ATOM   4539 5C31 POPEJ 225      27.966 140.048  86.702  1.00  0.00           C
ATOM   4542 6C31 POPEJ 225      28.916 139.718  85.552  1.00  0.00           C
ATOM   4546  NH3 POPEK 226     111.586  46.766  59.912  1.00  0.00           N
ATOM   4550  C12 POPEK 226     112.006  45.536  59.142  1.00  0.00           C
ATOM   4553  C11 POPEK 226     113.476  45.116  59.422  1.00  0.00           C
ATOM   4556  P   POPEK 226     114.926  42.916  59.082  1.00  0.00           P
ATOM   4557  O13 POPEK 226     116.266  43.336  58.582  1.00  0.00           O
ATOM   4558  O14 POPEK 226     114.536  41.526  58.772  1.00  0.00           O
ATOM   4559  O11 POPEK 226     114.936  43.076  60.662  1.00  0.00           O
ATOM   4560  O12 POPEK 226     113.826  43.966  58.652  1.00  0.00           O
ATOM   4561  C1  POPEK 226     114.436  41.956  61.402  1.00  0.00           C
ATOM   4564  C2  POPEK 226     114.316  42.316  62.892  1.00  0.00           C
ATOM   4566  O21 POPEK 226     114.216  41.146  63.712  1.00  0.00           O
ATOM   4567  C21 POPEK 226     115.316  40.436  63.872  1.00  0.00           C
ATOM   4568  O22 POPEK 226     116.366  40.586  63.282  1.00  0.00           O
ATOM   4569  C22 POPEK 226     115.096  39.476  65.042  1.00  0.00           C
ATOM   4572  C3  POPEK 226     113.066  43.206  63.162  1.00  0.00           C
ATOM   4575  O31 POPEK 226     113.406  44.396  63.882  1.00  0.00           O
ATOM   4576  C31 POPEK 226     113.576  44.426  65.222  1.00  0.00           C
ATOM   4577  O32 POPEK 226     114.086  45.386  65.782  1.00  0.00           O
ATOM   4578  C32 POPEK 226     113.026  43.216  65.972  1.00  0.00           C
ATOM   4581  C23 POPEK 226     115.676  40.146  66.292  1.00  0.00           C
ATOM   4584  C24 POPEK 226     115.346  39.426  67.602  1.00  0.00           C
ATOM   4587  C25 POPEK 226     115.906  40.246  68.782  1.00  0.00           C
ATOM   4590  C26 POPEK 226     115.586  39.706  70.172  1.00  0.00           C
ATOM   4593  C27 POPEK 226     116.266  40.556  71.252  1.00  0.00           C
ATOM   4596  C28 POPEK 226     115.726  40.316  72.672  1.00  0.00           C
ATOM   4599  C29 POPEK 226     116.106  38.976  73.242  1.00  0.00           C
ATOM   4601 0C21 POPEK 226     115.926  38.606  74.522  1.00  0.00           C
ATOM   4603 1C21 POPEK 226     115.296  39.466  75.602  1.00  0.00           C
ATOM   4606 2C21 POPEK 226     116.036  39.406  76.952  1.00  0.00           C
ATOM   4609 3C21 POPEK 226     115.286  40.166  78.072  1.00  0.00           C
ATOM   4612 4C21 POPEK 226     115.566  41.676  78.112  1.00  0.00           C
ATOM   4615 5C21 POPEK 226     114.696  42.386  79.162  1.00  0.00           C
ATOM   4618 6C21 POPEK 226     115.036  43.876  79.342  1.00  0.00           C
ATOM   4621 7C21 POPEK 226     114.036  44.586  80.262  1.00  0.00           C
ATOM   4624 8C21 POPEK 226     114.396  46.036  80.602  1.00  0.00           C
ATOM   4628  C33 POPEK 226     113.116  43.386  67.512  1.00  0.00           C
ATOM   4631  C34 POPEK 226     112.606  42.146  68.262  1.00  0.00           C
ATOM   4634  C35 POPEK 226     112.516  42.336  69.782  1.00  0.00           C
ATOM   4637  C36 POPEK 226     111.396  43.316  70.162  1.00  0.00           C
ATOM   4640  C37 POPEK 226     111.316  43.656  71.652  1.00  0.00           C
ATOM   4643  C38 POPEK 226     110.976  45.146  71.842  1.00  0.00           C
ATOM   4646  C39 POPEK 226     110.226  45.516  73.122  1.00  0.00           C
ATOM   4649 0C31 POPEK 226     108.846  44.846  73.242  1.00  0.00           C
ATOM   4652 1C31 POPEK 226     107.926  45.606  74.202  1.00  0.00           C
ATOM   4655 2C31 POPEK 226     106.666  44.806  74.582  1.00  0.00           C
ATOM   4658 3C31 POPEK 226     106.876  43.806  75.732  1.00  0.00           C
ATOM   4661 4C31 POPEK 226     107.106  44.496  77.082  1.00  0.00           C
ATOM   4664 5C31 POPEK 226     107.016  43.526  78.272  1.00  0.00           C
ATOM   4667 6C31 POPEK 226     107.146  44.216  79.632  1.00  0.00           C
ATOM   4671  NH3 POPEL 227       5.746  98.566  58.922  1.00  0.00           N
ATOM   4675  C12 POPEL 227       5.266  99.976  58.682  1.00  0.00           C
ATOM   4678  C11 POPEL 227       6.066 100.706  57.582  1.00  0.00           C
ATOM   4681  P   POPEL 227       5.076 103.146  57.972  1.00  0.00           P
ATOM   4682  O13 POPEL 227       5.546 104.356  57.272  1.00  0.00           O
ATOM   4683  O14 POPEL 227       3.656 103.056  58.382  1.00  0.00           O
ATOM   4684  O11 POPEL 227       5.966 102.956  59.262  1.00  0.00           O
ATOM   4685  O12 POPEL 227       5.386 101.866  57.112  1.00  0.00           O
ATOM   4686  C1  POPEL 227       6.126 104.086  60.132  1.00  0.00           C
ATOM   4689  C2  POPEL 227       5.896 103.656  61.592  1.00  0.00           C
ATOM   4691  O21 POPEL 227       6.446 104.696  62.422  1.00  0.00           O
ATOM   4692  C21 POPEL 227       5.646 105.136  63.402  1.00  0.00           C
ATOM   4693  O22 POPEL 227       4.476 104.816  63.562  1.00  0.00           O
ATOM   4694  C22 POPEL 227       6.456 106.056  64.312  1.00  0.00           C
ATOM   4697  C3  POPEL 227       6.626 102.286  61.812  1.00  0.00           C
ATOM   4700  O31 POPEL 227       6.906 101.956  63.192  1.00  0.00           O
ATOM   4701  C31 POPEL 227       8.186 101.906  63.512  1.00  0.00           C
ATOM   4702  O32 POPEL 227       9.126 102.286  62.822  1.00  0.00           O
ATOM   4703  C32 POPEL 227       8.346 101.066  64.782  1.00  0.00           C
ATOM   4706  C23 POPEL 227       6.156 105.856  65.812  1.00  0.00           C
ATOM   4709  C24 POPEL 227       7.376 106.126  66.692  1.00  0.00           C
ATOM   4712  C25 POPEL 227       7.056 106.676  68.092  1.00  0.00           C
ATOM   4715  C26 POPEL 227       6.446 105.666  69.072  1.00  0.00           C
ATOM   4718  C27 POPEL 227       6.976 105.896  70.502  1.00  0.00           C
ATOM   4721  C28 POPEL 227       6.346 104.986  71.572  1.00  0.00           C
ATOM   4724  C29 POPEL 227       7.236 104.986  72.792  1.00  0.00           C
ATOM   4726 0C21 POPEL 227       6.886 104.876  74.092  1.00  0.00           C
ATOM   4728 1C21 POPEL 227       5.526 104.696  74.702  1.00  0.00           C
ATOM   4731 2C21 POPEL 227       5.276 105.706  75.842  1.00  0.00           C
ATOM   4734 3C21 POPEL 227       4.396 105.156  76.982  1.00  0.00           C
ATOM   4737 4C21 POPEL 227       4.156 106.196  78.092  1.00  0.00           C
ATOM   4740 5C21 POPEL 227       3.476 105.576  79.322  1.00  0.00           C
ATOM   4743 6C21 POPEL 227       3.156 106.596  80.412  1.00  0.00           C
ATOM   4746 7C21 POPEL 227       2.566 105.936  81.672  1.00  0.00           C
ATOM   4749 8C21 POPEL 227       2.086 106.926  82.722  1.00  0.00           C
ATOM   4753  C33 POPEL 227       8.066 101.796  66.112  1.00  0.00           C
ATOM   4756  C34 POPEL 227       8.536 100.946  67.312  1.00  0.00           C
ATOM   4759  C35 POPEL 227       8.496 101.726  68.632  1.00  0.00           C
ATOM   4762  C36 POPEL 227       9.346 101.116  69.762  1.00  0.00           C
ATOM   4765  C37 POPEL 227       9.386 102.056  70.972  1.00  0.00           C
ATOM   4768  C38 POPEL 227      10.266 101.576  72.132  1.00  0.00           C
ATOM   4771  C39 POPEL 227      10.126 102.506  73.352  1.00  0.00           C
ATOM   4774 0C31 POPEL 227      11.086 102.186  74.502  1.00  0.00           C
ATOM   4777 1C31 POPEL 227      11.016 103.236  75.632  1.00  0.00           C
ATOM   4780 2C31 POPEL 227      12.056 103.016  76.732  1.00  0.00           C
ATOM   4783 3C31 POPEL 227      11.636 101.996  77.802  1.00  0.00           C
ATOM   4786 4C31 POPEL 227      12.726 101.786  78.862  1.00  0.00           C
ATOM   4789 5C31 POPEL 227      12.256 100.916  80.032  1.00  0.00           C
ATOM   4792 6C31 POPEL 227      13.326 100.696  81.112  1.00  0.00           C
ATOM   4796  NH3 POPEM 228      44.986  41.296  60.232  1.00  0.00           N
ATOM   4800  C12 POPEM 228      46.226  40.436  60.312  1.00  0.00           C
ATOM   4803  C11 POPEM 228      47.296  40.746  59.242  1.00  0.00           C
ATOM   4806  P   POPEM 228      49.506  39.526  58.302  1.00  0.00           P
ATOM   4807  O13 POPEM 228      49.776  38.086  58.182  1.00  0.00           O
ATOM   4808  O14 POPEM 228      49.296  40.316  57.062  1.00  0.00           O
ATOM   4809  O11 POPEM 228      50.656  40.206  59.152  1.00  0.00           O
ATOM   4810  O12 POPEM 228      48.266  39.696  59.272  1.00  0.00           O
ATOM   4811  C1  POPEM 228      50.786  39.806  60.532  1.00  0.00           C
ATOM   4814  C2  POPEM 228      51.526  40.896  61.332  1.00  0.00           C
ATOM   4816  O21 POPEM 228      51.736  40.436  62.682  1.00  0.00           O
ATOM   4817  C21 POPEM 228      50.756  40.486  63.552  1.00  0.00           C
ATOM   4818  O22 POPEM 228      49.616  40.876  63.372  1.00  0.00           O
ATOM   4819  C22 POPEM 228      51.306  39.946  64.872  1.00  0.00           C
ATOM   4822  C3  POPEM 228      50.876  42.306  61.202  1.00  0.00           C
ATOM   4825  O31 POPEM 228      51.476  43.206  62.152  1.00  0.00           O
ATOM   4826  C31 POPEM 228      50.656  44.036  62.782  1.00  0.00           C
ATOM   4827  O32 POPEM 228      49.526  44.336  62.452  1.00  0.00           O
ATOM   4828  C32 POPEM 228      51.356  44.506  64.062  1.00  0.00           C
ATOM   4831  C23 POPEM 228      50.616  40.486  66.142  1.00  0.00           C
ATOM   4834  C24 POPEM 228      51.126  39.776  67.412  1.00  0.00           C
ATOM   4837  C25 POPEM 228      50.856  40.616  68.672  1.00  0.00           C
ATOM   4840  C26 POPEM 228      51.676  40.226  69.912  1.00  0.00           C
ATOM   4843  C27 POPEM 228      51.416  41.216  71.062  1.00  0.00           C
ATOM   4846  C28 POPEM 228      52.086  40.846  72.402  1.00  0.00           C
ATOM   4849  C29 POPEM 228      51.676  39.496  72.922  1.00  0.00           C
ATOM   4851 0C21 POPEM 228      50.636  39.226  73.732  1.00  0.00           C
ATOM   4853 1C21 POPEM 228      49.636  40.216  74.252  1.00  0.00           C
ATOM   4856 2C21 POPEM 228      48.296  39.546  74.632  1.00  0.00           C
ATOM   4859 3C21 POPEM 228      47.226  40.566  75.062  1.00  0.00           C
ATOM   4862 4C21 POPEM 228      45.866  39.936  75.402  1.00  0.00           C
ATOM   4865 5C21 POPEM 228      45.836  39.076  76.682  1.00  0.00           C
ATOM   4868 6C21 POPEM 228      46.226  39.816  77.962  1.00  0.00           C
ATOM   4871 7C21 POPEM 228      45.946  38.986  79.222  1.00  0.00           C
ATOM   4874 8C21 POPEM 228      46.486  39.616  80.512  1.00  0.00           C
ATOM   4878  C33 POPEM 228      52.586  45.386  63.752  1.00  0.00           C
ATOM   4881  C34 POPEM 228      53.496  45.586  64.972  1.00  0.00           C
ATOM   4884  C35 POPEM 228      52.846  46.356  66.132  1.00  0.00           C
ATOM   4887  C36 POPEM 228      53.696  46.356  67.412  1.00  0.00           C
ATOM   4890  C37 POPEM 228      52.916  46.836  68.642  1.00  0.00           C
ATOM   4893  C38 POPEM 228      53.566  46.386  69.952  1.00  0.00           C
ATOM   4896  C39 POPEM 228      52.666  46.556  71.182  1.00  0.00           C
ATOM   4899 0C31 POPEM 228      53.366  46.066  72.462  1.00  0.00           C
ATOM   4902 1C31 POPEM 228      52.436  46.016  73.682  1.00  0.00           C
ATOM   4905 2C31 POPEM 228      53.186  45.646  74.972  1.00  0.00           C
ATOM   4908 3C31 POPEM 228      52.276  45.496  76.202  1.00  0.00           C
ATOM   4911 4C31 POPEM 228      51.466  44.196  76.232  1.00  0.00           C
ATOM   4914 5C31 POPEM 228      50.676  44.026  77.532  1.00  0.00           C
ATOM   4917 6C31 POPEM 228      49.846  42.746  77.602  1.00  0.00           C
ATOM   4921  NH3 POPEN 229      39.966  63.256  57.202  1.00  0.00           N
ATOM   4925  C12 POPEN 229      38.526  63.316  57.642  1.00  0.00           C
ATOM   4928  C11 POPEN 229      37.706  62.096  57.142  1.00  0.00           C
ATOM   4931  P   POPEN 229      39.156  60.096  56.262  1.00  0.00           P
ATOM   4932  O13 POPEN 229      38.336  58.986  55.732  1.00  0.00           O
ATOM   4933  O14 POPEN 229      39.666  61.156  55.372  1.00  0.00           O
ATOM   4934  O11 POPEN 229      40.356  59.556  57.152  1.00  0.00           O
ATOM   4935  O12 POPEN 229      38.356  60.846  57.382  1.00  0.00           O
ATOM   4936  C1  POPEN 229      40.056  58.676  58.252  1.00  0.00           C
ATOM   4939  C2  POPEN 229      39.536  59.406  59.542  1.00  0.00           C
ATOM   4941  O21 POPEN 229      40.396  59.076  60.652  1.00  0.00           O
ATOM   4942  C21 POPEN 229      41.346  59.966  60.882  1.00  0.00           C
ATOM   4943  O22 POPEN 229      41.456  61.056  60.362  1.00  0.00           O
ATOM   4944  C22 POPEN 229      42.266  59.416  61.992  1.00  0.00           C
ATOM   4947  C3  POPEN 229      38.056  59.066  59.902  1.00  0.00           C
ATOM   4950  O31 POPEN 229      37.716  59.476  61.242  1.00  0.00           O
ATOM   4951  C31 POPEN 229      37.606  60.786  61.432  1.00  0.00           C
ATOM   4952  O32 POPEN 229      37.566  61.646  60.572  1.00  0.00           O
ATOM   4953  C32 POPEN 229      37.666  61.016  62.932  1.00  0.00           C
ATOM   4956  C23 POPEN 229      41.766  59.736  63.422  1.00  0.00           C
ATOM   4959  C24 POPEN 229      41.286  58.486  64.172  1.00  0.00           C
ATOM   4962  C25 POPEN 229      40.366  58.776  65.362  1.00  0.00           C
ATOM   4965  C26 POPEN 229      40.996  59.626  66.472  1.00  0.00           C
ATOM   4968  C27 POPEN 229      40.056  59.786  67.672  1.00  0.00           C
ATOM   4971  C28 POPEN 229      40.696  60.536  68.852  1.00  0.00           C
ATOM   4974  C29 POPEN 229      39.676  60.746  69.942  1.00  0.00           C
ATOM   4976 0C21 POPEN 229      39.806  60.446  71.242  1.00  0.00           C
ATOM   4978 1C21 POPEN 229      41.026  59.886  71.932  1.00  0.00           C
ATOM   4981 2C21 POPEN 229      41.436  60.716  73.162  1.00  0.00           C
ATOM   4984 3C21 POPEN 229      40.466  60.556  74.332  1.00  0.00           C
ATOM   4987 4C21 POPEN 229      40.736  61.546  75.482  1.00  0.00           C
ATOM   4990 5C21 POPEN 229      39.676  61.476  76.592  1.00  0.00           C
ATOM   4993 6C21 POPEN 229      38.236  61.546  76.072  1.00  0.00           C
ATOM   4996 7C21 POPEN 229      37.226  61.906  77.152  1.00  0.00           C
ATOM   4999 8C21 POPEN 229      35.776  61.806  76.692  1.00  0.00           C
ATOM   5003  C33 POPEN 229      37.896  62.486  63.302  1.00  0.00           C
ATOM   5006  C34 POPEN 229      37.946  62.646  64.822  1.00  0.00           C
ATOM   5009  C35 POPEN 229      36.566  62.656  65.472  1.00  0.00           C
ATOM   5012  C36 POPEN 229      36.626  62.436  66.992  1.00  0.00           C
ATOM   5015  C37 POPEN 229      35.236  62.556  67.642  1.00  0.00           C
ATOM   5018  C38 POPEN 229      35.246  62.196  69.132  1.00  0.00           C
ATOM   5021  C39 POPEN 229      35.246  60.676  69.382  1.00  0.00           C
ATOM   5024 0C31 POPEN 229      35.416  60.316  70.862  1.00  0.00           C
ATOM   5027 1C31 POPEN 229      35.226  58.816  71.122  1.00  0.00           C
ATOM   5030 2C31 POPEN 229      35.656  58.366  72.522  1.00  0.00           C
ATOM   5033 3C31 POPEN 229      34.946  59.066  73.692  1.00  0.00           C
ATOM   5036 4C31 POPEN 229      33.426  58.876  73.692  1.00  0.00           C
ATOM   5039 5C31 POPEN 229      32.766  59.296  75.012  1.00  0.00           C
ATOM   5042 6C31 POPEN 229      31.246  59.116  75.012  1.00  0.00           C
ATOM   5046  NH3 POPEO 230      76.136 120.756 100.442  1.00  0.00           N
ATOM   5050  C12 POPEO 230      76.326 119.426 101.112  1.00  0.00           C
ATOM   5053  C11 POPEO 230      77.656 119.356 101.872  1.00  0.00           C
ATOM   5056  P   POPEO 230      79.626 120.746 100.872  1.00  0.00           P
ATOM   5057  O13 POPEO 230      78.776 121.806 100.262  1.00  0.00           O
ATOM   5058  O14 POPEO 230      80.236 121.006 102.182  1.00  0.00           O
ATOM   5059  O11 POPEO 230      80.796 120.296  99.942  1.00  0.00           O
ATOM   5060  O12 POPEO 230      78.766 119.436 100.972  1.00  0.00           O
ATOM   5061  C1  POPEO 230      80.856 120.406  98.532  1.00  0.00           C
ATOM   5064  C2  POPEO 230      80.506 119.056  97.832  1.00  0.00           C
ATOM   5066  O21 POPEO 230      81.186 118.986  96.552  1.00  0.00           O
ATOM   5067  C21 POPEO 230      80.736 119.826  95.642  1.00  0.00           C
ATOM   5068  O22 POPEO 230      79.766 120.546  95.742  1.00  0.00           O
ATOM   5069  C22 POPEO 230      81.526 119.716  94.352  1.00  0.00           C
ATOM   5072  C3  POPEO 230      78.956 118.816  97.782  1.00  0.00           C
ATOM   5075  O31 POPEO 230      78.526 117.966  96.692  1.00  0.00           O
ATOM   5076  C31 POPEO 230      77.186 117.876  96.672  1.00  0.00           C
ATOM   5077  O32 POPEO 230      76.456 118.356  97.522  1.00  0.00           O
ATOM   5078  C32 POPEO 230      76.716 117.046  95.472  1.00  0.00           C
ATOM   5081  C23 POPEO 230      81.556 118.286  93.792  1.00  0.00           C
ATOM   5084  C24 POPEO 230      82.156 118.246  92.382  1.00  0.00           C
ATOM   5087  C25 POPEO 230      82.606 116.836  92.002  1.00  0.00           C
ATOM   5090  C26 POPEO 230      83.436 116.766  90.722  1.00  0.00           C
ATOM   5093  C27 POPEO 230      84.136 115.406  90.612  1.00  0.00           C
ATOM   5096  C28 POPEO 230      85.216 115.336  89.522  1.00  0.00           C
ATOM   5099  C29 POPEO 230      84.656 115.456  88.132  1.00  0.00           C
ATOM   5101 0C21 POPEO 230      84.466 114.446  87.262  1.00  0.00           C
ATOM   5103 1C21 POPEO 230      84.766 112.986  87.522  1.00  0.00           C
ATOM   5106 2C21 POPEO 230      86.226 112.606  87.242  1.00  0.00           C
ATOM   5109 3C21 POPEO 230      86.656 112.826  85.782  1.00  0.00           C
ATOM   5112 4C21 POPEO 230      88.086 112.366  85.482  1.00  0.00           C
ATOM   5115 5C21 POPEO 230      88.176 110.976  84.832  1.00  0.00           C
ATOM   5118 6C21 POPEO 230      87.696 109.826  85.732  1.00  0.00           C
ATOM   5121 7C21 POPEO 230      87.926 108.456  85.092  1.00  0.00           C
ATOM   5124 8C21 POPEO 230      87.246 107.306  85.832  1.00  0.00           C
ATOM   5128  C33 POPEO 230      75.496 117.616  94.692  1.00  0.00           C
ATOM   5131  C34 POPEO 230      75.466 117.086  93.252  1.00  0.00           C
ATOM   5134  C35 POPEO 230      74.176 117.306  92.462  1.00  0.00           C
ATOM   5137  C36 POPEO 230      73.736 118.766  92.272  1.00  0.00           C
ATOM   5140  C37 POPEO 230      72.626 118.906  91.212  1.00  0.00           C
ATOM   5143  C38 POPEO 230      71.446 119.776  91.642  1.00  0.00           C
ATOM   5146  C39 POPEO 230      70.406 119.966  90.522  1.00  0.00           C
ATOM   5149 0C31 POPEO 230      70.876 120.926  89.432  1.00  0.00           C
ATOM   5152 1C31 POPEO 230      69.776 121.316  88.442  1.00  0.00           C
ATOM   5155 2C31 POPEO 230      70.166 122.526  87.572  1.00  0.00           C
ATOM   5158 3C31 POPEO 230      70.166 123.846  88.362  1.00  0.00           C
ATOM   5161 4C31 POPEO 230      69.086 124.856  87.942  1.00  0.00           C
ATOM   5164 5C31 POPEO 230      68.806 125.896  89.042  1.00  0.00           C
ATOM   5167 6C31 POPEO 230      67.916 127.056  88.592  1.00  0.00           C
ATOM   5171  NH3 POPEP 231     132.606 121.676  97.782  1.00  0.00           N
ATOM   5175  C12 POPEP 231     131.126 121.486  97.912  1.00  0.00           C
ATOM   5178  C11 POPEP 231     130.776 120.006  97.692  1.00  0.00           C
ATOM   5181  P   POPEP 231     129.796 119.096  99.912  1.00  0.00           P
ATOM   5182  O13 POPEP 231     128.626 118.236 100.232  1.00  0.00           O
ATOM   5183  O14 POPEP 231     130.006 120.306 100.752  1.00  0.00           O
ATOM   5184  O11 POPEP 231     131.096 118.196  99.852  1.00  0.00           O
ATOM   5185  O12 POPEP 231     129.616 119.646  98.442  1.00  0.00           O
ATOM   5186  C1  POPEP 231     131.126 116.866 100.392  1.00  0.00           C
ATOM   5189  C2  POPEP 231     131.296 115.726  99.332  1.00  0.00           C
ATOM   5191  O21 POPEP 231     132.656 115.576  98.862  1.00  0.00           O
ATOM   5192  C21 POPEP 231     133.156 116.406  97.952  1.00  0.00           C
ATOM   5193  O22 POPEP 231     132.626 117.416  97.522  1.00  0.00           O
ATOM   5194  C22 POPEP 231     134.496 115.896  97.412  1.00  0.00           C
ATOM   5197  C3  POPEP 231     130.196 115.746  98.232  1.00  0.00           C
ATOM   5200  O31 POPEP 231     129.876 114.406  97.752  1.00  0.00           O
ATOM   5201  C31 POPEP 231     130.426 114.126  96.572  1.00  0.00           C
ATOM   5202  O32 POPEP 231     131.306 114.776  96.052  1.00  0.00           O
ATOM   5203  C32 POPEP 231     129.746 112.936  95.892  1.00  0.00           C
ATOM   5206  C23 POPEP 231     134.326 115.656  95.892  1.00  0.00           C
ATOM   5209  C24 POPEP 231     135.526 115.076  95.122  1.00  0.00           C
ATOM   5212  C25 POPEP 231     135.026 114.536  93.772  1.00  0.00           C
ATOM   5215  C26 POPEP 231     136.136 114.276  92.762  1.00  0.00           C
ATOM   5218  C27 POPEP 231     135.666 113.716  91.412  1.00  0.00           C
ATOM   5221  C28 POPEP 231     136.816 113.056  90.622  1.00  0.00           C
ATOM   5224  C29 POPEP 231     136.396 112.686  89.222  1.00  0.00           C
ATOM   5226 0C21 POPEP 231     136.606 113.406  88.102  1.00  0.00           C
ATOM   5228 1C21 POPEP 231     137.308 114.736  88.002  1.00  0.00           C
ATOM   5231 2C21 POPEP 231     138.238 114.866  86.782  1.00  0.00           C
ATOM   5234 3C21 POPEP 231     137.478 114.936  85.442  1.00  0.00           C
ATOM   5237 4C21 POPEP 231     137.998 116.036  84.502  1.00  0.00           C
ATOM   5240 5C21 POPEP 231     137.208 116.106  83.192  1.00  0.00           C
ATOM   5243 6C21 POPEP 231     137.478 117.386  82.392  1.00  0.00           C
ATOM   5246 7C21 POPEP 231     136.586 117.526  81.142  1.00  0.00           C
ATOM   5249 8C21 POPEP 231     136.988 118.696  80.242  1.00  0.00           C
ATOM   5253  C33 POPEP 231     130.496 112.516  94.602  1.00  0.00           C
ATOM   5256  C34 POPEP 231     129.576 111.926  93.522  1.00  0.00           C
ATOM   5259  C35 POPEP 231     130.326 111.316  92.332  1.00  0.00           C
ATOM   5262  C36 POPEP 231     131.086 112.326  91.452  1.00  0.00           C
ATOM   5265  C37 POPEP 231     131.746 111.656  90.242  1.00  0.00           C
ATOM   5268  C38 POPEP 231     132.156 112.626  89.112  1.00  0.00           C
ATOM   5271  C39 POPEP 231     132.386 111.836  87.812  1.00  0.00           C
ATOM   5274 0C31 POPEP 231     132.496 112.666  86.522  1.00  0.00           C
ATOM   5277 1C31 POPEP 231     132.516 111.746  85.292  1.00  0.00           C
ATOM   5280 2C31 POPEP 231     132.196 112.446  83.962  1.00  0.00           C
ATOM   5283 3C31 POPEP 231     133.326 113.336  83.432  1.00  0.00           C
ATOM   5286 4C31 POPEP 231     133.056 113.836  82.012  1.00  0.00           C
ATOM   5289 5C31 POPEP 231     134.326 114.296  81.292  1.00  0.00           C
ATOM   5292 6C31 POPEP 231     134.076 114.816  79.872  1.00  0.00           C
ATOM   5296  NH3 POPEQ 232      84.436  38.896  62.632  1.00  0.00           N
ATOM   5300  C12 POPEQ 232      83.566  37.676  62.772  1.00  0.00           C
ATOM   5303  C11 POPEQ 232      83.956  36.586  61.752  1.00  0.00           C
ATOM   5306  P   POPEQ 232      82.506  36.936  59.582  1.00  0.00           P
ATOM   5307  O13 POPEQ 232      82.476  38.006  58.552  1.00  0.00           O
ATOM   5308  O14 POPEQ 232      82.276  35.536  59.112  1.00  0.00           O
ATOM   5309  O11 POPEQ 232      81.426  37.326  60.682  1.00  0.00           O
ATOM   5310  O12 POPEQ 232      83.866  37.046  60.392  1.00  0.00           O
ATOM   5311  C1  POPEQ 232      80.026  37.276  60.432  1.00  0.00           C
ATOM   5314  C2  POPEQ 232      79.236  38.266  61.342  1.00  0.00           C
ATOM   5316  O21 POPEQ 232      79.316  37.716  62.672  1.00  0.00           O
ATOM   5317  C21 POPEQ 232      79.566  38.576  63.622  1.00  0.00           C
ATOM   5318  O22 POPEQ 232      79.666  39.786  63.522  1.00  0.00           O
ATOM   5319  C22 POPEQ 232      79.756  37.826  64.942  1.00  0.00           C
ATOM   5322  C3  POPEQ 232      77.746  38.396  60.892  1.00  0.00           C
ATOM   5325  O31 POPEQ 232      76.946  39.216  61.802  1.00  0.00           O
ATOM   5326  C31 POPEQ 232      76.216  40.206  61.272  1.00  0.00           C
ATOM   5327  O32 POPEQ 232      76.306  40.606  60.122  1.00  0.00           O
ATOM   5328  C32 POPEQ 232      75.346  40.836  62.332  1.00  0.00           C
ATOM   5331  C23 POPEQ 232      78.416  37.446  65.592  1.00  0.00           C
ATOM   5334  C24 POPEQ 232      78.586  37.276  67.102  1.00  0.00           C
ATOM   5337  C25 POPEQ 232      77.276  37.286  67.892  1.00  0.00           C
ATOM   5340  C26 POPEQ 232      77.526  37.846  69.302  1.00  0.00           C
ATOM   5343  C27 POPEQ 232      76.556  37.346  70.372  1.00  0.00           C
ATOM   5346  C28 POPEQ 232      76.906  37.876  71.782  1.00  0.00           C
ATOM   5349  C29 POPEQ 232      78.306  37.486  72.182  1.00  0.00           C
ATOM   5351 0C21 POPEQ 232      78.666  36.516  73.052  1.00  0.00           C
ATOM   5353 1C21 POPEQ 232      77.746  35.646  73.862  1.00  0.00           C
ATOM   5356 2C21 POPEQ 232      77.846  36.066  75.332  1.00  0.00           C
ATOM   5359 3C21 POPEQ 232      77.136  35.126  76.302  1.00  0.00           C
ATOM   5362 4C21 POPEQ 232      77.526  35.456  77.752  1.00  0.00           C
ATOM   5365 5C21 POPEQ 232      77.006  34.466  78.792  1.00  0.00           C
ATOM   5368 6C21 POPEQ 232      75.496  34.516  78.992  1.00  0.00           C
ATOM   5371 7C21 POPEQ 232      75.046  33.606  80.132  1.00  0.00           C
ATOM   5374 8C21 POPEQ 232      73.546  33.686  80.402  1.00  0.00           C
ATOM   5378  C33 POPEQ 232      73.936  40.216  62.362  1.00  0.00           C
ATOM   5381  C34 POPEQ 232      72.966  40.986  63.262  1.00  0.00           C
ATOM   5384  C35 POPEQ 232      73.446  41.216  64.702  1.00  0.00           C
ATOM   5387  C36 POPEQ 232      73.826  39.936  65.452  1.00  0.00           C
ATOM   5390  C37 POPEQ 232      74.456  40.186  66.822  1.00  0.00           C
ATOM   5393  C38 POPEQ 232      73.556  40.946  67.782  1.00  0.00           C
ATOM   5396  C39 POPEQ 232      74.126  40.966  69.202  1.00  0.00           C
ATOM   5399 0C31 POPEQ 232      73.176  41.656  70.172  1.00  0.00           C
ATOM   5402 1C31 POPEQ 232      73.546  41.386  71.632  1.00  0.00           C
ATOM   5405 2C31 POPEQ 232      72.336  41.576  72.552  1.00  0.00           C
ATOM   5408 3C31 POPEQ 232      72.666  41.306  74.012  1.00  0.00           C
ATOM   5411 4C31 POPEQ 232      71.386  41.206  74.852  1.00  0.00           C
ATOM   5414 5C31 POPEQ 232      71.666  41.336  76.342  1.00  0.00           C
ATOM   5417 6C31 POPEQ 232      70.376  41.336  77.142  1.00  0.00           C
ATOM   5421  NH3 POPER 233     109.026  69.736  60.912  1.00  0.00           N
ATOM   5425  C12 POPER 233     110.256  69.586  60.052  1.00  0.00           C
ATOM   5428  C11 POPER 233     110.256  68.316  59.162  1.00  0.00           C
ATOM   5431  P   POPER 233     112.856  67.746  59.022  1.00  0.00           P
ATOM   5432  O13 POPER 233     113.226  66.406  58.502  1.00  0.00           O
ATOM   5433  O14 POPER 233     113.856  68.846  58.912  1.00  0.00           O
ATOM   5434  O11 POPER 233     112.536  67.586  60.562  1.00  0.00           O
ATOM   5435  O12 POPER 233     111.466  68.206  58.412  1.00  0.00           O
ATOM   5436  C1  POPER 233     112.356  66.246  61.042  1.00  0.00           C
ATOM   5439  C2  POPER 233     111.766  66.246  62.462  1.00  0.00           C
ATOM   5441  O21 POPER 233     111.886  64.906  62.932  1.00  0.00           O
ATOM   5442  C21 POPER 233     112.096  64.616  64.212  1.00  0.00           C
ATOM   5443  O22 POPER 233     111.956  63.496  64.652  1.00  0.00           O
ATOM   5444  C22 POPER 233     112.506  65.796  65.122  1.00  0.00           C
ATOM   5447  C3  POPER 233     110.286  66.706  62.442  1.00  0.00           C
ATOM   5450  O31 POPER 233     109.496  66.276  63.572  1.00  0.00           O
ATOM   5451  C31 POPER 233     108.286  66.876  63.522  1.00  0.00           C
ATOM   5452  O32 POPER 233     107.976  67.686  62.652  1.00  0.00           O
ATOM   5453  C32 POPER 233     107.366  66.426  64.672  1.00  0.00           C
ATOM   5456  C23 POPER 233     112.866  65.386  66.582  1.00  0.00           C
ATOM   5459  C24 POPER 233     111.816  65.766  67.642  1.00  0.00           C
ATOM   5462  C25 POPER 233     112.066  65.056  68.992  1.00  0.00           C
ATOM   5465  C26 POPER 233     113.376  65.456  69.682  1.00  0.00           C
ATOM   5468  C27 POPER 233     113.796  64.426  70.742  1.00  0.00           C
ATOM   5471  C28 POPER 233     115.116  64.756  71.452  1.00  0.00           C
ATOM   5474  C29 POPER 233     115.616  63.536  72.172  1.00  0.00           C
ATOM   5476 0C21 POPER 233     115.856  63.406  73.492  1.00  0.00           C
ATOM   5478 1C21 POPER 233     115.666  64.466  74.542  1.00  0.00           C
ATOM   5481 2C21 POPER 233     115.186  63.886  75.892  1.00  0.00           C
ATOM   5484 3C21 POPER 233     115.056  64.966  76.972  1.00  0.00           C
ATOM   5487 4C21 POPER 233     114.786  64.386  78.372  1.00  0.00           C
ATOM   5490 5C21 POPER 233     114.586  65.446  79.462  1.00  0.00           C
ATOM   5493 6C21 POPER 233     115.676  66.526  79.472  1.00  0.00           C
ATOM   5496 7C21 POPER 233     115.686  67.396  80.732  1.00  0.00           C
ATOM   5499 8C21 POPER 233     116.836  68.406  80.732  1.00  0.00           C
ATOM   5503  C33 POPER 233     106.846  67.596  65.542  1.00  0.00           C
ATOM   5506  C34 POPER 233     107.146  67.436  67.052  1.00  0.00           C
ATOM   5509  C35 POPER 233     106.216  66.506  67.852  1.00  0.00           C
ATOM   5512  C36 POPER 233     106.476  65.006  67.692  1.00  0.00           C
ATOM   5515  C37 POPER 233     105.746  64.166  68.762  1.00  0.00           C
ATOM   5518  C38 POPER 233     106.576  63.916  70.032  1.00  0.00           C
ATOM   5521  C39 POPER 233     105.836  63.076  71.082  1.00  0.00           C
ATOM   5524 0C31 POPER 233     106.766  62.606  72.212  1.00  0.00           C
ATOM   5527 1C31 POPER 233     106.056  61.826  73.332  1.00  0.00           C
ATOM   5530 2C31 POPER 233     107.036  61.466  74.452  1.00  0.00           C
ATOM   5533 3C31 POPER 233     106.416  60.746  75.662  1.00  0.00           C
ATOM   5536 4C31 POPER 233     106.166  61.656  76.882  1.00  0.00           C
ATOM   5539 5C31 POPER 233     107.456  62.236  77.482  1.00  0.00           C
ATOM   5542 6C31 POPER 233     107.326  62.766  78.912  1.00  0.00           C
ATOM   5546  NH3 POPES 234      66.536 111.946  59.552  1.00  0.00           N
ATOM   5550  C12 POPES 234      66.786 112.716  58.292  1.00  0.00           C
ATOM   5553  C11 POPES 234      67.366 111.826  57.182  1.00  0.00           C
ATOM   5556  P   POPES 234      69.706 112.766  56.432  1.00  0.00           P
ATOM   5557  O13 POPES 234      70.346 111.486  56.052  1.00  0.00           O
ATOM   5558  O14 POPES 234      70.136 113.986  55.712  1.00  0.00           O
ATOM   5559  O11 POPES 234      69.836 112.876  58.022  1.00  0.00           O
ATOM   5560  O12 POPES 234      68.146 112.596  56.262  1.00  0.00           O
ATOM   5561  C1  POPES 234      70.736 113.836  58.602  1.00  0.00           C
ATOM   5564  C2  POPES 234      70.526 114.106  60.142  1.00  0.00           C
ATOM   5566  O21 POPES 234      70.476 112.846  60.862  1.00  0.00           O
ATOM   5567  C21 POPES 234      71.526 112.596  61.642  1.00  0.00           C
ATOM   5568  O22 POPES 234      72.506 113.306  61.772  1.00  0.00           O
ATOM   5569  C22 POPES 234      71.266 111.296  62.412  1.00  0.00           C
ATOM   5572  C3  POPES 234      69.246 114.986  60.382  1.00  0.00           C
ATOM   5575  O31 POPES 234      68.846 115.126  61.772  1.00  0.00           O
ATOM   5576  C31 POPES 234      68.086 114.136  62.232  1.00  0.00           C
ATOM   5577  O32 POPES 234      67.726 113.146  61.622  1.00  0.00           O
ATOM   5578  C32 POPES 234      67.776 114.406  63.702  1.00  0.00           C
ATOM   5581  C23 POPES 234      72.536 110.526  62.892  1.00  0.00           C
ATOM   5584  C24 POPES 234      73.156 111.036  64.202  1.00  0.00           C
ATOM   5587  C25 POPES 234      73.966 109.946  64.922  1.00  0.00           C
ATOM   5590  C26 POPES 234      74.786 110.446  66.122  1.00  0.00           C
ATOM   5593  C27 POPES 234      75.646 109.336  66.752  1.00  0.00           C
ATOM   5596  C28 POPES 234      76.636 109.896  67.802  1.00  0.00           C
ATOM   5599  C29 POPES 234      77.926 109.106  67.842  1.00  0.00           C
ATOM   5601 0C21 POPES 234      78.706 108.906  68.922  1.00  0.00           C
ATOM   5603 1C21 POPES 234      78.446 109.416  70.312  1.00  0.00           C
ATOM   5606 2C21 POPES 234      79.016 108.446  71.362  1.00  0.00           C
ATOM   5609 3C21 POPES 234      78.676 108.896  72.782  1.00  0.00           C
ATOM   5612 4C21 POPES 234      78.776 107.756  73.802  1.00  0.00           C
ATOM   5615 5C21 POPES 234      78.346 108.206  75.202  1.00  0.00           C
ATOM   5618 6C21 POPES 234      78.216 107.026  76.182  1.00  0.00           C
ATOM   5621 7C21 POPES 234      78.086 107.476  77.632  1.00  0.00           C
ATOM   5624 8C21 POPES 234      78.316 106.346  78.642  1.00  0.00           C
ATOM   5628  C33 POPES 234      66.546 113.626  64.212  1.00  0.00           C
ATOM   5631  C34 POPES 234      66.776 112.986  65.582  1.00  0.00           C
ATOM   5634  C35 POPES 234      66.726 114.006  66.722  1.00  0.00           C
ATOM   5637  C36 POPES 234      65.286 114.356  67.122  1.00  0.00           C
ATOM   5640  C37 POPES 234      65.226 115.096  68.472  1.00  0.00           C
ATOM   5643  C38 POPES 234      63.786 115.346  68.932  1.00  0.00           C
ATOM   5646  C39 POPES 234      63.676 116.166  70.222  1.00  0.00           C
ATOM   5649 0C31 POPES 234      64.356 115.506  71.432  1.00  0.00           C
ATOM   5652 1C31 POPES 234      64.166 116.346  72.682  1.00  0.00           C
ATOM   5655 2C31 POPES 234      64.556 115.646  73.992  1.00  0.00           C
ATOM   5658 3C31 POPES 234      64.056 116.426  75.212  1.00  0.00           C
ATOM   5661 4C31 POPES 234      64.136 115.626  76.502  1.00  0.00           C
ATOM   5664 5C31 POPES 234      63.566 116.396  77.702  1.00  0.00           C
ATOM   5667 6C31 POPES 234      63.326 115.506  78.922  1.00  0.00           C
ATOM   5671  NH3 POPET 235      58.346  65.176 100.482  1.00  0.00           N
ATOM   5675  C12 POPET 235      57.756  66.376 101.172  1.00  0.00           C
ATOM   5678  C11 POPET 235      56.206  66.366 101.132  1.00  0.00           C
ATOM   5681  P   POPET 235      55.006  67.276  98.962  1.00  0.00           P
ATOM   5682  O13 POPET 235      55.086  66.906  97.542  1.00  0.00           O
ATOM   5683  O14 POPET 235      53.636  67.596  99.412  1.00  0.00           O
ATOM   5684  O11 POPET 235      56.006  68.496  99.212  1.00  0.00           O
ATOM   5685  O12 POPET 235      55.676  66.126  99.812  1.00  0.00           O
ATOM   5686  C1  POPET 235      56.436  69.356  98.152  1.00  0.00           C
ATOM   5689  C2  POPET 235      57.936  69.246  97.762  1.00  0.00           C
ATOM   5691  O21 POPET 235      58.136  70.176  96.672  1.00  0.00           O
ATOM   5692  C21 POPET 235      59.406  70.536  96.442  1.00  0.00           C
ATOM   5693  O22 POPET 235      60.356  70.176  97.112  1.00  0.00           O
ATOM   5694  C22 POPET 235      59.446  71.326  95.122  1.00  0.00           C
ATOM   5697  C3  POPET 235      58.306  67.806  97.302  1.00  0.00           C
ATOM   5700  O31 POPET 235      59.016  67.076  98.322  1.00  0.00           O
ATOM   5701  C31 POPET 235      60.266  66.586  98.162  1.00  0.00           C
ATOM   5702  O32 POPET 235      60.786  65.896  99.032  1.00  0.00           O
ATOM   5703  C32 POPET 235      60.886  66.896  96.802  1.00  0.00           C
ATOM   5706  C23 POPET 235      60.456  72.506  95.092  1.00  0.00           C
ATOM   5709  C24 POPET 235      61.936  72.096  95.212  1.00  0.00           C
ATOM   5712  C25 POPET 235      62.866  73.256  94.862  1.00  0.00           C
ATOM   5715  C26 POPET 235      64.356  72.946  95.062  1.00  0.00           C
ATOM   5718  C27 POPET 235      65.206  73.286  93.842  1.00  0.00           C
ATOM   5721  C28 POPET 235      66.716  73.346  94.162  1.00  0.00           C
ATOM   5724  C29 POPET 235      67.076  74.656  94.822  1.00  0.00           C
ATOM   5726 0C21 POPET 235      68.306  75.016  95.192  1.00  0.00           C
ATOM   5728 1C21 POPET 235      69.526  74.166  94.972  1.00  0.00           C
ATOM   5731 2C21 POPET 235      70.846  74.936  95.162  1.00  0.00           C
ATOM   5734 3C21 POPET 235      72.016  74.146  94.582  1.00  0.00           C
ATOM   5737 4C21 POPET 235      73.396  74.706  94.952  1.00  0.00           C
ATOM   5740 5C21 POPET 235      74.496  73.696  94.642  1.00  0.00           C
ATOM   5743 6C21 POPET 235      75.796  74.336  94.142  1.00  0.00           C
ATOM   5746 7C21 POPET 235      76.856  73.266  93.882  1.00  0.00           C
ATOM   5749 8C21 POPET 235      78.066  73.796  93.122  1.00  0.00           C
ATOM   5753  C33 POPET 235      62.336  66.446  96.542  1.00  0.00           C
ATOM   5756  C34 POPET 235      62.846  67.126  95.252  1.00  0.00           C
ATOM   5759  C35 POPET 235      64.146  66.556  94.692  1.00  0.00           C
ATOM   5762  C36 POPET 235      64.046  65.126  94.152  1.00  0.00           C
ATOM   5765  C37 POPET 235      64.976  64.866  92.952  1.00  0.00           C
ATOM   5768  C38 POPET 235      64.726  63.496  92.312  1.00  0.00           C
ATOM   5771  C39 POPET 235      65.746  63.116  91.232  1.00  0.00           C
ATOM   5774 0C31 POPET 235      65.676  63.966  89.942  1.00  0.00           C
ATOM   5777 1C31 POPET 235      66.786  63.556  88.962  1.00  0.00           C
ATOM   5780 2C31 POPET 235      66.836  64.386  87.672  1.00  0.00           C
ATOM   5783 3C31 POPET 235      65.676  64.076  86.712  1.00  0.00           C
ATOM   5786 4C31 POPET 235      65.906  64.606  85.292  1.00  0.00           C
ATOM   5789 5C31 POPET 235      64.956  63.946  84.272  1.00  0.00           C
ATOM   5792 6C31 POPET 235      65.216  64.406  82.842  1.00  0.00           C
ATOM   5796  NH3 POPEU 236     133.476  71.966 103.502  1.00  0.00           N
ATOM   5800  C12 POPEU 236     133.466  73.246 104.292  1.00  0.00           C
ATOM   5803  C11 POPEU 236     132.056  73.826 104.472  1.00  0.00           C
ATOM   5806  P   POPEU 236     132.556  76.416 104.582  1.00  0.00           P
ATOM   5807  O13 POPEU 236     131.466  77.376 104.842  1.00  0.00           O
ATOM   5808  O14 POPEU 236     133.916  76.796 105.012  1.00  0.00           O
ATOM   5809  O11 POPEU 236     132.546  76.096 103.022  1.00  0.00           O
ATOM   5810  O12 POPEU 236     132.146  75.036 105.232  1.00  0.00           O
ATOM   5811  C1  POPEU 236     131.826  77.026 102.202  1.00  0.00           C
ATOM   5814  C2  POPEU 236     132.016  76.736 100.692  1.00  0.00           C
ATOM   5816  O21 POPEU 236     131.246  77.736 100.002  1.00  0.00           O
ATOM   5817  C21 POPEU 236     131.696  78.066  98.802  1.00  0.00           C
ATOM   5818  O22 POPEU 236     132.736  77.716  98.302  1.00  0.00           O
ATOM   5819  C22 POPEU 236     130.636  78.996  98.202  1.00  0.00           C
ATOM   5822  C3  POPEU 236     131.526  75.306 100.312  1.00  0.00           C
ATOM   5825  O31 POPEU 236     132.566  74.526  99.692  1.00  0.00           O
ATOM   5826  C31 POPEU 236     132.616  74.456  98.372  1.00  0.00           C
ATOM   5827  O32 POPEU 236     131.776  74.886  97.602  1.00  0.00           O
ATOM   5828  C32 POPEU 236     133.886  73.686  97.992  1.00  0.00           C
ATOM   5831  C23 POPEU 236     130.806  79.296  96.692  1.00  0.00           C
ATOM   5834  C24 POPEU 236     131.826  80.396  96.382  1.00  0.00           C
ATOM   5837  C25 POPEU 236     131.706  80.936  94.952  1.00  0.00           C
ATOM   5840  C26 POPEU 236     130.656  82.036  94.722  1.00  0.00           C
ATOM   5843  C27 POPEU 236     130.946  82.776  93.402  1.00  0.00           C
ATOM   5846  C28 POPEU 236     129.756  83.606  92.892  1.00  0.00           C
ATOM   5849  C29 POPEU 236     130.206  84.556  91.802  1.00  0.00           C
ATOM   5851 0C21 POPEU 236     129.866  84.566  90.502  1.00  0.00           C
ATOM   5853 1C21 POPEU 236     128.946  83.626  89.772  1.00  0.00           C
ATOM   5856 2C21 POPEU 236     129.656  83.096  88.512  1.00  0.00           C
ATOM   5859 3C21 POPEU 236     128.756  82.186  87.662  1.00  0.00           C
ATOM   5862 4C21 POPEU 236     129.536  81.476  86.542  1.00  0.00           C
ATOM   5865 5C21 POPEU 236     130.366  80.286  87.042  1.00  0.00           C
ATOM   5868 6C21 POPEU 236     131.406  79.816  86.012  1.00  0.00           C
ATOM   5871 7C21 POPEU 236     132.076  78.496  86.392  1.00  0.00           C
ATOM   5874 8C21 POPEU 236     133.256  78.146  85.482  1.00  0.00           C
ATOM   5878  C33 POPEU 236     134.526  74.106  96.652  1.00  0.00           C
ATOM   5881  C34 POPEU 236     135.556  73.086  96.142  1.00  0.00           C
ATOM   5884  C35 POPEU 236     136.206  73.456  94.802  1.00  0.00           C
ATOM   5887  C36 POPEU 236     135.216  73.686  93.642  1.00  0.00           C
ATOM   5890  C37 POPEU 236     135.036  75.176  93.302  1.00  0.00           C
ATOM   5893  C38 POPEU 236     133.766  75.606  92.532  1.00  0.00           C
ATOM   5896  C39 POPEU 236     133.156  74.636  91.512  1.00  0.00           C
ATOM   5899 0C31 POPEU 236     131.906  75.226  90.822  1.00  0.00           C
ATOM   5902 1C31 POPEU 236     131.066  74.176  90.062  1.00  0.00           C
ATOM   5905 2C31 POPEU 236     130.006  74.826  89.152  1.00  0.00           C
ATOM   5908 3C31 POPEU 236     128.926  73.856  88.662  1.00  0.00           C
ATOM   5911 4C31 POPEU 236     128.036  74.456  87.562  1.00  0.00           C
ATOM   5914 5C31 POPEU 236     126.776  73.626  87.292  1.00  0.00           C
ATOM   5917 6C31 POPEU 236     126.126  73.946  85.942  1.00  0.00           C
ATOM   5921  NH3 POPEV 237     134.266  83.836 104.362  1.00  0.00           N
ATOM   5925  C12 POPEV 237     133.356  82.616 104.242  1.00  0.00           C
ATOM   5928  C11 POPEV 237     131.846  82.986 104.302  1.00  0.00           C
ATOM   5931  P   POPEV 237     131.766  85.216 105.732  1.00  0.00           P
ATOM   5932  O13 POPEV 237     133.066  85.296 106.442  1.00  0.00           O
ATOM   5933  O14 POPEV 237     130.566  85.886 106.302  1.00  0.00           O
ATOM   5934  O11 POPEV 237     132.046  85.756 104.262  1.00  0.00           O
ATOM   5935  O12 POPEV 237     131.476  83.696 105.482  1.00  0.00           O
ATOM   5936  C1  POPEV 237     131.036  86.436 103.522  1.00  0.00           C
ATOM   5939  C2  POPEV 237     131.636  87.576 102.642  1.00  0.00           C
ATOM   5941  O21 POPEV 237     132.296  86.976 101.522  1.00  0.00           O
ATOM   5942  C21 POPEV 237     132.216  87.626 100.372  1.00  0.00           C
ATOM   5943  O22 POPEV 237     131.576  88.646 100.172  1.00  0.00           O
ATOM   5944  C22 POPEV 237     133.046  86.856  99.332  1.00  0.00           C
ATOM   5947  C3  POPEV 237     132.626  88.466 103.442  1.00  0.00           C
ATOM   5950  O31 POPEV 237     132.766  89.746 102.792  1.00  0.00           O
ATOM   5951  C31 POPEV 237     133.926  89.966 102.152  1.00  0.00           C
ATOM   5952  O32 POPEV 237     134.936  89.296 102.262  1.00  0.00           O
ATOM   5953  C32 POPEV 237     133.726  91.126 101.192  1.00  0.00           C
ATOM   5956  C23 POPEV 237     132.806  87.286  97.852  1.00  0.00           C
ATOM   5959  C24 POPEV 237     134.126  87.546  97.112  1.00  0.00           C
ATOM   5962  C25 POPEV 237     133.906  88.156  95.722  1.00  0.00           C
ATOM   5965  C26 POPEV 237     135.216  88.586  95.042  1.00  0.00           C
ATOM   5968  C27 POPEV 237     134.976  89.486  93.822  1.00  0.00           C
ATOM   5971  C28 POPEV 237     136.276  90.056  93.212  1.00  0.00           C
ATOM   5974  C29 POPEV 237     137.038  89.066  92.372  1.00  0.00           C
ATOM   5976 0C21 POPEV 237     138.018  89.366  91.502  1.00  0.00           C
ATOM   5978 1C21 POPEV 237     138.558  90.746  91.212  1.00  0.00           C
ATOM   5981 2C21 POPEV 237     139.878  91.016  91.982  1.00  0.00           C
ATOM   5984 3C21 POPEV 237     141.088  90.256  91.432  1.00  0.00           C
ATOM   5987 4C21 POPEV 237     141.698  90.896  90.172  1.00  0.00           C
ATOM   5990 5C21 POPEV 237     142.968  91.716  90.482  1.00  0.00           C
ATOM   5993 6C21 POPEV 237     143.538  92.386  89.232  1.00  0.00           C
ATOM   5996 7C21 POPEV 237     144.818  93.176  89.512  1.00  0.00           C
ATOM   5999 8C21 POPEV 237     145.398  93.866  88.272  1.00  0.00           C
ATOM   6003  C33 POPEV 237     135.006  91.586 100.452  1.00  0.00           C
ATOM   6006  C34 POPEV 237     134.726  92.776  99.502  1.00  0.00           C
ATOM   6009  C35 POPEV 237     134.886  92.416  98.022  1.00  0.00           C
ATOM   6012  C36 POPEV 237     133.746  91.556  97.462  1.00  0.00           C
ATOM   6015  C37 POPEV 237     132.596  92.396  96.872  1.00  0.00           C
ATOM   6018  C38 POPEV 237     131.396  91.536  96.472  1.00  0.00           C
ATOM   6021  C39 POPEV 237     130.356  92.266  95.602  1.00  0.00           C
ATOM   6024 0C31 POPEV 237     130.766  92.406  94.132  1.00  0.00           C
ATOM   6027 1C31 POPEV 237     129.556  92.426  93.192  1.00  0.00           C
ATOM   6030 2C31 POPEV 237     129.906  92.306  91.692  1.00  0.00           C
ATOM   6033 3C31 POPEV 237     130.396  93.596  91.042  1.00  0.00           C
ATOM   6036 4C31 POPEV 237     129.346  94.706  90.992  1.00  0.00           C
ATOM   6039 5C31 POPEV 237     129.666  95.776  89.932  1.00  0.00           C
ATOM   6042 6C31 POPEV 237     128.626  96.896  89.852  1.00  0.00           C
ATOM   6046  NH3 POPEW 238      95.036  79.696 100.742  1.00  0.00           N
ATOM   6050  C12 POPEW 238      93.776  80.236 101.402  1.00  0.00           C
ATOM   6053  C11 POPEW 238      92.956  79.136 102.102  1.00  0.00           C
ATOM   6056  P   POPEW 238      90.446  79.036 102.822  1.00  0.00           P
ATOM   6057  O13 POPEW 238      90.566  77.616 103.202  1.00  0.00           O
ATOM   6058  O14 POPEW 238      89.416  79.836 103.522  1.00  0.00           O
ATOM   6059  O11 POPEW 238      90.106  79.066 101.262  1.00  0.00           O
ATOM   6060  O12 POPEW 238      91.876  79.726 102.822  1.00  0.00           O
ATOM   6061  C1  POPEW 238      89.826  80.326 100.652  1.00  0.00           C
ATOM   6064  C2  POPEW 238      88.906  80.116  99.432  1.00  0.00           C
ATOM   6066  O21 POPEW 238      88.606  81.426  98.932  1.00  0.00           O
ATOM   6067  C21 POPEW 238      88.756  81.746  97.642  1.00  0.00           C
ATOM   6068  O22 POPEW 238      89.056  82.886  97.312  1.00  0.00           O
ATOM   6069  C22 POPEW 238      88.406  80.616  96.652  1.00  0.00           C
ATOM   6072  C3  POPEW 238      87.626  79.326  99.842  1.00  0.00           C
ATOM   6075  O31 POPEW 238      86.766  79.026  98.722  1.00  0.00           O
ATOM   6076  C31 POPEW 238      86.576  77.756  98.342  1.00  0.00           C
ATOM   6077  O32 POPEW 238      87.036  76.776  98.912  1.00  0.00           O
ATOM   6078  C32 POPEW 238      85.716  77.756  97.082  1.00  0.00           C
ATOM   6081  C23 POPEW 238      88.656  80.976  95.172  1.00  0.00           C
ATOM   6084  C24 POPEW 238      90.036  80.506  94.682  1.00  0.00           C
ATOM   6087  C25 POPEW 238      90.456  81.116  93.342  1.00  0.00           C
ATOM   6090  C26 POPEW 238      89.426  80.966  92.222  1.00  0.00           C
ATOM   6093  C27 POPEW 238      89.286  79.536  91.672  1.00  0.00           C
ATOM   6096  C28 POPEW 238      87.956  79.326  90.922  1.00  0.00           C
ATOM   6099  C29 POPEW 238      87.726  80.346  89.822  1.00  0.00           C
ATOM   6101 0C21 POPEW 238      87.846  80.116  88.512  1.00  0.00           C
ATOM   6103 1C21 POPEW 238      88.286  78.806  87.902  1.00  0.00           C
ATOM   6106 2C21 POPEW 238      88.986  79.016  86.552  1.00  0.00           C
ATOM   6109 3C21 POPEW 238      89.686  77.736  86.072  1.00  0.00           C
ATOM   6112 4C21 POPEW 238      89.886  77.686  84.552  1.00  0.00           C
ATOM   6115 5C21 POPEW 238      90.816  78.786  84.042  1.00  0.00           C
ATOM   6118 6C21 POPEW 238      90.796  78.886  82.512  1.00  0.00           C
ATOM   6121 7C21 POPEW 238      91.606  80.076  82.002  1.00  0.00           C
ATOM   6124 8C21 POPEW 238      91.536  80.256  80.482  1.00  0.00           C
ATOM   6128  C33 POPEW 238      86.486  77.746  95.732  1.00  0.00           C
ATOM   6131  C34 POPEW 238      86.096  76.576  94.822  1.00  0.00           C
ATOM   6134  C35 POPEW 238      86.176  76.926  93.322  1.00  0.00           C
ATOM   6137  C36 POPEW 238      85.556  75.846  92.422  1.00  0.00           C
ATOM   6140  C37 POPEW 238      85.626  76.236  90.932  1.00  0.00           C
ATOM   6143  C38 POPEW 238      85.286  75.106  89.942  1.00  0.00           C
ATOM   6146  C39 POPEW 238      83.946  74.406  90.162  1.00  0.00           C
ATOM   6149 0C31 POPEW 238      83.656  73.356  89.082  1.00  0.00           C
ATOM   6152 1C31 POPEW 238      82.226  72.806  89.122  1.00  0.00           C
ATOM   6155 2C31 POPEW 238      81.916  71.846  87.972  1.00  0.00           C
ATOM   6158 3C31 POPEW 238      80.456  71.936  87.472  1.00  0.00           C
ATOM   6161 4C31 POPEW 238      79.396  71.786  88.572  1.00  0.00           C
ATOM   6164 5C31 POPEW 238      77.986  71.616  87.992  1.00  0.00           C
ATOM   6167 6C31 POPEW 238      76.876  71.716  89.042  1.00  0.00           C
ATOM   6171  NH3 POPEX 239      38.776 115.456  59.792  1.00  0.00           N
ATOM   6175  C12 POPEX 239      38.076 114.396  58.992  1.00  0.00           C
ATOM   6178  C11 POPEX 239      38.206 113.026  59.662  1.00  0.00           C
ATOM   6181  P   POPEX 239      36.316 111.206  59.672  1.00  0.00           P
ATOM   6182  O13 POPEX 239      35.476 111.376  58.472  1.00  0.00           O
ATOM   6183  O14 POPEX 239      37.426 110.226  59.582  1.00  0.00           O
ATOM   6184  O11 POPEX 239      35.376 110.866  60.842  1.00  0.00           O
ATOM   6185  O12 POPEX 239      36.916 112.596  60.092  1.00  0.00           O
ATOM   6186  C1  POPEX 239      35.196 109.596  61.422  1.00  0.00           C
ATOM   6189  C2  POPEX 239      34.396 109.816  62.732  1.00  0.00           C
ATOM   6191  O21 POPEX 239      35.206 109.526  63.892  1.00  0.00           O
ATOM   6192  C21 POPEX 239      35.526 108.276  64.132  1.00  0.00           C
ATOM   6193  O22 POPEX 239      35.196 107.296  63.482  1.00  0.00           O
ATOM   6194  C22 POPEX 239      36.396 108.256  65.372  1.00  0.00           C
ATOM   6197  C3  POPEX 239      33.006 109.106  62.712  1.00  0.00           C
ATOM   6200  O31 POPEX 239      32.396 108.916  64.012  1.00  0.00           O
ATOM   6201  C31 POPEX 239      31.856 110.016  64.532  1.00  0.00           C
ATOM   6202  O32 POPEX 239      31.746 111.096  63.972  1.00  0.00           O
ATOM   6203  C32 POPEX 239      31.546 109.796  66.022  1.00  0.00           C
ATOM   6206  C23 POPEX 239      35.916 107.246  66.422  1.00  0.00           C
ATOM   6209  C24 POPEX 239      36.746 107.326  67.712  1.00  0.00           C
ATOM   6212  C25 POPEX 239      36.606 108.666  68.452  1.00  0.00           C
ATOM   6215  C26 POPEX 239      37.216 108.576  69.852  1.00  0.00           C
ATOM   6218  C27 POPEX 239      37.306 109.946  70.532  1.00  0.00           C
ATOM   6221  C28 POPEX 239      38.356 109.926  71.662  1.00  0.00           C
ATOM   6224  C29 POPEX 239      38.606 111.296  72.242  1.00  0.00           C
ATOM   6226 0C21 POPEX 239      38.136 111.726  73.412  1.00  0.00           C
ATOM   6228 1C21 POPEX 239      37.236 110.936  74.332  1.00  0.00           C
ATOM   6231 2C21 POPEX 239      36.586 111.756  75.462  1.00  0.00           C
ATOM   6234 3C21 POPEX 239      37.596 112.306  76.472  1.00  0.00           C
ATOM   6237 4C21 POPEX 239      37.916 113.786  76.272  1.00  0.00           C
ATOM   6240 5C21 POPEX 239      39.136 114.236  77.082  1.00  0.00           C
ATOM   6243 6C21 POPEX 239      38.906 114.186  78.592  1.00  0.00           C
ATOM   6246 7C21 POPEX 239      39.946 115.016  79.332  1.00  0.00           C
ATOM   6249 8C21 POPEX 239      39.786 114.936  80.842  1.00  0.00           C
ATOM   6253  C33 POPEX 239      32.686 109.076  66.782  1.00  0.00           C
ATOM   6256  C34 POPEX 239      32.376 108.746  68.252  1.00  0.00           C
ATOM   6259  C35 POPEX 239      32.716 109.846  69.272  1.00  0.00           C
ATOM   6262  C36 POPEX 239      32.606 109.286  70.702  1.00  0.00           C
ATOM   6265  C37 POPEX 239      33.096 110.236  71.802  1.00  0.00           C
ATOM   6268  C38 POPEX 239      33.356 109.516  73.142  1.00  0.00           C
ATOM   6271  C39 POPEX 239      32.086 109.056  73.862  1.00  0.00           C
ATOM   6274 0C31 POPEX 239      32.386 108.016  74.952  1.00  0.00           C
ATOM   6277 1C31 POPEX 239      31.146 107.556  75.732  1.00  0.00           C
ATOM   6280 2C31 POPEX 239      31.356 106.206  76.442  1.00  0.00           C
ATOM   6283 3C31 POPEX 239      32.336 106.236  77.622  1.00  0.00           C
ATOM   6286 4C31 POPEX 239      32.746 104.816  78.052  1.00  0.00           C
ATOM   6289 5C31 POPEX 239      33.566 104.796  79.342  1.00  0.00           C
ATOM   6292 6C31 POPEX 239      34.016 103.386  79.742  1.00  0.00           C
ATOM   6296  NH3 POPEY 240      62.086  45.856  56.592  1.00  0.00           N
ATOM   6300  C12 POPEY 240      61.316  47.086  56.182  1.00  0.00           C
ATOM   6303  C11 POPEY 240      62.226  48.246  55.722  1.00  0.00           C
ATOM   6306  P   POPEY 240      61.796  50.846  55.402  1.00  0.00           P
ATOM   6307  O13 POPEY 240      62.346  50.576  54.062  1.00  0.00           O
ATOM   6308  O14 POPEY 240      60.446  51.466  55.472  1.00  0.00           O
ATOM   6309  O11 POPEY 240      62.846  51.616  56.332  1.00  0.00           O
ATOM   6310  O12 POPEY 240      61.686  49.476  56.192  1.00  0.00           O
ATOM   6311  C1  POPEY 240      64.226  51.176  56.442  1.00  0.00           C
ATOM   6314  C2  POPEY 240      64.546  50.276  57.702  1.00  0.00           C
ATOM   6316  O21 POPEY 240      64.836  51.046  58.882  1.00  0.00           O
ATOM   6317  C21 POPEY 240      66.046  51.166  59.452  1.00  0.00           C
ATOM   6318  O22 POPEY 240      67.106  50.776  59.022  1.00  0.00           O
ATOM   6319  C22 POPEY 240      65.836  52.026  60.722  1.00  0.00           C
ATOM   6322  C3  POPEY 240      65.536  49.096  57.442  1.00  0.00           C
ATOM   6325  O31 POPEY 240      65.706  48.296  58.642  1.00  0.00           O
ATOM   6326  C31 POPEY 240      64.746  47.426  58.912  1.00  0.00           C
ATOM   6327  O32 POPEY 240      63.826  47.126  58.162  1.00  0.00           O
ATOM   6328  C32 POPEY 240      64.846  46.976  60.362  1.00  0.00           C
ATOM   6331  C23 POPEY 240      66.236  51.406  62.082  1.00  0.00           C
ATOM   6334  C24 POPEY 240      65.266  51.786  63.222  1.00  0.00           C
ATOM   6337  C25 POPEY 240      64.886  53.266  63.412  1.00  0.00           C
ATOM   6340  C26 POPEY 240      66.026  54.156  63.912  1.00  0.00           C
ATOM   6343  C27 POPEY 240      66.636  55.056  62.832  1.00  0.00           C
ATOM   6346  C28 POPEY 240      67.686  56.026  63.422  1.00  0.00           C
ATOM   6349  C29 POPEY 240      68.176  57.006  62.392  1.00  0.00           C
ATOM   6351 0C21 POPEY 240      69.456  57.406  62.232  1.00  0.00           C
ATOM   6353 1C21 POPEY 240      70.626  56.966  63.072  1.00  0.00           C
ATOM   6356 2C21 POPEY 240      70.866  57.936  64.242  1.00  0.00           C
ATOM   6359 3C21 POPEY 240      71.906  57.406  65.232  1.00  0.00           C
ATOM   6362 4C21 POPEY 240      72.186  58.406  66.352  1.00  0.00           C
ATOM   6365 5C21 POPEY 240      73.136  57.856  67.422  1.00  0.00           C
ATOM   6368 6C21 POPEY 240      72.426  56.996  68.472  1.00  0.00           C
ATOM   6371 7C21 POPEY 240      73.346  56.626  69.642  1.00  0.00           C
ATOM   6374 8C21 POPEY 240      72.656  55.826  70.752  1.00  0.00           C
ATOM   6378  C33 POPEY 240      63.426  46.716  60.922  1.00  0.00           C
ATOM   6381  C34 POPEY 240      63.386  46.666  62.442  1.00  0.00           C
ATOM   6384  C35 POPEY 240      64.096  45.446  63.032  1.00  0.00           C
ATOM   6387  C36 POPEY 240      63.736  45.276  64.512  1.00  0.00           C
ATOM   6390  C37 POPEY 240      64.436  44.096  65.192  1.00  0.00           C
ATOM   6393  C38 POPEY 240      63.936  43.886  66.622  1.00  0.00           C
ATOM   6396  C39 POPEY 240      64.486  42.646  67.342  1.00  0.00           C
ATOM   6399 0C31 POPEY 240      63.916  41.316  66.822  1.00  0.00           C
ATOM   6402 1C31 POPEY 240      64.246  40.166  67.782  1.00  0.00           C
ATOM   6405 2C31 POPEY 240      63.766  38.796  67.302  1.00  0.00           C
ATOM   6408 3C31 POPEY 240      64.186  37.676  68.272  1.00  0.00           C
ATOM   6411 4C31 POPEY 240      63.336  37.606  69.552  1.00  0.00           C
ATOM   6414 5C31 POPEY 240      63.916  36.606  70.552  1.00  0.00           C
ATOM   6417 6C31 POPEY 240      63.106  36.446  71.842  1.00  0.00           C
ATOM   6421  NH3 POPEZ 241      73.856 127.176  58.772  1.00  0.00           N
ATOM   6425  C12 POPEZ 241      73.306 128.016  57.662  1.00  0.00           C
ATOM   6428  C11 POPEZ 241      72.116 127.316  56.972  1.00  0.00           C
ATOM   6431  P   POPEZ 241      70.796 125.706  58.582  1.00  0.00           P
ATOM   6432  O13 POPEZ 241      69.906 124.806  57.812  1.00  0.00           O
ATOM   6433  O14 POPEZ 241      72.126 125.186  58.982  1.00  0.00           O
ATOM   6434  O11 POPEZ 241      70.006 126.106  59.872  1.00  0.00           O
ATOM   6435  O12 POPEZ 241      70.996 127.086  57.852  1.00  0.00           O
ATOM   6436  C1  POPEZ 241      70.466 126.876  60.982  1.00  0.00           C
ATOM   6439  C2  POPEZ 241      69.966 126.236  62.312  1.00  0.00           C
ATOM   6441  O21 POPEZ 241      69.966 127.136  63.422  1.00  0.00           O
ATOM   6442  C21 POPEZ 241      71.096 127.426  64.012  1.00  0.00           C
ATOM   6443  O22 POPEZ 241      72.206 127.436  63.502  1.00  0.00           O
ATOM   6444  C22 POPEZ 241      70.816 127.566  65.512  1.00  0.00           C
ATOM   6447  C3  POPEZ 241      70.696 124.896  62.602  1.00  0.00           C
ATOM   6450  O31 POPEZ 241      70.156 124.216  63.762  1.00  0.00           O
ATOM   6451  C31 POPEZ 241      71.016 123.826  64.702  1.00  0.00           C
ATOM   6452  O32 POPEZ 241      72.206 124.056  64.722  1.00  0.00           O
ATOM   6453  C32 POPEZ 241      70.256 123.086  65.782  1.00  0.00           C
ATOM   6456  C23 POPEZ 241      71.346 128.866  66.152  1.00  0.00           C
ATOM   6459  C24 POPEZ 241      70.766 129.056  67.552  1.00  0.00           C
ATOM   6462  C25 POPEZ 241      71.606 129.966  68.452  1.00  0.00           C
ATOM   6465  C26 POPEZ 241      71.076 130.026  69.892  1.00  0.00           C
ATOM   6468  C27 POPEZ 241      72.186 130.336  70.912  1.00  0.00           C
ATOM   6471  C28 POPEZ 241      71.716 130.206  72.372  1.00  0.00           C
ATOM   6474  C29 POPEZ 241      71.206 131.496  72.962  1.00  0.00           C
ATOM   6476 0C21 POPEZ 241      71.486 131.966  74.192  1.00  0.00           C
ATOM   6478 1C21 POPEZ 241      72.366 131.246  75.192  1.00  0.00           C
ATOM   6481 2C21 POPEZ 241      72.806 132.116  76.382  1.00  0.00           C
ATOM   6484 3C21 POPEZ 241      73.696 131.316  77.342  1.00  0.00           C
ATOM   6487 4C21 POPEZ 241      73.916 132.036  78.682  1.00  0.00           C
ATOM   6490 5C21 POPEZ 241      74.846 131.306  79.662  1.00  0.00           C
ATOM   6493 6C21 POPEZ 241      74.556 129.796  79.812  1.00  0.00           C
ATOM   6496 7C21 POPEZ 241      75.196 129.196  81.062  1.00  0.00           C
ATOM   6499 8C21 POPEZ 241      75.116 127.676  81.102  1.00  0.00           C
ATOM   6503  C33 POPEZ 241      71.006 123.056  67.132  1.00  0.00           C
ATOM   6506  C34 POPEZ 241      70.326 122.066  68.062  1.00  0.00           C
ATOM   6509  C35 POPEZ 241      71.156 121.696  69.292  1.00  0.00           C
ATOM   6512  C36 POPEZ 241      70.316 120.796  70.212  1.00  0.00           C
ATOM   6515  C37 POPEZ 241      71.116 120.246  71.392  1.00  0.00           C
ATOM   6518  C38 POPEZ 241      70.306 119.276  72.262  1.00  0.00           C
ATOM   6521  C39 POPEZ 241      69.776 118.066  71.472  1.00  0.00           C
ATOM   6524 0C31 POPEZ 241      69.336 116.906  72.362  1.00  0.00           C
ATOM   6527 1C31 POPEZ 241      68.836 115.696  71.562  1.00  0.00           C
ATOM   6530 2C31 POPEZ 241      68.376 114.536  72.462  1.00  0.00           C
ATOM   6533 3C31 POPEZ 241      67.816 113.356  71.652  1.00  0.00           C
ATOM   6536 4C31 POPEZ 241      67.186 112.266  72.542  1.00  0.00           C
ATOM   6539 5C31 POPEZ 241      66.576 111.106  71.742  1.00  0.00           C
ATOM   6542 6C31 POPEZ 241      65.896 110.056  72.622  1.00  0.00           C
ATOM   6546  NH3 POPEa 242      85.036  63.816  59.672  1.00  0.00           N
ATOM   6550  C12 POPEa 242      84.696  64.096  58.232  1.00  0.00           C
ATOM   6553  C11 POPEa 242      85.546  65.256  57.712  1.00  0.00           C
ATOM   6556  P   POPEa 242      86.356  67.396  58.982  1.00  0.00           P
ATOM   6557  O13 POPEa 242      85.696  68.536  59.632  1.00  0.00           O
ATOM   6558  O14 POPEa 242      87.286  67.696  57.872  1.00  0.00           O
ATOM   6559  O11 POPEa 242      87.046  66.466  60.072  1.00  0.00           O
ATOM   6560  O12 POPEa 242      85.206  66.456  58.422  1.00  0.00           O
ATOM   6561  C1  POPEa 242      87.666  67.016  61.252  1.00  0.00           C
ATOM   6564  C2  POPEa 242      86.616  67.206  62.382  1.00  0.00           C
ATOM   6566  O21 POPEa 242      87.216  67.616  63.632  1.00  0.00           O
ATOM   6567  C21 POPEa 242      87.876  66.786  64.402  1.00  0.00           C
ATOM   6568  O22 POPEa 242      88.156  65.626  64.182  1.00  0.00           O
ATOM   6569  C22 POPEa 242      88.146  67.516  65.732  1.00  0.00           C
ATOM   6572  C3  POPEa 242      85.726  65.946  62.472  1.00  0.00           C
ATOM   6575  O31 POPEa 242      84.836  65.926  63.612  1.00  0.00           O
ATOM   6576  C31 POPEa 242      84.106  64.816  63.602  1.00  0.00           C
ATOM   6577  O32 POPEa 242      84.136  63.976  62.712  1.00  0.00           O
ATOM   6578  C32 POPEa 242      83.296  64.716  64.902  1.00  0.00           C
ATOM   6581  C23 POPEa 242      89.436  67.036  66.422  1.00  0.00           C
ATOM   6584  C24 POPEa 242      89.726  67.686  67.782  1.00  0.00           C
ATOM   6587  C25 POPEa 242      88.626  67.486  68.842  1.00  0.00           C
ATOM   6590  C26 POPEa 242      89.166  67.536  70.272  1.00  0.00           C
ATOM   6593  C27 POPEa 242      88.126  67.166  71.342  1.00  0.00           C
ATOM   6596  C28 POPEa 242      88.766  66.986  72.742  1.00  0.00           C
ATOM   6599  C29 POPEa 242      87.926  66.146  73.662  1.00  0.00           C
ATOM   6601 0C21 POPEa 242      88.096  66.016  74.992  1.00  0.00           C
ATOM   6603 1C21 POPEa 242      89.126  66.726  75.842  1.00  0.00           C
ATOM   6606 2C21 POPEa 242      90.126  65.856  76.632  1.00  0.00           C
ATOM   6609 3C21 POPEa 242      91.366  65.466  75.822  1.00  0.00           C
ATOM   6612 4C21 POPEa 242      92.626  65.266  76.672  1.00  0.00           C
ATOM   6615 5C21 POPEa 242      92.496  64.176  77.752  1.00  0.00           C
ATOM   6618 6C21 POPEa 242      93.806  63.956  78.512  1.00  0.00           C
ATOM   6621 7C21 POPEa 242      93.646  62.936  79.652  1.00  0.00           C
ATOM   6624 8C21 POPEa 242      94.926  62.636  80.422  1.00  0.00           C
ATOM   6628  C33 POPEa 242      84.086  65.106  66.182  1.00  0.00           C
ATOM   6631  C34 POPEa 242      83.436  66.266  66.952  1.00  0.00           C
ATOM   6634  C35 POPEa 242      84.256  66.726  68.182  1.00  0.00           C
ATOM   6637  C36 POPEa 242      84.126  65.826  69.422  1.00  0.00           C
ATOM   6640  C37 POPEa 242      82.766  65.946  70.102  1.00  0.00           C
ATOM   6643  C38 POPEa 242      82.726  65.246  71.472  1.00  0.00           C
ATOM   6646  C39 POPEa 242      81.596  65.776  72.362  1.00  0.00           C
ATOM   6649 0C31 POPEa 242      81.596  65.136  73.742  1.00  0.00           C
ATOM   6652 1C31 POPEa 242      80.696  65.866  74.742  1.00  0.00           C
ATOM   6655 2C31 POPEa 242      80.496  65.036  76.012  1.00  0.00           C
ATOM   6658 3C31 POPEa 242      79.566  65.676  77.052  1.00  0.00           C
ATOM   6661 4C31 POPEa 242      78.606  64.656  77.682  1.00  0.00           C
ATOM   6664 5C31 POPEa 242      79.306  63.496  78.392  1.00  0.00           C
ATOM   6667 6C31 POPEa 242      78.336  62.386  78.812  1.00  0.00           C
ATOM   6671  NH3 POPEb 243       8.576 131.006  97.942  1.00  0.00           N
ATOM   6675  C12 POPEb 243       7.326 131.176  97.142  1.00  0.00           C
ATOM   6678  C11 POPEb 243       6.096 131.296  98.062  1.00  0.00           C
ATOM   6681  P   POPEb 243       3.526 131.026  98.112  1.00  0.00           P
ATOM   6682  O13 POPEb 243       3.626 129.846  98.992  1.00  0.00           O
ATOM   6683  O14 POPEb 243       3.296 132.346  98.732  1.00  0.00           O
ATOM   6684  O11 POPEb 243       2.466 130.746  96.952  1.00  0.00           O
ATOM   6685  O12 POPEb 243       4.906 131.096  97.302  1.00  0.00           O
ATOM   6686  C1  POPEb 243       1.546 129.646  96.902  1.00  0.00           C
ATOM   6689  C2  POPEb 243       1.736 128.796  95.602  1.00  0.00           C
ATOM   6691  O21 POPEb 243       0.656 127.856  95.462  1.00  0.00           O
ATOM   6692  C21 POPEb 243       0.356 127.266  94.272  1.00  0.00           C
ATOM   6693  O22 POPEb 243      -0.356 126.276  94.212  1.00  0.00           O
ATOM   6694  C22 POPEb 243       0.946 127.956  93.042  1.00  0.00           C
ATOM   6697  C3  POPEb 243       3.136 128.116  95.652  1.00  0.00           C
ATOM   6700  O31 POPEb 243       3.266 126.886  94.882  1.00  0.00           O
ATOM   6701  C31 POPEb 243       3.226 125.776  95.612  1.00  0.00           C
ATOM   6702  O32 POPEb 243       2.896 125.706  96.782  1.00  0.00           O
ATOM   6703  C32 POPEb 243       3.636 124.556  94.772  1.00  0.00           C
ATOM   6706  C23 POPEb 243       0.356 127.486  91.682  1.00  0.00           C
ATOM   6709  C24 POPEb 243       1.156 128.046  90.502  1.00  0.00           C
ATOM   6712  C25 POPEb 243       0.346 128.276  89.222  1.00  0.00           C
ATOM   6715  C26 POPEb 243      -0.226 127.006  88.572  1.00  0.00           C
ATOM   6718  C27 POPEb 243      -0.876 127.316  87.212  1.00  0.00           C
ATOM   6721  C28 POPEb 243      -1.186 126.076  86.342  1.00  0.00           C
ATOM   6724  C29 POPEb 243      -1.616 126.506  84.962  1.00  0.00           C
ATOM   6726 0C21 POPEb 243      -2.076 125.736  83.962  1.00  0.00           C
ATOM   6728 1C21 POPEb 243      -2.306 124.246  83.972  1.00  0.00           C
ATOM   6731 2C21 POPEb 243      -3.706 123.846  83.442  1.00  0.00           C
ATOM   6734 3C21 POPEb 243      -3.816 122.326  83.222  1.00  0.00           C
ATOM   6737 4C21 POPEb 243      -5.236 121.836  82.902  1.00  0.00           C
ATOM   6740 5C21 POPEb 243      -5.796 122.256  81.542  1.00  0.00           C
ATOM   6743 6C21 POPEb 243      -7.096 121.496  81.212  1.00  0.00           C
ATOM   6746 7C21 POPEb 243      -7.716 121.836  79.852  1.00  0.00           C
ATOM   6749 8C21 POPEb 243      -9.006 121.056  79.582  1.00  0.00           C
ATOM   6753  C33 POPEb 243       3.136 124.506  93.312  1.00  0.00           C
ATOM   6756  C34 POPEb 243       3.646 123.226  92.642  1.00  0.00           C
ATOM   6759  C35 POPEb 243       3.266 123.066  91.162  1.00  0.00           C
ATOM   6762  C36 POPEb 243       4.076 123.966  90.202  1.00  0.00           C
ATOM   6765  C37 POPEb 243       4.546 123.176  88.972  1.00  0.00           C
ATOM   6768  C38 POPEb 243       5.116 124.056  87.852  1.00  0.00           C
ATOM   6771  C39 POPEb 243       4.006 124.696  87.002  1.00  0.00           C
ATOM   6774 0C31 POPEb 243       4.546 125.476  85.792  1.00  0.00           C
ATOM   6777 1C31 POPEb 243       3.426 125.856  84.812  1.00  0.00           C
ATOM   6780 2C31 POPEb 243       3.906 126.756  83.672  1.00  0.00           C
ATOM   6783 3C31 POPEb 243       2.766 127.186  82.732  1.00  0.00           C
ATOM   6786 4C31 POPEb 243       2.246 126.056  81.832  1.00  0.00           C
ATOM   6789 5C31 POPEb 243       1.046 126.496  80.982  1.00  0.00           C
ATOM   6792 6C31 POPEb 243       0.526 125.406  80.042  1.00  0.00           C
ATOM   6796  NH3 POPEc 244     134.906  92.486  63.532  1.00  0.00           N
ATOM   6800  C12 POPEc 244     134.146  91.196  63.462  1.00  0.00           C
ATOM   6803  C11 POPEc 244     134.166  90.376  64.772  1.00  0.00           C
ATOM   6806  P   POPEc 244     132.416  88.516  64.112  1.00  0.00           P
ATOM   6807  O13 POPEc 244     131.756  89.596  63.362  1.00  0.00           O
ATOM   6808  O14 POPEc 244     132.396  87.186  63.462  1.00  0.00           O
ATOM   6809  O11 POPEc 244     131.626  88.446  65.452  1.00  0.00           O
ATOM   6810  O12 POPEc 244     133.856  88.996  64.552  1.00  0.00           O
ATOM   6811  C1  POPEc 244     132.146  88.586  66.752  1.00  0.00           C
ATOM   6814  C2  POPEc 244     131.266  87.706  67.642  1.00  0.00           C
ATOM   6816  O21 POPEc 244     131.746  87.666  68.992  1.00  0.00           O
ATOM   6817  C21 POPEc 244     131.476  88.726  69.712  1.00  0.00           C
ATOM   6818  O22 POPEc 244     130.926  89.746  69.322  1.00  0.00           O
ATOM   6819  C22 POPEc 244     131.946  88.476  71.122  1.00  0.00           C
ATOM   6822  C3  POPEc 244     131.176  86.266  67.062  1.00  0.00           C
ATOM   6825  O31 POPEc 244     130.366  85.416  67.902  1.00  0.00           O
ATOM   6826  C31 POPEc 244     131.056  84.776  68.832  1.00  0.00           C
ATOM   6827  O32 POPEc 244     132.256  84.806  69.012  1.00  0.00           O
ATOM   6828  C32 POPEc 244     130.086  83.946  69.662  1.00  0.00           C
ATOM   6831  C23 POPEc 244     131.026  87.476  71.852  1.00  0.00           C
ATOM   6834  C24 POPEc 244     131.616  87.066  73.202  1.00  0.00           C
ATOM   6837  C25 POPEc 244     130.606  86.386  74.122  1.00  0.00           C
ATOM   6840  C26 POPEc 244     129.616  87.396  74.722  1.00  0.00           C
ATOM   6843  C27 POPEc 244     128.626  86.786  75.732  1.00  0.00           C
ATOM   6846  C28 POPEc 244     129.036  86.986  77.202  1.00  0.00           C
ATOM   6849  C29 POPEc 244     130.246  86.216  77.642  1.00  0.00           C
ATOM   6851 0C21 POPEc 244     130.896  86.386  78.802  1.00  0.00           C
ATOM   6853 1C21 POPEc 244     130.506  87.356  79.892  1.00  0.00           C
ATOM   6856 2C21 POPEc 244     130.616  86.716  81.292  1.00  0.00           C
ATOM   6859 3C21 POPEc 244     129.416  85.836  81.662  1.00  0.00           C
ATOM   6862 4C21 POPEc 244     129.616  85.006  82.942  1.00  0.00           C
ATOM   6865 5C21 POPEc 244     130.786  84.006  82.842  1.00  0.00           C
ATOM   6868 6C21 POPEc 244     132.066  84.476  83.552  1.00  0.00           C
ATOM   6871 7C21 POPEc 244     132.086  84.116  85.042  1.00  0.00           C
ATOM   6874 8C21 POPEc 244     133.266  84.716  85.812  1.00  0.00           C
ATOM   6878  C33 POPEc 244     130.466  82.466  69.622  1.00  0.00           C
ATOM   6881  C34 POPEc 244     129.406  81.626  70.342  1.00  0.00           C
ATOM   6884  C35 POPEc 244     129.726  80.136  70.362  1.00  0.00           C
ATOM   6887  C36 POPEc 244     130.726  79.786  71.462  1.00  0.00           C
ATOM   6890  C37 POPEc 244     130.886  78.276  71.592  1.00  0.00           C
ATOM   6893  C38 POPEc 244     131.866  77.866  72.682  1.00  0.00           C
ATOM   6896  C39 POPEc 244     131.356  78.076  74.112  1.00  0.00           C
ATOM   6899 0C31 POPEc 244     132.356  77.496  75.112  1.00  0.00           C
ATOM   6902 1C31 POPEc 244     131.826  77.346  76.542  1.00  0.00           C
ATOM   6905 2C31 POPEc 244     132.896  76.746  77.442  1.00  0.00           C
ATOM   6908 3C31 POPEc 244     132.386  76.316  78.822  1.00  0.00           C
ATOM   6911 4C31 POPEc 244     133.296  75.256  79.462  1.00  0.00           C
ATOM   6914 5C31 POPEc 244     132.546  74.336  80.432  1.00  0.00           C
ATOM   6917 6C31 POPEc 244     133.406  73.206  81.002  1.00  0.00           C
ATOM   6921  NH3 POPEd 245     102.056  85.446  59.852  1.00  0.00           N
ATOM   6925  C12 POPEd 245     100.996  86.386  60.412  1.00  0.00           C
ATOM   6928  C11 POPEd 245     101.496  87.066  61.702  1.00  0.00           C
ATOM   6931  P   POPEd 245     100.746  89.576  61.682  1.00  0.00           P
ATOM   6932  O13 POPEd 245     101.296  89.516  60.312  1.00  0.00           O
ATOM   6933  O14 POPEd 245      99.436  90.236  61.852  1.00  0.00           O
ATOM   6934  O11 POPEd 245     101.826  90.286  62.612  1.00  0.00           O
ATOM   6935  O12 POPEd 245     100.626  88.096  62.192  1.00  0.00           O
ATOM   6936  C1  POPEd 245     102.356  89.686  63.802  1.00  0.00           C
ATOM   6939  C2  POPEd 245     102.276  90.626  65.042  1.00  0.00           C
ATOM   6941  O21 POPEd 245     102.616  89.816  66.182  1.00  0.00           O
ATOM   6942  C21 POPEd 245     103.146  90.466  67.212  1.00  0.00           C
ATOM   6943  O22 POPEd 245     103.356  91.666  67.262  1.00  0.00           O
ATOM   6944  C22 POPEd 245     103.446  89.466  68.342  1.00  0.00           C
ATOM   6947  C3  POPEd 245     100.846  91.246  65.172  1.00  0.00           C
ATOM   6950  O31 POPEd 245     100.486  91.596  66.532  1.00  0.00           O
ATOM   6951  C31 POPEd 245     100.356  92.866  66.832  1.00  0.00           C
ATOM   6952  O32 POPEd 245     100.556  93.806  66.082  1.00  0.00           O
ATOM   6953  C32 POPEd 245      99.896  93.006  68.282  1.00  0.00           C
ATOM   6956  C23 POPEd 245     104.766  89.796  69.092  1.00  0.00           C
ATOM   6959  C24 POPEd 245     104.646  90.896  70.162  1.00  0.00           C
ATOM   6962  C25 POPEd 245     104.156  90.386  71.522  1.00  0.00           C
ATOM   6965  C26 POPEd 245     104.436  91.406  72.642  1.00  0.00           C
ATOM   6968  C27 POPEd 245     103.926  90.946  74.022  1.00  0.00           C
ATOM   6971  C28 POPEd 245     104.236  91.986  75.112  1.00  0.00           C
ATOM   6974  C29 POPEd 245     103.986  91.476  76.512  1.00  0.00           C
ATOM   6976 0C21 POPEd 245     104.366  92.086  77.652  1.00  0.00           C
ATOM   6978 1C21 POPEd 245     105.106  93.406  77.742  1.00  0.00           C
ATOM   6981 2C21 POPEd 245     104.166  94.596  78.002  1.00  0.00           C
ATOM   6984 3C21 POPEd 245     103.856  94.896  79.482  1.00  0.00           C
ATOM   6987 4C21 POPEd 245     103.036  93.836  80.232  1.00  0.00           C
ATOM   6990 5C21 POPEd 245     102.586  94.376  81.602  1.00  0.00           C
ATOM   6993 6C21 POPEd 245     101.706  93.406  82.392  1.00  0.00           C
ATOM   6996 7C21 POPEd 245     101.426  93.916  83.822  1.00  0.00           C
ATOM   6999 8C21 POPEd 245     100.316  93.156  84.552  1.00  0.00           C
ATOM   7003  C33 POPEd 245     100.936  93.666  69.212  1.00  0.00           C
ATOM   7006  C34 POPEd 245     100.806  93.166  70.652  1.00  0.00           C
ATOM   7009  C35 POPEd 245     101.806  93.786  71.622  1.00  0.00           C
ATOM   7012  C36 POPEd 245     101.386  95.146  72.202  1.00  0.00           C
ATOM   7015  C37 POPEd 245     102.336  95.596  73.322  1.00  0.00           C
ATOM   7018  C38 POPEd 245     101.836  96.856  74.052  1.00  0.00           C
ATOM   7021  C39 POPEd 245     102.626  97.126  75.342  1.00  0.00           C
ATOM   7024 0C31 POPEd 245     101.996  98.266  76.162  1.00  0.00           C
ATOM   7027 1C31 POPEd 245     102.526  98.366  77.602  1.00  0.00           C
ATOM   7030 2C31 POPEd 245     101.616  99.276  78.452  1.00  0.00           C
ATOM   7033 3C31 POPEd 245     102.186  99.666  79.822  1.00  0.00           C
ATOM   7036 4C31 POPEd 245     102.336  98.486  80.792  1.00  0.00           C
ATOM   7039 5C31 POPEd 245     102.736  98.936  82.202  1.00  0.00           C
ATOM   7042 6C31 POPEd 245     102.996  97.776  83.162  1.00  0.00           C
ATOM   7046  NH3 POPEe 246     134.476 137.208  53.462  1.00  0.00           N
ATOM   7050  C12 POPEe 246     134.706 135.728  53.432  1.00  0.00           C
ATOM   7053  C11 POPEe 246     134.566 135.108  54.842  1.00  0.00           C
ATOM   7056  P   POPEe 246     132.876 133.176  54.372  1.00  0.00           P
ATOM   7057  O13 POPEe 246     132.076 134.346  53.942  1.00  0.00           O
ATOM   7058  O14 POPEe 246     132.996 132.026  53.452  1.00  0.00           O
ATOM   7059  O11 POPEe 246     132.216 132.736  55.742  1.00  0.00           O
ATOM   7060  O12 POPEe 246     134.316 133.696  54.762  1.00  0.00           O
ATOM   7061  C1  POPEe 246     132.836 131.826  56.662  1.00  0.00           C
ATOM   7064  C2  POPEe 246     133.066 132.426  58.082  1.00  0.00           C
ATOM   7066  O21 POPEe 246     132.956 131.346  59.032  1.00  0.00           O
ATOM   7067  C21 POPEe 246     133.526 131.546  60.212  1.00  0.00           C
ATOM   7068  O22 POPEe 246     134.326 132.436  60.472  1.00  0.00           O
ATOM   7069  C22 POPEe 246     132.986 130.526  61.212  1.00  0.00           C
ATOM   7072  C3  POPEe 246     131.986 133.506  58.452  1.00  0.00           C
ATOM   7075  O31 POPEe 246     132.246 134.176  59.712  1.00  0.00           O
ATOM   7076  C31 POPEe 246     133.096 135.198  59.612  1.00  0.00           C
ATOM   7077  O32 POPEe 246     133.586 135.598  58.572  1.00  0.00           O
ATOM   7078  C32 POPEe 246     133.416 135.798  60.982  1.00  0.00           C
ATOM   7081  C23 POPEe 246     132.756 131.136  62.622  1.00  0.00           C
ATOM   7084  C24 POPEe 246     132.416 130.086  63.702  1.00  0.00           C
ATOM   7087  C25 POPEe 246     132.866 130.456  65.132  1.00  0.00           C
ATOM   7090  C26 POPEe 246     131.966 131.456  65.882  1.00  0.00           C
ATOM   7093  C27 POPEe 246     132.556 131.826  67.262  1.00  0.00           C
ATOM   7096  C28 POPEe 246     131.776 132.896  68.052  1.00  0.00           C
ATOM   7099  C29 POPEe 246     130.596 132.356  68.822  1.00  0.00           C
ATOM   7101 0C21 POPEe 246     130.236 132.666  70.092  1.00  0.00           C
ATOM   7103 1C21 POPEe 246     130.936 133.636  71.012  1.00  0.00           C
ATOM   7106 2C21 POPEe 246     130.686 133.416  72.522  1.00  0.00           C
ATOM   7109 3C21 POPEe 246     131.306 132.126  73.092  1.00  0.00           C
ATOM   7112 4C21 POPEe 246     131.786 132.246  74.542  1.00  0.00           C
ATOM   7115 5C21 POPEe 246     130.686 132.526  75.582  1.00  0.00           C
ATOM   7118 6C21 POPEe 246     129.996 131.266  76.122  1.00  0.00           C
ATOM   7121 7C21 POPEe 246     128.956 131.596  77.202  1.00  0.00           C
ATOM   7124 8C21 POPEe 246     128.246 130.366  77.792  1.00  0.00           C
ATOM   7128  C33 POPEe 246     133.876 137.278  60.882  1.00  0.00           C
ATOM   7131  C34 POPEe 246     134.786 137.718  62.032  1.00  0.00           C
ATOM   7134  C35 POPEe 246     134.896 139.248  62.142  1.00  0.00           C
ATOM   7137  C36 POPEe 246     135.586 139.738  63.422  1.00  0.00           C
ATOM   7140  C37 POPEe 246     135.436 141.258  63.582  1.00  0.00           C
ATOM   7143  C38 POPEe 246     136.006 141.838  64.872  1.00  0.00           C
ATOM   7146  C39 POPEe 246     136.026 143.378  64.862  1.00  0.00           C
ATOM   7149 0C31 POPEe 246     134.676 144.018  64.492  1.00  0.00           C
ATOM   7152 1C31 POPEe 246     134.716 145.558  64.512  1.00  0.00           C
ATOM   7155 2C31 POPEe 246     133.396 146.208  64.072  1.00  0.00           C
ATOM   7158 3C31 POPEe 246     132.986 145.878  62.632  1.00  0.00           C
ATOM   7161 4C31 POPEe 246     131.856 146.768  62.122  1.00  0.00           C
ATOM   7164 5C31 POPEe 246     131.336 146.348  60.742  1.00  0.00           C
ATOM   7167 6C31 POPEe 246     130.836 147.528  59.912  1.00  0.00           C
ATOM   7171  NH3 POPEf 247     117.516 123.306  54.992  1.00  0.00           N
ATOM   7175  C12 POPEf 247     116.866 123.016  53.662  1.00  0.00           C
ATOM   7178  C11 POPEf 247     117.016 121.536  53.252  1.00  0.00           C
ATOM   7181  P   POPEf 247     114.556 120.776  52.762  1.00  0.00           P
ATOM   7182  O13 POPEf 247     113.596 121.736  52.162  1.00  0.00           O
ATOM   7183  O14 POPEf 247     114.366 119.336  52.482  1.00  0.00           O
ATOM   7184  O11 POPEf 247     114.606 121.056  54.322  1.00  0.00           O
ATOM   7185  O12 POPEf 247     116.016 121.196  52.292  1.00  0.00           O
ATOM   7186  C1  POPEf 247     114.436 120.026  55.302  1.00  0.00           C
ATOM   7189  C2  POPEf 247     113.046 120.116  56.012  1.00  0.00           C
ATOM   7191  O21 POPEf 247     112.766 121.386  56.642  1.00  0.00           O
ATOM   7192  C21 POPEf 247     113.546 121.816  57.612  1.00  0.00           C
ATOM   7193  O22 POPEf 247     114.616 121.356  57.952  1.00  0.00           O
ATOM   7194  C22 POPEf 247     112.846 122.966  58.352  1.00  0.00           C
ATOM   7197  C3  POPEf 247     112.846 118.916  56.982  1.00  0.00           C
ATOM   7200  O31 POPEf 247     111.506 118.846  57.542  1.00  0.00           O
ATOM   7201  C31 POPEf 247     111.296 117.686  58.192  1.00  0.00           C
ATOM   7202  O32 POPEf 247     112.166 116.876  58.432  1.00  0.00           O
ATOM   7203  C32 POPEf 247     109.836 117.576  58.632  1.00  0.00           C
ATOM   7206  C23 POPEf 247     112.326 122.506  59.742  1.00  0.00           C
ATOM   7209  C24 POPEf 247     111.306 123.466  60.372  1.00  0.00           C
ATOM   7212  C25 POPEf 247     110.366 122.766  61.362  1.00  0.00           C
ATOM   7215  C26 POPEf 247     111.016 122.416  62.712  1.00  0.00           C
ATOM   7218  C27 POPEf 247     110.936 123.566  63.732  1.00  0.00           C
ATOM   7221  C28 POPEf 247     111.406 123.186  65.142  1.00  0.00           C
ATOM   7224  C29 POPEf 247     110.406 122.316  65.862  1.00  0.00           C
ATOM   7226 0C21 POPEf 247     109.996 122.416  67.142  1.00  0.00           C
ATOM   7228 1C21 POPEf 247     110.486 123.396  68.182  1.00  0.00           C
ATOM   7231 2C21 POPEf 247     110.976 122.696  69.462  1.00  0.00           C
ATOM   7234 3C21 POPEf 247     111.476 123.686  70.532  1.00  0.00           C
ATOM   7237 4C21 POPEf 247     112.226 122.986  71.682  1.00  0.00           C
ATOM   7240 5C21 POPEf 247     112.726 123.936  72.772  1.00  0.00           C
ATOM   7243 6C21 POPEf 247     111.616 124.676  73.532  1.00  0.00           C
ATOM   7246 7C21 POPEf 247     112.106 125.326  74.832  1.00  0.00           C
ATOM   7249 8C21 POPEf 247     111.026 126.096  75.602  1.00  0.00           C
ATOM   7253  C33 POPEf 247     109.676 117.306  60.142  1.00  0.00           C
ATOM   7256  C34 POPEf 247     110.166 118.466  61.022  1.00  0.00           C
ATOM   7259  C35 POPEf 247     109.526 118.496  62.422  1.00  0.00           C
ATOM   7262  C36 POPEf 247     109.966 117.376  63.372  1.00  0.00           C
ATOM   7265  C37 POPEf 247     109.216 117.446  64.712  1.00  0.00           C
ATOM   7268  C38 POPEf 247     109.806 116.496  65.772  1.00  0.00           C
ATOM   7271  C39 POPEf 247     108.976 116.406  67.052  1.00  0.00           C
ATOM   7274 0C31 POPEf 247     109.576 115.446  68.092  1.00  0.00           C
ATOM   7277 1C31 POPEf 247     108.686 115.246  69.332  1.00  0.00           C
ATOM   7280 2C31 POPEf 247     109.416 114.616  70.542  1.00  0.00           C
ATOM   7283 3C31 POPEf 247     110.016 113.216  70.292  1.00  0.00           C
ATOM   7286 4C31 POPEf 247     108.956 112.106  70.132  1.00  0.00           C
ATOM   7289 5C31 POPEf 247     109.586 110.716  69.962  1.00  0.00           C
ATOM   7292 6C31 POPEf 247     108.556 109.586  69.842  1.00  0.00           C
ATOM   7296  NH3 POPEg 248     109.906  16.266  56.442  1.00  0.00           N
ATOM   7300  C12 POPEg 248     110.356  16.446  55.022  1.00  0.00           C
ATOM   7303  C11 POPEg 248     111.436  15.406  54.682  1.00  0.00           C
ATOM   7306  P   POPEg 248     113.416  16.386  56.182  1.00  0.00           P
ATOM   7307  O13 POPEg 248     114.666  15.626  56.362  1.00  0.00           O
ATOM   7308  O14 POPEg 248     113.466  17.856  56.222  1.00  0.00           O
ATOM   7309  O11 POPEg 248     112.366  15.896  57.292  1.00  0.00           O
ATOM   7310  O12 POPEg 248     112.746  15.936  54.822  1.00  0.00           O
ATOM   7311  C1  POPEg 248     112.786  15.396  58.562  1.00  0.00           C
ATOM   7314  C2  POPEg 248     112.816  16.516  59.632  1.00  0.00           C
ATOM   7316  O21 POPEg 248     113.626  16.116  60.762  1.00  0.00           O
ATOM   7317  C21 POPEg 248     113.926  17.146  61.552  1.00  0.00           C
ATOM   7318  O22 POPEg 248     113.826  18.316  61.202  1.00  0.00           O
ATOM   7319  C22 POPEg 248     114.346  16.676  62.942  1.00  0.00           C
ATOM   7322  C3  POPEg 248     111.386  16.976  60.082  1.00  0.00           C
ATOM   7325  O31 POPEg 248     110.996  16.496  61.392  1.00  0.00           O
ATOM   7326  C31 POPEg 248     109.996  15.626  61.442  1.00  0.00           C
ATOM   7327  O32 POPEg 248     109.426  15.146  60.472  1.00  0.00           O
ATOM   7328  C32 POPEg 248     109.616  15.316  62.892  1.00  0.00           C
ATOM   7331  C23 POPEg 248     113.386  17.246  64.012  1.00  0.00           C
ATOM   7334  C24 POPEg 248     113.546  16.606  65.392  1.00  0.00           C
ATOM   7337  C25 POPEg 248     114.676  17.156  66.282  1.00  0.00           C
ATOM   7340  C26 POPEg 248     114.596  16.496  67.672  1.00  0.00           C
ATOM   7343  C27 POPEg 248     115.346  17.216  68.802  1.00  0.00           C
ATOM   7346  C28 POPEg 248     114.946  16.616  70.162  1.00  0.00           C
ATOM   7349  C29 POPEg 248     115.736  17.126  71.342  1.00  0.00           C
ATOM   7351 0C21 POPEg 248     115.226  17.726  72.442  1.00  0.00           C
ATOM   7353 1C21 POPEg 248     113.776  18.066  72.702  1.00  0.00           C
ATOM   7356 2C21 POPEg 248     113.006  16.946  73.432  1.00  0.00           C
ATOM   7359 3C21 POPEg 248     111.556  17.376  73.742  1.00  0.00           C
ATOM   7362 4C21 POPEg 248     110.546  16.226  73.802  1.00  0.00           C
ATOM   7365 5C21 POPEg 248     109.116  16.726  74.042  1.00  0.00           C
ATOM   7368 6C21 POPEg 248     108.456  17.316  72.782  1.00  0.00           C
ATOM   7371 7C21 POPEg 248     107.246  18.196  73.112  1.00  0.00           C
ATOM   7374 8C21 POPEg 248     106.506  18.696  71.872  1.00  0.00           C
ATOM   7378  C33 POPEg 248     108.116  15.516  63.202  1.00  0.00           C
ATOM   7381  C34 POPEg 248     107.736  14.886  64.552  1.00  0.00           C
ATOM   7384  C35 POPEg 248     106.856  15.756  65.452  1.00  0.00           C
ATOM   7387  C36 POPEg 248     106.926  15.256  66.902  1.00  0.00           C
ATOM   7390  C37 POPEg 248     105.676  15.556  67.732  1.00  0.00           C
ATOM   7393  C38 POPEg 248     105.796  14.886  69.112  1.00  0.00           C
ATOM   7396  C39 POPEg 248     104.526  14.946  69.962  1.00  0.00           C
ATOM   7399 0C31 POPEg 248     104.586  14.036  71.192  1.00  0.00           C
ATOM   7402 1C31 POPEg 248     105.746  14.366  72.152  1.00  0.00           C
ATOM   7405 2C31 POPEg 248     106.026  13.246  73.162  1.00  0.00           C
ATOM   7408 3C31 POPEg 248     104.836  12.916  74.082  1.00  0.00           C
ATOM   7411 4C31 POPEg 248     105.226  11.926  75.172  1.00  0.00           C
ATOM   7414 5C31 POPEg 248     104.036  11.436  76.002  1.00  0.00           C
ATOM   7417 6C31 POPEg 248     104.446  10.496  77.132  1.00  0.00           C
ATOM   7421  NH3 POPEh 249     118.476  37.086  99.792  1.00  0.00           N
ATOM   7425  C12 POPEh 249     117.816  38.166 100.602  1.00  0.00           C
ATOM   7428  C11 POPEh 249     118.436  38.316 101.992  1.00  0.00           C
ATOM   7431  P   POPEh 249     118.466  40.256 103.752  1.00  0.00           P
ATOM   7432  O13 POPEh 249     117.486  41.126 104.432  1.00  0.00           O
ATOM   7433  O14 POPEh 249     119.366  39.456 104.602  1.00  0.00           O
ATOM   7434  O11 POPEh 249     119.356  41.146 102.802  1.00  0.00           O
ATOM   7435  O12 POPEh 249     117.716  39.326 102.702  1.00  0.00           O
ATOM   7436  C1  POPEh 249     118.676  42.106 101.982  1.00  0.00           C
ATOM   7439  C2  POPEh 249     119.676  43.126 101.382  1.00  0.00           C
ATOM   7441  O21 POPEh 249     120.366  42.576 100.242  1.00  0.00           O
ATOM   7442  C21 POPEh 249     121.446  41.846 100.422  1.00  0.00           C
ATOM   7443  O22 POPEh 249     121.926  41.506 101.482  1.00  0.00           O
ATOM   7444  C22 POPEh 249     122.096  41.556  99.062  1.00  0.00           C
ATOM   7447  C3  POPEh 249     120.576  43.856 102.452  1.00  0.00           C
ATOM   7450  O31 POPEh 249     120.346  45.286 102.562  1.00  0.00           O
ATOM   7451  C31 POPEh 249     120.866  46.166 101.682  1.00  0.00           C
ATOM   7452  O32 POPEh 249     120.886  47.366 101.872  1.00  0.00           O
ATOM   7453  C32 POPEh 249     121.536  45.536 100.462  1.00  0.00           C
ATOM   7456  C23 POPEh 249     123.436  42.316  98.852  1.00  0.00           C
ATOM   7459  C24 POPEh 249     123.866  42.306  97.382  1.00  0.00           C
ATOM   7462  C25 POPEh 249     125.156  43.086  97.062  1.00  0.00           C
ATOM   7465  C26 POPEh 249     125.526  43.066  95.562  1.00  0.00           C
ATOM   7468  C27 POPEh 249     126.696  43.996  95.192  1.00  0.00           C
ATOM   7471  C28 POPEh 249     126.836  44.326  93.692  1.00  0.00           C
ATOM   7474  C29 POPEh 249     127.256  43.166  92.832  1.00  0.00           C
ATOM   7476 0C21 POPEh 249     128.276  43.126  91.942  1.00  0.00           C
ATOM   7478 1C21 POPEh 249     129.186  44.256  91.542  1.00  0.00           C
ATOM   7481 2C21 POPEh 249     129.216  44.486  90.022  1.00  0.00           C
ATOM   7484 3C21 POPEh 249     127.816  44.696  89.422  1.00  0.00           C
ATOM   7487 4C21 POPEh 249     127.806  45.316  88.012  1.00  0.00           C
ATOM   7490 5C21 POPEh 249     128.566  44.486  86.972  1.00  0.00           C
ATOM   7493 6C21 POPEh 249     128.296  44.966  85.542  1.00  0.00           C
ATOM   7496 7C21 POPEh 249     128.886  44.016  84.492  1.00  0.00           C
ATOM   7499 8C21 POPEh 249     128.666  44.486  83.052  1.00  0.00           C
ATOM   7503  C33 POPEh 249     121.896  46.546  99.352  1.00  0.00           C
ATOM   7506  C34 POPEh 249     122.506  45.786  98.172  1.00  0.00           C
ATOM   7509  C35 POPEh 249     122.326  46.476  96.822  1.00  0.00           C
ATOM   7512  C36 POPEh 249     120.906  46.326  96.282  1.00  0.00           C
ATOM   7515  C37 POPEh 249     120.776  46.806  94.842  1.00  0.00           C
ATOM   7518  C38 POPEh 249     119.426  46.446  94.212  1.00  0.00           C
ATOM   7521  C39 POPEh 249     119.526  46.276  92.682  1.00  0.00           C
ATOM   7524 0C31 POPEh 249     119.896  47.566  91.952  1.00  0.00           C
ATOM   7527 1C31 POPEh 249     120.356  47.306  90.512  1.00  0.00           C
ATOM   7530 2C31 POPEh 249     120.566  48.626  89.762  1.00  0.00           C
ATOM   7533 3C31 POPEh 249     121.016  48.466  88.312  1.00  0.00           C
ATOM   7536 4C31 POPEh 249     119.846  48.686  87.342  1.00  0.00           C
ATOM   7539 5C31 POPEh 249     120.226  48.516  85.872  1.00  0.00           C
ATOM   7542 6C31 POPEh 249     119.036  48.736  84.952  1.00  0.00           C
ATOM   7546  NH3 POPEi 250      24.606  58.936 100.242  1.00  0.00           N
ATOM   7550  C12 POPEi 250      25.036  57.496 100.342  1.00  0.00           C
ATOM   7553  C11 POPEi 250      24.096  56.596 101.122  1.00  0.00           C
ATOM   7556  P   POPEi 250      24.096  54.026 100.522  1.00  0.00           P
ATOM   7557  O13 POPEi 250      23.286  53.256 101.502  1.00  0.00           O
ATOM   7558  O14 POPEi 250      25.216  53.286  99.882  1.00  0.00           O
ATOM   7559  O11 POPEi 250      23.116  54.546  99.412  1.00  0.00           O
ATOM   7560  O12 POPEi 250      24.696  55.316 101.192  1.00  0.00           O
ATOM   7561  C1  POPEi 250      22.216  53.636  98.772  1.00  0.00           C
ATOM   7564  C2  POPEi 250      22.656  53.436  97.312  1.00  0.00           C
ATOM   7566  O21 POPEi 250      21.476  53.436  96.442  1.00  0.00           O
ATOM   7567  C21 POPEi 250      21.876  53.736  95.202  1.00  0.00           C
ATOM   7568  O22 POPEi 250      22.736  54.556  94.922  1.00  0.00           O
ATOM   7569  C22 POPEi 250      21.266  52.776  94.212  1.00  0.00           C
ATOM   7572  C3  POPEi 250      23.546  52.166  97.082  1.00  0.00           C
ATOM   7575  O31 POPEi 250      23.846  51.986  95.692  1.00  0.00           O
ATOM   7576  C31 POPEi 250      24.856  51.216  95.332  1.00  0.00           C
ATOM   7577  O32 POPEi 250      25.656  50.696  96.102  1.00  0.00           O
ATOM   7578  C32 POPEi 250      24.836  51.206  93.792  1.00  0.00           C
ATOM   7581  C23 POPEi 250      20.896  53.476  92.892  1.00  0.00           C
ATOM   7584  C24 POPEi 250      19.396  53.366  92.612  1.00  0.00           C
ATOM   7587  C25 POPEi 250      18.896  54.536  91.762  1.00  0.00           C
ATOM   7590  C26 POPEi 250      19.546  54.606  90.382  1.00  0.00           C
ATOM   7593  C27 POPEi 250      18.786  55.606  89.502  1.00  0.00           C
ATOM   7596  C28 POPEi 250      19.486  55.986  88.172  1.00  0.00           C
ATOM   7599  C29 POPEi 250      19.686  54.876  87.172  1.00  0.00           C
ATOM   7601 0C21 POPEi 250      19.666  55.006  85.822  1.00  0.00           C
ATOM   7603 1C21 POPEi 250      19.456  56.296  85.072  1.00  0.00           C
ATOM   7606 2C21 POPEi 250      20.196  56.436  83.722  1.00  0.00           C
ATOM   7609 3C21 POPEi 250      21.716  56.636  83.832  1.00  0.00           C
ATOM   7612 4C21 POPEi 250      22.256  57.526  82.692  1.00  0.00           C
ATOM   7615 5C21 POPEi 250      23.766  57.776  82.732  1.00  0.00           C
ATOM   7618 6C21 POPEi 250      24.196  58.886  81.762  1.00  0.00           C
ATOM   7621 7C21 POPEi 250      25.706  59.186  81.802  1.00  0.00           C
ATOM   7624 8C21 POPEi 250      26.126  60.316  80.842  1.00  0.00           C
ATOM   7628  C33 POPEi 250      26.016  50.556  93.022  1.00  0.00           C
ATOM   7631  C34 POPEi 250      26.126  51.176  91.622  1.00  0.00           C
ATOM   7634  C35 POPEi 250      26.786  50.276  90.552  1.00  0.00           C
ATOM   7637  C36 POPEi 250      27.116  51.086  89.292  1.00  0.00           C
ATOM   7640  C37 POPEi 250      27.326  50.266  88.012  1.00  0.00           C
ATOM   7643  C38 POPEi 250      27.616  51.176  86.812  1.00  0.00           C
ATOM   7646  C39 POPEi 250      27.516  50.466  85.442  1.00  0.00           C
ATOM   7649 0C31 POPEi 250      28.816  49.786  84.992  1.00  0.00           C
ATOM   7652 1C31 POPEi 250      28.636  49.106  83.622  1.00  0.00           C
ATOM   7655 2C31 POPEi 250      29.946  48.536  83.042  1.00  0.00           C
ATOM   7658 3C31 POPEi 250      30.366  47.186  83.622  1.00  0.00           C
ATOM   7661 4C31 POPEi 250      29.476  46.016  83.162  1.00  0.00           C
ATOM   7664 5C31 POPEi 250      30.166  44.646  83.292  1.00  0.00           C
ATOM   7667 6C31 POPEi 250      29.316  43.496  82.752  1.00  0.00           C
ATOM   7671  NH3 POPEj 251      87.876 127.306  98.812  1.00  0.00           N
ATOM   7675  C12 POPEj 251      89.046 127.506  99.742  1.00  0.00           C
ATOM   7678  C11 POPEj 251      88.606 127.456 101.212  1.00  0.00           C
ATOM   7681  P   POPEj 251      87.076 129.606 101.452  1.00  0.00           P
ATOM   7682  O13 POPEj 251      85.606 129.766 101.442  1.00  0.00           O
ATOM   7683  O14 POPEj 251      87.886 130.266 102.492  1.00  0.00           O
ATOM   7684  O11 POPEj 251      87.616 130.076 100.042  1.00  0.00           O
ATOM   7685  O12 POPEj 251      87.346 128.066 101.432  1.00  0.00           O
ATOM   7686  C1  POPEj 251      87.226 131.436  99.722  1.00  0.00           C
ATOM   7689  C2  POPEj 251      87.616 131.796  98.272  1.00  0.00           C
ATOM   7691  O21 POPEj 251      86.516 131.606  97.372  1.00  0.00           O
ATOM   7692  C21 POPEj 251      86.086 130.386  97.132  1.00  0.00           C
ATOM   7693  O22 POPEj 251      86.446 129.346  97.652  1.00  0.00           O
ATOM   7694  C22 POPEj 251      85.016 130.486  96.042  1.00  0.00           C
ATOM   7697  C3  POPEj 251      88.916 131.086  97.812  1.00  0.00           C
ATOM   7700  O31 POPEj 251      89.276 131.516  96.492  1.00  0.00           O
ATOM   7701  C31 POPEj 251      89.026 130.666  95.512  1.00  0.00           C
ATOM   7702  O32 POPEj 251      88.676 129.496  95.622  1.00  0.00           O
ATOM   7703  C32 POPEj 251      89.176 131.406  94.182  1.00  0.00           C
ATOM   7706  C23 POPEj 251      85.556 130.086  94.652  1.00  0.00           C
ATOM   7709  C24 POPEj 251      84.516 129.356  93.802  1.00  0.00           C
ATOM   7712  C25 POPEj 251      85.176 128.786  92.542  1.00  0.00           C
ATOM   7715  C26 POPEj 251      84.246 127.886  91.712  1.00  0.00           C
ATOM   7718  C27 POPEj 251      84.976 127.276  90.512  1.00  0.00           C
ATOM   7721  C28 POPEj 251      85.186 128.276  89.362  1.00  0.00           C
ATOM   7724  C29 POPEj 251      86.216 127.806  88.362  1.00  0.00           C
ATOM   7726 0C21 POPEj 251      86.036 126.876  87.412  1.00  0.00           C
ATOM   7728 1C21 POPEj 251      84.776 126.096  87.132  1.00  0.00           C
ATOM   7731 2C21 POPEj 251      84.136 126.426  85.772  1.00  0.00           C
ATOM   7734 3C21 POPEj 251      85.046 126.296  84.542  1.00  0.00           C
ATOM   7737 4C21 POPEj 251      85.586 127.666  84.082  1.00  0.00           C
ATOM   7740 5C21 POPEj 251      86.226 127.646  82.682  1.00  0.00           C
ATOM   7743 6C21 POPEj 251      87.486 126.776  82.582  1.00  0.00           C
ATOM   7746 7C21 POPEj 251      88.216 126.986  81.242  1.00  0.00           C
ATOM   7749 8C21 POPEj 251      89.466 126.116  81.082  1.00  0.00           C
ATOM   7753  C33 POPEj 251      89.756 130.506  93.072  1.00  0.00           C
ATOM   7756  C34 POPEj 251      88.736 130.276  91.952  1.00  0.00           C
ATOM   7759  C35 POPEj 251      89.116 129.066  91.082  1.00  0.00           C
ATOM   7762  C36 POPEj 251      90.306 129.286  90.152  1.00  0.00           C
ATOM   7765  C37 POPEj 251      90.496 128.116  89.182  1.00  0.00           C
ATOM   7768  C38 POPEj 251      91.476 128.406  88.042  1.00  0.00           C
ATOM   7771  C39 POPEj 251      91.016 129.536  87.112  1.00  0.00           C
ATOM   7774 0C31 POPEj 251      91.756 129.546  85.772  1.00  0.00           C
ATOM   7777 1C31 POPEj 251      91.186 130.566  84.782  1.00  0.00           C
ATOM   7780 2C31 POPEj 251      91.956 130.636  83.452  1.00  0.00           C
ATOM   7783 3C31 POPEj 251      92.096 129.276  82.752  1.00  0.00           C
ATOM   7786 4C31 POPEj 251      92.916 129.356  81.452  1.00  0.00           C
ATOM   7789 5C31 POPEj 251      93.186 127.966  80.862  1.00  0.00           C
ATOM   7792 6C31 POPEj 251      93.926 128.026  79.522  1.00  0.00           C
ATOM   7796  NH3 POPEk 252      90.246  58.336  59.482  1.00  0.00           N
ATOM   7800  C12 POPEk 252      91.266  57.356  60.012  1.00  0.00           C
ATOM   7803  C11 POPEk 252      92.446  57.146  59.032  1.00  0.00           C
ATOM   7806  P   POPEk 252      94.636  56.596  60.382  1.00  0.00           P
ATOM   7807  O13 POPEk 252      94.986  55.496  61.292  1.00  0.00           O
ATOM   7808  O14 POPEk 252      95.646  57.096  59.442  1.00  0.00           O
ATOM   7809  O11 POPEk 252      94.106  57.836  61.222  1.00  0.00           O
ATOM   7810  O12 POPEk 252      93.346  56.186  59.572  1.00  0.00           O
ATOM   7811  C1  POPEk 252      94.516  58.076  62.562  1.00  0.00           C
ATOM   7814  C2  POPEk 252      93.366  57.736  63.552  1.00  0.00           C
ATOM   7816  O21 POPEk 252      93.566  58.326  64.842  1.00  0.00           O
ATOM   7817  C21 POPEk 252      93.396  59.626  64.902  1.00  0.00           C
ATOM   7818  O22 POPEk 252      93.176  60.376  63.962  1.00  0.00           O
ATOM   7819  C22 POPEk 252      93.406  60.036  66.372  1.00  0.00           C
ATOM   7822  C3  POPEk 252      93.226  56.196  63.702  1.00  0.00           C
ATOM   7825  O31 POPEk 252      92.346  55.786  64.762  1.00  0.00           O
ATOM   7826  C31 POPEk 252      92.786  55.426  65.982  1.00  0.00           C
ATOM   7827  O32 POPEk 252      92.056  54.986  66.852  1.00  0.00           O
ATOM   7828  C32 POPEk 252      94.286  55.606  66.222  1.00  0.00           C
ATOM   7831  C23 POPEk 252      92.366  61.146  66.622  1.00  0.00           C
ATOM   7834  C24 POPEk 252      92.156  61.436  68.112  1.00  0.00           C
ATOM   7837  C25 POPEk 252      93.456  61.766  68.862  1.00  0.00           C
ATOM   7840  C26 POPEk 252      93.176  62.286  70.272  1.00  0.00           C
ATOM   7843  C27 POPEk 252      94.466  62.536  71.072  1.00  0.00           C
ATOM   7846  C28 POPEk 252      94.226  62.936  72.532  1.00  0.00           C
ATOM   7849  C29 POPEk 252      93.586  64.306  72.682  1.00  0.00           C
ATOM   7851 0C21 POPEk 252      94.226  65.466  72.912  1.00  0.00           C
ATOM   7853 1C21 POPEk 252      95.716  65.636  73.072  1.00  0.00           C
ATOM   7856 2C21 POPEk 252      96.126  66.636  74.162  1.00  0.00           C
ATOM   7859 3C21 POPEk 252      97.656  66.716  74.302  1.00  0.00           C
ATOM   7862 4C21 POPEk 252      98.126  67.726  75.352  1.00  0.00           C
ATOM   7865 5C21 POPEk 252      99.636  67.986  75.282  1.00  0.00           C
ATOM   7868 6C21 POPEk 252     100.496  66.916  75.972  1.00  0.00           C
ATOM   7871 7C21 POPEk 252     101.986  67.106  75.702  1.00  0.00           C
ATOM   7874 8C21 POPEk 252     102.886  66.096  76.412  1.00  0.00           C
ATOM   7878  C33 POPEk 252      94.666  55.306  67.692  1.00  0.00           C
ATOM   7881  C34 POPEk 252      96.096  55.746  68.002  1.00  0.00           C
ATOM   7884  C35 POPEk 252      96.426  55.776  69.502  1.00  0.00           C
ATOM   7887  C36 POPEk 252      95.536  56.706  70.332  1.00  0.00           C
ATOM   7890  C37 POPEk 252      96.206  57.056  71.672  1.00  0.00           C
ATOM   7893  C38 POPEk 252      95.316  57.856  72.622  1.00  0.00           C
ATOM   7896  C39 POPEk 252      96.086  58.446  73.812  1.00  0.00           C
ATOM   7899 0C31 POPEk 252      96.906  57.406  74.582  1.00  0.00           C
ATOM   7902 1C31 POPEk 252      97.526  57.966  75.872  1.00  0.00           C
ATOM   7905 2C31 POPEk 252      98.626  57.056  76.452  1.00  0.00           C
ATOM   7908 3C31 POPEk 252      98.186  55.606  76.742  1.00  0.00           C
ATOM   7911 4C31 POPEk 252      97.036  55.506  77.742  1.00  0.00           C
ATOM   7914 5C31 POPEk 252      96.626  54.066  78.072  1.00  0.00           C
ATOM   7917 6C31 POPEk 252      95.356  53.996  78.932  1.00  0.00           C
ATOM   7921  NH3 POPEl 253     135.576  27.066  99.932  1.00  0.00           N
ATOM   7925  C12 POPEl 253     134.606  27.616 100.932  1.00  0.00           C
ATOM   7928  C11 POPEl 253     133.166  27.456 100.422  1.00  0.00           C
ATOM   7931  P   POPEl 253     132.446  29.866  99.862  1.00  0.00           P
ATOM   7932  O13 POPEl 253     132.066  31.076 100.622  1.00  0.00           O
ATOM   7933  O14 POPEl 253     133.786  29.886  99.232  1.00  0.00           O
ATOM   7934  O11 POPEl 253     131.346  29.536  98.752  1.00  0.00           O
ATOM   7935  O12 POPEl 253     132.396  28.596 100.802  1.00  0.00           O
ATOM   7936  C1  POPEl 253     131.806  29.086  97.472  1.00  0.00           C
ATOM   7939  C2  POPEl 253     130.746  29.316  96.352  1.00  0.00           C
ATOM   7941  O21 POPEl 253     131.446  29.106  95.112  1.00  0.00           O
ATOM   7942  C21 POPEl 253     130.706  28.666  94.112  1.00  0.00           C
ATOM   7943  O22 POPEl 253     129.506  28.456  94.152  1.00  0.00           O
ATOM   7944  C22 POPEl 253     131.596  28.446  92.912  1.00  0.00           C
ATOM   7947  C3  POPEl 253     130.146  30.756  96.422  1.00  0.00           C
ATOM   7950  O31 POPEl 253     129.036  30.916  95.512  1.00  0.00           O
ATOM   7951  C31 POPEl 253     128.846  32.136  95.042  1.00  0.00           C
ATOM   7952  O32 POPEl 253     129.406  33.146  95.442  1.00  0.00           O
ATOM   7953  C32 POPEl 253     127.866  32.066  93.872  1.00  0.00           C
ATOM   7956  C23 POPEl 253     130.786  28.486  91.602  1.00  0.00           C
ATOM   7959  C24 POPEl 253     131.696  28.576  90.382  1.00  0.00           C
ATOM   7962  C25 POPEl 253     132.386  29.926  90.202  1.00  0.00           C
ATOM   7965  C26 POPEl 253     133.546  29.836  89.212  1.00  0.00           C
ATOM   7968  C27 POPEl 253     134.116  31.196  88.792  1.00  0.00           C
ATOM   7971  C28 POPEl 253     135.476  31.016  88.072  1.00  0.00           C
ATOM   7974  C29 POPEl 253     135.836  32.176  87.192  1.00  0.00           C
ATOM   7976 0C21 POPEl 253     135.796  32.196  85.842  1.00  0.00           C
ATOM   7978 1C21 POPEl 253     135.386  31.076  84.922  1.00  0.00           C
ATOM   7981 2C21 POPEl 253     134.076  31.366  84.162  1.00  0.00           C
ATOM   7984 3C21 POPEl 253     134.216  32.426  83.062  1.00  0.00           C
ATOM   7987 4C21 POPEl 253     133.106  32.366  82.012  1.00  0.00           C
ATOM   7990 5C21 POPEl 253     133.266  31.196  81.032  1.00  0.00           C
ATOM   7993 6C21 POPEl 253     132.166  31.166  79.962  1.00  0.00           C
ATOM   7996 7C21 POPEl 253     132.316  29.996  78.982  1.00  0.00           C
ATOM   7999 8C21 POPEl 253     131.236  29.976  77.902  1.00  0.00           C
ATOM   8003  C33 POPEl 253     128.096  33.196  92.862  1.00  0.00           C
ATOM   8006  C34 POPEl 253     126.956  33.336  91.852  1.00  0.00           C
ATOM   8009  C35 POPEl 253     127.256  34.446  90.842  1.00  0.00           C
ATOM   8012  C36 POPEl 253     126.136  34.646  89.802  1.00  0.00           C
ATOM   8015  C37 POPEl 253     126.406  35.846  88.902  1.00  0.00           C
ATOM   8018  C38 POPEl 253     125.286  36.106  87.882  1.00  0.00           C
ATOM   8021  C39 POPEl 253     125.566  35.446  86.522  1.00  0.00           C
ATOM   8024 0C31 POPEl 253     124.496  35.756  85.472  1.00  0.00           C
ATOM   8027 1C31 POPEl 253     124.836  35.136  84.102  1.00  0.00           C
ATOM   8030 2C31 POPEl 253     123.656  35.096  83.132  1.00  0.00           C
ATOM   8033 3C31 POPEl 253     123.176  36.466  82.652  1.00  0.00           C
ATOM   8036 4C31 POPEl 253     121.936  36.376  81.752  1.00  0.00           C
ATOM   8039 5C31 POPEl 253     121.486  37.736  81.222  1.00  0.00           C
ATOM   8042 6C31 POPEl 253     120.246  37.686  80.322  1.00  0.00           C
ATOM   8046  NH3 POPEm 254      95.386   8.176  56.422  1.00  0.00           N
ATOM   8050  C12 POPEm 254      95.166   8.036  54.942  1.00  0.00           C
ATOM   8053  C11 POPEm 254      96.456   7.576  54.242  1.00  0.00           C
ATOM   8056  P   POPEm 254      98.966   8.156  54.842  1.00  0.00           P
ATOM   8057  O13 POPEm 254      99.096   6.686  54.792  1.00  0.00           O
ATOM   8058  O14 POPEm 254      99.916   9.006  54.092  1.00  0.00           O
ATOM   8059  O11 POPEm 254      98.966   8.546  56.372  1.00  0.00           O
ATOM   8060  O12 POPEm 254      97.496   8.546  54.422  1.00  0.00           O
ATOM   8061  C1  POPEm 254      98.556   9.826  56.852  1.00  0.00           C
ATOM   8064  C2  POPEm 254      99.126  10.146  58.282  1.00  0.00           C
ATOM   8066  O21 POPEm 254      99.156   9.106  59.272  1.00  0.00           O
ATOM   8067  C21 POPEm 254      98.316   8.086  59.292  1.00  0.00           C
ATOM   8068  O22 POPEm 254      97.406   7.856  58.512  1.00  0.00           O
ATOM   8069  C22 POPEm 254      98.646   7.236  60.532  1.00  0.00           C
ATOM   8072  C3  POPEm 254      98.476  11.416  58.922  1.00  0.00           C
ATOM   8075  O31 POPEm 254      99.206  11.866  60.092  1.00  0.00           O
ATOM   8076  C31 POPEm 254      98.566  12.806  60.782  1.00  0.00           C
ATOM   8077  O32 POPEm 254      97.456  13.236  60.532  1.00  0.00           O
ATOM   8078  C32 POPEm 254      99.406  13.246  61.982  1.00  0.00           C
ATOM   8081  C23 POPEm 254      98.006   7.826  61.822  1.00  0.00           C
ATOM   8084  C24 POPEm 254      98.376   7.096  63.132  1.00  0.00           C
ATOM   8087  C25 POPEm 254      97.606   7.636  64.352  1.00  0.00           C
ATOM   8090  C26 POPEm 254      97.836   6.876  65.662  1.00  0.00           C
ATOM   8093  C27 POPEm 254      96.856   7.296  66.772  1.00  0.00           C
ATOM   8096  C28 POPEm 254      96.666   6.276  67.922  1.00  0.00           C
ATOM   8099  C29 POPEm 254      97.816   6.176  68.892  1.00  0.00           C
ATOM   8101 0C21 POPEm 254      97.716   6.196  70.242  1.00  0.00           C
ATOM   8103 1C21 POPEm 254      96.426   6.316  71.012  1.00  0.00           C
ATOM   8106 2C21 POPEm 254      96.486   5.996  72.522  1.00  0.00           C
ATOM   8109 3C21 POPEm 254      96.706   4.506  72.842  1.00  0.00           C
ATOM   8112 4C21 POPEm 254      96.866   4.216  74.352  1.00  0.00           C
ATOM   8115 5C21 POPEm 254      95.536   3.966  75.082  1.00  0.00           C
ATOM   8118 6C21 POPEm 254      95.726   3.526  76.542  1.00  0.00           C
ATOM   8121 7C21 POPEm 254      94.446   2.966  77.172  1.00  0.00           C
ATOM   8124 8C21 POPEm 254      94.516   2.806  78.692  1.00  0.00           C
ATOM   8128  C33 POPEm 254      99.696  12.126  63.002  1.00  0.00           C
ATOM   8131  C34 POPEm 254     100.626  12.596  64.132  1.00  0.00           C
ATOM   8134  C35 POPEm 254     102.046  12.936  63.642  1.00  0.00           C
ATOM   8137  C36 POPEm 254     103.056  13.176  64.772  1.00  0.00           C
ATOM   8140  C37 POPEm 254     103.706  11.896  65.302  1.00  0.00           C
ATOM   8143  C38 POPEm 254     104.346  12.116  66.672  1.00  0.00           C
ATOM   8146  C39 POPEm 254     105.016  10.866  67.252  1.00  0.00           C
ATOM   8149 0C31 POPEm 254     106.376  10.556  66.602  1.00  0.00           C
ATOM   8152 1C31 POPEm 254     107.146   9.476  67.372  1.00  0.00           C
ATOM   8155 2C31 POPEm 254     108.476   9.096  66.702  1.00  0.00           C
ATOM   8158 3C31 POPEm 254     109.326   8.126  67.522  1.00  0.00           C
ATOM   8161 4C31 POPEm 254     110.156   8.806  68.612  1.00  0.00           C
ATOM   8164 5C31 POPEm 254     111.056   7.816  69.372  1.00  0.00           C
ATOM   8167 6C31 POPEm 254     111.946   8.476  70.422  1.00  0.00           C
ATOM   8171  NH3 POPEn 255      85.026  77.056  60.092  1.00  0.00           N
ATOM   8175  C12 POPEn 255      85.196  76.466  58.722  1.00  0.00           C
ATOM   8178  C11 POPEn 255      83.926  76.646  57.882  1.00  0.00           C
ATOM   8181  P   POPEn 255      82.116  74.726  57.792  1.00  0.00           P
ATOM   8182  O13 POPEn 255      80.936  75.146  57.022  1.00  0.00           O
ATOM   8183  O14 POPEn 255      83.086  73.856  57.082  1.00  0.00           O
ATOM   8184  O11 POPEn 255      81.616  73.926  59.062  1.00  0.00           O
ATOM   8185  O12 POPEn 255      82.836  75.946  58.482  1.00  0.00           O
ATOM   8186  C1  POPEn 255      82.556  73.546  60.062  1.00  0.00           C
ATOM   8189  C2  POPEn 255      82.216  74.276  61.372  1.00  0.00           C
ATOM   8191  O21 POPEn 255      83.186  73.856  62.342  1.00  0.00           O
ATOM   8192  C21 POPEn 255      84.006  74.806  62.802  1.00  0.00           C
ATOM   8193  O22 POPEn 255      84.136  75.916  62.342  1.00  0.00           O
ATOM   8194  C22 POPEn 255      84.776  74.256  64.012  1.00  0.00           C
ATOM   8197  C3  POPEn 255      80.786  73.866  61.832  1.00  0.00           C
ATOM   8200  O31 POPEn 255      80.366  74.466  63.082  1.00  0.00           O
ATOM   8201  C31 POPEn 255      80.756  73.816  64.172  1.00  0.00           C
ATOM   8202  O32 POPEn 255      81.516  72.856  64.202  1.00  0.00           O
ATOM   8203  C32 POPEn 255      80.056  74.366  65.392  1.00  0.00           C
ATOM   8206  C23 POPEn 255      85.246  75.356  65.002  1.00  0.00           C
ATOM   8209  C24 POPEn 255      86.516  74.946  65.762  1.00  0.00           C
ATOM   8212  C25 POPEn 255      87.016  75.976  66.782  1.00  0.00           C
ATOM   8215  C26 POPEn 255      86.356  75.836  68.162  1.00  0.00           C
ATOM   8218  C27 POPEn 255      86.976  76.766  69.212  1.00  0.00           C
ATOM   8221  C28 POPEn 255      86.256  76.756  70.582  1.00  0.00           C
ATOM   8224  C29 POPEn 255      86.396  75.456  71.332  1.00  0.00           C
ATOM   8226 0C21 POPEn 255      86.766  75.316  72.622  1.00  0.00           C
ATOM   8228 1C21 POPEn 255      87.096  76.426  73.592  1.00  0.00           C
ATOM   8231 2C21 POPEn 255      87.236  75.906  75.032  1.00  0.00           C
ATOM   8234 3C21 POPEn 255      85.916  75.416  75.642  1.00  0.00           C
ATOM   8237 4C21 POPEn 255      85.916  73.936  76.062  1.00  0.00           C
ATOM   8240 5C21 POPEn 255      86.916  73.626  77.192  1.00  0.00           C
ATOM   8243 6C21 POPEn 255      86.686  72.256  77.832  1.00  0.00           C
ATOM   8246 7C21 POPEn 255      87.736  71.926  78.902  1.00  0.00           C
ATOM   8249 8C21 POPEn 255      87.516  70.576  79.592  1.00  0.00           C
ATOM   8253  C33 POPEn 255      80.546  73.726  66.702  1.00  0.00           C
ATOM   8256  C34 POPEn 255      79.676  74.146  67.892  1.00  0.00           C
ATOM   8259  C35 POPEn 255      79.986  73.386  69.182  1.00  0.00           C
ATOM   8262  C36 POPEn 255      81.326  73.766  69.812  1.00  0.00           C
ATOM   8265  C37 POPEn 255      81.366  73.516  71.322  1.00  0.00           C
ATOM   8268  C38 POPEn 255      82.596  74.126  72.002  1.00  0.00           C
ATOM   8271  C39 POPEn 255      82.286  74.636  73.422  1.00  0.00           C
ATOM   8274 0C31 POPEn 255      81.916  73.526  74.412  1.00  0.00           C
ATOM   8277 1C31 POPEn 255      81.596  74.116  75.802  1.00  0.00           C
ATOM   8280 2C31 POPEn 255      81.246  73.056  76.852  1.00  0.00           C
ATOM   8283 3C31 POPEn 255      82.476  72.276  77.342  1.00  0.00           C
ATOM   8286 4C31 POPEn 255      82.126  71.346  78.502  1.00  0.00           C
ATOM   8289 5C31 POPEn 255      83.376  70.876  79.252  1.00  0.00           C
ATOM   8292 6C31 POPEn 255      83.036  69.956  80.412  1.00  0.00           C
ATOM   8296  NH3 POPEo 256      70.216  47.466  56.872  1.00  0.00           N
ATOM   8300  C12 POPEo 256      69.556  46.326  57.602  1.00  0.00           C
ATOM   8303  C11 POPEo 256      68.106  46.686  57.982  1.00  0.00           C
ATOM   8306  P   POPEo 256      66.846  44.336  58.262  1.00  0.00           P
ATOM   8307  O13 POPEo 256      65.536  44.566  57.582  1.00  0.00           O
ATOM   8308  O14 POPEo 256      67.846  43.506  57.552  1.00  0.00           O
ATOM   8309  O11 POPEo 256      66.566  43.666  59.662  1.00  0.00           O
ATOM   8310  O12 POPEo 256      67.506  45.686  58.772  1.00  0.00           O
ATOM   8311  C1  POPEo 256      67.646  43.766  60.622  1.00  0.00           C
ATOM   8314  C2  POPEo 256      67.406  42.786  61.782  1.00  0.00           C
ATOM   8316  O21 POPEo 256      68.606  42.666  62.582  1.00  0.00           O
ATOM   8317  C21 POPEo 256      68.826  43.686  63.392  1.00  0.00           C
ATOM   8318  O22 POPEo 256      68.196  44.726  63.422  1.00  0.00           O
ATOM   8319  C22 POPEo 256      70.126  43.446  64.162  1.00  0.00           C
ATOM   8322  C3  POPEo 256      67.026  41.376  61.262  1.00  0.00           C
ATOM   8325  O31 POPEo 256      66.336  40.636  62.272  1.00  0.00           O
ATOM   8326  C31 POPEo 256      66.906  39.826  63.172  1.00  0.00           C
ATOM   8327  O32 POPEo 256      66.296  39.406  64.142  1.00  0.00           O
ATOM   8328  C32 POPEo 256      68.386  39.486  62.902  1.00  0.00           C
ATOM   8331  C23 POPEo 256      70.286  44.396  65.362  1.00  0.00           C
ATOM   8334  C24 POPEo 256      71.506  43.996  66.212  1.00  0.00           C
ATOM   8337  C25 POPEo 256      71.856  44.986  67.322  1.00  0.00           C
ATOM   8340  C26 POPEo 256      70.686  45.266  68.262  1.00  0.00           C
ATOM   8343  C27 POPEo 256      71.116  45.656  69.692  1.00  0.00           C
ATOM   8346  C28 POPEo 256      69.896  45.936  70.592  1.00  0.00           C
ATOM   8349  C29 POPEo 256      70.276  46.146  72.032  1.00  0.00           C
ATOM   8351 0C21 POPEo 256      69.936  47.196  72.812  1.00  0.00           C
ATOM   8353 1C21 POPEo 256      69.106  48.386  72.402  1.00  0.00           C
ATOM   8356 2C21 POPEo 256      70.006  49.536  71.922  1.00  0.00           C
ATOM   8359 3C21 POPEo 256      69.276  50.886  71.852  1.00  0.00           C
ATOM   8362 4C21 POPEo 256      70.256  52.036  71.622  1.00  0.00           C
ATOM   8365 5C21 POPEo 256      69.676  53.446  71.842  1.00  0.00           C
ATOM   8368 6C21 POPEo 256      69.116  53.636  73.252  1.00  0.00           C
ATOM   8371 7C21 POPEo 256      69.176  55.096  73.722  1.00  0.00           C
ATOM   8374 8C21 POPEo 256      68.596  55.296  75.122  1.00  0.00           C
ATOM   8378  C33 POPEo 256      69.116  38.886  64.122  1.00  0.00           C
ATOM   8381  C34 POPEo 256      69.336  39.886  65.272  1.00  0.00           C
ATOM   8384  C35 POPEo 256      68.616  39.476  66.562  1.00  0.00           C
ATOM   8387  C36 POPEo 256      68.746  40.476  67.722  1.00  0.00           C
ATOM   8390  C37 POPEo 256      68.166  39.866  69.002  1.00  0.00           C
ATOM   8393  C38 POPEo 256      67.616  40.876  70.012  1.00  0.00           C
ATOM   8396  C39 POPEo 256      66.656  40.206  71.002  1.00  0.00           C
ATOM   8399 0C31 POPEo 256      65.916  41.206  71.892  1.00  0.00           C
ATOM   8402 1C31 POPEo 256      64.716  40.586  72.622  1.00  0.00           C
ATOM   8405 2C31 POPEo 256      63.936  41.596  73.482  1.00  0.00           C
ATOM   8408 3C31 POPEo 256      62.576  41.056  73.952  1.00  0.00           C
ATOM   8411 4C31 POPEo 256      62.686  39.956  75.012  1.00  0.00           C
ATOM   8414 5C31 POPEo 256      61.346  39.246  75.262  1.00  0.00           C
ATOM   8417 6C31 POPEo 256      61.426  38.196  76.372  1.00  0.00           C
ATOM   8421  NH3 POPEp 257       5.676  68.736  57.922  1.00  0.00           N
ATOM   8425  C12 POPEp 257       6.356  69.696  58.832  1.00  0.00           C
ATOM   8428  C11 POPEp 257       7.286  70.606  58.042  1.00  0.00           C
ATOM   8431  P   POPEp 257       8.706  72.696  58.682  1.00  0.00           P
ATOM   8432  O13 POPEp 257       8.546  73.046  57.252  1.00  0.00           O
ATOM   8433  O14 POPEp 257      10.056  72.806  59.282  1.00  0.00           O
ATOM   8434  O11 POPEp 257       7.796  73.646  59.532  1.00  0.00           O
ATOM   8435  O12 POPEp 257       8.166  71.236  58.972  1.00  0.00           O
ATOM   8436  C1  POPEp 257       6.746  73.236  60.392  1.00  0.00           C
ATOM   8439  C2  POPEp 257       7.256  72.596  61.712  1.00  0.00           C
ATOM   8441  O21 POPEp 257       6.176  71.906  62.352  1.00  0.00           O
ATOM   8442  C21 POPEp 257       5.236  72.616  62.952  1.00  0.00           C
ATOM   8443  O22 POPEp 257       5.286  73.806  63.212  1.00  0.00           O
ATOM   8444  C22 POPEp 257       4.046  71.686  63.192  1.00  0.00           C
ATOM   8447  C3  POPEp 257       8.086  73.596  62.572  1.00  0.00           C
ATOM   8450  O31 POPEp 257       8.586  72.986  63.782  1.00  0.00           O
ATOM   8451  C31 POPEp 257       9.846  73.256  64.092  1.00  0.00           C
ATOM   8452  O32 POPEp 257      10.626  73.866  63.382  1.00  0.00           O
ATOM   8453  C32 POPEp 257      10.226  72.716  65.482  1.00  0.00           C
ATOM   8456  C23 POPEp 257       2.876  72.326  63.972  1.00  0.00           C
ATOM   8459  C24 POPEp 257       2.316  71.366  65.032  1.00  0.00           C
ATOM   8462  C25 POPEp 257       1.326  72.086  65.952  1.00  0.00           C
ATOM   8465  C26 POPEp 257       1.516  71.746  67.432  1.00  0.00           C
ATOM   8468  C27 POPEp 257       0.876  72.816  68.332  1.00  0.00           C
ATOM   8471  C28 POPEp 257       1.286  72.676  69.802  1.00  0.00           C
ATOM   8474  C29 POPEp 257       0.736  73.766  70.672  1.00  0.00           C
ATOM   8476 0C21 POPEp 257      -0.126  73.586  71.702  1.00  0.00           C
ATOM   8478 1C21 POPEp 257      -0.736  72.286  72.152  1.00  0.00           C
ATOM   8481 2C21 POPEp 257      -0.006  71.676  73.362  1.00  0.00           C
ATOM   8484 3C21 POPEp 257      -0.296  72.406  74.672  1.00  0.00           C
ATOM   8487 4C21 POPEp 257       0.526  71.816  75.822  1.00  0.00           C
ATOM   8490 5C21 POPEp 257       1.976  72.336  75.852  1.00  0.00           C
ATOM   8493 6C21 POPEp 257       2.826  71.556  76.852  1.00  0.00           C
ATOM   8496 7C21 POPEp 257       4.296  72.006  76.932  1.00  0.00           C
ATOM   8499 8C21 POPEp 257       5.126  71.146  77.892  1.00  0.00           C
ATOM   8503  C33 POPEp 257      10.466  73.856  66.502  1.00  0.00           C
ATOM   8506  C34 POPEp 257      11.696  73.686  67.412  1.00  0.00           C
ATOM   8509  C35 POPEp 257      11.606  72.596  68.492  1.00  0.00           C
ATOM   8512  C36 POPEp 257      12.866  72.536  69.362  1.00  0.00           C
ATOM   8515  C37 POPEp 257      12.616  72.006  70.792  1.00  0.00           C
ATOM   8518  C38 POPEp 257      13.916  71.696  71.562  1.00  0.00           C
ATOM   8521  C39 POPEp 257      14.736  72.936  71.972  1.00  0.00           C
ATOM   8524 0C31 POPEp 257      14.726  73.226  73.482  1.00  0.00           C
ATOM   8527 1C31 POPEp 257      15.506  74.506  73.842  1.00  0.00           C
ATOM   8530 2C31 POPEp 257      15.346  74.946  75.312  1.00  0.00           C
ATOM   8533 3C31 POPEp 257      16.076  74.066  76.352  1.00  0.00           C
ATOM   8536 4C31 POPEp 257      17.476  74.586  76.732  1.00  0.00           C
ATOM   8539 5C31 POPEp 257      18.016  73.936  78.012  1.00  0.00           C
ATOM   8542 6C31 POPEp 257      19.326  74.536  78.512  1.00  0.00           C
ATOM   8546  NH3 POPEq 258      45.146  63.796  96.122  1.00  0.00           N
ATOM   8550  C12 POPEq 258      43.906  64.626  96.152  1.00  0.00           C
ATOM   8553  C11 POPEq 258      43.066  64.276  97.382  1.00  0.00           C
ATOM   8556  P   POPEq 258      41.086  66.006  97.522  1.00  0.00           P
ATOM   8557  O13 POPEq 258      41.486  66.366  98.902  1.00  0.00           O
ATOM   8558  O14 POPEq 258      39.636  65.956  97.212  1.00  0.00           O
ATOM   8559  O11 POPEq 258      41.826  67.006  96.512  1.00  0.00           O
ATOM   8560  O12 POPEq 258      41.706  64.616  97.122  1.00  0.00           O
ATOM   8561  C1  POPEq 258      41.046  67.736  95.552  1.00  0.00           C
ATOM   8564  C2  POPEq 258      40.826  66.956  94.232  1.00  0.00           C
ATOM   8566  O21 POPEq 258      41.486  67.626  93.142  1.00  0.00           O
ATOM   8567  C21 POPEq 258      42.516  66.986  92.612  1.00  0.00           C
ATOM   8568  O22 POPEq 258      43.156  66.096  93.122  1.00  0.00           O
ATOM   8569  C22 POPEq 258      42.846  67.656  91.282  1.00  0.00           C
ATOM   8572  C3  POPEq 258      39.326  66.906  93.882  1.00  0.00           C
ATOM   8575  O31 POPEq 258      39.116  66.036  92.752  1.00  0.00           O
ATOM   8576  C31 POPEq 258      38.616  66.586  91.652  1.00  0.00           C
ATOM   8577  O32 POPEq 258      39.206  66.686  90.592  1.00  0.00           O
ATOM   8578  C32 POPEq 258      37.196  67.096  91.912  1.00  0.00           C
ATOM   8581  C23 POPEq 258      42.666  66.656  90.132  1.00  0.00           C
ATOM   8584  C24 POPEq 258      42.866  67.306  88.762  1.00  0.00           C
ATOM   8587  C25 POPEq 258      42.486  66.296  87.682  1.00  0.00           C
ATOM   8590  C26 POPEq 258      42.896  66.706  86.272  1.00  0.00           C
ATOM   8593  C27 POPEq 258      42.856  65.476  85.362  1.00  0.00           C
ATOM   8596  C28 POPEq 258      43.596  65.646  84.032  1.00  0.00           C
ATOM   8599  C29 POPEq 258      43.566  64.336  83.292  1.00  0.00           C
ATOM   8601 0C21 POPEq 258      42.676  64.006  82.342  1.00  0.00           C
ATOM   8603 1C21 POPEq 258      41.576  64.906  81.832  1.00  0.00           C
ATOM   8606 2C21 POPEq 258      41.936  65.536  80.482  1.00  0.00           C
ATOM   8609 3C21 POPEq 258      43.166  66.456  80.502  1.00  0.00           C
ATOM   8612 4C21 POPEq 258      43.466  66.996  79.102  1.00  0.00           C
ATOM   8615 5C21 POPEq 258      44.656  67.966  79.052  1.00  0.00           C
ATOM   8618 6C21 POPEq 258      45.976  67.326  79.482  1.00  0.00           C
ATOM   8621 7C21 POPEq 258      47.156  68.246  79.182  1.00  0.00           C
ATOM   8624 8C21 POPEq 258      48.446  67.856  79.912  1.00  0.00           C
ATOM   8628  C33 POPEq 258      36.176  66.636  90.852  1.00  0.00           C
ATOM   8631  C34 POPEq 258      34.856  67.406  91.002  1.00  0.00           C
ATOM   8634  C35 POPEq 258      33.706  66.836  90.162  1.00  0.00           C
ATOM   8637  C36 POPEq 258      33.966  66.786  88.652  1.00  0.00           C
ATOM   8640  C37 POPEq 258      32.646  66.766  87.862  1.00  0.00           C
ATOM   8643  C38 POPEq 258      32.156  68.156  87.422  1.00  0.00           C
ATOM   8646  C39 POPEq 258      32.946  68.776  86.262  1.00  0.00           C
ATOM   8649 0C31 POPEq 258      33.036  67.866  85.032  1.00  0.00           C
ATOM   8652 1C31 POPEq 258      33.706  68.536  83.822  1.00  0.00           C
ATOM   8655 2C31 POPEq 258      34.206  67.506  82.792  1.00  0.00           C
ATOM   8658 3C31 POPEq 258      33.076  66.686  82.142  1.00  0.00           C
ATOM   8661 4C31 POPEq 258      33.586  65.836  80.972  1.00  0.00           C
ATOM   8664 5C31 POPEq 258      32.456  65.146  80.192  1.00  0.00           C
ATOM   8667 6C31 POPEq 258      32.946  64.436  78.932  1.00  0.00           C
ATOM   8671  NH3 POPEr 259     113.106  81.686  63.942  1.00  0.00           N
ATOM   8675  C12 POPEr 259     112.946  83.116  64.352  1.00  0.00           C
ATOM   8678  C11 POPEr 259     112.226  83.206  65.722  1.00  0.00           C
ATOM   8681  P   POPEr 259     113.786  81.586  67.192  1.00  0.00           P
ATOM   8682  O13 POPEr 259     114.556  81.006  66.062  1.00  0.00           O
ATOM   8683  O14 POPEr 259     114.396  82.706  67.932  1.00  0.00           O
ATOM   8684  O11 POPEr 259     113.316  80.426  68.132  1.00  0.00           O
ATOM   8685  O12 POPEr 259     112.426  82.086  66.582  1.00  0.00           O
ATOM   8686  C1  POPEr 259     112.956  80.586  69.492  1.00  0.00           C
ATOM   8689  C2  POPEr 259     111.996  79.426  69.852  1.00  0.00           C
ATOM   8691  O21 POPEr 259     111.436  79.616  71.162  1.00  0.00           O
ATOM   8692  C21 POPEr 259     111.726  78.826  72.172  1.00  0.00           C
ATOM   8693  O22 POPEr 259     112.736  78.166  72.322  1.00  0.00           O
ATOM   8694  C22 POPEr 259     110.556  78.856  73.162  1.00  0.00           C
ATOM   8697  C3  POPEr 259     112.646  78.036  69.532  1.00  0.00           C
ATOM   8700  O31 POPEr 259     111.786  76.936  69.892  1.00  0.00           O
ATOM   8701  C31 POPEr 259     112.436  75.836  70.262  1.00  0.00           C
ATOM   8702  O32 POPEr 259     113.586  75.546  69.962  1.00  0.00           O
ATOM   8703  C32 POPEr 259     111.496  74.986  71.112  1.00  0.00           C
ATOM   8706  C23 POPEr 259     110.566  77.636  74.102  1.00  0.00           C
ATOM   8709  C24 POPEr 259     109.426  77.666  75.132  1.00  0.00           C
ATOM   8712  C25 POPEr 259     109.406  76.436  76.052  1.00  0.00           C
ATOM   8715  C26 POPEr 259     110.396  76.536  77.232  1.00  0.00           C
ATOM   8718  C27 POPEr 259     110.626  75.226  77.992  1.00  0.00           C
ATOM   8721  C28 POPEr 259     109.626  74.916  79.132  1.00  0.00           C
ATOM   8724  C29 POPEr 259     108.226  74.646  78.642  1.00  0.00           C
ATOM   8726 0C21 POPEr 259     107.686  73.436  78.402  1.00  0.00           C
ATOM   8728 1C21 POPEr 259     108.386  72.116  78.542  1.00  0.00           C
ATOM   8731 2C21 POPEr 259     107.476  70.936  78.132  1.00  0.00           C
ATOM   8734 3C21 POPEr 259     107.186  70.896  76.622  1.00  0.00           C
ATOM   8737 4C21 POPEr 259     106.266  69.746  76.202  1.00  0.00           C
ATOM   8740 5C21 POPEr 259     106.526  69.286  74.762  1.00  0.00           C
ATOM   8743 6C21 POPEr 259     105.596  68.136  74.352  1.00  0.00           C
ATOM   8746 7C21 POPEr 259     105.976  67.526  73.002  1.00  0.00           C
ATOM   8749 8C21 POPEr 259     105.026  66.416  72.552  1.00  0.00           C
ATOM   8753  C33 POPEr 259     112.156  74.236  72.292  1.00  0.00           C
ATOM   8756  C34 POPEr 259     111.076  73.716  73.252  1.00  0.00           C
ATOM   8759  C35 POPEr 259     111.586  73.126  74.572  1.00  0.00           C
ATOM   8762  C36 POPEr 259     111.696  71.596  74.552  1.00  0.00           C
ATOM   8765  C37 POPEr 259     111.996  71.026  75.942  1.00  0.00           C
ATOM   8768  C38 POPEr 259     111.966  69.496  75.982  1.00  0.00           C
ATOM   8771  C39 POPEr 259     112.206  68.916  77.382  1.00  0.00           C
ATOM   8774 0C31 POPEr 259     110.926  68.786  78.212  1.00  0.00           C
ATOM   8777 1C31 POPEr 259     111.206  68.176  79.592  1.00  0.00           C
ATOM   8780 2C31 POPEr 259     109.936  67.946  80.412  1.00  0.00           C
ATOM   8783 3C31 POPEr 259     110.206  67.296  81.782  1.00  0.00           C
ATOM   8786 4C31 POPEr 259     110.806  65.886  81.672  1.00  0.00           C
ATOM   8789 5C31 POPEr 259     110.396  64.976  82.832  1.00  0.00           C
ATOM   8792 6C31 POPEr 259     110.786  63.516  82.612  1.00  0.00           C
ATOM   8796  NH3 POPEs 260     129.316  90.886  63.322  1.00  0.00           N
ATOM   8800  C12 POPEs 260     129.796  92.306  63.332  1.00  0.00           C
ATOM   8803  C11 POPEs 260     130.436  92.636  61.972  1.00  0.00           C
ATOM   8806  P   POPEs 260     132.286  94.456  62.252  1.00  0.00           P
ATOM   8807  O13 POPEs 260     133.276  93.566  61.612  1.00  0.00           O
ATOM   8808  O14 POPEs 260     132.456  95.906  62.032  1.00  0.00           O
ATOM   8809  O11 POPEs 260     132.316  94.176  63.812  1.00  0.00           O
ATOM   8810  O12 POPEs 260     130.816  94.016  61.892  1.00  0.00           O
ATOM   8811  C1  POPEs 260     131.966  95.306  64.652  1.00  0.00           C
ATOM   8814  C2  POPEs 260     131.896  94.926  66.152  1.00  0.00           C
ATOM   8816  O21 POPEs 260     132.086  96.146  66.922  1.00  0.00           O
ATOM   8817  C21 POPEs 260     131.486  96.136  68.112  1.00  0.00           C
ATOM   8818  O22 POPEs 260     130.926  95.166  68.592  1.00  0.00           O
ATOM   8819  C22 POPEs 260     131.626  97.476  68.852  1.00  0.00           C
ATOM   8822  C3  POPEs 260     132.966  93.816  66.442  1.00  0.00           C
ATOM   8825  O31 POPEs 260     132.816  93.156  67.712  1.00  0.00           O
ATOM   8826  C31 POPEs 260     133.526  93.706  68.692  1.00  0.00           C
ATOM   8827  O32 POPEs 260     134.266  94.666  68.562  1.00  0.00           O
ATOM   8828  C32 POPEs 260     133.276  92.976  70.002  1.00  0.00           C
ATOM   8831  C23 POPEs 260     131.956  97.206  70.332  1.00  0.00           C
ATOM   8834  C24 POPEs 260     131.716  98.376  71.302  1.00  0.00           C
ATOM   8837  C25 POPEs 260     132.046  97.916  72.732  1.00  0.00           C
ATOM   8840  C26 POPEs 260     131.926  99.006  73.812  1.00  0.00           C
ATOM   8843  C27 POPEs 260     133.176  99.886  73.962  1.00  0.00           C
ATOM   8846  C28 POPEs 260     133.056 100.816  75.182  1.00  0.00           C
ATOM   8849  C29 POPEs 260     134.326 101.536  75.542  1.00  0.00           C
ATOM   8851 0C21 POPEs 260     134.426 102.516  76.462  1.00  0.00           C
ATOM   8853 1C21 POPEs 260     133.286 103.076  77.272  1.00  0.00           C
ATOM   8856 2C21 POPEs 260     133.476 102.956  78.802  1.00  0.00           C
ATOM   8859 3C21 POPEs 260     132.306 103.576  79.582  1.00  0.00           C
ATOM   8862 4C21 POPEs 260     132.406 103.406  81.112  1.00  0.00           C
ATOM   8865 5C21 POPEs 260     131.316 104.196  81.852  1.00  0.00           C
ATOM   8868 6C21 POPEs 260     131.146 103.806  83.332  1.00  0.00           C
ATOM   8871 7C21 POPEs 260     130.056 104.626  84.032  1.00  0.00           C
ATOM   8874 8C21 POPEs 260     129.856 104.236  85.502  1.00  0.00           C
ATOM   8878  C33 POPEs 260     133.076  94.006  71.142  1.00  0.00           C
ATOM   8881  C34 POPEs 260     133.286  93.516  72.572  1.00  0.00           C
ATOM   8884  C35 POPEs 260     132.456  92.286  72.962  1.00  0.00           C
ATOM   8887  C36 POPEs 260     132.176  92.306  74.472  1.00  0.00           C
ATOM   8890  C37 POPEs 260     131.366  91.096  74.972  1.00  0.00           C
ATOM   8893  C38 POPEs 260     130.896  91.256  76.422  1.00  0.00           C
ATOM   8896  C39 POPEs 260     132.016  91.666  77.392  1.00  0.00           C
ATOM   8899 0C31 POPEs 260     131.586  91.636  78.862  1.00  0.00           C
ATOM   8902 1C31 POPEs 260     132.706  92.106  79.792  1.00  0.00           C
ATOM   8905 2C31 POPEs 260     132.336  92.076  81.282  1.00  0.00           C
ATOM   8908 3C31 POPEs 260     132.116  90.676  81.872  1.00  0.00           C
ATOM   8911 4C31 POPEs 260     131.816  90.726  83.372  1.00  0.00           C
ATOM   8914 5C31 POPEs 260     131.846  89.366  84.072  1.00  0.00           C
ATOM   8917 6C31 POPEs 260     131.796  89.466  85.602  1.00  0.00           C
ATOM   8921  NH3 POPEt 261      48.606 133.396  99.722  1.00  0.00           N
ATOM   8925  C12 POPEt 261      49.586 133.236 100.862  1.00  0.00           C
ATOM   8928  C11 POPEt 261      48.906 132.626 102.102  1.00  0.00           C
ATOM   8931  P   POPEt 261      46.746 131.166 101.892  1.00  0.00           P
ATOM   8932  O13 POPEt 261      46.396 131.076 103.322  1.00  0.00           O
ATOM   8933  O14 POPEt 261      46.176 132.306 101.122  1.00  0.00           O
ATOM   8934  O11 POPEt 261      46.456 129.806 101.102  1.00  0.00           O
ATOM   8935  O12 POPEt 261      48.306 131.366 101.762  1.00  0.00           O
ATOM   8936  C1  POPEt 261      46.856 129.646  99.732  1.00  0.00           C
ATOM   8939  C2  POPEt 261      48.056 128.656  99.592  1.00  0.00           C
ATOM   8941  O21 POPEt 261      48.476 128.526  98.212  1.00  0.00           O
ATOM   8942  C21 POPEt 261      49.066 129.596  97.732  1.00  0.00           C
ATOM   8943  O22 POPEt 261      49.486 130.536  98.382  1.00  0.00           O
ATOM   8944  C22 POPEt 261      48.996 129.536  96.202  1.00  0.00           C
ATOM   8947  C3  POPEt 261      47.666 127.236 100.102  1.00  0.00           C
ATOM   8950  O31 POPEt 261      46.726 126.636  99.192  1.00  0.00           O
ATOM   8951  C31 POPEt 261      47.036 125.436  98.752  1.00  0.00           C
ATOM   8952  O32 POPEt 261      47.666 124.586  99.372  1.00  0.00           O
ATOM   8953  C32 POPEt 261      46.566 125.296  97.312  1.00  0.00           C
ATOM   8956  C23 POPEt 261      49.926 128.556  95.472  1.00  0.00           C
ATOM   8959  C24 POPEt 261      49.606 128.586  93.962  1.00  0.00           C
ATOM   8962  C25 POPEt 261      50.436 127.636  93.102  1.00  0.00           C
ATOM   8965  C26 POPEt 261      49.906 127.556  91.662  1.00  0.00           C
ATOM   8968  C27 POPEt 261      50.546 126.436  90.832  1.00  0.00           C
ATOM   8971  C28 POPEt 261      49.896 126.226  89.452  1.00  0.00           C
ATOM   8974  C29 POPEt 261      50.496 127.056  88.342  1.00  0.00           C
ATOM   8976 0C21 POPEt 261      50.616 126.686  87.052  1.00  0.00           C
ATOM   8978 1C21 POPEt 261      50.106 125.396  86.452  1.00  0.00           C
ATOM   8981 2C21 POPEt 261      49.456 125.616  85.072  1.00  0.00           C
ATOM   8984 3C21 POPEt 261      48.886 124.306  84.482  1.00  0.00           C
ATOM   8987 4C21 POPEt 261      49.326 124.066  83.032  1.00  0.00           C
ATOM   8990 5C21 POPEt 261      48.936 122.676  82.502  1.00  0.00           C
ATOM   8993 6C21 POPEt 261      47.476 122.516  82.072  1.00  0.00           C
ATOM   8996 7C21 POPEt 261      47.196 121.076  81.632  1.00  0.00           C
ATOM   8999 8C21 POPEt 261      45.826 120.856  80.982  1.00  0.00           C
ATOM   9003  C33 POPEt 261      47.786 125.316  96.352  1.00  0.00           C
ATOM   9006  C34 POPEt 261      47.476 125.866  94.962  1.00  0.00           C
ATOM   9009  C35 POPEt 261      46.516 124.986  94.172  1.00  0.00           C
ATOM   9012  C36 POPEt 261      46.366 125.406  92.702  1.00  0.00           C
ATOM   9015  C37 POPEt 261      45.756 124.286  91.842  1.00  0.00           C
ATOM   9018  C38 POPEt 261      45.956 124.526  90.342  1.00  0.00           C
ATOM   9021  C39 POPEt 261      45.356 125.846  89.862  1.00  0.00           C
ATOM   9024 0C31 POPEt 261      45.406 126.006  88.342  1.00  0.00           C
ATOM   9027 1C31 POPEt 261      44.806 127.336  87.882  1.00  0.00           C
ATOM   9030 2C31 POPEt 261      45.826 128.256  87.192  1.00  0.00           C
ATOM   9033 3C31 POPEt 261      45.196 129.566  86.702  1.00  0.00           C
ATOM   9036 4C31 POPEt 261      45.236 130.666  87.782  1.00  0.00           C
ATOM   9039 5C31 POPEt 261      44.416 131.906  87.422  1.00  0.00           C
ATOM   9042 6C31 POPEt 261      44.496 133.006  88.482  1.00  0.00           C
ATOM   9046  NH3 POPEu 262      17.816 128.416 101.012  1.00  0.00           N
ATOM   9050  C12 POPEu 262      16.726 127.556 101.612  1.00  0.00           C
ATOM   9053  C11 POPEu 262      16.156 126.546 100.612  1.00  0.00           C
ATOM   9056  P   POPEu 262      14.736 124.326 100.572  1.00  0.00           P
ATOM   9057  O13 POPEu 262      15.596 123.196 100.992  1.00  0.00           O
ATOM   9058  O14 POPEu 262      13.276 124.186 100.812  1.00  0.00           O
ATOM   9059  O11 POPEu 262      15.016 124.586  99.042  1.00  0.00           O
ATOM   9060  O12 POPEu 262      15.196 125.696 101.262  1.00  0.00           O
ATOM   9061  C1  POPEu 262      16.236 124.136  98.432  1.00  0.00           C
ATOM   9064  C2  POPEu 262      16.656 125.106  97.292  1.00  0.00           C
ATOM   9066  O21 POPEu 262      17.636 126.036  97.802  1.00  0.00           O
ATOM   9067  C21 POPEu 262      18.916 126.026  97.332  1.00  0.00           C
ATOM   9068  O22 POPEu 262      19.886 126.146  98.062  1.00  0.00           O
ATOM   9069  C22 POPEu 262      19.036 125.936  95.812  1.00  0.00           C
ATOM   9072  C3  POPEu 262      15.386 125.836  96.782  1.00  0.00           C
ATOM   9075  O31 POPEu 262      15.646 126.546  95.562  1.00  0.00           O
ATOM   9076  C31 POPEu 262      15.686 127.856  95.662  1.00  0.00           C
ATOM   9077  O32 POPEu 262      15.516 128.526  96.672  1.00  0.00           O
ATOM   9078  C32 POPEu 262      16.086 128.436  94.322  1.00  0.00           C
ATOM   9081  C23 POPEu 262      19.516 124.546  95.322  1.00  0.00           C
ATOM   9084  C24 POPEu 262      19.056 124.216  93.902  1.00  0.00           C
ATOM   9087  C25 POPEu 262      17.546 123.956  93.812  1.00  0.00           C
ATOM   9090  C26 POPEu 262      17.076 123.356  92.482  1.00  0.00           C
ATOM   9093  C27 POPEu 262      15.646 122.816  92.602  1.00  0.00           C
ATOM   9096  C28 POPEu 262      15.066 122.246  91.292  1.00  0.00           C
ATOM   9099  C29 POPEu 262      13.696 121.666  91.572  1.00  0.00           C
ATOM   9101 0C21 POPEu 262      13.226 120.466  91.192  1.00  0.00           C
ATOM   9103 1C21 POPEu 262      13.936 119.436  90.332  1.00  0.00           C
ATOM   9106 2C21 POPEu 262      14.516 118.256  91.132  1.00  0.00           C
ATOM   9109 3C21 POPEu 262      13.496 117.546  92.032  1.00  0.00           C
ATOM   9112 4C21 POPEu 262      13.996 116.176  92.492  1.00  0.00           C
ATOM   9115 5C21 POPEu 262      12.966 115.376  93.312  1.00  0.00           C
ATOM   9118 6C21 POPEu 262      13.416 113.926  93.392  1.00  0.00           C
ATOM   9121 7C21 POPEu 262      12.586 112.986  94.262  1.00  0.00           C
ATOM   9124 8C21 POPEu 262      13.166 111.566  94.272  1.00  0.00           C
ATOM   9128  C33 POPEu 262      14.996 128.166  93.282  1.00  0.00           C
ATOM   9131  C34 POPEu 262      13.726 128.996  93.512  1.00  0.00           C
ATOM   9134  C35 POPEu 262      13.006 129.316  92.202  1.00  0.00           C
ATOM   9137  C36 POPEu 262      13.666 130.466  91.442  1.00  0.00           C
ATOM   9140  C37 POPEu 262      13.126 130.626  90.022  1.00  0.00           C
ATOM   9143  C38 POPEu 262      13.706 131.856  89.332  1.00  0.00           C
ATOM   9146  C39 POPEu 262      15.036 131.606  88.622  1.00  0.00           C
ATOM   9149 0C31 POPEu 262      15.566 132.876  87.932  1.00  0.00           C
ATOM   9152 1C31 POPEu 262      16.596 132.586  86.832  1.00  0.00           C
ATOM   9155 2C31 POPEu 262      16.916 133.826  85.982  1.00  0.00           C
ATOM   9158 3C31 POPEu 262      17.746 133.466  84.742  1.00  0.00           C
ATOM   9161 4C31 POPEu 262      16.876 133.256  83.492  1.00  0.00           C
ATOM   9164 5C31 POPEu 262      17.666 132.636  82.332  1.00  0.00           C
ATOM   9167 6C31 POPEu 262      16.876 132.576  81.022  1.00  0.00           C
ATOM   9171  NH3 POPEv 263     115.236  19.286  57.442  1.00  0.00           N
ATOM   9175  C12 POPEv 263     115.616  20.636  56.912  1.00  0.00           C
ATOM   9178  C11 POPEv 263     116.986  20.576  56.262  1.00  0.00           C
ATOM   9181  P   POPEv 263     119.106  21.956  55.962  1.00  0.00           P
ATOM   9182  O13 POPEv 263     119.486  20.976  54.912  1.00  0.00           O
ATOM   9183  O14 POPEv 263     119.446  23.366  55.742  1.00  0.00           O
ATOM   9184  O11 POPEv 263     119.726  21.516  57.332  1.00  0.00           O
ATOM   9185  O12 POPEv 263     117.546  21.886  56.192  1.00  0.00           O
ATOM   9186  C1  POPEv 263     119.196  21.916  58.592  1.00  0.00           C
ATOM   9189  C2  POPEv 263     119.466  20.836  59.672  1.00  0.00           C
ATOM   9191  O21 POPEv 263     120.576  21.236  60.482  1.00  0.00           O
ATOM   9192  C21 POPEv 263     120.396  21.146  61.792  1.00  0.00           C
ATOM   9193  O22 POPEv 263     119.336  21.016  62.372  1.00  0.00           O
ATOM   9194  C22 POPEv 263     121.766  21.136  62.462  1.00  0.00           C
ATOM   9197  C3  POPEv 263     119.816  19.476  59.002  1.00  0.00           C
ATOM   9200  O31 POPEv 263     119.776  18.376  59.922  1.00  0.00           O
ATOM   9201  C31 POPEv 263     118.586  17.816  60.062  1.00  0.00           C
ATOM   9202  O32 POPEv 263     117.526  18.266  59.642  1.00  0.00           O
ATOM   9203  C32 POPEv 263     118.776  16.456  60.722  1.00  0.00           C
ATOM   9206  C23 POPEv 263     121.846  22.106  63.672  1.00  0.00           C
ATOM   9209  C24 POPEv 263     121.706  21.386  65.012  1.00  0.00           C
ATOM   9212  C25 POPEv 263     122.026  22.256  66.252  1.00  0.00           C
ATOM   9215  C26 POPEv 263     123.346  23.036  66.132  1.00  0.00           C
ATOM   9218  C27 POPEv 263     123.766  23.796  67.392  1.00  0.00           C
ATOM   9221  C28 POPEv 263     124.726  24.946  67.022  1.00  0.00           C
ATOM   9224  C29 POPEv 263     125.396  25.616  68.192  1.00  0.00           C
ATOM   9226 0C21 POPEv 263     125.126  26.836  68.682  1.00  0.00           C
ATOM   9228 1C21 POPEv 263     124.056  27.796  68.212  1.00  0.00           C
ATOM   9231 2C21 POPEv 263     123.276  28.436  69.372  1.00  0.00           C
ATOM   9234 3C21 POPEv 263     124.046  29.526  70.142  1.00  0.00           C
ATOM   9237 4C21 POPEv 263     123.306  29.986  71.402  1.00  0.00           C
ATOM   9240 5C21 POPEv 263     123.866  31.306  71.972  1.00  0.00           C
ATOM   9243 6C21 POPEv 263     123.136  31.766  73.242  1.00  0.00           C
ATOM   9246 7C21 POPEv 263     123.736  33.046  73.832  1.00  0.00           C
ATOM   9249 8C21 POPEv 263     123.076  33.466  75.142  1.00  0.00           C
ATOM   9253  C33 POPEv 263     117.986  16.356  62.042  1.00  0.00           C
ATOM   9256  C34 POPEv 263     118.546  17.256  63.162  1.00  0.00           C
ATOM   9259  C35 POPEv 263     119.936  16.816  63.652  1.00  0.00           C
ATOM   9262  C36 POPEv 263     120.296  17.416  65.022  1.00  0.00           C
ATOM   9265  C37 POPEv 263     121.576  16.796  65.602  1.00  0.00           C
ATOM   9268  C38 POPEv 263     121.826  17.126  67.082  1.00  0.00           C
ATOM   9271  C39 POPEv 263     120.826  16.436  68.032  1.00  0.00           C
ATOM   9274 0C31 POPEv 263     121.306  16.356  69.482  1.00  0.00           C
ATOM   9277 1C31 POPEv 263     120.436  15.426  70.352  1.00  0.00           C
ATOM   9280 2C31 POPEv 263     121.036  15.126  71.732  1.00  0.00           C
ATOM   9283 3C31 POPEv 263     120.946  16.286  72.742  1.00  0.00           C
ATOM   9286 4C31 POPEv 263     119.526  16.556  73.262  1.00  0.00           C
ATOM   9289 5C31 POPEv 263     119.536  17.466  74.502  1.00  0.00           C
ATOM   9292 6C31 POPEv 263     118.146  17.706  75.092  1.00  0.00           C
ATOM   9296  NH3 POPEw 264      72.576  80.286  56.282  1.00  0.00           N
ATOM   9300  C12 POPEw 264      71.956  81.246  55.322  1.00  0.00           C
ATOM   9303  C11 POPEw 264      70.506  81.526  55.672  1.00  0.00           C
ATOM   9306  P   POPEw 264      68.596  82.746  54.442  1.00  0.00           P
ATOM   9307  O13 POPEw 264      68.476  84.216  54.262  1.00  0.00           O
ATOM   9308  O14 POPEw 264      68.246  81.886  53.312  1.00  0.00           O
ATOM   9309  O11 POPEw 264      67.796  82.306  55.732  1.00  0.00           O
ATOM   9310  O12 POPEw 264      70.106  82.476  54.702  1.00  0.00           O
ATOM   9311  C1  POPEw 264      66.456  82.836  55.782  1.00  0.00           C
ATOM   9314  C2  POPEw 264      65.576  82.336  56.962  1.00  0.00           C
ATOM   9316  O21 POPEw 264      65.936  82.886  58.242  1.00  0.00           O
ATOM   9317  C21 POPEw 264      66.966  82.356  58.892  1.00  0.00           C
ATOM   9318  O22 POPEw 264      67.826  81.616  58.452  1.00  0.00           O
ATOM   9319  C22 POPEw 264      66.826  82.746  60.362  1.00  0.00           C
ATOM   9322  C3  POPEw 264      65.326  80.806  57.012  1.00  0.00           C
ATOM   9325  O31 POPEw 264      64.226  80.566  57.902  1.00  0.00           O
ATOM   9326  C31 POPEw 264      64.476  79.976  59.062  1.00  0.00           C
ATOM   9327  O32 POPEw 264      65.576  79.626  59.452  1.00  0.00           O
ATOM   9328  C32 POPEw 264      63.156  79.806  59.822  1.00  0.00           C
ATOM   9331  C23 POPEw 264      68.206  82.966  61.012  1.00  0.00           C
ATOM   9334  C24 POPEw 264      68.126  82.966  62.542  1.00  0.00           C
ATOM   9337  C25 POPEw 264      67.936  81.576  63.162  1.00  0.00           C
ATOM   9340  C26 POPEw 264      66.536  81.256  63.692  1.00  0.00           C
ATOM   9343  C27 POPEw 264      66.616  80.656  65.102  1.00  0.00           C
ATOM   9346  C28 POPEw 264      65.276  80.066  65.562  1.00  0.00           C
ATOM   9349  C29 POPEw 264      65.396  79.356  66.882  1.00  0.00           C
ATOM   9351 0C21 POPEw 264      64.896  79.766  68.062  1.00  0.00           C
ATOM   9353 1C21 POPEw 264      64.116  81.036  68.272  1.00  0.00           C
ATOM   9356 2C21 POPEw 264      63.656  81.226  69.742  1.00  0.00           C
ATOM   9359 3C21 POPEw 264      64.806  81.436  70.732  1.00  0.00           C
ATOM   9362 4C21 POPEw 264      64.376  81.486  72.202  1.00  0.00           C
ATOM   9365 5C21 POPEw 264      63.566  82.736  72.582  1.00  0.00           C
ATOM   9368 6C21 POPEw 264      64.386  84.036  72.592  1.00  0.00           C
ATOM   9371 7C21 POPEw 264      63.566  85.246  73.042  1.00  0.00           C
ATOM   9374 8C21 POPEw 264      64.396  86.516  73.212  1.00  0.00           C
ATOM   9378  C33 POPEw 264      63.266  79.936  61.352  1.00  0.00           C
ATOM   9381  C34 POPEw 264      62.066  79.296  62.052  1.00  0.00           C
ATOM   9384  C35 POPEw 264      62.296  79.206  63.562  1.00  0.00           C
ATOM   9387  C36 POPEw 264      61.396  78.246  64.332  1.00  0.00           C
ATOM   9390  C37 POPEw 264      61.646  78.416  65.842  1.00  0.00           C
ATOM   9393  C38 POPEw 264      60.916  77.406  66.722  1.00  0.00           C
ATOM   9396  C39 POPEw 264      61.176  77.666  68.212  1.00  0.00           C
ATOM   9399 0C31 POPEw 264      60.476  76.626  69.102  1.00  0.00           C
ATOM   9402 1C31 POPEw 264      60.316  77.076  70.562  1.00  0.00           C
ATOM   9405 2C31 POPEw 264      59.576  76.016  71.392  1.00  0.00           C
ATOM   9408 3C31 POPEw 264      58.716  76.576  72.532  1.00  0.00           C
ATOM   9411 4C31 POPEw 264      59.396  76.516  73.902  1.00  0.00           C
ATOM   9414 5C31 POPEw 264      58.436  76.956  75.012  1.00  0.00           C
ATOM   9417 6C31 POPEw 264      58.946  76.686  76.422  1.00  0.00           C
ATOM   9421  NH3 POPEx 265      11.866  28.196  98.162  1.00  0.00           N
ATOM   9425  C12 POPEx 265      13.286  27.686  98.112  1.00  0.00           C
ATOM   9428  C11 POPEx 265      13.526  26.606  97.022  1.00  0.00           C
ATOM   9431  P   POPEx 265      11.776  24.826  97.812  1.00  0.00           P
ATOM   9432  O13 POPEx 265      12.886  24.046  98.412  1.00  0.00           O
ATOM   9433  O14 POPEx 265      10.966  25.706  98.692  1.00  0.00           O
ATOM   9434  O11 POPEx 265      10.876  23.876  96.942  1.00  0.00           O
ATOM   9435  O12 POPEx 265      12.406  25.766  96.702  1.00  0.00           O
ATOM   9436  C1  POPEx 265      11.406  23.176  95.812  1.00  0.00           C
ATOM   9439  C2  POPEx 265      10.596  23.566  94.552  1.00  0.00           C
ATOM   9441  O21 POPEx 265      10.906  22.716  93.422  1.00  0.00           O
ATOM   9442  C21 POPEx 265      11.996  23.016  92.732  1.00  0.00           C
ATOM   9443  O22 POPEx 265      13.026  23.486  93.192  1.00  0.00           O
ATOM   9444  C22 POPEx 265      11.746  22.786  91.252  1.00  0.00           C
ATOM   9447  C3  POPEx 265      10.616  25.086  94.182  1.00  0.00           C
ATOM   9450  O31 POPEx 265       9.906  25.266  92.932  1.00  0.00           O
ATOM   9451  C31 POPEx 265       8.946  26.166  92.892  1.00  0.00           C
ATOM   9452  O32 POPEx 265       8.766  27.086  93.662  1.00  0.00           O
ATOM   9453  C32 POPEx 265       7.976  25.776  91.762  1.00  0.00           C
ATOM   9456  C23 POPEx 265      11.896  24.106  90.452  1.00  0.00           C
ATOM   9459  C24 POPEx 265      11.576  23.956  88.952  1.00  0.00           C
ATOM   9462  C25 POPEx 265      12.676  23.226  88.162  1.00  0.00           C
ATOM   9465  C26 POPEx 265      12.566  23.496  86.652  1.00  0.00           C
ATOM   9468  C27 POPEx 265      13.806  23.026  85.872  1.00  0.00           C
ATOM   9471  C28 POPEx 265      14.096  23.866  84.612  1.00  0.00           C
ATOM   9474  C29 POPEx 265      14.556  25.266  84.942  1.00  0.00           C
ATOM   9476 0C21 POPEx 265      14.896  26.196  84.042  1.00  0.00           C
ATOM   9478 1C21 POPEx 265      14.906  26.006  82.552  1.00  0.00           C
ATOM   9481 2C21 POPEx 265      16.276  26.346  81.932  1.00  0.00           C
ATOM   9484 3C21 POPEx 265      16.336  25.916  80.462  1.00  0.00           C
ATOM   9487 4C21 POPEx 265      17.586  26.376  79.702  1.00  0.00           C
ATOM   9490 5C21 POPEx 265      18.886  25.736  80.192  1.00  0.00           C
ATOM   9493 6C21 POPEx 265      19.986  25.836  79.122  1.00  0.00           C
ATOM   9496 7C21 POPEx 265      21.346  25.296  79.582  1.00  0.00           C
ATOM   9499 8C21 POPEx 265      22.406  25.326  78.472  1.00  0.00           C
ATOM   9503  C33 POPEx 265       7.696  26.916  90.752  1.00  0.00           C
ATOM   9506  C34 POPEx 265       6.306  26.776  90.132  1.00  0.00           C
ATOM   9509  C35 POPEx 265       5.266  27.626  90.872  1.00  0.00           C
ATOM   9512  C36 POPEx 265       3.816  27.196  90.592  1.00  0.00           C
ATOM   9515  C37 POPEx 265       2.766  28.186  91.122  1.00  0.00           C
ATOM   9518  C38 POPEx 265       2.806  29.596  90.502  1.00  0.00           C
ATOM   9521  C39 POPEx 265       2.616  29.616  88.982  1.00  0.00           C
ATOM   9524 0C31 POPEx 265       3.066  30.946  88.362  1.00  0.00           C
ATOM   9527 1C31 POPEx 265       3.426  30.776  86.892  1.00  0.00           C
ATOM   9530 2C31 POPEx 265       4.446  31.806  86.412  1.00  0.00           C
ATOM   9533 3C31 POPEx 265       5.006  31.476  85.032  1.00  0.00           C
ATOM   9536 4C31 POPEx 265       3.966  31.696  83.932  1.00  0.00           C
ATOM   9539 5C31 POPEx 265       4.426  31.136  82.582  1.00  0.00           C
ATOM   9542 6C31 POPEx 265       3.386  31.366  81.492  1.00  0.00           C
ATOM   9546  NH3 POPEy 266     133.096   6.116  98.332  1.00  0.00           N
ATOM   9550  C12 POPEy 266     131.816   5.336  98.532  1.00  0.00           C
ATOM   9553  C11 POPEy 266     130.536   6.086  98.132  1.00  0.00           C
ATOM   9556  P   POPEy 266     128.026   5.246  97.862  1.00  0.00           P
ATOM   9557  O13 POPEy 266     127.096   4.296  98.512  1.00  0.00           O
ATOM   9558  O14 POPEy 266     127.526   6.626  97.622  1.00  0.00           O
ATOM   9559  O11 POPEy 266     128.416   4.516  96.522  1.00  0.00           O
ATOM   9560  O12 POPEy 266     129.396   5.366  98.632  1.00  0.00           O
ATOM   9561  C1  POPEy 266     128.336   5.056  95.222  1.00  0.00           C
ATOM   9564  C2  POPEy 266     128.006   3.976  94.152  1.00  0.00           C
ATOM   9566  O21 POPEy 266     127.796   4.706  92.952  1.00  0.00           O
ATOM   9567  C21 POPEy 266     127.726   4.056  91.822  1.00  0.00           C
ATOM   9568  O22 POPEy 266     128.286   3.016  91.532  1.00  0.00           O
ATOM   9569  C22 POPEy 266     126.696   4.796  90.982  1.00  0.00           C
ATOM   9572  C3  POPEy 266     126.706   3.176  94.502  1.00  0.00           C
ATOM   9575  O31 POPEy 266     126.226   2.316  93.442  1.00  0.00           O
ATOM   9576  C31 POPEy 266     126.796   1.106  93.372  1.00  0.00           C
ATOM   9577  O32 POPEy 266     127.656   0.696  94.132  1.00  0.00           O
ATOM   9578  C32 POPEy 266     126.256   0.356  92.142  1.00  0.00           C
ATOM   9581  C23 POPEy 266     126.736   4.516  89.472  1.00  0.00           C
ATOM   9584  C24 POPEy 266     125.576   5.266  88.822  1.00  0.00           C
ATOM   9587  C25 POPEy 266     125.976   5.946  87.522  1.00  0.00           C
ATOM   9590  C26 POPEy 266     124.786   6.666  86.902  1.00  0.00           C
ATOM   9593  C27 POPEy 266     124.946   6.826  85.402  1.00  0.00           C
ATOM   9596  C28 POPEy 266     123.676   7.396  84.782  1.00  0.00           C
ATOM   9599  C29 POPEy 266     123.896   7.596  83.312  1.00  0.00           C
ATOM   9601 0C21 POPEy 266     123.326   6.886  82.342  1.00  0.00           C
ATOM   9603 1C21 POPEy 266     122.356   5.746  82.562  1.00  0.00           C
ATOM   9606 2C21 POPEy 266     122.146   4.926  81.282  1.00  0.00           C
ATOM   9609 3C21 POPEy 266     121.506   5.726  80.132  1.00  0.00           C
ATOM   9612 4C21 POPEy 266     121.646   5.016  78.782  1.00  0.00           C
ATOM   9615 5C21 POPEy 266     120.486   4.086  78.432  1.00  0.00           C
ATOM   9618 6C21 POPEy 266     119.196   4.866  78.112  1.00  0.00           C
ATOM   9621 7C21 POPEy 266     118.036   3.956  77.692  1.00  0.00           C
ATOM   9624 8C21 POPEy 266     116.706   4.706  77.612  1.00  0.00           C
ATOM   9628  C33 POPEy 266     126.676  -1.134  92.072  1.00  0.00           C
ATOM   9631  C34 POPEy 266     126.516  -1.794  90.692  1.00  0.00           C
ATOM   9634  C35 POPEy 266     125.066  -1.934  90.172  1.00  0.00           C
ATOM   9637  C36 POPEy 266     124.996  -2.856  88.942  1.00  0.00           C
ATOM   9640  C37 POPEy 266     123.746  -2.636  88.062  1.00  0.00           C
ATOM   9643  C38 POPEy 266     123.676  -3.626  86.882  1.00  0.00           C
ATOM   9646  C39 POPEy 266     122.546  -3.336  85.872  1.00  0.00           C
ATOM   9649 0C31 POPEy 266     122.806  -2.186  84.882  1.00  0.00           C
ATOM   9652 1C31 POPEy 266     121.546  -1.834  84.062  1.00  0.00           C
ATOM   9655 2C31 POPEy 266     121.716  -1.924  82.532  1.00  0.00           C
ATOM   9658 3C31 POPEy 266     122.486  -0.734  81.942  1.00  0.00           C
ATOM   9661 4C31 POPEy 266     122.396  -0.664  80.402  1.00  0.00           C
ATOM   9664 5C31 POPEy 266     122.886   0.696  79.872  1.00  0.00           C
ATOM   9667 6C31 POPEy 266     122.996   0.826  78.352  1.00  0.00           C
ATOM   9671  NH3 POPEz 267     116.156  53.326 102.192  1.00  0.00           N
ATOM   9675  C12 POPEz 267     116.986  53.406 103.432  1.00  0.00           C
ATOM   9678  C11 POPEz 267     118.086  52.336 103.402  1.00  0.00           C
ATOM   9681  P   POPEz 267     117.816  50.076 102.182  1.00  0.00           P
ATOM   9682  O13 POPEz 267     117.336  50.726 100.962  1.00  0.00           O
ATOM   9683  O14 POPEz 267     119.256  49.726 102.252  1.00  0.00           O
ATOM   9684  O11 POPEz 267     116.916  48.816 102.462  1.00  0.00           O
ATOM   9685  O12 POPEz 267     117.486  51.026 103.392  1.00  0.00           O
ATOM   9686  C1  POPEz 267     117.036  47.676 101.592  1.00  0.00           C
ATOM   9689  C2  POPEz 267     115.786  47.446 100.672  1.00  0.00           C
ATOM   9691  O21 POPEz 267     116.196  46.976  99.372  1.00  0.00           O
ATOM   9692  C21 POPEz 267     116.686  45.746  99.352  1.00  0.00           C
ATOM   9693  O22 POPEz 267     117.006  45.076 100.322  1.00  0.00           O
ATOM   9694  C22 POPEz 267     116.746  45.276  97.892  1.00  0.00           C
ATOM   9697  C3  POPEz 267     114.896  48.696 100.432  1.00  0.00           C
ATOM   9700  O31 POPEz 267     113.666  48.336  99.772  1.00  0.00           O
ATOM   9701  C31 POPEz 267     113.586  48.226  98.432  1.00  0.00           C
ATOM   9702  O32 POPEz 267     112.946  47.346  97.872  1.00  0.00           O
ATOM   9703  C32 POPEz 267     114.176  49.416  97.682  1.00  0.00           C
ATOM   9706  C23 POPEz 267     117.616  44.016  97.632  1.00  0.00           C
ATOM   9709  C24 POPEz 267     116.976  43.046  96.622  1.00  0.00           C
ATOM   9712  C25 POPEz 267     116.586  43.636  95.252  1.00  0.00           C
ATOM   9715  C26 POPEz 267     117.416  43.106  94.072  1.00  0.00           C
ATOM   9718  C27 POPEz 267     116.856  43.516  92.702  1.00  0.00           C
ATOM   9721  C28 POPEz 267     117.716  43.006  91.532  1.00  0.00           C
ATOM   9724  C29 POPEz 267     116.966  42.916  90.222  1.00  0.00           C
ATOM   9726 0C21 POPEz 267     117.336  43.426  89.032  1.00  0.00           C
ATOM   9728 1C21 POPEz 267     118.556  44.256  88.732  1.00  0.00           C
ATOM   9731 2C21 POPEz 267     119.676  43.476  88.012  1.00  0.00           C
ATOM   9734 3C21 POPEz 267     120.826  44.406  87.582  1.00  0.00           C
ATOM   9737 4C21 POPEz 267     122.076  43.686  87.052  1.00  0.00           C
ATOM   9740 5C21 POPEz 267     121.796  42.776  85.842  1.00  0.00           C
ATOM   9743 6C21 POPEz 267     123.076  42.236  85.182  1.00  0.00           C
ATOM   9746 7C21 POPEz 267     122.776  41.196  84.092  1.00  0.00           C
ATOM   9749 8C21 POPEz 267     123.996  40.506  83.492  1.00  0.00           C
ATOM   9753  C33 POPEz 267     115.586  49.166  97.112  1.00  0.00           C
ATOM   9756  C34 POPEz 267     116.196  50.416  96.462  1.00  0.00           C
ATOM   9759  C35 POPEz 267     115.426  50.906  95.222  1.00  0.00           C
ATOM   9762  C36 POPEz 267     115.426  49.916  94.052  1.00  0.00           C
ATOM   9765  C37 POPEz 267     114.586  50.396  92.862  1.00  0.00           C
ATOM   9768  C38 POPEz 267     114.766  49.446  91.662  1.00  0.00           C
ATOM   9771  C39 POPEz 267     113.816  49.716  90.482  1.00  0.00           C
ATOM   9774 0C31 POPEz 267     114.026  51.076  89.792  1.00  0.00           C
ATOM   9777 1C31 POPEz 267     113.226  51.176  88.482  1.00  0.00           C
ATOM   9780 2C31 POPEz 267     112.916  52.616  88.082  1.00  0.00           C
ATOM   9783 3C31 POPEz 267     112.146  52.716  86.762  1.00  0.00           C
ATOM   9786 4C31 POPEz 267     111.826  54.176  86.412  1.00  0.00           C
ATOM   9789 5C31 POPEz 267     110.806  54.336  85.282  1.00  0.00           C
ATOM   9792 6C31 POPEz 267     110.406  55.796  85.062  1.00  0.00           C
ATOM   9796  NH3 POPE0 268      75.716 115.436  59.482  1.00  0.00           N
ATOM   9800  C12 POPE0 268      74.736 116.406  58.872  1.00  0.00           C
ATOM   9803  C11 POPE0 268      73.946 117.086  60.002  1.00  0.00           C
ATOM   9806  P   POPE0 268      72.386 119.036  60.652  1.00  0.00           P
ATOM   9807  O13 POPE0 268      73.076 120.346  60.602  1.00  0.00           O
ATOM   9808  O14 POPE0 268      70.926 119.036  60.432  1.00  0.00           O
ATOM   9809  O11 POPE0 268      72.686 118.286  62.012  1.00  0.00           O
ATOM   9810  O12 POPE0 268      73.036 118.096  59.542  1.00  0.00           O
ATOM   9811  C1  POPE0 268      73.686 118.676  62.952  1.00  0.00           C
ATOM   9814  C2  POPE0 268      73.966 117.516  63.962  1.00  0.00           C
ATOM   9816  O21 POPE0 268      74.446 117.896  65.262  1.00  0.00           O
ATOM   9817  C21 POPE0 268      75.476 118.716  65.372  1.00  0.00           C
ATOM   9818  O22 POPE0 268      75.956 119.406  64.502  1.00  0.00           O
ATOM   9819  C22 POPE0 268      76.046 118.626  66.792  1.00  0.00           C
ATOM   9822  C3  POPE0 268      74.916 116.446  63.362  1.00  0.00           C
ATOM   9825  O31 POPE0 268      74.976 115.236  64.152  1.00  0.00           O
ATOM   9826  C31 POPE0 268      76.106 115.106  64.832  1.00  0.00           C
ATOM   9827  O32 POPE0 268      76.926 115.976  65.042  1.00  0.00           O
ATOM   9828  C32 POPE0 268      76.266 113.646  65.232  1.00  0.00           C
ATOM   9831  C23 POPE0 268      75.006 118.756  67.922  1.00  0.00           C
ATOM   9834  C24 POPE0 268      75.546 118.246  69.272  1.00  0.00           C
ATOM   9837  C25 POPE0 268      74.446 118.276  70.332  1.00  0.00           C
ATOM   9840  C26 POPE0 268      74.866 117.716  71.702  1.00  0.00           C
ATOM   9843  C27 POPE0 268      73.676 117.816  72.672  1.00  0.00           C
ATOM   9846  C28 POPE0 268      74.006 117.416  74.112  1.00  0.00           C
ATOM   9849  C29 POPE0 268      72.876 117.876  75.002  1.00  0.00           C
ATOM   9851 0C21 POPE0 268      71.996 117.106  75.642  1.00  0.00           C
ATOM   9853 1C21 POPE0 268      71.976 115.596  75.642  1.00  0.00           C
ATOM   9856 2C21 POPE0 268      70.946 115.056  76.652  1.00  0.00           C
ATOM   9859 3C21 POPE0 268      69.496 115.256  76.192  1.00  0.00           C
ATOM   9862 4C21 POPE0 268      68.576 115.866  77.272  1.00  0.00           C
ATOM   9865 5C21 POPE0 268      68.466 115.006  78.532  1.00  0.00           C
ATOM   9868 6C21 POPE0 268      67.316 115.456  79.442  1.00  0.00           C
ATOM   9871 7C21 POPE0 268      67.266 114.686  80.772  1.00  0.00           C
ATOM   9874 8C21 POPE0 268      66.056 115.036  81.642  1.00  0.00           C
ATOM   9878  C33 POPE0 268      77.586 113.406  66.012  1.00  0.00           C
ATOM   9881  C34 POPE0 268      77.526 113.946  67.442  1.00  0.00           C
ATOM   9884  C35 POPE0 268      78.876 113.846  68.162  1.00  0.00           C
ATOM   9887  C36 POPE0 268      78.806 114.416  69.582  1.00  0.00           C
ATOM   9890  C37 POPE0 268      78.306 113.406  70.622  1.00  0.00           C
ATOM   9893  C38 POPE0 268      78.036 114.096  71.962  1.00  0.00           C
ATOM   9896  C39 POPE0 268      77.996 113.156  73.162  1.00  0.00           C
ATOM   9899 0C31 POPE0 268      77.836 113.956  74.462  1.00  0.00           C
ATOM   9902 1C31 POPE0 268      77.856 113.106  75.742  1.00  0.00           C
ATOM   9905 2C31 POPE0 268      77.716 113.966  77.002  1.00  0.00           C
ATOM   9908 3C31 POPE0 268      76.316 114.596  77.162  1.00  0.00           C
ATOM   9911 4C31 POPE0 268      76.256 115.616  78.312  1.00  0.00           C
ATOM   9914 5C31 POPE0 268      74.906 116.336  78.382  1.00  0.00           C
ATOM   9917 6C31 POPE0 268      74.856 117.436  79.442  1.00  0.00           C
ATOM   9921  NH3 POPE1 269     137.488  60.536  99.922  1.00  0.00           N
ATOM   9925  C12 POPE1 269     136.156  60.616 100.612  1.00  0.00           C
ATOM   9928  C11 POPE1 269     135.216  61.606  99.902  1.00  0.00           C
ATOM   9931  P   POPE1 269     132.646  62.016  99.822  1.00  0.00           P
ATOM   9932  O13 POPE1 269     131.396  61.236  99.962  1.00  0.00           O
ATOM   9933  O14 POPE1 269     132.816  63.116 100.792  1.00  0.00           O
ATOM   9934  O11 POPE1 269     132.706  62.636  98.372  1.00  0.00           O
ATOM   9935  O12 POPE1 269     133.896  61.066  99.902  1.00  0.00           O
ATOM   9936  C1  POPE1 269     132.206  61.966  97.222  1.00  0.00           C
ATOM   9939  C2  POPE1 269     133.306  61.116  96.532  1.00  0.00           C
ATOM   9941  O21 POPE1 269     133.296  61.456  95.132  1.00  0.00           O
ATOM   9942  C21 POPE1 269     134.436  61.286  94.502  1.00  0.00           C
ATOM   9943  O22 POPE1 269     135.506  60.986  95.012  1.00  0.00           O
ATOM   9944  C22 POPE1 269     134.156  61.526  93.012  1.00  0.00           C
ATOM   9947  C3  POPE1 269     133.106  59.586  96.752  1.00  0.00           C
ATOM   9950  O31 POPE1 269     133.256  58.836  95.532  1.00  0.00           O
ATOM   9951  C31 POPE1 269     132.576  57.716  95.432  1.00  0.00           C
ATOM   9952  O32 POPE1 269     131.866  57.226  96.292  1.00  0.00           O
ATOM   9953  C32 POPE1 269     132.816  57.116  94.032  1.00  0.00           C
ATOM   9956  C23 POPE1 269     135.376  61.466  92.082  1.00  0.00           C
ATOM   9959  C24 POPE1 269     135.766  60.036  91.672  1.00  0.00           C
ATOM   9962  C25 POPE1 269     136.666  60.036  90.422  1.00  0.00           C
ATOM   9965  C26 POPE1 269     135.846  60.096  89.132  1.00  0.00           C
ATOM   9968  C27 POPE1 269     136.576  60.796  87.972  1.00  0.00           C
ATOM   9971  C28 POPE1 269     135.686  60.906  86.722  1.00  0.00           C
ATOM   9974  C29 POPE1 269     136.336  61.736  85.652  1.00  0.00           C
ATOM   9976 0C21 POPE1 269     135.996  61.736  84.352  1.00  0.00           C
ATOM   9978 1C21 POPE1 269     134.906  60.906  83.712  1.00  0.00           C
ATOM   9981 2C21 POPE1 269     135.456  59.956  82.642  1.00  0.00           C
ATOM   9984 3C21 POPE1 269     136.256  58.766  83.202  1.00  0.00           C
ATOM   9987 4C21 POPE1 269     136.706  57.786  82.102  1.00  0.00           C
ATOM   9990 5C21 POPE1 269     137.768  58.396  81.192  1.00  0.00           C
ATOM   9993 6C21 POPE1 269     138.288  57.446  80.102  1.00  0.00           C
ATOM   9996 7C21 POPE1 269     139.168  58.226  79.112  1.00  0.00           C
ATOM   9999 8C21 POPE1 269     139.578  57.466  77.862  1.00  0.00           C
ATOM  10003  C33 POPE1 269     131.536  56.706  93.262  1.00  0.00           C
ATOM  10006  C34 POPE1 269     131.476  57.256  91.832  1.00  0.00           C
ATOM  10009  C35 POPE1 269     131.186  58.766  91.772  1.00  0.00           C
ATOM  10012  C36 POPE1 269     131.356  59.296  90.342  1.00  0.00           C
ATOM  10015  C37 POPE1 269     131.056  60.786  90.162  1.00  0.00           C
ATOM  10018  C38 POPE1 269     130.676  61.086  88.702  1.00  0.00           C
ATOM  10021  C39 POPE1 269     130.466  62.566  88.372  1.00  0.00           C
ATOM  10024 0C31 POPE1 269     130.016  62.756  86.922  1.00  0.00           C
ATOM  10027 1C31 POPE1 269     129.956  64.226  86.492  1.00  0.00           C
ATOM  10030 2C31 POPE1 269     129.816  64.366  84.972  1.00  0.00           C
ATOM  10033 3C31 POPE1 269     129.746  65.826  84.502  1.00  0.00           C
ATOM  10036 4C31 POPE1 269     128.426  66.536  84.822  1.00  0.00           C
ATOM  10039 5C31 POPE1 269     127.196  65.986  84.072  1.00  0.00           C
ATOM  10042 6C31 POPE1 269     125.936  66.786  84.372  1.00  0.00           C
ATOM  10046  NH3 POPE2 270       5.346 105.316 102.562  1.00  0.00           N
ATOM  10050  C12 POPE2 270       3.866 105.226 102.282  1.00  0.00           C
ATOM  10053  C11 POPE2 270       3.096 104.656 103.492  1.00  0.00           C
ATOM  10056  P   POPE2 270       0.736 103.426 103.582  1.00  0.00           P
ATOM  10057  O13 POPE2 270       1.166 102.776 104.832  1.00  0.00           O
ATOM  10058  O14 POPE2 270      -0.686 103.816 103.512  1.00  0.00           O
ATOM  10059  O11 POPE2 270       0.976 102.396 102.402  1.00  0.00           O
ATOM  10060  O12 POPE2 270       1.696 104.646 103.232  1.00  0.00           O
ATOM  10061  C1  POPE2 270       1.556 102.826 101.162  1.00  0.00           C
ATOM  10064  C2  POPE2 270       0.846 102.206  99.922  1.00  0.00           C
ATOM  10066  O21 POPE2 270       1.116 103.006  98.762  1.00  0.00           O
ATOM  10067  C21 POPE2 270       2.346 103.006  98.282  1.00  0.00           C
ATOM  10068  O22 POPE2 270       3.276 102.346  98.702  1.00  0.00           O
ATOM  10069  C22 POPE2 270       2.406 103.996  97.132  1.00  0.00           C
ATOM  10072  C3  POPE2 270      -0.686 102.186 100.112  1.00  0.00           C
ATOM  10075  O31 POPE2 270      -1.326 101.356  99.102  1.00  0.00           O
ATOM  10076  C31 POPE2 270      -2.216 101.976  98.322  1.00  0.00           C
ATOM  10077  O32 POPE2 270      -2.536 103.146  98.382  1.00  0.00           O
ATOM  10078  C32 POPE2 270      -2.886 100.956  97.402  1.00  0.00           C
ATOM  10081  C23 POPE2 270       2.816 103.356  95.782  1.00  0.00           C
ATOM  10084  C24 POPE2 270       2.486 104.276  94.602  1.00  0.00           C
ATOM  10087  C25 POPE2 270       3.526 105.386  94.422  1.00  0.00           C
ATOM  10090  C26 POPE2 270       2.966 106.596  93.662  1.00  0.00           C
ATOM  10093  C27 POPE2 270       4.046 107.616  93.262  1.00  0.00           C
ATOM  10096  C28 POPE2 270       4.716 107.306  91.902  1.00  0.00           C
ATOM  10099  C29 POPE2 270       3.786 107.576  90.742  1.00  0.00           C
ATOM  10101 0C21 POPE2 270       4.006 108.396  89.702  1.00  0.00           C
ATOM  10103 1C21 POPE2 270       5.256 109.196  89.442  1.00  0.00           C
ATOM  10106 2C21 POPE2 270       6.366 108.296  88.882  1.00  0.00           C
ATOM  10109 3C21 POPE2 270       7.626 109.006  88.352  1.00  0.00           C
ATOM  10112 4C21 POPE2 270       8.526 107.976  87.652  1.00  0.00           C
ATOM  10115 5C21 POPE2 270       9.676 108.556  86.832  1.00  0.00           C
ATOM  10118 6C21 POPE2 270      10.356 107.456  85.992  1.00  0.00           C
ATOM  10121 7C21 POPE2 270      11.276 108.026  84.922  1.00  0.00           C
ATOM  10124 8C21 POPE2 270      12.006 106.956  84.102  1.00  0.00           C
ATOM  10128  C33 POPE2 270      -3.466 101.586  96.102  1.00  0.00           C
ATOM  10131  C34 POPE2 270      -4.776 100.926  95.652  1.00  0.00           C
ATOM  10134  C35 POPE2 270      -4.726  99.416  95.422  1.00  0.00           C
ATOM  10137  C36 POPE2 270      -3.986  98.966  94.142  1.00  0.00           C
ATOM  10140  C37 POPE2 270      -4.546  97.626  93.632  1.00  0.00           C
ATOM  10143  C38 POPE2 270      -3.756  96.996  92.482  1.00  0.00           C
ATOM  10146  C39 POPE2 270      -3.636  97.906  91.252  1.00  0.00           C
ATOM  10149 0C31 POPE2 270      -3.066  97.176  90.032  1.00  0.00           C
ATOM  10152 1C31 POPE2 270      -3.176  98.046  88.772  1.00  0.00           C
ATOM  10155 2C31 POPE2 270      -2.796  97.326  87.462  1.00  0.00           C
ATOM  10158 3C31 POPE2 270      -3.796  96.226  87.082  1.00  0.00           C
ATOM  10161 4C31 POPE2 270      -3.666  95.796  85.612  1.00  0.00           C
ATOM  10164 5C31 POPE2 270      -5.026  95.446  85.002  1.00  0.00           C
ATOM  10167 6C31 POPE2 270      -4.966  95.046  83.522  1.00  0.00           C
ATOM  10171  NH3 POPE3 271      12.356  87.506  62.772  1.00  0.00           N
ATOM  10175  C12 POPE3 271      10.996  87.456  62.122  1.00  0.00           C
ATOM  10178  C11 POPE3 271      10.526  85.996  61.892  1.00  0.00           C
ATOM  10181  P   POPE3 271       7.936  86.466  61.842  1.00  0.00           P
ATOM  10182  O13 POPE3 271       6.766  85.596  61.552  1.00  0.00           O
ATOM  10183  O14 POPE3 271       7.856  87.886  61.462  1.00  0.00           O
ATOM  10184  O11 POPE3 271       8.206  86.406  63.402  1.00  0.00           O
ATOM  10185  O12 POPE3 271       9.266  85.896  61.192  1.00  0.00           O
ATOM  10186  C1  POPE3 271       7.436  85.516  64.212  1.00  0.00           C
ATOM  10189  C2  POPE3 271       8.116  85.386  65.582  1.00  0.00           C
ATOM  10191  O21 POPE3 271       7.356  84.476  66.412  1.00  0.00           O
ATOM  10192  C21 POPE3 271       8.106  83.766  67.252  1.00  0.00           C
ATOM  10193  O22 POPE3 271       9.316  83.786  67.302  1.00  0.00           O
ATOM  10194  C22 POPE3 271       7.176  82.896  68.102  1.00  0.00           C
ATOM  10197  C3  POPE3 271       8.226  86.796  66.242  1.00  0.00           C
ATOM  10200  O31 POPE3 271       8.916  86.776  67.512  1.00  0.00           O
ATOM  10201  C31 POPE3 271      10.246  86.776  67.432  1.00  0.00           C
ATOM  10202  O32 POPE3 271      10.886  86.766  66.392  1.00  0.00           O
ATOM  10203  C32 POPE3 271      10.826  86.876  68.832  1.00  0.00           C
ATOM  10206  C23 POPE3 271       7.916  81.866  68.982  1.00  0.00           C
ATOM  10209  C24 POPE3 271       7.196  81.576  70.312  1.00  0.00           C
ATOM  10212  C25 POPE3 271       8.096  81.906  71.512  1.00  0.00           C
ATOM  10215  C26 POPE3 271       7.426  81.726  72.872  1.00  0.00           C
ATOM  10218  C27 POPE3 271       8.176  82.496  73.972  1.00  0.00           C
ATOM  10221  C28 POPE3 271       7.676  82.206  75.392  1.00  0.00           C
ATOM  10224  C29 POPE3 271       8.386  81.026  76.012  1.00  0.00           C
ATOM  10226 0C21 POPE3 271       9.166  81.036  77.112  1.00  0.00           C
ATOM  10228 1C21 POPE3 271       9.486  82.226  77.982  1.00  0.00           C
ATOM  10231 2C21 POPE3 271       8.606  82.276  79.252  1.00  0.00           C
ATOM  10234 3C21 POPE3 271       8.806  81.086  80.202  1.00  0.00           C
ATOM  10237 4C21 POPE3 271       7.846  81.126  81.402  1.00  0.00           C
ATOM  10240 5C21 POPE3 271       7.676  79.756  82.062  1.00  0.00           C
ATOM  10243 6C21 POPE3 271       6.756  79.786  83.292  1.00  0.00           C
ATOM  10246 7C21 POPE3 271       6.406  78.376  83.782  1.00  0.00           C
ATOM  10249 8C21 POPE3 271       5.416  78.366  84.952  1.00  0.00           C
ATOM  10253  C33 POPE3 271      10.616  85.596  69.682  1.00  0.00           C
ATOM  10256  C34 POPE3 271      10.936  85.846  71.162  1.00  0.00           C
ATOM  10259  C35 POPE3 271      12.416  86.096  71.452  1.00  0.00           C
ATOM  10262  C36 POPE3 271      12.676  87.096  72.592  1.00  0.00           C
ATOM  10265  C37 POPE3 271      14.176  87.366  72.742  1.00  0.00           C
ATOM  10268  C38 POPE3 271      14.536  88.526  73.682  1.00  0.00           C
ATOM  10271  C39 POPE3 271      14.406  88.206  75.182  1.00  0.00           C
ATOM  10274 0C31 POPE3 271      15.246  86.996  75.602  1.00  0.00           C
ATOM  10277 1C31 POPE3 271      15.696  87.046  77.062  1.00  0.00           C
ATOM  10280 2C31 POPE3 271      16.496  85.786  77.462  1.00  0.00           C
ATOM  10283 3C31 POPE3 271      15.726  84.886  78.432  1.00  0.00           C
ATOM  10286 4C31 POPE3 271      15.756  85.426  79.862  1.00  0.00           C
ATOM  10289 5C31 POPE3 271      14.736  84.766  80.792  1.00  0.00           C
ATOM  10292 6C31 POPE3 271      14.776  85.376  82.192  1.00  0.00           C
ATOM  10296  NH3 POPE4 272      75.366  99.386  58.332  1.00  0.00           N
ATOM  10300  C12 POPE4 272      74.666  99.206  57.002  1.00  0.00           C
ATOM  10303  C11 POPE4 272      73.346  99.986  56.912  1.00  0.00           C
ATOM  10306  P   POPE4 272      72.226 102.286  56.412  1.00  0.00           P
ATOM  10307  O13 POPE4 272      72.606 103.716  56.522  1.00  0.00           O
ATOM  10308  O14 POPE4 272      71.626 101.846  55.132  1.00  0.00           O
ATOM  10309  O11 POPE4 272      71.336 101.826  57.642  1.00  0.00           O
ATOM  10310  O12 POPE4 272      73.536 101.396  56.682  1.00  0.00           O
ATOM  10311  C1  POPE4 272      71.636 102.336  58.952  1.00  0.00           C
ATOM  10314  C2  POPE4 272      71.026 101.436  60.072  1.00  0.00           C
ATOM  10316  O21 POPE4 272      71.856 101.386  61.232  1.00  0.00           O
ATOM  10317  C21 POPE4 272      73.096 100.936  61.222  1.00  0.00           C
ATOM  10318  O22 POPE4 272      73.696 100.386  60.312  1.00  0.00           O
ATOM  10319  C22 POPE4 272      73.636 101.236  62.622  1.00  0.00           C
ATOM  10322  C3  POPE4 272      70.576 100.026  59.582  1.00  0.00           C
ATOM  10325  O31 POPE4 272      70.616  99.026  60.632  1.00  0.00           O
ATOM  10326  C31 POPE4 272      69.496  98.956  61.352  1.00  0.00           C
ATOM  10327  O32 POPE4 272      68.476  99.576  61.112  1.00  0.00           O
ATOM  10328  C32 POPE4 272      69.666  97.936  62.482  1.00  0.00           C
ATOM  10331  C23 POPE4 272      75.006 100.606  62.952  1.00  0.00           C
ATOM  10334  C24 POPE4 272      75.536 101.096  64.312  1.00  0.00           C
ATOM  10337  C25 POPE4 272      74.606 100.766  65.482  1.00  0.00           C
ATOM  10340  C26 POPE4 272      75.306 100.886  66.842  1.00  0.00           C
ATOM  10343  C27 POPE4 272      74.326 100.806  68.022  1.00  0.00           C
ATOM  10346  C28 POPE4 272      75.016 100.316  69.312  1.00  0.00           C
ATOM  10349  C29 POPE4 272      74.156 100.536  70.532  1.00  0.00           C
ATOM  10351 0C21 POPE4 272      73.496  99.606  71.242  1.00  0.00           C
ATOM  10353 1C21 POPE4 272      73.466  98.116  71.012  1.00  0.00           C
ATOM  10356 2C21 POPE4 272      73.186  97.356  72.332  1.00  0.00           C
ATOM  10359 3C21 POPE4 272      74.406  97.266  73.262  1.00  0.00           C
ATOM  10362 4C21 POPE4 272      74.096  96.736  74.672  1.00  0.00           C
ATOM  10365 5C21 POPE4 272      73.196  95.496  74.712  1.00  0.00           C
ATOM  10368 6C21 POPE4 272      73.716  94.306  73.892  1.00  0.00           C
ATOM  10371 7C21 POPE4 272      72.656  93.226  73.682  1.00  0.00           C
ATOM  10374 8C21 POPE4 272      73.096  92.166  72.682  1.00  0.00           C
ATOM  10378  C33 POPE4 272      69.126  98.396  63.852  1.00  0.00           C
ATOM  10381  C34 POPE4 272      69.736  97.596  65.012  1.00  0.00           C
ATOM  10384  C35 POPE4 272      69.516  98.226  66.392  1.00  0.00           C
ATOM  10387  C36 POPE4 272      68.466  97.506  67.242  1.00  0.00           C
ATOM  10390  C37 POPE4 272      68.546  97.936  68.712  1.00  0.00           C
ATOM  10393  C38 POPE4 272      67.816  96.966  69.652  1.00  0.00           C
ATOM  10396  C39 POPE4 272      67.866  97.356  71.132  1.00  0.00           C
ATOM  10399 0C31 POPE4 272      69.286  97.456  71.712  1.00  0.00           C
ATOM  10402 1C31 POPE4 272      69.266  98.006  73.152  1.00  0.00           C
ATOM  10405 2C31 POPE4 272      68.886  96.956  74.202  1.00  0.00           C
ATOM  10408 3C31 POPE4 272      68.766  97.586  75.602  1.00  0.00           C
ATOM  10411 4C31 POPE4 272      69.006  96.576  76.732  1.00  0.00           C
ATOM  10414 5C31 POPE4 272      68.766  97.166  78.122  1.00  0.00           C
ATOM  10417 6C31 POPE4 272      69.416  96.346  79.232  1.00  0.00           C
ATOM  10421  NH3 POPE5 273      70.106  -2.786 102.632  1.00  0.00           N
ATOM  10425  C12 POPE5 273      70.216  -1.634 103.582  1.00  0.00           C
ATOM  10428  C11 POPE5 273      70.496  -0.414 102.722  1.00  0.00           C
ATOM  10431  P   POPE5 273      71.666   1.856 102.732  1.00  0.00           P
ATOM  10432  O13 POPE5 273      71.056   3.156 103.032  1.00  0.00           O
ATOM  10433  O14 POPE5 273      73.116   1.666 102.932  1.00  0.00           O
ATOM  10434  O11 POPE5 273      71.346   1.486 101.252  1.00  0.00           O
ATOM  10435  O12 POPE5 273      70.926   0.696 103.512  1.00  0.00           O
ATOM  10436  C1  POPE5 273      70.246   2.066 100.572  1.00  0.00           C
ATOM  10439  C2  POPE5 273      70.156   1.346  99.232  1.00  0.00           C
ATOM  10441  O21 POPE5 273      69.336   2.146  98.392  1.00  0.00           O
ATOM  10442  C21 POPE5 273      69.716   2.546  97.172  1.00  0.00           C
ATOM  10443  O22 POPE5 273      69.016   3.256  96.472  1.00  0.00           O
ATOM  10444  C22 POPE5 273      71.076   1.986  96.702  1.00  0.00           C
ATOM  10447  C3  POPE5 273      69.586  -0.084  99.382  1.00  0.00           C
ATOM  10450  O31 POPE5 273      69.516  -0.734  98.102  1.00  0.00           O
ATOM  10451  C31 POPE5 273      68.346  -0.654  97.492  1.00  0.00           C
ATOM  10452  O32 POPE5 273      67.346  -0.124  97.942  1.00  0.00           O
ATOM  10453  C32 POPE5 273      68.406  -1.324  96.132  1.00  0.00           C
ATOM  10456  C23 POPE5 273      71.426   2.316  95.232  1.00  0.00           C
ATOM  10459  C24 POPE5 273      71.316   1.096  94.302  1.00  0.00           C
ATOM  10462  C25 POPE5 273      71.576   1.426  92.832  1.00  0.00           C
ATOM  10465  C26 POPE5 273      70.506   2.326  92.192  1.00  0.00           C
ATOM  10468  C27 POPE5 273      70.756   2.636  90.712  1.00  0.00           C
ATOM  10471  C28 POPE5 273      69.766   3.676  90.162  1.00  0.00           C
ATOM  10474  C29 POPE5 273      69.756   3.686  88.652  1.00  0.00           C
ATOM  10476 0C21 POPE5 273      70.026   4.716  87.832  1.00  0.00           C
ATOM  10478 1C21 POPE5 273      70.436   6.106  88.232  1.00  0.00           C
ATOM  10481 2C21 POPE5 273      71.126   6.846  87.072  1.00  0.00           C
ATOM  10484 3C21 POPE5 273      71.426   8.316  87.392  1.00  0.00           C
ATOM  10487 4C21 POPE5 273      72.276   9.046  86.332  1.00  0.00           C
ATOM  10490 5C21 POPE5 273      71.796   8.856  84.892  1.00  0.00           C
ATOM  10493 6C21 POPE5 273      72.596   9.686  83.872  1.00  0.00           C
ATOM  10496 7C21 POPE5 273      72.496   9.116  82.452  1.00  0.00           C
ATOM  10499 8C21 POPE5 273      73.216   9.966  81.402  1.00  0.00           C
ATOM  10503  C33 POPE5 273      67.236  -0.904  95.212  1.00  0.00           C
ATOM  10506  C34 POPE5 273      67.646  -0.974  93.742  1.00  0.00           C
ATOM  10509  C35 POPE5 273      66.546  -0.584  92.752  1.00  0.00           C
ATOM  10512  C36 POPE5 273      67.106  -0.244  91.372  1.00  0.00           C
ATOM  10515  C37 POPE5 273      66.026  -0.344  90.282  1.00  0.00           C
ATOM  10518  C38 POPE5 273      66.536   0.046  88.882  1.00  0.00           C
ATOM  10521  C39 POPE5 273      66.456   1.556  88.622  1.00  0.00           C
ATOM  10524 0C31 POPE5 273      66.686   1.896  87.142  1.00  0.00           C
ATOM  10527 1C31 POPE5 273      66.456   3.386  86.842  1.00  0.00           C
ATOM  10530 2C31 POPE5 273      66.686   3.716  85.362  1.00  0.00           C
ATOM  10533 3C31 POPE5 273      66.476   5.206  85.052  1.00  0.00           C
ATOM  10536 4C31 POPE5 273      66.696   5.556  83.572  1.00  0.00           C
ATOM  10539 5C31 POPE5 273      66.316   7.006  83.262  1.00  0.00           C
ATOM  10542 6C31 POPE5 273      66.576   7.436  81.812  1.00  0.00           C
ATOM  10546  NH3 POPE6 274     113.196  65.096 100.782  1.00  0.00           N
ATOM  10550  C12 POPE6 274     114.336  65.086 101.772  1.00  0.00           C
ATOM  10553  C11 POPE6 274     113.836  64.846 103.202  1.00  0.00           C
ATOM  10556  P   POPE6 274     114.026  62.326 104.012  1.00  0.00           P
ATOM  10557  O13 POPE6 274     115.476  62.556 103.882  1.00  0.00           O
ATOM  10558  O14 POPE6 274     113.506  62.116 105.372  1.00  0.00           O
ATOM  10559  O11 POPE6 274     113.586  61.156 103.012  1.00  0.00           O
ATOM  10560  O12 POPE6 274     113.276  63.546 103.332  1.00  0.00           O
ATOM  10561  C1  POPE6 274     114.496  60.756 101.952  1.00  0.00           C
ATOM  10564  C2  POPE6 274     114.506  61.656 100.682  1.00  0.00           C
ATOM  10566  O21 POPE6 274     113.766  61.036  99.612  1.00  0.00           O
ATOM  10567  C21 POPE6 274     113.306  61.886  98.702  1.00  0.00           C
ATOM  10568  O22 POPE6 274     113.296  63.106  98.822  1.00  0.00           O
ATOM  10569  C22 POPE6 274     112.686  61.126  97.532  1.00  0.00           C
ATOM  10572  C3  POPE6 274     115.976  61.976 100.222  1.00  0.00           C
ATOM  10575  O31 POPE6 274     116.096  62.376  98.832  1.00  0.00           O
ATOM  10576  C31 POPE6 274     116.236  63.676  98.602  1.00  0.00           C
ATOM  10577  O32 POPE6 274     116.206  64.556  99.442  1.00  0.00           O
ATOM  10578  C32 POPE6 274     116.416  63.936  97.102  1.00  0.00           C
ATOM  10581  C23 POPE6 274     113.646  60.146  96.802  1.00  0.00           C
ATOM  10584  C24 POPE6 274     112.896  59.266  95.782  1.00  0.00           C
ATOM  10587  C25 POPE6 274     112.266  59.996  94.572  1.00  0.00           C
ATOM  10590  C26 POPE6 274     113.276  60.846  93.772  1.00  0.00           C
ATOM  10593  C27 POPE6 274     112.896  61.256  92.272  1.00  0.00           C
ATOM  10596  C28 POPE6 274     112.256  60.386  91.082  1.00  0.00           C
ATOM  10599  C29 POPE6 274     111.916  58.946  91.392  1.00  0.00           C
ATOM  10601 0C21 POPE6 274     110.696  58.386  91.282  1.00  0.00           C
ATOM  10603 1C21 POPE6 274     109.486  59.086  90.722  1.00  0.00           C
ATOM  10606 2C21 POPE6 274     108.246  58.206  90.552  1.00  0.00           C
ATOM  10609 3C21 POPE6 274     107.696  57.676  91.882  1.00  0.00           C
ATOM  10612 4C21 POPE6 274     106.286  57.086  91.722  1.00  0.00           C
ATOM  10615 5C21 POPE6 274     105.676  56.606  93.032  1.00  0.00           C
ATOM  10618 6C21 POPE6 274     105.916  55.126  93.322  1.00  0.00           C
ATOM  10621 7C21 POPE6 274     105.146  54.666  94.572  1.00  0.00           C
ATOM  10624 8C21 POPE6 274     105.286  53.176  94.842  1.00  0.00           C
ATOM  10628  C33 POPE6 274     116.636  65.446  96.822  1.00  0.00           C
ATOM  10631  C34 POPE6 274     116.566  65.826  95.342  1.00  0.00           C
ATOM  10634  C35 POPE6 274     115.216  66.426  94.912  1.00  0.00           C
ATOM  10637  C36 POPE6 274     114.106  65.386  94.792  1.00  0.00           C
ATOM  10640  C37 POPE6 274     112.716  66.006  94.632  1.00  0.00           C
ATOM  10643  C38 POPE6 274     111.656  64.936  94.302  1.00  0.00           C
ATOM  10646  C39 POPE6 274     111.626  64.586  92.802  1.00  0.00           C
ATOM  10649 0C31 POPE6 274     110.926  65.666  91.972  1.00  0.00           C
ATOM  10652 1C31 POPE6 274     111.216  65.586  90.462  1.00  0.00           C
ATOM  10655 2C31 POPE6 274     110.326  66.566  89.692  1.00  0.00           C
ATOM  10658 3C31 POPE6 274     110.456  66.416  88.162  1.00  0.00           C
ATOM  10661 4C31 POPE6 274     109.306  67.126  87.432  1.00  0.00           C
ATOM  10664 5C31 POPE6 274     109.316  66.866  85.922  1.00  0.00           C
ATOM  10667 6C31 POPE6 274     107.986  67.216  85.252  1.00  0.00           C
ATOM  10671  NH3 POPE7 275     125.066  57.086 101.572  1.00  0.00           N
ATOM  10675  C12 POPE7 275     125.826  56.556 102.752  1.00  0.00           C
ATOM  10678  C11 POPE7 275     126.616  55.276 102.392  1.00  0.00           C
ATOM  10681  P   POPE7 275     129.116  55.926 102.922  1.00  0.00           P
ATOM  10682  O13 POPE7 275     129.386  56.786 104.092  1.00  0.00           O
ATOM  10683  O14 POPE7 275     130.196  54.986 102.502  1.00  0.00           O
ATOM  10684  O11 POPE7 275     128.746  56.876 101.692  1.00  0.00           O
ATOM  10685  O12 POPE7 275     127.776  55.116 103.222  1.00  0.00           O
ATOM  10686  C1  POPE7 275     129.306  56.516 100.422  1.00  0.00           C
ATOM  10689  C2  POPE7 275     128.776  57.416  99.262  1.00  0.00           C
ATOM  10691  O21 POPE7 275     128.756  56.626  98.062  1.00  0.00           O
ATOM  10692  C21 POPE7 275     127.756  55.756  98.012  1.00  0.00           C
ATOM  10693  O22 POPE7 275     126.856  55.656  98.822  1.00  0.00           O
ATOM  10694  C22 POPE7 275     127.886  54.876  96.772  1.00  0.00           C
ATOM  10697  C3  POPE7 275     129.626  58.716  99.082  1.00  0.00           C
ATOM  10700  O31 POPE7 275     129.876  59.056  97.692  1.00  0.00           O
ATOM  10701  C31 POPE7 275     128.806  59.396  97.002  1.00  0.00           C
ATOM  10702  O32 POPE7 275     127.696  59.616  97.442  1.00  0.00           O
ATOM  10703  C32 POPE7 275     129.186  59.416  95.512  1.00  0.00           C
ATOM  10706  C23 POPE7 275     129.206  55.086  96.002  1.00  0.00           C
ATOM  10709  C24 POPE7 275     129.246  54.306  94.692  1.00  0.00           C
ATOM  10712  C25 POPE7 275     128.446  54.976  93.572  1.00  0.00           C
ATOM  10715  C26 POPE7 275     128.686  54.296  92.222  1.00  0.00           C
ATOM  10718  C27 POPE7 275     127.906  54.946  91.082  1.00  0.00           C
ATOM  10721  C28 POPE7 275     127.956  54.086  89.802  1.00  0.00           C
ATOM  10724  C29 POPE7 275     126.926  54.546  88.802  1.00  0.00           C
ATOM  10726 0C21 POPE7 275     126.626  53.906  87.652  1.00  0.00           C
ATOM  10728 1C21 POPE7 275     127.286  52.656  87.132  1.00  0.00           C
ATOM  10731 2C21 POPE7 275     126.496  51.366  87.442  1.00  0.00           C
ATOM  10734 3C21 POPE7 275     126.476  50.386  86.262  1.00  0.00           C
ATOM  10737 4C21 POPE7 275     125.786  49.056  86.612  1.00  0.00           C
ATOM  10740 5C21 POPE7 275     125.546  48.156  85.392  1.00  0.00           C
ATOM  10743 6C21 POPE7 275     124.486  48.716  84.452  1.00  0.00           C
ATOM  10746 7C21 POPE7 275     123.936  47.676  83.472  1.00  0.00           C
ATOM  10749 8C21 POPE7 275     123.006  48.306  82.442  1.00  0.00           C
ATOM  10753  C33 POPE7 275     128.166  60.126  94.592  1.00  0.00           C
ATOM  10756  C34 POPE7 275     128.656  61.496  94.112  1.00  0.00           C
ATOM  10759  C35 POPE7 275     127.656  62.196  93.182  1.00  0.00           C
ATOM  10762  C36 POPE7 275     128.176  63.526  92.612  1.00  0.00           C
ATOM  10765  C37 POPE7 275     127.066  64.316  91.902  1.00  0.00           C
ATOM  10768  C38 POPE7 275     127.476  65.736  91.472  1.00  0.00           C
ATOM  10771  C39 POPE7 275     128.456  65.766  90.282  1.00  0.00           C
ATOM  10774 0C31 POPE7 275     129.006  67.176  90.032  1.00  0.00           C
ATOM  10777 1C31 POPE7 275     130.226  67.176  89.102  1.00  0.00           C
ATOM  10780 2C31 POPE7 275     130.936  68.536  89.032  1.00  0.00           C
ATOM  10783 3C31 POPE7 275     130.116  69.676  88.402  1.00  0.00           C
ATOM  10786 4C31 POPE7 275     129.736  69.416  86.932  1.00  0.00           C
ATOM  10789 5C31 POPE7 275     129.066  70.626  86.282  1.00  0.00           C
ATOM  10792 6C31 POPE7 275     128.676  70.426  84.812  1.00  0.00           C
ATOM  10796  NH3 POPE8 276      97.716  39.876 103.082  1.00  0.00           N
ATOM  10800  C12 POPE8 276      97.496  38.396 102.912  1.00  0.00           C
ATOM  10803  C11 POPE8 276      98.606  37.596 103.592  1.00  0.00           C
ATOM  10806  P   POPE8 276      97.826  35.126 103.232  1.00  0.00           P
ATOM  10807  O13 POPE8 276      96.506  35.616 103.682  1.00  0.00           O
ATOM  10808  O14 POPE8 276      98.566  34.176 104.092  1.00  0.00           O
ATOM  10809  O11 POPE8 276      97.696  34.456 101.782  1.00  0.00           O
ATOM  10810  O12 POPE8 276      98.766  36.356 102.922  1.00  0.00           O
ATOM  10811  C1  POPE8 276      96.946  34.996 100.692  1.00  0.00           C
ATOM  10814  C2  POPE8 276      97.786  35.626  99.542  1.00  0.00           C
ATOM  10816  O21 POPE8 276      97.006  35.576  98.332  1.00  0.00           O
ATOM  10817  C21 POPE8 276      96.196  36.596  98.102  1.00  0.00           C
ATOM  10818  O22 POPE8 276      95.876  37.456  98.902  1.00  0.00           O
ATOM  10819  C22 POPE8 276      95.926  36.626  96.582  1.00  0.00           C
ATOM  10822  C3  POPE8 276      99.116  34.876  99.242  1.00  0.00           C
ATOM  10825  O31 POPE8 276      99.836  35.546  98.162  1.00  0.00           O
ATOM  10826  C31 POPE8 276     100.096  34.826  97.072  1.00  0.00           C
ATOM  10827  O32 POPE8 276      99.826  33.646  96.932  1.00  0.00           O
ATOM  10828  C32 POPE8 276     100.776  35.696  96.002  1.00  0.00           C
ATOM  10831  C23 POPE8 276      94.446  36.686  96.122  1.00  0.00           C
ATOM  10834  C24 POPE8 276      94.286  36.256  94.652  1.00  0.00           C
ATOM  10837  C25 POPE8 276      95.196  36.976  93.652  1.00  0.00           C
ATOM  10840  C26 POPE8 276      95.036  36.456  92.212  1.00  0.00           C
ATOM  10843  C27 POPE8 276      96.256  36.756  91.332  1.00  0.00           C
ATOM  10846  C28 POPE8 276      96.106  36.366  89.842  1.00  0.00           C
ATOM  10849  C29 POPE8 276      95.746  34.916  89.652  1.00  0.00           C
ATOM  10851 0C21 POPE8 276      96.466  33.946  89.062  1.00  0.00           C
ATOM  10853 1C21 POPE8 276      97.836  34.026  88.442  1.00  0.00           C
ATOM  10856 2C21 POPE8 276      98.876  33.136  89.162  1.00  0.00           C
ATOM  10859 3C21 POPE8 276      98.416  31.676  89.372  1.00  0.00           C
ATOM  10862 4C21 POPE8 276      99.526  30.786  89.962  1.00  0.00           C
ATOM  10865 5C21 POPE8 276      98.986  29.486  90.582  1.00  0.00           C
ATOM  10868 6C21 POPE8 276     100.026  28.826  91.512  1.00  0.00           C
ATOM  10871 7C21 POPE8 276      99.406  27.816  92.472  1.00  0.00           C
ATOM  10874 8C21 POPE8 276     100.406  27.206  93.462  1.00  0.00           C
ATOM  10878  C33 POPE8 276     100.436  35.226  94.562  1.00  0.00           C
ATOM  10881  C34 POPE8 276      99.106  35.786  94.022  1.00  0.00           C
ATOM  10884  C35 POPE8 276      99.216  37.166  93.362  1.00  0.00           C
ATOM  10887  C36 POPE8 276     100.016  37.176  92.052  1.00  0.00           C
ATOM  10890  C37 POPE8 276     100.166  38.566  91.412  1.00  0.00           C
ATOM  10893  C38 POPE8 276     101.396  38.596  90.492  1.00  0.00           C
ATOM  10896  C39 POPE8 276     101.596  39.876  89.682  1.00  0.00           C
ATOM  10899 0C31 POPE8 276     102.856  39.776  88.802  1.00  0.00           C
ATOM  10902 1C31 POPE8 276     103.166  41.066  88.032  1.00  0.00           C
ATOM  10905 2C31 POPE8 276     104.316  40.926  87.022  1.00  0.00           C
ATOM  10908 3C31 POPE8 276     103.926  40.126  85.772  1.00  0.00           C
ATOM  10911 4C31 POPE8 276     105.076  39.946  84.772  1.00  0.00           C
ATOM  10914 5C31 POPE8 276     104.706  38.936  83.682  1.00  0.00           C
ATOM  10917 6C31 POPE8 276     105.806  38.636  82.662  1.00  0.00           C
ATOM  10921  NH3 POPE9 277     102.326  71.256  61.092  1.00  0.00           N
ATOM  10925  C12 POPE9 277     101.586  70.876  59.852  1.00  0.00           C
ATOM  10928  C11 POPE9 277     102.106  69.556  59.252  1.00  0.00           C
ATOM  10931  P   POPE9 277      99.886  68.296  58.632  1.00  0.00           P
ATOM  10932  O13 POPE9 277      98.736  68.956  57.962  1.00  0.00           O
ATOM  10933  O14 POPE9 277     100.076  66.836  58.392  1.00  0.00           O
ATOM  10934  O11 POPE9 277      99.806  68.546  60.192  1.00  0.00           O
ATOM  10935  O12 POPE9 277     101.216  69.056  58.252  1.00  0.00           O
ATOM  10936  C1  POPE9 277      99.416  67.466  61.052  1.00  0.00           C
ATOM  10939  C2  POPE9 277      99.716  67.836  62.512  1.00  0.00           C
ATOM  10941  O21 POPE9 277     100.126  66.626  63.192  1.00  0.00           O
ATOM  10942  C21 POPE9 277     100.386  66.766  64.472  1.00  0.00           C
ATOM  10943  O22 POPE9 277      99.656  66.436  65.382  1.00  0.00           O
ATOM  10944  C22 POPE9 277     101.826  67.276  64.632  1.00  0.00           C
ATOM  10947  C3  POPE9 277      98.526  68.556  63.212  1.00  0.00           C
ATOM  10950  O31 POPE9 277      98.986  69.296  64.352  1.00  0.00           O
ATOM  10951  C31 POPE9 277      98.036  69.626  65.222  1.00  0.00           C
ATOM  10952  O32 POPE9 277      96.856  69.336  65.122  1.00  0.00           O
ATOM  10953  C32 POPE9 277      98.636  70.486  66.332  1.00  0.00           C
ATOM  10956  C23 POPE9 277     102.406  67.126  66.052  1.00  0.00           C
ATOM  10959  C24 POPE9 277     101.896  68.166  67.062  1.00  0.00           C
ATOM  10962  C25 POPE9 277     102.596  68.026  68.422  1.00  0.00           C
ATOM  10965  C26 POPE9 277     101.966  68.876  69.532  1.00  0.00           C
ATOM  10968  C27 POPE9 277     102.586  68.566  70.902  1.00  0.00           C
ATOM  10971  C28 POPE9 277     101.996  69.376  72.072  1.00  0.00           C
ATOM  10974  C29 POPE9 277     102.296  70.846  71.962  1.00  0.00           C
ATOM  10976 0C21 POPE9 277     101.826  71.816  72.772  1.00  0.00           C
ATOM  10978 1C21 POPE9 277     100.896  71.626  73.952  1.00  0.00           C
ATOM  10981 2C21 POPE9 277     101.566  72.046  75.272  1.00  0.00           C
ATOM  10984 3C21 POPE9 277     100.646  71.876  76.492  1.00  0.00           C
ATOM  10987 4C21 POPE9 277     101.416  71.876  77.822  1.00  0.00           C
ATOM  10990 5C21 POPE9 277     100.626  71.266  78.992  1.00  0.00           C
ATOM  10993 6C21 POPE9 277      99.696  72.266  79.702  1.00  0.00           C
ATOM  10996 7C21 POPE9 277      98.966  71.616  80.882  1.00  0.00           C
ATOM  10999 8C21 POPE9 277      98.246  72.626  81.782  1.00  0.00           C
ATOM  11003  C33 POPE9 277      98.146  70.056  67.742  1.00  0.00           C
ATOM  11006  C34 POPE9 277      98.886  70.806  68.852  1.00  0.00           C
ATOM  11009  C35 POPE9 277      98.546  70.296  70.262  1.00  0.00           C
ATOM  11012  C36 POPE9 277      97.366  71.036  70.892  1.00  0.00           C
ATOM  11015  C37 POPE9 277      97.146  70.636  72.362  1.00  0.00           C
ATOM  11018  C38 POPE9 277      96.176  71.586  73.082  1.00  0.00           C
ATOM  11021  C39 POPE9 277      96.286  71.496  74.602  1.00  0.00           C
ATOM  11024 0C31 POPE9 277      95.446  72.566  75.312  1.00  0.00           C
ATOM  11027 1C31 POPE9 277      95.796  72.686  76.802  1.00  0.00           C
ATOM  11030 2C31 POPE9 277      95.176  73.926  77.452  1.00  0.00           C
ATOM  11033 3C31 POPE9 277      95.656  74.126  78.882  1.00  0.00           C
ATOM  11036 4C31 POPE9 277      95.226  75.466  79.492  1.00  0.00           C
ATOM  11039 5C31 POPE9 277      95.926  75.736  80.822  1.00  0.00           C
ATOM  11042 6C31 POPE9 277      95.546  77.076  81.452  1.00  0.00           C
ATOM  11046  NH3 POPE  278     131.006  64.406 102.192  1.00  0.00           N
ATOM  11050  C12 POPE  278     131.886  65.596 102.002  1.00  0.00           C
ATOM  11053  C11 POPE  278     131.326  66.856 102.642  1.00  0.00           C
ATOM  11056  P   POPE  278     131.536  69.386 102.302  1.00  0.00           P
ATOM  11057  O13 POPE  278     130.156  69.316 101.792  1.00  0.00           O
ATOM  11058  O14 POPE  278     131.716  69.976 103.642  1.00  0.00           O
ATOM  11059  O11 POPE  278     132.386  70.266 101.322  1.00  0.00           O
ATOM  11060  O12 POPE  278     132.186  67.946 102.262  1.00  0.00           O
ATOM  11061  C1  POPE  278     131.916  70.606 100.012  1.00  0.00           C
ATOM  11064  C2  POPE  278     132.436  69.596  98.952  1.00  0.00           C
ATOM  11066  O21 POPE  278     132.766  70.276  97.732  1.00  0.00           O
ATOM  11067  C21 POPE  278     131.756  70.636  96.962  1.00  0.00           C
ATOM  11068  O22 POPE  278     130.606  70.846  97.302  1.00  0.00           O
ATOM  11069  C22 POPE  278     132.286  70.696  95.532  1.00  0.00           C
ATOM  11072  C3  POPE  278     131.486  68.376  98.702  1.00  0.00           C
ATOM  11075  O31 POPE  278     131.856  67.706  97.482  1.00  0.00           O
ATOM  11076  C31 POPE  278     131.106  66.766  96.882  1.00  0.00           C
ATOM  11077  O32 POPE  278     131.406  66.276  95.792  1.00  0.00           O
ATOM  11078  C32 POPE  278     129.856  66.316  97.632  1.00  0.00           C
ATOM  11081  C23 POPE  278     131.166  70.426  94.502  1.00  0.00           C
ATOM  11084  C24 POPE  278     131.726  69.896  93.182  1.00  0.00           C
ATOM  11087  C25 POPE  278     132.456  70.976  92.362  1.00  0.00           C
ATOM  11090  C26 POPE  278     133.536  70.396  91.432  1.00  0.00           C
ATOM  11093  C27 POPE  278     134.176  71.496  90.582  1.00  0.00           C
ATOM  11096  C28 POPE  278     135.506  71.106  89.922  1.00  0.00           C
ATOM  11099  C29 POPE  278     136.166  72.366  89.432  1.00  0.00           C
ATOM  11101 0C21 POPE  278     136.496  72.706  88.172  1.00  0.00           C
ATOM  11103 1C21 POPE  278     136.326  71.886  86.912  1.00  0.00           C
ATOM  11106 2C21 POPE  278     137.688  71.616  86.262  1.00  0.00           C
ATOM  11109 3C21 POPE  278     138.448  72.886  85.852  1.00  0.00           C
ATOM  11112 4C21 POPE  278     139.788  72.536  85.192  1.00  0.00           C
ATOM  11115 5C21 POPE  278     140.658  73.746  84.852  1.00  0.00           C
ATOM  11118 6C21 POPE  278     142.018  73.296  84.302  1.00  0.00           C
ATOM  11121 7C21 POPE  278     142.908  74.456  83.842  1.00  0.00           C
ATOM  11124 8C21 POPE  278     144.228  73.966  83.242  1.00  0.00           C
ATOM  11128  C33 POPE  278     128.716  65.916  96.652  1.00  0.00           C
ATOM  11131  C34 POPE  278     127.336  66.326  97.182  1.00  0.00           C
ATOM  11134  C35 POPE  278     126.176  66.066  96.212  1.00  0.00           C
ATOM  11137  C36 POPE  278     126.056  67.116  95.092  1.00  0.00           C
ATOM  11140  C37 POPE  278     124.816  66.886  94.222  1.00  0.00           C
ATOM  11143  C38 POPE  278     124.696  67.876  93.052  1.00  0.00           C
ATOM  11146  C39 POPE  278     123.616  67.486  92.042  1.00  0.00           C
ATOM  11149 0C31 POPE  278     122.186  67.666  92.572  1.00  0.00           C
ATOM  11152 1C31 POPE  278     121.146  66.926  91.712  1.00  0.00           C
ATOM  11155 2C31 POPE  278     119.736  66.946  92.322  1.00  0.00           C
ATOM  11158 3C31 POPE  278     118.736  66.096  91.522  1.00  0.00           C
ATOM  11161 4C31 POPE  278     118.966  64.576  91.632  1.00  0.00           C
ATOM  11164 5C31 POPE  278     118.656  63.856  90.312  1.00  0.00           C
ATOM  11167 6C31 POPE  278     118.916  62.346  90.342  1.00  0.00           C
ATOM  11171  NH3 POPE  279      25.036  38.316  56.662  1.00  0.00           N
ATOM  11175  C12 POPE  279      25.926  37.486  55.772  1.00  0.00           C
ATOM  11178  C11 POPE  279      27.396  38.036  55.702  1.00  0.00           C
ATOM  11181  P   POPE  279      27.426  40.606  56.242  1.00  0.00           P
ATOM  11182  O13 POPE  279      28.546  41.116  55.422  1.00  0.00           O
ATOM  11183  O14 POPE  279      26.056  40.596  55.652  1.00  0.00           O
ATOM  11184  O11 POPE  279      27.426  41.296  57.652  1.00  0.00           O
ATOM  11185  O12 POPE  279      27.706  39.096  56.622  1.00  0.00           O
ATOM  11186  C1  POPE  279      26.156  41.596  58.252  1.00  0.00           C
ATOM  11189  C2  POPE  279      26.326  42.066  59.732  1.00  0.00           C
ATOM  11191  O21 POPE  279      25.316  41.476  60.582  1.00  0.00           O
ATOM  11192  C21 POPE  279      25.506  40.206  60.882  1.00  0.00           C
ATOM  11193  O22 POPE  279      26.286  39.446  60.332  1.00  0.00           O
ATOM  11194  C22 POPE  279      24.706  39.856  62.132  1.00  0.00           C
ATOM  11197  C3  POPE  279      26.326  43.626  59.862  1.00  0.00           C
ATOM  11200  O31 POPE  279      25.276  44.126  60.732  1.00  0.00           O
ATOM  11201  C31 POPE  279      25.536  43.946  62.032  1.00  0.00           C
ATOM  11202  O32 POPE  279      26.586  43.546  62.512  1.00  0.00           O
ATOM  11203  C32 POPE  279      24.276  44.226  62.842  1.00  0.00           C
ATOM  11206  C23 POPE  279      25.556  39.106  63.182  1.00  0.00           C
ATOM  11209  C24 POPE  279      24.706  38.646  64.372  1.00  0.00           C
ATOM  11212  C25 POPE  279      24.106  39.776  65.222  1.00  0.00           C
ATOM  11215  C26 POPE  279      25.186  40.636  65.902  1.00  0.00           C
ATOM  11218  C27 POPE  279      24.716  41.366  67.182  1.00  0.00           C
ATOM  11221  C28 POPE  279      24.116  40.456  68.282  1.00  0.00           C
ATOM  11224  C29 POPE  279      24.916  39.206  68.512  1.00  0.00           C
ATOM  11226 0C21 POPE  279      25.836  39.006  69.482  1.00  0.00           C
ATOM  11228 1C21 POPE  279      26.266  39.996  70.522  1.00  0.00           C
ATOM  11231 2C21 POPE  279      25.376  39.976  71.782  1.00  0.00           C
ATOM  11234 3C21 POPE  279      25.306  38.606  72.482  1.00  0.00           C
ATOM  11237 4C21 POPE  279      24.636  38.726  73.852  1.00  0.00           C
ATOM  11240 5C21 POPE  279      24.606  37.416  74.642  1.00  0.00           C
ATOM  11243 6C21 POPE  279      24.196  37.656  76.102  1.00  0.00           C
ATOM  11246 7C21 POPE  279      24.086  36.376  76.932  1.00  0.00           C
ATOM  11249 8C21 POPE  279      24.096  36.636  78.442  1.00  0.00           C
ATOM  11253  C33 POPE  279      24.536  44.716  64.282  1.00  0.00           C
ATOM  11256  C34 POPE  279      23.236  44.766  65.082  1.00  0.00           C
ATOM  11259  C35 POPE  279      23.446  45.256  66.512  1.00  0.00           C
ATOM  11262  C36 POPE  279      22.166  45.196  67.362  1.00  0.00           C
ATOM  11265  C37 POPE  279      22.426  45.486  68.842  1.00  0.00           C
ATOM  11268  C38 POPE  279      21.136  45.456  69.662  1.00  0.00           C
ATOM  11271  C39 POPE  279      21.376  45.286  71.162  1.00  0.00           C
ATOM  11274 0C31 POPE  279      20.046  45.226  71.922  1.00  0.00           C
ATOM  11277 1C31 POPE  279      20.236  45.036  73.432  1.00  0.00           C
ATOM  11280 2C31 POPE  279      18.936  44.616  74.142  1.00  0.00           C
ATOM  11283 3C31 POPE  279      17.716  45.496  73.842  1.00  0.00           C
ATOM  11286 4C31 POPE  279      17.916  46.976  74.172  1.00  0.00           C
ATOM  11289 5C31 POPE  279      16.636  47.776  73.942  1.00  0.00           C
ATOM  11292 6C31 POPE  279      16.786  49.256  74.302  1.00  0.00           C
ATOM  11296  NH3 POPE  280      45.906  52.866  57.072  1.00  0.00           N
ATOM  11300  C12 POPE  280      45.006  53.906  56.442  1.00  0.00           C
ATOM  11303  C11 POPE  280      43.546  53.636  56.812  1.00  0.00           C
ATOM  11306  P   POPE  280      41.076  54.166  56.262  1.00  0.00           P
ATOM  11307  O13 POPE  280      40.276  55.406  56.382  1.00  0.00           O
ATOM  11308  O14 POPE  280      40.666  53.176  55.232  1.00  0.00           O
ATOM  11309  O11 POPE  280      41.016  53.386  57.622  1.00  0.00           O
ATOM  11310  O12 POPE  280      42.626  54.476  56.102  1.00  0.00           O
ATOM  11311  C1  POPE  280      40.456  54.016  58.772  1.00  0.00           C
ATOM  11314  C2  POPE  280      40.416  53.036  59.962  1.00  0.00           C
ATOM  11316  O21 POPE  280      40.346  53.806  61.162  1.00  0.00           O
ATOM  11317  C21 POPE  280      39.836  53.186  62.202  1.00  0.00           C
ATOM  11318  O22 POPE  280      39.016  52.286  62.182  1.00  0.00           O
ATOM  11319  C22 POPE  280      40.666  53.586  63.432  1.00  0.00           C
ATOM  11322  C3  POPE  280      41.706  52.166  60.042  1.00  0.00           C
ATOM  11325  O31 POPE  280      41.546  51.146  61.042  1.00  0.00           O
ATOM  11326  C31 POPE  280      42.626  50.696  61.632  1.00  0.00           C
ATOM  11327  O32 POPE  280      43.776  50.816  61.242  1.00  0.00           O
ATOM  11328  C32 POPE  280      42.126  50.006  62.902  1.00  0.00           C
ATOM  11331  C23 POPE  280      39.916  53.996  64.722  1.00  0.00           C
ATOM  11334  C24 POPE  280      39.206  52.846  65.462  1.00  0.00           C
ATOM  11337  C25 POPE  280      40.106  51.866  66.232  1.00  0.00           C
ATOM  11340  C26 POPE  280      40.756  52.426  67.512  1.00  0.00           C
ATOM  11343  C27 POPE  280      41.406  51.316  68.372  1.00  0.00           C
ATOM  11346  C28 POPE  280      42.166  51.846  69.602  1.00  0.00           C
ATOM  11349  C29 POPE  280      43.446  52.546  69.212  1.00  0.00           C
ATOM  11351 0C21 POPE  280      44.566  52.646  69.962  1.00  0.00           C
ATOM  11353 1C21 POPE  280      44.776  52.136  71.372  1.00  0.00           C
ATOM  11356 2C21 POPE  280      45.296  53.246  72.312  1.00  0.00           C
ATOM  11359 3C21 POPE  280      45.656  52.706  73.702  1.00  0.00           C
ATOM  11362 4C21 POPE  280      46.276  53.766  74.632  1.00  0.00           C
ATOM  11365 5C21 POPE  280      45.266  54.816  75.122  1.00  0.00           C
ATOM  11368 6C21 POPE  280      45.946  55.926  75.942  1.00  0.00           C
ATOM  11371 7C21 POPE  280      44.946  56.946  76.492  1.00  0.00           C
ATOM  11374 8C21 POPE  280      45.616  58.196  77.082  1.00  0.00           C
ATOM  11378  C33 POPE  280      43.146  49.956  64.052  1.00  0.00           C
ATOM  11381  C34 POPE  280      42.846  48.866  65.092  1.00  0.00           C
ATOM  11384  C35 POPE  280      43.866  48.996  66.212  1.00  0.00           C
ATOM  11387  C36 POPE  280      43.656  48.066  67.412  1.00  0.00           C
ATOM  11390  C37 POPE  280      44.736  48.376  68.452  1.00  0.00           C
ATOM  11393  C38 POPE  280      44.846  47.396  69.612  1.00  0.00           C
ATOM  11396  C39 POPE  280      46.266  47.396  70.192  1.00  0.00           C
ATOM  11399 0C31 POPE  280      46.686  48.756  70.782  1.00  0.00           C
ATOM  11402 1C31 POPE  280      48.206  48.926  70.862  1.00  0.00           C
ATOM  11405 2C31 POPE  280      48.626  49.976  71.902  1.00  0.00           C
ATOM  11408 3C31 POPE  280      48.476  49.476  73.342  1.00  0.00           C
ATOM  11411 4C31 POPE  280      49.806  49.366  74.082  1.00  0.00           C
ATOM  11414 5C31 POPE  280      49.656  48.736  75.472  1.00  0.00           C
ATOM  11417 6C31 POPE  280      50.816  49.056  76.422  1.00  0.00           C
ATOM  11421  NH3 POPE  281      13.096  36.156  98.362  1.00  0.00           N
ATOM  11425  C12 POPE  281      13.146  34.686  98.082  1.00  0.00           C
ATOM  11428  C11 POPE  281      12.176  33.906  98.962  1.00  0.00           C
ATOM  11431  P   POPE  281      11.056  31.556  99.032  1.00  0.00           P
ATOM  11432  O13 POPE  281      11.796  30.426  99.622  1.00  0.00           O
ATOM  11433  O14 POPE  281      10.016  32.206  99.852  1.00  0.00           O
ATOM  11434  O11 POPE  281      10.386  30.956  97.742  1.00  0.00           O
ATOM  11435  O12 POPE  281      12.056  32.606  98.412  1.00  0.00           O
ATOM  11436  C1  POPE  281       9.306  31.626  97.092  1.00  0.00           C
ATOM  11439  C2  POPE  281       8.926  30.896  95.772  1.00  0.00           C
ATOM  11441  O21 POPE  281      10.066  30.846  94.912  1.00  0.00           O
ATOM  11442  C21 POPE  281      10.826  29.786  94.972  1.00  0.00           C
ATOM  11443  O22 POPE  281      10.776  28.896  95.812  1.00  0.00           O
ATOM  11444  C22 POPE  281      11.726  29.796  93.742  1.00  0.00           C
ATOM  11447  C3  POPE  281       7.776  31.596  94.992  1.00  0.00           C
ATOM  11450  O31 POPE  281       7.716  31.146  93.612  1.00  0.00           O
ATOM  11451  C31 POPE  281       8.516  31.796  92.772  1.00  0.00           C
ATOM  11452  O32 POPE  281       9.126  32.826  93.022  1.00  0.00           O
ATOM  11453  C32 POPE  281       8.686  30.996  91.472  1.00  0.00           C
ATOM  11456  C23 POPE  281      12.506  28.486  93.512  1.00  0.00           C
ATOM  11459  C24 POPE  281      13.556  28.606  92.402  1.00  0.00           C
ATOM  11462  C25 POPE  281      12.976  28.776  90.982  1.00  0.00           C
ATOM  11465  C26 POPE  281      14.086  29.116  89.972  1.00  0.00           C
ATOM  11468  C27 POPE  281      13.606  29.226  88.512  1.00  0.00           C
ATOM  11471  C28 POPE  281      14.776  29.586  87.572  1.00  0.00           C
ATOM  11474  C29 POPE  281      14.416  29.566  86.112  1.00  0.00           C
ATOM  11476 0C21 POPE  281      14.696  30.506  85.182  1.00  0.00           C
ATOM  11478 1C21 POPE  281      15.416  31.816  85.382  1.00  0.00           C
ATOM  11481 2C21 POPE  281      16.726  31.946  84.582  1.00  0.00           C
ATOM  11484 3C21 POPE  281      16.536  32.026  83.052  1.00  0.00           C
ATOM  11487 4C21 POPE  281      17.816  32.456  82.302  1.00  0.00           C
ATOM  11490 5C21 POPE  281      18.136  33.956  82.432  1.00  0.00           C
ATOM  11493 6C21 POPE  281      17.406  34.826  81.392  1.00  0.00           C
ATOM  11496 7C21 POPE  281      17.296  36.296  81.802  1.00  0.00           C
ATOM  11499 8C21 POPE  281      16.646  37.166  80.722  1.00  0.00           C
ATOM  11503  C33 POPE  281       8.186  31.756  90.222  1.00  0.00           C
ATOM  11506  C34 POPE  281       8.806  31.266  88.912  1.00  0.00           C
ATOM  11509  C35 POPE  281       8.266  29.916  88.402  1.00  0.00           C
ATOM  11512  C36 POPE  281       8.336  29.806  86.872  1.00  0.00           C
ATOM  11515  C37 POPE  281       9.766  29.916  86.292  1.00  0.00           C
ATOM  11518  C38 POPE  281       9.746  30.236  84.792  1.00  0.00           C
ATOM  11521  C39 POPE  281      11.136  30.566  84.222  1.00  0.00           C
ATOM  11524 0C31 POPE  281      11.056  30.836  82.722  1.00  0.00           C
ATOM  11527 1C31 POPE  281      12.326  31.436  82.102  1.00  0.00           C
ATOM  11530 2C31 POPE  281      12.056  32.096  80.742  1.00  0.00           C
ATOM  11533 3C31 POPE  281      11.506  31.126  79.692  1.00  0.00           C
ATOM  11536 4C31 POPE  281      10.916  31.826  78.452  1.00  0.00           C
ATOM  11539 5C31 POPE  281      10.336  30.826  77.452  1.00  0.00           C
ATOM  11542 6C31 POPE  281       9.716  31.486  76.212  1.00  0.00           C
ATOM  11546  NH3 POPE  282     127.756  91.636 105.072  1.00  0.00           N
ATOM  11550  C12 POPE  282     128.306  93.006 104.802  1.00  0.00           C
ATOM  11553  C11 POPE  282     127.226  94.076 104.982  1.00  0.00           C
ATOM  11556  P   POPE  282     128.536  96.256 104.352  1.00  0.00           P
ATOM  11557  O13 POPE  282     128.806  97.566 104.972  1.00  0.00           O
ATOM  11558  O14 POPE  282     129.696  95.526 103.792  1.00  0.00           O
ATOM  11559  O11 POPE  282     127.506  96.466 103.172  1.00  0.00           O
ATOM  11560  O12 POPE  282     127.816  95.296 105.392  1.00  0.00           O
ATOM  11561  C1  POPE  282     128.026  97.076 101.962  1.00  0.00           C
ATOM  11564  C2  POPE  282     128.256  95.986 100.892  1.00  0.00           C
ATOM  11566  O21 POPE  282     128.606  96.586  99.622  1.00  0.00           O
ATOM  11567  C21 POPE  282     129.006  95.706  98.712  1.00  0.00           C
ATOM  11568  O22 POPE  282     129.346  94.556  98.942  1.00  0.00           O
ATOM  11569  C22 POPE  282     128.946  96.356  97.322  1.00  0.00           C
ATOM  11572  C3  POPE  282     126.986  95.086 100.752  1.00  0.00           C
ATOM  11575  O31 POPE  282     125.866  95.836 100.232  1.00  0.00           O
ATOM  11576  C31 POPE  282     125.046  95.156  99.432  1.00  0.00           C
ATOM  11577  O32 POPE  282     125.226  94.016  99.042  1.00  0.00           O
ATOM  11578  C32 POPE  282     123.846  96.036  99.082  1.00  0.00           C
ATOM  11581  C23 POPE  282     127.736  95.946  96.432  1.00  0.00           C
ATOM  11584  C24 POPE  282     128.026  96.186  94.942  1.00  0.00           C
ATOM  11587  C25 POPE  282     126.796  96.046  94.022  1.00  0.00           C
ATOM  11590  C26 POPE  282     126.276  94.606  93.872  1.00  0.00           C
ATOM  11593  C27 POPE  282     124.866  94.576  93.262  1.00  0.00           C
ATOM  11596  C28 POPE  282     124.306  93.166  93.002  1.00  0.00           C
ATOM  11599  C29 POPE  282     125.066  92.456  91.892  1.00  0.00           C
ATOM  11601 0C21 POPE  282     124.716  92.466  90.592  1.00  0.00           C
ATOM  11603 1C21 POPE  282     123.516  93.176  90.022  1.00  0.00           C
ATOM  11606 2C21 POPE  282     123.886  94.396  89.172  1.00  0.00           C
ATOM  11609 3C21 POPE  282     122.676  95.306  88.942  1.00  0.00           C
ATOM  11612 4C21 POPE  282     122.866  96.276  87.772  1.00  0.00           C
ATOM  11615 5C21 POPE  282     121.626  97.146  87.482  1.00  0.00           C
ATOM  11618 6C21 POPE  282     120.336  96.326  87.262  1.00  0.00           C
ATOM  11621 7C21 POPE  282     119.246  97.106  86.522  1.00  0.00           C
ATOM  11624 8C21 POPE  282     117.986  96.286  86.282  1.00  0.00           C
ATOM  11628  C33 POPE  282     124.026  96.866  97.782  1.00  0.00           C
ATOM  11631  C34 POPE  282     122.826  97.786  97.492  1.00  0.00           C
ATOM  11634  C35 POPE  282     121.616  97.086  96.842  1.00  0.00           C
ATOM  11637  C36 POPE  282     121.936  96.566  95.432  1.00  0.00           C
ATOM  11640  C37 POPE  282     120.706  96.086  94.642  1.00  0.00           C
ATOM  11643  C38 POPE  282     121.096  95.606  93.242  1.00  0.00           C
ATOM  11646  C39 POPE  282     119.906  95.326  92.312  1.00  0.00           C
ATOM  11649 0C31 POPE  282     119.316  93.916  92.472  1.00  0.00           C
ATOM  11652 1C31 POPE  282     117.996  93.736  91.702  1.00  0.00           C
ATOM  11655 2C31 POPE  282     118.136  93.866  90.182  1.00  0.00           C
ATOM  11658 3C31 POPE  282     116.786  93.936  89.442  1.00  0.00           C
ATOM  11661 4C31 POPE  282     116.036  95.256  89.682  1.00  0.00           C
ATOM  11664 5C31 POPE  282     114.706  95.336  88.922  1.00  0.00           C
ATOM  11667 6C31 POPE  282     113.916  96.606  89.242  1.00  0.00           C
ATOM  11671  NH3 POPE  283      39.266 128.886  62.022  1.00  0.00           N
ATOM  11675  C12 POPE  283      38.436 127.656  62.202  1.00  0.00           C
ATOM  11678  C11 POPE  283      37.666 127.336  60.902  1.00  0.00           C
ATOM  11681  P   POPE  283      35.976 129.276  60.572  1.00  0.00           P
ATOM  11682  O13 POPE  283      35.416 129.426  59.212  1.00  0.00           O
ATOM  11683  O14 POPE  283      37.126 130.116  60.992  1.00  0.00           O
ATOM  11684  O11 POPE  283      34.776 129.586  61.552  1.00  0.00           O
ATOM  11685  O12 POPE  283      36.306 127.786  60.922  1.00  0.00           O
ATOM  11686  C1  POPE  283      34.206 128.636  62.462  1.00  0.00           C
ATOM  11689  C2  POPE  283      34.786 128.836  63.882  1.00  0.00           C
ATOM  11691  O21 POPE  283      33.736 128.726  64.872  1.00  0.00           O
ATOM  11692  C21 POPE  283      33.356 127.476  65.122  1.00  0.00           C
ATOM  11693  O22 POPE  283      33.796 126.476  64.582  1.00  0.00           O
ATOM  11694  C22 POPE  283      32.266 127.506  66.202  1.00  0.00           C
ATOM  11697  C3  POPE  283      35.456 130.236  64.042  1.00  0.00           C
ATOM  11700  O31 POPE  283      35.466 130.696  65.402  1.00  0.00           O
ATOM  11701  C31 POPE  283      36.246 130.006  66.212  1.00  0.00           C
ATOM  11702  O32 POPE  283      37.026 129.126  65.892  1.00  0.00           O
ATOM  11703  C32 POPE  283      36.026 130.556  67.622  1.00  0.00           C
ATOM  11706  C23 POPE  283      32.136 126.186  67.022  1.00  0.00           C
ATOM  11709  C24 POPE  283      33.126 126.046  68.182  1.00  0.00           C
ATOM  11712  C25 POPE  283      32.746 124.896  69.142  1.00  0.00           C
ATOM  11715  C26 POPE  283      33.586 124.836  70.442  1.00  0.00           C
ATOM  11718  C27 POPE  283      33.116 123.726  71.412  1.00  0.00           C
ATOM  11721  C28 POPE  283      33.926 123.646  72.732  1.00  0.00           C
ATOM  11724  C29 POPE  283      33.326 124.436  73.882  1.00  0.00           C
ATOM  11726 0C21 POPE  283      33.256 124.066  75.172  1.00  0.00           C
ATOM  11728 1C21 POPE  283      33.776 122.776  75.782  1.00  0.00           C
ATOM  11731 2C21 POPE  283      33.706 122.766  77.322  1.00  0.00           C
ATOM  11734 3C21 POPE  283      34.216 121.456  77.952  1.00  0.00           C
ATOM  11737 4C21 POPE  283      34.066 121.416  79.482  1.00  0.00           C
ATOM  11740 5C21 POPE  283      34.786 120.226  80.152  1.00  0.00           C
ATOM  11743 6C21 POPE  283      34.126 118.856  79.922  1.00  0.00           C
ATOM  11746 7C21 POPE  283      34.936 117.716  80.552  1.00  0.00           C
ATOM  11749 8C21 POPE  283      34.296 116.326  80.442  1.00  0.00           C
ATOM  11753  C33 POPE  283      34.646 130.246  68.262  1.00  0.00           C
ATOM  11756  C34 POPE  283      34.116 131.446  69.062  1.00  0.00           C
ATOM  11759  C35 POPE  283      32.986 131.106  70.052  1.00  0.00           C
ATOM  11762  C36 POPE  283      32.876 132.146  71.192  1.00  0.00           C
ATOM  11765  C37 POPE  283      31.436 132.456  71.622  1.00  0.00           C
ATOM  11768  C38 POPE  283      31.336 133.296  72.902  1.00  0.00           C
ATOM  11771  C39 POPE  283      31.686 132.466  74.152  1.00  0.00           C
ATOM  11774 0C31 POPE  283      31.636 133.226  75.472  1.00  0.00           C
ATOM  11777 1C31 POPE  283      32.236 132.386  76.612  1.00  0.00           C
ATOM  11780 2C31 POPE  283      32.096 133.046  77.992  1.00  0.00           C
ATOM  11783 3C31 POPE  283      32.866 132.306  79.082  1.00  0.00           C
ATOM  11786 4C31 POPE  283      32.786 133.026  80.432  1.00  0.00           C
ATOM  11789 5C31 POPE  283      33.606 132.346  81.532  1.00  0.00           C
ATOM  11792 6C31 POPE  283      33.616 133.166  82.832  1.00  0.00           C
ATOM  11796  NH3 POPE  284     114.626 127.646  97.272  1.00  0.00           N
ATOM  11800  C12 POPE  284     114.156 128.126  98.612  1.00  0.00           C
ATOM  11803  C11 POPE  284     113.696 126.936  99.462  1.00  0.00           C
ATOM  11806  P   POPE  284     111.596 125.506  99.902  1.00  0.00           P
ATOM  11807  O13 POPE  284     112.496 124.996 100.952  1.00  0.00           O
ATOM  11808  O14 POPE  284     110.536 126.376 100.442  1.00  0.00           O
ATOM  11809  O11 POPE  284     111.016 124.336  99.022  1.00  0.00           O
ATOM  11810  O12 POPE  284     112.476 126.386  98.922  1.00  0.00           O
ATOM  11811  C1  POPE  284     111.336 124.196  97.652  1.00  0.00           C
ATOM  11814  C2  POPE  284     112.706 123.476  97.462  1.00  0.00           C
ATOM  11816  O21 POPE  284     112.916 123.256  96.062  1.00  0.00           O
ATOM  11817  C21 POPE  284     113.246 124.376  95.432  1.00  0.00           C
ATOM  11818  O22 POPE  284     113.506 125.436  95.982  1.00  0.00           O
ATOM  11819  C22 POPE  284     113.156 124.216  93.932  1.00  0.00           C
ATOM  11822  C3  POPE  284     112.736 122.136  98.252  1.00  0.00           C
ATOM  11825  O31 POPE  284     113.886 121.316  97.932  1.00  0.00           O
ATOM  11826  C31 POPE  284     113.926 120.326  97.012  1.00  0.00           C
ATOM  11827  O32 POPE  284     114.886 119.556  96.962  1.00  0.00           O
ATOM  11828  C32 POPE  284     112.686 120.176  96.092  1.00  0.00           C
ATOM  11831  C23 POPE  284     114.546 124.336  93.292  1.00  0.00           C
ATOM  11834  C24 POPE  284     114.456 124.456  91.782  1.00  0.00           C
ATOM  11837  C25 POPE  284     115.836 124.386  91.132  1.00  0.00           C
ATOM  11840  C26 POPE  284     115.816 124.736  89.652  1.00  0.00           C
ATOM  11843  C27 POPE  284     117.166 124.486  88.982  1.00  0.00           C
ATOM  11846  C28 POPE  284     117.186 125.026  87.542  1.00  0.00           C
ATOM  11849  C29 POPE  284     118.346 124.476  86.752  1.00  0.00           C
ATOM  11851 0C21 POPE  284     118.256 123.956  85.512  1.00  0.00           C
ATOM  11853 1C21 POPE  284     116.956 123.876  84.762  1.00  0.00           C
ATOM  11856 2C21 POPE  284     116.986 123.086  83.442  1.00  0.00           C
ATOM  11859 3C21 POPE  284     115.576 123.036  82.832  1.00  0.00           C
ATOM  11862 4C21 POPE  284     115.456 122.076  81.652  1.00  0.00           C
ATOM  11865 5C21 POPE  284     113.996 121.786  81.282  1.00  0.00           C
ATOM  11868 6C21 POPE  284     113.866 120.566  80.362  1.00  0.00           C
ATOM  11871 7C21 POPE  284     112.416 120.206  80.032  1.00  0.00           C
ATOM  11874 8C21 POPE  284     112.276 118.826  79.382  1.00  0.00           C
ATOM  11878  C33 POPE  284     112.876 120.246  94.542  1.00  0.00           C
ATOM  11881  C34 POPE  284     111.486 120.236  93.852  1.00  0.00           C
ATOM  11884  C35 POPE  284     111.436 120.446  92.332  1.00  0.00           C
ATOM  11887  C36 POPE  284     109.966 120.436  91.862  1.00  0.00           C
ATOM  11890  C37 POPE  284     109.706 120.466  90.342  1.00  0.00           C
ATOM  11893  C38 POPE  284     108.216 120.266  90.012  1.00  0.00           C
ATOM  11896  C39 POPE  284     107.926 119.996  88.522  1.00  0.00           C
ATOM  11899 0C31 POPE  284     106.416 119.946  88.222  1.00  0.00           C
ATOM  11902 1C31 POPE  284     106.096 119.626  86.752  1.00  0.00           C
ATOM  11905 2C31 POPE  284     104.636 119.936  86.402  1.00  0.00           C
ATOM  11908 3C31 POPE  284     104.316 119.626  84.932  1.00  0.00           C
ATOM  11911 4C31 POPE  284     102.936 120.156  84.512  1.00  0.00           C
ATOM  11914 5C31 POPE  284     102.746 120.156  82.992  1.00  0.00           C
ATOM  11917 6C31 POPE  284     101.436 120.826  82.562  1.00  0.00           C
ATOM  11921  NH3 POPE  285     123.356  22.046  58.572  1.00  0.00           N
ATOM  11925  C12 POPE  285     123.056  22.156  57.092  1.00  0.00           C
ATOM  11928  C11 POPE  285     123.746  21.026  56.302  1.00  0.00           C
ATOM  11931  P   POPE  285     125.426  19.276  57.312  1.00  0.00           P
ATOM  11932  O13 POPE  285     126.676  19.356  58.092  1.00  0.00           O
ATOM  11933  O14 POPE  285     125.506  18.446  56.102  1.00  0.00           O
ATOM  11934  O11 POPE  285     124.216  18.836  58.232  1.00  0.00           O
ATOM  11935  O12 POPE  285     125.036  20.746  56.852  1.00  0.00           O
ATOM  11936  C1  POPE  285     123.706  17.486  58.242  1.00  0.00           C
ATOM  11939  C2  POPE  285     124.466  16.496  59.192  1.00  0.00           C
ATOM  11941  O21 POPE  285     125.116  17.196  60.272  1.00  0.00           O
ATOM  11942  C21 POPE  285     124.306  17.946  61.022  1.00  0.00           C
ATOM  11943  O22 POPE  285     123.106  17.816  61.132  1.00  0.00           O
ATOM  11944  C22 POPE  285     125.126  19.026  61.702  1.00  0.00           C
ATOM  11947  C3  POPE  285     125.526  15.646  58.402  1.00  0.00           C
ATOM  11950  O31 POPE  285     126.636  15.116  59.172  1.00  0.00           O
ATOM  11951  C31 POPE  285     126.386  13.976  59.822  1.00  0.00           C
ATOM  11952  O32 POPE  285     125.306  13.406  59.852  1.00  0.00           O
ATOM  11953  C32 POPE  285     127.676  13.456  60.462  1.00  0.00           C
ATOM  11956  C23 POPE  285     124.876  19.116  63.232  1.00  0.00           C
ATOM  11959  C24 POPE  285     125.436  20.426  63.802  1.00  0.00           C
ATOM  11962  C25 POPE  285     126.036  20.296  65.202  1.00  0.00           C
ATOM  11965  C26 POPE  285     125.156  19.576  66.232  1.00  0.00           C
ATOM  11968  C27 POPE  285     125.476  20.026  67.672  1.00  0.00           C
ATOM  11971  C28 POPE  285     124.486  19.496  68.712  1.00  0.00           C
ATOM  11974  C29 POPE  285     124.776  20.106  70.062  1.00  0.00           C
ATOM  11976 0C21 POPE  285     124.756  19.466  71.242  1.00  0.00           C
ATOM  11978 1C21 POPE  285     124.396  18.016  71.432  1.00  0.00           C
[truncated: 2,015,144 more chars]
