# Supplementary material for: Characterizing Membrane Association and Periplasmic Transfer of Bacterial Lipoproteins through Molecular Dynamics Simulations
Source: Structure. 2020 Apr 7;28(4):475–487.e3. doi: 10.1016/j.str.2020.01.012 (PMC7139219; doi:10.1016/j.str.2020.01.012)
Supplement: Data S1. Final Coordinates from Simulations (Y–Z), Related to Figure 3 [file mmc3.zip › Y-Z/YAFY-1-atomistic.pdb]

TITLE     Protein
REMARK    THIS IS A SIMULATION BOX
CRYST1  129.103  129.103  105.216  90.00  90.00  90.00 P 1           1
MODEL        1
ATOM      1  N   CYSTA   1      72.366  71.597  66.238  1.00  0.00           N
ATOM      3  CA  CYSTA   1      72.176  72.536  67.328  1.00  0.00           C
ATOM      5  C   CYSTA   1      72.375  71.827  68.678  1.00  0.00           C
ATOM      6  O   CYSTA   1      71.826  72.227  69.708  1.00  0.00           O
ATOM      7  CB  CYSTA   1      70.716  73.097  67.308  1.00  0.00           C
ATOM     10  SG  CYSTA   1      70.066  73.467  65.638  1.00  0.00           S
ATOM     11  C1  CYSTA   1      68.806  72.157  65.718  1.00  0.00           C
ATOM     14  CA1 CYSTA   1      73.555  71.206  65.778  1.00  0.00           C
ATOM     15  OA1 CYSTA   1      74.575  71.567  66.368  1.00  0.00           O
ATOM     16  CA2 CYSTA   1      73.695  70.337  64.578  1.00  0.00           C
ATOM     19  C11 CYSTA   1      67.646  72.177  64.698  1.00  0.00           C
ATOM     21  O11 CYSTA   1      68.176  71.917  63.388  1.00  0.00           O
ATOM     22  CX1 CYSTA   1      67.265  71.367  62.588  1.00  0.00           C
ATOM     23  OX1 CYSTA   1      66.076  71.327  62.818  1.00  0.00           O
ATOM     24  CX2 CYSTA   1      67.915  70.826  61.338  1.00  0.00           C
ATOM     27  C12 CYSTA   1      66.757  73.456  64.838  1.00  0.00           C
ATOM     30  O12 CYSTA   1      67.386  74.697  64.458  1.00  0.00           O
ATOM     31  CD1 CYSTA   1      66.906  75.407  63.418  1.00  0.00           C
ATOM     32  OD1 CYSTA   1      67.036  76.617  63.348  1.00  0.00           O
ATOM     33  CD2 CYSTA   1      66.415  74.526  62.238  1.00  0.00           C
ATOM     36  CA3 CYSTA   1      75.036  70.667  63.918  1.00  0.00           C
ATOM     39  CA4 CYSTA   1      75.106  70.347  62.428  1.00  0.00           C
ATOM     42  CA5 CYSTA   1      76.216  71.206  61.828  1.00  0.00           C
ATOM     45  CA6 CYSTA   1      77.596  70.857  62.378  1.00  0.00           C
ATOM     48  CA7 CYSTA   1      78.136  69.526  61.858  1.00  0.00           C
ATOM     51  CA8 CYSTA   1      79.606  69.377  62.188  1.00  0.00           C
ATOM     54  CA9 CYSTA   1      80.245  68.167  61.518  1.00  0.00           C
ATOM     57 0CA1 CYSTA   1      81.676  67.937  62.018  1.00  0.00           C
ATOM     60 1CA1 CYSTA   1      82.675  69.026  61.618  1.00  0.00           C
ATOM     63 2CA1 CYSTA   1      84.117  68.497  61.638  1.00  0.00           C
ATOM     66 3CA1 CYSTA   1      85.175  69.526  61.248  1.00  0.00           C
ATOM     69 4CA1 CYSTA   1      86.546  68.907  60.948  1.00  0.00           C
ATOM     72 5CA1 CYSTA   1      87.155  68.127  62.118  1.00  0.00           C
ATOM     75 6CA1 CYSTA   1      88.605  67.736  61.848  1.00  0.00           C
ATOM     79  CD3 CYSTA   1      65.485  75.236  61.238  1.00  0.00           C
ATOM     82  CD4 CYSTA   1      64.076  75.376  61.798  1.00  0.00           C
ATOM     85  CD5 CYSTA   1      63.055  76.007  60.858  1.00  0.00           C
ATOM     88  CD6 CYSTA   1      62.766  75.137  59.648  1.00  0.00           C
ATOM     91  CD7 CYSTA   1      61.716  75.787  58.748  1.00  0.00           C
ATOM     94  CD8 CYSTA   1      61.606  74.977  57.458  1.00  0.00           C
ATOM     97  CD9 CYSTA   1      61.566  75.836  56.198  1.00  0.00           C
ATOM    100 0CD1 CYSTA   1      60.286  76.657  56.098  1.00  0.00           C
ATOM    103 1CD1 CYSTA   1      60.116  77.307  54.718  1.00  0.00           C
ATOM    106 2CD1 CYSTA   1      58.785  78.056  54.608  1.00  0.00           C
ATOM    109 3CD1 CYSTA   1      58.636  78.927  53.348  1.00  0.00           C
ATOM    112 4CD1 CYSTA   1      58.996  78.217  52.038  1.00  0.00           C
ATOM    115 5CD1 CYSTA   1      58.086  77.026  51.708  1.00  0.00           C
ATOM    118 6CD1 CYSTA   1      58.406  76.387  50.358  1.00  0.00           C
ATOM    122  CX3 CYSTA   1      68.345  71.956  60.388  1.00  0.00           C
ATOM    125  CX4 CYSTA   1      68.566  71.416  58.988  1.00  0.00           C
ATOM    128  CX5 CYSTA   1      69.716  72.047  58.198  1.00  0.00           C
ATOM    131  CX6 CYSTA   1      69.326  73.187  57.248  1.00  0.00           C
ATOM    134  CX7 CYSTA   1      70.456  73.507  56.258  1.00  0.00           C
ATOM    137  CX8 CYSTA   1      69.985  74.267  55.008  1.00  0.00           C
ATOM    140  CX9 CYSTA   1      69.905  75.737  55.318  1.00  0.00           C
ATOM    142 0CX1 CYSTA   1      70.496  76.717  54.628  1.00  0.00           C
ATOM    144 1CX1 CYSTA   1      71.356  76.526  53.408  1.00  0.00           C
ATOM    147 2CX1 CYSTA   1      71.685  77.827  52.658  1.00  0.00           C
ATOM    150 3CX1 CYSTA   1      72.485  78.817  53.518  1.00  0.00           C
ATOM    153 4CX1 CYSTA   1      72.966  80.077  52.778  1.00  0.00           C
ATOM    156 5CX1 CYSTA   1      74.106  79.806  51.788  1.00  0.00           C
ATOM    159 6CX1 CYSTA   1      74.735  81.107  51.258  1.00  0.00           C
ATOM    162 7CX1 CYSTA   1      75.845  80.837  50.238  1.00  0.00           C
ATOM    165 8CX1 CYSTA   1      76.556  82.106  49.758  1.00  0.00           C
ATOM    169  N   ASP A   2      73.106  70.696  68.658  1.00  0.00           N
ATOM    171  CA  ASP A   2      72.795  69.377  69.218  1.00  0.00           C
ATOM    173  CB  ASP A   2      73.576  69.026  70.528  1.00  0.00           C
ATOM    176  CG  ASP A   2      74.336  67.697  70.488  1.00  0.00           C
ATOM    177  OD1 ASP A   2      74.937  67.346  71.548  1.00  0.00           O
ATOM    178  OD2 ASP A   2      74.406  67.047  69.418  1.00  0.00           O
ATOM    179  C   ASP A   2      71.326  68.997  69.148  1.00  0.00           C
ATOM    180  O   ASP A   2      70.985  68.027  68.468  1.00  0.00           O
ATOM    181  N   ASP A   3      70.415  69.767  69.798  1.00  0.00           N
ATOM    183  CA  ASP A   3      68.966  69.797  69.578  1.00  0.00           C
ATOM    185  CB  ASP A   3      68.576  69.787  68.048  1.00  0.00           C
ATOM    188  CG  ASP A   3      67.915  68.537  67.468  1.00  0.00           C
ATOM    189  OD1 ASP A   3      68.406  68.007  66.438  1.00  0.00           O
ATOM    190  OD2 ASP A   3      66.875  68.117  68.028  1.00  0.00           O
ATOM    191  C   ASP A   3      68.316  68.736  70.438  1.00  0.00           C
ATOM    192  O   ASP A   3      67.326  68.947  71.128  1.00  0.00           O
ATOM    193  N   ARG A   4      68.985  67.587  70.458  1.00  0.00           N
ATOM    195  CA  ARG A   4      68.786  66.526  71.398  1.00  0.00           C
ATOM    197  CB  ARG A   4      68.875  66.997  72.878  1.00  0.00           C
ATOM    200  CG  ARG A   4      70.066  66.307  73.558  1.00  0.00           C
ATOM    203  CD  ARG A   4      70.295  66.567  75.038  1.00  0.00           C
ATOM    206  NE  ARG A   4      71.496  65.717  75.328  1.00  0.00           N
ATOM    208  CZ  ARG A   4      72.226  65.757  76.428  1.00  0.00           C
ATOM    209  NH1 ARG A   4      73.257  64.947  76.528  1.00  0.00           N
ATOM    212  NH2 ARG A   4      71.945  66.536  77.448  1.00  0.00           N
ATOM    215  C   ARG A   4      67.576  65.727  70.988  1.00  0.00           C
ATOM    216  O   ARG A   4      67.117  64.846  71.718  1.00  0.00           O
ATOM    217  N   SER A   5      67.095  65.907  69.728  1.00  0.00           N
ATOM    219  CA  SER A   5      66.225  64.966  69.048  1.00  0.00           C
ATOM    221  CB  SER A   5      65.466  65.467  67.788  1.00  0.00           C
ATOM    224  OG  SER A   5      64.286  66.187  68.178  1.00  0.00           O
ATOM    226  C   SER A   5      66.926  63.666  68.778  1.00  0.00           C
ATOM    227  O   SER A   5      67.405  63.337  67.688  1.00  0.00           O
ATOM    228  N   ASP A   6      66.956  62.857  69.838  1.00  0.00           N
ATOM    230  CA  ASP A   6      67.036  61.427  69.798  1.00  0.00           C
ATOM    232  CB  ASP A   6      67.286  60.807  71.188  1.00  0.00           C
ATOM    235  CG  ASP A   6      68.646  61.137  71.758  1.00  0.00           C
ATOM    236  OD1 ASP A   6      69.015  60.437  72.748  1.00  0.00           O
ATOM    237  OD2 ASP A   6      69.396  61.987  71.218  1.00  0.00           O
ATOM    238  C   ASP A   6      65.727  60.897  69.278  1.00  0.00           C
ATOM    239  O   ASP A   6      64.956  60.237  69.968  1.00  0.00           O
ATOM    240  N   ASP A   7      65.496  61.077  67.968  1.00  0.00           N
ATOM    242  CA  ASP A   7      64.726  60.097  67.248  1.00  0.00           C
ATOM    244  CB  ASP A   7      64.275  60.617  65.878  1.00  0.00           C
ATOM    247  CG  ASP A   7      63.176  61.637  66.048  1.00  0.00           C
ATOM    248  OD1 ASP A   7      62.976  62.447  65.118  1.00  0.00           O
ATOM    249  OD2 ASP A   7      62.395  61.547  67.038  1.00  0.00           O
ATOM    250  C   ASP A   7      65.555  58.827  67.168  1.00  0.00           C
ATOM    251  O   ASP A   7      66.685  58.807  66.688  1.00  0.00           O
ATOM    252  N   LEU A   8      65.066  57.717  67.758  1.00  0.00           N
ATOM    254  CA  LEU A   8      63.646  57.437  67.838  1.00  0.00           C
ATOM    256  CB  LEU A   8      63.325  56.197  66.988  1.00  0.00           C
ATOM    259  CG  LEU A   8      62.106  56.397  66.088  1.00  0.00           C
ATOM    261  CD1 LEU A   8      61.595  55.057  65.578  1.00  0.00           C
ATOM    265  CD2 LEU A   8      62.335  57.387  64.938  1.00  0.00           C
ATOM    269  C   LEU A   8      63.095  57.307  69.258  1.00  0.00           C
ATOM    270  O   LEU A   8      61.945  56.947  69.478  1.00  0.00           O
ATOM    271  N   LYS A   9      63.915  57.657  70.278  1.00  0.00           N
ATOM    273  CA  LYS A   9      63.507  57.597  71.668  1.00  0.00           C
ATOM    275  CB  LYS A   9      64.646  57.227  72.678  1.00  0.00           C
ATOM    278  CG  LYS A   9      64.835  55.706  72.588  1.00  0.00           C
ATOM    281  CD  LYS A   9      65.856  54.947  73.468  1.00  0.00           C
ATOM    284  CE  LYS A   9      65.867  53.467  72.998  1.00  0.00           C
ATOM    287  NZ  LYS A   9      66.816  52.577  73.688  1.00  0.00           N
ATOM    291  C   LYS A   9      62.586  58.717  72.098  1.00  0.00           C
ATOM    292  O   LYS A   9      61.766  58.526  72.998  1.00  0.00           O
ATOM    293  N   ALA A  10      62.556  59.857  71.398  1.00  0.00           N
ATOM    295  CA  ALA A  10      61.366  60.677  71.458  1.00  0.00           C
ATOM    297  CB  ALA A  10      61.566  61.947  70.648  1.00  0.00           C
ATOM    301  C   ALA A  10      60.086  59.977  70.998  1.00  0.00           C
ATOM    302  O   ALA A  10      59.136  59.877  71.778  1.00  0.00           O
ATOM    303  N   ILE A  11      60.056  59.377  69.778  1.00  0.00           N
ATOM    305  CA  ILE A  11      58.876  58.736  69.178  1.00  0.00           C
ATOM    307  CB  ILE A  11      59.156  58.147  67.778  1.00  0.00           C
ATOM    309  CG2 ILE A  11      58.896  56.617  67.658  1.00  0.00           C
ATOM    313  CG1 ILE A  11      58.375  58.937  66.708  1.00  0.00           C
ATOM    316  CD  ILE A  11      58.336  58.317  65.308  1.00  0.00           C
ATOM    320  C   ILE A  11      58.265  57.697  70.108  1.00  0.00           C
ATOM    321  O   ILE A  11      57.055  57.597  70.268  1.00  0.00           O
ATOM    322  N   SER A  12      59.116  56.917  70.788  1.00  0.00           N
ATOM    324  CA  SER A  12      58.725  55.947  71.798  1.00  0.00           C
ATOM    326  CB  SER A  12      59.975  55.267  72.418  1.00  0.00           C
ATOM    329  OG  SER A  12      60.035  53.887  72.068  1.00  0.00           O
ATOM    331  C   SER A  12      57.915  56.487  72.958  1.00  0.00           C
ATOM    332  O   SER A  12      56.996  55.826  73.438  1.00  0.00           O
ATOM    333  N   LYS A  13      58.246  57.707  73.458  1.00  0.00           N
ATOM    335  CA  LYS A  13      57.416  58.357  74.468  1.00  0.00           C
ATOM    337  CB  LYS A  13      58.176  59.007  75.648  1.00  0.00           C
ATOM    340  CG  LYS A  13      58.416  58.077  76.858  1.00  0.00           C
ATOM    343  CD  LYS A  13      57.836  58.657  78.168  1.00  0.00           C
ATOM    346  CE  LYS A  13      56.336  58.437  78.348  1.00  0.00           C
ATOM    349  NZ  LYS A  13      55.846  58.887  79.668  1.00  0.00           N
ATOM    353  C   LYS A  13      56.406  59.327  73.918  1.00  0.00           C
ATOM    354  O   LYS A  13      55.396  59.507  74.588  1.00  0.00           O
ATOM    355  N   PHE A  14      56.525  59.867  72.688  1.00  0.00           N
ATOM    357  CA  PHE A  14      55.376  60.447  71.998  1.00  0.00           C
ATOM    359  CB  PHE A  14      55.685  60.907  70.548  1.00  0.00           C
ATOM    362  CG  PHE A  14      56.336  62.247  70.358  1.00  0.00           C
ATOM    363  CD1 PHE A  14      55.546  63.377  70.128  1.00  0.00           C
ATOM    365  CE1 PHE A  14      56.075  64.517  69.508  1.00  0.00           C
ATOM    367  CZ  PHE A  14      57.437  64.537  69.158  1.00  0.00           C
ATOM    369  CD2 PHE A  14      57.696  62.327  70.068  1.00  0.00           C
ATOM    371  CE2 PHE A  14      58.255  63.456  69.478  1.00  0.00           C
ATOM    373  C   PHE A  14      54.226  59.467  71.858  1.00  0.00           C
ATOM    374  O   PHE A  14      53.076  59.787  72.148  1.00  0.00           O
ATOM    375  N   LYS A  15      54.505  58.206  71.448  1.00  0.00           N
ATOM    377  CA  LYS A  15      53.456  57.257  71.118  1.00  0.00           C
ATOM    379  CB  LYS A  15      54.036  55.927  70.538  1.00  0.00           C
ATOM    382  CG  LYS A  15      54.165  54.747  71.498  1.00  0.00           C
ATOM    385  CD  LYS A  15      54.617  53.467  70.808  1.00  0.00           C
ATOM    388  CE  LYS A  15      54.575  52.287  71.768  1.00  0.00           C
ATOM    391  NZ  LYS A  15      55.086  51.067  71.118  1.00  0.00           N
ATOM    395  C   LYS A  15      52.546  56.947  72.298  1.00  0.00           C
ATOM    396  O   LYS A  15      51.355  56.797  72.148  1.00  0.00           O
ATOM    397  N   ASP A  16      53.076  56.787  73.528  1.00  0.00           N
ATOM    399  CA  ASP A  16      52.405  55.947  74.508  1.00  0.00           C
ATOM    401  CB  ASP A  16      53.426  54.897  75.028  1.00  0.00           C
ATOM    404  CG  ASP A  16      52.746  53.567  75.278  1.00  0.00           C
ATOM    405  OD1 ASP A  16      53.195  52.887  76.228  1.00  0.00           O
ATOM    406  OD2 ASP A  16      51.796  53.217  74.558  1.00  0.00           O
ATOM    407  C   ASP A  16      51.796  56.747  75.648  1.00  0.00           C
ATOM    408  O   ASP A  16      51.446  56.187  76.698  1.00  0.00           O
ATOM    409  N   LEU A  17      51.626  58.077  75.418  1.00  0.00           N
ATOM    411  CA  LEU A  17      50.895  58.957  76.308  1.00  0.00           C
ATOM    413  CB  LEU A  17      51.595  59.227  77.658  1.00  0.00           C
ATOM    416  CG  LEU A  17      50.646  59.827  78.718  1.00  0.00           C
ATOM    418  CD1 LEU A  17      51.345  59.937  80.068  1.00  0.00           C
ATOM    422  CD2 LEU A  17      49.366  58.987  78.838  1.00  0.00           C
ATOM    426  C   LEU A  17      50.636  60.297  75.638  1.00  0.00           C
ATOM    427  O   LEU A  17      51.326  61.277  75.888  1.00  0.00           O
ATOM    428  N   THR A  18      49.685  60.427  74.718  1.00  0.00           N
ATOM    430  CA  THR A  18      48.636  59.477  74.358  1.00  0.00           C
ATOM    432  CB  THR A  18      47.265  60.097  74.538  1.00  0.00           C
ATOM    434  OG1 THR A  18      46.945  60.007  75.918  1.00  0.00           O
ATOM    436  CG2 THR A  18      46.126  59.377  73.818  1.00  0.00           C
ATOM    440  C   THR A  18      48.826  59.157  72.918  1.00  0.00           C
ATOM    441  O   THR A  18      49.196  60.097  72.228  1.00  0.00           O
ATOM    442  N   PRO A  19      48.616  57.947  72.378  1.00  0.00           N
ATOM    443  CD  PRO A  19      48.346  56.727  73.148  1.00  0.00           C
ATOM    446  CA  PRO A  19      48.696  57.677  70.938  1.00  0.00           C
ATOM    448  CB  PRO A  19      48.036  56.287  70.818  1.00  0.00           C
ATOM    451  CG  PRO A  19      48.406  55.587  72.128  1.00  0.00           C
ATOM    454  C   PRO A  19      48.276  58.787  69.968  1.00  0.00           C
ATOM    455  O   PRO A  19      49.196  59.317  69.338  1.00  0.00           O
ATOM    456  N   PRO A  20      47.015  59.217  69.878  1.00  0.00           N
ATOM    457  CD  PRO A  20      46.196  58.456  68.968  1.00  0.00           C
ATOM    460  CA  PRO A  20      46.796  60.587  69.458  1.00  0.00           C
ATOM    462  CB  PRO A  20      46.586  60.537  67.918  1.00  0.00           C
ATOM    465  CG  PRO A  20      46.595  59.047  67.608  1.00  0.00           C
ATOM    468  C   PRO A  20      45.566  61.047  70.168  1.00  0.00           C
ATOM    469  O   PRO A  20      44.466  61.157  69.628  1.00  0.00           O
ATOM    470  N   ARG A  21      45.776  61.507  71.388  1.00  0.00           N
ATOM    472  CA  ARG A  21      45.336  62.847  71.628  1.00  0.00           C
ATOM    474  CB  ARG A  21      44.246  63.027  72.728  1.00  0.00           C
ATOM    477  CG  ARG A  21      42.856  62.497  72.298  1.00  0.00           C
ATOM    480  CD  ARG A  21      41.676  63.257  72.938  1.00  0.00           C
ATOM    483  NE  ARG A  21      41.066  64.227  71.968  1.00  0.00           N
ATOM    485  CZ  ARG A  21      39.775  64.526  71.988  1.00  0.00           C
ATOM    486  NH1 ARG A  21      39.176  64.896  70.878  1.00  0.00           N
ATOM    489  NH2 ARG A  21      39.016  64.407  73.058  1.00  0.00           N
ATOM    492  C   ARG A  21      46.606  63.596  71.858  1.00  0.00           C
ATOM    493  O   ARG A  21      47.286  63.497  72.868  1.00  0.00           O
ATOM    494  N   PHE A  22      46.926  64.477  70.888  1.00  0.00           N
ATOM    496  CA  PHE A  22      47.335  65.837  71.178  1.00  0.00           C
ATOM    498  CB  PHE A  22      47.316  66.687  69.888  1.00  0.00           C
ATOM    501  CG  PHE A  22      47.946  66.017  68.698  1.00  0.00           C
ATOM    502  CD1 PHE A  22      47.166  65.357  67.738  1.00  0.00           C
ATOM    504  CE1 PHE A  22      47.726  64.896  66.538  1.00  0.00           C
ATOM    506  CZ  PHE A  22      49.066  65.157  66.268  1.00  0.00           C
ATOM    508  CD2 PHE A  22      49.316  66.177  68.448  1.00  0.00           C
ATOM    510  CE2 PHE A  22      49.876  65.767  67.238  1.00  0.00           C
ATOM    512  C   PHE A  22      46.257  66.407  72.098  1.00  0.00           C
ATOM    513  O   PHE A  22      45.095  66.067  71.888  1.00  0.00           O
ATOM    514  N   SER A  23      46.525  67.167  73.158  1.00  0.00           N
ATOM    516  CA  SER A  23      47.746  67.847  73.538  1.00  0.00           C
ATOM    518  CB  SER A  23      47.486  68.827  74.728  1.00  0.00           C
ATOM    521  OG  SER A  23      46.236  69.517  74.638  1.00  0.00           O
ATOM    523  C   SER A  23      48.876  66.946  74.018  1.00  0.00           C
ATOM    524  O   SER A  23      50.035  67.357  73.978  1.00  0.00           O
ATOM    525  N   ASP A  24      48.606  65.717  74.528  1.00  0.00           N
ATOM    527  CA  ASP A  24      49.586  64.947  75.288  1.00  0.00           C
ATOM    529  CB  ASP A  24      48.936  63.777  76.088  1.00  0.00           C
ATOM    532  CG  ASP A  24      48.626  64.197  77.528  1.00  0.00           C
ATOM    533  OD1 ASP A  24      48.676  63.326  78.428  1.00  0.00           O
ATOM    534  OD2 ASP A  24      48.336  65.407  77.738  1.00  0.00           O
ATOM    535  C   ASP A  24      50.805  64.517  74.458  1.00  0.00           C
ATOM    536  O   ASP A  24      51.926  64.537  74.968  1.00  0.00           O
ATOM    537  N   VAL A  25      50.595  64.227  73.148  1.00  0.00           N
ATOM    539  CA  VAL A  25      51.636  64.027  72.148  1.00  0.00           C
ATOM    541  CB  VAL A  25      50.986  63.857  70.758  1.00  0.00           C
ATOM    543  CG1 VAL A  25      51.985  63.827  69.588  1.00  0.00           C
ATOM    547  CG2 VAL A  25      50.186  62.547  70.708  1.00  0.00           C
ATOM    551  C   VAL A  25      52.636  65.177  72.078  1.00  0.00           C
ATOM    552  O   VAL A  25      53.845  64.986  72.098  1.00  0.00           O
ATOM    553  N   VAL A  26      52.156  66.437  72.028  1.00  0.00           N
ATOM    555  CA  VAL A  26      52.996  67.637  72.068  1.00  0.00           C
ATOM    557  CB  VAL A  26      52.166  68.887  71.808  1.00  0.00           C
ATOM    559  CG1 VAL A  26      53.016  70.157  71.938  1.00  0.00           C
ATOM    563  CG2 VAL A  26      51.536  68.767  70.408  1.00  0.00           C
ATOM    567  C   VAL A  26      53.766  67.776  73.378  1.00  0.00           C
ATOM    568  O   VAL A  26      54.965  68.037  73.418  1.00  0.00           O
ATOM    569  N   SER A  27      53.066  67.567  74.518  1.00  0.00           N
ATOM    571  CA  SER A  27      53.616  67.806  75.848  1.00  0.00           C
ATOM    573  CB  SER A  27      52.525  67.827  76.958  1.00  0.00           C
ATOM    576  OG  SER A  27      52.996  68.427  78.178  1.00  0.00           O
ATOM    578  C   SER A  27      54.706  66.806  76.178  1.00  0.00           C
ATOM    579  O   SER A  27      55.695  67.147  76.818  1.00  0.00           O
ATOM    580  N   HIS A  28      54.625  65.557  75.678  1.00  0.00           N
ATOM    582  CA  HIS A  28      55.706  64.597  75.868  1.00  0.00           C
ATOM    584  CB  HIS A  28      55.196  63.167  76.158  1.00  0.00           C
ATOM    587  ND1 HIS A  28      54.336  62.007  78.188  1.00  0.00           N
ATOM    588  CG  HIS A  28      55.376  62.667  77.568  1.00  0.00           C
ATOM    589  CE1 HIS A  28      54.695  61.847  79.438  1.00  0.00           C
ATOM    591  NE2 HIS A  28      55.945  62.317  79.648  1.00  0.00           N
ATOM    593  CD2 HIS A  28      56.386  62.857  78.458  1.00  0.00           C
ATOM    595  C   HIS A  28      56.735  64.597  74.738  1.00  0.00           C
ATOM    596  O   HIS A  28      57.656  63.797  74.768  1.00  0.00           O
ATOM    597  N   GLN A  29      56.726  65.567  73.798  1.00  0.00           N
ATOM    599  CA  GLN A  29      58.016  66.037  73.278  1.00  0.00           C
ATOM    601  CB  GLN A  29      57.826  66.847  71.968  1.00  0.00           C
ATOM    604  CG  GLN A  29      58.956  66.676  70.898  1.00  0.00           C
ATOM    607  CD  GLN A  29      60.336  67.267  71.158  1.00  0.00           C
ATOM    608  OE1 GLN A  29      61.246  67.107  70.338  1.00  0.00           O
ATOM    609  NE2 GLN A  29      60.516  67.946  72.298  1.00  0.00           N
ATOM    612  C   GLN A  29      58.655  66.887  74.368  1.00  0.00           C
ATOM    613  O   GLN A  29      59.746  66.587  74.868  1.00  0.00           O
ATOM    614  N   ASP A  30      57.966  67.977  74.778  1.00  0.00           N
ATOM    616  CA  ASP A  30      58.476  69.067  75.608  1.00  0.00           C
ATOM    618  CB  ASP A  30      57.306  70.067  75.888  1.00  0.00           C
ATOM    621  CG  ASP A  30      56.756  70.776  74.658  1.00  0.00           C
ATOM    622  OD1 ASP A  30      55.716  71.486  74.808  1.00  0.00           O
ATOM    623  OD2 ASP A  30      57.376  70.737  73.578  1.00  0.00           O
ATOM    624  C   ASP A  30      59.046  68.596  76.948  1.00  0.00           C
ATOM    625  O   ASP A  30      60.165  68.947  77.338  1.00  0.00           O
ATOM    626  N   ASP A  31      58.305  67.717  77.658  1.00  0.00           N
ATOM    628  CA  ASP A  31      58.757  67.037  78.858  1.00  0.00           C
ATOM    630  CB  ASP A  31      57.636  66.087  79.388  1.00  0.00           C
ATOM    633  CG  ASP A  31      57.066  66.497  80.728  1.00  0.00           C
ATOM    634  OD1 ASP A  31      56.005  65.947  81.118  1.00  0.00           O
ATOM    635  OD2 ASP A  31      57.775  67.237  81.458  1.00  0.00           O
ATOM    636  C   ASP A  31      60.016  66.197  78.658  1.00  0.00           C
ATOM    637  O   ASP A  31      60.956  66.286  79.428  1.00  0.00           O
ATOM    638  N   VAL A  32      60.025  65.347  77.608  1.00  0.00           N
ATOM    640  CA  VAL A  32      61.085  64.367  77.398  1.00  0.00           C
ATOM    642  CB  VAL A  32      60.765  63.357  76.288  1.00  0.00           C
ATOM    644  CG1 VAL A  32      61.935  62.397  76.048  1.00  0.00           C
ATOM    648  CG2 VAL A  32      59.547  62.517  76.708  1.00  0.00           C
ATOM    652  C   VAL A  32      62.405  65.027  77.108  1.00  0.00           C
ATOM    653  O   VAL A  32      63.445  64.657  77.648  1.00  0.00           O
ATOM    654  N   SER A  33      62.366  66.076  76.248  1.00  0.00           N
ATOM    656  CA  SER A  33      63.555  66.767  75.808  1.00  0.00           C
ATOM    658  CB  SER A  33      63.275  67.707  74.588  1.00  0.00           C
ATOM    661  OG  SER A  33      64.415  67.827  73.748  1.00  0.00           O
ATOM    663  C   SER A  33      64.257  67.486  76.958  1.00  0.00           C
ATOM    664  O   SER A  33      65.466  67.377  77.148  1.00  0.00           O
ATOM    665  N   GLU A  34      63.485  68.157  77.858  1.00  0.00           N
ATOM    667  CA  GLU A  34      64.006  68.767  79.088  1.00  0.00           C
ATOM    669  CB  GLU A  34      62.956  69.586  79.888  1.00  0.00           C
ATOM    672  CG  GLU A  34      63.566  70.547  80.968  1.00  0.00           C
ATOM    675  CD  GLU A  34      64.165  71.867  80.458  1.00  0.00           C
ATOM    676  OE1 GLU A  34      65.246  72.307  80.948  1.00  0.00           O
ATOM    677  OE2 GLU A  34      63.496  72.507  79.618  1.00  0.00           O
ATOM    678  C   GLU A  34      64.606  67.736  80.008  1.00  0.00           C
ATOM    679  O   GLU A  34      65.646  67.946  80.618  1.00  0.00           O
ATOM    680  N   GLU A  35      63.956  66.556  80.108  1.00  0.00           N
ATOM    682  CA  GLU A  35      64.456  65.426  80.858  1.00  0.00           C
ATOM    684  CB  GLU A  35      63.396  64.297  80.828  1.00  0.00           C
ATOM    687  CG  GLU A  35      63.055  63.697  82.218  1.00  0.00           C
ATOM    690  CD  GLU A  35      61.915  64.317  83.028  1.00  0.00           C
ATOM    691  OE1 GLU A  35      61.636  63.747  84.118  1.00  0.00           O
ATOM    692  OE2 GLU A  35      61.316  65.357  82.638  1.00  0.00           O
ATOM    693  C   GLU A  35      65.816  64.957  80.338  1.00  0.00           C
ATOM    694  O   GLU A  35      66.775  64.966  81.118  1.00  0.00           O
ATOM    695  N   TRP A  36      65.985  64.677  79.018  1.00  0.00           N
ATOM    697  CA  TRP A  36      67.275  64.347  78.408  1.00  0.00           C
ATOM    699  CB  TRP A  36      67.195  64.197  76.848  1.00  0.00           C
ATOM    702  CG  TRP A  36      66.556  63.017  76.178  1.00  0.00           C
ATOM    703  CD1 TRP A  36      66.786  62.827  74.838  1.00  0.00           C
ATOM    705  NE1 TRP A  36      66.046  61.787  74.368  1.00  0.00           N
ATOM    707  CE2 TRP A  36      65.386  61.207  75.398  1.00  0.00           C
ATOM    708  CD2 TRP A  36      65.685  61.947  76.578  1.00  0.00           C
ATOM    709  CE3 TRP A  36      65.136  61.527  77.788  1.00  0.00           C
ATOM    711  CZ3 TRP A  36      64.367  60.357  77.798  1.00  0.00           C
ATOM    713  CZ2 TRP A  36      64.575  60.097  75.398  1.00  0.00           C
ATOM    715  CH2 TRP A  36      64.106  59.657  76.628  1.00  0.00           C
ATOM    717  C   TRP A  36      68.336  65.437  78.608  1.00  0.00           C
ATOM    718  O   TRP A  36      69.485  65.187  78.978  1.00  0.00           O
ATOM    719  N   SER A  37      67.946  66.717  78.418  1.00  0.00           N
ATOM    721  CA  SER A  37      68.845  67.847  78.568  1.00  0.00           C
ATOM    723  CB  SER A  37      68.156  69.217  78.298  1.00  0.00           C
ATOM    726  OG  SER A  37      68.305  69.627  76.948  1.00  0.00           O
ATOM    728  C   SER A  37      69.456  67.977  79.938  1.00  0.00           C
ATOM    729  O   SER A  37      70.656  68.217  80.058  1.00  0.00           O
ATOM    730  N   GLN A  38      68.616  67.837  80.958  1.00  0.00           N
ATOM    732  CA  GLN A  38      68.956  68.177  82.318  1.00  0.00           C
ATOM    734  CB  GLN A  38      67.625  68.276  83.108  1.00  0.00           C
ATOM    737  CG  GLN A  38      67.585  69.267  84.308  1.00  0.00           C
ATOM    740  CD  GLN A  38      67.235  70.727  83.948  1.00  0.00           C
ATOM    741  OE1 GLN A  38      67.456  71.707  84.678  1.00  0.00           O
ATOM    742  NE2 GLN A  38      66.757  70.927  82.708  1.00  0.00           N
ATOM    745  C   GLN A  38      69.875  67.117  82.908  1.00  0.00           C
ATOM    746  O   GLN A  38      70.757  67.407  83.708  1.00  0.00           O
ATOM    747  N   VAL A  39      69.706  65.867  82.468  1.00  0.00           N
ATOM    749  CA  VAL A  39      70.446  64.717  82.938  1.00  0.00           C
ATOM    751  CB  VAL A  39      69.916  63.467  82.248  1.00  0.00           C
ATOM    753  CG1 VAL A  39      70.906  62.317  82.378  1.00  0.00           C
ATOM    757  CG2 VAL A  39      68.616  63.007  82.928  1.00  0.00           C
ATOM    761  C   VAL A  39      71.956  64.817  82.808  1.00  0.00           C
ATOM    762  O   VAL A  39      72.716  64.327  83.638  1.00  0.00           O
ATOM    763  N   ASP A  40      72.445  65.417  81.728  1.00  0.00           N
ATOM    765  CA  ASP A  40      73.845  65.337  81.418  1.00  0.00           C
ATOM    767  CB  ASP A  40      73.926  65.167  79.868  1.00  0.00           C
ATOM    770  CG  ASP A  40      75.046  64.257  79.378  1.00  0.00           C
ATOM    771  OD1 ASP A  40      75.376  64.427  78.168  1.00  0.00           O
ATOM    772  OD2 ASP A  40      75.466  63.337  80.108  1.00  0.00           O
ATOM    773  C   ASP A  40      74.656  66.567  81.908  1.00  0.00           C
ATOM    774  O   ASP A  40      75.716  66.817  81.358  1.00  0.00           O
ATOM    775  N   TYR A  41      74.235  67.407  82.918  1.00  0.00           N
ATOM    777  CA  TYR A  41      74.606  68.837  82.778  1.00  0.00           C
ATOM    779  CB  TYR A  41      73.576  69.497  81.788  1.00  0.00           C
ATOM    782  CG  TYR A  41      73.036  70.897  81.888  1.00  0.00           C
ATOM    783  CD1 TYR A  41      72.475  71.396  80.698  1.00  0.00           C
ATOM    785  CE1 TYR A  41      71.735  72.577  80.698  1.00  0.00           C
ATOM    787  CZ  TYR A  41      71.545  73.297  81.878  1.00  0.00           C
ATOM    788  OH  TYR A  41      70.545  74.267  81.928  1.00  0.00           O
ATOM    790  CD2 TYR A  41      72.856  71.647  83.068  1.00  0.00           C
ATOM    792  CE2 TYR A  41      72.125  72.837  83.068  1.00  0.00           C
ATOM    794  C   TYR A  41      75.196  69.807  83.848  1.00  0.00           C
ATOM    795  O   TYR A  41      75.727  70.836  83.428  1.00  0.00           O
ATOM    796  N   LEU A  42      75.206  69.727  85.188  1.00  0.00           N
ATOM    798  CA  LEU A  42      75.466  68.646  86.088  1.00  0.00           C
ATOM    800  CB  LEU A  42      76.706  69.007  86.998  1.00  0.00           C
ATOM    803  CG  LEU A  42      78.146  68.957  86.408  1.00  0.00           C
ATOM    805  CD1 LEU A  42      79.186  69.137  87.528  1.00  0.00           C
ATOM    809  CD2 LEU A  42      78.456  69.986  85.318  1.00  0.00           C
ATOM    813  C   LEU A  42      74.305  68.517  87.058  1.00  0.00           C
ATOM    814  O   LEU A  42      74.206  67.526  87.768  1.00  0.00           O
ATOM    815  N   SER A  43      73.386  69.507  87.138  1.00  0.00           N
ATOM    817  CA  SER A  43      72.405  69.576  88.218  1.00  0.00           C
ATOM    819  CB  SER A  43      72.296  70.977  88.838  1.00  0.00           C
ATOM    822  OG  SER A  43      72.216  72.017  87.868  1.00  0.00           O
ATOM    824  C   SER A  43      71.055  69.047  87.798  1.00  0.00           C
ATOM    825  O   SER A  43      70.025  69.737  87.768  1.00  0.00           O
ATOM    826  N   GLY A  44      71.076  67.757  87.458  1.00  0.00           N
ATOM    828  CA  GLY A  44      69.996  67.097  86.768  1.00  0.00           C
ATOM    831  C   GLY A  44      68.956  66.377  87.598  1.00  0.00           C
ATOM    832  O   GLY A  44      68.835  66.556  88.808  1.00  0.00           O
ATOM    833  N   PRO A  45      68.176  65.557  86.888  1.00  0.00           N
ATOM    834  CD  PRO A  45      67.996  65.667  85.448  1.00  0.00           C
ATOM    837  CA  PRO A  45      67.055  64.857  87.468  1.00  0.00           C
ATOM    839  CB  PRO A  45      66.076  64.697  86.258  1.00  0.00           C
ATOM    842  CG  PRO A  45      66.506  65.776  85.298  1.00  0.00           C
ATOM    845  C   PRO A  45      67.375  63.467  87.958  1.00  0.00           C
ATOM    846  O   PRO A  45      68.456  63.127  88.438  1.00  0.00           O
ATOM    847  N   THR A  46      66.345  62.637  87.738  1.00  0.00           N
ATOM    849  CA  THR A  46      66.206  61.277  88.168  1.00  0.00           C
ATOM    851  CB  THR A  46      64.746  61.107  88.628  1.00  0.00           C
ATOM    853  OG1 THR A  46      64.716  60.447  89.878  1.00  0.00           O
ATOM    855  CG2 THR A  46      63.806  60.407  87.628  1.00  0.00           C
ATOM    859  C   THR A  46      66.576  60.287  87.068  1.00  0.00           C
ATOM    860  O   THR A  46      66.525  59.087  87.308  1.00  0.00           O
ATOM    861  N   LEU A  47      66.956  60.697  85.828  1.00  0.00           N
ATOM    863  CA  LEU A  47      66.906  59.706  84.738  1.00  0.00           C
ATOM    865  CB  LEU A  47      65.496  59.677  84.068  1.00  0.00           C
ATOM    868  CG  LEU A  47      64.905  60.787  83.148  1.00  0.00           C
ATOM    870  CD1 LEU A  47      63.525  60.227  82.768  1.00  0.00           C
ATOM    874  CD2 LEU A  47      65.625  61.197  81.848  1.00  0.00           C
ATOM    878  C   LEU A  47      67.985  59.526  83.668  1.00  0.00           C
ATOM    879  O   LEU A  47      67.686  59.077  82.568  1.00  0.00           O
ATOM    880  N   GLN A  48      69.275  59.827  83.808  1.00  0.00           N
ATOM    882  CA  GLN A  48      70.225  59.637  84.888  1.00  0.00           C
ATOM    884  CB  GLN A  48      69.816  58.736  86.098  1.00  0.00           C
ATOM    887  CG  GLN A  48      70.856  58.857  87.248  1.00  0.00           C
ATOM    890  CD  GLN A  48      70.426  58.937  88.718  1.00  0.00           C
ATOM    891  OE1 GLN A  48      71.265  58.647  89.588  1.00  0.00           O
ATOM    892  NE2 GLN A  48      69.196  59.407  89.008  1.00  0.00           N
ATOM    895  C   GLN A  48      71.466  59.047  84.198  1.00  0.00           C
ATOM    896  O   GLN A  48      71.746  57.857  84.258  1.00  0.00           O
ATOM    897  N   VAL A  49      72.257  59.897  83.508  1.00  0.00           N
ATOM    899  CA  VAL A  49      73.476  59.537  82.808  1.00  0.00           C
ATOM    901  CB  VAL A  49      73.655  60.297  81.488  1.00  0.00           C
ATOM    903  CG1 VAL A  49      75.025  60.017  80.838  1.00  0.00           C
ATOM    907  CG2 VAL A  49      72.536  59.916  80.508  1.00  0.00           C
ATOM    911  C   VAL A  49      74.566  59.977  83.748  1.00  0.00           C
ATOM    912  O   VAL A  49      74.595  61.137  84.138  1.00  0.00           O
ATOM    913  N   LEU A  50      75.446  59.087  84.238  1.00  0.00           N
ATOM    915  CA  LEU A  50      76.125  59.277  85.528  1.00  0.00           C
ATOM    917  CB  LEU A  50      76.485  57.877  86.138  1.00  0.00           C
ATOM    920  CG  LEU A  50      75.867  57.527  87.518  1.00  0.00           C
ATOM    922  CD1 LEU A  50      76.166  56.067  87.898  1.00  0.00           C
ATOM    926  CD2 LEU A  50      74.345  57.737  87.598  1.00  0.00           C
ATOM    930  C   LEU A  50      77.345  60.207  85.428  1.00  0.00           C
ATOM    931  O   LEU A  50      78.076  60.387  86.398  1.00  0.00           O
ATOM    932  N   ARG A  51      77.466  60.887  84.268  1.00  0.00           N
ATOM    934  CA  ARG A  51      78.507  61.747  83.748  1.00  0.00           C
ATOM    936  CB  ARG A  51      78.446  63.247  84.208  1.00  0.00           C
ATOM    939  CG  ARG A  51      77.336  64.117  83.558  1.00  0.00           C
ATOM    942  CD  ARG A  51      77.636  65.627  83.628  1.00  0.00           C
ATOM    945  NE  ARG A  51      78.507  66.007  82.458  1.00  0.00           N
ATOM    947  CZ  ARG A  51      78.586  67.237  81.958  1.00  0.00           C
ATOM    948  NH1 ARG A  51      79.296  67.497  80.878  1.00  0.00           N
ATOM    951  NH2 ARG A  51      77.816  68.206  82.378  1.00  0.00           N
ATOM    954  C   ARG A  51      79.926  61.207  83.658  1.00  0.00           C
ATOM    955  O   ARG A  51      80.326  60.237  84.318  1.00  0.00           O
ATOM    956  N   THR A  52      80.706  61.867  82.788  1.00  0.00           N
ATOM    958  CA  THR A  52      82.106  61.637  82.498  1.00  0.00           C
ATOM    960  CB  THR A  52      82.255  61.187  81.028  1.00  0.00           C
ATOM    962  OG1 THR A  52      83.475  60.497  80.748  1.00  0.00           O
ATOM    964  CG2 THR A  52      82.126  62.346  80.038  1.00  0.00           C
ATOM    968  C   THR A  52      82.856  62.967  82.858  1.00  0.00           C
ATOM    969  OT1 THR A  52      82.215  63.897  83.428  1.00  0.00           O
ATOM    970  OT2 THR A  52      84.086  63.097  82.588  1.00  0.00           O
ATOM    971  NH3 POPEB  53      -2.704  73.937  65.988  1.00  0.00           N
ATOM    975  C12 POPEB  53      -1.334  74.407  66.448  1.00  0.00           C
ATOM    978  C11 POPEB  53      -1.364  75.767  67.198  1.00  0.00           C
ATOM    981  P   POPEB  53       0.506  77.567  67.928  1.00  0.00           P
ATOM    982  O13 POPEB  53      -0.594  78.497  68.278  1.00  0.00           O
ATOM    983  O14 POPEB  53       1.576  77.367  68.928  1.00  0.00           O
ATOM    984  O11 POPEB  53       1.186  78.037  66.558  1.00  0.00           O
ATOM    985  O12 POPEB  53      -0.034  76.137  67.518  1.00  0.00           O
ATOM    986  C1  POPEB  53       0.446  78.766  65.558  1.00  0.00           C
ATOM    989  C2  POPEB  53       0.566  78.167  64.128  1.00  0.00           C
ATOM    991  O21 POPEB  53      -0.514  78.727  63.368  1.00  0.00           O
ATOM    992  C21 POPEB  53      -0.544  78.716  62.028  1.00  0.00           C
ATOM    993  O22 POPEB  53      -1.584  78.766  61.378  1.00  0.00           O
ATOM    994  C22 POPEB  53       0.836  78.857  61.358  1.00  0.00           C
ATOM    997  C3  POPEB  53       0.446  76.617  64.168  1.00  0.00           C
ATOM   1000  O31 POPEB  53       0.226  76.007  62.888  1.00  0.00           O
ATOM   1001  C31 POPEB  53       1.266  75.537  62.218  1.00  0.00           C
ATOM   1002  O32 POPEB  53       2.436  75.687  62.538  1.00  0.00           O
ATOM   1003  C32 POPEB  53       0.696  74.916  60.938  1.00  0.00           C
ATOM   1006  C23 POPEB  53       0.716  79.077  59.818  1.00  0.00           C
ATOM   1009  C24 POPEB  53       2.056  79.377  59.108  1.00  0.00           C
ATOM   1012  C25 POPEB  53       2.436  78.336  58.038  1.00  0.00           C
ATOM   1015  C26 POPEB  53       1.576  78.377  56.768  1.00  0.00           C
ATOM   1018  C27 POPEB  53       1.656  77.067  55.948  1.00  0.00           C
ATOM   1021  C28 POPEB  53       2.066  77.237  54.468  1.00  0.00           C
ATOM   1024  C29 POPEB  53       3.536  77.507  54.298  1.00  0.00           C
ATOM   1026 0C21 POPEB  53       4.466  76.666  53.808  1.00  0.00           C
ATOM   1028 1C21 POPEB  53       4.276  75.257  53.298  1.00  0.00           C
ATOM   1031 2C21 POPEB  53       4.726  74.217  54.348  1.00  0.00           C
ATOM   1034 3C21 POPEB  53       4.866  72.806  53.758  1.00  0.00           C
ATOM   1037 4C21 POPEB  53       5.216  71.747  54.828  1.00  0.00           C
ATOM   1040 5C21 POPEB  53       5.746  70.457  54.208  1.00  0.00           C
ATOM   1043 6C21 POPEB  53       5.906  69.306  55.208  1.00  0.00           C
ATOM   1046 7C21 POPEB  53       6.486  68.056  54.538  1.00  0.00           C
ATOM   1049 8C21 POPEB  53       6.556  66.837  55.458  1.00  0.00           C
ATOM   1053  C33 POPEB  53       1.686  74.497  59.828  1.00  0.00           C
ATOM   1056  C34 POPEB  53       0.886  74.287  58.538  1.00  0.00           C
ATOM   1059  C35 POPEB  53       1.556  73.596  57.348  1.00  0.00           C
ATOM   1062  C36 POPEB  53       0.516  73.497  56.228  1.00  0.00           C
ATOM   1065  C37 POPEB  53       0.976  72.887  54.888  1.00  0.00           C
ATOM   1068  C38 POPEB  53      -0.074  73.206  53.818  1.00  0.00           C
ATOM   1071  C39 POPEB  53      -0.084  72.276  52.598  1.00  0.00           C
ATOM   1074 0C31 POPEB  53       1.016  72.517  51.568  1.00  0.00           C
ATOM   1077 1C31 POPEB  53       0.636  71.897  50.208  1.00  0.00           C
ATOM   1080 2C31 POPEB  53       0.526  72.946  49.098  1.00  0.00           C
ATOM   1083 3C31 POPEB  53       1.916  73.427  48.648  1.00  0.00           C
ATOM   1086 4C31 POPEB  53       2.056  74.947  48.528  1.00  0.00           C
ATOM   1089 5C31 POPEB  53       3.366  75.317  47.818  1.00  0.00           C
ATOM   1092 6C31 POPEB  53       3.806  76.777  47.978  1.00  0.00           C
ATOM   1096  NH3 POPEC  54       4.316  19.157  27.688  1.00  0.00           N
ATOM   1100  C12 POPEC  54       5.376  20.077  27.118  1.00  0.00           C
ATOM   1103  C11 POPEC  54       4.836  21.397  26.538  1.00  0.00           C
ATOM   1106  P   POPEC  54       6.476  23.447  26.728  1.00  0.00           P
ATOM   1107  O13 POPEC  54       5.436  24.497  26.728  1.00  0.00           O
ATOM   1108  O14 POPEC  54       7.776  23.817  26.148  1.00  0.00           O
ATOM   1109  O11 POPEC  54       6.606  22.877  28.188  1.00  0.00           O
ATOM   1110  O12 POPEC  54       5.926  22.157  25.988  1.00  0.00           O
ATOM   1111  C1  POPEC  54       7.056  23.657  29.288  1.00  0.00           C
ATOM   1114  C2  POPEC  54       6.096  23.497  30.508  1.00  0.00           C
ATOM   1116  O21 POPEC  54       6.826  23.147  31.688  1.00  0.00           O
ATOM   1117  C21 POPEC  54       7.336  21.937  31.758  1.00  0.00           C
ATOM   1118  O22 POPEC  54       7.336  21.087  30.888  1.00  0.00           O
ATOM   1119  C22 POPEC  54       7.946  21.727  33.138  1.00  0.00           C
ATOM   1122  C3  POPEC  54       4.886  22.527  30.228  1.00  0.00           C
ATOM   1125  O31 POPEC  54       4.086  22.327  31.418  1.00  0.00           O
ATOM   1126  C31 POPEC  54       3.556  21.097  31.548  1.00  0.00           C
ATOM   1127  O32 POPEC  54       3.656  20.217  30.718  1.00  0.00           O
ATOM   1128  C32 POPEC  54       2.906  20.987  32.928  1.00  0.00           C
ATOM   1131  C23 POPEC  54       6.876  21.387  34.188  1.00  0.00           C
ATOM   1134  C24 POPEC  54       7.076  22.167  35.498  1.00  0.00           C
ATOM   1137  C25 POPEC  54       8.316  21.737  36.288  1.00  0.00           C
ATOM   1140  C26 POPEC  54       8.236  22.247  37.728  1.00  0.00           C
ATOM   1143  C27 POPEC  54       9.426  21.827  38.598  1.00  0.00           C
ATOM   1146  C28 POPEC  54       9.116  21.897  40.108  1.00  0.00           C
ATOM   1149  C29 POPEC  54       8.676  23.257  40.558  1.00  0.00           C
ATOM   1151 0C21 POPEC  54       8.466  23.627  41.838  1.00  0.00           C
ATOM   1153 1C21 POPEC  54       8.696  22.777  43.058  1.00  0.00           C
ATOM   1156 2C21 POPEC  54       8.966  23.647  44.298  1.00  0.00           C
ATOM   1159 3C21 POPEC  54       7.696  24.247  44.928  1.00  0.00           C
ATOM   1162 4C21 POPEC  54       7.946  25.467  45.818  1.00  0.00           C
ATOM   1165 5C21 POPEC  54       9.046  25.287  46.868  1.00  0.00           C
ATOM   1168 6C21 POPEC  54       9.266  26.557  47.698  1.00  0.00           C
ATOM   1171 7C21 POPEC  54      10.526  26.467  48.568  1.00  0.00           C
ATOM   1174 8C21 POPEC  54      10.796  27.737  49.398  1.00  0.00           C
ATOM   1178  C33 POPEC  54       2.626  19.517  33.348  1.00  0.00           C
ATOM   1181  C34 POPEC  54       2.676  19.287  34.858  1.00  0.00           C
ATOM   1184  C35 POPEC  54       4.096  19.427  35.408  1.00  0.00           C
ATOM   1187  C36 POPEC  54       4.276  18.947  36.858  1.00  0.00           C
ATOM   1190  C37 POPEC  54       5.756  19.007  37.248  1.00  0.00           C
ATOM   1193  C38 POPEC  54       6.036  18.887  38.758  1.00  0.00           C
ATOM   1196  C39 POPEC  54       5.476  17.627  39.408  1.00  0.00           C
ATOM   1199 0C31 POPEC  54       4.626  17.997  40.628  1.00  0.00           C
ATOM   1202 1C31 POPEC  54       4.246  16.817  41.528  1.00  0.00           C
ATOM   1205 2C31 POPEC  54       3.286  17.297  42.618  1.00  0.00           C
ATOM   1208 3C31 POPEC  54       3.116  16.327  43.788  1.00  0.00           C
ATOM   1211 4C31 POPEC  54       2.186  16.977  44.818  1.00  0.00           C
ATOM   1214 5C31 POPEC  54       2.126  16.297  46.178  1.00  0.00           C
ATOM   1217 6C31 POPEC  54       1.236  17.107  47.128  1.00  0.00           C
ATOM   1221  NH3 POPED  55      28.636  65.817  23.008  1.00  0.00           N
ATOM   1225  C12 POPED  55      28.736  64.966  21.778  1.00  0.00           C
ATOM   1228  C11 POPED  55      28.466  63.497  22.108  1.00  0.00           C
ATOM   1231  P   POPED  55      28.176  61.187  21.068  1.00  0.00           P
ATOM   1232  O13 POPED  55      26.716  61.247  21.288  1.00  0.00           O
ATOM   1233  O14 POPED  55      28.716  60.377  19.948  1.00  0.00           O
ATOM   1234  O11 POPED  55      28.935  60.847  22.408  1.00  0.00           O
ATOM   1235  O12 POPED  55      28.686  62.687  20.948  1.00  0.00           O
ATOM   1236  C1  POPED  55      28.466  60.067  23.498  1.00  0.00           C
ATOM   1239  C2  POPED  55      27.556  60.887  24.478  1.00  0.00           C
ATOM   1241  O21 POPED  55      28.015  60.977  25.848  1.00  0.00           O
ATOM   1242  C21 POPED  55      28.505  59.916  26.468  1.00  0.00           C
ATOM   1243  O22 POPED  55      28.605  58.787  26.038  1.00  0.00           O
ATOM   1244  C22 POPED  55      28.906  60.337  27.878  1.00  0.00           C
ATOM   1247  C3  POPED  55      26.046  60.487  24.418  1.00  0.00           C
ATOM   1250  O31 POPED  55      25.196  61.587  24.038  1.00  0.00           O
ATOM   1251  C31 POPED  55      24.576  62.437  24.858  1.00  0.00           C
ATOM   1252  O32 POPED  55      23.775  63.267  24.458  1.00  0.00           O
ATOM   1253  C32 POPED  55      24.976  62.346  26.338  1.00  0.00           C
ATOM   1256  C23 POPED  55      30.206  59.657  28.378  1.00  0.00           C
ATOM   1259  C24 POPED  55      30.556  60.047  29.818  1.00  0.00           C
ATOM   1262  C25 POPED  55      29.606  59.467  30.868  1.00  0.00           C
ATOM   1265  C26 POPED  55      29.876  60.037  32.268  1.00  0.00           C
ATOM   1268  C27 POPED  55      28.976  59.407  33.338  1.00  0.00           C
ATOM   1271  C28 POPED  55      28.966  60.227  34.628  1.00  0.00           C
ATOM   1274  C29 POPED  55      28.345  59.497  35.788  1.00  0.00           C
ATOM   1276 0C21 POPED  55      27.056  59.526  36.178  1.00  0.00           C
ATOM   1278 1C21 POPED  55      25.906  60.227  35.488  1.00  0.00           C
ATOM   1281 2C21 POPED  55      24.776  59.197  35.288  1.00  0.00           C
ATOM   1284 3C21 POPED  55      23.626  59.677  34.388  1.00  0.00           C
ATOM   1287 4C21 POPED  55      22.736  58.517  33.948  1.00  0.00           C
ATOM   1290 5C21 POPED  55      21.946  57.837  35.078  1.00  0.00           C
ATOM   1293 6C21 POPED  55      21.406  56.487  34.608  1.00  0.00           C
ATOM   1296 7C21 POPED  55      20.596  55.717  35.648  1.00  0.00           C
ATOM   1299 8C21 POPED  55      20.226  54.327  35.138  1.00  0.00           C
ATOM   1303  C33 POPED  55      23.866  62.997  27.218  1.00  0.00           C
ATOM   1306  C34 POPED  55      24.136  62.907  28.728  1.00  0.00           C
ATOM   1309  C35 POPED  55      23.926  64.267  29.418  1.00  0.00           C
ATOM   1312  C36 POPED  55      23.826  64.137  30.948  1.00  0.00           C
ATOM   1315  C37 POPED  55      23.176  65.377  31.588  1.00  0.00           C
ATOM   1318  C38 POPED  55      22.636  65.127  32.998  1.00  0.00           C
ATOM   1321  C39 POPED  55      23.686  65.217  34.118  1.00  0.00           C
ATOM   1324 0C31 POPED  55      23.575  66.507  34.958  1.00  0.00           C
ATOM   1327 1C31 POPED  55      24.696  67.526  34.718  1.00  0.00           C
ATOM   1330 2C31 POPED  55      24.366  68.907  35.278  1.00  0.00           C
ATOM   1333 3C31 POPED  55      24.426  68.986  36.818  1.00  0.00           C
ATOM   1336 4C31 POPED  55      25.616  69.797  37.348  1.00  0.00           C
ATOM   1339 5C31 POPED  55      25.566  69.947  38.868  1.00  0.00           C
ATOM   1342 6C31 POPED  55      26.646  70.857  39.458  1.00  0.00           C
ATOM   1346  NH3 POPEE  56      66.216  35.627  26.688  1.00  0.00           N
ATOM   1350  C12 POPEE  56      64.896  36.177  27.158  1.00  0.00           C
ATOM   1353  C11 POPEE  56      65.007  37.677  27.518  1.00  0.00           C
ATOM   1356  P   POPEE  56      63.046  39.367  26.978  1.00  0.00           P
ATOM   1357  O13 POPEE  56      64.106  39.986  26.168  1.00  0.00           O
ATOM   1358  O14 POPEE  56      61.926  38.717  26.268  1.00  0.00           O
ATOM   1359  O11 POPEE  56      62.496  40.387  28.078  1.00  0.00           O
ATOM   1360  O12 POPEE  56      63.716  38.207  27.858  1.00  0.00           O
ATOM   1361  C1  POPEE  56      62.665  40.107  29.468  1.00  0.00           C
ATOM   1364  C2  POPEE  56      62.047  41.197  30.378  1.00  0.00           C
ATOM   1366  O21 POPEE  56      61.775  40.627  31.678  1.00  0.00           O
ATOM   1367  C21 POPEE  56      62.806  40.567  32.488  1.00  0.00           C
ATOM   1368  O22 POPEE  56      63.946  40.917  32.248  1.00  0.00           O
ATOM   1369  C22 POPEE  56      62.296  40.037  33.838  1.00  0.00           C
ATOM   1372  C3  POPEE  56      60.695  41.767  29.848  1.00  0.00           C
ATOM   1375  O31 POPEE  56      60.035  42.497  30.918  1.00  0.00           O
ATOM   1376  C31 POPEE  56      59.156  41.787  31.638  1.00  0.00           C
ATOM   1377  O32 POPEE  56      58.687  40.717  31.298  1.00  0.00           O
ATOM   1378  C32 POPEE  56      58.906  42.486  32.988  1.00  0.00           C
ATOM   1381  C23 POPEE  56      63.375  39.877  34.938  1.00  0.00           C
ATOM   1384  C24 POPEE  56      62.775  39.437  36.298  1.00  0.00           C
ATOM   1387  C25 POPEE  56      63.775  38.677  37.188  1.00  0.00           C
ATOM   1390  C26 POPEE  56      63.875  39.157  38.658  1.00  0.00           C
ATOM   1393  C27 POPEE  56      62.926  38.417  39.628  1.00  0.00           C
ATOM   1396  C28 POPEE  56      63.156  38.777  41.118  1.00  0.00           C
ATOM   1399  C29 POPEE  56      62.216  38.017  42.028  1.00  0.00           C
ATOM   1401 0C21 POPEE  56      62.426  37.587  43.288  1.00  0.00           C
ATOM   1403 1C21 POPEE  56      63.625  37.857  44.168  1.00  0.00           C
ATOM   1406 2C21 POPEE  56      63.325  37.727  45.678  1.00  0.00           C
ATOM   1409 3C21 POPEE  56      63.325  36.287  46.228  1.00  0.00           C
ATOM   1412 4C21 POPEE  56      63.125  36.247  47.748  1.00  0.00           C
ATOM   1415 5C21 POPEE  56      63.445  34.907  48.428  1.00  0.00           C
ATOM   1418 6C21 POPEE  56      62.366  33.817  48.298  1.00  0.00           C
ATOM   1421 7C21 POPEE  56      62.626  32.657  49.278  1.00  0.00           C
ATOM   1424 8C21 POPEE  56      61.576  31.547  49.238  1.00  0.00           C
ATOM   1428  C33 POPEE  56      57.426  42.447  33.428  1.00  0.00           C
ATOM   1431  C34 POPEE  56      57.195  42.616  34.948  1.00  0.00           C
ATOM   1434  C35 POPEE  56      55.706  42.567  35.308  1.00  0.00           C
ATOM   1437  C36 POPEE  56      55.396  42.076  36.738  1.00  0.00           C
ATOM   1440  C37 POPEE  56      53.896  41.777  36.918  1.00  0.00           C
ATOM   1443  C38 POPEE  56      53.585  40.517  37.728  1.00  0.00           C
ATOM   1446  C39 POPEE  56      53.356  40.747  39.228  1.00  0.00           C
ATOM   1449 0C31 POPEE  56      52.806  39.477  39.878  1.00  0.00           C
ATOM   1452 1C31 POPEE  56      52.386  39.637  41.348  1.00  0.00           C
ATOM   1455 2C31 POPEE  56      51.516  38.467  41.838  1.00  0.00           C
ATOM   1458 3C31 POPEE  56      52.236  37.107  41.858  1.00  0.00           C
ATOM   1461 4C31 POPEE  56      52.735  36.697  43.258  1.00  0.00           C
ATOM   1464 5C31 POPEE  56      53.476  35.347  43.228  1.00  0.00           C
ATOM   1467 6C31 POPEE  56      53.876  34.857  44.618  1.00  0.00           C
ATOM   1471  NH3 POPEF  57      92.885   8.537  27.738  1.00  0.00           N
ATOM   1475  C12 POPEF  57      92.255   9.807  28.168  1.00  0.00           C
ATOM   1478  C11 POPEF  57      90.725   9.727  27.978  1.00  0.00           C
ATOM   1481  P   POPEF  57      90.436  12.287  28.528  1.00  0.00           P
ATOM   1482  O13 POPEF  57      89.205  13.087  28.498  1.00  0.00           O
ATOM   1483  O14 POPEF  57      91.425  12.447  27.438  1.00  0.00           O
ATOM   1484  O11 POPEF  57      91.206  12.407  29.888  1.00  0.00           O
ATOM   1485  O12 POPEF  57      90.016  10.767  28.628  1.00  0.00           O
ATOM   1486  C1  POPEF  57      90.546  12.837  31.058  1.00  0.00           C
ATOM   1489  C2  POPEF  57      90.096  11.657  31.908  1.00  0.00           C
ATOM   1491  O21 POPEF  57      90.125  12.127  33.268  1.00  0.00           O
ATOM   1492  C21 POPEF  57      89.126  11.747  34.028  1.00  0.00           C
ATOM   1493  O22 POPEF  57      88.156  11.097  33.668  1.00  0.00           O
ATOM   1494  C22 POPEF  57      89.396  12.197  35.458  1.00  0.00           C
ATOM   1497  C3  POPEF  57      91.045  10.437  31.758  1.00  0.00           C
ATOM   1500  O31 POPEF  57      90.865   9.597  32.898  1.00  0.00           O
ATOM   1501  C31 POPEF  57      90.396   8.377  32.748  1.00  0.00           C
ATOM   1502  O32 POPEF  57      90.345   7.737  31.718  1.00  0.00           O
ATOM   1503  C32 POPEF  57      89.907   8.017  34.148  1.00  0.00           C
ATOM   1506  C23 POPEF  57      89.475  10.997  36.418  1.00  0.00           C
ATOM   1509  C24 POPEF  57      89.995  11.387  37.808  1.00  0.00           C
ATOM   1512  C25 POPEF  57      89.015  11.027  38.928  1.00  0.00           C
ATOM   1515  C26 POPEF  57      89.715  10.867  40.278  1.00  0.00           C
ATOM   1518  C27 POPEF  57      88.755  10.477  41.398  1.00  0.00           C
ATOM   1521  C28 POPEF  57      89.506  10.307  42.738  1.00  0.00           C
ATOM   1524  C29 POPEF  57      88.595   9.837  43.838  1.00  0.00           C
ATOM   1526 0C21 POPEF  57      88.335  10.447  45.008  1.00  0.00           C
ATOM   1528 1C21 POPEF  57      88.885  11.767  45.518  1.00  0.00           C
ATOM   1531 2C21 POPEF  57      87.745  12.747  45.808  1.00  0.00           C
ATOM   1534 3C21 POPEF  57      88.146  14.027  46.558  1.00  0.00           C
ATOM   1537 4C21 POPEF  57      86.926  14.927  46.708  1.00  0.00           C
ATOM   1540 5C21 POPEF  57      87.115  16.207  47.528  1.00  0.00           C
ATOM   1543 6C21 POPEF  57      85.816  17.017  47.538  1.00  0.00           C
ATOM   1546 7C21 POPEF  57      85.896  18.307  48.348  1.00  0.00           C
ATOM   1549 8C21 POPEF  57      84.655  19.197  48.198  1.00  0.00           C
ATOM   1553  C33 POPEF  57      89.755   6.527  34.498  1.00  0.00           C
ATOM   1556  C34 POPEF  57      89.475   6.427  35.998  1.00  0.00           C
ATOM   1559  C35 POPEF  57      88.645   5.207  36.398  1.00  0.00           C
ATOM   1562  C36 POPEF  57      88.256   5.287  37.878  1.00  0.00           C
ATOM   1565  C37 POPEF  57      87.196   4.277  38.298  1.00  0.00           C
ATOM   1568  C38 POPEF  57      86.975   4.337  39.818  1.00  0.00           C
ATOM   1571  C39 POPEF  57      88.106   3.737  40.678  1.00  0.00           C
ATOM   1574 0C31 POPEF  57      88.296   4.567  41.958  1.00  0.00           C
ATOM   1577 1C31 POPEF  57      88.855   3.767  43.138  1.00  0.00           C
ATOM   1580 2C31 POPEF  57      88.867   4.607  44.418  1.00  0.00           C
ATOM   1583 3C31 POPEF  57      89.106   3.787  45.688  1.00  0.00           C
ATOM   1586 4C31 POPEF  57      87.926   2.887  46.078  1.00  0.00           C
ATOM   1589 5C31 POPEF  57      88.085   2.257  47.458  1.00  0.00           C
ATOM   1592 6C31 POPEF  57      86.845   1.487  47.918  1.00  0.00           C
ATOM   1596  NH3 POPEG  58     106.766  19.667  25.948  1.00  0.00           N
ATOM   1600  C12 POPEG  58     106.845  18.207  26.238  1.00  0.00           C
ATOM   1603  C11 POPEG  58     108.296  17.727  26.228  1.00  0.00           C
ATOM   1606  P   POPEG  58     109.636  15.547  26.658  1.00  0.00           P
ATOM   1607  O13 POPEG  58     109.257  14.167  26.288  1.00  0.00           O
ATOM   1608  O14 POPEG  58     110.595  16.237  25.778  1.00  0.00           O
ATOM   1609  O11 POPEG  58     110.117  15.567  28.158  1.00  0.00           O
ATOM   1610  O12 POPEG  58     108.306  16.387  26.698  1.00  0.00           O
ATOM   1611  C1  POPEG  58     110.125  16.697  29.038  1.00  0.00           C
ATOM   1614  C2  POPEG  58     111.495  16.807  29.768  1.00  0.00           C
ATOM   1616  O21 POPEG  58     111.515  17.987  30.608  1.00  0.00           O
ATOM   1617  C21 POPEG  58     111.747  17.767  31.888  1.00  0.00           C
ATOM   1618  O22 POPEG  58     111.595  16.707  32.458  1.00  0.00           O
ATOM   1619  C22 POPEG  58     112.407  19.007  32.528  1.00  0.00           C
ATOM   1622  C3  POPEG  58     112.635  16.897  28.718  1.00  0.00           C
ATOM   1625  O31 POPEG  58     113.966  16.897  29.288  1.00  0.00           O
ATOM   1626  C31 POPEG  58     114.466  18.077  29.638  1.00  0.00           C
ATOM   1627  O32 POPEG  58     113.846  19.117  29.758  1.00  0.00           O
ATOM   1628  C32 POPEG  58     115.975  17.957  29.798  1.00  0.00           C
ATOM   1631  C23 POPEG  58     111.757  19.467  33.858  1.00  0.00           C
ATOM   1634  C24 POPEG  58     112.696  19.607  35.068  1.00  0.00           C
ATOM   1637  C25 POPEG  58     112.926  18.297  35.838  1.00  0.00           C
ATOM   1640  C26 POPEG  58     113.176  18.507  37.348  1.00  0.00           C
ATOM   1643  C27 POPEG  58     113.316  17.197  38.158  1.00  0.00           C
ATOM   1646  C28 POPEG  58     113.436  17.387  39.688  1.00  0.00           C
ATOM   1649  C29 POPEG  58     114.746  17.977  40.158  1.00  0.00           C
ATOM   1651 0C21 POPEG  58     114.985  18.417  41.408  1.00  0.00           C
ATOM   1653 1C21 POPEG  58     114.007  18.427  42.558  1.00  0.00           C
ATOM   1656 2C21 POPEG  58     114.585  18.967  43.888  1.00  0.00           C
ATOM   1659 3C21 POPEG  58     113.526  19.627  44.798  1.00  0.00           C
ATOM   1662 4C21 POPEG  58     112.535  18.647  45.458  1.00  0.00           C
ATOM   1665 5C21 POPEG  58     111.316  19.377  46.048  1.00  0.00           C
ATOM   1668 6C21 POPEG  58     110.257  18.417  46.618  1.00  0.00           C
ATOM   1671 7C21 POPEG  58     109.046  19.147  47.228  1.00  0.00           C
ATOM   1674 8C21 POPEG  58     107.826  18.237  47.418  1.00  0.00           C
ATOM   1678  C33 POPEG  58     116.466  18.307  31.218  1.00  0.00           C
ATOM   1681  C34 POPEG  58     117.997  18.337  31.288  1.00  0.00           C
ATOM   1684  C35 POPEG  58     118.566  18.197  32.708  1.00  0.00           C
ATOM   1687  C36 POPEG  58     118.516  16.747  33.198  1.00  0.00           C
ATOM   1690  C37 POPEG  58     119.025  16.567  34.628  1.00  0.00           C
ATOM   1693  C38 POPEG  58     118.977  15.107  35.108  1.00  0.00           C
ATOM   1696  C39 POPEG  58     118.956  14.937  36.648  1.00  0.00           C
ATOM   1699 0C31 POPEG  58     119.585  16.087  37.438  1.00  0.00           C
ATOM   1702 1C31 POPEG  58     119.725  15.767  38.938  1.00  0.00           C
ATOM   1705 2C31 POPEG  58     120.187  16.987  39.748  1.00  0.00           C
ATOM   1708 3C31 POPEG  58     120.656  16.657  41.168  1.00  0.00           C
ATOM   1711 4C31 POPEG  58     119.536  16.087  42.038  1.00  0.00           C
ATOM   1714 5C31 POPEG  58     119.907  16.017  43.518  1.00  0.00           C
ATOM   1717 6C31 POPEG  58     118.766  15.427  44.348  1.00  0.00           C
ATOM   1721  NH3 POPEH  59       8.456  48.276  21.958  1.00  0.00           N
ATOM   1725  C12 POPEH  59       7.006  48.187  22.298  1.00  0.00           C
ATOM   1728  C11 POPEH  59       6.446  49.576  22.538  1.00  0.00           C
ATOM   1731  P   POPEH  59       4.286  50.706  23.418  1.00  0.00           P
ATOM   1732  O13 POPEH  59       4.936  51.937  22.918  1.00  0.00           O
ATOM   1733  O14 POPEH  59       2.846  50.527  23.128  1.00  0.00           O
ATOM   1734  O11 POPEH  59       4.446  50.677  24.998  1.00  0.00           O
ATOM   1735  O12 POPEH  59       5.106  49.427  22.978  1.00  0.00           O
ATOM   1736  C1  POPEH  59       5.426  49.837  25.598  1.00  0.00           C
ATOM   1739  C2  POPEH  59       5.266  49.837  27.128  1.00  0.00           C
ATOM   1741  O21 POPEH  59       6.596  49.706  27.648  1.00  0.00           O
ATOM   1742  C21 POPEH  59       7.106  48.697  28.338  1.00  0.00           C
ATOM   1743  O22 POPEH  59       8.186  48.197  28.058  1.00  0.00           O
ATOM   1744  C22 POPEH  59       6.366  48.407  29.648  1.00  0.00           C
ATOM   1747  C3  POPEH  59       4.146  48.877  27.608  1.00  0.00           C
ATOM   1750  O31 POPEH  59       3.476  49.467  28.738  1.00  0.00           O
ATOM   1751  C31 POPEH  59       2.766  48.657  29.508  1.00  0.00           C
ATOM   1752  O32 POPEH  59       2.826  47.447  29.518  1.00  0.00           O
ATOM   1753  C32 POPEH  59       1.946  49.517  30.478  1.00  0.00           C
ATOM   1756  C23 POPEH  59       7.376  48.227  30.808  1.00  0.00           C
ATOM   1759  C24 POPEH  59       6.836  47.427  31.988  1.00  0.00           C
ATOM   1762  C25 POPEH  59       5.996  48.217  33.008  1.00  0.00           C
ATOM   1765  C26 POPEH  59       5.956  47.437  34.328  1.00  0.00           C
ATOM   1768  C27 POPEH  59       4.786  47.757  35.258  1.00  0.00           C
ATOM   1771  C28 POPEH  59       4.906  46.917  36.548  1.00  0.00           C
ATOM   1774  C29 POPEH  59       3.596  46.707  37.248  1.00  0.00           C
ATOM   1776 0C21 POPEH  59       3.406  46.547  38.568  1.00  0.00           C
ATOM   1778 1C21 POPEH  59       4.456  46.567  39.658  1.00  0.00           C
ATOM   1781 2C21 POPEH  59       3.916  47.307  40.888  1.00  0.00           C
ATOM   1784 3C21 POPEH  59       4.846  47.276  42.108  1.00  0.00           C
ATOM   1787 4C21 POPEH  59       4.186  47.937  43.328  1.00  0.00           C
ATOM   1790 5C21 POPEH  59       4.936  47.737  44.648  1.00  0.00           C
ATOM   1793 6C21 POPEH  59       4.146  48.357  45.818  1.00  0.00           C
ATOM   1796 7C21 POPEH  59       4.766  48.107  47.198  1.00  0.00           C
ATOM   1799 8C21 POPEH  59       3.916  48.677  48.338  1.00  0.00           C
ATOM   1803  C33 POPEH  59       1.736  48.866  31.878  1.00  0.00           C
ATOM   1806  C34 POPEH  59       0.836  49.747  32.768  1.00  0.00           C
ATOM   1809  C35 POPEH  59       1.076  49.607  34.278  1.00  0.00           C
ATOM   1812  C36 POPEH  59       0.026  48.777  35.028  1.00  0.00           C
ATOM   1815  C37 POPEH  59       0.236  48.877  36.548  1.00  0.00           C
ATOM   1818  C38 POPEH  59      -0.704  48.017  37.398  1.00  0.00           C
ATOM   1821  C39 POPEH  59      -0.364  48.157  38.888  1.00  0.00           C
ATOM   1824 0C31 POPEH  59      -1.094  47.167  39.818  1.00  0.00           C
ATOM   1827 1C31 POPEH  59      -0.574  47.276  41.258  1.00  0.00           C
ATOM   1830 2C31 POPEH  59      -1.134  46.217  42.208  1.00  0.00           C
ATOM   1833 3C31 POPEH  59      -0.574  46.377  43.628  1.00  0.00           C
ATOM   1836 4C31 POPEH  59      -1.034  45.307  44.618  1.00  0.00           C
ATOM   1839 5C31 POPEH  59      -0.564  45.577  46.048  1.00  0.00           C
ATOM   1842 6C31 POPEH  59      -0.964  44.497  47.058  1.00  0.00           C
ATOM   1846  NH3 POPEI  60      12.446  17.277  24.098  1.00  0.00           N
ATOM   1850  C12 POPEI  60      10.976  17.007  24.298  1.00  0.00           C
ATOM   1853  C11 POPEI  60      10.116  17.717  23.238  1.00  0.00           C
ATOM   1856  P   POPEI  60       7.716  18.647  23.838  1.00  0.00           P
ATOM   1857  O13 POPEI  60       8.176  19.857  23.128  1.00  0.00           O
ATOM   1858  O14 POPEI  60       6.336  18.197  23.548  1.00  0.00           O
ATOM   1859  O11 POPEI  60       7.996  18.787  25.408  1.00  0.00           O
ATOM   1860  O12 POPEI  60       8.716  17.467  23.458  1.00  0.00           O
ATOM   1861  C1  POPEI  60       8.976  19.717  25.908  1.00  0.00           C
ATOM   1864  C2  POPEI  60       9.066  19.737  27.478  1.00  0.00           C
ATOM   1866  O21 POPEI  60      10.406  20.107  27.898  1.00  0.00           O
ATOM   1867  C21 POPEI  60      10.446  21.247  28.628  1.00  0.00           C
ATOM   1868  O22 POPEI  60      10.196  22.347  28.198  1.00  0.00           O
ATOM   1869  C22 POPEI  60      10.726  20.877  30.088  1.00  0.00           C
ATOM   1872  C3  POPEI  60       8.726  18.357  28.148  1.00  0.00           C
ATOM   1875  O31 POPEI  60       8.796  18.517  29.578  1.00  0.00           O
ATOM   1876  C31 POPEI  60       9.206  17.537  30.368  1.00  0.00           C
ATOM   1877  O32 POPEI  60       9.286  16.357  30.068  1.00  0.00           O
ATOM   1878  C32 POPEI  60       9.666  18.187  31.698  1.00  0.00           C
ATOM   1881  C23 POPEI  60      11.326  21.947  31.038  1.00  0.00           C
ATOM   1884  C24 POPEI  60      11.856  21.267  32.318  1.00  0.00           C
ATOM   1887  C25 POPEI  60      12.476  22.177  33.398  1.00  0.00           C
ATOM   1890  C26 POPEI  60      13.266  21.337  34.428  1.00  0.00           C
ATOM   1893  C27 POPEI  60      13.976  22.177  35.508  1.00  0.00           C
ATOM   1896  C28 POPEI  60      14.836  21.357  36.498  1.00  0.00           C
ATOM   1899  C29 POPEI  60      14.016  20.407  37.338  1.00  0.00           C
ATOM   1901 0C21 POPEI  60      13.446  20.667  38.528  1.00  0.00           C
ATOM   1903 1C21 POPEI  60      13.486  21.977  39.288  1.00  0.00           C
ATOM   1906 2C21 POPEI  60      13.926  21.807  40.758  1.00  0.00           C
ATOM   1909 3C21 POPEI  60      13.046  20.847  41.568  1.00  0.00           C
ATOM   1912 4C21 POPEI  60      13.336  20.887  43.078  1.00  0.00           C
ATOM   1915 5C21 POPEI  60      12.676  19.727  43.828  1.00  0.00           C
ATOM   1918 6C21 POPEI  60      13.206  19.587  45.268  1.00  0.00           C
ATOM   1921 7C21 POPEI  60      12.706  18.327  45.968  1.00  0.00           C
ATOM   1924 8C21 POPEI  60      13.356  18.097  47.328  1.00  0.00           C
ATOM   1928  C33 POPEI  60       9.796  17.277  32.948  1.00  0.00           C
ATOM   1931  C34 POPEI  60      10.166  18.117  34.188  1.00  0.00           C
ATOM   1934  C35 POPEI  60      10.706  17.287  35.378  1.00  0.00           C
ATOM   1937  C36 POPEI  60      10.036  17.557  36.738  1.00  0.00           C
ATOM   1940  C37 POPEI  60      11.006  18.027  37.848  1.00  0.00           C
ATOM   1943  C38 POPEI  60      10.886  17.267  39.178  1.00  0.00           C
ATOM   1946  C39 POPEI  60       9.586  17.527  39.948  1.00  0.00           C
ATOM   1949 0C31 POPEI  60       9.576  16.907  41.358  1.00  0.00           C
ATOM   1952 1C31 POPEI  60       8.246  17.137  42.078  1.00  0.00           C
ATOM   1955 2C31 POPEI  60       8.096  16.437  43.448  1.00  0.00           C
ATOM   1958 3C31 POPEI  60       8.936  17.037  44.578  1.00  0.00           C
ATOM   1961 4C31 POPEI  60       8.196  16.947  45.928  1.00  0.00           C
ATOM   1964 5C31 POPEI  60       9.016  17.457  47.118  1.00  0.00           C
ATOM   1967 6C31 POPEI  60       8.216  17.467  48.428  1.00  0.00           C
ATOM   1971  NH3 POPEJ  61      29.005  43.827  69.148  1.00  0.00           N
ATOM   1975  C12 POPEJ  61      27.666  43.777  69.818  1.00  0.00           C
ATOM   1978  C11 POPEJ  61      26.906  45.097  69.658  1.00  0.00           C
ATOM   1981  P   POPEJ  61      24.336  45.387  69.268  1.00  0.00           P
ATOM   1982  O13 POPEJ  61      23.106  45.077  70.038  1.00  0.00           O
ATOM   1983  O14 POPEJ  61      24.576  46.787  68.888  1.00  0.00           O
ATOM   1984  O11 POPEJ  61      24.476  44.407  68.018  1.00  0.00           O
ATOM   1985  O12 POPEJ  61      25.586  44.907  70.128  1.00  0.00           O
ATOM   1986  C1  POPEJ  61      24.456  44.846  66.658  1.00  0.00           C
ATOM   1989  C2  POPEJ  61      25.786  44.467  65.928  1.00  0.00           C
ATOM   1991  O21 POPEJ  61      25.746  44.697  64.508  1.00  0.00           O
ATOM   1992  C21 POPEJ  61      25.845  45.956  64.088  1.00  0.00           C
ATOM   1993  O22 POPEJ  61      25.796  46.937  64.818  1.00  0.00           O
ATOM   1994  C22 POPEJ  61      26.096  45.977  62.558  1.00  0.00           C
ATOM   1997  C3  POPEJ  61      26.156  42.977  66.188  1.00  0.00           C
ATOM   2000  O31 POPEJ  61      27.416  42.627  65.588  1.00  0.00           O
ATOM   2001  C31 POPEJ  61      27.525  42.407  64.258  1.00  0.00           C
ATOM   2002  O32 POPEJ  61      28.586  42.537  63.668  1.00  0.00           O
ATOM   2003  C32 POPEJ  61      26.246  41.887  63.578  1.00  0.00           C
ATOM   2006  C23 POPEJ  61      27.286  46.837  62.058  1.00  0.00           C
ATOM   2009  C24 POPEJ  61      27.185  47.307  60.598  1.00  0.00           C
ATOM   2012  C25 POPEJ  61      27.046  46.207  59.538  1.00  0.00           C
ATOM   2015  C26 POPEJ  61      27.286  46.747  58.108  1.00  0.00           C
ATOM   2018  C27 POPEJ  61      26.606  45.897  57.028  1.00  0.00           C
ATOM   2021  C28 POPEJ  61      26.756  46.467  55.598  1.00  0.00           C
ATOM   2024  C29 POPEJ  61      25.686  45.917  54.698  1.00  0.00           C
ATOM   2026 0C21 POPEJ  61      25.446  46.217  53.408  1.00  0.00           C
ATOM   2028 1C21 POPEJ  61      26.216  47.147  52.508  1.00  0.00           C
ATOM   2031 2C21 POPEJ  61      26.946  46.366  51.388  1.00  0.00           C
ATOM   2034 3C21 POPEJ  61      26.026  45.547  50.468  1.00  0.00           C
ATOM   2037 4C21 POPEJ  61      26.735  44.367  49.778  1.00  0.00           C
ATOM   2040 5C21 POPEJ  61      25.746  43.337  49.228  1.00  0.00           C
ATOM   2043 6C21 POPEJ  61      26.105  41.887  49.558  1.00  0.00           C
ATOM   2046 7C21 POPEJ  61      24.996  40.896  49.178  1.00  0.00           C
ATOM   2049 8C21 POPEJ  61      25.166  39.497  49.768  1.00  0.00           C
ATOM   2053  C33 POPEJ  61      26.286  41.967  62.028  1.00  0.00           C
ATOM   2056  C34 POPEJ  61      24.986  41.497  61.358  1.00  0.00           C
ATOM   2059  C35 POPEJ  61      25.086  41.717  59.848  1.00  0.00           C
ATOM   2062  C36 POPEJ  61      24.005  41.047  58.998  1.00  0.00           C
ATOM   2065  C37 POPEJ  61      24.226  41.427  57.518  1.00  0.00           C
ATOM   2068  C38 POPEJ  61      23.726  40.407  56.488  1.00  0.00           C
ATOM   2071  C39 POPEJ  61      24.095  40.776  55.038  1.00  0.00           C
ATOM   2074 0C31 POPEJ  61      25.526  41.327  54.888  1.00  0.00           C
ATOM   2077 1C31 POPEJ  61      25.976  41.627  53.448  1.00  0.00           C
ATOM   2080 2C31 POPEJ  61      27.056  42.727  53.388  1.00  0.00           C
ATOM   2083 3C31 POPEJ  61      28.466  42.267  52.978  1.00  0.00           C
ATOM   2086 4C31 POPEJ  61      29.446  43.447  53.088  1.00  0.00           C
ATOM   2089 5C31 POPEJ  61      30.806  43.237  52.408  1.00  0.00           C
ATOM   2092 6C31 POPEJ  61      31.595  44.537  52.258  1.00  0.00           C
ATOM   2096  NH3 POPEK  62      32.336  63.827  22.608  1.00  0.00           N
ATOM   2100  C12 POPEK  62      32.935  62.507  22.968  1.00  0.00           C
ATOM   2103  C11 POPEK  62      31.876  61.407  22.858  1.00  0.00           C
ATOM   2106  P   POPEK  62      33.296  59.307  22.148  1.00  0.00           P
ATOM   2107  O13 POPEK  62      33.636  60.116  20.958  1.00  0.00           O
ATOM   2108  O14 POPEK  62      32.576  58.027  21.908  1.00  0.00           O
ATOM   2109  O11 POPEK  62      34.595  59.017  22.998  1.00  0.00           O
ATOM   2110  O12 POPEK  62      32.446  60.137  23.168  1.00  0.00           O
ATOM   2111  C1  POPEK  62      34.546  59.157  24.428  1.00  0.00           C
ATOM   2114  C2  POPEK  62      33.746  57.987  25.118  1.00  0.00           C
ATOM   2116  O21 POPEK  62      33.466  58.117  26.538  1.00  0.00           O
ATOM   2117  C21 POPEK  62      34.436  58.557  27.338  1.00  0.00           C
ATOM   2118  O22 POPEK  62      35.595  58.787  27.018  1.00  0.00           O
ATOM   2119  C22 POPEK  62      33.956  58.607  28.788  1.00  0.00           C
ATOM   2122  C3  POPEK  62      34.395  56.627  24.778  1.00  0.00           C
ATOM   2125  O31 POPEK  62      35.516  56.337  25.638  1.00  0.00           O
ATOM   2126  C31 POPEK  62      35.516  55.127  26.218  1.00  0.00           C
ATOM   2127  O32 POPEK  62      36.346  54.267  25.978  1.00  0.00           O
ATOM   2128  C32 POPEK  62      34.345  54.977  27.208  1.00  0.00           C
ATOM   2131  C23 POPEK  62      35.055  58.117  29.778  1.00  0.00           C
ATOM   2134  C24 POPEK  62      35.466  59.197  30.788  1.00  0.00           C
ATOM   2137  C25 POPEK  62      34.516  59.297  31.998  1.00  0.00           C
ATOM   2140  C26 POPEK  62      34.836  58.297  33.118  1.00  0.00           C
ATOM   2143  C27 POPEK  62      33.996  58.526  34.378  1.00  0.00           C
ATOM   2146  C28 POPEK  62      34.666  57.987  35.658  1.00  0.00           C
ATOM   2149  C29 POPEK  62      35.796  58.866  36.128  1.00  0.00           C
ATOM   2151 0C21 POPEK  62      36.636  58.596  37.148  1.00  0.00           C
ATOM   2153 1C21 POPEK  62      36.616  57.357  38.008  1.00  0.00           C
ATOM   2156 2C21 POPEK  62      35.926  57.557  39.368  1.00  0.00           C
ATOM   2159 3C21 POPEK  62      36.826  58.237  40.418  1.00  0.00           C
ATOM   2162 4C21 POPEK  62      36.146  58.267  41.798  1.00  0.00           C
ATOM   2165 5C21 POPEK  62      37.036  58.847  42.908  1.00  0.00           C
ATOM   2168 6C21 POPEK  62      38.086  57.857  43.428  1.00  0.00           C
ATOM   2171 7C21 POPEK  62      37.716  57.247  44.788  1.00  0.00           C
ATOM   2174 8C21 POPEK  62      38.636  56.117  45.238  1.00  0.00           C
ATOM   2178  C33 POPEK  62      34.255  53.647  28.028  1.00  0.00           C
ATOM   2181  C34 POPEK  62      33.066  53.666  29.008  1.00  0.00           C
ATOM   2184  C35 POPEK  62      32.275  52.346  29.138  1.00  0.00           C
ATOM   2187  C36 POPEK  62      32.906  51.307  30.058  1.00  0.00           C
ATOM   2190  C37 POPEK  62      31.926  50.237  30.578  1.00  0.00           C
ATOM   2193  C38 POPEK  62      32.566  49.307  31.618  1.00  0.00           C
ATOM   2196  C39 POPEK  62      32.606  49.907  33.038  1.00  0.00           C
ATOM   2199 0C31 POPEK  62      33.266  48.917  33.998  1.00  0.00           C
ATOM   2202 1C31 POPEK  62      33.226  49.267  35.488  1.00  0.00           C
ATOM   2205 2C31 POPEK  62      33.906  48.137  36.278  1.00  0.00           C
ATOM   2208 3C31 POPEK  62      33.956  48.307  37.798  1.00  0.00           C
ATOM   2211 4C31 POPEK  62      32.596  48.237  38.518  1.00  0.00           C
ATOM   2214 5C31 POPEK  62      32.766  48.067  40.038  1.00  0.00           C
ATOM   2217 6C31 POPEK  62      31.446  47.927  40.788  1.00  0.00           C
ATOM   2221  NH3 POPEL  63      79.766  50.107  23.408  1.00  0.00           N
ATOM   2225  C12 POPEL  63      81.227  49.837  23.158  1.00  0.00           C
ATOM   2228  C11 POPEL  63      81.635  48.407  23.538  1.00  0.00           C
ATOM   2231  P   POPEL  63      84.135  48.107  22.748  1.00  0.00           P
ATOM   2232  O13 POPEL  63      83.797  48.847  21.508  1.00  0.00           O
ATOM   2233  O14 POPEL  63      84.387  46.647  22.708  1.00  0.00           O
ATOM   2234  O11 POPEL  63      85.396  48.866  23.358  1.00  0.00           O
ATOM   2235  O12 POPEL  63      83.016  48.377  23.848  1.00  0.00           O
ATOM   2236  C1  POPEL  63      85.296  49.517  24.618  1.00  0.00           C
ATOM   2239  C2  POPEL  63      85.497  48.467  25.738  1.00  0.00           C
ATOM   2241  O21 POPEL  63      84.845  48.817  26.968  1.00  0.00           O
ATOM   2242  C21 POPEL  63      85.087  49.986  27.528  1.00  0.00           C
ATOM   2243  O22 POPEL  63      85.706  50.927  27.068  1.00  0.00           O
ATOM   2244  C22 POPEL  63      84.387  49.947  28.888  1.00  0.00           C
ATOM   2247  C3  POPEL  63      86.986  48.117  25.918  1.00  0.00           C
ATOM   2250  O31 POPEL  63      87.146  47.147  26.968  1.00  0.00           O
ATOM   2251  C31 POPEL  63      87.596  47.627  28.108  1.00  0.00           C
ATOM   2252  O32 POPEL  63      87.945  48.767  28.348  1.00  0.00           O
ATOM   2253  C32 POPEL  63      87.376  46.547  29.168  1.00  0.00           C
ATOM   2256  C23 POPEL  63      84.935  50.937  29.948  1.00  0.00           C
ATOM   2259  C24 POPEL  63      84.065  50.917  31.208  1.00  0.00           C
ATOM   2262  C25 POPEL  63      84.326  52.057  32.198  1.00  0.00           C
ATOM   2265  C26 POPEL  63      83.727  53.397  31.728  1.00  0.00           C
ATOM   2268  C27 POPEL  63      83.566  54.437  32.848  1.00  0.00           C
ATOM   2271  C28 POPEL  63      83.085  55.807  32.328  1.00  0.00           C
ATOM   2274  C29 POPEL  63      81.586  55.987  32.338  1.00  0.00           C
ATOM   2276 0C21 POPEL  63      80.765  56.057  33.408  1.00  0.00           C
ATOM   2278 1C21 POPEL  63      81.115  55.917  34.868  1.00  0.00           C
ATOM   2281 2C21 POPEL  63      82.085  56.917  35.528  1.00  0.00           C
ATOM   2284 3C21 POPEL  63      82.696  56.287  36.788  1.00  0.00           C
ATOM   2287 4C21 POPEL  63      83.706  57.177  37.538  1.00  0.00           C
ATOM   2290 5C21 POPEL  63      83.046  58.167  38.508  1.00  0.00           C
ATOM   2293 6C21 POPEL  63      83.925  58.417  39.738  1.00  0.00           C
ATOM   2296 7C21 POPEL  63      83.265  59.337  40.768  1.00  0.00           C
ATOM   2299 8C21 POPEL  63      84.046  59.417  42.088  1.00  0.00           C
ATOM   2303  C33 POPEL  63      87.196  47.187  30.558  1.00  0.00           C
ATOM   2306  C34 POPEL  63      86.586  46.217  31.568  1.00  0.00           C
ATOM   2309  C35 POPEL  63      86.456  46.777  32.988  1.00  0.00           C
ATOM   2312  C36 POPEL  63      85.165  47.597  33.188  1.00  0.00           C
ATOM   2315  C37 POPEL  63      85.376  48.847  34.058  1.00  0.00           C
ATOM   2318  C38 POPEL  63      84.146  49.267  34.858  1.00  0.00           C
ATOM   2321  C39 POPEL  63      83.966  48.397  36.098  1.00  0.00           C
ATOM   2324 0C31 POPEL  63      82.845  48.877  37.018  1.00  0.00           C
ATOM   2327 1C31 POPEL  63      82.926  48.147  38.358  1.00  0.00           C
ATOM   2330 2C31 POPEL  63      81.866  48.577  39.368  1.00  0.00           C
ATOM   2333 3C31 POPEL  63      82.295  48.187  40.788  1.00  0.00           C
ATOM   2336 4C31 POPEL  63      83.306  49.167  41.388  1.00  0.00           C
ATOM   2339 5C31 POPEL  63      84.146  48.526  42.498  1.00  0.00           C
ATOM   2342 6C31 POPEL  63      85.035  49.537  43.218  1.00  0.00           C
ATOM   2346  NH3 POPEM  64     107.505 125.687  29.888  1.00  0.00           N
ATOM   2350  C12 POPEM  64     108.925 125.767  30.368  1.00  0.00           C
ATOM   2353  C11 POPEM  64     109.816 124.997  29.398  1.00  0.00           C
ATOM   2356  P   POPEM  64     112.266 124.666  28.718  1.00  0.00           P
ATOM   2357  O13 POPEM  64     111.747 123.386  28.168  1.00  0.00           O
ATOM   2358  O14 POPEM  64     112.485 125.797  27.778  1.00  0.00           O
ATOM   2359  O11 POPEM  64     113.557 124.517  29.648  1.00  0.00           O
ATOM   2360  O12 POPEM  64     111.176 125.186  29.758  1.00  0.00           O
ATOM   2361  C1  POPEM  64     113.376 124.596  31.078  1.00  0.00           C
ATOM   2364  C2  POPEM  64     114.715 124.636  31.848  1.00  0.00           C
ATOM   2366  O21 POPEM  64     114.396 124.736  33.248  1.00  0.00           O
ATOM   2367  C21 POPEM  64     115.257 124.157  34.068  1.00  0.00           C
ATOM   2368  O22 POPEM  64     116.045 123.276  33.798  1.00  0.00           O
ATOM   2369  C22 POPEM  64     115.096 124.827  35.438  1.00  0.00           C
ATOM   2372  C3  POPEM  64     115.606 125.856  31.488  1.00  0.00           C
ATOM   2375  O31 POPEM  64     116.956 125.566  31.848  1.00  0.00           O
ATOM   2376  C31 POPEM  64     117.836 126.317  32.518  1.00  0.00           C
ATOM   2377  O32 POPEM  64     118.937 125.916  32.858  1.00  0.00           O
ATOM   2378  C32 POPEM  64     117.407 127.749  32.828  1.00  0.00           C
ATOM   2381  C23 POPEM  64     116.415 124.937  36.238  1.00  0.00           C
ATOM   2384  C24 POPEM  64     116.306 126.056  37.288  1.00  0.00           C
ATOM   2387  C25 POPEM  64     117.286 125.897  38.468  1.00  0.00           C
ATOM   2390  C26 POPEM  64     116.986 126.907  39.588  1.00  0.00           C
ATOM   2393  C27 POPEM  64     117.926 126.757  40.798  1.00  0.00           C
ATOM   2396  C28 POPEM  64     117.845 127.959  41.768  1.00  0.00           C
ATOM   2399  C29 POPEM  64     117.266 127.670  43.128  1.00  0.00           C
ATOM   2401 0C21 POPEM  64     117.976 127.560  44.268  1.00  0.00           C
ATOM   2403 1C21 POPEM  64     119.486 127.619  44.368  1.00  0.00           C
ATOM   2406 2C21 POPEM  64     120.016 126.786  45.548  1.00  0.00           C
ATOM   2409 3C21 POPEM  64     121.555 126.727  45.598  1.00  0.00           C
ATOM   2412 4C21 POPEM  64     122.085 125.956  46.818  1.00  0.00           C
ATOM   2415 5C21 POPEM  64     123.536 125.487  46.628  1.00  0.00           C
ATOM   2418 6C21 POPEM  64     124.195 124.997  47.928  1.00  0.00           C
ATOM   2421 7C21 POPEM  64     125.466 124.176  47.678  1.00  0.00           C
ATOM   2424 8C21 POPEM  64     126.189 123.766  48.958  1.00  0.00           C
ATOM   2428  C33 POPEM  64     117.126 127.959  34.338  1.00  0.00           C
ATOM   2431  C34 POPEM  64     117.765 129.220  34.948  1.00  0.00           C
ATOM   2434  C35 POPEM  64     118.417 128.980  36.308  1.00  0.00           C
ATOM   2437  C36 POPEM  64     119.205 130.189  36.788  1.00  0.00           C
ATOM   2440  C37 POPEM  64     119.845 129.920  38.148  1.00  0.00           C
ATOM   2443  C38 POPEM  64     120.637 131.130  38.658  1.00  0.00           C
ATOM   2446  C39 POPEM  64     120.725 131.200  40.188  1.00  0.00           C
ATOM   2449 0C31 POPEM  64     119.366 131.480  40.828  1.00  0.00           C
ATOM   2452 1C31 POPEM  64     119.445 131.819  42.328  1.00  0.00           C
ATOM   2455 2C31 POPEM  64     118.896 133.220  42.618  1.00  0.00           C
ATOM   2458 3C31 POPEM  64     118.405 133.420  44.048  1.00  0.00           C
ATOM   2461 4C31 POPEM  64     119.445 133.240  45.158  1.00  0.00           C
ATOM   2464 5C31 POPEM  64     118.855 133.700  46.508  1.00  0.00           C
ATOM   2467 6C31 POPEM  64     119.776 133.549  47.708  1.00  0.00           C
ATOM   2471  NH3 POPEN  65      76.525  77.317  72.838  1.00  0.00           N
ATOM   2475  C12 POPEN  65      76.275  76.707  71.488  1.00  0.00           C
ATOM   2478  C11 POPEN  65      75.356  77.617  70.658  1.00  0.00           C
ATOM   2481  P   POPEN  65      75.155  78.056  68.098  1.00  0.00           P
ATOM   2482  O13 POPEN  65      74.547  79.336  68.498  1.00  0.00           O
ATOM   2483  O14 POPEN  65      76.466  78.206  67.448  1.00  0.00           O
ATOM   2484  O11 POPEN  65      74.185  77.287  67.128  1.00  0.00           O
ATOM   2485  O12 POPEN  65      75.256  77.076  69.338  1.00  0.00           O
ATOM   2486  C1  POPEN  65      74.676  76.497  66.028  1.00  0.00           C
ATOM   2489  C2  POPEN  65      73.875  76.867  64.758  1.00  0.00           C
ATOM   2491  O21 POPEN  65      73.886  75.807  63.798  1.00  0.00           O
ATOM   2492  C21 POPEN  65      74.926  75.677  63.018  1.00  0.00           C
ATOM   2493  O22 POPEN  65      76.046  76.137  63.158  1.00  0.00           O
ATOM   2494  C22 POPEN  65      74.445  74.937  61.778  1.00  0.00           C
ATOM   2497  C3  POPEN  65      74.275  78.276  64.198  1.00  0.00           C
ATOM   2500  O31 POPEN  65      74.246  78.457  62.768  1.00  0.00           O
ATOM   2501  C31 POPEN  65      73.146  78.877  62.128  1.00  0.00           C
ATOM   2502  O32 POPEN  65      73.156  79.707  61.238  1.00  0.00           O
ATOM   2503  C32 POPEN  65      71.926  78.077  62.548  1.00  0.00           C
ATOM   2506  C23 POPEN  65      75.576  74.586  60.798  1.00  0.00           C
ATOM   2509  C24 POPEN  65      74.966  73.727  59.688  1.00  0.00           C
ATOM   2512  C25 POPEN  65      75.906  73.456  58.518  1.00  0.00           C
ATOM   2515  C26 POPEN  65      75.095  73.387  57.228  1.00  0.00           C
ATOM   2518  C27 POPEN  65      75.945  73.167  55.978  1.00  0.00           C
ATOM   2521  C28 POPEN  65      75.146  73.317  54.668  1.00  0.00           C
ATOM   2524  C29 POPEN  65      74.826  74.767  54.388  1.00  0.00           C
ATOM   2526 0C21 POPEN  65      74.945  75.397  53.208  1.00  0.00           C
ATOM   2528 1C21 POPEN  65      75.356  74.797  51.888  1.00  0.00           C
ATOM   2531 2C21 POPEN  65      74.406  73.697  51.358  1.00  0.00           C
ATOM   2534 3C21 POPEN  65      72.926  74.097  51.338  1.00  0.00           C
ATOM   2537 4C21 POPEN  65      72.025  73.097  50.598  1.00  0.00           C
ATOM   2540 5C21 POPEN  65      70.555  73.526  50.658  1.00  0.00           C
ATOM   2543 6C21 POPEN  65      69.636  72.707  49.758  1.00  0.00           C
ATOM   2546 7C21 POPEN  65      68.185  73.196  49.778  1.00  0.00           C
ATOM   2549 8C21 POPEN  65      67.286  72.477  48.788  1.00  0.00           C
ATOM   2553  C33 POPEN  65      70.786  78.127  61.508  1.00  0.00           C
ATOM   2556  C34 POPEN  65      69.966  76.847  61.588  1.00  0.00           C
ATOM   2559  C35 POPEN  65      68.616  76.946  60.878  1.00  0.00           C
ATOM   2562  C36 POPEN  65      68.555  77.206  59.368  1.00  0.00           C
ATOM   2565  C37 POPEN  65      67.075  77.416  59.008  1.00  0.00           C
ATOM   2568  C38 POPEN  65      66.746  78.017  57.638  1.00  0.00           C
ATOM   2571  C39 POPEN  65      66.977  77.026  56.498  1.00  0.00           C
ATOM   2574 0C31 POPEN  65      65.816  76.946  55.518  1.00  0.00           C
ATOM   2577 1C31 POPEN  65      66.036  75.857  54.458  1.00  0.00           C
ATOM   2580 2C31 POPEN  65      64.726  75.327  53.868  1.00  0.00           C
ATOM   2583 3C31 POPEN  65      63.845  76.387  53.188  1.00  0.00           C
ATOM   2586 4C31 POPEN  65      64.336  76.787  51.788  1.00  0.00           C
ATOM   2589 5C31 POPEN  65      63.297  77.637  51.048  1.00  0.00           C
ATOM   2592 6C31 POPEN  65      63.646  77.907  49.578  1.00  0.00           C
ATOM   2596  NH3 POPEO  66      12.616 118.127  64.668  1.00  0.00           N
ATOM   2600  C12 POPEO  66      12.876 116.697  64.268  1.00  0.00           C
ATOM   2603  C11 POPEO  66      13.216 115.856  65.498  1.00  0.00           C
ATOM   2606  P   POPEO  66      13.796 113.486  66.318  1.00  0.00           P
ATOM   2607  O13 POPEO  66      14.866 114.046  67.178  1.00  0.00           O
ATOM   2608  O14 POPEO  66      12.486 113.157  66.918  1.00  0.00           O
ATOM   2609  O11 POPEO  66      14.306 112.187  65.578  1.00  0.00           O
ATOM   2610  O12 POPEO  66      13.536 114.507  65.138  1.00  0.00           O
ATOM   2611  C1  POPEO  66      15.556 112.077  64.898  1.00  0.00           C
ATOM   2614  C2  POPEO  66      15.536 112.686  63.478  1.00  0.00           C
ATOM   2616  O21 POPEO  66      16.316 111.826  62.608  1.00  0.00           O
ATOM   2617  C21 POPEO  66      15.956 111.877  61.318  1.00  0.00           C
ATOM   2618  O22 POPEO  66      14.986 112.446  60.868  1.00  0.00           O
ATOM   2619  C22 POPEO  66      16.926 111.056  60.478  1.00  0.00           C
ATOM   2622  C3  POPEO  66      16.116 114.137  63.488  1.00  0.00           C
ATOM   2625  O31 POPEO  66      16.546 114.556  62.198  1.00  0.00           O
ATOM   2626  C31 POPEO  66      15.716 115.266  61.458  1.00  0.00           C
ATOM   2627  O32 POPEO  66      14.576 115.576  61.728  1.00  0.00           O
ATOM   2628  C32 POPEO  66      16.506 115.716  60.228  1.00  0.00           C
ATOM   2631  C23 POPEO  66      16.336 110.757  59.078  1.00  0.00           C
ATOM   2634  C24 POPEO  66      17.036 109.585  58.378  1.00  0.00           C
ATOM   2637  C25 POPEO  66      16.296 109.157  57.098  1.00  0.00           C
ATOM   2640  C26 POPEO  66      16.496 110.126  55.928  1.00  0.00           C
ATOM   2643  C27 POPEO  66      15.196 110.357  55.128  1.00  0.00           C
ATOM   2646  C28 POPEO  66      15.446 110.555  53.618  1.00  0.00           C
ATOM   2649  C29 POPEO  66      15.756 109.247  52.928  1.00  0.00           C
ATOM   2651 0C21 POPEO  66      16.525 109.076  51.838  1.00  0.00           C
ATOM   2653 1C21 POPEO  66      17.236 110.156  51.048  1.00  0.00           C
ATOM   2656 2C21 POPEO  66      16.486 110.507  49.748  1.00  0.00           C
ATOM   2659 3C21 POPEO  66      16.616 109.437  48.658  1.00  0.00           C
ATOM   2662 4C21 POPEO  66      15.666 109.666  47.468  1.00  0.00           C
ATOM   2665 5C21 POPEO  66      14.226 109.227  47.778  1.00  0.00           C
ATOM   2668 6C21 POPEO  66      13.276 109.445  46.598  1.00  0.00           C
ATOM   2671 7C21 POPEO  66      11.836 109.016  46.908  1.00  0.00           C
ATOM   2674 8C21 POPEO  66      10.866 109.316  45.768  1.00  0.00           C
ATOM   2678  C33 POPEO  66      15.626 115.786  58.968  1.00  0.00           C
ATOM   2681  C34 POPEO  66      16.446 116.047  57.708  1.00  0.00           C
ATOM   2684  C35 POPEO  66      15.616 116.477  56.498  1.00  0.00           C
ATOM   2687  C36 POPEO  66      14.976 115.326  55.718  1.00  0.00           C
ATOM   2690  C37 POPEO  66      14.356 115.816  54.398  1.00  0.00           C
ATOM   2693  C38 POPEO  66      13.836 114.657  53.518  1.00  0.00           C
ATOM   2696  C39 POPEO  66      12.326 114.726  53.278  1.00  0.00           C
ATOM   2699 0C31 POPEO  66      11.916 115.916  52.398  1.00  0.00           C
ATOM   2702 1C31 POPEO  66      10.416 115.937  52.078  1.00  0.00           C
ATOM   2705 2C31 POPEO  66       9.996 117.297  51.498  1.00  0.00           C
ATOM   2708 3C31 POPEO  66       8.506 117.387  51.138  1.00  0.00           C
ATOM   2711 4C31 POPEO  66       8.176 116.956  49.698  1.00  0.00           C
ATOM   2714 5C31 POPEO  66       7.156 117.896  49.038  1.00  0.00           C
ATOM   2717 6C31 POPEO  66       6.816 117.556  47.588  1.00  0.00           C
ATOM   2721  NH3 POPEP  67     111.176  36.147  27.258  1.00  0.00           N
ATOM   2725  C12 POPEP  67     110.206  35.097  26.748  1.00  0.00           C
ATOM   2728  C11 POPEP  67     110.846  33.717  26.628  1.00  0.00           C
ATOM   2731  P   POPEP  67     109.606  31.337  26.708  1.00  0.00           P
ATOM   2732  O13 POPEP  67     108.986  30.557  25.608  1.00  0.00           O
ATOM   2733  O14 POPEP  67     110.886  30.857  27.278  1.00  0.00           O
ATOM   2734  O11 POPEP  67     108.605  31.507  27.888  1.00  0.00           O
ATOM   2735  O12 POPEP  67     109.855  32.797  26.178  1.00  0.00           O
ATOM   2736  C1  POPEP  67     108.685  32.567  28.828  1.00  0.00           C
ATOM   2739  C2  POPEP  67     108.335  32.047  30.218  1.00  0.00           C
ATOM   2741  O21 POPEP  67     108.505  33.177  31.088  1.00  0.00           O
ATOM   2742  C21 POPEP  67     107.386  33.697  31.558  1.00  0.00           C
ATOM   2743  O22 POPEP  67     106.255  33.327  31.348  1.00  0.00           O
ATOM   2744  C22 POPEP  67     107.796  34.747  32.588  1.00  0.00           C
ATOM   2747  C3  POPEP  67     109.266  30.867  30.688  1.00  0.00           C
ATOM   2750  O31 POPEP  67     108.816  30.217  31.898  1.00  0.00           O
ATOM   2751  C31 POPEP  67     109.106  30.827  33.048  1.00  0.00           C
ATOM   2752  O32 POPEP  67     109.795  31.827  33.168  1.00  0.00           O
ATOM   2753  C32 POPEP  67     108.426  30.097  34.208  1.00  0.00           C
ATOM   2756  C23 POPEP  67     106.655  35.677  33.068  1.00  0.00           C
ATOM   2759  C24 POPEP  67     106.966  36.197  34.478  1.00  0.00           C
ATOM   2762  C25 POPEP  67     105.816  36.087  35.488  1.00  0.00           C
ATOM   2765  C26 POPEP  67     105.165  37.427  35.848  1.00  0.00           C
ATOM   2768  C27 POPEP  67     104.876  37.507  37.358  1.00  0.00           C
ATOM   2771  C28 POPEP  67     104.296  38.866  37.788  1.00  0.00           C
ATOM   2774  C29 POPEP  67     103.727  38.866  39.188  1.00  0.00           C
ATOM   2776 0C21 POPEP  67     104.366  38.547  40.338  1.00  0.00           C
ATOM   2778 1C21 POPEP  67     105.816  38.177  40.498  1.00  0.00           C
ATOM   2781 2C21 POPEP  67     106.495  38.787  41.748  1.00  0.00           C
ATOM   2784 3C21 POPEP  67     106.975  37.717  42.728  1.00  0.00           C
ATOM   2787 4C21 POPEP  67     107.736  38.267  43.948  1.00  0.00           C
ATOM   2790 5C21 POPEP  67     106.896  39.257  44.768  1.00  0.00           C
ATOM   2793 6C21 POPEP  67     107.416  39.427  46.208  1.00  0.00           C
ATOM   2796 7C21 POPEP  67     106.396  40.177  47.068  1.00  0.00           C
ATOM   2799 8C21 POPEP  67     106.796  40.327  48.538  1.00  0.00           C
ATOM   2803  C33 POPEP  67     108.666  30.807  35.558  1.00  0.00           C
ATOM   2806  C34 POPEP  67     107.796  30.227  36.688  1.00  0.00           C
ATOM   2809  C35 POPEP  67     108.615  29.607  37.828  1.00  0.00           C
ATOM   2812  C36 POPEP  67     109.117  30.647  38.838  1.00  0.00           C
ATOM   2815  C37 POPEP  67     109.636  29.997  40.138  1.00  0.00           C
ATOM   2818  C38 POPEP  67     110.165  31.017  41.148  1.00  0.00           C
ATOM   2821  C39 POPEP  67     111.546  31.547  40.768  1.00  0.00           C
ATOM   2824 0C31 POPEP  67     112.126  32.467  41.838  1.00  0.00           C
ATOM   2827 1C31 POPEP  67     113.566  32.907  41.508  1.00  0.00           C
ATOM   2830 2C31 POPEP  67     114.316  33.327  42.768  1.00  0.00           C
ATOM   2833 3C31 POPEP  67     114.845  32.137  43.598  1.00  0.00           C
ATOM   2836 4C31 POPEP  67     116.176  31.567  43.088  1.00  0.00           C
ATOM   2839 5C31 POPEP  67     116.586  30.287  43.818  1.00  0.00           C
ATOM   2842 6C31 POPEP  67     117.985  29.807  43.418  1.00  0.00           C
ATOM   2846  NH3 POPEQ  68      32.876  79.307  71.248  1.00  0.00           N
ATOM   2850  C12 POPEQ  68      33.036  77.837  70.898  1.00  0.00           C
ATOM   2853  C11 POPEQ  68      33.556  76.937  72.038  1.00  0.00           C
ATOM   2856  P   POPEQ  68      33.586  74.317  72.458  1.00  0.00           P
ATOM   2857  O13 POPEQ  68      34.856  73.567  72.568  1.00  0.00           O
ATOM   2858  O14 POPEQ  68      32.976  74.776  73.718  1.00  0.00           O
ATOM   2859  O11 POPEQ  68      32.536  73.417  71.678  1.00  0.00           O
ATOM   2860  O12 POPEQ  68      33.726  75.607  71.538  1.00  0.00           O
ATOM   2861  C1  POPEQ  68      32.716  73.137  70.278  1.00  0.00           C
ATOM   2864  C2  POPEQ  68      31.396  73.456  69.498  1.00  0.00           C
ATOM   2866  O21 POPEQ  68      31.176  72.567  68.378  1.00  0.00           O
ATOM   2867  C21 POPEQ  68      32.016  72.707  67.348  1.00  0.00           C
ATOM   2868  O22 POPEQ  68      33.136  73.167  67.418  1.00  0.00           O
ATOM   2869  C22 POPEQ  68      31.326  72.257  66.058  1.00  0.00           C
ATOM   2872  C3  POPEQ  68      31.266  74.966  69.108  1.00  0.00           C
ATOM   2875  O31 POPEQ  68      30.686  75.207  67.808  1.00  0.00           O
ATOM   2876  C31 POPEQ  68      29.396  75.527  67.738  1.00  0.00           C
ATOM   2877  O32 POPEQ  68      28.976  76.617  67.418  1.00  0.00           O
ATOM   2878  C32 POPEQ  68      28.476  74.327  68.008  1.00  0.00           C
ATOM   2881  C23 POPEQ  68      32.325  71.526  65.128  1.00  0.00           C
ATOM   2884  C24 POPEQ  68      31.796  71.307  63.708  1.00  0.00           C
ATOM   2887  C25 POPEQ  68      30.796  70.157  63.588  1.00  0.00           C
ATOM   2890  C26 POPEQ  68      30.496  69.826  62.118  1.00  0.00           C
ATOM   2893  C27 POPEQ  68      29.576  68.617  61.908  1.00  0.00           C
ATOM   2896  C28 POPEQ  68      29.136  68.467  60.438  1.00  0.00           C
ATOM   2899  C29 POPEQ  68      28.856  67.047  59.998  1.00  0.00           C
ATOM   2901 0C21 POPEQ  68      27.816  66.597  59.258  1.00  0.00           C
ATOM   2903 1C21 POPEQ  68      26.665  67.407  58.718  1.00  0.00           C
ATOM   2906 2C21 POPEQ  68      26.606  67.547  57.178  1.00  0.00           C
ATOM   2909 3C21 POPEQ  68      25.996  66.377  56.398  1.00  0.00           C
ATOM   2912 4C21 POPEQ  68      25.616  66.817  54.968  1.00  0.00           C
ATOM   2915 5C21 POPEQ  68      24.646  65.897  54.208  1.00  0.00           C
ATOM   2918 6C21 POPEQ  68      25.336  64.797  53.378  1.00  0.00           C
ATOM   2921 7C21 POPEQ  68      24.366  64.067  52.438  1.00  0.00           C
ATOM   2924 8C21 POPEQ  68      25.036  63.017  51.538  1.00  0.00           C
ATOM   2928  C33 POPEQ  68      27.406  74.147  66.898  1.00  0.00           C
ATOM   2931  C34 POPEQ  68      26.586  72.876  67.128  1.00  0.00           C
ATOM   2934  C35 POPEQ  68      25.856  72.346  65.878  1.00  0.00           C
ATOM   2937  C36 POPEQ  68      24.546  73.067  65.518  1.00  0.00           C
ATOM   2940  C37 POPEQ  68      24.646  74.087  64.368  1.00  0.00           C
ATOM   2943  C38 POPEQ  68      23.326  74.237  63.608  1.00  0.00           C
ATOM   2946  C39 POPEQ  68      23.386  75.047  62.308  1.00  0.00           C
ATOM   2949 0C31 POPEQ  68      22.025  74.986  61.598  1.00  0.00           C
ATOM   2952 1C31 POPEQ  68      22.025  75.457  60.138  1.00  0.00           C
ATOM   2955 2C31 POPEQ  68      20.576  75.587  59.628  1.00  0.00           C
ATOM   2958 3C31 POPEQ  68      20.436  75.887  58.128  1.00  0.00           C
ATOM   2961 4C31 POPEQ  68      18.966  76.107  57.728  1.00  0.00           C
ATOM   2964 5C31 POPEQ  68      18.796  76.416  56.228  1.00  0.00           C
ATOM   2967 6C31 POPEQ  68      17.325  76.536  55.808  1.00  0.00           C
ATOM   2971  NH3 POPER  69     123.536  28.267  66.728  1.00  0.00           N
ATOM   2975  C12 POPER  69     123.106  26.887  67.158  1.00  0.00           C
ATOM   2978  C11 POPER  69     124.286  26.187  67.878  1.00  0.00           C
ATOM   2981  P   POPER  69     122.926  24.737  69.538  1.00  0.00           P
ATOM   2982  O13 POPER  69     122.905  26.017  70.288  1.00  0.00           O
ATOM   2983  O14 POPER  69     123.277  23.497  70.268  1.00  0.00           O
ATOM   2984  O11 POPER  69     121.626  24.577  68.638  1.00  0.00           O
ATOM   2985  O12 POPER  69     123.966  24.887  68.358  1.00  0.00           O
ATOM   2986  C1  POPER  69     121.206  23.357  68.038  1.00  0.00           C
ATOM   2989  C2  POPER  69     121.996  22.857  66.768  1.00  0.00           C
ATOM   2991  O21 POPER  69     121.255  23.187  65.578  1.00  0.00           O
ATOM   2992  C21 POPER  69     121.986  23.177  64.468  1.00  0.00           C
ATOM   2993  O22 POPER  69     123.176  22.907  64.408  1.00  0.00           O
ATOM   2994  C22 POPER  69     121.157  23.567  63.248  1.00  0.00           C
ATOM   2997  C3  POPER  69     122.266  21.317  66.908  1.00  0.00           C
ATOM   3000  O31 POPER  69     122.376  20.547  65.678  1.00  0.00           O
ATOM   3001  C31 POPER  69     123.605  20.167  65.308  1.00  0.00           C
ATOM   3002  O32 POPER  69     124.636  20.497  65.858  1.00  0.00           O
ATOM   3003  C32 POPER  69     123.496  19.107  64.198  1.00  0.00           C
ATOM   3006  C23 POPER  69     122.036  23.497  61.978  1.00  0.00           C
ATOM   3009  C24 POPER  69     121.375  24.117  60.738  1.00  0.00           C
ATOM   3012  C25 POPER  69     122.167  23.817  59.458  1.00  0.00           C
ATOM   3015  C26 POPER  69     121.297  23.837  58.188  1.00  0.00           C
ATOM   3018  C27 POPER  69     121.866  22.937  57.088  1.00  0.00           C
ATOM   3021  C28 POPER  69     120.865  22.657  55.948  1.00  0.00           C
ATOM   3024  C29 POPER  69     121.206  23.347  54.648  1.00  0.00           C
ATOM   3026 0C21 POPER  69     120.476  23.287  53.518  1.00  0.00           C
ATOM   3028 1C21 POPER  69     119.195  22.517  53.358  1.00  0.00           C
ATOM   3031 2C21 POPER  69     117.955  23.327  53.768  1.00  0.00           C
ATOM   3034 3C21 POPER  69     117.625  24.507  52.838  1.00  0.00           C
ATOM   3037 4C21 POPER  69     116.326  25.237  53.238  1.00  0.00           C
ATOM   3040 5C21 POPER  69     116.477  26.107  54.498  1.00  0.00           C
ATOM   3043 6C21 POPER  69     115.156  26.747  54.948  1.00  0.00           C
ATOM   3046 7C21 POPER  69     115.315  27.717  56.128  1.00  0.00           C
ATOM   3049 8C21 POPER  69     114.135  28.677  56.298  1.00  0.00           C
ATOM   3053  C33 POPER  69     124.496  19.367  63.048  1.00  0.00           C
ATOM   3056  C34 POPER  69     124.826  18.137  62.178  1.00  0.00           C
ATOM   3059  C35 POPER  69     125.566  18.577  60.898  1.00  0.00           C
ATOM   3062  C36 POPER  69     126.409  17.477  60.228  1.00  0.00           C
ATOM   3065  C37 POPER  69     127.878  17.517  60.698  1.00  0.00           C
ATOM   3068  C38 POPER  69     128.839  16.607  59.918  1.00  0.00           C
ATOM   3071  C39 POPER  69     129.039  17.067  58.468  1.00  0.00           C
ATOM   3074 0C31 POPER  69     130.320  16.537  57.808  1.00  0.00           C
ATOM   3077 1C31 POPER  69     130.638  17.277  56.508  1.00  0.00           C
ATOM   3080 2C31 POPER  69     131.979  16.877  55.878  1.00  0.00           C
ATOM   3083 3C31 POPER  69     132.419  17.837  54.768  1.00  0.00           C
ATOM   3086 4C31 POPER  69     133.178  19.077  55.288  1.00  0.00           C
ATOM   3089 5C31 POPER  69     133.558  20.067  54.178  1.00  0.00           C
ATOM   3092 6C31 POPER  69     134.469  21.207  54.658  1.00  0.00           C
ATOM   3096  NH3 POPES  70     117.765  12.687  23.628  1.00  0.00           N
ATOM   3100  C12 POPES  70     119.076  12.167  23.098  1.00  0.00           C
ATOM   3103  C11 POPES  70     118.885  11.047  22.078  1.00  0.00           C
ATOM   3106  P   POPES  70     120.777   9.307  22.518  1.00  0.00           P
ATOM   3107  O13 POPES  70     120.286   8.027  21.968  1.00  0.00           O
ATOM   3108  O14 POPES  70     122.215   9.467  22.738  1.00  0.00           O
ATOM   3109  O11 POPES  70     120.135   9.517  23.928  1.00  0.00           O
ATOM   3110  O12 POPES  70     120.175  10.527  21.698  1.00  0.00           O
ATOM   3111  C1  POPES  70     120.245   8.537  24.948  1.00  0.00           C
ATOM   3114  C2  POPES  70     119.036   8.667  25.878  1.00  0.00           C
ATOM   3116  O21 POPES  70     119.305   8.027  27.138  1.00  0.00           O
ATOM   3117  C21 POPES  70     120.005   8.747  27.988  1.00  0.00           C
ATOM   3118  O22 POPES  70     120.305   9.917  27.858  1.00  0.00           O
ATOM   3119  C22 POPES  70     120.305   7.907  29.218  1.00  0.00           C
ATOM   3122  C3  POPES  70     117.745   8.077  25.228  1.00  0.00           C
ATOM   3125  O31 POPES  70     116.595   8.527  25.968  1.00  0.00           O
ATOM   3126  C31 POPES  70     116.005   7.657  26.758  1.00  0.00           C
ATOM   3127  O32 POPES  70     116.105   6.437  26.688  1.00  0.00           O
ATOM   3128  C32 POPES  70     115.156   8.397  27.778  1.00  0.00           C
ATOM   3131  C23 POPES  70     120.716   8.787  30.418  1.00  0.00           C
ATOM   3134  C24 POPES  70     121.297   7.967  31.568  1.00  0.00           C
ATOM   3137  C25 POPES  70     120.286   7.047  32.268  1.00  0.00           C
ATOM   3140  C26 POPES  70     120.865   6.517  33.588  1.00  0.00           C
ATOM   3143  C27 POPES  70     119.836   6.037  34.618  1.00  0.00           C
ATOM   3146  C28 POPES  70     120.516   5.837  35.988  1.00  0.00           C
ATOM   3149  C29 POPES  70     119.596   5.367  37.078  1.00  0.00           C
ATOM   3151 0C21 POPES  70     119.456   5.867  38.318  1.00  0.00           C
ATOM   3153 1C21 POPES  70     120.175   7.037  38.938  1.00  0.00           C
ATOM   3156 2C21 POPES  70     121.285   6.607  39.918  1.00  0.00           C
ATOM   3159 3C21 POPES  70     121.617   7.677  40.968  1.00  0.00           C
ATOM   3162 4C21 POPES  70     122.856   7.347  41.828  1.00  0.00           C
ATOM   3165 5C21 POPES  70     122.706   6.067  42.658  1.00  0.00           C
ATOM   3168 6C21 POPES  70     123.956   5.737  43.478  1.00  0.00           C
ATOM   3171 7C21 POPES  70     123.846   4.387  44.198  1.00  0.00           C
ATOM   3174 8C21 POPES  70     125.105   3.987  44.958  1.00  0.00           C
ATOM   3178  C33 POPES  70     115.777   8.307  29.188  1.00  0.00           C
ATOM   3181  C34 POPES  70     114.926   9.057  30.228  1.00  0.00           C
ATOM   3184  C35 POPES  70     115.305   8.727  31.678  1.00  0.00           C
ATOM   3187  C36 POPES  70     116.565   9.457  32.138  1.00  0.00           C
ATOM   3190  C37 POPES  70     117.106   8.927  33.478  1.00  0.00           C
ATOM   3193  C38 POPES  70     118.346   9.697  33.958  1.00  0.00           C
ATOM   3196  C39 POPES  70     118.025  10.937  34.798  1.00  0.00           C
ATOM   3199 0C31 POPES  70     117.485  10.547  36.178  1.00  0.00           C
ATOM   3202 1C31 POPES  70     117.316  11.747  37.108  1.00  0.00           C
ATOM   3205 2C31 POPES  70     116.705  11.317  38.438  1.00  0.00           C
ATOM   3208 3C31 POPES  70     116.355  12.507  39.338  1.00  0.00           C
ATOM   3211 4C31 POPES  70     115.536  12.027  40.538  1.00  0.00           C
ATOM   3214 5C31 POPES  70     115.117  13.167  41.458  1.00  0.00           C
ATOM   3217 6C31 POPES  70     114.216  12.657  42.578  1.00  0.00           C
ATOM   3221  NH3 POPET  71      54.185  73.567  72.718  1.00  0.00           N
ATOM   3225  C12 POPET  71      54.975  74.857  72.678  1.00  0.00           C
ATOM   3228  C11 POPET  71      54.505  75.857  71.598  1.00  0.00           C
ATOM   3231  P   POPET  71      56.196  77.197  69.988  1.00  0.00           P
ATOM   3232  O13 POPET  71      55.376  78.237  69.338  1.00  0.00           O
ATOM   3233  O14 POPET  71      57.616  77.486  70.288  1.00  0.00           O
ATOM   3234  O11 POPET  71      56.096  75.836  69.178  1.00  0.00           O
ATOM   3235  O12 POPET  71      55.536  76.806  71.368  1.00  0.00           O
ATOM   3236  C1  POPET  71      55.886  75.807  67.768  1.00  0.00           C
ATOM   3239  C2  POPET  71      55.046  74.557  67.388  1.00  0.00           C
ATOM   3241  O21 POPET  71      55.296  74.176  66.038  1.00  0.00           O
ATOM   3242  C21 POPET  71      54.617  74.776  65.078  1.00  0.00           C
ATOM   3243  O22 POPET  71      53.976  75.807  65.148  1.00  0.00           O
ATOM   3244  C22 POPET  71      54.736  73.857  63.868  1.00  0.00           C
ATOM   3247  C3  POPET  71      53.546  74.727  67.798  1.00  0.00           C
ATOM   3250  O31 POPET  71      52.616  73.916  67.028  1.00  0.00           O
ATOM   3251  C31 POPET  71      52.176  72.837  67.628  1.00  0.00           C
ATOM   3252  O32 POPET  71      52.566  72.387  68.688  1.00  0.00           O
ATOM   3253  C32 POPET  71      50.986  72.257  66.858  1.00  0.00           C
ATOM   3256  C23 POPET  71      53.696  74.107  62.758  1.00  0.00           C
ATOM   3259  C24 POPET  71      53.806  73.027  61.668  1.00  0.00           C
ATOM   3262  C25 POPET  71      52.525  72.907  60.838  1.00  0.00           C
ATOM   3265  C26 POPET  71      52.586  71.806  59.768  1.00  0.00           C
ATOM   3268  C27 POPET  71      51.196  71.547  59.158  1.00  0.00           C
ATOM   3271  C28 POPET  71      51.206  70.577  57.968  1.00  0.00           C
ATOM   3274  C29 POPET  71      50.805  69.137  58.228  1.00  0.00           C
ATOM   3276 0C21 POPET  71      49.726  68.526  57.718  1.00  0.00           C
ATOM   3278 1C21 POPET  71      48.706  69.187  56.828  1.00  0.00           C
ATOM   3281 2C21 POPET  71      47.535  68.287  56.388  1.00  0.00           C
ATOM   3284 3C21 POPET  71      46.556  69.047  55.488  1.00  0.00           C
ATOM   3287 4C21 POPET  71      45.435  68.177  54.868  1.00  0.00           C
ATOM   3290 5C21 POPET  71      44.526  67.497  55.898  1.00  0.00           C
ATOM   3293 6C21 POPET  71      43.036  67.557  55.538  1.00  0.00           C
ATOM   3296 7C21 POPET  71      42.176  66.727  56.508  1.00  0.00           C
ATOM   3299 8C21 POPET  71      40.685  66.727  56.158  1.00  0.00           C
ATOM   3303  C33 POPET  71      51.096  72.257  65.308  1.00  0.00           C
ATOM   3306  C34 POPET  71      49.835  71.626  64.698  1.00  0.00           C
ATOM   3309  C35 POPET  71      49.755  71.676  63.168  1.00  0.00           C
ATOM   3312  C36 POPET  71      48.406  71.096  62.718  1.00  0.00           C
ATOM   3315  C37 POPET  71      48.046  71.216  61.228  1.00  0.00           C
ATOM   3318  C38 POPET  71      46.536  71.396  61.068  1.00  0.00           C
ATOM   3321  C39 POPET  71      45.935  70.907  59.748  1.00  0.00           C
ATOM   3324 0C31 POPET  71      44.426  71.187  59.718  1.00  0.00           C
ATOM   3327 1C31 POPET  71      43.655  70.487  58.588  1.00  0.00           C
ATOM   3330 2C31 POPET  71      42.236  71.067  58.428  1.00  0.00           C
ATOM   3333 3C31 POPET  71      41.096  70.047  58.518  1.00  0.00           C
ATOM   3336 4C31 POPET  71      40.906  69.397  59.898  1.00  0.00           C
ATOM   3339 5C31 POPET  71      39.415  69.277  60.288  1.00  0.00           C
ATOM   3342 6C31 POPET  71      39.176  68.537  61.608  1.00  0.00           C
ATOM   3346  NH3 POPEU  72      27.276  96.107  24.648  1.00  0.00           N
ATOM   3350  C12 POPEU  72      25.806  96.327  24.428  1.00  0.00           C
ATOM   3353  C11 POPEU  72      25.515  97.837  24.188  1.00  0.00           C
ATOM   3356  P   POPEU  72      22.775  97.497  24.288  1.00  0.00           P
ATOM   3357  O13 POPEU  72      22.706  96.637  23.088  1.00  0.00           O
ATOM   3358  O14 POPEU  72      21.726  98.526  24.478  1.00  0.00           O
ATOM   3359  O11 POPEU  72      22.836  96.617  25.598  1.00  0.00           O
ATOM   3360  O12 POPEU  72      24.165  98.286  24.268  1.00  0.00           O
ATOM   3361  C1  POPEU  72      23.536  96.996  26.788  1.00  0.00           C
ATOM   3364  C2  POPEU  72      22.796  98.087  27.618  1.00  0.00           C
ATOM   3366  O21 POPEU  72      23.496  98.416  28.828  1.00  0.00           O
ATOM   3367  C21 POPEU  72      24.776  98.666  28.818  1.00  0.00           C
ATOM   3368  O22 POPEU  72      25.476  98.977  27.868  1.00  0.00           O
ATOM   3369  C22 POPEU  72      25.275  98.456  30.248  1.00  0.00           C
ATOM   3372  C3  POPEU  72      21.376  97.567  27.968  1.00  0.00           C
ATOM   3375  O31 POPEU  72      20.746  98.257  29.078  1.00  0.00           O
ATOM   3376  C31 POPEU  72      21.066  97.756  30.278  1.00  0.00           C
ATOM   3377  O32 POPEU  72      21.806  96.805  30.468  1.00  0.00           O
ATOM   3378  C32 POPEU  72      20.386  98.567  31.368  1.00  0.00           C
ATOM   3381  C23 POPEU  72      26.816  98.467  30.328  1.00  0.00           C
ATOM   3384  C24 POPEU  72      27.366  98.157  31.728  1.00  0.00           C
ATOM   3387  C25 POPEU  72      26.796  96.916  32.438  1.00  0.00           C
ATOM   3390  C26 POPEU  72      25.586  97.196  33.348  1.00  0.00           C
ATOM   3393  C27 POPEU  72      25.046  95.956  34.078  1.00  0.00           C
ATOM   3396  C28 POPEU  72      24.246  96.277  35.358  1.00  0.00           C
ATOM   3399  C29 POPEU  72      25.086  96.907  36.448  1.00  0.00           C
ATOM   3401 0C21 POPEU  72      25.426  96.427  37.658  1.00  0.00           C
ATOM   3403 1C21 POPEU  72      25.076  95.097  38.288  1.00  0.00           C
ATOM   3406 2C21 POPEU  72      26.306  94.247  38.718  1.00  0.00           C
ATOM   3409 3C21 POPEU  72      26.486  92.977  37.888  1.00  0.00           C
ATOM   3412 4C21 POPEU  72      27.796  92.196  38.128  1.00  0.00           C
ATOM   3415 5C21 POPEU  72      27.936  91.567  39.528  1.00  0.00           C
ATOM   3418 6C21 POPEU  72      29.326  90.946  39.738  1.00  0.00           C
ATOM   3421 7C21 POPEU  72      29.476  90.196  41.078  1.00  0.00           C
ATOM   3424 8C21 POPEU  72      30.906  89.736  41.378  1.00  0.00           C
ATOM   3428  C33 POPEU  72      20.626  97.966  32.768  1.00  0.00           C
ATOM   3431  C34 POPEU  72      19.486  98.267  33.748  1.00  0.00           C
ATOM   3434  C35 POPEU  72      19.656  97.457  35.038  1.00  0.00           C
ATOM   3437  C36 POPEU  72      20.466  98.187  36.118  1.00  0.00           C
ATOM   3440  C37 POPEU  72      21.036  97.196  37.158  1.00  0.00           C
ATOM   3443  C38 POPEU  72      21.696  97.896  38.348  1.00  0.00           C
ATOM   3446  C39 POPEU  72      20.966  97.616  39.658  1.00  0.00           C
ATOM   3449 0C31 POPEU  72      21.346  98.616  40.758  1.00  0.00           C
ATOM   3452 1C31 POPEU  72      20.586  98.386  42.068  1.00  0.00           C
ATOM   3455 2C31 POPEU  72      20.676  99.596  42.998  1.00  0.00           C
ATOM   3458 3C31 POPEU  72      19.916  99.416  44.318  1.00  0.00           C
ATOM   3461 4C31 POPEU  72      20.596  98.446  45.278  1.00  0.00           C
ATOM   3464 5C31 POPEU  72      19.846  98.316  46.608  1.00  0.00           C
ATOM   3467 6C31 POPEU  72      20.576  97.437  47.628  1.00  0.00           C
ATOM   3471  NH3 POPEV  73     108.296 131.208  69.088  1.00  0.00           N
ATOM   3475  C12 POPEV  73     106.816 131.068  69.328  1.00  0.00           C
ATOM   3478  C11 POPEV  73     106.375 129.610  69.098  1.00  0.00           C
ATOM   3481  P   POPEV  73     104.316 128.080  69.408  1.00  0.00           P
ATOM   3482  O13 POPEV  73     104.855 127.569  70.698  1.00  0.00           O
ATOM   3483  O14 POPEV  73     102.856 128.169  69.298  1.00  0.00           O
ATOM   3484  O11 POPEV  73     104.935 127.266  68.208  1.00  0.00           O
ATOM   3485  O12 POPEV  73     104.956 129.510  69.218  1.00  0.00           O
ATOM   3486  C1  POPEV  73     104.326 127.327  66.918  1.00  0.00           C
ATOM   3489  C2  POPEV  73     105.025 126.366  65.938  1.00  0.00           C
ATOM   3491  O21 POPEV  73     104.205 126.187  64.788  1.00  0.00           O
ATOM   3492  C21 POPEV  73     104.396 126.877  63.668  1.00  0.00           C
ATOM   3493  O22 POPEV  73     103.486 127.196  62.918  1.00  0.00           O
ATOM   3494  C22 POPEV  73     105.876 127.166  63.348  1.00  0.00           C
ATOM   3497  C3  POPEV  73     105.265 124.967  66.558  1.00  0.00           C
ATOM   3500  O31 POPEV  73     106.045 124.176  65.648  1.00  0.00           O
ATOM   3501  C31 POPEV  73     105.426 123.206  65.008  1.00  0.00           C
ATOM   3502  O32 POPEV  73     104.305 122.786  65.238  1.00  0.00           O
ATOM   3503  C32 POPEV  73     106.297 122.786  63.838  1.00  0.00           C
ATOM   3506  C23 POPEV  73     106.185 127.085  61.828  1.00  0.00           C
ATOM   3509  C24 POPEV  73     107.617 127.467  61.438  1.00  0.00           C
ATOM   3512  C25 POPEV  73     108.016 126.977  60.028  1.00  0.00           C
ATOM   3515  C26 POPEV  73     107.066 127.406  58.888  1.00  0.00           C
ATOM   3518  C27 POPEV  73     107.516 126.816  57.538  1.00  0.00           C
ATOM   3521  C28 POPEV  73     106.525 127.047  56.368  1.00  0.00           C
ATOM   3524  C29 POPEV  73     107.036 126.376  55.118  1.00  0.00           C
ATOM   3526 0C21 POPEV  73     106.866 126.757  53.838  1.00  0.00           C
ATOM   3528 1C21 POPEV  73     106.045 127.900  53.288  1.00  0.00           C
ATOM   3531 2C21 POPEV  73     104.956 127.306  52.378  1.00  0.00           C
ATOM   3534 3C21 POPEV  73     104.095 128.299  51.558  1.00  0.00           C
ATOM   3537 4C21 POPEV  73     103.236 127.490  50.578  1.00  0.00           C
ATOM   3540 5C21 POPEV  73     101.945 128.129  50.048  1.00  0.00           C
ATOM   3543 6C21 POPEV  73     101.145 127.085  49.248  1.00  0.00           C
ATOM   3546 7C21 POPEV  73      99.667 127.437  49.018  1.00  0.00           C
ATOM   3549 8C21 POPEV  73      98.885 126.317  48.328  1.00  0.00           C
ATOM   3553  C33 POPEV  73     105.637 123.146  62.488  1.00  0.00           C
ATOM   3556  C34 POPEV  73     106.686 123.206  61.368  1.00  0.00           C
ATOM   3559  C35 POPEV  73     106.157 123.516  59.968  1.00  0.00           C
ATOM   3562  C36 POPEV  73     104.907 122.717  59.588  1.00  0.00           C
ATOM   3565  C37 POPEV  73     104.626 122.696  58.078  1.00  0.00           C
ATOM   3568  C38 POPEV  73     103.277 122.056  57.748  1.00  0.00           C
ATOM   3571  C39 POPEV  73     103.265 121.287  56.418  1.00  0.00           C
ATOM   3574 0C31 POPEV  73     101.887 120.706  56.098  1.00  0.00           C
ATOM   3577 1C31 POPEV  73     101.887 119.736  54.908  1.00  0.00           C
ATOM   3580 2C31 POPEV  73     100.516 119.076  54.678  1.00  0.00           C
ATOM   3583 3C31 POPEV  73      99.506 119.937  53.908  1.00  0.00           C
ATOM   3586 4C31 POPEV  73      99.826 120.056  52.408  1.00  0.00           C
ATOM   3589 5C31 POPEV  73      98.666 120.687  51.618  1.00  0.00           C
ATOM   3592 6C31 POPEV  73      98.915 120.727  50.108  1.00  0.00           C
ATOM   3596  NH3 POPEW  74       1.286  59.687  68.648  1.00  0.00           N
ATOM   3600  C12 POPEW  74       1.886  60.956  68.118  1.00  0.00           C
ATOM   3603  C11 POPEW  74       1.316  62.157  68.898  1.00  0.00           C
ATOM   3606  P   POPEW  74       3.346  63.817  68.998  1.00  0.00           P
ATOM   3607  O13 POPEW  74       3.966  62.717  69.768  1.00  0.00           O
ATOM   3608  O14 POPEW  74       3.236  65.127  69.668  1.00  0.00           O
ATOM   3609  O11 POPEW  74       4.176  64.047  67.678  1.00  0.00           O
ATOM   3610  O12 POPEW  74       1.906  63.387  68.468  1.00  0.00           O
ATOM   3611  C1  POPEW  74       3.706  63.727  66.378  1.00  0.00           C
ATOM   3614  C2  POPEW  74       2.886  64.896  65.728  1.00  0.00           C
ATOM   3616  O21 POPEW  74       2.606  64.706  64.338  1.00  0.00           O
ATOM   3617  C21 POPEW  74       2.556  63.507  63.828  1.00  0.00           C
ATOM   3618  O22 POPEW  74       1.996  62.527  64.278  1.00  0.00           O
ATOM   3619  C22 POPEW  74       3.416  63.617  62.558  1.00  0.00           C
ATOM   3622  C3  POPEW  74       3.656  66.257  65.818  1.00  0.00           C
ATOM   3625  O31 POPEW  74       3.126  67.247  64.898  1.00  0.00           O
ATOM   3626  C31 POPEW  74       4.036  67.797  64.088  1.00  0.00           C
ATOM   3627  O32 POPEW  74       5.176  68.107  64.408  1.00  0.00           O
ATOM   3628  C32 POPEW  74       3.466  67.747  62.658  1.00  0.00           C
ATOM   3631  C23 POPEW  74       3.956  62.276  61.998  1.00  0.00           C
ATOM   3634  C24 POPEW  74       4.736  62.497  60.688  1.00  0.00           C
ATOM   3637  C25 POPEW  74       3.846  62.847  59.498  1.00  0.00           C
ATOM   3640  C26 POPEW  74       4.636  63.177  58.218  1.00  0.00           C
ATOM   3643  C27 POPEW  74       3.686  63.447  57.048  1.00  0.00           C
ATOM   3646  C28 POPEW  74       4.426  63.837  55.748  1.00  0.00           C
ATOM   3649  C29 POPEW  74       3.476  64.547  54.808  1.00  0.00           C
ATOM   3651 0C21 POPEW  74       3.276  64.297  53.508  1.00  0.00           C
ATOM   3653 1C21 POPEW  74       3.996  63.276  52.648  1.00  0.00           C
ATOM   3656 2C21 POPEW  74       4.006  63.687  51.158  1.00  0.00           C
ATOM   3659 3C21 POPEW  74       5.406  64.047  50.618  1.00  0.00           C
ATOM   3662 4C21 POPEW  74       5.346  64.547  49.168  1.00  0.00           C
ATOM   3665 5C21 POPEW  74       6.706  64.597  48.448  1.00  0.00           C
ATOM   3668 6C21 POPEW  74       7.396  63.227  48.338  1.00  0.00           C
ATOM   3671 7C21 POPEW  74       8.366  63.147  47.148  1.00  0.00           C
ATOM   3674 8C21 POPEW  74       9.096  61.797  47.058  1.00  0.00           C
ATOM   3678  C33 POPEW  74       4.286  68.456  61.548  1.00  0.00           C
ATOM   3681  C34 POPEW  74       4.296  67.666  60.208  1.00  0.00           C
ATOM   3684  C35 POPEW  74       2.916  67.407  59.558  1.00  0.00           C
ATOM   3687  C36 POPEW  74       2.586  68.357  58.398  1.00  0.00           C
ATOM   3690  C37 POPEW  74       1.176  68.137  57.828  1.00  0.00           C
ATOM   3693  C38 POPEW  74       0.926  68.827  56.468  1.00  0.00           C
ATOM   3696  C39 POPEW  74       1.406  67.977  55.278  1.00  0.00           C
ATOM   3699 0C31 POPEW  74       1.276  68.677  53.918  1.00  0.00           C
ATOM   3702 1C31 POPEW  74       1.636  67.747  52.758  1.00  0.00           C
ATOM   3705 2C31 POPEW  74       2.026  68.456  51.458  1.00  0.00           C
ATOM   3708 3C31 POPEW  74       3.376  69.176  51.568  1.00  0.00           C
ATOM   3711 4C31 POPEW  74       4.016  69.557  50.228  1.00  0.00           C
ATOM   3714 5C31 POPEW  74       5.456  70.057  50.398  1.00  0.00           C
ATOM   3717 6C31 POPEW  74       6.146  70.387  49.078  1.00  0.00           C
ATOM   3721  NH3 POPEX  75      36.046 121.966  70.188  1.00  0.00           N
ATOM   3725  C12 POPEX  75      36.286 122.756  68.948  1.00  0.00           C
ATOM   3728  C11 POPEX  75      36.646 124.186  69.358  1.00  0.00           C
ATOM   3731  P   POPEX  75      37.046 126.477  68.218  1.00  0.00           P
ATOM   3732  O13 POPEX  75      35.726 127.096  67.988  1.00  0.00           O
ATOM   3733  O14 POPEX  75      37.786 126.816  69.448  1.00  0.00           O
ATOM   3734  O11 POPEX  75      37.985 126.646  66.958  1.00  0.00           O
ATOM   3735  O12 POPEX  75      36.746 124.927  68.158  1.00  0.00           O
ATOM   3736  C1  POPEX  75      37.656 125.946  65.748  1.00  0.00           C
ATOM   3739  C2  POPEX  75      38.746 126.126  64.648  1.00  0.00           C
ATOM   3741  O21 POPEX  75      38.626 125.196  63.568  1.00  0.00           O
ATOM   3742  C21 POPEX  75      37.496 124.806  63.038  1.00  0.00           C
ATOM   3743  O22 POPEX  75      36.366 125.207  63.268  1.00  0.00           O
ATOM   3744  C22 POPEX  75      37.866 123.756  61.978  1.00  0.00           C
ATOM   3747  C3  POPEX  75      40.196 125.976  65.218  1.00  0.00           C
ATOM   3750  O31 POPEX  75      41.155 125.876  64.138  1.00  0.00           O
ATOM   3751  C31 POPEX  75      41.626 124.666  63.858  1.00  0.00           C
ATOM   3752  O32 POPEX  75      41.626 123.687  64.588  1.00  0.00           O
ATOM   3753  C32 POPEX  75      42.075 124.636  62.398  1.00  0.00           C
ATOM   3756  C23 POPEX  75      36.676 123.456  61.058  1.00  0.00           C
ATOM   3759  C24 POPEX  75      36.926 122.247  60.158  1.00  0.00           C
ATOM   3762  C25 POPEX  75      36.046 122.306  58.898  1.00  0.00           C
ATOM   3765  C26 POPEX  75      36.606 123.286  57.868  1.00  0.00           C
ATOM   3768  C27 POPEX  75      35.986 123.157  56.478  1.00  0.00           C
ATOM   3771  C28 POPEX  75      37.055 123.195  55.378  1.00  0.00           C
ATOM   3774  C29 POPEX  75      36.536 123.766  54.088  1.00  0.00           C
ATOM   3776 0C21 POPEX  75      36.616 123.227  52.858  1.00  0.00           C
ATOM   3778 1C21 POPEX  75      37.246 121.916  52.448  1.00  0.00           C
ATOM   3781 2C21 POPEX  75      37.176 121.877  50.908  1.00  0.00           C
ATOM   3784 3C21 POPEX  75      37.696 120.606  50.208  1.00  0.00           C
ATOM   3787 4C21 POPEX  75      37.376 120.757  48.708  1.00  0.00           C
ATOM   3790 5C21 POPEX  75      37.926 119.677  47.768  1.00  0.00           C
ATOM   3793 6C21 POPEX  75      37.015 118.456  47.608  1.00  0.00           C
ATOM   3796 7C21 POPEX  75      37.075 117.887  46.178  1.00  0.00           C
ATOM   3799 8C21 POPEX  75      36.305 116.587  45.968  1.00  0.00           C
ATOM   3803  C33 POPEX  75      42.015 123.195  61.858  1.00  0.00           C
ATOM   3806  C34 POPEX  75      42.386 123.066  60.378  1.00  0.00           C
ATOM   3809  C35 POPEX  75      41.176 123.137  59.448  1.00  0.00           C
ATOM   3812  C36 POPEX  75      41.496 122.506  58.088  1.00  0.00           C
ATOM   3815  C37 POPEX  75      40.296 122.516  57.138  1.00  0.00           C
ATOM   3818  C38 POPEX  75      40.525 121.747  55.828  1.00  0.00           C
ATOM   3821  C39 POPEX  75      41.726 122.217  54.998  1.00  0.00           C
ATOM   3824 0C31 POPEX  75      41.735 121.576  53.608  1.00  0.00           C
ATOM   3827 1C31 POPEX  75      42.966 121.986  52.798  1.00  0.00           C
ATOM   3830 2C31 POPEX  75      42.946 121.436  51.368  1.00  0.00           C
ATOM   3833 3C31 POPEX  75      43.156 119.916  51.288  1.00  0.00           C
ATOM   3836 4C31 POPEX  75      43.585 119.466  49.888  1.00  0.00           C
ATOM   3839 5C31 POPEX  75      44.046 118.007  49.838  1.00  0.00           C
ATOM   3842 6C31 POPEX  75      44.706 117.626  48.518  1.00  0.00           C
ATOM   3846  NH3 POPEY  76     124.267  13.117  21.698  1.00  0.00           N
ATOM   3850  C12 POPEY  76     124.387  11.637  21.948  1.00  0.00           C
ATOM   3853  C11 POPEY  76     124.636  10.807  20.668  1.00  0.00           C
ATOM   3856  P   POPEY  76     125.165   8.237  20.208  1.00  0.00           P
ATOM   3857  O13 POPEY  76     124.267   7.087  19.928  1.00  0.00           O
ATOM   3858  O14 POPEY  76     125.856   8.827  19.028  1.00  0.00           O
ATOM   3859  O11 POPEY  76     126.248   7.837  21.318  1.00  0.00           O
ATOM   3860  O12 POPEY  76     124.387   9.417  20.938  1.00  0.00           O
ATOM   3861  C1  POPEY  76     125.806   7.337  22.598  1.00  0.00           C
ATOM   3864  C2  POPEY  76     126.919   7.527  23.678  1.00  0.00           C
ATOM   3866  O21 POPEY  76     126.649   7.107  25.038  1.00  0.00           O
ATOM   3867  C21 POPEY  76     125.525   7.407  25.678  1.00  0.00           C
ATOM   3868  O22 POPEY  76     124.396   7.277  25.258  1.00  0.00           O
ATOM   3869  C22 POPEY  76     125.918   7.907  27.098  1.00  0.00           C
ATOM   3872  C3  POPEY  76     127.469   8.977  23.668  1.00  0.00           C
ATOM   3875  O31 POPEY  76     128.089   9.297  24.918  1.00  0.00           O
ATOM   3876  C31 POPEY  76     129.388   9.317  25.018  1.00  0.00           C
ATOM   3877  O32 POPEY  76     130.199   9.107  24.128  1.00  0.00           O
ATOM   3878  C32 POPEY  76     129.719   9.677  26.488  1.00  0.00           C
ATOM   3881  C23 POPEY  76     124.726   8.197  28.068  1.00  0.00           C
ATOM   3884  C24 POPEY  76     124.985   9.227  29.198  1.00  0.00           C
ATOM   3887  C25 POPEY  76     125.867   8.807  30.388  1.00  0.00           C
ATOM   3890  C26 POPEY  76     125.196   7.867  31.428  1.00  0.00           C
ATOM   3893  C27 POPEY  76     125.899   7.937  32.808  1.00  0.00           C
ATOM   3896  C28 POPEY  76     125.746   6.707  33.728  1.00  0.00           C
ATOM   3899  C29 POPEY  76     124.415   6.447  34.368  1.00  0.00           C
ATOM   3901 0C21 POPEY  76     124.106   6.537  35.678  1.00  0.00           C
ATOM   3903 1C21 POPEY  76     124.966   7.017  36.828  1.00  0.00           C
ATOM   3906 2C21 POPEY  76     125.405   5.987  37.898  1.00  0.00           C
ATOM   3909 3C21 POPEY  76     124.436   4.817  38.178  1.00  0.00           C
ATOM   3912 4C21 POPEY  76     124.617   4.207  39.578  1.00  0.00           C
ATOM   3915 5C21 POPEY  76     124.516   2.677  39.598  1.00  0.00           C
ATOM   3918 6C21 POPEY  76     124.257   2.097  40.998  1.00  0.00           C
ATOM   3921 7C21 POPEY  76     124.076   0.567  40.978  1.00  0.00           C
ATOM   3924 8C21 POPEY  76     123.456   0.017  42.268  1.00  0.00           C
ATOM   3928  C33 POPEY  76     130.430   8.567  27.308  1.00  0.00           C
ATOM   3931  C34 POPEY  76     130.630   9.007  28.778  1.00  0.00           C
ATOM   3934  C35 POPEY  76     131.459   8.057  29.658  1.00  0.00           C
ATOM   3937  C36 POPEY  76     132.960   8.017  29.298  1.00  0.00           C
ATOM   3940  C37 POPEY  76     133.850   7.607  30.478  1.00  0.00           C
ATOM   3943  C38 POPEY  76     135.359   7.567  30.188  1.00  0.00           C
ATOM   3946  C39 POPEY  76     135.820   6.327  29.418  1.00  0.00           C
ATOM   3949 0C31 POPEY  76     136.039   5.107  30.318  1.00  0.00           C
ATOM   3952 1C31 POPEY  76     136.559   3.887  29.548  1.00  0.00           C
ATOM   3955 2C31 POPEY  76     137.289   2.857  30.418  1.00  0.00           C
ATOM   3958 3C31 POPEY  76     136.589   2.517  31.738  1.00  0.00           C
ATOM   3961 4C31 POPEY  76     137.189   1.267  32.378  1.00  0.00           C
ATOM   3964 5C31 POPEY  76     136.648   0.977  33.778  1.00  0.00           C
ATOM   3967 6C31 POPEY  76     136.960  -0.443  34.228  1.00  0.00           C
ATOM   3971  NH3 POPEZ  77      95.497  99.507  25.848  1.00  0.00           N
ATOM   3975  C12 POPEZ  77      96.747  99.407  24.968  1.00  0.00           C
ATOM   3978  C11 POPEZ  77      97.966  98.707  25.608  1.00  0.00           C
ATOM   3981  P   POPEZ  77     100.516  99.326  25.248  1.00  0.00           P
ATOM   3982  O13 POPEZ  77     101.576  99.165  24.218  1.00  0.00           O
ATOM   3983  O14 POPEZ  77     100.245 100.695  25.758  1.00  0.00           O
ATOM   3984  O11 POPEZ  77     100.796  98.386  26.498  1.00  0.00           O
ATOM   3985  O12 POPEZ  77      99.095  98.827  24.728  1.00  0.00           O
ATOM   3986  C1  POPEZ  77     101.996  98.567  27.268  1.00  0.00           C
ATOM   3989  C2  POPEZ  77     102.286  97.397  28.258  1.00  0.00           C
ATOM   3991  O21 POPEZ  77     102.815  97.966  29.468  1.00  0.00           O
ATOM   3992  C21 POPEZ  77     102.576  97.327  30.608  1.00  0.00           C
ATOM   3993  O22 POPEZ  77     102.085  96.217  30.708  1.00  0.00           O
ATOM   3994  C22 POPEZ  77     103.007  98.206  31.788  1.00  0.00           C
ATOM   3997  C3  POPEZ  77     103.277  96.376  27.608  1.00  0.00           C
ATOM   4000  O31 POPEZ  77     103.615  95.266  28.478  1.00  0.00           O
ATOM   4001  C31 POPEZ  77     104.736  95.447  29.208  1.00  0.00           C
ATOM   4002  O32 POPEZ  77     105.497  96.396  29.088  1.00  0.00           O
ATOM   4003  C32 POPEZ  77     104.836  94.367  30.278  1.00  0.00           C
ATOM   4006  C23 POPEZ  77     102.266  97.837  33.098  1.00  0.00           C
ATOM   4009  C24 POPEZ  77     102.407  98.906  34.198  1.00  0.00           C
ATOM   4012  C25 POPEZ  77     101.507  98.626  35.408  1.00  0.00           C
ATOM   4015  C26 POPEZ  77     101.406  99.827  36.368  1.00  0.00           C
ATOM   4018  C27 POPEZ  77     100.476  99.566  37.568  1.00  0.00           C
ATOM   4021  C28 POPEZ  77     100.336 100.797  38.488  1.00  0.00           C
ATOM   4024  C29 POPEZ  77      99.606 100.456  39.768  1.00  0.00           C
ATOM   4026 0C21 POPEZ  77      99.706 101.107  40.938  1.00  0.00           C
ATOM   4028 1C21 POPEZ  77     100.516 102.346  41.228  1.00  0.00           C
ATOM   4031 2C21 POPEZ  77     100.975 102.446  42.698  1.00  0.00           C
ATOM   4034 3C21 POPEZ  77     102.115 101.497  43.088  1.00  0.00           C
ATOM   4037 4C21 POPEZ  77     102.495 101.617  44.578  1.00  0.00           C
ATOM   4040 5C21 POPEZ  77     101.775 100.606  45.478  1.00  0.00           C
ATOM   4043 6C21 POPEZ  77     102.535  99.267  45.588  1.00  0.00           C
ATOM   4046 7C21 POPEZ  77     102.046  98.376  46.738  1.00  0.00           C
ATOM   4049 8C21 POPEZ  77     102.836  97.077  46.858  1.00  0.00           C
ATOM   4053  C33 POPEZ  77     106.245  94.286  30.918  1.00  0.00           C
ATOM   4056  C34 POPEZ  77     106.536  95.407  31.938  1.00  0.00           C
ATOM   4059  C35 POPEZ  77     105.816  95.256  33.288  1.00  0.00           C
ATOM   4062  C36 POPEZ  77     106.525  94.247  34.208  1.00  0.00           C
ATOM   4065  C37 POPEZ  77     105.886  94.046  35.588  1.00  0.00           C
ATOM   4068  C38 POPEZ  77     106.355  92.775  36.298  1.00  0.00           C
ATOM   4071  C39 POPEZ  77     107.605  92.896  37.208  1.00  0.00           C
ATOM   4074 0C31 POPEZ  77     107.355  93.656  38.518  1.00  0.00           C
ATOM   4077 1C31 POPEZ  77     108.326  93.257  39.638  1.00  0.00           C
ATOM   4080 2C31 POPEZ  77     108.076  94.067  40.918  1.00  0.00           C
ATOM   4083 3C31 POPEZ  77     108.286  93.297  42.228  1.00  0.00           C
ATOM   4086 4C31 POPEZ  77     109.746  92.987  42.588  1.00  0.00           C
ATOM   4089 5C31 POPEZ  77     109.876  92.556  44.048  1.00  0.00           C
ATOM   4092 6C31 POPEZ  77     111.266  92.036  44.418  1.00  0.00           C
ATOM   4096  NH3 POPEa  78     113.946  40.527  68.498  1.00  0.00           N
ATOM   4100  C12 POPEa  78     113.846  39.057  68.238  1.00  0.00           C
ATOM   4103  C11 POPEa  78     113.496  38.797  66.778  1.00  0.00           C
ATOM   4106  P   POPEa  78     112.215  36.767  65.978  1.00  0.00           P
ATOM   4107  O13 POPEa  78     111.297  36.837  67.128  1.00  0.00           O
ATOM   4108  O14 POPEa  78     111.845  37.527  64.768  1.00  0.00           O
ATOM   4109  O11 POPEa  78     112.535  35.267  65.608  1.00  0.00           O
ATOM   4110  O12 POPEa  78     113.586  37.397  66.468  1.00  0.00           O
ATOM   4111  C1  POPEa  78     112.006  34.657  64.438  1.00  0.00           C
ATOM   4114  C2  POPEa  78     113.165  34.197  63.548  1.00  0.00           C
ATOM   4116  O21 POPEa  78     112.926  34.637  62.198  1.00  0.00           O
ATOM   4117  C21 POPEa  78     113.925  35.297  61.618  1.00  0.00           C
ATOM   4118  O22 POPEa  78     115.025  35.517  62.088  1.00  0.00           O
ATOM   4119  C22 POPEa  78     113.475  35.717  60.218  1.00  0.00           C
ATOM   4122  C3  POPEa  78     113.335  32.647  63.618  1.00  0.00           C
ATOM   4125  O31 POPEa  78     114.366  32.167  62.738  1.00  0.00           O
ATOM   4126  C31 POPEa  78     115.585  32.407  63.178  1.00  0.00           C
ATOM   4127  O32 POPEa  78     115.876  32.927  64.238  1.00  0.00           O
ATOM   4128  C32 POPEa  78     116.565  31.937  62.088  1.00  0.00           C
ATOM   4131  C23 POPEa  78     114.585  36.387  59.378  1.00  0.00           C
ATOM   4134  C24 POPEa  78     114.007  37.367  58.338  1.00  0.00           C
ATOM   4137  C25 POPEa  78     113.316  36.707  57.138  1.00  0.00           C
ATOM   4140  C26 POPEa  78     114.247  36.457  55.938  1.00  0.00           C
ATOM   4143  C27 POPEa  78     113.465  36.057  54.678  1.00  0.00           C
ATOM   4146  C28 POPEa  78     114.235  36.307  53.358  1.00  0.00           C
ATOM   4149  C29 POPEa  78     115.367  35.337  53.098  1.00  0.00           C
ATOM   4151 0C21 POPEa  78     115.716  34.847  51.898  1.00  0.00           C
ATOM   4153 1C21 POPEa  78     115.066  35.227  50.578  1.00  0.00           C
ATOM   4156 2C21 POPEa  78     115.846  34.697  49.358  1.00  0.00           C
ATOM   4159 3C21 POPEa  78     115.736  33.177  49.168  1.00  0.00           C
ATOM   4162 4C21 POPEa  78     114.816  32.747  48.008  1.00  0.00           C
ATOM   4165 5C21 POPEa  78     114.686  31.227  47.868  1.00  0.00           C
ATOM   4168 6C21 POPEa  78     113.516  30.827  46.938  1.00  0.00           C
ATOM   4171 7C21 POPEa  78     113.376  29.317  46.768  1.00  0.00           C
ATOM   4174 8C21 POPEa  78     112.176  28.907  45.918  1.00  0.00           C
ATOM   4178  C33 POPEa  78     116.906  33.067  61.098  1.00  0.00           C
ATOM   4181  C34 POPEa  78     117.856  32.587  59.988  1.00  0.00           C
ATOM   4184  C35 POPEa  78     118.396  33.727  59.138  1.00  0.00           C
ATOM   4187  C36 POPEa  78     117.687  33.887  57.788  1.00  0.00           C
ATOM   4190  C37 POPEa  78     118.216  35.117  57.028  1.00  0.00           C
ATOM   4193  C38 POPEa  78     118.496  34.837  55.548  1.00  0.00           C
ATOM   4196  C39 POPEa  78     119.766  34.007  55.308  1.00  0.00           C
ATOM   4199 0C31 POPEa  78     120.016  33.787  53.818  1.00  0.00           C
ATOM   4202 1C31 POPEa  78     121.415  33.247  53.488  1.00  0.00           C
ATOM   4205 2C31 POPEa  78     121.676  33.297  51.978  1.00  0.00           C
ATOM   4208 3C31 POPEa  78     121.066  32.107  51.218  1.00  0.00           C
ATOM   4211 4C31 POPEa  78     120.886  32.427  49.728  1.00  0.00           C
ATOM   4214 5C31 POPEa  78     120.396  31.227  48.918  1.00  0.00           C
ATOM   4217 6C31 POPEa  78     120.066  31.587  47.468  1.00  0.00           C
ATOM   4221  NH3 POPEb  79       3.706  76.416  65.738  1.00  0.00           N
ATOM   4225  C12 POPEb  79       4.356  77.086  66.928  1.00  0.00           C
ATOM   4228  C11 POPEb  79       5.716  77.717  66.578  1.00  0.00           C
ATOM   4231  P   POPEb  79       7.736  78.927  67.678  1.00  0.00           P
ATOM   4232  O13 POPEb  79       7.646  80.305  68.218  1.00  0.00           O
ATOM   4233  O14 POPEb  79       8.756  78.007  68.218  1.00  0.00           O
ATOM   4234  O11 POPEb  79       7.946  78.997  66.128  1.00  0.00           O
ATOM   4235  O12 POPEb  79       6.296  78.267  67.768  1.00  0.00           O
ATOM   4236  C1  POPEb  79       8.976  79.727  65.478  1.00  0.00           C
ATOM   4239  C2  POPEb  79       8.296  80.667  64.448  1.00  0.00           C
ATOM   4241  O21 POPEb  79       9.036  80.837  63.228  1.00  0.00           O
ATOM   4242  C21 POPEb  79      10.296  81.227  63.318  1.00  0.00           C
ATOM   4243  O22 POPEb  79      10.896  81.555  64.328  1.00  0.00           O
ATOM   4244  C22 POPEb  79      10.936  81.157  61.928  1.00  0.00           C
ATOM   4247  C3  POPEb  79       7.846  82.007  65.088  1.00  0.00           C
ATOM   4250  O31 POPEb  79       6.916  82.677  64.218  1.00  0.00           O
ATOM   4251  C31 POPEb  79       7.466  83.577  63.388  1.00  0.00           C
ATOM   4252  O32 POPEb  79       8.606  84.006  63.478  1.00  0.00           O
ATOM   4253  C32 POPEb  79       6.446  83.977  62.338  1.00  0.00           C
ATOM   4256  C23 POPEb  79      11.246  82.556  61.328  1.00  0.00           C
ATOM   4259  C24 POPEb  79      12.576  82.586  60.568  1.00  0.00           C
ATOM   4262  C25 POPEb  79      13.776  82.887  61.488  1.00  0.00           C
ATOM   4265  C26 POPEb  79      15.026  83.297  60.698  1.00  0.00           C
ATOM   4268  C27 POPEb  79      16.186  83.656  61.618  1.00  0.00           C
ATOM   4271  C28 POPEb  79      17.496  83.967  60.868  1.00  0.00           C
ATOM   4274  C29 POPEb  79      18.616  84.216  61.848  1.00  0.00           C
ATOM   4276 0C21 POPEb  79      19.436  83.276  62.348  1.00  0.00           C
ATOM   4278 1C21 POPEb  79      19.366  81.807  62.018  1.00  0.00           C
ATOM   4281 2C21 POPEb  79      20.156  81.477  60.738  1.00  0.00           C
ATOM   4284 3C21 POPEb  79      19.846  80.067  60.228  1.00  0.00           C
ATOM   4287 4C21 POPEb  79      20.106  79.907  58.718  1.00  0.00           C
ATOM   4290 5C21 POPEb  79      21.576  80.067  58.328  1.00  0.00           C
ATOM   4293 6C21 POPEb  79      21.765  80.146  56.798  1.00  0.00           C
ATOM   4296 7C21 POPEb  79      23.236  80.326  56.408  1.00  0.00           C
ATOM   4299 8C21 POPEb  79      23.446  80.445  54.888  1.00  0.00           C
ATOM   4303  C33 POPEb  79       7.096  84.776  61.188  1.00  0.00           C
ATOM   4306  C34 POPEb  79       6.126  85.027  60.028  1.00  0.00           C
ATOM   4309  C35 POPEb  79       5.796  83.726  59.318  1.00  0.00           C
ATOM   4312  C36 POPEb  79       5.326  83.936  57.888  1.00  0.00           C
ATOM   4315  C37 POPEb  79       4.926  82.616  57.228  1.00  0.00           C
ATOM   4318  C38 POPEb  79       4.356  82.826  55.828  1.00  0.00           C
ATOM   4321  C39 POPEb  79       5.376  82.626  54.698  1.00  0.00           C
ATOM   4324 0C31 POPEb  79       5.196  81.297  53.958  1.00  0.00           C
ATOM   4327 1C31 POPEb  79       5.726  81.357  52.508  1.00  0.00           C
ATOM   4330 2C31 POPEb  79       5.176  80.236  51.618  1.00  0.00           C
ATOM   4333 3C31 POPEb  79       6.076  78.997  51.538  1.00  0.00           C
ATOM   4336 4C31 POPEb  79       7.366  79.207  50.728  1.00  0.00           C
ATOM   4339 5C31 POPEb  79       8.086  77.887  50.408  1.00  0.00           C
ATOM   4342 6C31 POPEb  79       9.436  78.087  49.698  1.00  0.00           C
ATOM   4346  NH3 POPEc  80     117.945  31.807  24.678  1.00  0.00           N
ATOM   4350  C12 POPEc  80     118.116  30.307  24.858  1.00  0.00           C
ATOM   4353  C11 POPEc  80     116.856  29.567  25.378  1.00  0.00           C
ATOM   4356  P   POPEc  80     116.437  26.937  25.788  1.00  0.00           P
ATOM   4357  O13 POPEc  80     114.977  26.977  26.008  1.00  0.00           O
ATOM   4358  O14 POPEc  80     116.956  25.727  25.108  1.00  0.00           O
ATOM   4359  O11 POPEc  80     117.146  27.197  27.168  1.00  0.00           O
ATOM   4360  O12 POPEc  80     116.945  28.207  24.978  1.00  0.00           O
ATOM   4361  C1  POPEc  80     117.426  26.197  28.148  1.00  0.00           C
ATOM   4364  C2  POPEc  80     117.985  26.897  29.408  1.00  0.00           C
ATOM   4366  O21 POPEc  80     119.046  26.157  30.038  1.00  0.00           O
ATOM   4367  C21 POPEc  80     118.735  25.197  30.898  1.00  0.00           C
ATOM   4368  O22 POPEc  80     117.656  24.667  31.058  1.00  0.00           O
ATOM   4369  C22 POPEc  80     119.977  24.997  31.778  1.00  0.00           C
ATOM   4372  C3  POPEc  80     116.906  27.487  30.378  1.00  0.00           C
ATOM   4375  O31 POPEc  80     117.535  28.017  31.558  1.00  0.00           O
ATOM   4376  C31 POPEc  80     116.915  27.807  32.708  1.00  0.00           C
ATOM   4377  O32 POPEc  80     115.756  27.437  32.848  1.00  0.00           O
ATOM   4378  C32 POPEc  80     117.936  28.047  33.828  1.00  0.00           C
ATOM   4381  C23 POPEc  80     119.826  24.127  33.058  1.00  0.00           C
ATOM   4384  C24 POPEc  80     120.806  24.627  34.138  1.00  0.00           C
ATOM   4387  C25 POPEc  80     121.326  23.597  35.168  1.00  0.00           C
ATOM   4390  C26 POPEc  80     121.906  24.327  36.398  1.00  0.00           C
ATOM   4393  C27 POPEc  80     122.587  23.427  37.448  1.00  0.00           C
ATOM   4396  C28 POPEc  80     123.046  24.257  38.668  1.00  0.00           C
ATOM   4399  C29 POPEc  80     123.346  23.537  39.958  1.00  0.00           C
ATOM   4401 0C21 POPEc  80     124.055  22.417  40.198  1.00  0.00           C
ATOM   4403 1C21 POPEc  80     124.855  21.557  39.248  1.00  0.00           C
ATOM   4406 2C21 POPEc  80     126.098  20.987  39.978  1.00  0.00           C
ATOM   4409 3C21 POPEc  80     126.880  19.937  39.168  1.00  0.00           C
ATOM   4412 4C21 POPEc  80     128.048  19.317  39.958  1.00  0.00           C
ATOM   4415 5C21 POPEc  80     129.339  20.157  39.928  1.00  0.00           C
ATOM   4418 6C21 POPEc  80     129.988  20.347  41.318  1.00  0.00           C
ATOM   4421 7C21 POPEc  80     131.319  21.107  41.248  1.00  0.00           C
ATOM   4424 8C21 POPEc  80     131.969  21.377  42.618  1.00  0.00           C
ATOM   4428  C33 POPEc  80     117.407  27.817  35.258  1.00  0.00           C
ATOM   4431  C34 POPEc  80     118.496  28.097  36.308  1.00  0.00           C
ATOM   4434  C35 POPEc  80     118.816  26.897  37.208  1.00  0.00           C
ATOM   4437  C36 POPEc  80     118.335  27.047  38.658  1.00  0.00           C
ATOM   4440  C37 POPEc  80     118.727  25.817  39.478  1.00  0.00           C
ATOM   4443  C38 POPEc  80     118.676  26.027  40.988  1.00  0.00           C
ATOM   4446  C39 POPEc  80     119.506  24.977  41.738  1.00  0.00           C
ATOM   4449 0C31 POPEc  80     118.925  23.557  41.658  1.00  0.00           C
ATOM   4452 1C31 POPEc  80     119.935  22.517  42.178  1.00  0.00           C
ATOM   4455 2C31 POPEc  80     119.305  21.137  42.408  1.00  0.00           C
ATOM   4458 3C31 POPEc  80     120.315  20.097  42.928  1.00  0.00           C
ATOM   4461 4C31 POPEc  80     121.136  20.617  44.118  1.00  0.00           C
ATOM   4464 5C31 POPEc  80     121.887  19.527  44.888  1.00  0.00           C
ATOM   4467 6C31 POPEc  80     122.716  20.117  46.028  1.00  0.00           C
ATOM   4471  NH3 POPEd  81      56.996  51.737  28.928  1.00  0.00           N
ATOM   4475  C12 POPEd  81      58.367  51.357  29.428  1.00  0.00           C
ATOM   4478  C11 POPEd  81      59.356  52.447  29.018  1.00  0.00           C
ATOM   4481  P   POPEd  81      61.875  52.867  28.688  1.00  0.00           P
ATOM   4482  O13 POPEd  81      62.496  52.097  27.598  1.00  0.00           O
ATOM   4483  O14 POPEd  81      61.376  54.237  28.388  1.00  0.00           O
ATOM   4484  O11 POPEd  81      62.836  52.957  29.918  1.00  0.00           O
ATOM   4485  O12 POPEd  81      60.685  52.017  29.298  1.00  0.00           O
ATOM   4486  C1  POPEd  81      64.155  53.487  29.738  1.00  0.00           C
ATOM   4489  C2  POPEd  81      64.856  53.577  31.098  1.00  0.00           C
ATOM   4491  O21 POPEd  81      64.176  54.576  31.878  1.00  0.00           O
ATOM   4492  C21 POPEd  81      63.426  54.117  32.848  1.00  0.00           C
ATOM   4493  O22 POPEd  81      63.016  52.987  32.998  1.00  0.00           O
ATOM   4494  C22 POPEd  81      63.297  55.227  33.888  1.00  0.00           C
ATOM   4497  C3  POPEd  81      66.366  53.937  30.988  1.00  0.00           C
ATOM   4500  O31 POPEd  81      67.066  53.736  32.258  1.00  0.00           O
ATOM   4501  C31 POPEd  81      66.985  54.797  33.058  1.00  0.00           C
ATOM   4502  O32 POPEd  81      66.396  55.826  32.808  1.00  0.00           O
ATOM   4503  C32 POPEd  81      67.686  54.576  34.408  1.00  0.00           C
ATOM   4506  C23 POPEd  81      63.757  54.637  35.238  1.00  0.00           C
ATOM   4509  C24 POPEd  81      63.595  55.597  36.418  1.00  0.00           C
ATOM   4512  C25 POPEd  81      63.956  54.897  37.728  1.00  0.00           C
ATOM   4515  C26 POPEd  81      62.946  55.217  38.838  1.00  0.00           C
ATOM   4518  C27 POPEd  81      63.415  54.807  40.238  1.00  0.00           C
ATOM   4521  C28 POPEd  81      62.405  55.217  41.328  1.00  0.00           C
ATOM   4524  C29 POPEd  81      61.136  54.407  41.348  1.00  0.00           C
ATOM   4526 0C21 POPEd  81      60.735  53.557  42.318  1.00  0.00           C
ATOM   4528 1C21 POPEd  81      61.466  53.237  43.598  1.00  0.00           C
ATOM   4531 2C21 POPEd  81      60.525  53.017  44.798  1.00  0.00           C
ATOM   4534 3C21 POPEd  81      59.975  51.587  44.918  1.00  0.00           C
ATOM   4537 4C21 POPEd  81      60.676  50.727  45.988  1.00  0.00           C
ATOM   4540 5C21 POPEd  81      62.005  50.097  45.578  1.00  0.00           C
ATOM   4543 6C21 POPEd  81      62.556  49.237  46.728  1.00  0.00           C
ATOM   4546 7C21 POPEd  81      63.826  48.467  46.368  1.00  0.00           C
ATOM   4549 8C21 POPEd  81      64.266  47.527  47.478  1.00  0.00           C
ATOM   4553  C33 POPEd  81      67.515  55.747  35.408  1.00  0.00           C
ATOM   4556  C34 POPEd  81      67.977  55.387  36.838  1.00  0.00           C
ATOM   4559  C35 POPEd  81      67.606  56.447  37.908  1.00  0.00           C
ATOM   4562  C36 POPEd  81      67.845  55.947  39.348  1.00  0.00           C
ATOM   4565  C37 POPEd  81      67.235  56.867  40.428  1.00  0.00           C
ATOM   4568  C38 POPEd  81      67.456  56.327  41.848  1.00  0.00           C
ATOM   4571  C39 POPEd  81      66.636  57.037  42.938  1.00  0.00           C
ATOM   4574 0C31 POPEd  81      67.025  58.497  43.188  1.00  0.00           C
ATOM   4577 1C31 POPEd  81      66.676  58.957  44.618  1.00  0.00           C
ATOM   4580 2C31 POPEd  81      66.966  60.437  44.878  1.00  0.00           C
ATOM   4583 3C31 POPEd  81      66.996  60.776  46.378  1.00  0.00           C
ATOM   4586 4C31 POPEd  81      67.165  62.287  46.638  1.00  0.00           C
ATOM   4589 5C31 POPEd  81      67.416  62.616  48.118  1.00  0.00           C
ATOM   4592 6C31 POPEd  81      67.485  64.127  48.378  1.00  0.00           C
ATOM   4596  NH3 POPEe  82      56.875  89.946  29.698  1.00  0.00           N
ATOM   4600  C12 POPEe  82      56.415  90.657  28.438  1.00  0.00           C
ATOM   4603  C11 POPEe  82      56.187  92.166  28.618  1.00  0.00           C
ATOM   4606  P   POPEe  82      55.426  94.206  27.098  1.00  0.00           P
ATOM   4607  O13 POPEe  82      56.746  94.866  26.928  1.00  0.00           O
ATOM   4608  O14 POPEe  82      54.515  94.305  25.918  1.00  0.00           O
ATOM   4609  O11 POPEe  82      54.695  94.736  28.398  1.00  0.00           O
ATOM   4610  O12 POPEe  82      55.685  92.677  27.398  1.00  0.00           O
ATOM   4611  C1  POPEe  82      55.316  95.256  29.588  1.00  0.00           C
ATOM   4614  C2  POPEe  82      54.336  95.256  30.818  1.00  0.00           C
ATOM   4616  O21 POPEe  82      55.095  95.156  32.048  1.00  0.00           O
ATOM   4617  C21 POPEe  82      54.426  95.587  33.138  1.00  0.00           C
ATOM   4618  O22 POPEe  82      53.395  96.217  33.118  1.00  0.00           O
ATOM   4619  C22 POPEe  82      55.176  95.167  34.408  1.00  0.00           C
ATOM   4622  C3  POPEe  82      53.305  94.076  30.728  1.00  0.00           C
ATOM   4625  O31 POPEe  82      52.325  94.097  31.788  1.00  0.00           O
ATOM   4626  C31 POPEe  82      51.155  94.647  31.488  1.00  0.00           C
ATOM   4627  O32 POPEe  82      50.755  94.846  30.348  1.00  0.00           O
ATOM   4628  C32 POPEe  82      50.396  94.997  32.758  1.00  0.00           C
ATOM   4631  C23 POPEe  82      54.296  94.937  35.668  1.00  0.00           C
ATOM   4634  C24 POPEe  82      54.937  93.866  36.548  1.00  0.00           C
ATOM   4637  C25 POPEe  82      54.345  93.497  37.928  1.00  0.00           C
ATOM   4640  C26 POPEe  82      54.956  94.247  39.118  1.00  0.00           C
ATOM   4643  C27 POPEe  82      54.956  93.386  40.408  1.00  0.00           C
ATOM   4646  C28 POPEe  82      55.536  94.107  41.648  1.00  0.00           C
ATOM   4649  C29 POPEe  82      56.015  93.137  42.698  1.00  0.00           C
ATOM   4651 0C21 POPEe  82      55.546  92.915  43.938  1.00  0.00           C
ATOM   4653 1C21 POPEe  82      54.386  93.586  44.648  1.00  0.00           C
ATOM   4656 2C21 POPEe  82      54.666  93.836  46.148  1.00  0.00           C
ATOM   4659 3C21 POPEe  82      53.515  93.367  47.058  1.00  0.00           C
ATOM   4662 4C21 POPEe  82      53.645  93.857  48.508  1.00  0.00           C
ATOM   4665 5C21 POPEe  82      52.806  93.036  49.498  1.00  0.00           C
ATOM   4668 6C21 POPEe  82      52.426  93.836  50.758  1.00  0.00           C
ATOM   4671 7C21 POPEe  82      51.915  92.947  51.898  1.00  0.00           C
ATOM   4674 8C21 POPEe  82      51.316  93.747  53.058  1.00  0.00           C
ATOM   4678  C33 POPEe  82      48.946  95.436  32.488  1.00  0.00           C
ATOM   4681  C34 POPEe  82      48.216  95.856  33.768  1.00  0.00           C
ATOM   4684  C35 POPEe  82      48.645  97.236  34.278  1.00  0.00           C
ATOM   4687  C36 POPEe  82      48.136  97.546  35.688  1.00  0.00           C
ATOM   4690  C37 POPEe  82      48.246  99.046  36.008  1.00  0.00           C
ATOM   4693  C38 POPEe  82      47.796  99.496  37.408  1.00  0.00           C
ATOM   4696  C39 POPEe  82      48.886  99.387  38.488  1.00  0.00           C
ATOM   4699 0C31 POPEe  82      48.505 100.086  39.798  1.00  0.00           C
ATOM   4702 1C31 POPEe  82      49.726 100.275  40.688  1.00  0.00           C
ATOM   4705 2C31 POPEe  82      49.466 100.927  42.058  1.00  0.00           C
ATOM   4708 3C31 POPEe  82      50.716 100.786  42.928  1.00  0.00           C
ATOM   4711 4C31 POPEe  82      50.727 101.627  44.208  1.00  0.00           C
ATOM   4714 5C31 POPEe  82      52.125 101.637  44.838  1.00  0.00           C
ATOM   4717 6C31 POPEe  82      52.275 102.597  46.018  1.00  0.00           C
ATOM   4721  NH3 POPEf  83      34.936   7.077  20.598  1.00  0.00           N
ATOM   4725  C12 POPEf  83      33.606   6.767  21.248  1.00  0.00           C
ATOM   4728  C11 POPEf  83      32.516   7.827  20.978  1.00  0.00           C
ATOM   4731  P   POPEf  83      30.515   8.747  22.548  1.00  0.00           P
ATOM   4732  O13 POPEf  83      30.485   9.937  21.668  1.00  0.00           O
ATOM   4733  O14 POPEf  83      29.226   8.157  22.948  1.00  0.00           O
ATOM   4734  O11 POPEf  83      31.275   9.197  23.858  1.00  0.00           O
ATOM   4735  O12 POPEf  83      31.446   7.617  21.898  1.00  0.00           O
ATOM   4736  C1  POPEf  83      32.626   9.627  23.858  1.00  0.00           C
ATOM   4739  C2  POPEf  83      33.476   8.607  24.618  1.00  0.00           C
ATOM   4741  O21 POPEf  83      33.445   8.907  26.018  1.00  0.00           O
ATOM   4742  C21 POPEf  83      32.636   8.137  26.718  1.00  0.00           C
ATOM   4743  O22 POPEf  83      31.726   7.447  26.308  1.00  0.00           O
ATOM   4744  C22 POPEf  83      33.235   8.077  28.118  1.00  0.00           C
ATOM   4747  C3  POPEf  83      34.946   8.647  24.168  1.00  0.00           C
ATOM   4750  O31 POPEf  83      35.746   7.777  24.998  1.00  0.00           O
ATOM   4751  C31 POPEf  83      36.816   8.317  25.538  1.00  0.00           C
ATOM   4752  O32 POPEf  83      37.456   9.247  25.068  1.00  0.00           O
ATOM   4753  C32 POPEf  83      36.956   7.707  26.938  1.00  0.00           C
ATOM   4756  C23 POPEf  83      32.546   7.027  28.998  1.00  0.00           C
ATOM   4759  C24 POPEf  83      33.145   7.007  30.408  1.00  0.00           C
ATOM   4762  C25 POPEf  83      34.506   6.287  30.518  1.00  0.00           C
ATOM   4765  C26 POPEf  83      34.436   5.197  31.598  1.00  0.00           C
ATOM   4768  C27 POPEf  83      35.786   4.587  31.988  1.00  0.00           C
ATOM   4771  C28 POPEf  83      35.586   3.557  33.108  1.00  0.00           C
ATOM   4774  C29 POPEf  83      36.875   2.927  33.578  1.00  0.00           C
ATOM   4776 0C21 POPEf  83      37.136   2.527  34.838  1.00  0.00           C
ATOM   4778 1C21 POPEf  83      36.186   2.577  35.998  1.00  0.00           C
ATOM   4781 2C21 POPEf  83      36.676   1.677  37.148  1.00  0.00           C
ATOM   4784 3C21 POPEf  83      35.586   1.427  38.198  1.00  0.00           C
ATOM   4787 4C21 POPEf  83      36.095   0.497  39.308  1.00  0.00           C
ATOM   4790 5C21 POPEf  83      34.976  -0.043  40.208  1.00  0.00           C
ATOM   4793 6C21 POPEf  83      34.206   1.017  40.998  1.00  0.00           C
ATOM   4796 7C21 POPEf  83      32.716   1.027  40.618  1.00  0.00           C
ATOM   4799 8C21 POPEf  83      31.895   1.967  41.488  1.00  0.00           C
ATOM   4803  C33 POPEf  83      38.336   7.147  27.318  1.00  0.00           C
ATOM   4806  C34 POPEf  83      38.505   7.047  28.848  1.00  0.00           C
ATOM   4809  C35 POPEf  83      39.056   5.697  29.328  1.00  0.00           C
ATOM   4812  C36 POPEf  83      39.685   5.757  30.728  1.00  0.00           C
ATOM   4815  C37 POPEf  83      40.025   4.377  31.298  1.00  0.00           C
ATOM   4818  C38 POPEf  83      41.155   4.377  32.348  1.00  0.00           C
ATOM   4821  C39 POPEf  83      40.816   5.027  33.698  1.00  0.00           C
ATOM   4824 0C31 POPEf  83      40.665   4.027  34.858  1.00  0.00           C
ATOM   4827 1C31 POPEf  83      40.746   4.687  36.248  1.00  0.00           C
ATOM   4830 2C31 POPEf  83      40.755   3.687  37.418  1.00  0.00           C
ATOM   4833 3C31 POPEf  83      41.296   4.297  38.728  1.00  0.00           C
ATOM   4836 4C31 POPEf  83      40.226   4.867  39.668  1.00  0.00           C
ATOM   4839 5C31 POPEf  83      40.836   5.907  40.638  1.00  0.00           C
ATOM   4842 6C31 POPEf  83      39.895   6.347  41.758  1.00  0.00           C
ATOM   4846  NH3 POPEg  84      41.626  16.307  67.248  1.00  0.00           N
ATOM   4850  C12 POPEg  84      42.525  15.787  66.168  1.00  0.00           C
ATOM   4853  C11 POPEg  84      43.976  16.247  66.388  1.00  0.00           C
ATOM   4856  P   POPEg  84      45.906  16.157  64.628  1.00  0.00           P
ATOM   4857  O13 POPEg  84      46.525  17.267  65.358  1.00  0.00           O
ATOM   4858  O14 POPEg  84      46.756  15.017  64.208  1.00  0.00           O
ATOM   4859  O11 POPEg  84      45.116  16.717  63.368  1.00  0.00           O
ATOM   4860  O12 POPEg  84      44.786  15.497  65.498  1.00  0.00           O
ATOM   4861  C1  POPEg  84      44.706  15.837  62.308  1.00  0.00           C
ATOM   4864  C2  POPEg  84      45.586  16.027  61.028  1.00  0.00           C
ATOM   4866  O21 POPEg  84      44.816  15.767  59.838  1.00  0.00           O
ATOM   4867  C21 POPEg  84      44.126  16.807  59.408  1.00  0.00           C
ATOM   4868  O22 POPEg  84      43.896  17.817  60.048  1.00  0.00           O
ATOM   4869  C22 POPEg  84      43.736  16.587  57.938  1.00  0.00           C
ATOM   4872  C3  POPEg  84      46.856  15.137  60.998  1.00  0.00           C
ATOM   4875  O31 POPEg  84      47.676  15.517  59.868  1.00  0.00           O
ATOM   4876  C31 POPEg  84      47.416  14.937  58.718  1.00  0.00           C
ATOM   4877  O32 POPEg  84      46.796  13.897  58.548  1.00  0.00           O
ATOM   4878  C32 POPEg  84      47.906  15.867  57.618  1.00  0.00           C
ATOM   4881  C23 POPEg  84      42.966  17.817  57.408  1.00  0.00           C
ATOM   4884  C24 POPEg  84      42.696  17.827  55.898  1.00  0.00           C
ATOM   4887  C25 POPEg  84      43.926  17.917  54.988  1.00  0.00           C
ATOM   4890  C26 POPEg  84      43.556  18.637  53.678  1.00  0.00           C
ATOM   4893  C27 POPEg  84      44.666  18.677  52.608  1.00  0.00           C
ATOM   4896  C28 POPEg  84      44.445  19.827  51.598  1.00  0.00           C
ATOM   4899  C29 POPEg  84      45.665  20.117  50.768  1.00  0.00           C
ATOM   4901 0C21 POPEg  84      45.706  20.467  49.468  1.00  0.00           C
ATOM   4903 1C21 POPEg  84      44.536  20.627  48.518  1.00  0.00           C
ATOM   4906 2C21 POPEg  84      44.226  22.087  48.118  1.00  0.00           C
ATOM   4909 3C21 POPEg  84      43.496  22.147  46.768  1.00  0.00           C
ATOM   4912 4C21 POPEg  84      42.656  23.407  46.538  1.00  0.00           C
ATOM   4915 5C21 POPEg  84      43.466  24.707  46.398  1.00  0.00           C
ATOM   4918 6C21 POPEg  84      43.456  25.297  44.978  1.00  0.00           C
ATOM   4921 7C21 POPEg  84      44.076  26.707  44.918  1.00  0.00           C
ATOM   4924 8C21 POPEg  84      43.996  27.327  43.518  1.00  0.00           C
ATOM   4928  C33 POPEg  84      47.626  15.427  56.168  1.00  0.00           C
ATOM   4931  C34 POPEg  84      47.775  16.677  55.278  1.00  0.00           C
ATOM   4934  C35 POPEg  84      48.356  16.457  53.878  1.00  0.00           C
ATOM   4937  C36 POPEg  84      48.926  17.787  53.378  1.00  0.00           C
ATOM   4940  C37 POPEg  84      49.536  17.757  51.968  1.00  0.00           C
ATOM   4943  C38 POPEg  84      49.905  19.187  51.548  1.00  0.00           C
ATOM   4946  C39 POPEg  84      50.246  19.317  50.068  1.00  0.00           C
ATOM   4949 0C31 POPEg  84      49.856  20.687  49.508  1.00  0.00           C
ATOM   4952 1C31 POPEg  84      49.916  20.707  47.978  1.00  0.00           C
ATOM   4955 2C31 POPEg  84      49.185  21.877  47.318  1.00  0.00           C
ATOM   4958 3C31 POPEg  84      49.036  21.657  45.808  1.00  0.00           C
ATOM   4961 4C31 POPEg  84      48.086  22.647  45.138  1.00  0.00           C
ATOM   4964 5C31 POPEg  84      47.826  22.297  43.668  1.00  0.00           C
ATOM   4967 6C31 POPEg  84      46.826  23.237  42.978  1.00  0.00           C
ATOM   4971  NH3 POPEh  85      78.066 128.269  65.688  1.00  0.00           N
ATOM   4975  C12 POPEh  85      76.665 128.660  65.298  1.00  0.00           C
ATOM   4978  C11 POPEh  85      76.405 130.139  65.588  1.00  0.00           C
ATOM   4981  P   POPEh  85      73.835 130.280  66.198  1.00  0.00           P
ATOM   4982  O13 POPEh  85      72.696 131.150  65.798  1.00  0.00           O
ATOM   4983  O14 POPEh  85      74.206 130.280  67.628  1.00  0.00           O
ATOM   4984  O11 POPEh  85      73.456 128.799  65.788  1.00  0.00           O
ATOM   4985  O12 POPEh  85      75.076 130.499  65.248  1.00  0.00           O
ATOM   4986  C1  POPEh  85      72.616 128.579  64.658  1.00  0.00           C
ATOM   4989  C2  POPEh  85      73.235 127.520  63.728  1.00  0.00           C
ATOM   4991  O21 POPEh  85      72.696 127.709  62.408  1.00  0.00           O
ATOM   4992  C21 POPEh  85      73.496 128.420  61.588  1.00  0.00           C
ATOM   4993  O22 POPEh  85      74.525 128.969  61.918  1.00  0.00           O
ATOM   4994  C22 POPEh  85      72.926 128.390  60.168  1.00  0.00           C
ATOM   4997  C3  POPEh  85      72.935 126.086  64.268  1.00  0.00           C
ATOM   5000  O31 POPEh  85      73.666 125.037  63.608  1.00  0.00           O
ATOM   5001  C31 POPEh  85      73.055 124.176  62.768  1.00  0.00           C
ATOM   5002  O32 POPEh  85      73.375 123.007  62.698  1.00  0.00           O
ATOM   5003  C32 POPEh  85      71.985 124.846  61.898  1.00  0.00           C
ATOM   5006  C23 POPEh  85      73.806 129.169  59.158  1.00  0.00           C
ATOM   5009  C24 POPEh  85      73.716 128.630  57.728  1.00  0.00           C
ATOM   5012  C25 POPEh  85      74.547 127.357  57.578  1.00  0.00           C
ATOM   5015  C26 POPEh  85      74.375 126.627  56.248  1.00  0.00           C
ATOM   5018  C27 POPEh  85      75.235 125.367  56.118  1.00  0.00           C
ATOM   5021  C28 POPEh  85      75.125 124.787  54.698  1.00  0.00           C
ATOM   5024  C29 POPEh  85      76.187 123.747  54.468  1.00  0.00           C
ATOM   5026 0C21 POPEh  85      76.446 123.137  53.298  1.00  0.00           C
ATOM   5028 1C21 POPEh  85      75.706 123.316  51.998  1.00  0.00           C
ATOM   5031 2C21 POPEh  85      76.685 123.687  50.878  1.00  0.00           C
ATOM   5034 3C21 POPEh  85      76.136 123.386  49.488  1.00  0.00           C
ATOM   5037 4C21 POPEh  85      77.187 123.616  48.398  1.00  0.00           C
ATOM   5040 5C21 POPEh  85      76.906 122.807  47.128  1.00  0.00           C
ATOM   5043 6C21 POPEh  85      75.676 123.246  46.328  1.00  0.00           C
ATOM   5046 7C21 POPEh  85      75.525 122.406  45.048  1.00  0.00           C
ATOM   5049 8C21 POPEh  85      74.356 122.817  44.158  1.00  0.00           C
ATOM   5053  C33 POPEh  85      71.485 123.957  60.738  1.00  0.00           C
ATOM   5056  C34 POPEh  85      70.976 124.757  59.538  1.00  0.00           C
ATOM   5059  C35 POPEh  85      69.826 125.706  59.898  1.00  0.00           C
ATOM   5062  C36 POPEh  85      69.477 126.676  58.768  1.00  0.00           C
ATOM   5065  C37 POPEh  85      68.576 127.810  59.278  1.00  0.00           C
ATOM   5068  C38 POPEh  85      68.735 129.109  58.468  1.00  0.00           C
ATOM   5071  C39 POPEh  85      67.886 129.169  57.198  1.00  0.00           C
ATOM   5074 0C31 POPEh  85      68.036 130.540  56.528  1.00  0.00           C
ATOM   5077 1C31 POPEh  85      67.136 130.769  55.308  1.00  0.00           C
ATOM   5080 2C31 POPEh  85      67.195 132.229  54.868  1.00  0.00           C
ATOM   5083 3C31 POPEh  85      66.576 132.520  53.498  1.00  0.00           C
ATOM   5086 4C31 POPEh  85      67.366 131.860  52.358  1.00  0.00           C
ATOM   5089 5C31 POPEh  85      67.025 132.469  50.998  1.00  0.00           C
ATOM   5092 6C31 POPEh  85      67.795 131.840  49.838  1.00  0.00           C
ATOM   5096  NH3 POPEi  86       0.416  41.407  23.208  1.00  0.00           N
ATOM   5100  C12 POPEi  86       0.446  39.907  23.118  1.00  0.00           C
ATOM   5103  C11 POPEi  86       1.056  39.257  24.358  1.00  0.00           C
ATOM   5106  P   POPEi  86       1.426  36.847  25.278  1.00  0.00           P
ATOM   5107  O13 POPEi  86       0.076  36.797  25.868  1.00  0.00           O
ATOM   5108  O14 POPEi  86       2.026  35.597  24.768  1.00  0.00           O
ATOM   5109  O11 POPEi  86       2.436  37.637  26.228  1.00  0.00           O
ATOM   5110  O12 POPEi  86       1.356  37.887  24.068  1.00  0.00           O
ATOM   5111  C1  POPEi  86       1.976  38.517  27.258  1.00  0.00           C
ATOM   5114  C2  POPEi  86       2.396  38.057  28.678  1.00  0.00           C
ATOM   5116  O21 POPEi  86       1.916  39.067  29.618  1.00  0.00           O
ATOM   5117  C21 POPEi  86       1.446  38.547  30.748  1.00  0.00           C
ATOM   5118  O22 POPEi  86       1.426  37.357  31.028  1.00  0.00           O
ATOM   5119  C22 POPEi  86       0.896  39.627  31.678  1.00  0.00           C
ATOM   5122  C3  POPEi  86       3.936  37.907  28.768  1.00  0.00           C
ATOM   5125  O31 POPEi  86       4.406  37.847  30.128  1.00  0.00           O
ATOM   5126  C31 POPEi  86       4.976  38.937  30.608  1.00  0.00           C
ATOM   5127  O32 POPEi  86       5.136  39.986  30.018  1.00  0.00           O
ATOM   5128  C32 POPEi  86       5.436  38.677  32.038  1.00  0.00           C
ATOM   5131  C23 POPEi  86       0.386  38.917  32.958  1.00  0.00           C
ATOM   5134  C24 POPEi  86      -0.384  39.767  33.968  1.00  0.00           C
ATOM   5137  C25 POPEi  86      -0.984  38.857  35.048  1.00  0.00           C
ATOM   5140  C26 POPEi  86      -1.164  39.517  36.408  1.00  0.00           C
ATOM   5143  C27 POPEi  86      -1.314  38.467  37.518  1.00  0.00           C
ATOM   5146  C28 POPEi  86      -1.034  39.027  38.928  1.00  0.00           C
ATOM   5149  C29 POPEi  86      -2.134  38.707  39.898  1.00  0.00           C
ATOM   5151 0C21 POPEi  86      -2.274  37.547  40.568  1.00  0.00           C
ATOM   5153 1C21 POPEi  86      -1.394  36.337  40.468  1.00  0.00           C
ATOM   5156 2C21 POPEi  86      -0.434  36.127  41.668  1.00  0.00           C
ATOM   5159 3C21 POPEi  86       0.136  34.697  41.738  1.00  0.00           C
ATOM   5162 4C21 POPEi  86       0.926  34.417  43.018  1.00  0.00           C
ATOM   5165 5C21 POPEi  86       1.136  32.907  43.268  1.00  0.00           C
ATOM   5168 6C21 POPEi  86       2.586  32.437  43.068  1.00  0.00           C
ATOM   5171 7C21 POPEi  86       2.746  30.947  43.358  1.00  0.00           C
ATOM   5174 8C21 POPEi  86       4.166  30.427  43.108  1.00  0.00           C
ATOM   5178  C33 POPEi  86       4.286  38.497  33.058  1.00  0.00           C
ATOM   5181  C34 POPEi  86       4.846  38.407  34.488  1.00  0.00           C
ATOM   5184  C35 POPEi  86       3.786  38.197  35.588  1.00  0.00           C
ATOM   5187  C36 POPEi  86       4.456  38.027  36.958  1.00  0.00           C
ATOM   5190  C37 POPEi  86       3.506  37.747  38.128  1.00  0.00           C
ATOM   5193  C38 POPEi  86       4.306  37.297  39.368  1.00  0.00           C
ATOM   5196  C39 POPEi  86       3.456  36.957  40.608  1.00  0.00           C
ATOM   5199 0C31 POPEi  86       3.526  38.037  41.708  1.00  0.00           C
ATOM   5202 1C31 POPEi  86       3.086  37.497  43.078  1.00  0.00           C
ATOM   5205 2C31 POPEi  86       3.266  38.507  44.228  1.00  0.00           C
ATOM   5208 3C31 POPEi  86       3.196  37.857  45.618  1.00  0.00           C
ATOM   5211 4C31 POPEi  86       1.856  37.177  45.928  1.00  0.00           C
ATOM   5214 5C31 POPEi  86       1.826  36.537  47.318  1.00  0.00           C
ATOM   5217 6C31 POPEi  86       0.546  35.767  47.608  1.00  0.00           C
ATOM   5221  NH3 POPEj  87      24.016  48.217  21.818  1.00  0.00           N
ATOM   5225  C12 POPEj  87      24.366  48.427  23.268  1.00  0.00           C
ATOM   5228  C11 POPEj  87      24.416  47.137  24.088  1.00  0.00           C
ATOM   5231  P   POPEj  87      24.666  46.287  26.488  1.00  0.00           P
ATOM   5232  O13 POPEj  87      24.706  45.007  25.738  1.00  0.00           O
ATOM   5233  O14 POPEj  87      25.616  46.487  27.598  1.00  0.00           O
ATOM   5234  O11 POPEj  87      23.176  46.477  27.018  1.00  0.00           O
ATOM   5235  O12 POPEj  87      24.766  47.486  25.438  1.00  0.00           O
ATOM   5236  C1  POPEj  87      22.836  46.057  28.348  1.00  0.00           C
ATOM   5239  C2  POPEj  87      21.426  46.597  28.728  1.00  0.00           C
ATOM   5241  O21 POPEj  87      20.986  46.147  30.048  1.00  0.00           O
ATOM   5242  C21 POPEj  87      21.516  46.827  31.068  1.00  0.00           C
ATOM   5243  O22 POPEj  87      22.436  47.607  30.998  1.00  0.00           O
ATOM   5244  C22 POPEj  87      20.746  46.487  32.358  1.00  0.00           C
ATOM   5247  C3  POPEj  87      20.376  46.157  27.658  1.00  0.00           C
ATOM   5250  O31 POPEj  87      19.086  45.917  28.248  1.00  0.00           O
ATOM   5251  C31 POPEj  87      18.326  46.967  28.448  1.00  0.00           C
ATOM   5252  O32 POPEj  87      18.486  48.077  27.958  1.00  0.00           O
ATOM   5253  C32 POPEj  87      17.166  46.537  29.358  1.00  0.00           C
ATOM   5256  C23 POPEj  87      21.196  47.377  33.538  1.00  0.00           C
ATOM   5259  C24 POPEj  87      20.616  46.956  34.898  1.00  0.00           C
ATOM   5262  C25 POPEj  87      19.336  47.697  35.308  1.00  0.00           C
ATOM   5265  C26 POPEj  87      19.546  48.577  36.558  1.00  0.00           C
ATOM   5268  C27 POPEj  87      18.266  49.297  37.018  1.00  0.00           C
ATOM   5271  C28 POPEj  87      18.496  50.167  38.278  1.00  0.00           C
ATOM   5274  C29 POPEj  87      17.246  50.907  38.688  1.00  0.00           C
ATOM   5276 0C21 POPEj  87      16.926  51.357  39.908  1.00  0.00           C
ATOM   5278 1C21 POPEj  87      17.736  51.267  41.188  1.00  0.00           C
ATOM   5281 2C21 POPEj  87      17.896  52.667  41.828  1.00  0.00           C
ATOM   5284 3C21 POPEj  87      18.286  52.667  43.328  1.00  0.00           C
ATOM   5287 4C21 POPEj  87      19.786  52.497  43.598  1.00  0.00           C
ATOM   5290 5C21 POPEj  87      20.336  53.477  44.658  1.00  0.00           C
ATOM   5293 6C21 POPEj  87      19.936  53.137  46.098  1.00  0.00           C
ATOM   5296 7C21 POPEj  87      20.726  53.977  47.118  1.00  0.00           C
ATOM   5299 8C21 POPEj  87      20.336  53.736  48.578  1.00  0.00           C
ATOM   5303  C33 POPEj  87      17.025  47.387  30.658  1.00  0.00           C
ATOM   5306  C34 POPEj  87      16.026  46.737  31.628  1.00  0.00           C
ATOM   5309  C35 POPEj  87      16.006  47.337  33.048  1.00  0.00           C
ATOM   5312  C36 POPEj  87      15.196  46.447  34.018  1.00  0.00           C
ATOM   5315  C37 POPEj  87      15.236  46.947  35.468  1.00  0.00           C
ATOM   5318  C38 POPEj  87      14.656  45.927  36.458  1.00  0.00           C
ATOM   5321  C39 POPEj  87      14.336  46.547  37.838  1.00  0.00           C
ATOM   5324 0C31 POPEj  87      13.786  45.487  38.808  1.00  0.00           C
ATOM   5327 1C31 POPEj  87      13.276  46.057  40.138  1.00  0.00           C
ATOM   5330 2C31 POPEj  87      13.686  45.197  41.338  1.00  0.00           C
ATOM   5333 3C31 POPEj  87      15.086  45.567  41.858  1.00  0.00           C
ATOM   5336 4C31 POPEj  87      15.056  46.747  42.838  1.00  0.00           C
ATOM   5339 5C31 POPEj  87      16.366  47.527  42.898  1.00  0.00           C
ATOM   5342 6C31 POPEj  87      16.296  48.717  43.858  1.00  0.00           C
ATOM   5346  NH3 POPEk  88     102.246  67.806  67.848  1.00  0.00           N
ATOM   5350  C12 POPEk  88     103.697  67.517  67.528  1.00  0.00           C
ATOM   5353  C11 POPEk  88     104.106  66.087  67.958  1.00  0.00           C
ATOM   5356  P   POPEk  88     105.936  64.397  67.058  1.00  0.00           P
ATOM   5357  O13 POPEk  88     107.307  64.027  67.468  1.00  0.00           O
ATOM   5358  O14 POPEk  88     104.826  63.427  67.248  1.00  0.00           O
ATOM   5359  O11 POPEk  88     105.975  64.667  65.518  1.00  0.00           O
ATOM   5360  O12 POPEk  88     105.485  65.826  67.648  1.00  0.00           O
ATOM   5361  C1  POPEk  88     104.907  65.297  64.838  1.00  0.00           C
ATOM   5364  C2  POPEk  88     105.016  64.916  63.358  1.00  0.00           C
ATOM   5366  O21 POPEk  88     103.766  65.197  62.698  1.00  0.00           O
ATOM   5367  C21 POPEk  88     103.735  66.346  62.058  1.00  0.00           C
ATOM   5368  O22 POPEk  88     104.626  67.177  62.028  1.00  0.00           O
ATOM   5369  C22 POPEk  88     102.395  66.477  61.348  1.00  0.00           C
ATOM   5372  C3  POPEk  88     105.345  63.417  63.178  1.00  0.00           C
ATOM   5375  O31 POPEk  88     105.965  63.206  61.888  1.00  0.00           O
ATOM   5376  C31 POPEk  88     105.105  63.117  60.888  1.00  0.00           C
ATOM   5377  O32 POPEk  88     103.937  62.807  60.968  1.00  0.00           O
ATOM   5378  C32 POPEk  88     105.816  63.567  59.618  1.00  0.00           C
ATOM   5381  C23 POPEk  88     102.395  67.396  60.108  1.00  0.00           C
ATOM   5384  C24 POPEk  88     100.986  67.477  59.488  1.00  0.00           C
ATOM   5387  C25 POPEk  88     100.816  66.617  58.228  1.00  0.00           C
ATOM   5390  C26 POPEk  88     101.115  67.337  56.908  1.00  0.00           C
ATOM   5393  C27 POPEk  88     100.695  66.507  55.678  1.00  0.00           C
ATOM   5396  C28 POPEk  88     101.045  67.157  54.318  1.00  0.00           C
ATOM   5399  C29 POPEk  88     100.245  68.397  54.028  1.00  0.00           C
ATOM   5401 0C21 POPEk  88     100.257  69.097  52.878  1.00  0.00           C
ATOM   5403 1C21 POPEk  88     101.095  68.786  51.658  1.00  0.00           C
ATOM   5406 2C21 POPEk  88     100.455  67.747  50.718  1.00  0.00           C
ATOM   5409 3C21 POPEk  88     100.695  68.067  49.238  1.00  0.00           C
ATOM   5412 4C21 POPEk  88     100.236  66.956  48.288  1.00  0.00           C
ATOM   5415 5C21 POPEk  88     101.255  65.826  48.108  1.00  0.00           C
ATOM   5418 6C21 POPEk  88     100.876  64.916  46.928  1.00  0.00           C
ATOM   5421 7C21 POPEk  88     101.845  63.757  46.658  1.00  0.00           C
ATOM   5424 8C21 POPEk  88     101.495  63.017  45.368  1.00  0.00           C
ATOM   5428  C33 POPEk  88     105.686  65.097  59.458  1.00  0.00           C
ATOM   5431  C34 POPEk  88     106.406  65.627  58.218  1.00  0.00           C
ATOM   5434  C35 POPEk  88     105.595  65.487  56.918  1.00  0.00           C
ATOM   5437  C36 POPEk  88     106.235  64.507  55.938  1.00  0.00           C
ATOM   5440  C37 POPEk  88     105.466  64.467  54.618  1.00  0.00           C
ATOM   5443  C38 POPEk  88     106.215  63.736  53.508  1.00  0.00           C
ATOM   5446  C39 POPEk  88     105.485  63.837  52.168  1.00  0.00           C
ATOM   5449 0C31 POPEk  88     105.676  65.207  51.498  1.00  0.00           C
ATOM   5452 1C31 POPEk  88     105.056  65.267  50.098  1.00  0.00           C
ATOM   5455 2C31 POPEk  88     105.946  66.057  49.138  1.00  0.00           C
ATOM   5458 3C31 POPEk  88     105.946  67.577  49.348  1.00  0.00           C
ATOM   5461 4C31 POPEk  88     104.755  68.257  48.658  1.00  0.00           C
ATOM   5464 5C31 POPEk  88     105.087  69.647  48.118  1.00  0.00           C
ATOM   5467 6C31 POPEk  88     104.007  70.157  47.168  1.00  0.00           C
ATOM   5471  NH3 POPEl  89      16.146  41.007  21.408  1.00  0.00           N
ATOM   5475  C12 POPEl  89      15.436  41.017  22.718  1.00  0.00           C
ATOM   5478  C11 POPEl  89      15.546  42.416  23.308  1.00  0.00           C
ATOM   5481  P   POPEl  89      15.416  43.617  25.548  1.00  0.00           P
ATOM   5482  O13 POPEl  89      16.866  43.547  25.798  1.00  0.00           O
ATOM   5483  O14 POPEl  89      14.896  44.897  25.008  1.00  0.00           O
ATOM   5484  O11 POPEl  89      14.576  43.237  26.828  1.00  0.00           O
ATOM   5485  O12 POPEl  89      14.946  42.447  24.588  1.00  0.00           O
ATOM   5486  C1  POPEl  89      15.236  42.607  27.938  1.00  0.00           C
ATOM   5489  C2  POPEl  89      14.166  42.087  28.928  1.00  0.00           C
ATOM   5491  O21 POPEl  89      14.566  42.317  30.288  1.00  0.00           O
ATOM   5492  C21 POPEl  89      15.696  41.767  30.688  1.00  0.00           C
ATOM   5493  O22 POPEl  89      16.316  40.907  30.098  1.00  0.00           O
ATOM   5494  C22 POPEl  89      16.066  42.477  31.998  1.00  0.00           C
ATOM   5497  C3  POPEl  89      13.706  40.627  28.658  1.00  0.00           C
ATOM   5500  O31 POPEl  89      13.076  40.037  29.818  1.00  0.00           O
ATOM   5501  C31 POPEl  89      13.126  38.697  29.828  1.00  0.00           C
ATOM   5502  O32 POPEl  89      13.176  38.007  28.838  1.00  0.00           O
ATOM   5503  C32 POPEl  89      13.006  38.217  31.268  1.00  0.00           C
ATOM   5506  C23 POPEl  89      17.396  42.047  32.648  1.00  0.00           C
ATOM   5509  C24 POPEl  89      18.015  43.177  33.508  1.00  0.00           C
ATOM   5512  C25 POPEl  89      17.425  43.407  34.908  1.00  0.00           C
ATOM   5515  C26 POPEl  89      18.256  42.827  36.068  1.00  0.00           C
ATOM   5518  C27 POPEl  89      17.866  43.507  37.398  1.00  0.00           C
ATOM   5521  C28 POPEl  89      18.756  43.117  38.598  1.00  0.00           C
ATOM   5524  C29 POPEl  89      18.575  44.117  39.708  1.00  0.00           C
ATOM   5526 0C21 POPEl  89      18.266  43.866  40.988  1.00  0.00           C
ATOM   5528 1C21 POPEl  89      18.076  42.517  41.638  1.00  0.00           C
ATOM   5531 2C21 POPEl  89      18.446  42.527  43.138  1.00  0.00           C
ATOM   5534 3C21 POPEl  89      17.606  43.507  43.968  1.00  0.00           C
ATOM   5537 4C21 POPEl  89      17.845  43.407  45.468  1.00  0.00           C
ATOM   5540 5C21 POPEl  89      17.025  42.276  46.098  1.00  0.00           C
ATOM   5543 6C21 POPEl  89      16.846  42.477  47.598  1.00  0.00           C
ATOM   5546 7C21 POPEl  89      15.886  41.447  48.188  1.00  0.00           C
ATOM   5549 8C21 POPEl  89      15.446  41.807  49.598  1.00  0.00           C
ATOM   5553  C33 POPEl  89      14.186  38.757  32.098  1.00  0.00           C
ATOM   5556  C34 POPEl  89      14.126  38.357  33.578  1.00  0.00           C
ATOM   5559  C35 POPEl  89      14.706  39.456  34.478  1.00  0.00           C
ATOM   5562  C36 POPEl  89      13.616  40.317  35.118  1.00  0.00           C
ATOM   5565  C37 POPEl  89      14.186  41.597  35.748  1.00  0.00           C
ATOM   5568  C38 POPEl  89      13.226  42.247  36.738  1.00  0.00           C
ATOM   5571  C39 POPEl  89      13.236  41.547  38.108  1.00  0.00           C
ATOM   5574 0C31 POPEl  89      12.086  42.047  38.988  1.00  0.00           C
ATOM   5577 1C31 POPEl  89      12.196  41.547  40.428  1.00  0.00           C
ATOM   5580 2C31 POPEl  89      11.136  42.237  41.298  1.00  0.00           C
ATOM   5583 3C31 POPEl  89      11.066  41.667  42.708  1.00  0.00           C
ATOM   5586 4C31 POPEl  89      12.286  41.987  43.568  1.00  0.00           C
ATOM   5589 5C31 POPEl  89      11.986  41.687  45.038  1.00  0.00           C
ATOM   5592 6C31 POPEl  89      13.116  42.107  45.968  1.00  0.00           C
ATOM   5596  NH3 POPEm  90      18.505  31.907  76.378  1.00  0.00           N
ATOM   5600  C12 POPEm  90      18.646  32.077  74.898  1.00  0.00           C
ATOM   5603  C11 POPEm  90      17.416  32.767  74.338  1.00  0.00           C
ATOM   5606  P   POPEm  90      16.326  33.597  72.218  1.00  0.00           P
ATOM   5607  O13 POPEm  90      15.106  32.877  72.658  1.00  0.00           O
ATOM   5608  O14 POPEm  90      16.336  35.017  72.648  1.00  0.00           O
ATOM   5609  O11 POPEm  90      16.576  33.417  70.648  1.00  0.00           O
ATOM   5610  O12 POPEm  90      17.536  32.847  72.908  1.00  0.00           O
ATOM   5611  C1  POPEm  90      15.816  34.337  69.828  1.00  0.00           C
ATOM   5614  C2  POPEm  90      16.106  34.157  68.318  1.00  0.00           C
ATOM   5616  O21 POPEm  90      15.356  35.157  67.638  1.00  0.00           O
ATOM   5617  C21 POPEm  90      15.906  36.307  67.298  1.00  0.00           C
ATOM   5618  O22 POPEm  90      15.376  37.397  67.388  1.00  0.00           O
ATOM   5619  C22 POPEm  90      17.246  36.107  66.598  1.00  0.00           C
ATOM   5622  C3  POPEm  90      15.656  32.777  67.788  1.00  0.00           C
ATOM   5625  O31 POPEm  90      16.106  32.517  66.438  1.00  0.00           O
ATOM   5626  C31 POPEm  90      15.326  32.967  65.478  1.00  0.00           C
ATOM   5627  O32 POPEm  90      14.316  33.627  65.588  1.00  0.00           O
ATOM   5628  C32 POPEm  90      15.836  32.417  64.148  1.00  0.00           C
ATOM   5631  C23 POPEm  90      17.616  37.317  65.718  1.00  0.00           C
ATOM   5634  C24 POPEm  90      18.666  36.967  64.658  1.00  0.00           C
ATOM   5637  C25 POPEm  90      18.026  36.857  63.268  1.00  0.00           C
ATOM   5640  C26 POPEm  90      17.826  38.237  62.628  1.00  0.00           C
ATOM   5643  C27 POPEm  90      16.826  38.197  61.468  1.00  0.00           C
ATOM   5646  C28 POPEm  90      17.286  38.947  60.208  1.00  0.00           C
ATOM   5649  C29 POPEm  90      18.386  38.207  59.488  1.00  0.00           C
ATOM   5651 0C21 POPEm  90      19.076  38.697  58.438  1.00  0.00           C
ATOM   5653 1C21 POPEm  90      18.836  40.027  57.778  1.00  0.00           C
ATOM   5656 2C21 POPEm  90      18.476  39.867  56.298  1.00  0.00           C
ATOM   5659 3C21 POPEm  90      17.536  38.697  55.978  1.00  0.00           C
ATOM   5662 4C21 POPEm  90      17.046  38.747  54.528  1.00  0.00           C
ATOM   5665 5C21 POPEm  90      16.636  37.367  53.998  1.00  0.00           C
ATOM   5668 6C21 POPEm  90      16.466  37.377  52.478  1.00  0.00           C
ATOM   5671 7C21 POPEm  90      16.266  35.987  51.878  1.00  0.00           C
ATOM   5674 8C21 POPEm  90      16.686  35.907  50.408  1.00  0.00           C
ATOM   5678  C33 POPEm  90      16.116  33.507  63.088  1.00  0.00           C
ATOM   5681  C34 POPEm  90      16.126  32.867  61.688  1.00  0.00           C
ATOM   5684  C35 POPEm  90      16.736  33.757  60.598  1.00  0.00           C
ATOM   5687  C36 POPEm  90      16.746  32.997  59.258  1.00  0.00           C
ATOM   5690  C37 POPEm  90      17.425  33.727  58.088  1.00  0.00           C
ATOM   5693  C38 POPEm  90      17.366  32.847  56.828  1.00  0.00           C
ATOM   5696  C39 POPEm  90      18.036  33.407  55.558  1.00  0.00           C
ATOM   5699 0C31 POPEm  90      18.136  32.287  54.508  1.00  0.00           C
ATOM   5702 1C31 POPEm  90      18.756  32.647  53.148  1.00  0.00           C
ATOM   5705 2C31 POPEm  90      18.716  31.417  52.208  1.00  0.00           C
ATOM   5708 3C31 POPEm  90      19.796  31.367  51.128  1.00  0.00           C
ATOM   5711 4C31 POPEm  90      19.476  32.157  49.858  1.00  0.00           C
ATOM   5714 5C31 POPEm  90      20.476  31.857  48.728  1.00  0.00           C
ATOM   5717 6C31 POPEm  90      20.275  32.707  47.478  1.00  0.00           C
ATOM   5721  NH3 POPEn  91      76.646  50.467  28.598  1.00  0.00           N
ATOM   5725  C12 POPEn  91      77.056  51.757  27.928  1.00  0.00           C
ATOM   5728  C11 POPEn  91      77.345  52.847  28.958  1.00  0.00           C
ATOM   5731  P   POPEn  91      77.996  55.397  29.068  1.00  0.00           P
ATOM   5732  O13 POPEn  91      79.216  55.047  29.818  1.00  0.00           O
ATOM   5733  O14 POPEn  91      78.095  56.517  28.098  1.00  0.00           O
ATOM   5734  O11 POPEn  91      76.906  55.797  30.138  1.00  0.00           O
ATOM   5735  O12 POPEn  91      77.406  54.127  28.328  1.00  0.00           O
ATOM   5736  C1  POPEn  91      76.867  55.167  31.418  1.00  0.00           C
ATOM   5739  C2  POPEn  91      75.485  55.407  32.078  1.00  0.00           C
ATOM   5741  O21 POPEn  91      75.396  54.627  33.278  1.00  0.00           O
ATOM   5742  C21 POPEn  91      75.896  55.177  34.358  1.00  0.00           C
ATOM   5743  O22 POPEn  91      76.506  56.247  34.428  1.00  0.00           O
ATOM   5744  C22 POPEn  91      75.516  54.297  35.548  1.00  0.00           C
ATOM   5747  C3  POPEn  91      74.345  54.967  31.118  1.00  0.00           C
ATOM   5750  O31 POPEn  91      73.086  54.846  31.818  1.00  0.00           O
ATOM   5751  C31 POPEn  91      72.286  53.927  31.278  1.00  0.00           C
ATOM   5752  O32 POPEn  91      72.416  53.477  30.158  1.00  0.00           O
ATOM   5753  C32 POPEn  91      71.436  53.317  32.368  1.00  0.00           C
ATOM   5756  C23 POPEn  91      75.606  54.986  36.928  1.00  0.00           C
ATOM   5759  C24 POPEn  91      75.095  54.077  38.058  1.00  0.00           C
ATOM   5762  C25 POPEn  91      74.126  54.767  39.028  1.00  0.00           C
ATOM   5765  C26 POPEn  91      73.235  53.757  39.768  1.00  0.00           C
ATOM   5768  C27 POPEn  91      72.305  54.417  40.808  1.00  0.00           C
ATOM   5771  C28 POPEn  91      71.195  53.487  41.338  1.00  0.00           C
ATOM   5774  C29 POPEn  91      71.696  52.217  41.978  1.00  0.00           C
ATOM   5776 0C21 POPEn  91      72.176  52.076  43.228  1.00  0.00           C
ATOM   5778 1C21 POPEn  91      72.335  53.197  44.228  1.00  0.00           C
ATOM   5781 2C21 POPEn  91      71.706  52.927  45.608  1.00  0.00           C
ATOM   5784 3C21 POPEn  91      72.606  52.177  46.598  1.00  0.00           C
ATOM   5787 4C21 POPEn  91      72.246  52.486  48.068  1.00  0.00           C
ATOM   5790 5C21 POPEn  91      73.466  52.757  48.958  1.00  0.00           C
ATOM   5793 6C21 POPEn  91      74.146  51.497  49.508  1.00  0.00           C
ATOM   5796 7C21 POPEn  91      75.396  51.827  50.328  1.00  0.00           C
ATOM   5799 8C21 POPEn  91      76.036  50.617  51.028  1.00  0.00           C
ATOM   5803  C33 POPEn  91      72.366  52.416  33.218  1.00  0.00           C
ATOM   5806  C34 POPEn  91      71.766  51.967  34.558  1.00  0.00           C
ATOM   5809  C35 POPEn  91      72.856  51.697  35.598  1.00  0.00           C
ATOM   5812  C36 POPEn  91      72.746  50.347  36.318  1.00  0.00           C
ATOM   5815  C37 POPEn  91      74.087  50.087  36.988  1.00  0.00           C
ATOM   5818  C38 POPEn  91      74.076  49.067  38.128  1.00  0.00           C
ATOM   5821  C39 POPEn  91      75.435  49.077  38.828  1.00  0.00           C
ATOM   5824 0C31 POPEn  91      75.516  50.127  39.948  1.00  0.00           C
ATOM   5827 1C31 POPEn  91      76.856  50.877  39.958  1.00  0.00           C
ATOM   5830 2C31 POPEn  91      77.296  51.317  41.358  1.00  0.00           C
ATOM   5833 3C31 POPEn  91      78.316  50.337  41.938  1.00  0.00           C
ATOM   5836 4C31 POPEn  91      78.886  50.747  43.298  1.00  0.00           C
ATOM   5839 5C31 POPEn  91      80.096  49.867  43.658  1.00  0.00           C
ATOM   5842 6C31 POPEn  91      80.736  50.217  44.998  1.00  0.00           C
ATOM   5846  NH3 POPEo  92      75.586  38.347  29.308  1.00  0.00           N
ATOM   5850  C12 POPEo  92      76.977  37.887  28.978  1.00  0.00           C
ATOM   5853  C11 POPEo  92      76.965  36.437  28.518  1.00  0.00           C
ATOM   5856  P   POPEo  92      79.106  34.937  28.578  1.00  0.00           P
ATOM   5857  O13 POPEo  92      78.165  33.797  28.648  1.00  0.00           O
ATOM   5858  O14 POPEo  92      80.275  34.817  27.688  1.00  0.00           O
ATOM   5859  O11 POPEo  92      79.445  35.507  30.018  1.00  0.00           O
ATOM   5860  O12 POPEo  92      78.246  36.137  27.988  1.00  0.00           O
ATOM   5861  C1  POPEo  92      79.226  34.717  31.208  1.00  0.00           C
ATOM   5864  C2  POPEo  92      79.816  35.437  32.468  1.00  0.00           C
ATOM   5866  O21 POPEo  92      79.335  34.867  33.708  1.00  0.00           O
ATOM   5867  C21 POPEo  92      79.755  33.667  34.078  1.00  0.00           C
ATOM   5868  O22 POPEo  92      80.376  32.877  33.388  1.00  0.00           O
ATOM   5869  C22 POPEo  92      79.536  33.547  35.608  1.00  0.00           C
ATOM   5872  C3  POPEo  92      79.546  36.987  32.468  1.00  0.00           C
ATOM   5875  O31 POPEo  92      79.667  37.637  33.768  1.00  0.00           O
ATOM   5876  C31 POPEo  92      80.896  38.037  34.108  1.00  0.00           C
ATOM   5877  O32 POPEo  92      81.896  37.897  33.428  1.00  0.00           O
ATOM   5878  C32 POPEo  92      80.876  38.837  35.428  1.00  0.00           C
ATOM   5881  C23 POPEo  92      79.155  32.137  36.128  1.00  0.00           C
ATOM   5884  C24 POPEo  92      78.805  32.057  37.638  1.00  0.00           C
ATOM   5887  C25 POPEo  92      79.956  32.267  38.648  1.00  0.00           C
ATOM   5890  C26 POPEo  92      79.556  31.867  40.088  1.00  0.00           C
ATOM   5893  C27 POPEo  92      80.436  32.457  41.218  1.00  0.00           C
ATOM   5896  C28 POPEo  92      79.965  32.077  42.648  1.00  0.00           C
ATOM   5899  C29 POPEo  92      80.396  30.697  43.088  1.00  0.00           C
ATOM   5901 0C21 POPEo  92      80.426  30.227  44.358  1.00  0.00           C
ATOM   5903 1C21 POPEo  92      80.016  30.917  45.638  1.00  0.00           C
ATOM   5906 2C21 POPEo  92      78.945  30.157  46.448  1.00  0.00           C
ATOM   5909 3C21 POPEo  92      78.856  30.667  47.908  1.00  0.00           C
ATOM   5912 4C21 POPEo  92      77.585  30.277  48.688  1.00  0.00           C
ATOM   5915 5C21 POPEo  92      77.326  28.767  48.808  1.00  0.00           C
ATOM   5918 6C21 POPEo  92      76.685  28.387  50.158  1.00  0.00           C
ATOM   5921 7C21 POPEo  92      76.345  26.897  50.258  1.00  0.00           C
ATOM   5924 8C21 POPEo  92      75.966  26.467  51.678  1.00  0.00           C
ATOM   5928  C33 POPEo  92      81.896  38.337  36.498  1.00  0.00           C
ATOM   5931  C34 POPEo  92      82.206  39.357  37.628  1.00  0.00           C
ATOM   5934  C35 POPEo  92      81.316  39.247  38.888  1.00  0.00           C
ATOM   5937  C36 POPEo  92      81.775  40.187  40.018  1.00  0.00           C
ATOM   5940  C37 POPEo  92      80.936  40.077  41.308  1.00  0.00           C
ATOM   5943  C38 POPEo  92      81.705  40.617  42.528  1.00  0.00           C
ATOM   5946  C39 POPEo  92      80.896  40.776  43.838  1.00  0.00           C
ATOM   5949 0C31 POPEo  92      81.875  40.927  45.018  1.00  0.00           C
ATOM   5952 1C31 POPEo  92      81.285  41.287  46.398  1.00  0.00           C
ATOM   5955 2C31 POPEo  92      82.416  41.407  47.428  1.00  0.00           C
ATOM   5958 3C31 POPEo  92      82.046  41.137  48.898  1.00  0.00           C
ATOM   5961 4C31 POPEo  92      81.866  42.397  49.758  1.00  0.00           C
ATOM   5964 5C31 POPEo  92      82.316  42.157  51.218  1.00  0.00           C
ATOM   5967 6C31 POPEo  92      82.196  43.377  52.138  1.00  0.00           C
ATOM   5971  NH3 POPEp  93      98.797  81.877  21.938  1.00  0.00           N
ATOM   5975  C12 POPEp  93      99.855  82.085  22.988  1.00  0.00           C
ATOM   5978  C11 POPEp  93     101.235  82.026  22.348  1.00  0.00           C
ATOM   5981  P   POPEp  93     103.745  82.166  22.818  1.00  0.00           P
ATOM   5982  O13 POPEp  93     103.715  81.187  21.708  1.00  0.00           O
ATOM   5983  O14 POPEp  93     104.335  83.476  22.498  1.00  0.00           O
ATOM   5984  O11 POPEp  93     104.515  81.507  24.028  1.00  0.00           O
ATOM   5985  O12 POPEp  93     102.246  82.346  23.308  1.00  0.00           O
ATOM   5986  C1  POPEp  93     104.117  81.695  25.378  1.00  0.00           C
ATOM   5989  C2  POPEp  93     105.356  81.967  26.268  1.00  0.00           C
ATOM   5991  O21 POPEp  93     104.995  81.646  27.618  1.00  0.00           O
ATOM   5992  C21 POPEp  93     105.965  81.206  28.398  1.00  0.00           C
ATOM   5993  O22 POPEp  93     107.115  80.927  28.078  1.00  0.00           O
ATOM   5994  C22 POPEp  93     105.405  81.027  29.808  1.00  0.00           C
ATOM   5997  C3  POPEp  93     105.796  83.456  26.078  1.00  0.00           C
ATOM   6000  O31 POPEp  93     106.466  84.025  27.228  1.00  0.00           O
ATOM   6001  C31 POPEp  93     105.716  84.717  28.078  1.00  0.00           C
ATOM   6002  O32 POPEp  93     104.515  84.887  28.008  1.00  0.00           O
ATOM   6003  C32 POPEp  93     106.576  85.146  29.258  1.00  0.00           C
ATOM   6006  C23 POPEp  93     106.495  81.097  30.908  1.00  0.00           C
ATOM   6009  C24 POPEp  93     105.956  80.807  32.318  1.00  0.00           C
ATOM   6012  C25 POPEp  93     105.676  79.317  32.568  1.00  0.00           C
ATOM   6015  C26 POPEp  93     104.736  79.077  33.748  1.00  0.00           C
ATOM   6018  C27 POPEp  93     104.456  77.587  33.978  1.00  0.00           C
ATOM   6021  C28 POPEp  93     103.417  77.307  35.088  1.00  0.00           C
ATOM   6024  C29 POPEp  93     102.046  77.847  34.758  1.00  0.00           C
ATOM   6026 0C21 POPEp  93     100.965  77.736  35.538  1.00  0.00           C
ATOM   6028 1C21 POPEp  93     100.905  77.037  36.878  1.00  0.00           C
ATOM   6031 2C21 POPEp  93     100.917  78.027  38.048  1.00  0.00           C
ATOM   6034 3C21 POPEp  93     100.466  77.357  39.358  1.00  0.00           C
ATOM   6037 4C21 POPEp  93     100.786  78.206  40.598  1.00  0.00           C
ATOM   6040 5C21 POPEp  93     100.035  77.747  41.858  1.00  0.00           C
ATOM   6043 6C21 POPEp  93     100.066  76.227  42.098  1.00  0.00           C
ATOM   6046 7C21 POPEp  93      99.415  75.836  43.428  1.00  0.00           C
ATOM   6049 8C21 POPEp  93      99.275  74.327  43.608  1.00  0.00           C
ATOM   6053  C33 POPEp  93     105.786  84.927  30.568  1.00  0.00           C
ATOM   6056  C34 POPEp  93     106.655  85.137  31.808  1.00  0.00           C
ATOM   6059  C35 POPEp  93     105.905  84.927  33.128  1.00  0.00           C
ATOM   6062  C36 POPEp  93     106.576  85.746  34.218  1.00  0.00           C
ATOM   6065  C37 POPEp  93     106.105  85.456  35.648  1.00  0.00           C
ATOM   6068  C38 POPEp  93     106.966  86.277  36.618  1.00  0.00           C
ATOM   6071  C39 POPEp  93     106.266  86.747  37.888  1.00  0.00           C
ATOM   6074 0C31 POPEp  93     106.396  85.816  39.088  1.00  0.00           C
ATOM   6077 1C31 POPEp  93     106.045  86.627  40.338  1.00  0.00           C
ATOM   6080 2C31 POPEp  93     106.157  85.856  41.648  1.00  0.00           C
ATOM   6083 3C31 POPEp  93     105.676  86.727  42.818  1.00  0.00           C
ATOM   6086 4C31 POPEp  93     106.686  87.747  43.328  1.00  0.00           C
ATOM   6089 5C31 POPEp  93     105.996  88.747  44.278  1.00  0.00           C
ATOM   6092 6C31 POPEp  93     106.966  89.496  45.178  1.00  0.00           C
ATOM   6096  NH3 POPEq  94      70.775  77.967  26.458  1.00  0.00           N
ATOM   6100  C12 POPEq  94      69.856  77.287  25.468  1.00  0.00           C
ATOM   6103  C11 POPEq  94      68.886  76.286  26.148  1.00  0.00           C
ATOM   6106  P   POPEq  94      66.816  74.757  25.678  1.00  0.00           P
ATOM   6107  O13 POPEq  94      65.797  75.817  25.898  1.00  0.00           O
ATOM   6108  O14 POPEq  94      66.506  73.716  24.648  1.00  0.00           O
ATOM   6109  O11 POPEq  94      67.265  74.117  27.068  1.00  0.00           O
ATOM   6110  O12 POPEq  94      68.125  75.537  25.188  1.00  0.00           O
ATOM   6111  C1  POPEq  94      67.047  74.687  28.368  1.00  0.00           C
ATOM   6114  C2  POPEq  94      68.297  74.547  29.308  1.00  0.00           C
ATOM   6116  O21 POPEq  94      68.406  73.217  29.818  1.00  0.00           O
ATOM   6117  C21 POPEq  94      69.185  72.416  29.148  1.00  0.00           C
ATOM   6118  O22 POPEq  94      69.257  72.287  27.938  1.00  0.00           O
ATOM   6119  C22 POPEq  94      70.235  71.857  30.098  1.00  0.00           C
ATOM   6122  C3  POPEq  94      68.265  75.477  30.558  1.00  0.00           C
ATOM   6125  O31 POPEq  94      69.466  75.337  31.368  1.00  0.00           O
ATOM   6126  C31 POPEq  94      69.345  74.907  32.638  1.00  0.00           C
ATOM   6127  O32 POPEq  94      68.305  74.597  33.178  1.00  0.00           O
ATOM   6128  C32 POPEq  94      70.746  74.937  33.298  1.00  0.00           C
ATOM   6131  C23 POPEq  94      71.576  72.517  29.758  1.00  0.00           C
ATOM   6134  C24 POPEq  94      72.616  72.337  30.858  1.00  0.00           C
ATOM   6137  C25 POPEq  94      73.437  71.037  30.828  1.00  0.00           C
ATOM   6140  C26 POPEq  94      73.305  70.177  32.088  1.00  0.00           C
ATOM   6143  C27 POPEq  94      74.507  69.217  32.218  1.00  0.00           C
ATOM   6146  C28 POPEq  94      74.886  68.837  33.658  1.00  0.00           C
ATOM   6149  C29 POPEq  94      75.275  70.007  34.518  1.00  0.00           C
ATOM   6151 0C21 POPEq  94      74.845  70.236  35.778  1.00  0.00           C
ATOM   6153 1C21 POPEq  94      73.896  69.357  36.538  1.00  0.00           C
ATOM   6156 2C21 POPEq  94      74.415  67.946  36.938  1.00  0.00           C
ATOM   6159 3C21 POPEq  94      74.617  67.776  38.458  1.00  0.00           C
ATOM   6162 4C21 POPEq  94      75.056  66.346  38.798  1.00  0.00           C
ATOM   6165 5C21 POPEq  94      75.025  65.977  40.288  1.00  0.00           C
ATOM   6168 6C21 POPEq  94      75.926  66.837  41.188  1.00  0.00           C
ATOM   6171 7C21 POPEq  94      76.155  66.187  42.558  1.00  0.00           C
ATOM   6174 8C21 POPEq  94      77.035  67.017  43.498  1.00  0.00           C
ATOM   6178  C33 POPEq  94      70.805  74.507  34.798  1.00  0.00           C
ATOM   6181  C34 POPEq  94      72.066  73.687  35.128  1.00  0.00           C
ATOM   6184  C35 POPEq  94      72.055  72.937  36.468  1.00  0.00           C
ATOM   6187  C36 POPEq  94      72.655  73.716  37.648  1.00  0.00           C
ATOM   6190  C37 POPEq  94      72.625  72.926  38.968  1.00  0.00           C
ATOM   6193  C38 POPEq  94      73.146  73.757  40.158  1.00  0.00           C
ATOM   6196  C39 POPEq  94      72.926  73.097  41.528  1.00  0.00           C
ATOM   6199 0C31 POPEq  94      71.545  73.387  42.148  1.00  0.00           C
ATOM   6202 1C31 POPEq  94      71.446  72.977  43.628  1.00  0.00           C
ATOM   6205 2C31 POPEq  94      70.036  73.196  44.208  1.00  0.00           C
ATOM   6208 3C31 POPEq  94      69.636  74.667  44.368  1.00  0.00           C
ATOM   6211 4C31 POPEq  94      69.926  75.247  45.768  1.00  0.00           C
ATOM   6214 5C31 POPEq  94      69.316  76.647  45.938  1.00  0.00           C
ATOM   6217 6C31 POPEq  94      69.566  77.227  47.328  1.00  0.00           C
ATOM   6221  NH3 POPEr  95     126.180  73.846  21.018  1.00  0.00           N
ATOM   6225  C12 POPEr  95     124.996  73.217  21.698  1.00  0.00           C
ATOM   6228  C11 POPEr  95     125.237  71.717  21.848  1.00  0.00           C
ATOM   6231  P   POPEr  95     123.847  69.537  21.828  1.00  0.00           P
ATOM   6232  O13 POPEr  95     122.536  69.007  22.298  1.00  0.00           O
ATOM   6233  O14 POPEr  95     124.127  69.507  20.378  1.00  0.00           O
ATOM   6234  O11 POPEr  95     125.056  68.797  22.548  1.00  0.00           O
ATOM   6235  O12 POPEr  95     124.066  71.026  22.318  1.00  0.00           O
ATOM   6236  C1  POPEr  95     125.396  69.137  23.888  1.00  0.00           C
ATOM   6239  C2  POPEr  95     125.899  67.876  24.638  1.00  0.00           C
ATOM   6241  O21 POPEr  95     126.419  68.206  25.928  1.00  0.00           O
ATOM   6242  C21 POPEr  95     127.500  68.957  25.968  1.00  0.00           C
ATOM   6243  O22 POPEr  95     128.100  69.446  25.028  1.00  0.00           O
ATOM   6244  C22 POPEr  95     127.939  69.097  27.418  1.00  0.00           C
ATOM   6247  C3  POPEr  95     126.930  67.057  23.808  1.00  0.00           C
ATOM   6250  O31 POPEr  95     127.500  65.987  24.598  1.00  0.00           O
ATOM   6251  C31 POPEr  95     128.759  66.157  25.038  1.00  0.00           C
ATOM   6252  O32 POPEr  95     129.529  66.997  24.618  1.00  0.00           O
ATOM   6253  C32 POPEr  95     129.049  65.187  26.188  1.00  0.00           C
ATOM   6256  C23 POPEr  95     129.449  68.807  27.588  1.00  0.00           C
ATOM   6259  C24 POPEr  95     130.049  69.387  28.878  1.00  0.00           C
ATOM   6262  C25 POPEr  95     130.009  70.917  28.888  1.00  0.00           C
ATOM   6265  C26 POPEr  95     130.560  71.556  30.158  1.00  0.00           C
ATOM   6268  C27 POPEr  95     129.979  72.967  30.328  1.00  0.00           C
ATOM   6271  C28 POPEr  95     130.639  73.757  31.458  1.00  0.00           C
ATOM   6274  C29 POPEr  95     130.000  75.117  31.588  1.00  0.00           C
ATOM   6276 0C21 POPEr  95     129.749  75.776  32.728  1.00  0.00           C
ATOM   6278 1C21 POPEr  95     130.090  75.306  34.108  1.00  0.00           C
ATOM   6281 2C21 POPEr  95     129.189  75.907  35.198  1.00  0.00           C
ATOM   6284 3C21 POPEr  95     129.870  75.857  36.568  1.00  0.00           C
ATOM   6287 4C21 POPEr  95     128.949  76.267  37.718  1.00  0.00           C
ATOM   6290 5C21 POPEr  95     129.680  76.897  38.918  1.00  0.00           C
ATOM   6293 6C21 POPEr  95     130.779  76.037  39.558  1.00  0.00           C
ATOM   6296 7C21 POPEr  95     131.380  76.737  40.788  1.00  0.00           C
ATOM   6299 8C21 POPEr  95     132.400  75.937  41.598  1.00  0.00           C
ATOM   6303  C33 POPEr  95     130.549  65.007  26.518  1.00  0.00           C
ATOM   6306  C34 POPEr  95     130.840  63.847  27.498  1.00  0.00           C
ATOM   6309  C35 POPEr  95     131.020  64.267  28.958  1.00  0.00           C
ATOM   6312  C36 POPEr  95     129.719  64.767  29.578  1.00  0.00           C
ATOM   6315  C37 POPEr  95     129.729  64.747  31.108  1.00  0.00           C
ATOM   6318  C38 POPEr  95     128.380  65.187  31.668  1.00  0.00           C
ATOM   6321  C39 POPEr  95     128.249  65.027  33.188  1.00  0.00           C
ATOM   6324 0C31 POPEr  95     129.210  65.907  33.988  1.00  0.00           C
ATOM   6327 1C31 POPEr  95     128.669  66.157  35.408  1.00  0.00           C
ATOM   6330 2C31 POPEr  95     129.680  66.827  36.348  1.00  0.00           C
ATOM   6333 3C31 POPEr  95     130.160  68.217  35.908  1.00  0.00           C
ATOM   6336 4C31 POPEr  95     129.089  69.306  35.918  1.00  0.00           C
ATOM   6339 5C31 POPEr  95     129.689  70.706  35.718  1.00  0.00           C
ATOM   6342 6C31 POPEr  95     128.700  71.857  35.928  1.00  0.00           C
ATOM   6346  NH3 POPEs  96     106.786  37.877  70.868  1.00  0.00           N
ATOM   6350  C12 POPEs  96     105.497  37.537  70.208  1.00  0.00           C
ATOM   6353  C11 POPEs  96     105.315  36.027  70.118  1.00  0.00           C
ATOM   6356  P   POPEs  96     103.405  34.347  69.468  1.00  0.00           P
ATOM   6357  O13 POPEs  96     104.436  33.397  69.898  1.00  0.00           O
ATOM   6358  O14 POPEs  96     102.106  34.277  70.188  1.00  0.00           O
ATOM   6359  O11 POPEs  96     103.156  34.337  67.888  1.00  0.00           O
ATOM   6360  O12 POPEs  96     103.966  35.807  69.718  1.00  0.00           O
ATOM   6361  C1  POPEs  96     103.586  35.457  67.098  1.00  0.00           C
ATOM   6364  C2  POPEs  96     103.225  35.327  65.588  1.00  0.00           C
ATOM   6366  O21 POPEs  96     102.915  36.647  65.088  1.00  0.00           O
ATOM   6367  C21 POPEs  96     103.785  37.157  64.228  1.00  0.00           C
ATOM   6368  O22 POPEs  96     104.807  36.637  63.838  1.00  0.00           O
ATOM   6369  C22 POPEs  96     103.206  38.467  63.688  1.00  0.00           C
ATOM   6372  C3  POPEs  96     101.975  34.417  65.368  1.00  0.00           C
ATOM   6375  O31 POPEs  96     101.396  34.657  64.058  1.00  0.00           O
ATOM   6376  C31 POPEs  96     101.966  33.937  63.078  1.00  0.00           C
ATOM   6377  O32 POPEs  96     102.266  32.767  63.148  1.00  0.00           O
ATOM   6378  C32 POPEs  96     102.186  34.857  61.878  1.00  0.00           C
ATOM   6381  C23 POPEs  96     103.666  38.797  62.248  1.00  0.00           C
ATOM   6384  C24 POPEs  96     103.225  40.207  61.828  1.00  0.00           C
ATOM   6387  C25 POPEs  96     103.557  40.577  60.378  1.00  0.00           C
ATOM   6390  C26 POPEs  96     102.845  39.697  59.348  1.00  0.00           C
ATOM   6393  C27 POPEs  96     102.716  40.357  57.968  1.00  0.00           C
ATOM   6396  C28 POPEs  96     102.516  39.347  56.818  1.00  0.00           C
ATOM   6399  C29 POPEs  96     101.197  38.627  56.888  1.00  0.00           C
ATOM   6401 0C21 POPEs  96     100.466  38.187  55.848  1.00  0.00           C
ATOM   6403 1C21 POPEs  96     100.826  38.317  54.388  1.00  0.00           C
ATOM   6406 2C21 POPEs  96     100.625  37.027  53.558  1.00  0.00           C
ATOM   6409 3C21 POPEs  96     101.757  36.007  53.718  1.00  0.00           C
ATOM   6412 4C21 POPEs  96     101.735  34.917  52.628  1.00  0.00           C
ATOM   6415 5C21 POPEs  96     103.095  34.287  52.298  1.00  0.00           C
ATOM   6418 6C21 POPEs  96     104.155  35.327  51.868  1.00  0.00           C
ATOM   6421 7C21 POPEs  96     105.315  34.727  51.068  1.00  0.00           C
ATOM   6424 8C21 POPEs  96     106.375  35.767  50.678  1.00  0.00           C
ATOM   6428  C33 POPEs  96     103.236  34.337  60.858  1.00  0.00           C
ATOM   6431  C34 POPEs  96     103.775  35.487  59.988  1.00  0.00           C
ATOM   6434  C35 POPEs  96     104.676  34.997  58.838  1.00  0.00           C
ATOM   6437  C36 POPEs  96     105.175  36.107  57.908  1.00  0.00           C
ATOM   6440  C37 POPEs  96     105.765  35.517  56.608  1.00  0.00           C
ATOM   6443  C38 POPEs  96     106.396  36.537  55.648  1.00  0.00           C
ATOM   6446  C39 POPEs  96     105.415  37.637  55.198  1.00  0.00           C
ATOM   6449 0C31 POPEs  96     105.876  38.347  53.918  1.00  0.00           C
ATOM   6452 1C31 POPEs  96     104.947  39.497  53.488  1.00  0.00           C
ATOM   6455 2C31 POPEs  96     105.305  40.017  52.098  1.00  0.00           C
ATOM   6458 3C31 POPEs  96     104.515  41.267  51.658  1.00  0.00           C
ATOM   6461 4C31 POPEs  96     103.195  40.956  50.948  1.00  0.00           C
ATOM   6464 5C31 POPEs  96     102.696  42.157  50.138  1.00  0.00           C
ATOM   6467 6C31 POPEs  96     101.456  41.877  49.298  1.00  0.00           C
ATOM   6471  NH3 POPEt  97     111.786 120.596  25.538  1.00  0.00           N
ATOM   6475  C12 POPEt  97     112.617 121.846  25.378  1.00  0.00           C
ATOM   6478  C11 POPEt  97     113.956 121.536  24.668  1.00  0.00           C
ATOM   6481  P   POPEt  97     115.536 123.467  25.528  1.00  0.00           P
ATOM   6482  O13 POPEt  97     114.636 124.206  26.428  1.00  0.00           O
ATOM   6483  O14 POPEt  97     116.655 124.247  24.988  1.00  0.00           O
ATOM   6484  O11 POPEt  97     116.197 122.266  26.328  1.00  0.00           O
ATOM   6485  O12 POPEt  97     114.686 122.727  24.398  1.00  0.00           O
ATOM   6486  C1  POPEt  97     115.646 121.846  27.568  1.00  0.00           C
ATOM   6489  C2  POPEt  97     116.735 121.116  28.398  1.00  0.00           C
ATOM   6491  O21 POPEt  97     116.166 120.126  29.278  1.00  0.00           O
ATOM   6492  C21 POPEt  97     115.336 120.555  30.198  1.00  0.00           C
ATOM   6493  O22 POPEt  97     114.895 121.676  30.338  1.00  0.00           O
ATOM   6494  C22 POPEt  97     114.995 119.396  31.138  1.00  0.00           C
ATOM   6497  C3  POPEt  97     117.665 122.106  29.158  1.00  0.00           C
ATOM   6500  O31 POPEt  97     118.426 121.376  30.148  1.00  0.00           O
ATOM   6501  C31 POPEt  97     118.456 121.877  31.378  1.00  0.00           C
ATOM   6502  O32 POPEt  97     118.417 123.055  31.658  1.00  0.00           O
ATOM   6503  C32 POPEt  97     118.486 120.687  32.318  1.00  0.00           C
ATOM   6506  C23 POPEt  97     114.415 119.927  32.468  1.00  0.00           C
ATOM   6509  C24 POPEt  97     113.715 118.836  33.288  1.00  0.00           C
ATOM   6512  C25 POPEt  97     112.966 119.437  34.488  1.00  0.00           C
ATOM   6515  C26 POPEt  97     113.906 119.766  35.648  1.00  0.00           C
ATOM   6518  C27 POPEt  97     113.186 120.407  36.848  1.00  0.00           C
ATOM   6521  C28 POPEt  97     113.946 120.237  38.168  1.00  0.00           C
ATOM   6524  C29 POPEt  97     115.275 120.956  38.178  1.00  0.00           C
ATOM   6526 0C21 POPEt  97     115.965 121.296  39.278  1.00  0.00           C
ATOM   6528 1C21 POPEt  97     115.606 120.956  40.698  1.00  0.00           C
ATOM   6531 2C21 POPEt  97     116.735 121.277  41.708  1.00  0.00           C
ATOM   6534 3C21 POPEt  97     116.786 122.747  42.168  1.00  0.00           C
ATOM   6537 4C21 POPEt  97     116.996 122.887  43.688  1.00  0.00           C
ATOM   6540 5C21 POPEt  97     115.716 123.257  44.468  1.00  0.00           C
ATOM   6543 6C21 POPEt  97     115.455 124.776  44.468  1.00  0.00           C
ATOM   6546 7C21 POPEt  97     114.186 125.196  45.228  1.00  0.00           C
ATOM   6549 8C21 POPEt  97     113.946 126.706  45.228  1.00  0.00           C
ATOM   6553  C33 POPEt  97     118.615 120.967  33.818  1.00  0.00           C
ATOM   6556  C34 POPEt  97     118.265 119.657  34.528  1.00  0.00           C
ATOM   6559  C35 POPEt  97     118.236 119.687  36.058  1.00  0.00           C
ATOM   6562  C36 POPEt  97     117.625 118.386  36.568  1.00  0.00           C
ATOM   6565  C37 POPEt  97     117.625 118.146  38.078  1.00  0.00           C
ATOM   6568  C38 POPEt  97     116.665 116.996  38.398  1.00  0.00           C
ATOM   6571  C39 POPEt  97     116.676 116.506  39.848  1.00  0.00           C
ATOM   6574 0C31 POPEt  97     115.466 115.596  40.088  1.00  0.00           C
ATOM   6577 1C31 POPEt  97     115.485 114.797  41.388  1.00  0.00           C
ATOM   6580 2C31 POPEt  97     114.065 114.367  41.788  1.00  0.00           C
ATOM   6583 3C31 POPEt  97     113.966 113.137  42.698  1.00  0.00           C
ATOM   6586 4C31 POPEt  97     114.226 111.826  41.948  1.00  0.00           C
ATOM   6589 5C31 POPEt  97     113.666 110.596  42.688  1.00  0.00           C
ATOM   6592 6C31 POPEt  97     113.906 109.286  41.938  1.00  0.00           C
ATOM   6596  NH3 POPEu  98       5.676  39.237  24.928  1.00  0.00           N
ATOM   6600  C12 POPEu  98       7.046  39.407  25.538  1.00  0.00           C
ATOM   6603  C11 POPEu  98       7.116  40.357  26.738  1.00  0.00           C
ATOM   6606  P   POPEu  98       8.906  41.817  27.948  1.00  0.00           P
ATOM   6607  O13 POPEu  98      10.356  42.076  27.878  1.00  0.00           O
ATOM   6608  O14 POPEu  98       8.016  42.977  27.878  1.00  0.00           O
ATOM   6609  O11 POPEu  98       8.836  41.147  29.398  1.00  0.00           O
ATOM   6610  O12 POPEu  98       8.496  40.627  26.998  1.00  0.00           O
ATOM   6611  C1  POPEu  98       8.156  41.727  30.518  1.00  0.00           C
ATOM   6614  C2  POPEu  98       9.116  41.947  31.728  1.00  0.00           C
ATOM   6616  O21 POPEu  98       8.376  42.486  32.838  1.00  0.00           O
ATOM   6617  C21 POPEu  98       7.976  41.617  33.758  1.00  0.00           C
ATOM   6618  O22 POPEu  98       8.106  40.407  33.708  1.00  0.00           O
ATOM   6619  C22 POPEu  98       7.396  42.416  34.918  1.00  0.00           C
ATOM   6622  C3  POPEu  98      10.246  42.957  31.388  1.00  0.00           C
ATOM   6625  O31 POPEu  98      11.396  42.807  32.248  1.00  0.00           O
ATOM   6626  C31 POPEu  98      11.786  43.757  33.118  1.00  0.00           C
ATOM   6627  O32 POPEu  98      12.926  43.877  33.518  1.00  0.00           O
ATOM   6628  C32 POPEu  98      10.646  44.597  33.648  1.00  0.00           C
ATOM   6631  C23 POPEu  98       7.156  41.537  36.158  1.00  0.00           C
ATOM   6634  C24 POPEu  98       6.736  42.307  37.408  1.00  0.00           C
ATOM   6637  C25 POPEu  98       6.246  41.337  38.488  1.00  0.00           C
ATOM   6640  C26 POPEu  98       6.526  41.787  39.928  1.00  0.00           C
ATOM   6643  C27 POPEu  98       6.016  40.737  40.938  1.00  0.00           C
ATOM   6646  C28 POPEu  98       6.426  40.997  42.398  1.00  0.00           C
ATOM   6649  C29 POPEu  98       7.856  40.597  42.688  1.00  0.00           C
ATOM   6651 0C21 POPEu  98       8.306  39.807  43.678  1.00  0.00           C
ATOM   6653 1C21 POPEu  98       7.506  39.067  44.728  1.00  0.00           C
ATOM   6656 2C21 POPEu  98       8.096  37.647  44.848  1.00  0.00           C
ATOM   6659 3C21 POPEu  98       7.256  36.657  45.668  1.00  0.00           C
ATOM   6662 4C21 POPEu  98       7.696  35.217  45.358  1.00  0.00           C
ATOM   6665 5C21 POPEu  98       7.416  34.197  46.458  1.00  0.00           C
ATOM   6668 6C21 POPEu  98       5.926  33.967  46.748  1.00  0.00           C
ATOM   6671 7C21 POPEu  98       5.726  32.807  47.738  1.00  0.00           C
ATOM   6674 8C21 POPEu  98       4.266  32.557  48.108  1.00  0.00           C
ATOM   6678  C33 POPEu  98      11.146  45.547  34.748  1.00  0.00           C
ATOM   6681  C34 POPEu  98      10.006  46.307  35.428  1.00  0.00           C
ATOM   6684  C35 POPEu  98       9.356  45.587  36.628  1.00  0.00           C
ATOM   6687  C36 POPEu  98       9.336  46.507  37.858  1.00  0.00           C
ATOM   6690  C37 POPEu  98       8.906  45.857  39.168  1.00  0.00           C
ATOM   6693  C38 POPEu  98       8.916  46.907  40.288  1.00  0.00           C
ATOM   6696  C39 POPEu  98       8.376  46.427  41.638  1.00  0.00           C
ATOM   6699 0C31 POPEu  98       9.406  45.717  42.518  1.00  0.00           C
ATOM   6702 1C31 POPEu  98       9.026  45.847  43.998  1.00  0.00           C
ATOM   6705 2C31 POPEu  98       9.996  45.157  44.978  1.00  0.00           C
ATOM   6708 3C31 POPEu  98      11.436  45.706  44.958  1.00  0.00           C
ATOM   6711 4C31 POPEu  98      11.906  46.177  46.338  1.00  0.00           C
ATOM   6714 5C31 POPEu  98      13.426  46.417  46.398  1.00  0.00           C
ATOM   6717 6C31 POPEu  98      13.916  46.867  47.778  1.00  0.00           C
ATOM   6721  NH3 POPEv  99     102.605  61.887  67.338  1.00  0.00           N
ATOM   6725  C12 POPEv  99     101.466  62.616  66.678  1.00  0.00           C
ATOM   6728  C11 POPEv  99     100.905  63.787  67.478  1.00  0.00           C
ATOM   6731  P   POPEv  99      98.906  65.457  66.978  1.00  0.00           P
ATOM   6732  O13 POPEv  99      98.277  64.896  68.208  1.00  0.00           O
ATOM   6733  O14 POPEv  99      99.335  66.877  66.968  1.00  0.00           O
ATOM   6734  O11 POPEv  99      97.945  65.207  65.748  1.00  0.00           O
ATOM   6735  O12 POPEv  99     100.165  64.597  66.568  1.00  0.00           O
ATOM   6736  C1  POPEv  99      97.407  63.957  65.318  1.00  0.00           C
ATOM   6739  C2  POPEv  99      97.727  63.707  63.818  1.00  0.00           C
ATOM   6741  O21 POPEv  99      96.655  62.997  63.168  1.00  0.00           O
ATOM   6742  C21 POPEv  99      96.726  61.687  62.978  1.00  0.00           C
ATOM   6743  O22 POPEv  99      97.465  60.907  63.548  1.00  0.00           O
ATOM   6744  C22 POPEv  99      95.686  61.327  61.908  1.00  0.00           C
ATOM   6747  C3  POPEv  99      99.176  63.137  63.618  1.00  0.00           C
ATOM   6750  O31 POPEv  99      99.426  62.527  62.338  1.00  0.00           O
ATOM   6751  C31 POPEv  99      99.786  63.326  61.358  1.00  0.00           C
ATOM   6752  O32 POPEv  99      99.706  64.547  61.358  1.00  0.00           O
ATOM   6753  C32 POPEv  99     100.385  62.457  60.238  1.00  0.00           C
ATOM   6756  C23 POPEv  99      95.846  59.916  61.248  1.00  0.00           C
ATOM   6759  C24 POPEv  99      94.947  59.807  60.008  1.00  0.00           C
ATOM   6762  C25 POPEv  99      94.935  58.427  59.308  1.00  0.00           C
ATOM   6765  C26 POPEv  99      94.205  58.467  57.948  1.00  0.00           C
ATOM   6768  C27 POPEv  99      93.246  57.297  57.658  1.00  0.00           C
ATOM   6771  C28 POPEv  99      92.295  57.597  56.468  1.00  0.00           C
ATOM   6774  C29 POPEv  99      90.926  56.977  56.628  1.00  0.00           C
ATOM   6776 0C21 POPEv  99      90.047  56.637  55.668  1.00  0.00           C
ATOM   6778 1C21 POPEv  99      90.206  56.797  54.178  1.00  0.00           C
ATOM   6781 2C21 POPEv  99      90.175  55.437  53.448  1.00  0.00           C
ATOM   6784 3C21 POPEv  99      88.775  54.857  53.158  1.00  0.00           C
ATOM   6787 4C21 POPEv  99      88.837  53.417  52.618  1.00  0.00           C
ATOM   6790 5C21 POPEv  99      89.977  53.167  51.608  1.00  0.00           C
ATOM   6793 6C21 POPEv  99      90.066  51.727  51.088  1.00  0.00           C
ATOM   6796 7C21 POPEv  99      91.466  51.417  50.528  1.00  0.00           C
ATOM   6799 8C21 POPEv  99      91.665  49.957  50.148  1.00  0.00           C
ATOM   6803  C33 POPEv  99     101.206  63.267  59.218  1.00  0.00           C
ATOM   6806  C34 POPEv  99     102.136  62.457  58.298  1.00  0.00           C
ATOM   6809  C35 POPEv  99     101.486  62.026  56.988  1.00  0.00           C
ATOM   6812  C36 POPEv  99     100.606  60.776  57.118  1.00  0.00           C
ATOM   6815  C37 POPEv  99      99.596  60.657  55.968  1.00  0.00           C
ATOM   6818  C38 POPEv  99      98.526  59.587  56.258  1.00  0.00           C
ATOM   6821  C39 POPEv  99      97.416  59.576  55.198  1.00  0.00           C
ATOM   6824 0C31 POPEv  99      97.765  58.757  53.948  1.00  0.00           C
ATOM   6827 1C31 POPEv  99      97.525  59.517  52.638  1.00  0.00           C
ATOM   6830 2C31 POPEv  99      97.215  58.587  51.458  1.00  0.00           C
ATOM   6833 3C31 POPEv  99      97.407  59.257  50.088  1.00  0.00           C
ATOM   6836 4C31 POPEv  99      98.875  59.267  49.648  1.00  0.00           C
ATOM   6839 5C31 POPEv  99      99.086  59.907  48.268  1.00  0.00           C
ATOM   6842 6C31 POPEv  99     100.525  59.757  47.768  1.00  0.00           C
ATOM   6846  NH3 POPEw 100      21.536  81.437  71.278  1.00  0.00           N
ATOM   6850  C12 POPEw 100      20.806  80.305  70.618  1.00  0.00           C
ATOM   6853  C11 POPEw 100      21.036  80.296  69.108  1.00  0.00           C
ATOM   6856  P   POPEw 100      20.106  79.007  67.028  1.00  0.00           P
ATOM   6857  O13 POPEw 100      19.906  77.557  66.858  1.00  0.00           O
ATOM   6858  O14 POPEw 100      19.136  79.956  66.428  1.00  0.00           O
ATOM   6859  O11 POPEw 100      21.586  79.327  66.608  1.00  0.00           O
ATOM   6860  O12 POPEw 100      20.185  79.297  68.578  1.00  0.00           O
ATOM   6861  C1  POPEw 100      21.966  80.437  65.798  1.00  0.00           C
ATOM   6864  C2  POPEw 100      23.326  80.127  65.138  1.00  0.00           C
ATOM   6866  O21 POPEw 100      23.356  80.846  63.888  1.00  0.00           O
ATOM   6867  C21 POPEw 100      24.566  81.187  63.478  1.00  0.00           C
ATOM   6868  O22 POPEw 100      25.606  81.056  64.098  1.00  0.00           O
ATOM   6869  C22 POPEw 100      24.436  81.807  62.068  1.00  0.00           C
ATOM   6872  C3  POPEw 100      23.516  78.597  64.898  1.00  0.00           C
ATOM   6875  O31 POPEw 100      24.726  78.287  64.188  1.00  0.00           O
ATOM   6876  C31 POPEw 100      25.826  78.127  64.918  1.00  0.00           C
ATOM   6877  O32 POPEw 100      25.876  78.196  66.138  1.00  0.00           O
ATOM   6878  C32 POPEw 100      27.006  77.837  63.978  1.00  0.00           C
ATOM   6881  C23 POPEw 100      25.786  81.947  61.318  1.00  0.00           C
ATOM   6884  C24 POPEw 100      25.696  81.847  59.778  1.00  0.00           C
ATOM   6887  C25 POPEw 100      25.036  83.036  59.068  1.00  0.00           C
ATOM   6890  C26 POPEw 100      25.726  83.407  57.728  1.00  0.00           C
ATOM   6893  C27 POPEw 100      24.966  84.466  56.898  1.00  0.00           C
ATOM   6896  C28 POPEw 100      25.636  84.797  55.538  1.00  0.00           C
ATOM   6899  C29 POPEw 100      25.536  83.637  54.588  1.00  0.00           C
ATOM   6901 0C21 POPEw 100      25.766  83.556  53.258  1.00  0.00           C
ATOM   6903 1C21 POPEw 100      26.226  84.556  52.208  1.00  0.00           C
ATOM   6906 2C21 POPEw 100      26.435  86.056  52.488  1.00  0.00           C
ATOM   6909 3C21 POPEw 100      27.386  86.706  51.458  1.00  0.00           C
ATOM   6912 4C21 POPEw 100      27.366  88.246  51.518  1.00  0.00           C
ATOM   6915 5C21 POPEw 100      28.526  88.927  50.778  1.00  0.00           C
ATOM   6918 6C21 POPEw 100      28.626  88.586  49.288  1.00  0.00           C
ATOM   6921 7C21 POPEw 100      29.646  89.486  48.558  1.00  0.00           C
ATOM   6924 8C21 POPEw 100      29.766  89.257  47.048  1.00  0.00           C
ATOM   6928  C33 POPEw 100      27.626  76.427  64.138  1.00  0.00           C
ATOM   6931  C34 POPEw 100      28.096  75.747  62.838  1.00  0.00           C
ATOM   6934  C35 POPEw 100      27.046  75.667  61.708  1.00  0.00           C
ATOM   6937  C36 POPEw 100      27.506  76.447  60.468  1.00  0.00           C
ATOM   6940  C37 POPEw 100      26.486  76.486  59.308  1.00  0.00           C
ATOM   6943  C38 POPEw 100      27.106  77.197  58.098  1.00  0.00           C
ATOM   6946  C39 POPEw 100      26.316  77.037  56.788  1.00  0.00           C
ATOM   6949 0C31 POPEw 100      27.206  77.317  55.568  1.00  0.00           C
ATOM   6952 1C31 POPEw 100      26.566  76.907  54.228  1.00  0.00           C
ATOM   6955 2C31 POPEw 100      27.586  76.817  53.088  1.00  0.00           C
ATOM   6958 3C31 POPEw 100      27.036  76.117  51.838  1.00  0.00           C
ATOM   6961 4C31 POPEw 100      25.866  76.867  51.168  1.00  0.00           C
ATOM   6964 5C31 POPEw 100      25.406  76.197  49.868  1.00  0.00           C
ATOM   6967 6C31 POPEw 100      24.276  76.937  49.158  1.00  0.00           C
ATOM   6971  NH3 POPEx 101      57.656  13.407  65.628  1.00  0.00           N
ATOM   6975  C12 POPEx 101      57.535  14.777  65.028  1.00  0.00           C
ATOM   6978  C11 POPEx 101      58.696  15.057  64.078  1.00  0.00           C
ATOM   6981  P   POPEx 101      59.426  17.007  62.518  1.00  0.00           P
ATOM   6982  O13 POPEx 101      59.235  18.457  62.458  1.00  0.00           O
ATOM   6983  O14 POPEx 101      60.825  16.497  62.528  1.00  0.00           O
ATOM   6984  O11 POPEx 101      58.606  16.257  61.388  1.00  0.00           O
ATOM   6985  O12 POPEx 101      58.715  16.447  63.808  1.00  0.00           O
ATOM   6986  C1  POPEx 101      57.226  16.597  61.258  1.00  0.00           C
ATOM   6989  C2  POPEx 101      56.626  15.947  59.998  1.00  0.00           C
ATOM   6991  O21 POPEx 101      55.586  16.807  59.508  1.00  0.00           O
ATOM   6992  C21 POPEx 101      55.735  17.217  58.278  1.00  0.00           C
ATOM   6993  O22 POPEx 101      56.786  17.307  57.658  1.00  0.00           O
ATOM   6994  C22 POPEx 101      54.366  17.447  57.668  1.00  0.00           C
ATOM   6997  C3  POPEx 101      55.945  14.577  60.278  1.00  0.00           C
ATOM   7000  O31 POPEx 101      55.086  14.197  59.178  1.00  0.00           O
ATOM   7001  C31 POPEx 101      55.566  13.267  58.378  1.00  0.00           C
ATOM   7002  O32 POPEx 101      56.386  12.427  58.708  1.00  0.00           O
ATOM   7003  C32 POPEx 101      54.986  13.507  56.978  1.00  0.00           C
ATOM   7006  C23 POPEx 101      54.445  17.717  56.138  1.00  0.00           C
ATOM   7009  C24 POPEx 101      53.055  17.877  55.518  1.00  0.00           C
ATOM   7012  C25 POPEx 101      53.066  18.257  54.028  1.00  0.00           C
ATOM   7015  C26 POPEx 101      53.316  19.747  53.738  1.00  0.00           C
ATOM   7018  C27 POPEx 101      54.716  20.017  53.168  1.00  0.00           C
ATOM   7021  C28 POPEx 101      54.796  21.057  52.048  1.00  0.00           C
ATOM   7024  C29 POPEx 101      54.196  20.507  50.778  1.00  0.00           C
ATOM   7026 0C21 POPEx 101      53.525  21.197  49.838  1.00  0.00           C
ATOM   7028 1C21 POPEx 101      53.286  22.687  49.838  1.00  0.00           C
ATOM   7031 2C21 POPEx 101      54.286  23.447  48.938  1.00  0.00           C
ATOM   7034 3C21 POPEx 101      55.046  24.537  49.698  1.00  0.00           C
ATOM   7037 4C21 POPEx 101      56.015  25.327  48.798  1.00  0.00           C
ATOM   7040 5C21 POPEx 101      56.576  26.577  49.488  1.00  0.00           C
ATOM   7043 6C21 POPEx 101      58.116  26.667  49.478  1.00  0.00           C
ATOM   7046 7C21 POPEx 101      58.645  27.677  50.508  1.00  0.00           C
ATOM   7049 8C21 POPEx 101      60.146  27.947  50.398  1.00  0.00           C
ATOM   7053  C33 POPEx 101      55.825  12.957  55.798  1.00  0.00           C
ATOM   7056  C34 POPEx 101      55.007  12.717  54.508  1.00  0.00           C
ATOM   7059  C35 POPEx 101      54.256  13.937  53.968  1.00  0.00           C
ATOM   7062  C36 POPEx 101      54.895  14.577  52.728  1.00  0.00           C
ATOM   7065  C37 POPEx 101      53.836  15.217  51.828  1.00  0.00           C
ATOM   7068  C38 POPEx 101      54.396  16.047  50.658  1.00  0.00           C
ATOM   7071  C39 POPEx 101      53.265  16.397  49.688  1.00  0.00           C
ATOM   7074 0C31 POPEx 101      53.655  17.277  48.498  1.00  0.00           C
ATOM   7077 1C31 POPEx 101      52.507  17.357  47.488  1.00  0.00           C
ATOM   7080 2C31 POPEx 101      52.686  18.447  46.418  1.00  0.00           C
ATOM   7083 3C31 POPEx 101      51.426  18.637  45.558  1.00  0.00           C
ATOM   7086 4C31 POPEx 101      51.206  17.527  44.518  1.00  0.00           C
ATOM   7089 5C31 POPEx 101      49.796  17.557  43.918  1.00  0.00           C
ATOM   7092 6C31 POPEx 101      49.555  16.487  42.848  1.00  0.00           C
ATOM   7096  NH3 POPEy 102     121.337  35.327  68.838  1.00  0.00           N
ATOM   7100  C12 POPEy 102     121.337  36.747  69.388  1.00  0.00           C
ATOM   7103  C11 POPEy 102     120.016  37.517  69.138  1.00  0.00           C
ATOM   7106  P   POPEy 102     118.925  39.867  69.468  1.00  0.00           P
ATOM   7107  O13 POPEy 102     117.596  39.367  69.878  1.00  0.00           O
ATOM   7108  O14 POPEy 102     119.296  41.217  69.958  1.00  0.00           O
ATOM   7109  O11 POPEy 102     119.007  39.867  67.888  1.00  0.00           O
ATOM   7110  O12 POPEy 102     120.066  38.797  69.798  1.00  0.00           O
ATOM   7111  C1  POPEy 102     120.016  40.637  67.248  1.00  0.00           C
ATOM   7114  C2  POPEy 102     119.965  40.337  65.718  1.00  0.00           C
ATOM   7116  O21 POPEy 102     120.965  40.997  64.918  1.00  0.00           O
ATOM   7117  C21 POPEy 102     121.095  42.297  64.988  1.00  0.00           C
ATOM   7118  O22 POPEy 102     120.566  43.077  65.748  1.00  0.00           O
ATOM   7119  C22 POPEy 102     122.096  42.767  63.908  1.00  0.00           C
ATOM   7122  C3  POPEy 102     118.545  40.607  65.148  1.00  0.00           C
ATOM   7125  O31 POPEy 102     118.536  40.577  63.698  1.00  0.00           O
ATOM   7126  C31 POPEy 102     118.557  39.347  63.188  1.00  0.00           C
ATOM   7127  O32 POPEy 102     118.595  38.307  63.828  1.00  0.00           O
ATOM   7128  C32 POPEy 102     118.566  39.467  61.668  1.00  0.00           C
ATOM   7131  C23 POPEy 102     121.477  42.927  62.488  1.00  0.00           C
ATOM   7134  C24 POPEy 102     122.505  42.897  61.358  1.00  0.00           C
ATOM   7137  C25 POPEy 102     121.926  42.467  59.998  1.00  0.00           C
ATOM   7140  C26 POPEy 102     122.955  42.597  58.858  1.00  0.00           C
ATOM   7143  C27 POPEy 102     122.485  41.987  57.528  1.00  0.00           C
ATOM   7146  C28 POPEy 102     123.465  42.276  56.368  1.00  0.00           C
ATOM   7149  C29 POPEy 102     122.985  41.707  55.058  1.00  0.00           C
ATOM   7151 0C21 POPEy 102     123.706  41.577  53.928  1.00  0.00           C
ATOM   7153 1C21 POPEy 102     125.156  41.956  53.718  1.00  0.00           C
ATOM   7156 2C21 POPEy 102     125.886  41.007  52.738  1.00  0.00           C
ATOM   7159 3C21 POPEy 102     125.426  41.177  51.278  1.00  0.00           C
ATOM   7162 4C21 POPEy 102     126.029  40.157  50.298  1.00  0.00           C
ATOM   7165 5C21 POPEy 102     126.819  40.776  49.138  1.00  0.00           C
ATOM   7168 6C21 POPEy 102     126.589  40.067  47.798  1.00  0.00           C
ATOM   7171 7C21 POPEy 102     127.549  40.547  46.698  1.00  0.00           C
ATOM   7174 8C21 POPEy 102     127.288  39.897  45.348  1.00  0.00           C
ATOM   7178  C33 POPEy 102     118.995  38.167  60.958  1.00  0.00           C
ATOM   7181  C34 POPEy 102     118.475  38.087  59.518  1.00  0.00           C
ATOM   7184  C35 POPEy 102     119.076  39.097  58.528  1.00  0.00           C
ATOM   7187  C36 POPEy 102     118.376  38.997  57.168  1.00  0.00           C
ATOM   7190  C37 POPEy 102     118.867  39.997  56.108  1.00  0.00           C
ATOM   7193  C38 POPEy 102     117.896  40.107  54.908  1.00  0.00           C
ATOM   7196  C39 POPEy 102     117.765  38.827  54.058  1.00  0.00           C
ATOM   7199 0C31 POPEy 102     118.885  38.666  53.018  1.00  0.00           C
ATOM   7202 1C31 POPEy 102     118.615  37.487  52.058  1.00  0.00           C
ATOM   7205 2C31 POPEy 102     119.715  37.237  51.018  1.00  0.00           C
ATOM   7208 3C31 POPEy 102     120.066  38.456  50.158  1.00  0.00           C
ATOM   7211 4C31 POPEy 102     121.036  38.107  49.028  1.00  0.00           C
ATOM   7214 5C31 POPEy 102     121.495  39.347  48.248  1.00  0.00           C
ATOM   7217 6C31 POPEy 102     122.505  39.037  47.148  1.00  0.00           C
ATOM   7221  NH3 POPEz 103     110.087  61.297  67.118  1.00  0.00           N
ATOM   7225  C12 POPEz 103     110.507  60.027  67.808  1.00  0.00           C
ATOM   7228  C11 POPEz 103     110.476  58.827  66.848  1.00  0.00           C
ATOM   7231  P   POPEz 103     110.786  56.227  66.918  1.00  0.00           P
ATOM   7232  O13 POPEz 103     111.796  55.487  67.708  1.00  0.00           O
ATOM   7233  O14 POPEz 103     109.466  55.577  66.738  1.00  0.00           O
ATOM   7234  O11 POPEz 103     111.406  56.567  65.478  1.00  0.00           O
ATOM   7235  O12 POPEz 103     110.555  57.637  67.608  1.00  0.00           O
ATOM   7236  C1  POPEz 103     110.896  55.977  64.268  1.00  0.00           C
ATOM   7239  C2  POPEz 103     112.027  55.647  63.238  1.00  0.00           C
ATOM   7241  O21 POPEz 103     111.606  54.576  62.368  1.00  0.00           O
ATOM   7242  C21 POPEz 103     110.806  54.727  61.318  1.00  0.00           C
ATOM   7243  O22 POPEz 103     110.125  53.817  60.868  1.00  0.00           O
ATOM   7244  C22 POPEz 103     110.756  56.137  60.718  1.00  0.00           C
ATOM   7247  C3  POPEz 103     113.335  55.177  63.968  1.00  0.00           C
ATOM   7250  O31 POPEz 103     114.216  54.317  63.188  1.00  0.00           O
ATOM   7251  C31 POPEz 103     114.655  54.857  62.038  1.00  0.00           C
ATOM   7252  O32 POPEz 103     114.515  56.026  61.718  1.00  0.00           O
ATOM   7253  C32 POPEz 103     115.275  53.797  61.148  1.00  0.00           C
ATOM   7256  C23 POPEz 103     110.187  56.087  59.278  1.00  0.00           C
ATOM   7259  C24 POPEz 103     110.135  57.437  58.558  1.00  0.00           C
ATOM   7262  C25 POPEz 103     109.816  57.317  57.058  1.00  0.00           C
ATOM   7265  C26 POPEz 103     110.896  56.547  56.278  1.00  0.00           C
ATOM   7268  C27 POPEz 103     110.736  56.657  54.758  1.00  0.00           C
ATOM   7271  C28 POPEz 103     111.896  56.007  53.968  1.00  0.00           C
ATOM   7274  C29 POPEz 103     111.866  54.497  53.968  1.00  0.00           C
ATOM   7276 0C21 POPEz 103     111.695  53.687  52.908  1.00  0.00           C
ATOM   7278 1C21 POPEz 103     111.446  54.107  51.478  1.00  0.00           C
ATOM   7281 2C21 POPEz 103     110.117  53.547  50.928  1.00  0.00           C
ATOM   7284 3C21 POPEz 103     109.515  54.417  49.818  1.00  0.00           C
ATOM   7287 4C21 POPEz 103     108.076  54.017  49.478  1.00  0.00           C
ATOM   7290 5C21 POPEz 103     107.295  55.127  48.758  1.00  0.00           C
ATOM   7293 6C21 POPEz 103     105.806  55.157  49.148  1.00  0.00           C
ATOM   7296 7C21 POPEz 103     105.135  56.487  48.808  1.00  0.00           C
ATOM   7299 8C21 POPEz 103     103.745  56.657  49.448  1.00  0.00           C
ATOM   7303  C33 POPEz 103     114.995  54.057  59.648  1.00  0.00           C
ATOM   7306  C34 POPEz 103     115.146  52.827  58.758  1.00  0.00           C
ATOM   7309  C35 POPEz 103     114.606  53.087  57.328  1.00  0.00           C
ATOM   7312  C36 POPEz 103     115.695  53.437  56.318  1.00  0.00           C
ATOM   7315  C37 POPEz 103     115.146  53.697  54.918  1.00  0.00           C
ATOM   7318  C38 POPEz 103     116.227  54.107  53.908  1.00  0.00           C
ATOM   7321  C39 POPEz 103     116.166  53.347  52.578  1.00  0.00           C
ATOM   7324 0C31 POPEz 103     116.856  51.977  52.588  1.00  0.00           C
ATOM   7327 1C31 POPEz 103     116.875  51.417  51.168  1.00  0.00           C
ATOM   7330 2C31 POPEz 103     117.596  50.077  50.988  1.00  0.00           C
ATOM   7333 3C31 POPEz 103     117.876  49.757  49.498  1.00  0.00           C
ATOM   7336 4C31 POPEz 103     116.665  49.997  48.578  1.00  0.00           C
ATOM   7339 5C31 POPEz 103     116.956  49.717  47.098  1.00  0.00           C
ATOM   7342 6C31 POPEz 103     115.826  50.157  46.168  1.00  0.00           C
ATOM   7346  NH3 POPE0 104      20.396  54.717  25.128  1.00  0.00           N
ATOM   7350  C12 POPE0 104      21.116  56.007  24.918  1.00  0.00           C
ATOM   7353  C11 POPE0 104      22.525  55.706  24.428  1.00  0.00           C
ATOM   7356  P   POPE0 104      24.676  56.807  23.598  1.00  0.00           P
ATOM   7357  O13 POPE0 104      24.886  55.417  23.108  1.00  0.00           O
ATOM   7358  O14 POPE0 104      24.816  57.897  22.618  1.00  0.00           O
ATOM   7359  O11 POPE0 104      25.606  57.047  24.858  1.00  0.00           O
ATOM   7360  O12 POPE0 104      23.236  56.927  24.278  1.00  0.00           O
ATOM   7361  C1  POPE0 104      25.896  55.967  25.748  1.00  0.00           C
ATOM   7364  C2  POPE0 104      26.196  56.507  27.168  1.00  0.00           C
ATOM   7366  O21 POPE0 104      26.916  55.497  27.908  1.00  0.00           O
ATOM   7367  C21 POPE0 104      27.806  55.967  28.758  1.00  0.00           C
ATOM   7368  O22 POPE0 104      28.106  57.137  28.898  1.00  0.00           O
ATOM   7369  C22 POPE0 104      28.406  54.857  29.588  1.00  0.00           C
ATOM   7372  C3  POPE0 104      24.886  56.937  27.908  1.00  0.00           C
ATOM   7375  O31 POPE0 104      25.116  57.217  29.308  1.00  0.00           O
ATOM   7376  C31 POPE0 104      24.976  56.177  30.118  1.00  0.00           C
ATOM   7377  O32 POPE0 104      24.486  55.107  29.818  1.00  0.00           O
ATOM   7378  C32 POPE0 104      25.546  56.527  31.488  1.00  0.00           C
ATOM   7381  C23 POPE0 104      29.276  55.467  30.708  1.00  0.00           C
ATOM   7384  C24 POPE0 104      29.776  54.427  31.708  1.00  0.00           C
ATOM   7387  C25 POPE0 104      30.646  55.077  32.788  1.00  0.00           C
ATOM   7390  C26 POPE0 104      31.156  54.077  33.828  1.00  0.00           C
ATOM   7393  C27 POPE0 104      32.136  54.737  34.808  1.00  0.00           C
ATOM   7396  C28 POPE0 104      32.626  53.787  35.918  1.00  0.00           C
ATOM   7399  C29 POPE0 104      33.696  54.477  36.738  1.00  0.00           C
ATOM   7401 0C21 POPE0 104      34.706  53.887  37.398  1.00  0.00           C
ATOM   7403 1C21 POPE0 104      34.926  52.407  37.568  1.00  0.00           C
ATOM   7406 2C21 POPE0 104      35.546  52.117  38.948  1.00  0.00           C
ATOM   7409 3C21 POPE0 104      34.625  52.457  40.138  1.00  0.00           C
ATOM   7412 4C21 POPE0 104      35.326  52.307  41.498  1.00  0.00           C
ATOM   7415 5C21 POPE0 104      34.576  51.407  42.488  1.00  0.00           C
ATOM   7418 6C21 POPE0 104      33.256  52.007  42.988  1.00  0.00           C
ATOM   7421 7C21 POPE0 104      32.596  51.127  44.058  1.00  0.00           C
ATOM   7424 8C21 POPE0 104      31.286  51.697  44.608  1.00  0.00           C
ATOM   7428  C33 POPE0 104      25.796  55.297  32.398  1.00  0.00           C
ATOM   7431  C34 POPE0 104      25.556  55.687  33.858  1.00  0.00           C
ATOM   7434  C35 POPE0 104      25.746  54.567  34.898  1.00  0.00           C
ATOM   7437  C36 POPE0 104      24.595  54.597  35.908  1.00  0.00           C
ATOM   7440  C37 POPE0 104      24.986  54.287  37.358  1.00  0.00           C
ATOM   7443  C38 POPE0 104      23.726  54.187  38.228  1.00  0.00           C
ATOM   7446  C39 POPE0 104      23.946  54.417  39.718  1.00  0.00           C
ATOM   7449 0C31 POPE0 104      24.356  55.847  40.058  1.00  0.00           C
ATOM   7452 1C31 POPE0 104      23.916  56.217  41.478  1.00  0.00           C
ATOM   7455 2C31 POPE0 104      24.516  57.507  42.038  1.00  0.00           C
ATOM   7458 3C31 POPE0 104      24.095  57.687  43.498  1.00  0.00           C
ATOM   7461 4C31 POPE0 104      24.656  58.937  44.178  1.00  0.00           C
ATOM   7464 5C31 POPE0 104      24.146  59.077  45.618  1.00  0.00           C
ATOM   7467 6C31 POPE0 104      24.576  60.367  46.298  1.00  0.00           C
ATOM   7471  NH3 POPE1 105      66.646  59.627  26.408  1.00  0.00           N
ATOM   7475  C12 POPE1 105      67.125  58.487  27.278  1.00  0.00           C
ATOM   7478  C11 POPE1 105      68.485  57.907  26.828  1.00  0.00           C
ATOM   7481  P   POPE1 105      68.826  55.787  28.398  1.00  0.00           P
ATOM   7482  O13 POPE1 105      70.025  54.977  28.148  1.00  0.00           O
ATOM   7483  O14 POPE1 105      67.536  55.357  27.828  1.00  0.00           O
ATOM   7484  O11 POPE1 105      68.646  56.067  29.958  1.00  0.00           O
ATOM   7485  O12 POPE1 105      69.136  57.247  27.908  1.00  0.00           O
ATOM   7486  C1  POPE1 105      69.406  57.057  30.668  1.00  0.00           C
ATOM   7489  C2  POPE1 105      68.746  58.456  30.648  1.00  0.00           C
ATOM   7491  O21 POPE1 105      69.507  59.327  31.518  1.00  0.00           O
ATOM   7492  C21 POPE1 105      68.975  60.467  31.888  1.00  0.00           C
ATOM   7493  O22 POPE1 105      67.966  60.987  31.458  1.00  0.00           O
ATOM   7494  C22 POPE1 105      69.746  61.017  33.088  1.00  0.00           C
ATOM   7497  C3  POPE1 105      67.206  58.387  30.978  1.00  0.00           C
ATOM   7500  O31 POPE1 105      66.985  58.517  32.388  1.00  0.00           O
ATOM   7501  C31 POPE1 105      65.786  58.747  32.828  1.00  0.00           C
ATOM   7502  O32 POPE1 105      64.726  58.727  32.198  1.00  0.00           O
ATOM   7503  C32 POPE1 105      65.906  58.987  34.328  1.00  0.00           C
ATOM   7506  C23 POPE1 105      68.936  62.147  33.758  1.00  0.00           C
ATOM   7509  C24 POPE1 105      69.746  62.977  34.758  1.00  0.00           C
ATOM   7512  C25 POPE1 105      68.975  64.217  35.218  1.00  0.00           C
ATOM   7515  C26 POPE1 105      68.966  64.437  36.738  1.00  0.00           C
ATOM   7518  C27 POPE1 105      70.085  65.377  37.218  1.00  0.00           C
ATOM   7521  C28 POPE1 105      69.996  65.657  38.728  1.00  0.00           C
ATOM   7524  C29 POPE1 105      71.095  66.567  39.198  1.00  0.00           C
ATOM   7526 0C21 POPE1 105      71.015  67.497  40.168  1.00  0.00           C
ATOM   7528 1C21 POPE1 105      69.805  67.817  41.018  1.00  0.00           C
ATOM   7531 2C21 POPE1 105      69.726  66.946  42.288  1.00  0.00           C
ATOM   7534 3C21 POPE1 105      70.845  67.167  43.318  1.00  0.00           C
ATOM   7537 4C21 POPE1 105      70.845  66.067  44.388  1.00  0.00           C
ATOM   7540 5C21 POPE1 105      71.826  66.337  45.538  1.00  0.00           C
ATOM   7543 6C21 POPE1 105      72.125  65.087  46.378  1.00  0.00           C
ATOM   7546 7C21 POPE1 105      72.546  65.397  47.818  1.00  0.00           C
ATOM   7549 8C21 POPE1 105      72.926  64.157  48.628  1.00  0.00           C
ATOM   7553  C33 POPE1 105      64.575  59.227  35.058  1.00  0.00           C
ATOM   7556  C34 POPE1 105      64.786  59.227  36.568  1.00  0.00           C
ATOM   7559  C35 POPE1 105      65.365  60.547  37.108  1.00  0.00           C
ATOM   7562  C36 POPE1 105      65.656  60.497  38.608  1.00  0.00           C
ATOM   7565  C37 POPE1 105      66.246  61.827  39.108  1.00  0.00           C
ATOM   7568  C38 POPE1 105      66.235  61.967  40.638  1.00  0.00           C
ATOM   7571  C39 POPE1 105      66.606  63.387  41.078  1.00  0.00           C
ATOM   7574 0C31 POPE1 105      66.095  63.717  42.488  1.00  0.00           C
ATOM   7577 1C31 POPE1 105      66.296  65.197  42.838  1.00  0.00           C
ATOM   7580 2C31 POPE1 105      65.886  65.557  44.268  1.00  0.00           C
ATOM   7583 3C31 POPE1 105      64.375  65.457  44.518  1.00  0.00           C
ATOM   7586 4C31 POPE1 105      63.996  65.817  45.958  1.00  0.00           C
ATOM   7589 5C31 POPE1 105      62.486  65.807  46.208  1.00  0.00           C
ATOM   7592 6C31 POPE1 105      62.117  66.166  47.648  1.00  0.00           C
ATOM   7596  NH3 POPE2 106     116.367  84.426  67.058  1.00  0.00           N
ATOM   7600  C12 POPE2 106     116.185  82.956  66.868  1.00  0.00           C
ATOM   7603  C11 POPE2 106     114.686  82.656  66.938  1.00  0.00           C
ATOM   7606  P   POPE2 106     114.776  80.156  66.198  1.00  0.00           P
ATOM   7607  O13 POPE2 106     113.727  79.247  65.708  1.00  0.00           O
ATOM   7608  O14 POPE2 106     115.257  79.987  67.588  1.00  0.00           O
ATOM   7609  O11 POPE2 106     116.005  80.267  65.188  1.00  0.00           O
ATOM   7610  O12 POPE2 106     114.247  81.626  66.078  1.00  0.00           O
ATOM   7611  C1  POPE2 106     115.865  79.887  63.808  1.00  0.00           C
ATOM   7614  C2  POPE2 106     115.105  80.936  62.938  1.00  0.00           C
ATOM   7616  O21 POPE2 106     114.935  80.437  61.598  1.00  0.00           O
ATOM   7617  C21 POPE2 106     115.786  80.807  60.648  1.00  0.00           C
ATOM   7618  O22 POPE2 106     116.835  81.415  60.808  1.00  0.00           O
ATOM   7619  C22 POPE2 106     115.206  80.516  59.268  1.00  0.00           C
ATOM   7622  C3  POPE2 106     115.676  82.387  63.048  1.00  0.00           C
ATOM   7625  O31 POPE2 106     115.047  83.206  62.048  1.00  0.00           O
ATOM   7626  C31 POPE2 106     115.716  84.216  61.538  1.00  0.00           C
ATOM   7627  O32 POPE2 106     116.766  84.677  61.968  1.00  0.00           O
ATOM   7628  C32 POPE2 106     114.926  84.766  60.358  1.00  0.00           C
ATOM   7631  C23 POPE2 106     115.965  81.307  58.168  1.00  0.00           C
ATOM   7634  C24 POPE2 106     115.625  80.837  56.748  1.00  0.00           C
ATOM   7637  C25 POPE2 106     116.425  81.587  55.658  1.00  0.00           C
ATOM   7640  C26 POPE2 106     115.716  82.837  55.108  1.00  0.00           C
ATOM   7643  C27 POPE2 106     116.425  83.386  53.848  1.00  0.00           C
ATOM   7646  C28 POPE2 106     115.525  84.247  52.938  1.00  0.00           C
ATOM   7649  C29 POPE2 106     115.206  85.617  53.498  1.00  0.00           C
ATOM   7651 0C21 POPE2 106     115.385  86.816  52.908  1.00  0.00           C
ATOM   7653 1C21 POPE2 106     115.986  87.096  51.548  1.00  0.00           C
ATOM   7656 2C21 POPE2 106     115.035  87.786  50.538  1.00  0.00           C
ATOM   7659 3C21 POPE2 106     113.966  86.826  49.988  1.00  0.00           C
ATOM   7662 4C21 POPE2 106     112.985  87.467  48.998  1.00  0.00           C
ATOM   7665 5C21 POPE2 106     111.945  86.436  48.498  1.00  0.00           C
ATOM   7668 6C21 POPE2 106     110.576  87.036  48.168  1.00  0.00           C
ATOM   7671 7C21 POPE2 106     109.486  85.956  48.058  1.00  0.00           C
ATOM   7674 8C21 POPE2 106     108.055  86.506  48.048  1.00  0.00           C
ATOM   7678  C33 POPE2 106     115.525  86.016  59.698  1.00  0.00           C
ATOM   7681  C34 POPE2 106     114.606  86.417  58.538  1.00  0.00           C
ATOM   7684  C35 POPE2 106     114.995  87.667  57.768  1.00  0.00           C
ATOM   7687  C36 POPE2 106     116.346  87.486  57.068  1.00  0.00           C
ATOM   7690  C37 POPE2 106     116.766  88.696  56.238  1.00  0.00           C
ATOM   7693  C38 POPE2 106     118.137  88.446  55.598  1.00  0.00           C
ATOM   7696  C39 POPE2 106     118.885  89.726  55.228  1.00  0.00           C
ATOM   7699 0C31 POPE2 106     118.277  90.507  54.058  1.00  0.00           C
ATOM   7702 1C31 POPE2 106     119.135  91.716  53.698  1.00  0.00           C
ATOM   7705 2C31 POPE2 106     118.925  92.217  52.258  1.00  0.00           C
ATOM   7708 3C31 POPE2 106     120.236  92.336  51.468  1.00  0.00           C
ATOM   7711 4C31 POPE2 106     120.135  91.727  50.068  1.00  0.00           C
ATOM   7714 5C31 POPE2 106     121.477  91.747  49.318  1.00  0.00           C
ATOM   7717 6C31 POPE2 106     121.446  90.956  47.998  1.00  0.00           C
ATOM   7721  NH3 POPE3 107      93.176  99.276  70.028  1.00  0.00           N
ATOM   7725  C12 POPE3 107      94.636  99.617  69.808  1.00  0.00           C
ATOM   7728  C11 POPE3 107      94.895 101.107  69.558  1.00  0.00           C
ATOM   7731  P   POPE3 107      96.835 102.527  68.558  1.00  0.00           P
ATOM   7732  O13 POPE3 107      96.016 103.707  68.878  1.00  0.00           O
ATOM   7733  O14 POPE3 107      98.316 102.667  68.698  1.00  0.00           O
ATOM   7734  O11 POPE3 107      96.486 102.077  67.078  1.00  0.00           O
ATOM   7735  O12 POPE3 107      96.306 101.287  69.398  1.00  0.00           O
ATOM   7736  C1  POPE3 107      96.415 103.026  66.008  1.00  0.00           C
ATOM   7739  C2  POPE3 107      95.736 102.357  64.768  1.00  0.00           C
ATOM   7741  O21 POPE3 107      96.026 102.997  63.508  1.00  0.00           O
ATOM   7742  C21 POPE3 107      95.665 104.257  63.328  1.00  0.00           C
ATOM   7743  O22 POPE3 107      95.227 105.006  64.178  1.00  0.00           O
ATOM   7744  C22 POPE3 107      95.926 104.677  61.878  1.00  0.00           C
ATOM   7747  C3  POPE3 107      94.216 102.096  64.988  1.00  0.00           C
ATOM   7750  O31 POPE3 107      93.745 101.037  64.128  1.00  0.00           O
ATOM   7751  C31 POPE3 107      93.055 101.436  63.048  1.00  0.00           C
ATOM   7752  O32 POPE3 107      92.826 102.597  62.758  1.00  0.00           O
ATOM   7753  C32 POPE3 107      92.525 100.207  62.308  1.00  0.00           C
ATOM   7756  C23 POPE3 107      94.636 105.156  61.168  1.00  0.00           C
ATOM   7759  C24 POPE3 107      94.766 105.107  59.638  1.00  0.00           C
ATOM   7762  C25 POPE3 107      93.436 105.377  58.928  1.00  0.00           C
ATOM   7765  C26 POPE3 107      93.386 105.016  57.438  1.00  0.00           C
ATOM   7768  C27 POPE3 107      91.945 105.097  56.928  1.00  0.00           C
ATOM   7771  C28 POPE3 107      91.665 104.507  55.528  1.00  0.00           C
ATOM   7774  C29 POPE3 107      90.227 104.067  55.478  1.00  0.00           C
ATOM   7776 0C21 POPE3 107      89.226 104.456  54.668  1.00  0.00           C
ATOM   7778 1C21 POPE3 107      89.257 105.436  53.528  1.00  0.00           C
ATOM   7781 2C21 POPE3 107      87.845 105.976  53.188  1.00  0.00           C
ATOM   7784 3C21 POPE3 107      87.525 107.366  53.778  1.00  0.00           C
ATOM   7787 4C21 POPE3 107      86.016 107.586  53.968  1.00  0.00           C
ATOM   7790 5C21 POPE3 107      85.536 109.036  53.758  1.00  0.00           C
ATOM   7793 6C21 POPE3 107      86.385 110.126  54.438  1.00  0.00           C
ATOM   7796 7C21 POPE3 107      85.786 111.525  54.218  1.00  0.00           C
ATOM   7799 8C21 POPE3 107      86.676 112.677  54.698  1.00  0.00           C
ATOM   7803  C33 POPE3 107      92.966 100.146  60.818  1.00  0.00           C
ATOM   7806  C34 POPE3 107      92.146  99.087  60.078  1.00  0.00           C
ATOM   7809  C35 POPE3 107      92.716  98.696  58.698  1.00  0.00           C
ATOM   7812  C36 POPE3 107      91.896  97.577  58.058  1.00  0.00           C
ATOM   7815  C37 POPE3 107      92.665  96.816  56.958  1.00  0.00           C
ATOM   7818  C38 POPE3 107      91.866  95.637  56.388  1.00  0.00           C
ATOM   7821  C39 POPE3 107      91.076  95.986  55.118  1.00  0.00           C
ATOM   7824 0C31 POPE3 107      91.966  96.096  53.868  1.00  0.00           C
ATOM   7827 1C31 POPE3 107      91.185  96.546  52.628  1.00  0.00           C
ATOM   7830 2C31 POPE3 107      92.066  96.697  51.378  1.00  0.00           C
ATOM   7833 3C31 POPE3 107      92.365  95.357  50.718  1.00  0.00           C
ATOM   7836 4C31 POPE3 107      93.106  95.436  49.378  1.00  0.00           C
ATOM   7839 5C31 POPE3 107      93.265  94.046  48.738  1.00  0.00           C
ATOM   7842 6C31 POPE3 107      93.925  94.067  47.358  1.00  0.00           C
ATOM   7846  NH3 POPE4 108      75.586 117.287  66.418  1.00  0.00           N
ATOM   7850  C12 POPE4 108      75.867 118.656  66.978  1.00  0.00           C
ATOM   7853  C11 POPE4 108      77.345 119.025  66.758  1.00  0.00           C
ATOM   7856  P   POPE4 108      76.956 121.607  67.138  1.00  0.00           P
ATOM   7857  O13 POPE4 108      77.856 122.747  67.358  1.00  0.00           O
ATOM   7858  O14 POPE4 108      75.706 121.525  67.908  1.00  0.00           O
ATOM   7859  O11 POPE4 108      76.587 121.467  65.618  1.00  0.00           O
ATOM   7860  O12 POPE4 108      77.736 120.256  67.388  1.00  0.00           O
ATOM   7861  C1  POPE4 108      77.316 122.096  64.558  1.00  0.00           C
ATOM   7864  C2  POPE4 108      77.655 121.016  63.508  1.00  0.00           C
ATOM   7866  O21 POPE4 108      78.606 121.536  62.558  1.00  0.00           O
ATOM   7867  C21 POPE4 108      78.176 122.467  61.718  1.00  0.00           C
ATOM   7868  O22 POPE4 108      77.015 122.707  61.448  1.00  0.00           O
ATOM   7869  C22 POPE4 108      79.366 123.306  61.228  1.00  0.00           C
ATOM   7872  C3  POPE4 108      76.356 120.347  62.958  1.00  0.00           C
ATOM   7875  O31 POPE4 108      76.646 119.377  61.928  1.00  0.00           O
ATOM   7876  C31 POPE4 108      75.926 119.536  60.808  1.00  0.00           C
ATOM   7877  O32 POPE4 108      74.845 120.077  60.748  1.00  0.00           O
ATOM   7878  C32 POPE4 108      76.716 119.006  59.628  1.00  0.00           C
ATOM   7881  C23 POPE4 108      78.926 124.286  60.108  1.00  0.00           C
ATOM   7884  C24 POPE4 108      79.926 125.415  59.788  1.00  0.00           C
ATOM   7887  C25 POPE4 108      80.146 125.746  58.288  1.00  0.00           C
ATOM   7890  C26 POPE4 108      79.335 126.916  57.698  1.00  0.00           C
ATOM   7893  C27 POPE4 108      80.087 127.649  56.548  1.00  0.00           C
ATOM   7896  C28 POPE4 108      79.186 128.290  55.458  1.00  0.00           C
ATOM   7899  C29 POPE4 108      78.425 127.287  54.618  1.00  0.00           C
ATOM   7901 0C21 POPE4 108      78.507 127.047  53.288  1.00  0.00           C
ATOM   7903 1C21 POPE4 108      79.387 127.709  52.268  1.00  0.00           C
ATOM   7906 2C21 POPE4 108      80.396 126.757  51.588  1.00  0.00           C
ATOM   7909 3C21 POPE4 108      79.795 125.637  50.728  1.00  0.00           C
ATOM   7912 4C21 POPE4 108      80.835 124.897  49.858  1.00  0.00           C
ATOM   7915 5C21 POPE4 108      82.056 124.407  50.648  1.00  0.00           C
ATOM   7918 6C21 POPE4 108      82.985 123.456  49.878  1.00  0.00           C
ATOM   7921 7C21 POPE4 108      84.235 123.117  50.698  1.00  0.00           C
ATOM   7924 8C21 POPE4 108      85.056 121.956  50.128  1.00  0.00           C
ATOM   7928  C33 POPE4 108      76.626 119.937  58.398  1.00  0.00           C
ATOM   7931  C34 POPE4 108      77.996 120.186  57.758  1.00  0.00           C
ATOM   7934  C35 POPE4 108      78.025 121.366  56.788  1.00  0.00           C
ATOM   7937  C36 POPE4 108      79.466 121.816  56.528  1.00  0.00           C
ATOM   7940  C37 POPE4 108      79.626 122.926  55.498  1.00  0.00           C
ATOM   7943  C38 POPE4 108      81.086 123.356  55.438  1.00  0.00           C
ATOM   7946  C39 POPE4 108      81.355 124.585  54.558  1.00  0.00           C
ATOM   7949 0C31 POPE4 108      82.757 125.137  54.838  1.00  0.00           C
ATOM   7952 1C31 POPE4 108      83.156 126.347  53.988  1.00  0.00           C
ATOM   7955 2C31 POPE4 108      84.496 126.937  54.418  1.00  0.00           C
ATOM   7958 3C31 POPE4 108      85.125 127.900  53.398  1.00  0.00           C
ATOM   7961 4C31 POPE4 108      85.576 127.206  52.108  1.00  0.00           C
ATOM   7964 5C31 POPE4 108      86.555 128.059  51.298  1.00  0.00           C
ATOM   7967 6C31 POPE4 108      86.975 127.397  49.978  1.00  0.00           C
ATOM   7971  NH3 POPE5 109      38.375  54.817  73.668  1.00  0.00           N
ATOM   7975  C12 POPE5 109      38.626  55.477  72.348  1.00  0.00           C
ATOM   7978  C11 POPE5 109      38.176  56.917  72.438  1.00  0.00           C
ATOM   7981  P   POPE5 109      38.025  58.987  70.948  1.00  0.00           P
ATOM   7982  O13 POPE5 109      36.726  59.117  70.268  1.00  0.00           O
ATOM   7983  O14 POPE5 109      38.296  59.706  72.218  1.00  0.00           O
ATOM   7984  O11 POPE5 109      39.196  59.387  69.968  1.00  0.00           O
ATOM   7985  O12 POPE5 109      38.336  57.467  71.138  1.00  0.00           O
ATOM   7986  C1  POPE5 109      38.936  59.607  68.588  1.00  0.00           C
ATOM   7989  C2  POPE5 109      40.186  59.237  67.748  1.00  0.00           C
ATOM   7991  O21 POPE5 109      39.786  59.567  66.408  1.00  0.00           O
ATOM   7992  C21 POPE5 109      39.937  58.866  65.338  1.00  0.00           C
ATOM   7993  O22 POPE5 109      40.336  57.737  65.208  1.00  0.00           O
ATOM   7994  C22 POPE5 109      39.356  59.667  64.168  1.00  0.00           C
ATOM   7997  C3  POPE5 109      40.656  57.797  68.188  1.00  0.00           C
ATOM   8000  O31 POPE5 109      41.525  57.007  67.358  1.00  0.00           O
ATOM   8001  C31 POPE5 109      42.766  57.407  67.148  1.00  0.00           C
ATOM   8002  O32 POPE5 109      43.246  58.467  67.508  1.00  0.00           O
ATOM   8003  C32 POPE5 109      43.515  56.236  66.438  1.00  0.00           C
ATOM   8006  C23 POPE5 109      40.156  59.487  62.858  1.00  0.00           C
ATOM   8009  C24 POPE5 109      41.187  60.607  62.658  1.00  0.00           C
ATOM   8012  C25 POPE5 109      41.665  60.757  61.208  1.00  0.00           C
ATOM   8015  C26 POPE5 109      40.566  61.227  60.238  1.00  0.00           C
ATOM   8018  C27 POPE5 109      41.126  61.577  58.858  1.00  0.00           C
ATOM   8021  C28 POPE5 109      40.025  62.037  57.878  1.00  0.00           C
ATOM   8024  C29 POPE5 109      40.625  62.557  56.598  1.00  0.00           C
ATOM   8026 0C21 POPE5 109      40.466  62.047  55.368  1.00  0.00           C
ATOM   8028 1C21 POPE5 109      39.617  60.847  54.988  1.00  0.00           C
ATOM   8031 2C21 POPE5 109      39.736  60.527  53.488  1.00  0.00           C
ATOM   8034 3C21 POPE5 109      41.116  59.997  53.068  1.00  0.00           C
ATOM   8037 4C21 POPE5 109      41.626  60.657  51.778  1.00  0.00           C
ATOM   8040 5C21 POPE5 109      43.046  60.227  51.358  1.00  0.00           C
ATOM   8043 6C21 POPE5 109      43.165  58.747  50.958  1.00  0.00           C
ATOM   8046 7C21 POPE5 109      44.456  58.487  50.168  1.00  0.00           C
ATOM   8049 8C21 POPE5 109      44.775  57.017  49.878  1.00  0.00           C
ATOM   8053  C33 POPE5 109      45.066  56.297  66.528  1.00  0.00           C
ATOM   8056  C34 POPE5 109      45.895  54.986  66.558  1.00  0.00           C
ATOM   8059  C35 POPE5 109      47.255  55.157  67.288  1.00  0.00           C
ATOM   8062  C36 POPE5 109      48.525  55.447  66.448  1.00  0.00           C
ATOM   8065  C37 POPE5 109      49.676  56.026  67.318  1.00  0.00           C
ATOM   8068  C38 POPE5 109      51.066  56.047  66.638  1.00  0.00           C
ATOM   8071  C39 POPE5 109      52.075  57.037  67.248  1.00  0.00           C
ATOM   8074 0C31 POPE5 109      51.826  58.497  66.838  1.00  0.00           C
ATOM   8077 1C31 POPE5 109      52.956  59.487  67.208  1.00  0.00           C
ATOM   8080 2C31 POPE5 109      52.486  60.937  67.078  1.00  0.00           C
ATOM   8083 3C31 POPE5 109      53.626  61.977  67.088  1.00  0.00           C
ATOM   8086 4C31 POPE5 109      54.336  62.157  65.738  1.00  0.00           C
ATOM   8089 5C31 POPE5 109      54.996  63.537  65.628  1.00  0.00           C
ATOM   8092 6C31 POPE5 109      55.625  63.817  64.258  1.00  0.00           C
ATOM   8096  NH3 POPE6 110      50.246  56.677  23.318  1.00  0.00           N
ATOM   8100  C12 POPE6 110      49.235  57.007  24.388  1.00  0.00           C
ATOM   8103  C11 POPE6 110      49.835  56.887  25.788  1.00  0.00           C
ATOM   8106  P   POPE6 110      49.435  58.127  28.058  1.00  0.00           P
ATOM   8107  O13 POPE6 110      50.916  58.077  28.108  1.00  0.00           O
ATOM   8108  O14 POPE6 110      48.736  59.427  27.968  1.00  0.00           O
ATOM   8109  O11 POPE6 110      48.775  57.247  29.218  1.00  0.00           O
ATOM   8110  O12 POPE6 110      48.906  57.377  26.768  1.00  0.00           O
ATOM   8111  C1  POPE6 110      49.116  57.637  30.568  1.00  0.00           C
ATOM   8114  C2  POPE6 110      48.746  56.597  31.648  1.00  0.00           C
ATOM   8116  O21 POPE6 110      49.336  57.087  32.858  1.00  0.00           O
ATOM   8117  C21 POPE6 110      48.566  57.757  33.688  1.00  0.00           C
ATOM   8118  O22 POPE6 110      47.346  57.857  33.638  1.00  0.00           O
ATOM   8119  C22 POPE6 110      49.477  58.377  34.748  1.00  0.00           C
ATOM   8122  C3  POPE6 110      49.296  55.157  31.358  1.00  0.00           C
ATOM   8125  O31 POPE6 110      50.156  54.617  32.408  1.00  0.00           O
ATOM   8126  C31 POPE6 110      49.505  54.237  33.508  1.00  0.00           C
ATOM   8127  O32 POPE6 110      48.305  54.167  33.658  1.00  0.00           O
ATOM   8128  C32 POPE6 110      50.555  53.997  34.598  1.00  0.00           C
ATOM   8131  C23 POPE6 110      48.766  58.456  36.108  1.00  0.00           C
ATOM   8134  C24 POPE6 110      49.676  58.977  37.228  1.00  0.00           C
ATOM   8137  C25 POPE6 110      49.146  58.657  38.628  1.00  0.00           C
ATOM   8140  C26 POPE6 110      48.016  59.557  39.128  1.00  0.00           C
ATOM   8143  C27 POPE6 110      47.595  59.157  40.558  1.00  0.00           C
ATOM   8146  C28 POPE6 110      46.696  60.207  41.228  1.00  0.00           C
ATOM   8149  C29 POPE6 110      45.776  59.587  42.248  1.00  0.00           C
ATOM   8151 0C21 POPE6 110      46.075  59.227  43.508  1.00  0.00           C
ATOM   8153 1C21 POPE6 110      47.386  59.407  44.228  1.00  0.00           C
ATOM   8156 2C21 POPE6 110      47.125  59.947  45.638  1.00  0.00           C
ATOM   8159 3C21 POPE6 110      48.406  60.007  46.478  1.00  0.00           C
ATOM   8162 4C21 POPE6 110      48.146  60.397  47.938  1.00  0.00           C
ATOM   8165 5C21 POPE6 110      48.076  61.907  48.208  1.00  0.00           C
ATOM   8168 6C21 POPE6 110      47.856  62.197  49.698  1.00  0.00           C
ATOM   8171 7C21 POPE6 110      47.816  63.677  50.078  1.00  0.00           C
ATOM   8174 8C21 POPE6 110      47.386  63.917  51.528  1.00  0.00           C
ATOM   8178  C33 POPE6 110      49.975  53.526  35.948  1.00  0.00           C
ATOM   8181  C34 POPE6 110      50.976  53.707  37.108  1.00  0.00           C
ATOM   8184  C35 POPE6 110      50.926  55.116  37.708  1.00  0.00           C
ATOM   8187  C36 POPE6 110      51.915  55.327  38.868  1.00  0.00           C
ATOM   8190  C37 POPE6 110      51.685  56.687  39.538  1.00  0.00           C
ATOM   8193  C38 POPE6 110      52.516  56.977  40.798  1.00  0.00           C
ATOM   8196  C39 POPE6 110      52.166  58.357  41.378  1.00  0.00           C
ATOM   8199 0C31 POPE6 110      52.426  58.487  42.888  1.00  0.00           C
ATOM   8202 1C31 POPE6 110      52.296  59.937  43.358  1.00  0.00           C
ATOM   8205 2C31 POPE6 110      51.926  60.107  44.838  1.00  0.00           C
ATOM   8208 3C31 POPE6 110      52.775  59.297  45.818  1.00  0.00           C
ATOM   8211 4C31 POPE6 110      51.985  58.137  46.458  1.00  0.00           C
ATOM   8214 5C31 POPE6 110      52.826  57.297  47.428  1.00  0.00           C
ATOM   8217 6C31 POPE6 110      52.005  56.236  48.178  1.00  0.00           C
ATOM   8221  NH3 POPE7 111      96.626  90.046  66.768  1.00  0.00           N
ATOM   8225  C12 POPE7 111      98.055  90.447  66.588  1.00  0.00           C
ATOM   8228  C11 POPE7 111      98.925  89.726  67.608  1.00  0.00           C
ATOM   8231  P   POPE7 111     101.415  89.137  67.738  1.00  0.00           P
ATOM   8232  O13 POPE7 111     102.675  89.887  67.978  1.00  0.00           O
ATOM   8233  O14 POPE7 111     101.016  88.176  68.798  1.00  0.00           O
ATOM   8234  O11 POPE7 111     101.385  88.446  66.338  1.00  0.00           O
ATOM   8235  O12 POPE7 111     100.265  90.227  67.568  1.00  0.00           O
ATOM   8236  C1  POPE7 111     102.276  88.736  65.278  1.00  0.00           C
ATOM   8239  C2  POPE7 111     101.565  89.396  64.088  1.00  0.00           C
ATOM   8241  O21 POPE7 111     102.407  89.297  62.908  1.00  0.00           O
ATOM   8242  C21 POPE7 111     101.805  88.586  61.958  1.00  0.00           C
ATOM   8243  O22 POPE7 111     101.086  87.637  62.168  1.00  0.00           O
ATOM   8244  C22 POPE7 111     102.066  89.216  60.598  1.00  0.00           C
ATOM   8247  C3  POPE7 111     101.275  90.897  64.258  1.00  0.00           C
ATOM   8250  O31 POPE7 111     100.676  91.347  63.028  1.00  0.00           O
ATOM   8251  C31 POPE7 111      99.506  91.937  63.068  1.00  0.00           C
ATOM   8252  O32 POPE7 111      98.977  92.476  64.028  1.00  0.00           O
ATOM   8253  C32 POPE7 111      98.837  91.657  61.728  1.00  0.00           C
ATOM   8256  C23 POPE7 111     101.285  88.416  59.538  1.00  0.00           C
ATOM   8259  C24 POPE7 111     101.206  89.087  58.158  1.00  0.00           C
ATOM   8262  C25 POPE7 111      99.736  89.227  57.728  1.00  0.00           C
ATOM   8265  C26 POPE7 111      99.527  89.585  56.258  1.00  0.00           C
ATOM   8268  C27 POPE7 111      98.036  89.486  55.918  1.00  0.00           C
ATOM   8271  C28 POPE7 111      97.605  90.317  54.708  1.00  0.00           C
ATOM   8274  C29 POPE7 111      97.665  91.797  55.028  1.00  0.00           C
ATOM   8276 0C21 POPE7 111      97.566  92.775  54.128  1.00  0.00           C
ATOM   8278 1C21 POPE7 111      97.355  92.546  52.658  1.00  0.00           C
ATOM   8281 2C21 POPE7 111      97.727  93.756  51.778  1.00  0.00           C
ATOM   8284 3C21 POPE7 111      99.205  94.157  51.858  1.00  0.00           C
ATOM   8287 4C21 POPE7 111      99.576  95.077  50.688  1.00  0.00           C
ATOM   8290 5C21 POPE7 111     100.896  95.846  50.838  1.00  0.00           C
ATOM   8293 6C21 POPE7 111     102.066  95.027  51.388  1.00  0.00           C
ATOM   8296 7C21 POPE7 111     103.396  95.786  51.318  1.00  0.00           C
ATOM   8299 8C21 POPE7 111     104.546  95.107  52.078  1.00  0.00           C
ATOM   8303  C33 POPE7 111      98.265  90.217  61.708  1.00  0.00           C
ATOM   8306  C34 POPE7 111      96.786  90.156  61.358  1.00  0.00           C
ATOM   8309  C35 POPE7 111      96.495  90.266  59.868  1.00  0.00           C
ATOM   8312  C36 POPE7 111      95.005  90.466  59.638  1.00  0.00           C
ATOM   8315  C37 POPE7 111      94.585  90.387  58.178  1.00  0.00           C
ATOM   8318  C38 POPE7 111      93.095  90.695  58.028  1.00  0.00           C
ATOM   8321  C39 POPE7 111      92.505  90.296  56.668  1.00  0.00           C
ATOM   8324 0C31 POPE7 111      93.036  91.187  55.548  1.00  0.00           C
ATOM   8327 1C31 POPE7 111      92.345  90.907  54.208  1.00  0.00           C
ATOM   8330 2C31 POPE7 111      92.126  92.206  53.438  1.00  0.00           C
ATOM   8333 3C31 POPE7 111      91.826  91.996  51.948  1.00  0.00           C
ATOM   8336 4C31 POPE7 111      90.665  91.047  51.648  1.00  0.00           C
ATOM   8339 5C31 POPE7 111      90.156  91.287  50.228  1.00  0.00           C
ATOM   8342 6C31 POPE7 111      89.095  90.296  49.768  1.00  0.00           C
ATOM   8346  NH3 POPE8 112      94.126 113.346  25.378  1.00  0.00           N
ATOM   8350  C12 POPE8 112      93.727 114.766  25.608  1.00  0.00           C
ATOM   8353  C11 POPE8 112      92.206 114.957  25.538  1.00  0.00           C
ATOM   8356  P   POPE8 112      90.367 116.716  25.808  1.00  0.00           P
ATOM   8357  O13 POPE8 112      90.296 118.076  26.408  1.00  0.00           O
ATOM   8358  O14 POPE8 112      89.706 116.557  24.488  1.00  0.00           O
ATOM   8359  O11 POPE8 112      89.816 115.637  26.818  1.00  0.00           O
ATOM   8360  O12 POPE8 112      91.906 116.347  25.688  1.00  0.00           O
ATOM   8361  C1  POPE8 112      88.946 115.897  27.918  1.00  0.00           C
ATOM   8364  C2  POPE8 112      89.715 115.867  29.278  1.00  0.00           C
ATOM   8366  O21 POPE8 112      88.826 115.396  30.328  1.00  0.00           O
ATOM   8367  C21 POPE8 112      89.366 114.626  31.288  1.00  0.00           C
ATOM   8368  O22 POPE8 112      90.507 114.206  31.298  1.00  0.00           O
ATOM   8369  C22 POPE8 112      88.346 114.377  32.418  1.00  0.00           C
ATOM   8372  C3  POPE8 112      90.286 117.287  29.608  1.00  0.00           C
ATOM   8375  O31 POPE8 112      90.917 117.287  30.898  1.00  0.00           O
ATOM   8376  C31 POPE8 112      90.497 118.157  31.798  1.00  0.00           C
ATOM   8377  O32 POPE8 112      89.816 119.146  31.598  1.00  0.00           O
ATOM   8378  C32 POPE8 112      90.917 117.546  33.138  1.00  0.00           C
ATOM   8381  C23 POPE8 112      88.925 113.876  33.788  1.00  0.00           C
ATOM   8384  C24 POPE8 112      88.626 112.397  34.118  1.00  0.00           C
ATOM   8387  C25 POPE8 112      87.765 112.126  35.378  1.00  0.00           C
ATOM   8390  C26 POPE8 112      88.516 111.916  36.708  1.00  0.00           C
ATOM   8393  C27 POPE8 112      87.635 111.177  37.748  1.00  0.00           C
ATOM   8396  C28 POPE8 112      88.335 110.727  39.068  1.00  0.00           C
ATOM   8399  C29 POPE8 112      87.547 109.585  39.708  1.00  0.00           C
ATOM   8401 0C21 POPE8 112      87.426 109.186  40.988  1.00  0.00           C
ATOM   8403 1C21 POPE8 112      88.106 109.657  42.258  1.00  0.00           C
ATOM   8406 2C21 POPE8 112      88.505 108.416  43.108  1.00  0.00           C
ATOM   8409 3C21 POPE8 112      89.065 108.717  44.508  1.00  0.00           C
ATOM   8412 4C21 POPE8 112      89.566 107.427  45.198  1.00  0.00           C
ATOM   8415 5C21 POPE8 112      90.736 107.586  46.188  1.00  0.00           C
ATOM   8418 6C21 POPE8 112      90.356 107.857  47.648  1.00  0.00           C
ATOM   8421 7C21 POPE8 112      91.565 107.756  48.598  1.00  0.00           C
ATOM   8424 8C21 POPE8 112      91.245 108.055  50.058  1.00  0.00           C
ATOM   8428  C33 POPE8 112      90.546 118.346  34.398  1.00  0.00           C
ATOM   8431  C34 POPE8 112      90.356 117.387  35.588  1.00  0.00           C
ATOM   8434  C35 POPE8 112      90.216 118.066  36.958  1.00  0.00           C
ATOM   8437  C36 POPE8 112      88.915 118.866  37.138  1.00  0.00           C
ATOM   8440  C37 POPE8 112      89.036 120.337  36.738  1.00  0.00           C
ATOM   8443  C38 POPE8 112      87.786 121.156  37.078  1.00  0.00           C
ATOM   8446  C39 POPE8 112      87.826 121.856  38.438  1.00  0.00           C
ATOM   8449 0C31 POPE8 112      87.167 121.077  39.578  1.00  0.00           C
ATOM   8452 1C31 POPE8 112      87.146 121.867  40.898  1.00  0.00           C
ATOM   8455 2C31 POPE8 112      86.115 121.296  41.878  1.00  0.00           C
ATOM   8458 3C31 POPE8 112      86.157 121.926  43.278  1.00  0.00           C
ATOM   8461 4C31 POPE8 112      84.876 121.646  44.058  1.00  0.00           C
ATOM   8464 5C31 POPE8 112      84.916 122.106  45.518  1.00  0.00           C
ATOM   8467 6C31 POPE8 112      83.576 121.937  46.228  1.00  0.00           C
ATOM   8471  NH3 POPE9 113       3.666 105.637  67.148  1.00  0.00           N
ATOM   8475  C12 POPE9 113       3.486 107.096  67.418  1.00  0.00           C
ATOM   8478  C11 POPE9 113       3.886 107.877  66.168  1.00  0.00           C
ATOM   8481  P   POPE9 113       4.206 110.256  65.298  1.00  0.00           P
ATOM   8482  O13 POPE9 113       3.656 111.597  65.628  1.00  0.00           O
ATOM   8483  O14 POPE9 113       5.666 110.196  65.078  1.00  0.00           O
ATOM   8484  O11 POPE9 113       3.446 109.677  64.028  1.00  0.00           O
ATOM   8485  O12 POPE9 113       3.756 109.267  66.428  1.00  0.00           O
ATOM   8486  C1  POPE9 113       2.736 110.627  63.218  1.00  0.00           C
ATOM   8489  C2  POPE9 113       2.346 110.027  61.838  1.00  0.00           C
ATOM   8491  O21 POPE9 113       2.376 111.116  60.888  1.00  0.00           O
ATOM   8492  C21 POPE9 113       2.766 110.736  59.678  1.00  0.00           C
ATOM   8493  O22 POPE9 113       3.376 109.717  59.418  1.00  0.00           O
ATOM   8494  C22 POPE9 113       2.226 111.727  58.638  1.00  0.00           C
ATOM   8497  C3  POPE9 113       0.956 109.316  61.818  1.00  0.00           C
ATOM   8500  O31 POPE9 113       0.456 109.165  60.478  1.00  0.00           O
ATOM   8501  C31 POPE9 113       0.436 107.977  59.898  1.00  0.00           C
ATOM   8502  O32 POPE9 113       0.416 106.896  60.458  1.00  0.00           O
ATOM   8503  C32 POPE9 113       0.646 108.227  58.408  1.00  0.00           C
ATOM   8506  C23 POPE9 113       2.336 111.207  57.188  1.00  0.00           C
ATOM   8509  C24 POPE9 113       1.636 112.117  56.168  1.00  0.00           C
ATOM   8512  C25 POPE9 113       1.316 111.467  54.818  1.00  0.00           C
ATOM   8515  C26 POPE9 113       2.536 110.967  54.028  1.00  0.00           C
ATOM   8518  C27 POPE9 113       2.226 110.746  52.528  1.00  0.00           C
ATOM   8521  C28 POPE9 113       3.286 109.927  51.748  1.00  0.00           C
ATOM   8524  C29 POPE9 113       4.666 110.507  51.848  1.00  0.00           C
ATOM   8526 0C21 POPE9 113       5.716 110.286  51.028  1.00  0.00           C
ATOM   8528 1C21 POPE9 113       5.766 109.346  49.838  1.00  0.00           C
ATOM   8531 2C21 POPE9 113       6.396 108.026  50.318  1.00  0.00           C
ATOM   8534 3C21 POPE9 113       6.756 106.996  49.238  1.00  0.00           C
ATOM   8537 4C21 POPE9 113       7.306 105.757  49.948  1.00  0.00           C
ATOM   8540 5C21 POPE9 113       7.676 104.547  49.088  1.00  0.00           C
ATOM   8543 6C21 POPE9 113       8.066 103.386  50.028  1.00  0.00           C
ATOM   8546 7C21 POPE9 113       8.296 102.066  49.298  1.00  0.00           C
ATOM   8549 8C21 POPE9 113       8.836 100.967  50.228  1.00  0.00           C
ATOM   8553  C33 POPE9 113       0.026 107.166  57.478  1.00  0.00           C
ATOM   8556  C34 POPE9 113       0.406 107.416  56.018  1.00  0.00           C
ATOM   8559  C35 POPE9 113       1.916 107.327  55.788  1.00  0.00           C
ATOM   8562  C36 POPE9 113       2.326 107.007  54.358  1.00  0.00           C
ATOM   8565  C37 POPE9 113       3.856 106.956  54.248  1.00  0.00           C
ATOM   8568  C38 POPE9 113       4.396 105.867  53.308  1.00  0.00           C
ATOM   8571  C39 POPE9 113       5.806 105.396  53.698  1.00  0.00           C
ATOM   8574 0C31 POPE9 113       6.906 106.457  53.558  1.00  0.00           C
ATOM   8577 1C31 POPE9 113       8.206 106.147  54.318  1.00  0.00           C
ATOM   8580 2C31 POPE9 113       9.016 104.946  53.818  1.00  0.00           C
ATOM   8583 3C31 POPE9 113       8.446 103.586  54.258  1.00  0.00           C
ATOM   8586 4C31 POPE9 113       9.466 102.686  54.968  1.00  0.00           C
ATOM   8589 5C31 POPE9 113       8.806 101.427  55.538  1.00  0.00           C
ATOM   8592 6C31 POPE9 113       9.706 100.657  56.518  1.00  0.00           C
ATOM   8596  NH3 POPE  114      21.595  12.547  67.078  1.00  0.00           N
ATOM   8600  C12 POPE  114      23.076  12.277  67.228  1.00  0.00           C
ATOM   8603  C11 POPE  114      23.806  12.607  65.928  1.00  0.00           C
ATOM   8606  P   POPE  114      26.356  12.857  65.278  1.00  0.00           P
ATOM   8607  O13 POPE  114      26.646  14.137  65.938  1.00  0.00           O
ATOM   8608  O14 POPE  114      27.425  11.847  65.198  1.00  0.00           O
ATOM   8609  O11 POPE  114      25.766  13.027  63.808  1.00  0.00           O
ATOM   8610  O12 POPE  114      25.156  12.187  66.058  1.00  0.00           O
ATOM   8611  C1  POPE  114      25.345  11.827  63.128  1.00  0.00           C
ATOM   8614  C2  POPE  114      25.536  11.867  61.588  1.00  0.00           C
ATOM   8616  O21 POPE  114      24.616  10.867  61.058  1.00  0.00           O
ATOM   8617  C21 POPE  114      24.025  11.247  59.938  1.00  0.00           C
ATOM   8618  O22 POPE  114      24.176  12.327  59.398  1.00  0.00           O
ATOM   8619  C22 POPE  114      23.186  10.127  59.318  1.00  0.00           C
ATOM   8622  C3  POPE  114      27.006  11.577  61.148  1.00  0.00           C
ATOM   8625  O31 POPE  114      27.066  10.847  59.888  1.00  0.00           O
ATOM   8626  C31 POPE  114      27.076  11.617  58.798  1.00  0.00           C
ATOM   8627  O32 POPE  114      27.396  12.787  58.748  1.00  0.00           O
ATOM   8628  C32 POPE  114      26.576  10.767  57.618  1.00  0.00           C
ATOM   8631  C23 POPE  114      22.416  10.657  58.078  1.00  0.00           C
ATOM   8634  C24 POPE  114      21.776   9.597  57.158  1.00  0.00           C
ATOM   8637  C25 POPE  114      22.775   8.667  56.448  1.00  0.00           C
ATOM   8640  C26 POPE  114      22.416   8.367  54.968  1.00  0.00           C
ATOM   8643  C27 POPE  114      23.146   7.127  54.428  1.00  0.00           C
ATOM   8646  C28 POPE  114      23.076   6.947  52.888  1.00  0.00           C
ATOM   8649  C29 POPE  114      24.366   7.307  52.178  1.00  0.00           C
ATOM   8651 0C21 POPE  114      24.595   7.247  50.858  1.00  0.00           C
ATOM   8653 1C21 POPE  114      23.646   6.837  49.748  1.00  0.00           C
ATOM   8656 2C21 POPE  114      23.505   7.987  48.728  1.00  0.00           C
ATOM   8659 3C21 POPE  114      22.766   7.637  47.418  1.00  0.00           C
ATOM   8662 4C21 POPE  114      22.726   8.857  46.478  1.00  0.00           C
ATOM   8665 5C21 POPE  114      21.656   8.797  45.368  1.00  0.00           C
ATOM   8668 6C21 POPE  114      20.296   9.357  45.798  1.00  0.00           C
ATOM   8671 7C21 POPE  114      19.796  10.477  44.858  1.00  0.00           C
ATOM   8674 8C21 POPE  114      18.435  11.057  45.258  1.00  0.00           C
ATOM   8678  C33 POPE  114      26.806  11.397  56.238  1.00  0.00           C
ATOM   8681  C34 POPE  114      25.706  11.017  55.228  1.00  0.00           C
ATOM   8684  C35 POPE  114      25.996  11.647  53.868  1.00  0.00           C
ATOM   8687  C36 POPE  114      25.076  11.207  52.728  1.00  0.00           C
ATOM   8690  C37 POPE  114      25.766  11.487  51.388  1.00  0.00           C
ATOM   8693  C38 POPE  114      24.976  11.067  50.158  1.00  0.00           C
ATOM   8696  C39 POPE  114      23.786  11.967  49.818  1.00  0.00           C
ATOM   8699 0C31 POPE  114      23.726  12.227  48.308  1.00  0.00           C
ATOM   8702 1C31 POPE  114      22.425  12.897  47.838  1.00  0.00           C
ATOM   8705 2C31 POPE  114      22.466  13.237  46.338  1.00  0.00           C
ATOM   8708 3C31 POPE  114      23.426  14.387  46.018  1.00  0.00           C
ATOM   8711 4C31 POPE  114      23.526  14.687  44.518  1.00  0.00           C
ATOM   8714 5C31 POPE  114      24.326  15.967  44.248  1.00  0.00           C
ATOM   8717 6C31 POPE  114      24.426  16.317  42.758  1.00  0.00           C
ATOM   8721  NH3 POPE  115      88.246 103.036  23.628  1.00  0.00           N
ATOM   8725  C12 POPE  115      88.867 101.856  24.318  1.00  0.00           C
ATOM   8728  C11 POPE  115      90.415 101.977  24.388  1.00  0.00           C
ATOM   8731  P   POPE  115      90.846  99.445  24.888  1.00  0.00           P
ATOM   8732  O13 POPE  115      91.875  98.607  25.548  1.00  0.00           O
ATOM   8733  O14 POPE  115      90.786  99.237  23.418  1.00  0.00           O
ATOM   8734  O11 POPE  115      89.456  99.206  25.538  1.00  0.00           O
ATOM   8735  O12 POPE  115      91.066 100.976  25.178  1.00  0.00           O
ATOM   8736  C1  POPE  115      89.305  98.876  26.918  1.00  0.00           C
ATOM   8739  C2  POPE  115      88.846 100.037  27.858  1.00  0.00           C
ATOM   8741  O21 POPE  115      87.535 100.526  27.498  1.00  0.00           O
ATOM   8742  C21 POPE  115      86.826 101.166  28.438  1.00  0.00           C
ATOM   8743  O22 POPE  115      86.115 102.136  28.228  1.00  0.00           O
ATOM   8744  C22 POPE  115      86.896 100.536  29.818  1.00  0.00           C
ATOM   8747  C3  POPE  115      89.845 101.217  28.008  1.00  0.00           C
ATOM   8750  O31 POPE  115      89.596 101.877  29.268  1.00  0.00           O
ATOM   8751  C31 POPE  115      89.286 103.166  29.248  1.00  0.00           C
ATOM   8752  O32 POPE  115      89.186 103.866  28.258  1.00  0.00           O
ATOM   8753  C32 POPE  115      88.896 103.596  30.678  1.00  0.00           C
ATOM   8756  C23 POPE  115      85.905 101.207  30.798  1.00  0.00           C
ATOM   8759  C24 POPE  115      85.896 100.547  32.168  1.00  0.00           C
ATOM   8762  C25 POPE  115      85.686  99.036  32.088  1.00  0.00           C
ATOM   8765  C26 POPE  115      85.216  98.476  33.428  1.00  0.00           C
ATOM   8768  C27 POPE  115      85.105  96.956  33.428  1.00  0.00           C
ATOM   8771  C28 POPE  115      84.235  96.436  34.578  1.00  0.00           C
ATOM   8774  C29 POPE  115      84.696  96.945  35.928  1.00  0.00           C
ATOM   8776 0C21 POPE  115      85.025  96.177  36.978  1.00  0.00           C
ATOM   8778 1C21 POPE  115      84.965  94.677  36.938  1.00  0.00           C
ATOM   8781 2C21 POPE  115      85.236  93.967  38.268  1.00  0.00           C
ATOM   8784 3C21 POPE  115      84.165  94.227  39.348  1.00  0.00           C
ATOM   8787 4C21 POPE  115      84.615  95.116  40.518  1.00  0.00           C
ATOM   8790 5C21 POPE  115      86.005  94.726  41.068  1.00  0.00           C
ATOM   8793 6C21 POPE  115      86.185  95.016  42.558  1.00  0.00           C
ATOM   8796 7C21 POPE  115      87.625  94.857  43.028  1.00  0.00           C
ATOM   8799 8C21 POPE  115      87.745  94.827  44.548  1.00  0.00           C
ATOM   8803  C33 POPE  115      89.667 104.827  31.178  1.00  0.00           C
ATOM   8806  C34 POPE  115      89.055 105.447  32.448  1.00  0.00           C
ATOM   8809  C35 POPE  115      89.235 104.647  33.748  1.00  0.00           C
ATOM   8812  C36 POPE  115      90.676 104.566  34.288  1.00  0.00           C
ATOM   8815  C37 POPE  115      90.676 104.137  35.758  1.00  0.00           C
ATOM   8818  C38 POPE  115      91.966 103.446  36.218  1.00  0.00           C
ATOM   8821  C39 POPE  115      91.805 102.756  37.578  1.00  0.00           C
ATOM   8824 0C31 POPE  115      92.736 101.557  37.788  1.00  0.00           C
ATOM   8827 1C31 POPE  115      92.386 100.816  39.078  1.00  0.00           C
ATOM   8830 2C31 POPE  115      93.236  99.566  39.378  1.00  0.00           C
ATOM   8833 3C31 POPE  115      93.095  99.165  40.848  1.00  0.00           C
ATOM   8836 4C31 POPE  115      93.306  97.686  41.168  1.00  0.00           C
ATOM   8839 5C31 POPE  115      93.066  97.416  42.668  1.00  0.00           C
ATOM   8842 6C31 POPE  115      92.915  95.937  43.008  1.00  0.00           C
ATOM   8846  NH3 POPE  116      93.906 128.799  26.238  1.00  0.00           N
ATOM   8850  C12 POPE  116      94.755 129.090  27.448  1.00  0.00           C
ATOM   8853  C11 POPE  116      96.255 129.178  27.108  1.00  0.00           C
ATOM   8856  P   POPE  116      98.545 129.360  28.328  1.00  0.00           P
ATOM   8857  O13 POPE  116      98.715 128.160  29.178  1.00  0.00           O
ATOM   8858  O14 POPE  116      99.095 129.380  26.958  1.00  0.00           O
ATOM   8859  O11 POPE  116      99.076 130.678  29.018  1.00  0.00           O
ATOM   8860  O12 POPE  116      96.986 129.678  28.228  1.00  0.00           O
ATOM   8861  C1  POPE  116      99.546 130.779  30.358  1.00  0.00           C
ATOM   8864  C2  POPE  116      98.505 131.530  31.228  1.00  0.00           C
ATOM   8866  O21 POPE  116      99.195 132.208  32.308  1.00  0.00           O
ATOM   8867  C21 POPE  116      98.456 132.928  33.138  1.00  0.00           C
ATOM   8868  O22 POPE  116      97.326 133.340  32.928  1.00  0.00           O
ATOM   8869  C22 POPE  116      99.266 133.120  34.438  1.00  0.00           C
ATOM   8872  C3  POPE  116      97.386 130.560  31.728  1.00  0.00           C
ATOM   8875  O31 POPE  116      97.687 130.040  33.028  1.00  0.00           O
ATOM   8876  C31 POPE  116      97.757 128.729  33.238  1.00  0.00           C
ATOM   8877  O32 POPE  116      97.675 127.859  32.388  1.00  0.00           O
ATOM   8878  C32 POPE  116      97.836 128.500  34.738  1.00  0.00           C
ATOM   8881  C23 POPE  116      98.486 132.980  35.768  1.00  0.00           C
ATOM   8884  C24 POPE  116      99.396 132.959  37.008  1.00  0.00           C
ATOM   8887  C25 POPE  116      98.846 132.129  38.188  1.00  0.00           C
ATOM   8890  C26 POPE  116      98.256 132.910  39.368  1.00  0.00           C
ATOM   8893  C27 POPE  116      98.016 131.970  40.568  1.00  0.00           C
ATOM   8896  C28 POPE  116      97.646 132.670  41.898  1.00  0.00           C
ATOM   8899  C29 POPE  116      96.166 132.859  42.108  1.00  0.00           C
ATOM   8901 0C21 POPE  116      95.426 132.339  43.098  1.00  0.00           C
ATOM   8903 1C21 POPE  116      95.896 131.400  44.198  1.00  0.00           C
ATOM   8906 2C21 POPE  116      94.755 130.499  44.738  1.00  0.00           C
ATOM   8909 3C21 POPE  116      95.175 129.030  44.998  1.00  0.00           C
ATOM   8912 4C21 POPE  116      93.946 128.180  45.368  1.00  0.00           C
ATOM   8915 5C21 POPE  116      94.176 126.657  45.398  1.00  0.00           C
ATOM   8918 6C21 POPE  116      94.807 126.126  46.688  1.00  0.00           C
ATOM   8921 7C21 POPE  116      94.496 124.647  46.928  1.00  0.00           C
ATOM   8924 8C21 POPE  116      95.105 124.076  48.208  1.00  0.00           C
ATOM   8928  C33 POPE  116      99.117 129.009  35.448  1.00  0.00           C
ATOM   8931  C34 POPE  116      98.995 128.799  36.968  1.00  0.00           C
ATOM   8934  C35 POPE  116      99.316 127.357  37.368  1.00  0.00           C
ATOM   8937  C36 POPE  116      98.645 126.907  38.678  1.00  0.00           C
ATOM   8940  C37 POPE  116      99.426 125.846  39.468  1.00  0.00           C
ATOM   8943  C38 POPE  116     100.005 126.387  40.778  1.00  0.00           C
ATOM   8946  C39 POPE  116     101.235 127.287  40.588  1.00  0.00           C
ATOM   8949 0C31 POPE  116     102.566 126.576  40.898  1.00  0.00           C
ATOM   8952 1C31 POPE  116     103.505 126.467  39.688  1.00  0.00           C
ATOM   8955 2C31 POPE  116     104.636 125.436  39.878  1.00  0.00           C
ATOM   8958 3C31 POPE  116     105.376 125.566  41.218  1.00  0.00           C
ATOM   8961 4C31 POPE  116     106.456 124.487  41.358  1.00  0.00           C
ATOM   8964 5C31 POPE  116     107.167 124.487  42.718  1.00  0.00           C
ATOM   8967 6C31 POPE  116     108.195 123.367  42.828  1.00  0.00           C
ATOM   8971  NH3 POPE  117      59.477   6.627  67.428  1.00  0.00           N
ATOM   8975  C12 POPE  117      59.016   6.017  66.118  1.00  0.00           C
ATOM   8978  C11 POPE  117      58.966   4.477  66.178  1.00  0.00           C
ATOM   8981  P   POPE  117      58.796   3.007  63.918  1.00  0.00           P
ATOM   8982  O13 POPE  117      60.275   3.047  63.888  1.00  0.00           O
ATOM   8983  O14 POPE  117      58.136   1.687  64.028  1.00  0.00           O
ATOM   8984  O11 POPE  117      58.185   3.707  62.658  1.00  0.00           O
ATOM   8985  O12 POPE  117      58.265   3.967  65.048  1.00  0.00           O
ATOM   8986  C1  POPE  117      58.876   3.837  61.428  1.00  0.00           C
ATOM   8989  C2  POPE  117      58.536   2.697  60.438  1.00  0.00           C
ATOM   8991  O21 POPE  117      59.466   2.817  59.338  1.00  0.00           O
ATOM   8992  C21 POPE  117      59.916   1.687  58.868  1.00  0.00           C
ATOM   8993  O22 POPE  117      59.695   0.567  59.298  1.00  0.00           O
ATOM   8994  C22 POPE  117      60.797   1.967  57.648  1.00  0.00           C
ATOM   8997  C3  POPE  117      57.066   2.797  59.928  1.00  0.00           C
ATOM   9000  O31 POPE  117      56.616   1.617  59.218  1.00  0.00           O
ATOM   9001  C31 POPE  117      56.415   1.737  57.888  1.00  0.00           C
ATOM   9002  O32 POPE  117      56.595   2.727  57.228  1.00  0.00           O
ATOM   9003  C32 POPE  117      56.005   0.367  57.318  1.00  0.00           C
ATOM   9006  C23 POPE  117      61.215   0.647  56.978  1.00  0.00           C
ATOM   9009  C24 POPE  117      62.176   0.847  55.798  1.00  0.00           C
ATOM   9012  C25 POPE  117      61.506   1.477  54.578  1.00  0.00           C
ATOM   9015  C26 POPE  117      62.516   1.827  53.478  1.00  0.00           C
ATOM   9018  C27 POPE  117      61.845   2.567  52.308  1.00  0.00           C
ATOM   9021  C28 POPE  117      62.856   3.117  51.288  1.00  0.00           C
ATOM   9024  C29 POPE  117      62.166   3.997  50.278  1.00  0.00           C
ATOM   9026 0C21 POPE  117      62.176   3.867  48.938  1.00  0.00           C
ATOM   9028 1C21 POPE  117      62.886   2.827  48.118  1.00  0.00           C
ATOM   9031 2C21 POPE  117      64.375   3.107  47.858  1.00  0.00           C
ATOM   9034 3C21 POPE  117      64.735   4.537  47.398  1.00  0.00           C
ATOM   9037 4C21 POPE  117      65.076   5.467  48.578  1.00  0.00           C
ATOM   9040 5C21 POPE  117      65.757   6.777  48.188  1.00  0.00           C
ATOM   9043 6C21 POPE  117      64.786   7.857  47.708  1.00  0.00           C
ATOM   9046 7C21 POPE  117      65.485   9.217  47.568  1.00  0.00           C
ATOM   9049 8C21 POPE  117      64.595  10.317  46.998  1.00  0.00           C
ATOM   9053  C33 POPE  117      55.226   0.457  55.988  1.00  0.00           C
ATOM   9056  C34 POPE  117      54.786  -0.933  55.498  1.00  0.00           C
ATOM   9059  C35 POPE  117      53.866  -0.913  54.258  1.00  0.00           C
ATOM   9062  C36 POPE  117      54.596  -0.773  52.918  1.00  0.00           C
ATOM   9065  C37 POPE  117      53.626  -0.873  51.728  1.00  0.00           C
ATOM   9068  C38 POPE  117      54.296  -0.603  50.368  1.00  0.00           C
ATOM   9071  C39 POPE  117      53.265  -0.313  49.258  1.00  0.00           C
ATOM   9074 0C31 POPE  117      53.906   0.307  48.008  1.00  0.00           C
ATOM   9077 1C31 POPE  117      52.935   1.257  47.278  1.00  0.00           C
ATOM   9080 2C31 POPE  117      53.596   2.167  46.228  1.00  0.00           C
ATOM   9083 3C31 POPE  117      54.736   3.007  46.798  1.00  0.00           C
ATOM   9086 4C31 POPE  117      54.946   4.357  46.098  1.00  0.00           C
ATOM   9089 5C31 POPE  117      56.116   5.137  46.708  1.00  0.00           C
ATOM   9092 6C31 POPE  117      56.257   6.557  46.158  1.00  0.00           C
ATOM   9096  NH3 POPE  118      34.095  91.256  68.848  1.00  0.00           N
ATOM   9100  C12 POPE  118      34.956  90.046  68.678  1.00  0.00           C
ATOM   9103  C11 POPE  118      34.726  88.977  69.748  1.00  0.00           C
ATOM   9106  P   POPE  118      36.985  87.677  69.938  1.00  0.00           P
ATOM   9107  O13 POPE  118      37.525  86.366  69.498  1.00  0.00           O
ATOM   9108  O14 POPE  118      37.145  88.036  71.368  1.00  0.00           O
ATOM   9109  O11 POPE  118      37.706  88.777  69.028  1.00  0.00           O
ATOM   9110  O12 POPE  118      35.485  87.817  69.458  1.00  0.00           O
ATOM   9111  C1  POPE  118      37.775  88.367  67.648  1.00  0.00           C
ATOM   9114  C2  POPE  118      38.106  89.517  66.678  1.00  0.00           C
ATOM   9116  O21 POPE  118      38.176  88.876  65.398  1.00  0.00           O
ATOM   9117  C21 POPE  118      37.015  88.656  64.798  1.00  0.00           C
ATOM   9118  O22 POPE  118      35.966  89.216  65.078  1.00  0.00           O
ATOM   9119  C22 POPE  118      37.185  87.586  63.708  1.00  0.00           C
ATOM   9122  C3  POPE  118      39.466  90.156  67.098  1.00  0.00           C
ATOM   9125  O31 POPE  118      39.765  91.427  66.478  1.00  0.00           O
ATOM   9126  C31 POPE  118      40.435  91.557  65.308  1.00  0.00           C
ATOM   9127  O32 POPE  118      40.836  92.637  64.908  1.00  0.00           O
ATOM   9128  C32 POPE  118      40.516  90.256  64.478  1.00  0.00           C
ATOM   9131  C23 POPE  118      37.026  88.137  62.268  1.00  0.00           C
ATOM   9134  C24 POPE  118      37.156  87.056  61.178  1.00  0.00           C
ATOM   9137  C25 POPE  118      37.275  87.597  59.738  1.00  0.00           C
ATOM   9140  C26 POPE  118      36.036  88.346  59.188  1.00  0.00           C
ATOM   9143  C27 POPE  118      36.116  88.547  57.658  1.00  0.00           C
ATOM   9146  C28 POPE  118      34.746  88.547  56.938  1.00  0.00           C
ATOM   9149  C29 POPE  118      33.946  89.817  57.068  1.00  0.00           C
ATOM   9151 0C21 POPE  118      33.305  90.456  56.068  1.00  0.00           C
ATOM   9153 1C21 POPE  118      33.246  89.997  54.628  1.00  0.00           C
ATOM   9156 2C21 POPE  118      32.055  90.536  53.788  1.00  0.00           C
ATOM   9159 3C21 POPE  118      32.275  91.926  53.178  1.00  0.00           C
ATOM   9162 4C21 POPE  118      31.196  92.317  52.168  1.00  0.00           C
ATOM   9165 5C21 POPE  118      31.505  91.887  50.718  1.00  0.00           C
ATOM   9168 6C21 POPE  118      32.356  92.915  49.938  1.00  0.00           C
ATOM   9171 7C21 POPE  118      32.546  92.546  48.468  1.00  0.00           C
ATOM   9174 8C21 POPE  118      33.215  93.647  47.638  1.00  0.00           C
ATOM   9178  C33 POPE  118      41.476  90.256  63.268  1.00  0.00           C
ATOM   9181  C34 POPE  118      41.246  88.987  62.428  1.00  0.00           C
ATOM   9184  C35 POPE  118      41.866  89.057  61.028  1.00  0.00           C
ATOM   9187  C36 POPE  118      43.356  88.707  60.958  1.00  0.00           C
ATOM   9190  C37 POPE  118      43.785  88.866  59.498  1.00  0.00           C
ATOM   9193  C38 POPE  118      45.296  88.866  59.218  1.00  0.00           C
ATOM   9196  C39 POPE  118      45.546  89.227  57.748  1.00  0.00           C
ATOM   9199 0C31 POPE  118      47.015  89.426  57.418  1.00  0.00           C
ATOM   9202 1C31 POPE  118      47.156  90.217  56.108  1.00  0.00           C
ATOM   9205 2C31 POPE  118      48.585  90.317  55.598  1.00  0.00           C
ATOM   9208 3C31 POPE  118      49.526  91.126  56.498  1.00  0.00           C
ATOM   9211 4C31 POPE  118      50.906  90.477  56.608  1.00  0.00           C
ATOM   9214 5C31 POPE  118      51.906  91.327  57.378  1.00  0.00           C
ATOM   9217 6C31 POPE  118      53.246  90.637  57.538  1.00  0.00           C
ATOM   9221  NH3 POPE  119      34.625  50.617  20.738  1.00  0.00           N
ATOM   9225  C12 POPE  119      35.906  50.727  21.518  1.00  0.00           C
ATOM   9228  C11 POPE  119      35.595  50.687  23.018  1.00  0.00           C
ATOM   9231  P   POPE  119      36.966  50.357  25.168  1.00  0.00           P
ATOM   9232  O13 POPE  119      35.595  50.177  25.738  1.00  0.00           O
ATOM   9233  O14 POPE  119      37.696  49.117  24.878  1.00  0.00           O
ATOM   9234  O11 POPE  119      37.866  51.366  26.018  1.00  0.00           O
ATOM   9235  O12 POPE  119      36.735  51.067  23.778  1.00  0.00           O
ATOM   9236  C1  POPE  119      37.475  51.687  27.358  1.00  0.00           C
ATOM   9239  C2  POPE  119      38.606  52.237  28.298  1.00  0.00           C
ATOM   9241  O21 POPE  119      38.116  52.076  29.628  1.00  0.00           O
ATOM   9242  C21 POPE  119      38.976  51.817  30.598  1.00  0.00           C
ATOM   9243  O22 POPE  119      40.186  51.787  30.518  1.00  0.00           O
ATOM   9244  C22 POPE  119      38.185  51.627  31.888  1.00  0.00           C
ATOM   9247  C3  POPE  119      38.956  53.747  28.108  1.00  0.00           C
ATOM   9250  O31 POPE  119      39.816  54.197  29.198  1.00  0.00           O
ATOM   9251  C31 POPE  119      39.406  55.197  29.968  1.00  0.00           C
ATOM   9252  O32 POPE  119      38.866  56.197  29.538  1.00  0.00           O
ATOM   9253  C32 POPE  119      39.685  54.916  31.448  1.00  0.00           C
ATOM   9256  C23 POPE  119      39.016  51.737  33.178  1.00  0.00           C
ATOM   9259  C24 POPE  119      38.086  51.547  34.388  1.00  0.00           C
ATOM   9262  C25 POPE  119      38.836  51.157  35.668  1.00  0.00           C
ATOM   9265  C26 POPE  119      39.305  49.697  35.618  1.00  0.00           C
ATOM   9268  C27 POPE  119      40.566  49.417  36.448  1.00  0.00           C
ATOM   9271  C28 POPE  119      41.336  48.217  35.878  1.00  0.00           C
ATOM   9274  C29 POPE  119      42.665  47.797  36.458  1.00  0.00           C
ATOM   9276 0C21 POPE  119      43.445  48.267  37.448  1.00  0.00           C
ATOM   9278 1C21 POPE  119      43.265  49.427  38.398  1.00  0.00           C
ATOM   9281 2C21 POPE  119      43.185  48.897  39.838  1.00  0.00           C
ATOM   9284 3C21 POPE  119      43.185  50.007  40.888  1.00  0.00           C
ATOM   9287 4C21 POPE  119      43.016  49.427  42.298  1.00  0.00           C
ATOM   9290 5C21 POPE  119      42.226  50.337  43.238  1.00  0.00           C
ATOM   9293 6C21 POPE  119      41.566  49.547  44.368  1.00  0.00           C
ATOM   9296 7C21 POPE  119      40.616  50.397  45.188  1.00  0.00           C
ATOM   9299 8C21 POPE  119      39.856  49.607  46.248  1.00  0.00           C
ATOM   9303  C33 POPE  119      39.786  56.157  32.358  1.00  0.00           C
ATOM   9306  C34 POPE  119      39.196  55.917  33.758  1.00  0.00           C
ATOM   9309  C35 POPE  119      40.246  55.647  34.838  1.00  0.00           C
ATOM   9312  C36 POPE  119      39.617  55.267  36.178  1.00  0.00           C
ATOM   9315  C37 POPE  119      40.665  55.157  37.298  1.00  0.00           C
ATOM   9318  C38 POPE  119      40.146  54.557  38.618  1.00  0.00           C
ATOM   9321  C39 POPE  119      39.835  53.067  38.498  1.00  0.00           C
ATOM   9324 0C31 POPE  119      39.575  52.377  39.848  1.00  0.00           C
ATOM   9327 1C31 POPE  119      39.426  50.857  39.688  1.00  0.00           C
ATOM   9330 2C31 POPE  119      39.176  50.116  41.018  1.00  0.00           C
ATOM   9333 3C31 POPE  119      37.906  49.257  41.028  1.00  0.00           C
ATOM   9336 4C31 POPE  119      37.976  47.997  40.138  1.00  0.00           C
ATOM   9339 5C31 POPE  119      36.716  47.137  40.278  1.00  0.00           C
ATOM   9342 6C31 POPE  119      36.755  45.847  39.468  1.00  0.00           C
ATOM   9346  NH3 POPE  120      69.536  85.067  70.128  1.00  0.00           N
ATOM   9350  C12 POPE  120      69.146  86.417  69.608  1.00  0.00           C
ATOM   9353  C11 POPE  120      70.165  86.937  68.608  1.00  0.00           C
ATOM   9356  P   POPE  120      70.337  89.286  67.428  1.00  0.00           P
ATOM   9357  O13 POPE  120      69.547  90.436  67.918  1.00  0.00           O
ATOM   9358  O14 POPE  120      71.727  89.107  67.878  1.00  0.00           O
ATOM   9359  O11 POPE  120      70.316  89.276  65.858  1.00  0.00           O
ATOM   9360  O12 POPE  120      69.555  87.977  67.838  1.00  0.00           O
ATOM   9361  C1  POPE  120      70.545  88.166  65.008  1.00  0.00           C
ATOM   9364  C2  POPE  120      71.446  88.607  63.818  1.00  0.00           C
ATOM   9366  O21 POPE  120      71.816  87.457  63.018  1.00  0.00           O
ATOM   9367  C21 POPE  120      70.956  86.956  62.108  1.00  0.00           C
ATOM   9368  O22 POPE  120      70.976  85.797  61.758  1.00  0.00           O
ATOM   9369  C22 POPE  120      70.015  87.966  61.478  1.00  0.00           C
ATOM   9372  C3  POPE  120      72.696  89.377  64.348  1.00  0.00           C
ATOM   9375  O31 POPE  120      73.716  89.757  63.388  1.00  0.00           O
ATOM   9376  C31 POPE  120      73.415  90.326  62.238  1.00  0.00           C
ATOM   9377  O32 POPE  120      72.345  90.326  61.668  1.00  0.00           O
ATOM   9378  C32 POPE  120      74.625  91.126  61.758  1.00  0.00           C
ATOM   9381  C23 POPE  120      69.206  87.397  60.298  1.00  0.00           C
ATOM   9384  C24 POPE  120      68.345  88.507  59.698  1.00  0.00           C
ATOM   9387  C25 POPE  120      67.706  88.176  58.348  1.00  0.00           C
ATOM   9390  C26 POPE  120      68.695  88.327  57.178  1.00  0.00           C
ATOM   9393  C27 POPE  120      67.977  88.476  55.838  1.00  0.00           C
ATOM   9396  C28 POPE  120      68.835  89.057  54.708  1.00  0.00           C
ATOM   9399  C29 POPE  120      69.905  88.096  54.288  1.00  0.00           C
ATOM   9401 0C21 POPE  120      70.915  88.346  53.438  1.00  0.00           C
ATOM   9403 1C21 POPE  120      71.225  89.666  52.778  1.00  0.00           C
ATOM   9406 2C21 POPE  120      72.735  89.946  52.798  1.00  0.00           C
ATOM   9409 3C21 POPE  120      73.536  89.067  51.818  1.00  0.00           C
ATOM   9412 4C21 POPE  120      75.056  89.176  51.988  1.00  0.00           C
ATOM   9415 5C21 POPE  120      75.586  88.526  53.288  1.00  0.00           C
ATOM   9418 6C21 POPE  120      75.415  86.996  53.338  1.00  0.00           C
ATOM   9421 7C21 POPE  120      76.036  86.366  54.578  1.00  0.00           C
ATOM   9424 8C21 POPE  120      76.015  84.836  54.578  1.00  0.00           C
ATOM   9428  C33 POPE  120      74.196  92.287  60.818  1.00  0.00           C
ATOM   9431  C34 POPE  120      75.206  93.446  60.758  1.00  0.00           C
ATOM   9434  C35 POPE  120      76.556  93.066  60.148  1.00  0.00           C
ATOM   9437  C36 POPE  120      76.556  93.106  58.618  1.00  0.00           C
ATOM   9440  C37 POPE  120      77.695  92.257  58.058  1.00  0.00           C
ATOM   9443  C38 POPE  120      78.005  92.506  56.588  1.00  0.00           C
ATOM   9446  C39 POPE  120      79.235  91.706  56.148  1.00  0.00           C
ATOM   9449 0C31 POPE  120      78.945  90.337  55.538  1.00  0.00           C
ATOM   9452 1C31 POPE  120      80.196  89.437  55.548  1.00  0.00           C
ATOM   9455 2C31 POPE  120      80.616  88.906  54.168  1.00  0.00           C
ATOM   9458 3C31 POPE  120      79.646  87.857  53.608  1.00  0.00           C
ATOM   9461 4C31 POPE  120      79.935  87.527  52.138  1.00  0.00           C
ATOM   9464 5C31 POPE  120      78.875  86.597  51.528  1.00  0.00           C
ATOM   9467 6C31 POPE  120      79.155  86.256  50.068  1.00  0.00           C
ATOM   9471  NH3 POPE  121      83.937 125.727  68.048  1.00  0.00           N
ATOM   9475  C12 POPE  121      85.236 126.067  67.358  1.00  0.00           C
ATOM   9478  C11 POPE  121      86.197 126.887  68.228  1.00  0.00           C
ATOM   9481  P   POPE  121      88.806 126.757  68.098  1.00  0.00           P
ATOM   9482  O13 POPE  121      89.387 127.910  68.788  1.00  0.00           O
ATOM   9483  O14 POPE  121      88.636 125.507  68.868  1.00  0.00           O
ATOM   9484  O11 POPE  121      89.715 126.387  66.848  1.00  0.00           O
ATOM   9485  O12 POPE  121      87.395 127.177  67.488  1.00  0.00           O
ATOM   9486  C1  POPE  121      89.117 125.695  65.748  1.00  0.00           C
ATOM   9489  C2  POPE  121      90.206 125.227  64.748  1.00  0.00           C
ATOM   9491  O21 POPE  121      89.626 124.536  63.628  1.00  0.00           O
ATOM   9492  C21 POPE  121      88.995 125.307  62.768  1.00  0.00           C
ATOM   9493  O22 POPE  121      88.727 126.487  62.918  1.00  0.00           O
ATOM   9494  C22 POPE  121      88.755 124.536  61.478  1.00  0.00           C
ATOM   9497  C3  POPE  121      91.266 124.297  65.398  1.00  0.00           C
ATOM   9500  O31 POPE  121      92.286 123.946  64.448  1.00  0.00           O
ATOM   9501  C31 POPE  121      92.605 122.667  64.238  1.00  0.00           C
ATOM   9502  O32 POPE  121      93.755 122.257  64.338  1.00  0.00           O
ATOM   9503  C32 POPE  121      91.437 121.805  63.758  1.00  0.00           C
ATOM   9506  C23 POPE  121      89.556 125.107  60.298  1.00  0.00           C
ATOM   9509  C24 POPE  121      89.556 124.107  59.128  1.00  0.00           C
ATOM   9512  C25 POPE  121      90.236 124.596  57.848  1.00  0.00           C
ATOM   9515  C26 POPE  121      89.475 125.757  57.178  1.00  0.00           C
ATOM   9518  C27 POPE  121      89.907 125.976  55.718  1.00  0.00           C
ATOM   9521  C28 POPE  121      88.875 126.767  54.878  1.00  0.00           C
ATOM   9524  C29 POPE  121      88.586 128.139  55.428  1.00  0.00           C
ATOM   9526 0C21 POPE  121      88.995 129.309  54.918  1.00  0.00           C
ATOM   9528 1C21 POPE  121      89.865 129.529  53.698  1.00  0.00           C
ATOM   9531 2C21 POPE  121      91.355 129.419  54.068  1.00  0.00           C
ATOM   9534 3C21 POPE  121      92.266 130.049  53.008  1.00  0.00           C
ATOM   9537 4C21 POPE  121      93.755 129.900  53.358  1.00  0.00           C
ATOM   9540 5C21 POPE  121      94.686 130.720  52.458  1.00  0.00           C
ATOM   9543 6C21 POPE  121      94.456 130.489  50.958  1.00  0.00           C
ATOM   9546 7C21 POPE  121      95.616 131.030  50.098  1.00  0.00           C
ATOM   9549 8C21 POPE  121      95.485 130.720  48.608  1.00  0.00           C
ATOM   9553  C33 POPE  121      91.076 120.706  64.768  1.00  0.00           C
ATOM   9556  C34 POPE  121      89.807 119.927  64.418  1.00  0.00           C
ATOM   9559  C35 POPE  121      89.995 118.407  64.418  1.00  0.00           C
ATOM   9562  C36 POPE  121      90.946 117.907  63.328  1.00  0.00           C
ATOM   9565  C37 POPE  121      91.157 116.387  63.388  1.00  0.00           C
ATOM   9568  C38 POPE  121      92.136 115.897  62.318  1.00  0.00           C
ATOM   9571  C39 POPE  121      92.566 114.445  62.558  1.00  0.00           C
ATOM   9574 0C31 POPE  121      91.595 113.376  62.018  1.00  0.00           C
ATOM   9577 1C31 POPE  121      92.027 112.026  62.588  1.00  0.00           C
ATOM   9580 2C31 POPE  121      91.337 110.786  62.048  1.00  0.00           C
ATOM   9583 3C31 POPE  121      91.775 109.556  62.848  1.00  0.00           C
ATOM   9586 4C31 POPE  121      91.437 108.227  62.168  1.00  0.00           C
ATOM   9589 5C31 POPE  121      91.757 107.056  63.098  1.00  0.00           C
ATOM   9592 6C31 POPE  121      91.346 105.695  62.528  1.00  0.00           C
ATOM   9596  NH3 POPE  122      77.025  -1.133  21.338  1.00  0.00           N
ATOM   9600  C12 POPE  122      75.956  -2.026  21.888  1.00  0.00           C
ATOM   9603  C11 POPE  122      74.575  -1.746  21.258  1.00  0.00           C
ATOM   9606  P   POPE  122      72.725  -2.587  22.908  1.00  0.00           P
ATOM   9607  O13 POPE  122      71.985  -1.314  22.808  1.00  0.00           O
ATOM   9608  O14 POPE  122      72.036  -3.866  23.158  1.00  0.00           O
ATOM   9609  O11 POPE  122      73.806  -2.438  24.058  1.00  0.00           O
ATOM   9610  O12 POPE  122      73.655  -2.767  21.638  1.00  0.00           O
ATOM   9611  C1  POPE  122      73.305  -2.406  25.398  1.00  0.00           C
ATOM   9614  C2  POPE  122      73.525  -1.023  26.038  1.00  0.00           C
ATOM   9616  O21 POPE  122      73.725  -1.193  27.468  1.00  0.00           O
ATOM   9617  C21 POPE  122      72.686  -1.573  28.178  1.00  0.00           C
ATOM   9618  O22 POPE  122      71.515  -1.583  27.818  1.00  0.00           O
ATOM   9619  C22 POPE  122      73.165  -2.277  29.458  1.00  0.00           C
ATOM   9622  C3  POPE  122      72.416  -0.003  25.618  1.00  0.00           C
ATOM   9625  O31 POPE  122      72.226   1.016  26.608  1.00  0.00           O
ATOM   9626  C31 POPE  122      73.055   2.037  26.518  1.00  0.00           C
ATOM   9627  O32 POPE  122      73.896   2.186  25.638  1.00  0.00           O
ATOM   9628  C32 POPE  122      72.786   2.967  27.718  1.00  0.00           C
ATOM   9631  C23 POPE  122      73.996  -1.454  30.478  1.00  0.00           C
ATOM   9634  C24 POPE  122      74.246  -2.287  31.758  1.00  0.00           C
ATOM   9637  C25 POPE  122      75.265  -1.697  32.758  1.00  0.00           C
ATOM   9640  C26 POPE  122      74.726  -1.573  34.198  1.00  0.00           C
ATOM   9643  C27 POPE  122      75.816  -1.687  35.278  1.00  0.00           C
ATOM   9646  C28 POPE  122      75.306  -1.454  36.728  1.00  0.00           C
ATOM   9649  C29 POPE  122      76.396  -1.627  37.758  1.00  0.00           C
ATOM   9651 0C21 POPE  122      76.275  -1.997  39.048  1.00  0.00           C
ATOM   9653 1C21 POPE  122      75.036  -2.287  39.868  1.00  0.00           C
ATOM   9656 2C21 POPE  122      75.095  -1.624  41.268  1.00  0.00           C
ATOM   9659 3C21 POPE  122      74.155  -2.256  42.308  1.00  0.00           C
ATOM   9662 4C21 POPE  122      74.227  -1.573  43.688  1.00  0.00           C
ATOM   9665 5C21 POPE  122      73.775  -2.487  44.848  1.00  0.00           C
ATOM   9668 6C21 POPE  122      73.695  -1.776  46.208  1.00  0.00           C
ATOM   9671 7C21 POPE  122      73.515  -2.746  47.388  1.00  0.00           C
ATOM   9674 8C21 POPE  122      73.367  -2.046  48.748  1.00  0.00           C
ATOM   9678  C33 POPE  122      72.366   2.217  29.028  1.00  0.00           C
ATOM   9681  C34 POPE  122      71.665   3.096  30.068  1.00  0.00           C
ATOM   9684  C35 POPE  122      72.226   2.947  31.498  1.00  0.00           C
ATOM   9687  C36 POPE  122      73.525   3.727  31.678  1.00  0.00           C
ATOM   9690  C37 POPE  122      74.257   3.355  32.978  1.00  0.00           C
ATOM   9693  C38 POPE  122      75.617   4.057  33.108  1.00  0.00           C
ATOM   9696  C39 POPE  122      76.366   3.756  34.408  1.00  0.00           C
ATOM   9699 0C31 POPE  122      75.485   3.896  35.658  1.00  0.00           C
ATOM   9702 1C31 POPE  122      76.246   4.337  36.928  1.00  0.00           C
ATOM   9705 2C31 POPE  122      75.536   5.467  37.698  1.00  0.00           C
ATOM   9708 3C31 POPE  122      75.485   6.806  36.928  1.00  0.00           C
ATOM   9711 4C31 POPE  122      76.716   7.695  37.138  1.00  0.00           C
ATOM   9714 5C31 POPE  122      76.996   8.557  35.898  1.00  0.00           C
ATOM   9717 6C31 POPE  122      78.146   9.567  36.048  1.00  0.00           C
ATOM   9721  NH3 POPE  123     120.025  78.846  21.808  1.00  0.00           N
ATOM   9725  C12 POPE  123     118.785  78.537  21.008  1.00  0.00           C
ATOM   9728  C11 POPE  123     117.516  78.506  21.888  1.00  0.00           C
ATOM   9731  P   POPE  123     114.916  78.427  21.728  1.00  0.00           P
ATOM   9732  O13 POPE  123     114.556  79.857  21.738  1.00  0.00           O
ATOM   9733  O14 POPE  123     113.896  77.547  21.138  1.00  0.00           O
ATOM   9734  O11 POPE  123     115.175  77.926  23.188  1.00  0.00           O
ATOM   9735  O12 POPE  123     116.355  78.237  21.088  1.00  0.00           O
ATOM   9736  C1  POPE  123     115.396  78.667  24.378  1.00  0.00           C
ATOM   9739  C2  POPE  123     115.286  77.687  25.568  1.00  0.00           C
ATOM   9741  O21 POPE  123     114.776  78.347  26.748  1.00  0.00           O
ATOM   9742  C21 POPE  123     115.616  78.626  27.748  1.00  0.00           C
ATOM   9743  O22 POPE  123     116.816  78.786  27.638  1.00  0.00           O
ATOM   9744  C22 POPE  123     114.855  78.696  29.088  1.00  0.00           C
ATOM   9747  C3  POPE  123     116.486  76.696  25.758  1.00  0.00           C
ATOM   9750  O31 POPE  123     116.105  75.706  26.738  1.00  0.00           O
ATOM   9751  C31 POPE  123     117.036  74.956  27.288  1.00  0.00           C
ATOM   9752  O32 POPE  123     118.236  75.036  27.138  1.00  0.00           O
ATOM   9753  C32 POPE  123     116.316  73.867  28.098  1.00  0.00           C
ATOM   9756  C23 POPE  123     115.216  77.536  30.058  1.00  0.00           C
ATOM   9759  C24 POPE  123     114.216  77.317  31.208  1.00  0.00           C
ATOM   9762  C25 POPE  123     114.895  76.607  32.388  1.00  0.00           C
ATOM   9765  C26 POPE  123     113.977  76.047  33.488  1.00  0.00           C
ATOM   9768  C27 POPE  123     114.836  75.337  34.568  1.00  0.00           C
ATOM   9771  C28 POPE  123     114.055  74.607  35.668  1.00  0.00           C
ATOM   9774  C29 POPE  123     113.456  75.537  36.698  1.00  0.00           C
ATOM   9776 0C21 POPE  123     113.727  75.567  38.018  1.00  0.00           C
ATOM   9778 1C21 POPE  123     114.655  74.657  38.798  1.00  0.00           C
ATOM   9781 2C21 POPE  123     114.275  74.526  40.288  1.00  0.00           C
ATOM   9784 3C21 POPE  123     113.036  73.657  40.558  1.00  0.00           C
ATOM   9787 4C21 POPE  123     112.307  73.967  41.878  1.00  0.00           C
ATOM   9790 5C21 POPE  123     113.137  73.697  43.138  1.00  0.00           C
ATOM   9793 6C21 POPE  123     112.316  73.877  44.438  1.00  0.00           C
ATOM   9796 7C21 POPE  123     113.116  73.507  45.688  1.00  0.00           C
ATOM   9799 8C21 POPE  123     112.316  73.497  46.998  1.00  0.00           C
ATOM   9803  C33 POPE  123     116.665  73.736  29.598  1.00  0.00           C
ATOM   9806  C34 POPE  123     115.896  72.547  30.198  1.00  0.00           C
ATOM   9809  C35 POPE  123     115.975  72.416  31.728  1.00  0.00           C
ATOM   9812  C36 POPE  123     117.376  72.017  32.208  1.00  0.00           C
ATOM   9815  C37 POPE  123     117.435  71.526  33.668  1.00  0.00           C
ATOM   9818  C38 POPE  123     118.697  70.677  33.898  1.00  0.00           C
ATOM   9821  C39 POPE  123     118.977  70.286  35.348  1.00  0.00           C
ATOM   9824 0C31 POPE  123     120.296  69.507  35.458  1.00  0.00           C
ATOM   9827 1C31 POPE  123     120.507  68.896  36.848  1.00  0.00           C
ATOM   9830 2C31 POPE  123     121.896  68.267  37.048  1.00  0.00           C
ATOM   9833 3C31 POPE  123     123.025  69.306  37.188  1.00  0.00           C
ATOM   9836 4C31 POPE  123     124.257  68.716  37.878  1.00  0.00           C
ATOM   9839 5C31 POPE  123     125.336  69.737  38.268  1.00  0.00           C
ATOM   9842 6C31 POPE  123     126.409  69.176  39.218  1.00  0.00           C
ATOM   9846  NH3 POPE  124      54.185 111.966  28.168  1.00  0.00           N
ATOM   9850  C12 POPE  124      55.226 113.055  27.938  1.00  0.00           C
ATOM   9853  C11 POPE  124      54.586 114.466  28.038  1.00  0.00           C
ATOM   9856  P   POPE  124      54.856 117.017  27.898  1.00  0.00           P
ATOM   9857  O13 POPE  124      54.305 117.236  26.558  1.00  0.00           O
ATOM   9858  O14 POPE  124      53.946 117.066  29.078  1.00  0.00           O
ATOM   9859  O11 POPE  124      56.025 118.066  28.048  1.00  0.00           O
ATOM   9860  O12 POPE  124      55.536 115.547  27.878  1.00  0.00           O
ATOM   9861  C1  POPE  124      55.935 119.165  28.958  1.00  0.00           C
ATOM   9864  C2  POPE  124      56.415 120.547  28.378  1.00  0.00           C
ATOM   9866  O21 POPE  124      57.005 121.306  29.458  1.00  0.00           O
ATOM   9867  C21 POPE  124      56.136 121.727  30.368  1.00  0.00           C
ATOM   9868  O22 POPE  124      54.937 121.576  30.368  1.00  0.00           O
ATOM   9869  C22 POPE  124      56.866 122.437  31.498  1.00  0.00           C
ATOM   9872  C3  POPE  124      55.326 121.366  27.578  1.00  0.00           C
ATOM   9875  O31 POPE  124      55.446 122.796  27.828  1.00  0.00           O
ATOM   9876  C31 POPE  124      54.356 123.537  27.728  1.00  0.00           C
ATOM   9877  O32 POPE  124      53.356 123.276  27.078  1.00  0.00           O
ATOM   9878  C32 POPE  124      54.477 124.776  28.648  1.00  0.00           C
ATOM   9881  C23 POPE  124      55.935 122.427  32.728  1.00  0.00           C
ATOM   9884  C24 POPE  124      56.516 123.166  33.928  1.00  0.00           C
ATOM   9887  C25 POPE  124      56.476 124.696  33.808  1.00  0.00           C
ATOM   9890  C26 POPE  124      55.056 125.275  33.838  1.00  0.00           C
ATOM   9893  C27 POPE  124      54.916 126.477  34.788  1.00  0.00           C
ATOM   9896  C28 POPE  124      53.585 127.226  34.628  1.00  0.00           C
ATOM   9899  C29 POPE  124      52.335 126.396  34.778  1.00  0.00           C
ATOM   9901 0C21 POPE  124      51.296 126.676  35.578  1.00  0.00           C
ATOM   9903 1C21 POPE  124      51.206 127.859  36.508  1.00  0.00           C
ATOM   9906 2C21 POPE  124      50.046 127.738  37.518  1.00  0.00           C
ATOM   9909 3C21 POPE  124      50.216 126.587  38.518  1.00  0.00           C
ATOM   9912 4C21 POPE  124      49.016 126.477  39.478  1.00  0.00           C
ATOM   9915 5C21 POPE  124      49.116 125.266  40.408  1.00  0.00           C
ATOM   9918 6C21 POPE  124      47.915 125.146  41.368  1.00  0.00           C
ATOM   9921 7C21 POPE  124      48.006 123.896  42.248  1.00  0.00           C
ATOM   9924 8C21 POPE  124      46.845 123.756  43.228  1.00  0.00           C
ATOM   9928  C33 POPE  124      53.136 125.536  28.848  1.00  0.00           C
ATOM   9931  C34 POPE  124      53.246 126.805  29.718  1.00  0.00           C
ATOM   9934  C35 POPE  124      51.866 127.446  29.988  1.00  0.00           C
ATOM   9937  C36 POPE  124      51.866 128.579  31.028  1.00  0.00           C
ATOM   9940  C37 POPE  124      50.466 129.180  31.268  1.00  0.00           C
ATOM   9943  C38 POPE  124      50.426 130.370  32.258  1.00  0.00           C
ATOM   9946  C39 POPE  124      49.846 131.690  31.678  1.00  0.00           C
ATOM   9949 0C31 POPE  124      49.466 132.709  32.768  1.00  0.00           C
ATOM   9952 1C31 POPE  124      49.176 134.129  32.238  1.00  0.00           C
ATOM   9955 2C31 POPE  124      48.956 135.200  33.318  1.00  0.00           C
ATOM   9958 3C31 POPE  124      49.256 136.629  32.828  1.00  0.00           C
ATOM   9961 4C31 POPE  124      48.316 137.159  31.738  1.00  0.00           C
ATOM   9964 5C31 POPE  124      48.866 138.439  31.088  1.00  0.00           C
ATOM   9967 6C31 POPE  124      47.985 138.988  29.968  1.00  0.00           C
ATOM   9971  NH3 POPE  125      41.646 120.186  22.918  1.00  0.00           N
ATOM   9975  C12 POPE  125      42.926 119.547  22.418  1.00  0.00           C
ATOM   9978  C11 POPE  125      43.746 118.866  23.548  1.00  0.00           C
ATOM   9981  P   POPE  125      45.165 116.657  23.338  1.00  0.00           P
ATOM   9982  O13 POPE  125      44.146 115.946  22.548  1.00  0.00           O
ATOM   9983  O14 POPE  125      46.566 116.457  22.948  1.00  0.00           O
ATOM   9984  O11 POPE  125      44.926 116.617  24.898  1.00  0.00           O
ATOM   9985  O12 POPE  125      44.916 118.206  23.038  1.00  0.00           O
ATOM   9986  C1  POPE  125      45.906 117.247  25.748  1.00  0.00           C
ATOM   9989  C2  POPE  125      45.386 117.297  27.208  1.00  0.00           C
ATOM   9991  O21 POPE  125      45.945 118.437  27.908  1.00  0.00           O
ATOM   9992  C21 POPE  125      46.926 118.195  28.778  1.00  0.00           C
ATOM   9993  O22 POPE  125      47.876 117.476  28.588  1.00  0.00           O
ATOM   9994  C22 POPE  125      46.506 118.876  30.108  1.00  0.00           C
ATOM   9997  C3  POPE  125      45.435 115.927  27.958  1.00  0.00           C
ATOM  10000  O31 POPE  125      45.186 116.086  29.378  1.00  0.00           O
ATOM  10001  C31 POPE  125      45.056 114.927  30.038  1.00  0.00           C
ATOM  10002  O32 POPE  125      44.656 113.887  29.558  1.00  0.00           O
ATOM  10003  C32 POPE  125      45.476 115.156  31.498  1.00  0.00           C
ATOM  10006  C23 POPE  125      47.346 118.556  31.368  1.00  0.00           C
ATOM  10009  C24 POPE  125      46.506 118.486  32.658  1.00  0.00           C
ATOM  10012  C25 POPE  125      46.896 119.496  33.748  1.00  0.00           C
ATOM  10015  C26 POPE  125      47.566 118.866  34.988  1.00  0.00           C
ATOM  10018  C27 POPE  125      47.556 119.827  36.188  1.00  0.00           C
ATOM  10021  C28 POPE  125      48.445 119.387  37.368  1.00  0.00           C
ATOM  10024  C29 POPE  125      47.796 118.356  38.278  1.00  0.00           C
ATOM  10026 0C21 POPE  125      47.106 118.616  39.408  1.00  0.00           C
ATOM  10028 1C21 POPE  125      46.816 119.986  39.988  1.00  0.00           C
ATOM  10031 2C21 POPE  125      46.836 120.077  41.528  1.00  0.00           C
ATOM  10034 3C21 POPE  125      45.676 119.377  42.258  1.00  0.00           C
ATOM  10037 4C21 POPE  125      45.326 120.107  43.568  1.00  0.00           C
ATOM  10040 5C21 POPE  125      44.566 119.276  44.618  1.00  0.00           C
ATOM  10043 6C21 POPE  125      43.125 118.906  44.228  1.00  0.00           C
ATOM  10046 7C21 POPE  125      42.405 118.166  45.368  1.00  0.00           C
ATOM  10049 8C21 POPE  125      40.945 117.826  45.078  1.00  0.00           C
ATOM  10053  C33 POPE  125      45.916 113.866  32.218  1.00  0.00           C
ATOM  10056  C34 POPE  125      47.117 114.087  33.148  1.00  0.00           C
ATOM  10059  C35 POPE  125      47.816 112.775  33.548  1.00  0.00           C
ATOM  10062  C36 POPE  125      47.026 111.926  34.558  1.00  0.00           C
ATOM  10065  C37 POPE  125      46.735 110.507  34.048  1.00  0.00           C
ATOM  10068  C38 POPE  125      46.206 109.585  35.158  1.00  0.00           C
ATOM  10071  C39 POPE  125      47.265 109.227  36.208  1.00  0.00           C
ATOM  10074 0C31 POPE  125      46.796 109.486  37.648  1.00  0.00           C
ATOM  10077 1C31 POPE  125      47.836 109.107  38.698  1.00  0.00           C
ATOM  10080 2C31 POPE  125      47.335 109.437  40.108  1.00  0.00           C
ATOM  10083 3C31 POPE  125      48.386 109.257  41.218  1.00  0.00           C
ATOM  10086 4C31 POPE  125      47.856 109.817  42.548  1.00  0.00           C
ATOM  10089 5C31 POPE  125      48.785 109.577  43.738  1.00  0.00           C
ATOM  10092 6C31 POPE  125      48.235 110.137  45.048  1.00  0.00           C
ATOM  10096  NH3 POPE  126     116.227  89.107  24.268  1.00  0.00           N
ATOM  10100  C12 POPE  126     115.625  87.817  23.768  1.00  0.00           C
ATOM  10103  C11 POPE  126     114.335  88.096  22.978  1.00  0.00           C
ATOM  10106  P   POPE  126     112.336  86.926  21.818  1.00  0.00           P
ATOM  10107  O13 POPE  126     111.406  87.857  22.478  1.00  0.00           O
ATOM  10108  O14 POPE  126     112.625  87.236  20.388  1.00  0.00           O
ATOM  10109  O11 POPE  126     111.805  85.436  21.948  1.00  0.00           O
ATOM  10110  O12 POPE  126     113.715  86.867  22.608  1.00  0.00           O
ATOM  10111  C1  POPE  126     111.036  84.957  23.068  1.00  0.00           C
ATOM  10114  C2  POPE  126     111.915  84.216  24.128  1.00  0.00           C
ATOM  10116  O21 POPE  126     111.095  83.356  24.968  1.00  0.00           O
ATOM  10117  C21 POPE  126     111.796  82.336  25.498  1.00  0.00           C
ATOM  10118  O22 POPE  126     113.007  82.196  25.358  1.00  0.00           O
ATOM  10119  C22 POPE  126     110.905  81.327  26.238  1.00  0.00           C
ATOM  10122  C3  POPE  126     112.805  85.247  24.928  1.00  0.00           C
ATOM  10125  O31 POPE  126     112.955  85.046  26.358  1.00  0.00           O
ATOM  10126  C31 POPE  126     111.866  85.456  27.028  1.00  0.00           C
ATOM  10127  O32 POPE  126     110.816  85.776  26.518  1.00  0.00           O
ATOM  10128  C32 POPE  126     112.126  85.396  28.528  1.00  0.00           C
ATOM  10131  C23 POPE  126     111.576  80.597  27.468  1.00  0.00           C
ATOM  10134  C24 POPE  126     111.266  81.147  28.868  1.00  0.00           C
ATOM  10137  C25 POPE  126     110.296  80.267  29.688  1.00  0.00           C
ATOM  10140  C26 POPE  126     110.946  79.327  30.728  1.00  0.00           C
ATOM  10143  C27 POPE  126     110.005  79.036  31.928  1.00  0.00           C
ATOM  10146  C28 POPE  126     110.646  78.206  33.058  1.00  0.00           C
ATOM  10149  C29 POPE  126     109.816  78.147  34.328  1.00  0.00           C
ATOM  10151 0C21 POPE  126     109.176  77.107  34.908  1.00  0.00           C
ATOM  10153 1C21 POPE  126     109.055  75.687  34.408  1.00  0.00           C
ATOM  10156 2C21 POPE  126     109.907  74.627  35.138  1.00  0.00           C
ATOM  10159 3C21 POPE  126     109.415  74.267  36.558  1.00  0.00           C
ATOM  10162 4C21 POPE  126     110.275  73.147  37.158  1.00  0.00           C
ATOM  10165 5C21 POPE  126     109.977  72.837  38.638  1.00  0.00           C
ATOM  10168 6C21 POPE  126     108.727  71.977  38.868  1.00  0.00           C
ATOM  10171 7C21 POPE  126     108.595  71.517  40.328  1.00  0.00           C
ATOM  10174 8C21 POPE  126     107.416  70.577  40.578  1.00  0.00           C
ATOM  10178  C33 POPE  126     110.905  85.956  29.308  1.00  0.00           C
ATOM  10181  C34 POPE  126     111.157  86.336  30.758  1.00  0.00           C
ATOM  10184  C35 POPE  126     111.716  85.217  31.638  1.00  0.00           C
ATOM  10187  C36 POPE  126     111.157  85.326  33.058  1.00  0.00           C
ATOM  10190  C37 POPE  126     111.786  84.326  34.018  1.00  0.00           C
ATOM  10193  C38 POPE  126     110.975  84.146  35.308  1.00  0.00           C
ATOM  10196  C39 POPE  126     109.696  83.327  35.098  1.00  0.00           C
ATOM  10199 0C31 POPE  126     109.316  82.486  36.328  1.00  0.00           C
ATOM  10202 1C31 POPE  126     108.176  81.497  36.038  1.00  0.00           C
ATOM  10205 2C31 POPE  126     107.556  80.865  37.298  1.00  0.00           C
ATOM  10208 3C31 POPE  126     108.557  80.337  38.348  1.00  0.00           C
ATOM  10211 4C31 POPE  126     109.195  78.977  38.018  1.00  0.00           C
ATOM  10214 5C31 POPE  126     110.135  78.506  39.148  1.00  0.00           C
ATOM  10217 6C31 POPE  126     110.476  77.017  39.108  1.00  0.00           C
ATOM  10221  NH3 POPE  127      48.496 113.216  66.218  1.00  0.00           N
ATOM  10225  C12 POPE  127      49.566 112.637  67.098  1.00  0.00           C
ATOM  10228  C11 POPE  127      50.546 111.776  66.318  1.00  0.00           C
ATOM  10231  P   POPE  127      52.117 109.827  66.768  1.00  0.00           P
ATOM  10232  O13 POPE  127      53.435 109.547  67.398  1.00  0.00           O
ATOM  10233  O14 POPE  127      51.036 108.817  66.848  1.00  0.00           O
ATOM  10234  O11 POPE  127      52.376 110.167  65.258  1.00  0.00           O
ATOM  10235  O12 POPE  127      51.525 111.236  67.218  1.00  0.00           O
ATOM  10236  C1  POPE  127      52.036 109.316  64.158  1.00  0.00           C
ATOM  10239  C2  POPE  127      53.336 108.896  63.448  1.00  0.00           C
ATOM  10241  O21 POPE  127      53.095 108.267  62.178  1.00  0.00           O
ATOM  10242  C21 POPE  127      52.886 109.107  61.168  1.00  0.00           C
ATOM  10243  O22 POPE  127      52.796 110.317  61.268  1.00  0.00           O
ATOM  10244  C22 POPE  127      52.816 108.356  59.848  1.00  0.00           C
ATOM  10247  C3  POPE  127      54.165 107.936  64.338  1.00  0.00           C
ATOM  10250  O31 POPE  127      55.306 107.416  63.578  1.00  0.00           O
ATOM  10251  C31 POPE  127      55.025 106.226  63.028  1.00  0.00           C
ATOM  10252  O32 POPE  127      54.206 105.436  63.478  1.00  0.00           O
ATOM  10253  C32 POPE  127      55.765 106.047  61.688  1.00  0.00           C
ATOM  10256  C23 POPE  127      53.926 108.817  58.878  1.00  0.00           C
ATOM  10259  C24 POPE  127      53.496 108.707  57.408  1.00  0.00           C
ATOM  10262  C25 POPE  127      54.326 107.717  56.578  1.00  0.00           C
ATOM  10265  C26 POPE  127      55.665 108.267  56.048  1.00  0.00           C
ATOM  10268  C27 POPE  127      56.246 107.346  54.958  1.00  0.00           C
ATOM  10271  C28 POPE  127      57.605 107.807  54.368  1.00  0.00           C
ATOM  10274  C29 POPE  127      57.465 108.437  52.998  1.00  0.00           C
ATOM  10276 0C21 POPE  127      58.055 108.036  51.848  1.00  0.00           C
ATOM  10278 1C21 POPE  127      59.006 106.877  51.658  1.00  0.00           C
ATOM  10281 2C21 POPE  127      59.396 106.697  50.168  1.00  0.00           C
ATOM  10284 3C21 POPE  127      60.426 105.587  49.928  1.00  0.00           C
ATOM  10287 4C21 POPE  127      60.976 105.555  48.478  1.00  0.00           C
ATOM  10290 5C21 POPE  127      60.345 104.486  47.568  1.00  0.00           C
ATOM  10293 6C21 POPE  127      61.406 103.556  46.938  1.00  0.00           C
ATOM  10296 7C21 POPE  127      60.797 102.586  45.928  1.00  0.00           C
ATOM  10299 8C21 POPE  127      61.816 101.686  45.218  1.00  0.00           C
ATOM  10303  C33 POPE  127      55.506 104.657  61.028  1.00  0.00           C
ATOM  10306  C34 POPE  127      55.566 104.647  59.488  1.00  0.00           C
ATOM  10309  C35 POPE  127      56.766 103.887  58.908  1.00  0.00           C
ATOM  10312  C36 POPE  127      56.816 103.936  57.388  1.00  0.00           C
ATOM  10315  C37 POPE  127      58.016 103.157  56.828  1.00  0.00           C
ATOM  10318  C38 POPE  127      58.426 103.616  55.428  1.00  0.00           C
ATOM  10321  C39 POPE  127      57.316 103.456  54.378  1.00  0.00           C
ATOM  10324 0C31 POPE  127      57.036 101.986  54.008  1.00  0.00           C
ATOM  10327 1C31 POPE  127      55.945 101.846  52.938  1.00  0.00           C
ATOM  10330 2C31 POPE  127      56.056 100.566  52.108  1.00  0.00           C
ATOM  10333 3C31 POPE  127      55.836  99.276  52.898  1.00  0.00           C
ATOM  10336 4C31 POPE  127      56.136  98.026  52.058  1.00  0.00           C
ATOM  10339 5C31 POPE  127      56.025  96.716  52.848  1.00  0.00           C
ATOM  10342 6C31 POPE  127      56.496  95.487  52.068  1.00  0.00           C
ATOM  10346  NH3 POPE  128      55.805 108.146  68.048  1.00  0.00           N
ATOM  10350  C12 POPE  128      55.216 106.786  68.328  1.00  0.00           C
ATOM  10353  C11 POPE  128      55.695 105.676  67.368  1.00  0.00           C
ATOM  10356  P   POPE  128      55.665 103.036  67.678  1.00  0.00           P
ATOM  10357  O13 POPE  128      56.836 103.055  66.768  1.00  0.00           O
ATOM  10358  O14 POPE  128      55.867 102.546  69.068  1.00  0.00           O
ATOM  10359  O11 POPE  128      54.536 102.196  66.958  1.00  0.00           O
ATOM  10360  O12 POPE  128      55.007 104.477  67.708  1.00  0.00           O
ATOM  10361  C1  POPE  128      54.755 101.706  65.628  1.00  0.00           C
ATOM  10364  C2  POPE  128      53.546 100.835  65.208  1.00  0.00           C
ATOM  10366  O21 POPE  128      53.566 100.337  63.868  1.00  0.00           O
ATOM  10367  C21 POPE  128      54.645 100.126  63.138  1.00  0.00           C
ATOM  10368  O22 POPE  128      55.805 100.107  63.508  1.00  0.00           O
ATOM  10369  C22 POPE  128      54.196  99.817  61.708  1.00  0.00           C
ATOM  10372  C3  POPE  128      52.206 101.637  65.368  1.00  0.00           C
ATOM  10375  O31 POPE  128      51.046 100.776  65.358  1.00  0.00           O
ATOM  10376  C31 POPE  128      50.566 100.447  64.168  1.00  0.00           C
ATOM  10377  O32 POPE  128      50.926 100.876  63.088  1.00  0.00           O
ATOM  10378  C32 POPE  128      49.435  99.426  64.388  1.00  0.00           C
ATOM  10381  C23 POPE  128      54.886 100.695  60.648  1.00  0.00           C
ATOM  10384  C24 POPE  128      54.746 100.116  59.228  1.00  0.00           C
ATOM  10387  C25 POPE  128      55.685  98.927  58.938  1.00  0.00           C
ATOM  10390  C26 POPE  128      55.136  97.907  57.928  1.00  0.00           C
ATOM  10393  C27 POPE  128      56.166  96.805  57.628  1.00  0.00           C
ATOM  10396  C28 POPE  128      55.716  95.736  56.608  1.00  0.00           C
ATOM  10399  C29 POPE  128      56.935  94.957  56.158  1.00  0.00           C
ATOM  10401 0C21 POPE  128      57.106  93.616  56.128  1.00  0.00           C
ATOM  10403 1C21 POPE  128      56.126  92.537  56.488  1.00  0.00           C
ATOM  10406 2C21 POPE  128      56.176  91.357  55.498  1.00  0.00           C
ATOM  10409 3C21 POPE  128      55.316  91.576  54.238  1.00  0.00           C
ATOM  10412 4C21 POPE  128      55.665  90.627  53.068  1.00  0.00           C
ATOM  10415 5C21 POPE  128      55.606  89.127  53.388  1.00  0.00           C
ATOM  10418 6C21 POPE  128      54.206  88.586  53.698  1.00  0.00           C
ATOM  10421 7C21 POPE  128      54.196  87.056  53.888  1.00  0.00           C
ATOM  10424 8C21 POPE  128      52.816  86.487  54.198  1.00  0.00           C
ATOM  10428  C33 POPE  128      48.785  98.906  63.088  1.00  0.00           C
ATOM  10431  C34 POPE  128      47.836  97.727  63.368  1.00  0.00           C
ATOM  10434  C35 POPE  128      46.706  97.546  62.338  1.00  0.00           C
ATOM  10437  C36 POPE  128      45.816  98.787  62.198  1.00  0.00           C
ATOM  10440  C37 POPE  128      44.396  98.497  61.698  1.00  0.00           C
ATOM  10443  C38 POPE  128      43.486  99.726  61.848  1.00  0.00           C
ATOM  10446  C39 POPE  128      42.206  99.717  60.998  1.00  0.00           C
ATOM  10449 0C31 POPE  128      42.486  99.636  59.488  1.00  0.00           C
ATOM  10452 1C31 POPE  128      41.386 100.207  58.578  1.00  0.00           C
ATOM  10455 2C31 POPE  128      41.735 100.126  57.088  1.00  0.00           C
ATOM  10458 3C31 POPE  128      41.875  98.696  56.518  1.00  0.00           C
ATOM  10461 4C31 POPE  128      40.566  97.877  56.558  1.00  0.00           C
ATOM  10464 5C31 POPE  128      40.735  96.477  55.958  1.00  0.00           C
ATOM  10467 6C31 POPE  128      39.415  95.716  55.798  1.00  0.00           C
ATOM  10471  NH3 POPE  129      38.466  80.367  71.768  1.00  0.00           N
ATOM  10475  C12 POPE  129      37.275  81.237  72.068  1.00  0.00           C
ATOM  10478  C11 POPE  129      37.376  82.637  71.468  1.00  0.00           C
ATOM  10481  P   POPE  129      34.856  82.907  70.758  1.00  0.00           P
ATOM  10482  O13 POPE  129      34.106  84.157  70.548  1.00  0.00           O
ATOM  10483  O14 POPE  129      34.165  81.737  71.358  1.00  0.00           O
ATOM  10484  O11 POPE  129      35.546  82.427  69.428  1.00  0.00           O
ATOM  10485  O12 POPE  129      36.116  83.257  71.628  1.00  0.00           O
ATOM  10486  C1  POPE  129      35.476  83.137  68.208  1.00  0.00           C
ATOM  10489  C2  POPE  129      36.816  82.867  67.488  1.00  0.00           C
ATOM  10491  O21 POPE  129      36.956  83.526  66.208  1.00  0.00           O
ATOM  10492  C21 POPE  129      35.856  83.616  65.468  1.00  0.00           C
ATOM  10493  O22 POPE  129      35.166  84.606  65.348  1.00  0.00           O
ATOM  10494  C22 POPE  129      35.676  82.327  64.678  1.00  0.00           C
ATOM  10497  C3  POPE  129      37.136  81.346  67.418  1.00  0.00           C
ATOM  10500  O31 POPE  129      38.305  81.056  66.618  1.00  0.00           O
ATOM  10501  C31 POPE  129      38.156  80.025  65.778  1.00  0.00           C
ATOM  10502  O32 POPE  129      37.176  79.307  65.728  1.00  0.00           O
ATOM  10503  C32 POPE  129      39.336  79.956  64.798  1.00  0.00           C
ATOM  10506  C23 POPE  129      35.206  82.607  63.248  1.00  0.00           C
ATOM  10509  C24 POPE  129      35.176  81.327  62.408  1.00  0.00           C
ATOM  10512  C25 POPE  129      34.636  81.555  60.988  1.00  0.00           C
ATOM  10515  C26 POPE  129      35.366  82.677  60.228  1.00  0.00           C
ATOM  10518  C27 POPE  129      34.886  82.807  58.778  1.00  0.00           C
ATOM  10521  C28 POPE  129      35.715  83.817  57.958  1.00  0.00           C
ATOM  10524  C29 POPE  129      34.886  84.466  56.888  1.00  0.00           C
ATOM  10526 0C21 POPE  129      34.976  84.316  55.548  1.00  0.00           C
ATOM  10528 1C21 POPE  129      35.956  83.437  54.808  1.00  0.00           C
ATOM  10531 2C21 POPE  129      35.766  81.917  54.998  1.00  0.00           C
ATOM  10534 3C21 POPE  129      34.366  81.387  54.638  1.00  0.00           C
ATOM  10537 4C21 POPE  129      34.226  79.896  54.948  1.00  0.00           C
ATOM  10540 5C21 POPE  129      32.766  79.437  55.008  1.00  0.00           C
ATOM  10543 6C21 POPE  129      32.646  77.937  55.348  1.00  0.00           C
ATOM  10546 7C21 POPE  129      31.196  77.466  55.498  1.00  0.00           C
ATOM  10549 8C21 POPE  129      31.086  76.007  55.938  1.00  0.00           C
ATOM  10553  C33 POPE  129      38.936  80.317  63.348  1.00  0.00           C
ATOM  10556  C34 POPE  129      40.046  80.047  62.318  1.00  0.00           C
ATOM  10559  C35 POPE  129      39.617  80.437  60.898  1.00  0.00           C
ATOM  10562  C36 POPE  129      40.595  79.997  59.788  1.00  0.00           C
ATOM  10565  C37 POPE  129      40.206  80.497  58.388  1.00  0.00           C
ATOM  10568  C38 POPE  129      40.956  79.777  57.258  1.00  0.00           C
ATOM  10571  C39 POPE  129      40.485  80.177  55.848  1.00  0.00           C
ATOM  10574 0C31 POPE  129      41.046  79.196  54.798  1.00  0.00           C
ATOM  10577 1C31 POPE  129      40.926  79.677  53.338  1.00  0.00           C
ATOM  10580 2C31 POPE  129      41.685  78.737  52.388  1.00  0.00           C
ATOM  10583 3C31 POPE  129      40.836  77.587  51.818  1.00  0.00           C
ATOM  10586 4C31 POPE  129      41.696  76.377  51.418  1.00  0.00           C
ATOM  10589 5C31 POPE  129      40.916  75.327  50.618  1.00  0.00           C
ATOM  10592 6C31 POPE  129      41.716  74.047  50.348  1.00  0.00           C
ATOM  10596  NH3 POPE  130      32.146  83.246  28.668  1.00  0.00           N
ATOM  10600  C12 POPE  130      31.226  83.946  29.628  1.00  0.00           C
ATOM  10603  C11 POPE  130      31.235  85.466  29.438  1.00  0.00           C
ATOM  10606  P   POPE  130      29.206  87.077  30.058  1.00  0.00           P
ATOM  10607  O13 POPE  130      28.736  86.956  28.648  1.00  0.00           O
ATOM  10608  O14 POPE  130      29.636  88.397  30.558  1.00  0.00           O
ATOM  10609  O11 POPE  130      28.046  86.627  31.018  1.00  0.00           O
ATOM  10610  O12 POPE  130      30.306  85.997  30.368  1.00  0.00           O
ATOM  10611  C1  POPE  130      28.166  85.746  32.128  1.00  0.00           C
ATOM  10614  C2  POPE  130      28.926  86.266  33.398  1.00  0.00           C
ATOM  10616  O21 POPE  130      28.966  85.186  34.358  1.00  0.00           O
ATOM  10617  C21 POPE  130      29.816  84.216  34.058  1.00  0.00           C
ATOM  10618  O22 POPE  130      30.676  84.257  33.188  1.00  0.00           O
ATOM  10619  C22 POPE  130      29.386  82.947  34.798  1.00  0.00           C
ATOM  10622  C3  POPE  130      28.275  87.486  34.098  1.00  0.00           C
ATOM  10625  O31 POPE  130      29.216  87.966  35.068  1.00  0.00           O
ATOM  10626  C31 POPE  130      29.095  89.227  35.428  1.00  0.00           C
ATOM  10627  O32 POPE  130      28.106  89.927  35.308  1.00  0.00           O
ATOM  10628  C32 POPE  130      30.436  89.677  35.988  1.00  0.00           C
ATOM  10631  C23 POPE  130      30.515  82.056  35.378  1.00  0.00           C
ATOM  10634  C24 POPE  130      29.986  80.667  35.748  1.00  0.00           C
ATOM  10637  C25 POPE  130      30.076  80.286  37.248  1.00  0.00           C
ATOM  10640  C26 POPE  130      28.886  79.406  37.678  1.00  0.00           C
ATOM  10643  C27 POPE  130      28.876  78.956  39.148  1.00  0.00           C
ATOM  10646  C28 POPE  130      27.556  79.247  39.918  1.00  0.00           C
ATOM  10649  C29 POPE  130      26.386  78.326  39.658  1.00  0.00           C
ATOM  10651 0C21 POPE  130      25.556  77.736  40.538  1.00  0.00           C
ATOM  10653 1C21 POPE  130      25.536  77.867  42.048  1.00  0.00           C
ATOM  10656 2C21 POPE  130      24.095  78.037  42.588  1.00  0.00           C
ATOM  10659 3C21 POPE  130      24.066  78.247  44.118  1.00  0.00           C
ATOM  10662 4C21 POPE  130      22.746  78.846  44.628  1.00  0.00           C
ATOM  10665 5C21 POPE  130      22.915  79.707  45.898  1.00  0.00           C
ATOM  10668 6C21 POPE  130      23.586  81.067  45.628  1.00  0.00           C
ATOM  10671 7C21 POPE  130      23.486  82.077  46.788  1.00  0.00           C
ATOM  10674 8C21 POPE  130      23.656  83.526  46.318  1.00  0.00           C
ATOM  10678  C33 POPE  130      30.906  91.026  35.428  1.00  0.00           C
ATOM  10681  C34 POPE  130      32.366  91.336  35.768  1.00  0.00           C
ATOM  10684  C35 POPE  130      33.375  90.286  35.288  1.00  0.00           C
ATOM  10687  C36 POPE  130      34.056  89.547  36.458  1.00  0.00           C
ATOM  10690  C37 POPE  130      35.025  88.446  36.008  1.00  0.00           C
ATOM  10693  C38 POPE  130      36.126  88.055  37.008  1.00  0.00           C
ATOM  10696  C39 POPE  130      35.756  88.176  38.488  1.00  0.00           C
ATOM  10699 0C31 POPE  130      36.196  89.507  39.118  1.00  0.00           C
ATOM  10702 1C31 POPE  130      35.185  90.056  40.128  1.00  0.00           C
ATOM  10705 2C31 POPE  130      35.856  90.646  41.378  1.00  0.00           C
ATOM  10708 3C31 POPE  130      36.235  89.566  42.398  1.00  0.00           C
ATOM  10711 4C31 POPE  130      36.056  90.056  43.848  1.00  0.00           C
ATOM  10714 5C31 POPE  130      36.196  88.936  44.878  1.00  0.00           C
ATOM  10717 6C31 POPE  130      35.706  89.367  46.268  1.00  0.00           C
ATOM  10721  NH3 POPE  131      81.926  92.537  68.668  1.00  0.00           N
ATOM  10725  C12 POPE  131      80.585  92.007  69.078  1.00  0.00           C
ATOM  10728  C11 POPE  131      80.466  90.477  69.018  1.00  0.00           C
ATOM  10731  P   POPE  131      78.656  88.626  69.478  1.00  0.00           P
ATOM  10732  O13 POPE  131      79.826  87.766  69.728  1.00  0.00           O
ATOM  10733  O14 POPE  131      77.625  88.626  70.538  1.00  0.00           O
ATOM  10734  O11 POPE  131      77.977  88.267  68.088  1.00  0.00           O
ATOM  10735  O12 POPE  131      79.117  90.146  69.338  1.00  0.00           O
ATOM  10736  C1  POPE  131      78.695  88.286  66.858  1.00  0.00           C
ATOM  10739  C2  POPE  131      78.095  89.377  65.938  1.00  0.00           C
ATOM  10741  O21 POPE  131      78.566  89.186  64.598  1.00  0.00           O
ATOM  10742  C21 POPE  131      79.845  89.367  64.328  1.00  0.00           C
ATOM  10743  O22 POPE  131      80.706  89.857  65.038  1.00  0.00           O
ATOM  10744  C22 POPE  131      80.035  88.827  62.918  1.00  0.00           C
ATOM  10747  C3  POPE  131      78.297  90.816  66.498  1.00  0.00           C
ATOM  10750  O31 POPE  131      77.596  91.877  65.808  1.00  0.00           O
ATOM  10751  C31 POPE  131      76.375  92.085  66.268  1.00  0.00           C
ATOM  10752  O32 POPE  131      75.757  91.317  66.988  1.00  0.00           O
ATOM  10753  C32 POPE  131      75.886  93.486  65.948  1.00  0.00           C
ATOM  10756  C23 POPE  131      81.255  89.367  62.138  1.00  0.00           C
ATOM  10759  C24 POPE  131      81.197  88.796  60.718  1.00  0.00           C
ATOM  10762  C25 POPE  131      82.525  88.756  59.948  1.00  0.00           C
ATOM  10765  C26 POPE  131      82.796  89.997  59.098  1.00  0.00           C
ATOM  10768  C27 POPE  131      83.326  89.606  57.698  1.00  0.00           C
ATOM  10771  C28 POPE  131      83.806  90.776  56.808  1.00  0.00           C
ATOM  10774  C29 POPE  131      82.876  91.956  56.768  1.00  0.00           C
ATOM  10776 0C21 POPE  131      82.435  92.637  55.688  1.00  0.00           C
ATOM  10778 1C21 POPE  131      82.745  92.306  54.258  1.00  0.00           C
ATOM  10781 2C21 POPE  131      82.206  93.327  53.228  1.00  0.00           C
ATOM  10784 3C21 POPE  131      80.676  93.467  53.178  1.00  0.00           C
ATOM  10787 4C21 POPE  131      80.187  93.977  51.818  1.00  0.00           C
ATOM  10790 5C21 POPE  131      78.765  94.566  51.808  1.00  0.00           C
ATOM  10793 6C21 POPE  131      77.695  93.736  52.548  1.00  0.00           C
ATOM  10796 7C21 POPE  131      76.275  94.127  52.098  1.00  0.00           C
ATOM  10799 8C21 POPE  131      75.165  93.516  52.958  1.00  0.00           C
ATOM  10803  C33 POPE  131      74.816  93.407  64.868  1.00  0.00           C
ATOM  10806  C34 POPE  131      73.856  94.596  64.878  1.00  0.00           C
ATOM  10809  C35 POPE  131      72.746  94.305  63.878  1.00  0.00           C
ATOM  10812  C36 POPE  131      71.587  95.317  63.878  1.00  0.00           C
ATOM  10815  C37 POPE  131      70.525  94.806  62.898  1.00  0.00           C
ATOM  10818  C38 POPE  131      69.185  95.536  62.938  1.00  0.00           C
ATOM  10821  C39 POPE  131      68.176  94.747  62.098  1.00  0.00           C
ATOM  10824 0C31 POPE  131      66.735  95.247  62.218  1.00  0.00           C
ATOM  10827 1C31 POPE  131      65.775  94.326  61.438  1.00  0.00           C
ATOM  10830 2C31 POPE  131      64.566  93.847  62.258  1.00  0.00           C
ATOM  10833 3C31 POPE  131      64.746  92.416  62.788  1.00  0.00           C
ATOM  10836 4C31 POPE  131      64.536  91.376  61.678  1.00  0.00           C
ATOM  10839 5C31 POPE  131      64.875  89.957  62.138  1.00  0.00           C
ATOM  10842 6C31 POPE  131      64.656  88.896  61.058  1.00  0.00           C
ATOM  10846  NH3 POPE  132     132.759  12.917  24.408  1.00  0.00           N
ATOM  10850  C12 POPE  132     131.850  14.007  23.938  1.00  0.00           C
ATOM  10853  C11 POPE  132     130.529  13.477  23.398  1.00  0.00           C
ATOM  10856  P   POPE  132     128.529  15.147  23.868  1.00  0.00           P
ATOM  10857  O13 POPE  132     128.079  16.347  23.158  1.00  0.00           O
ATOM  10858  O14 POPE  132     127.549  14.047  24.038  1.00  0.00           O
ATOM  10859  O11 POPE  132     129.219  15.597  25.238  1.00  0.00           O
ATOM  10860  O12 POPE  132     129.740  14.597  23.008  1.00  0.00           O
ATOM  10861  C1  POPE  132     129.120  14.747  26.388  1.00  0.00           C
ATOM  10864  C2  POPE  132     129.439  15.507  27.728  1.00  0.00           C
ATOM  10866  O21 POPE  132     129.310  14.697  28.898  1.00  0.00           O
ATOM  10867  C21 POPE  132     129.808  13.507  29.038  1.00  0.00           C
ATOM  10868  O22 POPE  132     130.199  12.737  28.178  1.00  0.00           O
ATOM  10869  C22 POPE  132     129.898  13.267  30.548  1.00  0.00           C
ATOM  10872  C3  POPE  132     128.558  16.747  28.068  1.00  0.00           C
ATOM  10875  O31 POPE  132     129.139  17.617  29.088  1.00  0.00           O
ATOM  10876  C31 POPE  132     129.490  17.077  30.268  1.00  0.00           C
ATOM  10877  O32 POPE  132     130.630  16.777  30.558  1.00  0.00           O
ATOM  10878  C32 POPE  132     128.278  16.927  31.208  1.00  0.00           C
ATOM  10881  C23 POPE  132     130.079  11.787  30.968  1.00  0.00           C
ATOM  10884  C24 POPE  132     129.960  11.627  32.488  1.00  0.00           C
ATOM  10887  C25 POPE  132     128.508  11.777  32.978  1.00  0.00           C
ATOM  10890  C26 POPE  132     128.399  11.597  34.488  1.00  0.00           C
ATOM  10893  C27 POPE  132     126.969  11.297  34.948  1.00  0.00           C
ATOM  10896  C28 POPE  132     126.909  10.647  36.328  1.00  0.00           C
ATOM  10899  C29 POPE  132     127.248  11.597  37.438  1.00  0.00           C
ATOM  10901 0C21 POPE  132     126.748  11.567  38.688  1.00  0.00           C
ATOM  10903 1C21 POPE  132     125.777  10.547  39.238  1.00  0.00           C
ATOM  10906 2C21 POPE  132     126.380   9.677  40.348  1.00  0.00           C
ATOM  10909 3C21 POPE  132     127.509   8.737  39.868  1.00  0.00           C
ATOM  10912 4C21 POPE  132     127.849   7.637  40.888  1.00  0.00           C
ATOM  10915 5C21 POPE  132     128.508   8.167  42.178  1.00  0.00           C
ATOM  10918 6C21 POPE  132     128.490   7.137  43.318  1.00  0.00           C
ATOM  10921 7C21 POPE  132     129.120   7.697  44.608  1.00  0.00           C
ATOM  10924 8C21 POPE  132     129.089   6.727  45.788  1.00  0.00           C
ATOM  10928  C33 POPE  132     128.689  16.517  32.658  1.00  0.00           C
ATOM  10931  C34 POPE  132     127.668  16.847  33.758  1.00  0.00           C
ATOM  10934  C35 POPE  132     126.359  16.047  33.718  1.00  0.00           C
ATOM  10937  C36 POPE  132     125.657  15.977  35.088  1.00  0.00           C
ATOM  10940  C37 POPE  132     124.275  15.307  35.038  1.00  0.00           C
ATOM  10943  C38 POPE  132     123.797  14.647  36.338  1.00  0.00           C
ATOM  10946  C39 POPE  132     123.536  15.597  37.518  1.00  0.00           C
ATOM  10949 0C31 POPE  132     124.796  15.937  38.318  1.00  0.00           C
ATOM  10952 1C31 POPE  132     124.477  16.617  39.668  1.00  0.00           C
ATOM  10955 2C31 POPE  132     125.396  16.157  40.818  1.00  0.00           C
ATOM  10958 3C31 POPE  132     125.087  14.707  41.238  1.00  0.00           C
ATOM  10961 4C31 POPE  132     125.766  14.277  42.548  1.00  0.00           C
ATOM  10964 5C31 POPE  132     125.227  12.927  43.048  1.00  0.00           C
ATOM  10967 6C31 POPE  132     125.806  12.497  44.388  1.00  0.00           C
ATOM  10971  NH3 POPE  133      17.506   5.526  74.018  1.00  0.00           N
ATOM  10975  C12 POPE  133      17.086   4.586  72.918  1.00  0.00           C
ATOM  10978  C11 POPE  133      16.656   5.316  71.638  1.00  0.00           C
ATOM  10981  P   POPE  133      17.046   3.487  69.788  1.00  0.00           P
ATOM  10982  O13 POPE  133      18.446   3.926  69.998  1.00  0.00           O
ATOM  10983  O14 POPE  133      16.666   2.097  70.128  1.00  0.00           O
ATOM  10984  O11 POPE  133      16.546   4.017  68.378  1.00  0.00           O
ATOM  10985  O12 POPE  133      16.116   4.397  70.708  1.00  0.00           O
ATOM  10986  C1  POPE  133      15.466   3.446  67.628  1.00  0.00           C
ATOM  10989  C2  POPE  133      15.236   4.267  66.328  1.00  0.00           C
ATOM  10991  O21 POPE  133      14.036   3.886  65.618  1.00  0.00           O
ATOM  10992  C21 POPE  133      14.116   2.897  64.728  1.00  0.00           C
ATOM  10993  O22 POPE  133      14.866   1.937  64.788  1.00  0.00           O
ATOM  10994  C22 POPE  133      13.286   3.277  63.488  1.00  0.00           C
ATOM  10997  C3  POPE  133      16.496   4.297  65.408  1.00  0.00           C
ATOM  11000  O31 POPE  133      16.166   4.796  64.088  1.00  0.00           O
ATOM  11001  C31 POPE  133      17.266   4.866  63.328  1.00  0.00           C
ATOM  11002  O32 POPE  133      18.236   5.556  63.608  1.00  0.00           O
ATOM  11003  C32 POPE  133      17.136   3.896  62.138  1.00  0.00           C
ATOM  11006  C23 POPE  133      12.556   2.116  62.748  1.00  0.00           C
ATOM  11009  C24 POPE  133      12.326   2.427  61.248  1.00  0.00           C
ATOM  11012  C25 POPE  133      11.546   1.316  60.498  1.00  0.00           C
ATOM  11015  C26 POPE  133      11.686   1.396  58.958  1.00  0.00           C
ATOM  11018  C27 POPE  133      10.656   0.537  58.218  1.00  0.00           C
ATOM  11021  C28 POPE  133      10.846   0.496  56.678  1.00  0.00           C
ATOM  11024  C29 POPE  133       9.576  -0.034  56.038  1.00  0.00           C
ATOM  11026 0C21 POPE  133       9.396  -0.934  55.068  1.00  0.00           C
ATOM  11028 1C21 POPE  133      10.416  -1.657  54.228  1.00  0.00           C
ATOM  11031 2C21 POPE  133       9.966  -1.627  52.748  1.00  0.00           C
ATOM  11034 3C21 POPE  133      10.746  -2.597  51.838  1.00  0.00           C
ATOM  11037 4C21 POPE  133      10.326  -2.476  50.368  1.00  0.00           C
ATOM  11040 5C21 POPE  133      10.916  -3.567  49.458  1.00  0.00           C
ATOM  11043 6C21 POPE  133      12.446  -3.597  49.428  1.00  0.00           C
ATOM  11046 7C21 POPE  133      12.996  -4.677  48.498  1.00  0.00           C
ATOM  11049 8C21 POPE  133      14.526  -4.787  48.518  1.00  0.00           C
ATOM  11053  C33 POPE  133      17.616   4.437  60.758  1.00  0.00           C
ATOM  11056  C34 POPE  133      17.886   3.327  59.728  1.00  0.00           C
ATOM  11059  C35 POPE  133      16.616   2.587  59.298  1.00  0.00           C
ATOM  11062  C36 POPE  133      16.826   1.517  58.218  1.00  0.00           C
ATOM  11065  C37 POPE  133      15.516   0.747  57.968  1.00  0.00           C
ATOM  11068  C38 POPE  133      15.566  -0.234  56.788  1.00  0.00           C
ATOM  11071  C39 POPE  133      15.646   0.456  55.428  1.00  0.00           C
ATOM  11074 0C31 POPE  133      15.296  -0.484  54.268  1.00  0.00           C
ATOM  11077 1C31 POPE  133      15.036   0.267  52.958  1.00  0.00           C
ATOM  11080 2C31 POPE  133      14.336  -0.594  51.888  1.00  0.00           C
ATOM  11083 3C31 POPE  133      13.706   0.246  50.778  1.00  0.00           C
ATOM  11086 4C31 POPE  133      14.726   0.887  49.828  1.00  0.00           C
ATOM  11089 5C31 POPE  133      14.136   2.067  49.048  1.00  0.00           C
ATOM  11092 6C31 POPE  133      15.116   2.687  48.048  1.00  0.00           C
ATOM  11096  NH3 POPE  134     109.576  78.497  69.438  1.00  0.00           N
ATOM  11100  C12 POPE  134     109.985  77.057  69.608  1.00  0.00           C
ATOM  11103  C11 POPE  134     108.785  76.146  69.858  1.00  0.00           C
ATOM  11106  P   POPE  134     108.236  73.587  69.748  1.00  0.00           P
ATOM  11107  O13 POPE  134     108.785  72.517  70.608  1.00  0.00           O
ATOM  11108  O14 POPE  134     106.887  74.087  70.068  1.00  0.00           O
ATOM  11109  O11 POPE  134     108.265  73.087  68.258  1.00  0.00           O
ATOM  11110  O12 POPE  134     109.216  74.807  69.678  1.00  0.00           O
ATOM  11111  C1  POPE  134     107.745  73.817  67.158  1.00  0.00           C
ATOM  11114  C2  POPE  134     108.826  74.697  66.458  1.00  0.00           C
ATOM  11116  O21 POPE  134     108.326  75.257  65.208  1.00  0.00           O
ATOM  11117  C21 POPE  134     108.335  74.397  64.168  1.00  0.00           C
ATOM  11118  O22 POPE  134     108.576  73.217  64.228  1.00  0.00           O
ATOM  11119  C22 POPE  134     108.036  75.117  62.848  1.00  0.00           C
ATOM  11122  C3  POPE  134     110.196  73.937  66.348  1.00  0.00           C
ATOM  11125  O31 POPE  134     110.975  74.337  65.198  1.00  0.00           O
ATOM  11126  C31 POPE  134     111.676  75.426  65.348  1.00  0.00           C
ATOM  11127  O32 POPE  134     111.856  75.997  66.418  1.00  0.00           O
ATOM  11128  C32 POPE  134     112.136  75.927  63.988  1.00  0.00           C
ATOM  11131  C23 POPE  134     107.316  74.207  61.818  1.00  0.00           C
ATOM  11134  C24 POPE  134     107.155  74.837  60.428  1.00  0.00           C
ATOM  11137  C25 POPE  134     106.235  74.017  59.488  1.00  0.00           C
ATOM  11140  C26 POPE  134     104.776  74.477  59.528  1.00  0.00           C
ATOM  11143  C27 POPE  134     103.826  73.617  58.668  1.00  0.00           C
ATOM  11146  C28 POPE  134     102.477  74.317  58.388  1.00  0.00           C
ATOM  11149  C29 POPE  134     101.245  73.447  58.458  1.00  0.00           C
ATOM  11151 0C21 POPE  134     100.566  72.876  57.448  1.00  0.00           C
ATOM  11153 1C21 POPE  134     100.956  72.887  55.988  1.00  0.00           C
ATOM  11156 2C21 POPE  134      99.876  73.447  55.048  1.00  0.00           C
ATOM  11159 3C21 POPE  134     100.367  73.357  53.598  1.00  0.00           C
ATOM  11162 4C21 POPE  134      99.296  73.697  52.548  1.00  0.00           C
ATOM  11165 5C21 POPE  134      98.846  75.166  52.548  1.00  0.00           C
ATOM  11168 6C21 POPE  134      98.165  75.547  51.228  1.00  0.00           C
ATOM  11171 7C21 POPE  134      97.736  77.017  51.158  1.00  0.00           C
ATOM  11174 8C21 POPE  134      97.225  77.427  49.768  1.00  0.00           C
ATOM  11178  C33 POPE  134     111.367  77.177  63.518  1.00  0.00           C
ATOM  11181  C34 POPE  134     112.286  78.167  62.798  1.00  0.00           C
ATOM  11184  C35 POPE  134     112.805  77.657  61.448  1.00  0.00           C
ATOM  11187  C36 POPE  134     111.716  77.577  60.388  1.00  0.00           C
ATOM  11190  C37 POPE  134     112.266  77.727  58.958  1.00  0.00           C
ATOM  11193  C38 POPE  134     111.337  78.547  58.058  1.00  0.00           C
ATOM  11196  C39 POPE  134     110.516  77.727  57.058  1.00  0.00           C
ATOM  11199 0C31 POPE  134     111.275  77.486  55.748  1.00  0.00           C
ATOM  11202 1C31 POPE  134     110.367  76.887  54.668  1.00  0.00           C
ATOM  11205 2C31 POPE  134     111.105  76.327  53.448  1.00  0.00           C
ATOM  11208 3C31 POPE  134     111.986  75.127  53.818  1.00  0.00           C
ATOM  11211 4C31 POPE  134     112.547  74.397  52.598  1.00  0.00           C
ATOM  11214 5C31 POPE  134     113.306  73.127  52.998  1.00  0.00           C
ATOM  11217 6C31 POPE  134     113.977  72.416  51.818  1.00  0.00           C
ATOM  11221  NH3 POPE  135      74.216  23.257  25.908  1.00  0.00           N
ATOM  11225  C12 POPE  135      72.765  22.857  25.928  1.00  0.00           C
ATOM  11228  C11 POPE  135      72.616  21.337  25.798  1.00  0.00           C
ATOM  11231  P   POPE  135      70.915  19.387  25.598  1.00  0.00           P
ATOM  11232  O13 POPE  135      69.466  19.197  25.758  1.00  0.00           O
ATOM  11233  O14 POPE  135      71.566  18.877  24.368  1.00  0.00           O
ATOM  11234  O11 POPE  135      71.655  18.777  26.858  1.00  0.00           O
ATOM  11235  O12 POPE  135      71.246  20.947  25.728  1.00  0.00           O
ATOM  11236  C1  POPE  135      72.536  17.647  26.758  1.00  0.00           C
ATOM  11239  C2  POPE  135      72.086  16.427  27.608  1.00  0.00           C
ATOM  11241  O21 POPE  135      72.876  16.437  28.808  1.00  0.00           O
ATOM  11242  C21 POPE  135      72.275  15.867  29.828  1.00  0.00           C
ATOM  11243  O22 POPE  135      71.116  15.507  29.858  1.00  0.00           O
ATOM  11244  C22 POPE  135      73.297  15.667  30.958  1.00  0.00           C
ATOM  11247  C3  POPE  135      72.275  15.087  26.828  1.00  0.00           C
ATOM  11250  O31 POPE  135      72.437  13.947  27.698  1.00  0.00           O
ATOM  11251  C31 POPE  135      71.375  13.207  27.958  1.00  0.00           C
ATOM  11252  O32 POPE  135      70.295  13.247  27.398  1.00  0.00           O
ATOM  11253  C32 POPE  135      71.746  12.237  29.078  1.00  0.00           C
ATOM  11256  C23 POPE  135      72.636  15.437  32.338  1.00  0.00           C
ATOM  11259  C24 POPE  135      73.676  15.447  33.468  1.00  0.00           C
ATOM  11262  C25 POPE  135      73.246  16.277  34.688  1.00  0.00           C
ATOM  11265  C26 POPE  135      72.226  15.597  35.608  1.00  0.00           C
ATOM  11268  C27 POPE  135      71.456  16.647  36.418  1.00  0.00           C
ATOM  11271  C28 POPE  135      70.456  16.097  37.448  1.00  0.00           C
ATOM  11274  C29 POPE  135      69.617  17.237  37.948  1.00  0.00           C
ATOM  11276 0C21 POPE  135      68.286  17.247  38.148  1.00  0.00           C
ATOM  11278 1C21 POPE  135      67.345  16.077  38.008  1.00  0.00           C
ATOM  11281 2C21 POPE  135      65.976  16.387  38.648  1.00  0.00           C
ATOM  11284 3C21 POPE  135      66.015  16.567  40.178  1.00  0.00           C
ATOM  11287 4C21 POPE  135      64.956  17.557  40.688  1.00  0.00           C
ATOM  11290 5C21 POPE  135      65.076  17.827  42.198  1.00  0.00           C
ATOM  11293 6C21 POPE  135      64.216  19.007  42.658  1.00  0.00           C
ATOM  11296 7C21 POPE  135      64.305  19.227  44.178  1.00  0.00           C
ATOM  11299 8C21 POPE  135      63.555  20.477  44.658  1.00  0.00           C
ATOM  11303  C33 POPE  135      70.617  12.077  30.118  1.00  0.00           C
ATOM  11306  C34 POPE  135      71.015  11.047  31.178  1.00  0.00           C
ATOM  11309  C35 POPE  135      69.866  10.487  32.048  1.00  0.00           C
ATOM  11312  C36 POPE  135      69.367  11.467  33.118  1.00  0.00           C
ATOM  11315  C37 POPE  135      69.056  10.777  34.458  1.00  0.00           C
ATOM  11318  C38 POPE  135      68.735  11.797  35.568  1.00  0.00           C
ATOM  11321  C39 POPE  135      68.655  11.187  36.978  1.00  0.00           C
ATOM  11324 0C31 POPE  135      67.235  10.787  37.418  1.00  0.00           C
ATOM  11327 1C31 POPE  135      67.117  10.677  38.948  1.00  0.00           C
ATOM  11330 2C31 POPE  135      65.706  10.297  39.428  1.00  0.00           C
ATOM  11333 3C31 POPE  135      65.576  10.267  40.968  1.00  0.00           C
ATOM  11336 4C31 POPE  135      65.085  11.587  41.578  1.00  0.00           C
ATOM  11339 5C31 POPE  135      64.775  11.467  43.078  1.00  0.00           C
ATOM  11342 6C31 POPE  135      64.216  12.747  43.698  1.00  0.00           C
ATOM  11346  NH3 POPE  136       7.706 122.696  17.318  1.00  0.00           N
ATOM  11350  C12 POPE  136       8.456 121.557  17.928  1.00  0.00           C
ATOM  11353  C11 POPE  136       9.936 121.916  18.048  1.00  0.00           C
ATOM  11356  P   POPE  136      12.086 120.997  19.148  1.00  0.00           P
ATOM  11357  O13 POPE  136      12.616 119.666  19.508  1.00  0.00           O
ATOM  11358  O14 POPE  136      12.786 121.757  18.088  1.00  0.00           O
ATOM  11359  O11 POPE  136      11.856 121.887  20.448  1.00  0.00           O
ATOM  11360  O12 POPE  136      10.586 120.827  18.688  1.00  0.00           O
ATOM  11361  C1  POPE  136      12.756 121.727  21.558  1.00  0.00           C
ATOM  11364  C2  POPE  136      11.996 121.557  22.898  1.00  0.00           C
ATOM  11366  O21 POPE  136      12.996 121.686  23.938  1.00  0.00           O
ATOM  11367  C21 POPE  136      12.656 122.486  24.938  1.00  0.00           C
ATOM  11368  O22 POPE  136      11.586 123.036  25.078  1.00  0.00           O
ATOM  11369  C22 POPE  136      13.836 122.616  25.878  1.00  0.00           C
ATOM  11372  C3  POPE  136      11.196 120.237  23.068  1.00  0.00           C
ATOM  11375  O31 POPE  136      10.246 120.377  24.138  1.00  0.00           O
ATOM  11376  C31 POPE  136      10.656 120.077  25.358  1.00  0.00           C
ATOM  11377  O32 POPE  136      11.686 119.496  25.638  1.00  0.00           O
ATOM  11378  C32 POPE  136       9.666 120.706  26.368  1.00  0.00           C
ATOM  11381  C23 POPE  136      13.456 123.427  27.128  1.00  0.00           C
ATOM  11384  C24 POPE  136      14.516 123.306  28.228  1.00  0.00           C
ATOM  11387  C25 POPE  136      14.146 124.036  29.518  1.00  0.00           C
ATOM  11390  C26 POPE  136      15.356 124.137  30.448  1.00  0.00           C
ATOM  11393  C27 POPE  136      15.016 124.797  31.788  1.00  0.00           C
ATOM  11396  C28 POPE  136      16.226 125.006  32.718  1.00  0.00           C
ATOM  11399  C29 POPE  136      15.855 125.326  34.138  1.00  0.00           C
ATOM  11401 0C21 POPE  136      16.026 126.467  34.858  1.00  0.00           C
ATOM  11403 1C21 POPE  136      16.576 127.830  34.498  1.00  0.00           C
ATOM  11406 2C21 POPE  136      16.576 128.329  33.038  1.00  0.00           C
ATOM  11409 3C21 POPE  136      16.896 129.839  32.918  1.00  0.00           C
ATOM  11412 4C21 POPE  136      16.836 130.319  31.458  1.00  0.00           C
ATOM  11415 5C21 POPE  136      17.166 131.798  31.278  1.00  0.00           C
ATOM  11418 6C21 POPE  136      16.676 132.329  29.918  1.00  0.00           C
ATOM  11421 7C21 POPE  136      17.586 133.409  29.308  1.00  0.00           C
ATOM  11424 8C21 POPE  136      17.056 133.950  27.988  1.00  0.00           C
ATOM  11428  C33 POPE  136      10.136 120.695  27.858  1.00  0.00           C
ATOM  11431  C34 POPE  136       9.396 121.737  28.738  1.00  0.00           C
ATOM  11434  C35 POPE  136       8.606 121.166  29.948  1.00  0.00           C
ATOM  11437  C36 POPE  136       9.466 120.727  31.148  1.00  0.00           C
ATOM  11440  C37 POPE  136       8.646 120.377  32.408  1.00  0.00           C
ATOM  11443  C38 POPE  136       9.526 120.196  33.658  1.00  0.00           C
ATOM  11446  C39 POPE  136       8.956 120.786  34.968  1.00  0.00           C
ATOM  11449 0C31 POPE  136       7.836 119.976  35.648  1.00  0.00           C
ATOM  11452 1C31 POPE  136       7.456 120.617  36.998  1.00  0.00           C
ATOM  11455 2C31 POPE  136       6.346 119.916  37.798  1.00  0.00           C
ATOM  11458 3C31 POPE  136       6.806 118.626  38.468  1.00  0.00           C
ATOM  11461 4C31 POPE  136       5.876 118.195  39.618  1.00  0.00           C
ATOM  11464 5C31 POPE  136       6.346 116.916  40.308  1.00  0.00           C
ATOM  11467 6C31 POPE  136       5.436 116.477  41.458  1.00  0.00           C
ATOM  11471  NH3 POPE  137      39.515  75.537  29.708  1.00  0.00           N
ATOM  11475  C12 POPE  137      40.625  74.627  29.228  1.00  0.00           C
ATOM  11478  C11 POPE  137      40.095  73.206  28.958  1.00  0.00           C
ATOM  11481  P   POPE  137      41.046  70.776  28.638  1.00  0.00           P
ATOM  11482  O13 POPE  137      39.835  70.687  27.778  1.00  0.00           O
ATOM  11483  O14 POPE  137      42.335  70.457  28.028  1.00  0.00           O
ATOM  11484  O11 POPE  137      40.825  69.887  29.928  1.00  0.00           O
ATOM  11485  O12 POPE  137      41.106  72.247  29.238  1.00  0.00           O
ATOM  11486  C1  POPE  137      39.606  69.846  30.648  1.00  0.00           C
ATOM  11489  C2  POPE  137      39.856  69.966  32.158  1.00  0.00           C
ATOM  11491  O21 POPE  137      38.566  70.306  32.698  1.00  0.00           O
ATOM  11492  C21 POPE  137      38.146  69.507  33.678  1.00  0.00           C
ATOM  11493  O22 POPE  137      38.826  68.666  34.248  1.00  0.00           O
ATOM  11494  C22 POPE  137      36.676  69.776  33.968  1.00  0.00           C
ATOM  11497  C3  POPE  137      40.926  71.057  32.468  1.00  0.00           C
ATOM  11500  O31 POPE  137      40.727  71.696  33.748  1.00  0.00           O
ATOM  11501  C31 POPE  137      41.266  71.037  34.768  1.00  0.00           C
ATOM  11502  O32 POPE  137      41.906  70.017  34.698  1.00  0.00           O
ATOM  11503  C32 POPE  137      41.056  71.827  36.048  1.00  0.00           C
ATOM  11506  C23 POPE  137      36.186  69.176  35.318  1.00  0.00           C
ATOM  11509  C24 POPE  137      35.566  70.286  36.168  1.00  0.00           C
ATOM  11512  C25 POPE  137      34.736  69.817  37.368  1.00  0.00           C
ATOM  11515  C26 POPE  137      34.485  70.997  38.308  1.00  0.00           C
ATOM  11518  C27 POPE  137      33.345  70.847  39.328  1.00  0.00           C
ATOM  11521  C28 POPE  137      33.426  71.997  40.348  1.00  0.00           C
ATOM  11524  C29 POPE  137      32.136  72.547  40.878  1.00  0.00           C
ATOM  11526 0C21 POPE  137      31.616  72.357  42.098  1.00  0.00           C
ATOM  11528 1C21 POPE  137      32.176  71.486  43.188  1.00  0.00           C
ATOM  11531 2C21 POPE  137      32.266  72.167  44.568  1.00  0.00           C
ATOM  11534 3C21 POPE  137      32.406  71.107  45.668  1.00  0.00           C
ATOM  11537 4C21 POPE  137      32.485  71.647  47.098  1.00  0.00           C
ATOM  11540 5C21 POPE  137      32.236  70.517  48.108  1.00  0.00           C
ATOM  11543 6C21 POPE  137      33.056  70.617  49.398  1.00  0.00           C
ATOM  11546 7C21 POPE  137      32.946  69.347  50.248  1.00  0.00           C
ATOM  11549 8C21 POPE  137      33.956  69.257  51.398  1.00  0.00           C
ATOM  11553  C33 POPE  137      40.926  70.867  37.248  1.00  0.00           C
ATOM  11556  C34 POPE  137      41.426  71.517  38.538  1.00  0.00           C
ATOM  11559  C35 POPE  137      41.187  70.637  39.778  1.00  0.00           C
ATOM  11562  C36 POPE  137      39.695  70.517  40.118  1.00  0.00           C
ATOM  11565  C37 POPE  137      39.466  69.747  41.418  1.00  0.00           C
ATOM  11568  C38 POPE  137      38.055  69.907  41.988  1.00  0.00           C
ATOM  11571  C39 POPE  137      37.036  69.097  41.178  1.00  0.00           C
ATOM  11574 0C31 POPE  137      35.875  68.607  42.058  1.00  0.00           C
ATOM  11577 1C31 POPE  137      34.976  67.577  41.378  1.00  0.00           C
ATOM  11580 2C31 POPE  137      34.036  66.946  42.398  1.00  0.00           C
ATOM  11583 3C31 POPE  137      33.196  65.787  41.858  1.00  0.00           C
ATOM  11586 4C31 POPE  137      32.636  64.957  43.028  1.00  0.00           C
ATOM  11589 5C31 POPE  137      31.886  63.697  42.598  1.00  0.00           C
ATOM  11592 6C31 POPE  137      31.586  62.777  43.778  1.00  0.00           C
ATOM  11596  NH3 POPE  138      83.946  43.917  26.978  1.00  0.00           N
ATOM  11600  C12 POPE  138      83.106  45.116  26.628  1.00  0.00           C
ATOM  11603  C11 POPE  138      81.595  44.837  26.788  1.00  0.00           C
ATOM  11606  P   POPE  138      79.926  46.857  27.168  1.00  0.00           P
ATOM  11607  O13 POPE  138      79.356  47.967  26.348  1.00  0.00           O
ATOM  11608  O14 POPE  138      78.996  46.037  27.958  1.00  0.00           O
ATOM  11609  O11 POPE  138      80.986  47.497  28.148  1.00  0.00           O
ATOM  11610  O12 POPE  138      80.865  45.937  26.268  1.00  0.00           O
ATOM  11611  C1  POPE  138      80.946  47.187  29.548  1.00  0.00           C
ATOM  11614  C2  POPE  138      79.935  48.067  30.348  1.00  0.00           C
ATOM  11616  O21 POPE  138      80.665  48.707  31.408  1.00  0.00           O
ATOM  11617  C21 POPE  138      80.156  49.846  31.858  1.00  0.00           C
ATOM  11618  O22 POPE  138      79.165  50.417  31.408  1.00  0.00           O
ATOM  11619  C22 POPE  138      80.917  50.257  33.108  1.00  0.00           C
ATOM  11622  C3  POPE  138      78.735  47.247  30.918  1.00  0.00           C
ATOM  11625  O31 POPE  138      77.845  48.077  31.688  1.00  0.00           O
ATOM  11626  C31 POPE  138      77.646  48.027  32.988  1.00  0.00           C
ATOM  11627  O32 POPE  138      77.066  48.917  33.618  1.00  0.00           O
ATOM  11628  C32 POPE  138      78.195  46.777  33.688  1.00  0.00           C
ATOM  11631  C23 POPE  138      80.125  51.267  33.938  1.00  0.00           C
ATOM  11634  C24 POPE  138      80.917  51.777  35.148  1.00  0.00           C
ATOM  11637  C25 POPE  138      80.025  51.927  36.388  1.00  0.00           C
ATOM  11640  C26 POPE  138      80.756  52.667  37.508  1.00  0.00           C
ATOM  11643  C27 POPE  138      80.025  52.557  38.858  1.00  0.00           C
ATOM  11646  C28 POPE  138      80.656  53.447  39.938  1.00  0.00           C
ATOM  11649  C29 POPE  138      82.076  53.067  40.258  1.00  0.00           C
ATOM  11651 0C21 POPE  138      82.745  53.437  41.368  1.00  0.00           C
ATOM  11653 1C21 POPE  138      82.155  54.307  42.448  1.00  0.00           C
ATOM  11656 2C21 POPE  138      83.095  54.526  43.638  1.00  0.00           C
ATOM  11659 3C21 POPE  138      83.576  53.217  44.298  1.00  0.00           C
ATOM  11662 4C21 POPE  138      83.605  53.276  45.838  1.00  0.00           C
ATOM  11665 5C21 POPE  138      82.196  53.377  46.448  1.00  0.00           C
ATOM  11668 6C21 POPE  138      81.986  52.437  47.648  1.00  0.00           C
ATOM  11671 7C21 POPE  138      80.516  52.367  48.108  1.00  0.00           C
ATOM  11674 8C21 POPE  138      80.265  51.377  49.248  1.00  0.00           C
ATOM  11678  C33 POPE  138      77.786  46.707  35.178  1.00  0.00           C
ATOM  11681  C34 POPE  138      78.095  45.327  35.798  1.00  0.00           C
ATOM  11684  C35 POPE  138      77.445  45.097  37.168  1.00  0.00           C
ATOM  11687  C36 POPE  138      77.996  45.956  38.308  1.00  0.00           C
ATOM  11690  C37 POPE  138      77.496  45.457  39.668  1.00  0.00           C
ATOM  11693  C38 POPE  138      78.136  46.177  40.868  1.00  0.00           C
ATOM  11696  C39 POPE  138      78.236  45.277  42.108  1.00  0.00           C
ATOM  11699 0C31 POPE  138      76.896  44.757  42.638  1.00  0.00           C
ATOM  11702 1C31 POPE  138      77.085  43.837  43.858  1.00  0.00           C
ATOM  11705 2C31 POPE  138      75.786  43.187  44.358  1.00  0.00           C
ATOM  11708 3C31 POPE  138      76.036  42.307  45.588  1.00  0.00           C
ATOM  11711 4C31 POPE  138      74.796  41.507  46.008  1.00  0.00           C
ATOM  11714 5C31 POPE  138      75.007  40.776  47.348  1.00  0.00           C
ATOM  11717 6C31 POPE  138      73.816  39.916  47.778  1.00  0.00           C
ATOM  11721  NH3 POPE  139      88.566  86.557  67.868  1.00  0.00           N
ATOM  11725  C12 POPE  139      87.246  85.856  68.068  1.00  0.00           C
ATOM  11728  C11 POPE  139      85.996  86.737  68.018  1.00  0.00           C
ATOM  11731  P   POPE  139      83.405  86.147  67.758  1.00  0.00           P
ATOM  11732  O13 POPE  139      82.525  85.347  68.638  1.00  0.00           O
ATOM  11733  O14 POPE  139      83.206  87.607  67.698  1.00  0.00           O
ATOM  11734  O11 POPE  139      83.376  85.547  66.288  1.00  0.00           O
ATOM  11735  O12 POPE  139      84.895  85.856  68.208  1.00  0.00           O
ATOM  11736  C1  POPE  139      84.326  85.937  65.298  1.00  0.00           C
ATOM  11739  C2  POPE  139      83.966  85.357  63.898  1.00  0.00           C
ATOM  11741  O21 POPE  139      84.836  86.007  62.928  1.00  0.00           O
ATOM  11742  C21 POPE  139      85.206  85.186  61.928  1.00  0.00           C
ATOM  11743  O22 POPE  139      84.907  84.016  61.818  1.00  0.00           O
ATOM  11744  C22 POPE  139      86.076  85.956  60.928  1.00  0.00           C
ATOM  11747  C3  POPE  139      82.465  85.606  63.568  1.00  0.00           C
ATOM  11750  O31 POPE  139      82.215  85.695  62.148  1.00  0.00           O
ATOM  11751  C31 POPE  139      81.686  84.636  61.548  1.00  0.00           C
ATOM  11752  O32 POPE  139      81.245  83.647  62.098  1.00  0.00           O
ATOM  11753  C32 POPE  139      81.726  84.846  60.028  1.00  0.00           C
ATOM  11756  C23 POPE  139      85.676  85.746  59.448  1.00  0.00           C
ATOM  11759  C24 POPE  139      86.626  86.497  58.508  1.00  0.00           C
ATOM  11762  C25 POPE  139      86.057  86.706  57.098  1.00  0.00           C
ATOM  11765  C26 POPE  139      85.996  85.456  56.208  1.00  0.00           C
ATOM  11768  C27 POPE  139      85.206  85.767  54.928  1.00  0.00           C
ATOM  11771  C28 POPE  139      85.216  84.647  53.878  1.00  0.00           C
ATOM  11774  C29 POPE  139      84.335  85.027  52.718  1.00  0.00           C
ATOM  11776 0C21 POPE  139      84.117  84.305  51.598  1.00  0.00           C
ATOM  11778 1C21 POPE  139      84.686  82.956  51.268  1.00  0.00           C
ATOM  11781 2C21 POPE  139      83.605  81.867  51.078  1.00  0.00           C
ATOM  11784 3C21 POPE  139      82.547  82.236  50.028  1.00  0.00           C
ATOM  11787 4C21 POPE  139      81.726  81.047  49.478  1.00  0.00           C
ATOM  11790 5C21 POPE  139      80.905  80.296  50.538  1.00  0.00           C
ATOM  11793 6C21 POPE  139      79.886  79.347  49.888  1.00  0.00           C
ATOM  11796 7C21 POPE  139      79.086  78.537  50.918  1.00  0.00           C
ATOM  11799 8C21 POPE  139      78.125  77.526  50.288  1.00  0.00           C
ATOM  11803  C33 POPE  139      80.736  83.927  59.268  1.00  0.00           C
ATOM  11806  C34 POPE  139      80.445  84.456  57.848  1.00  0.00           C
ATOM  11809  C35 POPE  139      79.286  83.717  57.148  1.00  0.00           C
ATOM  11812  C36 POPE  139      79.736  82.457  56.408  1.00  0.00           C
ATOM  11815  C37 POPE  139      78.586  81.757  55.658  1.00  0.00           C
ATOM  11818  C38 POPE  139      79.106  80.627  54.748  1.00  0.00           C
ATOM  11821  C39 POPE  139      78.326  79.297  54.838  1.00  0.00           C
ATOM  11824 0C31 POPE  139      79.296  78.147  55.158  1.00  0.00           C
ATOM  11827 1C31 POPE  139      78.756  76.717  55.018  1.00  0.00           C
ATOM  11830 2C31 POPE  139      79.876  75.717  55.388  1.00  0.00           C
ATOM  11833 3C31 POPE  139      79.636  74.247  55.038  1.00  0.00           C
ATOM  11836 4C31 POPE  139      79.456  73.967  53.548  1.00  0.00           C
ATOM  11839 5C31 POPE  139      79.335  72.456  53.258  1.00  0.00           C
ATOM  11842 6C31 POPE  139      79.226  72.137  51.768  1.00  0.00           C
ATOM  11846  NH3 POPE  140     106.936  27.147  28.348  1.00  0.00           N
ATOM  11850  C12 POPE  140     106.856  28.637  28.568  1.00  0.00           C
ATOM  11853  C11 POPE  140     105.826  29.307  27.678  1.00  0.00           C
ATOM  11856  P   POPE  140     105.056  31.687  27.028  1.00  0.00           P
ATOM  11857  O13 POPE  140     105.865  32.447  26.048  1.00  0.00           O
ATOM  11858  O14 POPE  140     103.966  30.897  26.408  1.00  0.00           O
ATOM  11859  O11 POPE  140     104.366  32.537  28.188  1.00  0.00           O
ATOM  11860  O12 POPE  140     105.926  30.707  27.908  1.00  0.00           O
ATOM  11861  C1  POPE  140     103.346  31.827  28.948  1.00  0.00           C
ATOM  11864  C2  POPE  140     103.085  32.297  30.418  1.00  0.00           C
ATOM  11866  O21 POPE  140     102.006  31.467  30.918  1.00  0.00           O
ATOM  11867  C21 POPE  140     101.626  31.467  32.188  1.00  0.00           C
ATOM  11868  O22 POPE  140     100.536  31.797  32.608  1.00  0.00           O
ATOM  11869  C22 POPE  140     102.716  30.867  33.088  1.00  0.00           C
ATOM  11872  C3  POPE  140     102.765  33.807  30.548  1.00  0.00           C
ATOM  11875  O31 POPE  140     102.566  34.137  31.938  1.00  0.00           O
ATOM  11876  C31 POPE  140     101.477  34.847  32.228  1.00  0.00           C
ATOM  11877  O32 POPE  140     100.806  35.497  31.448  1.00  0.00           O
ATOM  11878  C32 POPE  140     101.235  34.757  33.728  1.00  0.00           C
ATOM  11881  C23 POPE  140     103.076  31.767  34.288  1.00  0.00           C
ATOM  11884  C24 POPE  140     103.966  31.107  35.348  1.00  0.00           C
ATOM  11887  C25 POPE  140     104.176  32.047  36.558  1.00  0.00           C
ATOM  11890  C26 POPE  140     103.085  31.947  37.628  1.00  0.00           C
ATOM  11893  C27 POPE  140     102.966  33.247  38.448  1.00  0.00           C
ATOM  11896  C28 POPE  140     101.845  33.197  39.488  1.00  0.00           C
ATOM  11899  C29 POPE  140     101.606  34.557  40.108  1.00  0.00           C
ATOM  11901 0C21 POPE  140     101.565  34.877  41.408  1.00  0.00           C
ATOM  11903 1C21 POPE  140     101.726  33.947  42.598  1.00  0.00           C
ATOM  11906 2C21 POPE  140     100.455  33.927  43.458  1.00  0.00           C
ATOM  11909 3C21 POPE  140     100.595  33.037  44.698  1.00  0.00           C
ATOM  11912 4C21 POPE  140      99.426  33.167  45.678  1.00  0.00           C
ATOM  11915 5C21 POPE  140      99.566  32.227  46.888  1.00  0.00           C
ATOM  11918 6C21 POPE  140      98.915  30.857  46.648  1.00  0.00           C
ATOM  11921 7C21 POPE  140      99.235  29.827  47.738  1.00  0.00           C
ATOM  11924 8C21 POPE  140      98.605  28.467  47.448  1.00  0.00           C
ATOM  11928  C33 POPE  140     100.047  35.607  34.228  1.00  0.00           C
ATOM  11931  C34 POPE  140      99.636  35.187  35.648  1.00  0.00           C
ATOM  11934  C35 POPE  140      98.246  34.547  35.728  1.00  0.00           C
ATOM  11937  C36 POPE  140      97.955  34.027  37.148  1.00  0.00           C
ATOM  11940  C37 POPE  140      96.507  33.557  37.338  1.00  0.00           C
ATOM  11943  C38 POPE  140      96.355  32.647  38.558  1.00  0.00           C
ATOM  11946  C39 POPE  140      95.047  32.867  39.318  1.00  0.00           C
ATOM  11949 0C31 POPE  140      95.076  34.117  40.218  1.00  0.00           C
ATOM  11952 1C31 POPE  140      93.837  34.217  41.108  1.00  0.00           C
ATOM  11955 2C31 POPE  140      93.977  35.237  42.248  1.00  0.00           C
ATOM  11958 3C31 POPE  140      93.956  36.707  41.788  1.00  0.00           C
ATOM  11961 4C31 POPE  140      92.547  37.227  41.478  1.00  0.00           C
ATOM  11964 5C31 POPE  140      92.505  38.747  41.248  1.00  0.00           C
ATOM  11967 6C31 POPE  140      91.086  39.307  41.278  1.00  0.00           C
ATOM  11971  NH3 POPE  141      95.286  77.666  68.178  1.00  0.00           N
ATOM  11975  C12 POPE  141      94.786  78.196  66.868  1.00  0.00           C
ATOM  11978  C11 POPE  141      93.277  78.367  66.878  1.00  0.00           C
ATOM  11981  P   POPE  141      91.406  78.276  65.088  1.00  0.00           P
ATOM  11982  O13 POPE  141      91.285  76.817  64.968  1.00  0.00           O
ATOM  11983  O14 POPE  141      90.476  78.896  66.058  1.00  0.00           O
ATOM  11984  O11 POPE  141      91.367  78.956  63.648  1.00  0.00           O
ATOM  11985  O12 POPE  141      92.876  78.617  65.548  1.00  0.00           O
ATOM  11986  C1  POPE  141      92.525  78.747  62.828  1.00  0.00           C
ATOM  11989  C2  POPE  141      92.236  79.026  61.328  1.00  0.00           C
ATOM  11991  O21 POPE  141      93.246  78.347  60.568  1.00  0.00           O
ATOM  11992  C21 POPE  141      92.876  77.237  59.948  1.00  0.00           C
ATOM  11993  O22 POPE  141      92.985  76.117  60.398  1.00  0.00           O
ATOM  11994  C22 POPE  141      92.236  77.587  58.608  1.00  0.00           C
ATOM  11997  C3  POPE  141      92.266  80.547  60.978  1.00  0.00           C
ATOM  12000  O31 POPE  141      91.875  80.725  59.598  1.00  0.00           O
ATOM  12001  C31 POPE  141      92.587  81.546  58.828  1.00  0.00           C
ATOM  12002  O32 POPE  141      93.356  82.406  59.198  1.00  0.00           O
ATOM  12003  C32 POPE  141      92.316  81.117  57.368  1.00  0.00           C
ATOM  12006  C23 POPE  141      92.765  76.737  57.438  1.00  0.00           C
ATOM  12009  C24 POPE  141      92.196  77.206  56.088  1.00  0.00           C
ATOM  12012  C25 POPE  141      93.225  77.237  54.948  1.00  0.00           C
ATOM  12015  C26 POPE  141      92.566  77.697  53.648  1.00  0.00           C
ATOM  12018  C27 POPE  141      93.446  77.547  52.388  1.00  0.00           C
ATOM  12021  C28 POPE  141      92.836  78.196  51.128  1.00  0.00           C
ATOM  12024  C29 POPE  141      91.406  77.767  50.868  1.00  0.00           C
ATOM  12026 0C21 POPE  141      90.856  77.337  49.718  1.00  0.00           C
ATOM  12028 1C21 POPE  141      91.515  77.237  48.368  1.00  0.00           C
ATOM  12031 2C21 POPE  141      92.027  75.817  48.048  1.00  0.00           C
ATOM  12034 3C21 POPE  141      93.386  75.517  48.698  1.00  0.00           C
ATOM  12037 4C21 POPE  141      94.015  74.237  48.158  1.00  0.00           C
ATOM  12040 5C21 POPE  141      95.525  74.137  48.428  1.00  0.00           C
ATOM  12043 6C21 POPE  141      96.105  72.876  47.778  1.00  0.00           C
ATOM  12046 7C21 POPE  141      97.605  72.707  47.878  1.00  0.00           C
ATOM  12049 8C21 POPE  141      98.076  71.416  47.198  1.00  0.00           C
ATOM  12053  C33 POPE  141      92.625  82.106  56.218  1.00  0.00           C
ATOM  12056  C34 POPE  141      92.625  81.357  54.868  1.00  0.00           C
ATOM  12059  C35 POPE  141      93.365  82.047  53.708  1.00  0.00           C
ATOM  12062  C36 POPE  141      92.485  82.926  52.798  1.00  0.00           C
ATOM  12065  C37 POPE  141      92.056  82.257  51.478  1.00  0.00           C
ATOM  12068  C38 POPE  141      92.096  83.216  50.278  1.00  0.00           C
ATOM  12071  C39 POPE  141      91.185  82.817  49.118  1.00  0.00           C
ATOM  12074 0C31 POPE  141      91.297  83.806  47.938  1.00  0.00           C
ATOM  12077 1C31 POPE  141      90.076  83.787  47.008  1.00  0.00           C
ATOM  12080 2C31 POPE  141      90.196  84.787  45.848  1.00  0.00           C
ATOM  12083 3C31 POPE  141      88.816  85.275  45.368  1.00  0.00           C
ATOM  12086 4C31 POPE  141      88.855  85.956  43.998  1.00  0.00           C
ATOM  12089 5C31 POPE  141      87.447  86.357  43.528  1.00  0.00           C
ATOM  12092 6C31 POPE  141      87.407  86.877  42.088  1.00  0.00           C
ATOM  12096  NH3 POPE  142      98.956 105.227  66.798  1.00  0.00           N
ATOM  12100  C12 POPE  142     100.315 105.097  66.168  1.00  0.00           C
ATOM  12103  C11 POPE  142     101.375 104.937  67.258  1.00  0.00           C
ATOM  12106  P   POPE  142     103.837 105.326  67.838  1.00  0.00           P
ATOM  12107  O13 POPE  142     104.366 106.697  67.818  1.00  0.00           O
ATOM  12108  O14 POPE  142     103.356 104.827  69.148  1.00  0.00           O
ATOM  12109  O11 POPE  142     104.956 104.337  67.348  1.00  0.00           O
ATOM  12110  O12 POPE  142     102.696 105.146  66.748  1.00  0.00           O
ATOM  12111  C1  POPE  142     105.926 104.585  66.338  1.00  0.00           C
ATOM  12114  C2  POPE  142     105.896 103.427  65.308  1.00  0.00           C
ATOM  12116  O21 POPE  142     106.975 103.356  64.378  1.00  0.00           O
ATOM  12117  C21 POPE  142     107.786 104.305  64.038  1.00  0.00           C
ATOM  12118  O22 POPE  142     107.836 105.456  64.448  1.00  0.00           O
ATOM  12119  C22 POPE  142     108.685 103.717  62.948  1.00  0.00           C
ATOM  12122  C3  POPE  142     104.546 103.456  64.558  1.00  0.00           C
ATOM  12125  O31 POPE  142     104.406 102.387  63.598  1.00  0.00           O
ATOM  12126  C31 POPE  142     104.715 102.696  62.348  1.00  0.00           C
ATOM  12127  O32 POPE  142     105.265 103.696  61.968  1.00  0.00           O
ATOM  12128  C32 POPE  142     104.165 101.607  61.438  1.00  0.00           C
ATOM  12131  C23 POPE  142     109.506 104.787  62.198  1.00  0.00           C
ATOM  12134  C24 POPE  142     110.236 104.227  60.978  1.00  0.00           C
ATOM  12137  C25 POPE  142     109.275 103.997  59.788  1.00  0.00           C
ATOM  12140  C26 POPE  142     109.836 103.047  58.728  1.00  0.00           C
ATOM  12143  C27 POPE  142     108.826 102.796  57.598  1.00  0.00           C
ATOM  12146  C28 POPE  142     109.387 101.966  56.428  1.00  0.00           C
ATOM  12149  C29 POPE  142     109.445 100.477  56.668  1.00  0.00           C
ATOM  12151 0C21 POPE  142     110.385  99.617  56.228  1.00  0.00           C
ATOM  12153 1C21 POPE  142     111.617  99.967  55.428  1.00  0.00           C
ATOM  12156 2C21 POPE  142     111.385  99.997  53.898  1.00  0.00           C
ATOM  12159 3C21 POPE  142     111.185  98.626  53.248  1.00  0.00           C
ATOM  12162 4C21 POPE  142     111.026  98.777  51.728  1.00  0.00           C
ATOM  12165 5C21 POPE  142     110.956  97.437  50.998  1.00  0.00           C
ATOM  12168 6C21 POPE  142     110.566  97.567  49.528  1.00  0.00           C
ATOM  12171 7C21 POPE  142     110.385  96.196  48.848  1.00  0.00           C
ATOM  12174 8C21 POPE  142     109.865  96.306  47.418  1.00  0.00           C
ATOM  12178  C33 POPE  142     104.055 102.026  59.958  1.00  0.00           C
ATOM  12181  C34 POPE  142     103.076 101.086  59.268  1.00  0.00           C
ATOM  12184  C35 POPE  142     103.076 101.187  57.748  1.00  0.00           C
ATOM  12187  C36 POPE  142     102.066 100.227  57.148  1.00  0.00           C
ATOM  12190  C37 POPE  142     102.345  99.946  55.678  1.00  0.00           C
ATOM  12193  C38 POPE  142     101.385  98.927  55.068  1.00  0.00           C
ATOM  12196  C39 POPE  142     101.716  98.656  53.598  1.00  0.00           C
ATOM  12199 0C31 POPE  142     101.145  99.747  52.698  1.00  0.00           C
ATOM  12202 1C31 POPE  142     101.716  99.797  51.278  1.00  0.00           C
ATOM  12205 2C31 POPE  142     101.086 100.967  50.518  1.00  0.00           C
ATOM  12208 3C31 POPE  142      99.895 100.555  49.658  1.00  0.00           C
ATOM  12211 4C31 POPE  142      99.186 101.797  49.108  1.00  0.00           C
ATOM  12214 5C31 POPE  142      97.936 101.467  48.288  1.00  0.00           C
ATOM  12217 6C31 POPE  142      97.096 102.707  47.968  1.00  0.00           C
ATOM  12221  NH3 POPE  143     103.426  40.787  26.428  1.00  0.00           N
ATOM  12225  C12 POPE  143     103.436  39.277  26.338  1.00  0.00           C
ATOM  12228  C11 POPE  143     104.776  38.677  26.818  1.00  0.00           C
ATOM  12231  P   POPE  143     105.725  36.457  27.838  1.00  0.00           P
ATOM  12232  O13 POPE  143     105.326  36.407  29.258  1.00  0.00           O
ATOM  12233  O14 POPE  143     106.036  35.217  27.118  1.00  0.00           O
ATOM  12234  O11 POPE  143     106.966  37.457  27.748  1.00  0.00           O
ATOM  12235  O12 POPE  143     104.626  37.277  27.028  1.00  0.00           O
ATOM  12236  C1  POPE  143     107.985  37.477  28.748  1.00  0.00           C
ATOM  12239  C2  POPE  143     108.526  38.917  28.948  1.00  0.00           C
ATOM  12241  O21 POPE  143     109.725  38.787  29.738  1.00  0.00           O
ATOM  12242  C21 POPE  143     109.786  39.367  30.918  1.00  0.00           C
ATOM  12243  O22 POPE  143     110.196  40.507  31.118  1.00  0.00           O
ATOM  12244  C22 POPE  143     109.266  38.407  31.998  1.00  0.00           C
ATOM  12247  C3  POPE  143     107.376  39.846  29.468  1.00  0.00           C
ATOM  12250  O31 POPE  143     107.815  41.117  29.998  1.00  0.00           O
ATOM  12251  C31 POPE  143     106.926  41.617  30.858  1.00  0.00           C
ATOM  12252  O32 POPE  143     105.796  41.187  31.008  1.00  0.00           O
ATOM  12253  C32 POPE  143     107.547  42.647  31.768  1.00  0.00           C
ATOM  12256  C23 POPE  143     109.786  38.727  33.418  1.00  0.00           C
ATOM  12259  C24 POPE  143     110.996  37.887  33.858  1.00  0.00           C
ATOM  12262  C25 POPE  143     110.625  36.527  34.468  1.00  0.00           C
ATOM  12265  C26 POPE  143     111.826  35.827  35.108  1.00  0.00           C
ATOM  12268  C27 POPE  143     111.466  34.457  35.708  1.00  0.00           C
ATOM  12271  C28 POPE  143     112.605  33.827  36.548  1.00  0.00           C
ATOM  12274  C29 POPE  143     113.826  33.577  35.708  1.00  0.00           C
ATOM  12276 0C21 POPE  143     115.047  33.227  36.158  1.00  0.00           C
ATOM  12278 1C21 POPE  143     115.436  32.967  37.588  1.00  0.00           C
ATOM  12281 2C21 POPE  143     116.507  33.927  38.118  1.00  0.00           C
ATOM  12284 3C21 POPE  143     116.986  33.497  39.508  1.00  0.00           C
ATOM  12287 4C21 POPE  143     118.016  34.447  40.128  1.00  0.00           C
ATOM  12290 5C21 POPE  143     118.206  34.067  41.608  1.00  0.00           C
ATOM  12293 6C21 POPE  143     119.247  34.897  42.368  1.00  0.00           C
ATOM  12296 7C21 POPE  143     119.176  34.577  43.858  1.00  0.00           C
ATOM  12299 8C21 POPE  143     120.165  35.357  44.718  1.00  0.00           C
ATOM  12303  C33 POPE  143     107.106  42.307  33.208  1.00  0.00           C
ATOM  12306  C34 POPE  143     108.007  42.897  34.278  1.00  0.00           C
ATOM  12309  C35 POPE  143     107.845  42.147  35.608  1.00  0.00           C
ATOM  12312  C36 POPE  143     108.977  42.517  36.558  1.00  0.00           C
ATOM  12315  C37 POPE  143     109.015  41.697  37.858  1.00  0.00           C
ATOM  12318  C38 POPE  143     110.305  41.977  38.628  1.00  0.00           C
ATOM  12321  C39 POPE  143     110.305  41.447  40.068  1.00  0.00           C
ATOM  12324 0C31 POPE  143     109.316  42.206  40.968  1.00  0.00           C
ATOM  12327 1C31 POPE  143     109.496  41.847  42.448  1.00  0.00           C
ATOM  12330 2C31 POPE  143     108.925  42.897  43.408  1.00  0.00           C
ATOM  12333 3C31 POPE  143     109.826  44.127  43.528  1.00  0.00           C
ATOM  12336 4C31 POPE  143     109.286  45.147  44.538  1.00  0.00           C
ATOM  12339 5C31 POPE  143     110.286  46.277  44.838  1.00  0.00           C
ATOM  12342 6C31 POPE  143     109.746  47.327  45.808  1.00  0.00           C
ATOM  12346  NH3 POPE  144      52.405  37.667  68.968  1.00  0.00           N
ATOM  12350  C12 POPE  144      53.785  37.137  69.238  1.00  0.00           C
ATOM  12353  C11 POPE  144      54.266  36.187  68.128  1.00  0.00           C
ATOM  12356  P   POPE  144      56.196  34.467  67.788  1.00  0.00           P
ATOM  12357  O13 POPE  144      57.275  33.947  68.658  1.00  0.00           O
ATOM  12358  O14 POPE  144      55.126  33.507  67.448  1.00  0.00           O
ATOM  12359  O11 POPE  144      56.796  35.057  66.438  1.00  0.00           O
ATOM  12360  O12 POPE  144      55.576  35.747  68.458  1.00  0.00           O
ATOM  12361  C1  POPE  144      56.225  34.587  65.208  1.00  0.00           C
ATOM  12364  C2  POPE  144      56.906  35.277  63.988  1.00  0.00           C
ATOM  12366  O21 POPE  144      56.096  35.287  62.798  1.00  0.00           O
ATOM  12367  C21 POPE  144      55.646  34.127  62.308  1.00  0.00           C
ATOM  12368  O22 POPE  144      55.716  33.037  62.848  1.00  0.00           O
ATOM  12369  C22 POPE  144      54.926  34.417  60.978  1.00  0.00           C
ATOM  12372  C3  POPE  144      58.346  34.757  63.698  1.00  0.00           C
ATOM  12375  O31 POPE  144      58.966  35.537  62.658  1.00  0.00           O
ATOM  12376  C31 POPE  144      58.866  35.047  61.428  1.00  0.00           C
ATOM  12377  O32 POPE  144      58.416  33.947  61.138  1.00  0.00           O
ATOM  12378  C32 POPE  144      59.226  36.137  60.418  1.00  0.00           C
ATOM  12381  C23 POPE  144      54.835  33.177  60.068  1.00  0.00           C
ATOM  12384  C24 POPE  144      54.095  33.367  58.728  1.00  0.00           C
ATOM  12387  C25 POPE  144      54.905  33.917  57.528  1.00  0.00           C
ATOM  12390  C26 POPE  144      54.937  35.447  57.378  1.00  0.00           C
ATOM  12393  C27 POPE  144      55.105  35.947  55.928  1.00  0.00           C
ATOM  12396  C28 POPE  144      54.775  37.447  55.788  1.00  0.00           C
ATOM  12399  C29 POPE  144      54.965  38.117  54.438  1.00  0.00           C
ATOM  12401 0C21 POPE  144      54.477  37.767  53.228  1.00  0.00           C
ATOM  12403 1C21 POPE  144      53.596  36.587  52.878  1.00  0.00           C
ATOM  12406 2C21 POPE  144      52.556  36.847  51.748  1.00  0.00           C
ATOM  12409 3C21 POPE  144      52.117  35.517  51.118  1.00  0.00           C
ATOM  12412 4C21 POPE  144      50.755  35.507  50.378  1.00  0.00           C
ATOM  12415 5C21 POPE  144      50.886  35.607  48.858  1.00  0.00           C
ATOM  12418 6C21 POPE  144      49.666  35.147  48.048  1.00  0.00           C
ATOM  12421 7C21 POPE  144      49.846  35.407  46.548  1.00  0.00           C
ATOM  12424 8C21 POPE  144      48.785  34.737  45.678  1.00  0.00           C
ATOM  12428  C33 POPE  144      59.806  35.557  59.118  1.00  0.00           C
ATOM  12431  C34 POPE  144      59.645  36.457  57.888  1.00  0.00           C
ATOM  12434  C35 POPE  144      60.446  35.897  56.718  1.00  0.00           C
ATOM  12437  C36 POPE  144      60.216  36.647  55.398  1.00  0.00           C
ATOM  12440  C37 POPE  144      61.436  36.537  54.478  1.00  0.00           C
ATOM  12443  C38 POPE  144      61.316  37.367  53.188  1.00  0.00           C
ATOM  12446  C39 POPE  144      62.696  37.857  52.758  1.00  0.00           C
ATOM  12449 0C31 POPE  144      62.726  38.837  51.578  1.00  0.00           C
ATOM  12452 1C31 POPE  144      64.146  39.407  51.398  1.00  0.00           C
ATOM  12455 2C31 POPE  144      64.206  40.747  50.668  1.00  0.00           C
ATOM  12458 3C31 POPE  144      63.886  40.667  49.168  1.00  0.00           C
ATOM  12461 4C31 POPE  144      64.115  42.017  48.478  1.00  0.00           C
ATOM  12464 5C31 POPE  144      63.576  42.037  47.038  1.00  0.00           C
ATOM  12467 6C31 POPE  144      64.006  43.276  46.258  1.00  0.00           C
ATOM  12471  NH3 POPE  145      50.306  20.267  65.788  1.00  0.00           N
ATOM  12475  C12 POPE  145      51.805  20.037  65.738  1.00  0.00           C
ATOM  12478  C11 POPE  145      52.166  18.587  66.118  1.00  0.00           C
ATOM  12481  P   POPE  145      54.296  17.097  65.678  1.00  0.00           P
ATOM  12482  O13 POPE  145      55.366  16.797  66.648  1.00  0.00           O
ATOM  12483  O14 POPE  145      53.305  16.017  65.458  1.00  0.00           O
ATOM  12484  O11 POPE  145      54.986  17.397  64.288  1.00  0.00           O
ATOM  12485  O12 POPE  145      53.585  18.447  66.078  1.00  0.00           O
ATOM  12486  C1  POPE  145      54.336  18.087  63.228  1.00  0.00           C
ATOM  12489  C2  POPE  145      54.645  19.617  63.268  1.00  0.00           C
ATOM  12491  O21 POPE  145      53.676  20.407  62.558  1.00  0.00           O
ATOM  12492  C21 POPE  145      53.336  20.077  61.308  1.00  0.00           C
ATOM  12493  O22 POPE  145      53.876  19.257  60.588  1.00  0.00           O
ATOM  12494  C22 POPE  145      52.195  21.017  60.868  1.00  0.00           C
ATOM  12497  C3  POPE  145      56.136  19.987  62.958  1.00  0.00           C
ATOM  12500  O31 POPE  145      56.296  20.487  61.628  1.00  0.00           O
ATOM  12501  C31 POPE  145      56.476  21.767  61.428  1.00  0.00           C
ATOM  12502  O32 POPE  145      56.726  22.627  62.268  1.00  0.00           O
ATOM  12503  C32 POPE  145      56.206  22.037  59.948  1.00  0.00           C
ATOM  12506  C23 POPE  145      52.117  21.227  59.328  1.00  0.00           C
ATOM  12509  C24 POPE  145      51.236  22.427  58.938  1.00  0.00           C
ATOM  12512  C25 POPE  145      51.456  22.907  57.498  1.00  0.00           C
ATOM  12515  C26 POPE  145      50.676  22.147  56.408  1.00  0.00           C
ATOM  12518  C27 POPE  145      50.485  22.977  55.128  1.00  0.00           C
ATOM  12521  C28 POPE  145      49.706  22.257  54.008  1.00  0.00           C
ATOM  12524  C29 POPE  145      49.866  22.957  52.678  1.00  0.00           C
ATOM  12526 0C21 POPE  145      48.886  23.427  51.878  1.00  0.00           C
ATOM  12528 1C21 POPE  145      47.405  23.357  52.138  1.00  0.00           C
ATOM  12531 2C21 POPE  145      46.546  24.437  51.448  1.00  0.00           C
ATOM  12534 3C21 POPE  145      46.886  24.697  49.968  1.00  0.00           C
ATOM  12537 4C21 POPE  145      45.786  25.447  49.198  1.00  0.00           C
ATOM  12540 5C21 POPE  145      45.755  26.977  49.398  1.00  0.00           C
ATOM  12543 6C21 POPE  145      46.996  27.677  48.818  1.00  0.00           C
ATOM  12546 7C21 POPE  145      46.796  29.187  48.598  1.00  0.00           C
ATOM  12549 8C21 POPE  145      48.055  29.867  48.048  1.00  0.00           C
ATOM  12553  C33 POPE  145      56.845  23.297  59.318  1.00  0.00           C
ATOM  12556  C34 POPE  145      56.456  23.337  57.828  1.00  0.00           C
ATOM  12559  C35 POPE  145      57.226  24.287  56.898  1.00  0.00           C
ATOM  12562  C36 POPE  145      56.496  24.437  55.558  1.00  0.00           C
ATOM  12565  C37 POPE  145      57.255  25.087  54.398  1.00  0.00           C
ATOM  12568  C38 POPE  145      56.326  25.417  53.218  1.00  0.00           C
ATOM  12571  C39 POPE  145      55.406  26.637  53.428  1.00  0.00           C
ATOM  12574 0C31 POPE  145      56.176  27.947  53.668  1.00  0.00           C
ATOM  12577 1C31 POPE  145      55.326  29.227  53.608  1.00  0.00           C
ATOM  12580 2C31 POPE  145      56.106  30.507  53.948  1.00  0.00           C
ATOM  12583 3C31 POPE  145      57.507  30.567  53.318  1.00  0.00           C
ATOM  12586 4C31 POPE  145      58.235  31.877  53.618  1.00  0.00           C
ATOM  12589 5C31 POPE  145      59.755  31.737  53.428  1.00  0.00           C
ATOM  12592 6C31 POPE  145      60.496  33.017  53.828  1.00  0.00           C
ATOM  12596  NH3 POPE  146     124.786  72.727  70.428  1.00  0.00           N
ATOM  12600  C12 POPE  146     124.786  71.227  70.598  1.00  0.00           C
ATOM  12603  C11 POPE  146     124.226  70.547  69.348  1.00  0.00           C
ATOM  12606  P   POPE  146     123.966  68.157  68.358  1.00  0.00           P
ATOM  12607  O13 POPE  146     124.176  66.797  68.898  1.00  0.00           O
ATOM  12608  O14 POPE  146     122.665  68.547  67.798  1.00  0.00           O
ATOM  12609  O11 POPE  146     125.146  68.477  67.328  1.00  0.00           O
ATOM  12610  O12 POPE  146     124.387  69.147  69.528  1.00  0.00           O
ATOM  12611  C1  POPE  146     124.845  69.056  66.048  1.00  0.00           C
ATOM  12614  C2  POPE  146     125.676  68.377  64.928  1.00  0.00           C
ATOM  12616  O21 POPE  146     125.087  68.657  63.658  1.00  0.00           O
ATOM  12617  C21 POPE  146     125.245  69.896  63.258  1.00  0.00           C
ATOM  12618  O22 POPE  146     125.998  70.727  63.778  1.00  0.00           O
ATOM  12619  C22 POPE  146     124.286  70.187  62.118  1.00  0.00           C
ATOM  12622  C3  POPE  146     125.686  66.837  65.138  1.00  0.00           C
ATOM  12625  O31 POPE  146     126.160  66.107  63.988  1.00  0.00           O
ATOM  12626  C31 POPE  146     127.458  66.076  63.768  1.00  0.00           C
ATOM  12627  O32 POPE  146     128.309  66.676  64.418  1.00  0.00           O
ATOM  12628  C32 POPE  146     127.738  64.997  62.728  1.00  0.00           C
ATOM  12631  C23 POPE  146     124.965  70.527  60.778  1.00  0.00           C
ATOM  12634  C24 POPE  146     124.247  71.687  60.078  1.00  0.00           C
ATOM  12637  C25 POPE  146     124.176  71.637  58.548  1.00  0.00           C
ATOM  12640  C26 POPE  146     123.206  72.717  58.038  1.00  0.00           C
ATOM  12643  C27 POPE  146     122.976  72.707  56.518  1.00  0.00           C
ATOM  12646  C28 POPE  146     121.786  73.617  56.108  1.00  0.00           C
ATOM  12649  C29 POPE  146     122.146  74.896  55.398  1.00  0.00           C
ATOM  12651 0C21 POPE  146     122.096  75.107  54.068  1.00  0.00           C
ATOM  12653 1C21 POPE  146     121.747  74.087  53.018  1.00  0.00           C
[truncated: 1,671,494 more chars]
