# Supplementary material for: Characterizing Membrane Association and Periplasmic Transfer of Bacterial Lipoproteins through Molecular Dynamics Simulations
Source: Structure. 2020 Apr 7;28(4):475–487.e3. doi: 10.1016/j.str.2020.01.012 (PMC7139219; doi:10.1016/j.str.2020.01.012)
Supplement: Data S1. Final Coordinates from Simulations (Y–Z), Related to Figure 3 [file mmc3.zip › Y-Z/YAFY-2-atomistic.pdb]

TITLE     Protein
REMARK    THIS IS A SIMULATION BOX
CRYST1  129.139  129.139  105.148  90.00  90.00  90.00 P 1           1
MODEL        1
ATOM      1  N   CYSTA   1      57.786  56.800  74.274  1.00  0.00           N
ATOM      3  CA  CYSTA   1      57.386  55.540  74.894  1.00  0.00           C
ATOM      5  C   CYSTA   1      56.576  55.729  76.154  1.00  0.00           C
ATOM      6  O   CYSTA   1      55.456  56.229  76.124  1.00  0.00           O
ATOM      7  CB  CYSTA   1      56.615  54.479  74.044  1.00  0.00           C
ATOM     10  SG  CYSTA   1      57.646  53.619  72.844  1.00  0.00           S
ATOM     11  C1  CYSTA   1      57.536  54.850  71.524  1.00  0.00           C
ATOM     14  CA1 CYSTA   1      57.036  57.650  73.554  1.00  0.00           C
ATOM     15  OA1 CYSTA   1      56.236  57.250  72.714  1.00  0.00           O
ATOM     16  CA2 CYSTA   1      57.116  59.130  73.774  1.00  0.00           C
ATOM     19  C11 CYSTA   1      58.116  54.380  70.184  1.00  0.00           C
ATOM     21  O11 CYSTA   1      57.126  53.670  69.424  1.00  0.00           O
ATOM     22  CX1 CYSTA   1      57.046  52.350  69.504  1.00  0.00           C
ATOM     23  OX1 CYSTA   1      57.596  51.630  70.324  1.00  0.00           O
ATOM     24  CX2 CYSTA   1      56.335  51.810  68.274  1.00  0.00           C
ATOM     27  C12 CYSTA   1      59.506  53.680  70.344  1.00  0.00           C
ATOM     30  O12 CYSTA   1      59.975  53.250  69.044  1.00  0.00           O
ATOM     31  CD1 CYSTA   1      60.926  54.030  68.564  1.00  0.00           C
ATOM     32  OD1 CYSTA   1      62.015  54.220  69.064  1.00  0.00           O
ATOM     33  CD2 CYSTA   1      60.376  54.760  67.364  1.00  0.00           C
ATOM     36  CA3 CYSTA   1      58.536  59.750  73.814  1.00  0.00           C
ATOM     39  CA4 CYSTA   1      58.446  61.240  74.174  1.00  0.00           C
ATOM     42  CA5 CYSTA   1      59.726  62.050  73.894  1.00  0.00           C
ATOM     45  CA6 CYSTA   1      59.616  62.939  72.644  1.00  0.00           C
ATOM     48  CA7 CYSTA   1      59.476  62.099  71.374  1.00  0.00           C
ATOM     51  CA8 CYSTA   1      59.266  62.889  70.074  1.00  0.00           C
ATOM     54  CA9 CYSTA   1      59.066  61.889  68.934  1.00  0.00           C
ATOM     57 0CA1 CYSTA   1      58.706  62.470  67.564  1.00  0.00           C
ATOM     60 1CA1 CYSTA   1      59.716  63.470  66.974  1.00  0.00           C
ATOM     63 2CA1 CYSTA   1      59.556  63.549  65.454  1.00  0.00           C
ATOM     66 3CA1 CYSTA   1      60.556  64.490  64.744  1.00  0.00           C
ATOM     69 4CA1 CYSTA   1      60.616  64.240  63.234  1.00  0.00           C
ATOM     72 5CA1 CYSTA   1      59.266  64.420  62.514  1.00  0.00           C
ATOM     75 6CA1 CYSTA   1      59.356  64.240  61.004  1.00  0.00           C
ATOM     79  CD3 CYSTA   1      60.926  56.200  67.334  1.00  0.00           C
ATOM     82  CD4 CYSTA   1      60.216  57.169  68.274  1.00  0.00           C
ATOM     85  CD5 CYSTA   1      60.516  58.630  67.884  1.00  0.00           C
ATOM     88  CD6 CYSTA   1      61.776  59.230  68.534  1.00  0.00           C
ATOM     91  CD7 CYSTA   1      62.276  60.399  67.674  1.00  0.00           C
ATOM     94  CD8 CYSTA   1      63.176  61.390  68.404  1.00  0.00           C
ATOM     97  CD9 CYSTA   1      63.795  62.439  67.474  1.00  0.00           C
ATOM    100 0CD1 CYSTA   1      64.435  63.559  68.294  1.00  0.00           C
ATOM    103 1CD1 CYSTA   1      65.066  64.680  67.464  1.00  0.00           C
ATOM    106 2CD1 CYSTA   1      65.335  65.920  68.324  1.00  0.00           C
ATOM    109 3CD1 CYSTA   1      65.855  67.120  67.534  1.00  0.00           C
ATOM    112 4CD1 CYSTA   1      67.376  67.079  67.354  1.00  0.00           C
ATOM    115 5CD1 CYSTA   1      67.926  68.380  66.744  1.00  0.00           C
ATOM    118 6CD1 CYSTA   1      69.456  68.439  66.794  1.00  0.00           C
ATOM    122  CX3 CYSTA   1      57.256  50.830  67.514  1.00  0.00           C
ATOM    125  CX4 CYSTA   1      56.626  50.240  66.244  1.00  0.00           C
ATOM    128  CX5 CYSTA   1      56.626  51.170  65.024  1.00  0.00           C
ATOM    131  CX6 CYSTA   1      55.896  50.569  63.814  1.00  0.00           C
ATOM    134  CX7 CYSTA   1      56.006  51.460  62.564  1.00  0.00           C
ATOM    137  CX8 CYSTA   1      55.026  51.059  61.434  1.00  0.00           C
ATOM    140  CX9 CYSTA   1      54.816  52.200  60.464  1.00  0.00           C
ATOM    142 0CX1 CYSTA   1      54.956  52.250  59.134  1.00  0.00           C
ATOM    144 1CX1 CYSTA   1      55.276  51.140  58.174  1.00  0.00           C
ATOM    147 2CX1 CYSTA   1      54.526  51.400  56.854  1.00  0.00           C
ATOM    150 3CX1 CYSTA   1      54.666  50.250  55.844  1.00  0.00           C
ATOM    153 4CX1 CYSTA   1      53.826  50.450  54.574  1.00  0.00           C
ATOM    156 5CX1 CYSTA   1      54.416  51.479  53.604  1.00  0.00           C
ATOM    159 6CX1 CYSTA   1      53.696  51.500  52.244  1.00  0.00           C
ATOM    162 7CX1 CYSTA   1      54.396  52.369  51.184  1.00  0.00           C
ATOM    165 8CX1 CYSTA   1      53.765  52.270  49.784  1.00  0.00           C
ATOM    169  N   ASP A   2      57.076  55.229  77.294  1.00  0.00           N
ATOM    171  CA  ASP A   2      56.206  54.799  78.374  1.00  0.00           C
ATOM    173  CB  ASP A   2      56.876  53.640  79.154  1.00  0.00           C
ATOM    176  CG  ASP A   2      56.786  52.350  78.344  1.00  0.00           C
ATOM    177  OD1 ASP A   2      57.515  51.390  78.684  1.00  0.00           O
ATOM    178  OD2 ASP A   2      55.916  52.260  77.454  1.00  0.00           O
ATOM    179  C   ASP A   2      55.616  55.900  79.254  1.00  0.00           C
ATOM    180  O   ASP A   2      54.536  56.369  78.924  1.00  0.00           O
ATOM    181  N   ASP A   3      56.236  56.340  80.384  1.00  0.00           N
ATOM    183  CA  ASP A   3      55.706  57.500  81.114  1.00  0.00           C
ATOM    185  CB  ASP A   3      55.306  57.260  82.624  1.00  0.00           C
ATOM    188  CG  ASP A   3      54.105  56.340  82.914  1.00  0.00           C
ATOM    189  OD1 ASP A   3      53.626  56.380  84.084  1.00  0.00           O
ATOM    190  OD2 ASP A   3      53.686  55.560  82.034  1.00  0.00           O
ATOM    191  C   ASP A   3      56.796  58.559  81.084  1.00  0.00           C
ATOM    192  O   ASP A   3      57.925  58.270  81.464  1.00  0.00           O
ATOM    193  N   ARG A   4      56.486  59.809  80.684  1.00  0.00           N
ATOM    195  CA  ARG A   4      57.376  60.970  80.754  1.00  0.00           C
ATOM    197  CB  ARG A   4      58.146  61.130  82.114  1.00  0.00           C
ATOM    200  CG  ARG A   4      57.226  61.210  83.344  1.00  0.00           C
ATOM    203  CD  ARG A   4      57.806  60.709  84.694  1.00  0.00           C
ATOM    206  NE  ARG A   4      56.605  60.700  85.604  1.00  0.00           N
ATOM    208  CZ  ARG A   4      56.545  60.399  86.904  1.00  0.00           C
ATOM    209  NH1 ARG A   4      55.365  60.329  87.494  1.00  0.00           N
ATOM    212  NH2 ARG A   4      57.605  60.200  87.644  1.00  0.00           N
ATOM    215  C   ARG A   4      58.306  61.059  79.514  1.00  0.00           C
ATOM    216  O   ARG A   4      58.816  60.040  79.054  1.00  0.00           O
ATOM    217  N   SER A   5      58.546  62.229  78.864  1.00  0.00           N
ATOM    219  CA  SER A   5      58.196  63.610  79.194  1.00  0.00           C
ATOM    221  CB  SER A   5      58.646  64.670  78.114  1.00  0.00           C
ATOM    224  OG  SER A   5      59.315  64.079  77.004  1.00  0.00           O
ATOM    226  C   SER A   5      56.726  63.850  79.394  1.00  0.00           C
ATOM    227  O   SER A   5      55.896  63.289  78.684  1.00  0.00           O
ATOM    228  N   ASP A   6      56.346  64.740  80.324  1.00  0.00           N
ATOM    230  CA  ASP A   6      54.986  65.240  80.354  1.00  0.00           C
ATOM    232  CB  ASP A   6      54.446  65.529  81.774  1.00  0.00           C
ATOM    235  CG  ASP A   6      54.216  64.240  82.514  1.00  0.00           C
ATOM    236  OD1 ASP A   6      53.966  64.340  83.744  1.00  0.00           O
ATOM    237  OD2 ASP A   6      54.216  63.149  81.894  1.00  0.00           O
ATOM    238  C   ASP A   6      54.926  66.509  79.554  1.00  0.00           C
ATOM    239  O   ASP A   6      55.716  67.450  79.714  1.00  0.00           O
ATOM    240  N   ASP A   7      53.946  66.590  78.664  1.00  0.00           N
ATOM    242  CA  ASP A   7      53.526  67.829  78.114  1.00  0.00           C
ATOM    244  CB  ASP A   7      53.036  67.619  76.664  1.00  0.00           C
ATOM    247  CG  ASP A   7      52.085  66.460  76.444  1.00  0.00           C
ATOM    248  OD1 ASP A   7      51.605  66.390  75.284  1.00  0.00           O
ATOM    249  OD2 ASP A   7      51.755  65.660  77.364  1.00  0.00           O
ATOM    250  C   ASP A   7      52.536  68.530  79.084  1.00  0.00           C
ATOM    251  O   ASP A   7      51.556  67.979  79.564  1.00  0.00           O
ATOM    252  N   LEU A   8      52.816  69.770  79.494  1.00  0.00           N
ATOM    254  CA  LEU A   8      53.446  70.759  78.654  1.00  0.00           C
ATOM    256  CB  LEU A   8      52.466  71.939  78.494  1.00  0.00           C
ATOM    259  CG  LEU A   8      52.436  72.490  77.064  1.00  0.00           C
ATOM    261  CD1 LEU A   8      51.576  73.749  76.984  1.00  0.00           C
ATOM    265  CD2 LEU A   8      51.876  71.430  76.114  1.00  0.00           C
ATOM    269  C   LEU A   8      54.776  71.280  79.164  1.00  0.00           C
ATOM    270  O   LEU A   8      55.286  72.260  78.614  1.00  0.00           O
ATOM    271  N   LYS A   9      55.376  70.710  80.234  1.00  0.00           N
ATOM    273  CA  LYS A   9      56.496  71.420  80.834  1.00  0.00           C
ATOM    275  CB  LYS A   9      56.566  71.380  82.384  1.00  0.00           C
ATOM    278  CG  LYS A   9      56.885  72.810  82.854  1.00  0.00           C
ATOM    281  CD  LYS A   9      56.766  73.149  84.344  1.00  0.00           C
ATOM    284  CE  LYS A   9      57.015  74.649  84.534  1.00  0.00           C
ATOM    287  NZ  LYS A   9      57.426  74.990  85.904  1.00  0.00           N
ATOM    291  C   LYS A   9      57.806  71.079  80.154  1.00  0.00           C
ATOM    292  O   LYS A   9      58.725  71.890  80.124  1.00  0.00           O
ATOM    293  N   ALA A  10      57.846  69.950  79.414  1.00  0.00           N
ATOM    295  CA  ALA A  10      58.855  69.719  78.414  1.00  0.00           C
ATOM    297  CB  ALA A  10      58.596  68.350  77.754  1.00  0.00           C
ATOM    301  C   ALA A  10      58.905  70.799  77.324  1.00  0.00           C
ATOM    302  O   ALA A  10      59.956  71.319  76.984  1.00  0.00           O
ATOM    303  N   ILE A  11      57.725  71.210  76.824  1.00  0.00           N
ATOM    305  CA  ILE A  11      57.576  72.380  75.954  1.00  0.00           C
ATOM    307  CB  ILE A  11      56.176  72.410  75.324  1.00  0.00           C
ATOM    309  CG2 ILE A  11      55.556  73.819  75.274  1.00  0.00           C
ATOM    313  CG1 ILE A  11      56.246  71.740  73.934  1.00  0.00           C
ATOM    316  CD  ILE A  11      54.896  71.610  73.214  1.00  0.00           C
ATOM    320  C   ILE A  11      57.986  73.700  76.614  1.00  0.00           C
ATOM    321  O   ILE A  11      58.616  74.549  75.984  1.00  0.00           O
ATOM    322  N   SER A  12      57.636  73.900  77.894  1.00  0.00           N
ATOM    324  CA  SER A  12      57.696  75.210  78.554  1.00  0.00           C
ATOM    326  CB  SER A  12      56.685  75.259  79.734  1.00  0.00           C
ATOM    329  OG  SER A  12      56.405  76.570  80.234  1.00  0.00           O
ATOM    331  C   SER A  12      59.076  75.549  79.084  1.00  0.00           C
ATOM    332  O   SER A  12      59.366  76.720  79.324  1.00  0.00           O
ATOM    333  N   LYS A  13      59.975  74.549  79.214  1.00  0.00           N
ATOM    335  CA  LYS A  13      61.396  74.840  79.434  1.00  0.00           C
ATOM    337  CB  LYS A  13      61.876  74.560  80.874  1.00  0.00           C
ATOM    340  CG  LYS A  13      61.246  75.509  81.924  1.00  0.00           C
ATOM    343  CD  LYS A  13      62.176  75.880  83.104  1.00  0.00           C
ATOM    346  CE  LYS A  13      63.206  76.969  82.764  1.00  0.00           C
ATOM    349  NZ  LYS A  13      64.255  77.060  83.804  1.00  0.00           N
ATOM    353  C   LYS A  13      62.326  74.250  78.384  1.00  0.00           C
ATOM    354  O   LYS A  13      63.526  74.500  78.424  1.00  0.00           O
ATOM    355  N   PHE A  14      61.796  73.640  77.294  1.00  0.00           N
ATOM    357  CA  PHE A  14      62.405  73.900  75.984  1.00  0.00           C
ATOM    359  CB  PHE A  14      61.706  73.229  74.764  1.00  0.00           C
ATOM    362  CG  PHE A  14      61.906  71.759  74.624  1.00  0.00           C
ATOM    363  CD1 PHE A  14      62.686  70.960  75.484  1.00  0.00           C
ATOM    365  CE1 PHE A  14      62.766  69.579  75.274  1.00  0.00           C
ATOM    367  CZ  PHE A  14      62.106  68.999  74.194  1.00  0.00           C
ATOM    369  CD2 PHE A  14      61.276  71.169  73.524  1.00  0.00           C
ATOM    371  CE2 PHE A  14      61.386  69.799  73.304  1.00  0.00           C
ATOM    373  C   PHE A  14      62.326  75.360  75.674  1.00  0.00           C
ATOM    374  O   PHE A  14      63.346  75.960  75.364  1.00  0.00           O
ATOM    375  N   LYS A  15      61.116  75.960  75.864  1.00  0.00           N
ATOM    377  CA  LYS A  15      60.776  77.369  75.644  1.00  0.00           C
ATOM    379  CB  LYS A  15      59.446  77.749  76.374  1.00  0.00           C
ATOM    382  CG  LYS A  15      58.536  78.790  75.674  1.00  0.00           C
ATOM    385  CD  LYS A  15      57.806  79.680  76.704  1.00  0.00           C
ATOM    388  CE  LYS A  15      56.605  80.470  76.134  1.00  0.00           C
ATOM    391  NZ  LYS A  15      55.936  81.309  77.164  1.00  0.00           N
ATOM    395  C   LYS A  15      61.896  78.280  76.084  1.00  0.00           C
ATOM    396  O   LYS A  15      62.696  78.679  75.274  1.00  0.00           O
ATOM    397  N   ASP A  16      62.085  78.549  77.384  1.00  0.00           N
ATOM    399  CA  ASP A  16      62.836  79.710  77.824  1.00  0.00           C
ATOM    401  CB  ASP A  16      62.106  80.359  79.044  1.00  0.00           C
ATOM    404  CG  ASP A  16      60.986  81.279  78.594  1.00  0.00           C
ATOM    405  OD1 ASP A  16      60.295  81.848  79.494  1.00  0.00           O
ATOM    406  OD2 ASP A  16      60.716  81.390  77.384  1.00  0.00           O
ATOM    407  C   ASP A  16      64.285  79.369  78.134  1.00  0.00           C
ATOM    408  O   ASP A  16      64.996  80.189  78.714  1.00  0.00           O
ATOM    409  N   LEU A  17      64.776  78.200  77.684  1.00  0.00           N
ATOM    411  CA  LEU A  17      66.196  78.029  77.464  1.00  0.00           C
ATOM    413  CB  LEU A  17      66.846  76.979  78.414  1.00  0.00           C
ATOM    416  CG  LEU A  17      67.776  77.600  79.494  1.00  0.00           C
ATOM    418  CD1 LEU A  17      68.376  76.549  80.424  1.00  0.00           C
ATOM    422  CD2 LEU A  17      67.046  78.609  80.374  1.00  0.00           C
ATOM    426  C   LEU A  17      66.506  77.770  75.994  1.00  0.00           C
ATOM    427  O   LEU A  17      67.674  77.680  75.644  1.00  0.00           O
ATOM    428  N   THR A  18      65.545  77.759  75.044  1.00  0.00           N
ATOM    430  CA  THR A  18      65.895  77.930  73.634  1.00  0.00           C
ATOM    432  CB  THR A  18      66.116  76.639  72.804  1.00  0.00           C
ATOM    434  OG1 THR A  18      65.006  75.759  72.834  1.00  0.00           O
ATOM    436  CG2 THR A  18      67.306  75.820  73.314  1.00  0.00           C
ATOM    440  C   THR A  18      65.035  78.939  72.844  1.00  0.00           C
ATOM    441  O   THR A  18      64.396  78.549  71.874  1.00  0.00           O
ATOM    442  N   PRO A  19      65.035  80.270  73.124  1.00  0.00           N
ATOM    443  CD  PRO A  19      64.536  80.799  74.404  1.00  0.00           C
ATOM    446  CA  PRO A  19      64.656  81.219  72.084  1.00  0.00           C
ATOM    448  CB  PRO A  19      63.346  81.860  72.584  1.00  0.00           C
ATOM    451  CG  PRO A  19      63.146  81.309  73.994  1.00  0.00           C
ATOM    454  C   PRO A  19      65.736  82.290  71.964  1.00  0.00           C
ATOM    455  O   PRO A  19      65.816  83.070  72.914  1.00  0.00           O
ATOM    456  N   PRO A  20      66.556  82.419  70.914  1.00  0.00           N
ATOM    457  CD  PRO A  20      66.106  82.039  69.574  1.00  0.00           C
ATOM    460  CA  PRO A  20      67.286  83.660  70.694  1.00  0.00           C
ATOM    462  CB  PRO A  20      66.246  84.460  69.924  1.00  0.00           C
ATOM    465  CG  PRO A  20      65.776  83.400  68.914  1.00  0.00           C
ATOM    468  C   PRO A  20      68.056  84.340  71.784  1.00  0.00           C
ATOM    469  O   PRO A  20      67.535  85.219  72.464  1.00  0.00           O
ATOM    470  N   ARG A  21      69.346  83.949  71.844  1.00  0.00           N
ATOM    472  CA  ARG A  21      70.446  84.399  72.664  1.00  0.00           C
ATOM    474  CB  ARG A  21      70.136  85.180  73.994  1.00  0.00           C
ATOM    477  CG  ARG A  21      69.765  86.679  73.824  1.00  0.00           C
ATOM    480  CD  ARG A  21      68.896  87.319  74.924  1.00  0.00           C
ATOM    483  NE  ARG A  21      69.806  87.710  76.034  1.00  0.00           N
ATOM    485  CZ  ARG A  21      69.456  88.470  77.044  1.00  0.00           C
ATOM    486  NH1 ARG A  21      70.335  88.750  77.984  1.00  0.00           N
ATOM    489  NH2 ARG A  21      68.296  89.049  77.174  1.00  0.00           N
ATOM    492  C   ARG A  21      71.246  83.130  72.914  1.00  0.00           C
ATOM    493  O   ARG A  21      70.796  82.220  73.594  1.00  0.00           O
ATOM    494  N   PHE A  22      72.496  83.029  72.414  1.00  0.00           N
ATOM    496  CA  PHE A  22      73.515  82.260  73.104  1.00  0.00           C
ATOM    498  CB  PHE A  22      74.765  81.910  72.224  1.00  0.00           C
ATOM    501  CG  PHE A  22      74.496  81.240  70.894  1.00  0.00           C
ATOM    502  CD1 PHE A  22      74.435  79.829  70.774  1.00  0.00           C
ATOM    504  CE1 PHE A  22      74.376  79.220  69.504  1.00  0.00           C
ATOM    506  CZ  PHE A  22      74.396  80.020  68.354  1.00  0.00           C
ATOM    508  CD2 PHE A  22      74.515  82.000  69.724  1.00  0.00           C
ATOM    510  CE2 PHE A  22      74.456  81.410  68.454  1.00  0.00           C
ATOM    512  C   PHE A  22      73.975  83.180  74.234  1.00  0.00           C
ATOM    513  O   PHE A  22      74.765  84.100  74.034  1.00  0.00           O
ATOM    514  N   SER A  23      73.395  83.049  75.434  1.00  0.00           N
ATOM    516  CA  SER A  23      73.676  81.939  76.334  1.00  0.00           C
ATOM    518  CB  SER A  23      74.066  82.550  77.704  1.00  0.00           C
ATOM    521  OG  SER A  23      73.115  83.560  78.044  1.00  0.00           O
ATOM    523  C   SER A  23      72.545  80.979  76.584  1.00  0.00           C
ATOM    524  O   SER A  23      72.826  79.859  77.014  1.00  0.00           O
ATOM    525  N   ASP A  24      71.285  81.340  76.284  1.00  0.00           N
ATOM    527  CA  ASP A  24      70.136  80.480  76.464  1.00  0.00           C
ATOM    529  CB  ASP A  24      68.816  81.230  76.054  1.00  0.00           C
ATOM    532  CG  ASP A  24      68.406  82.389  76.964  1.00  0.00           C
ATOM    533  OD1 ASP A  24      67.426  83.098  76.604  1.00  0.00           O
ATOM    534  OD2 ASP A  24      69.045  82.579  78.024  1.00  0.00           O
ATOM    535  C   ASP A  24      70.326  79.170  75.694  1.00  0.00           C
ATOM    536  O   ASP A  24      70.286  78.100  76.284  1.00  0.00           O
ATOM    537  N   VAL A  25      70.706  79.229  74.384  1.00  0.00           N
ATOM    539  CA  VAL A  25      70.725  78.070  73.484  1.00  0.00           C
ATOM    541  CB  VAL A  25      71.216  78.439  72.074  1.00  0.00           C
ATOM    543  CG1 VAL A  25      71.436  77.210  71.174  1.00  0.00           C
ATOM    547  CG2 VAL A  25      70.206  79.369  71.384  1.00  0.00           C
ATOM    551  C   VAL A  25      71.556  76.890  73.994  1.00  0.00           C
ATOM    552  O   VAL A  25      71.106  75.740  74.034  1.00  0.00           O
ATOM    553  N   VAL A  26      72.756  77.210  74.524  1.00  0.00           N
ATOM    555  CA  VAL A  26      73.736  76.310  75.104  1.00  0.00           C
ATOM    557  CB  VAL A  26      74.936  77.130  75.604  1.00  0.00           C
ATOM    559  CG1 VAL A  26      75.965  76.229  76.324  1.00  0.00           C
ATOM    563  CG2 VAL A  26      75.605  77.829  74.414  1.00  0.00           C
ATOM    567  C   VAL A  26      73.176  75.540  76.284  1.00  0.00           C
ATOM    568  O   VAL A  26      73.456  74.369  76.494  1.00  0.00           O
ATOM    569  N   SER A  27      72.405  76.229  77.134  1.00  0.00           N
ATOM    571  CA  SER A  27      72.186  75.759  78.474  1.00  0.00           C
ATOM    573  CB  SER A  27      71.916  76.939  79.454  1.00  0.00           C
ATOM    576  OG  SER A  27      72.105  76.549  80.824  1.00  0.00           O
ATOM    578  C   SER A  27      71.066  74.750  78.534  1.00  0.00           C
ATOM    579  O   SER A  27      71.046  73.960  79.474  1.00  0.00           O
ATOM    580  N   HIS A  28      70.174  74.660  77.524  1.00  0.00           N
ATOM    582  CA  HIS A  28      69.396  73.439  77.384  1.00  0.00           C
ATOM    584  CB  HIS A  28      67.986  73.609  76.744  1.00  0.00           C
ATOM    587  ND1 HIS A  28      66.265  71.920  77.424  1.00  0.00           N
ATOM    588  CG  HIS A  28      66.956  73.090  77.704  1.00  0.00           C
ATOM    589  CE1 HIS A  28      65.576  71.660  78.514  1.00  0.00           C
ATOM    591  NE2 HIS A  28      65.796  72.590  79.474  1.00  0.00           N
ATOM    593  CD2 HIS A  28      66.666  73.520  78.954  1.00  0.00           C
ATOM    595  C   HIS A  28      70.136  72.329  76.684  1.00  0.00           C
ATOM    596  O   HIS A  28      69.895  71.169  76.984  1.00  0.00           O
ATOM    597  N   GLN A  29      71.106  72.590  75.784  1.00  0.00           N
ATOM    599  CA  GLN A  29      71.785  71.479  75.114  1.00  0.00           C
ATOM    601  CB  GLN A  29      72.475  71.969  73.824  1.00  0.00           C
ATOM    604  CG  GLN A  29      72.346  71.010  72.604  1.00  0.00           C
ATOM    607  CD  GLN A  29      70.906  70.640  72.194  1.00  0.00           C
ATOM    608  OE1 GLN A  29      70.626  69.570  71.684  1.00  0.00           O
ATOM    609  NE2 GLN A  29      69.966  71.579  72.424  1.00  0.00           N
ATOM    612  C   GLN A  29      72.795  70.770  76.014  1.00  0.00           C
ATOM    613  O   GLN A  29      73.076  69.590  75.834  1.00  0.00           O
ATOM    614  N   ASP A  30      73.325  71.430  77.074  1.00  0.00           N
ATOM    616  CA  ASP A  30      73.986  70.729  78.174  1.00  0.00           C
ATOM    618  CB  ASP A  30      74.475  71.740  79.244  1.00  0.00           C
ATOM    621  CG  ASP A  30      75.825  72.359  78.974  1.00  0.00           C
ATOM    622  OD1 ASP A  30      76.196  73.240  79.804  1.00  0.00           O
ATOM    623  OD2 ASP A  30      76.566  71.979  78.054  1.00  0.00           O
ATOM    624  C   ASP A  30      73.085  69.729  78.904  1.00  0.00           C
ATOM    625  O   ASP A  30      73.436  68.560  79.064  1.00  0.00           O
ATOM    626  N   ASP A  31      71.886  70.189  79.324  1.00  0.00           N
ATOM    628  CA  ASP A  31      70.886  69.369  79.974  1.00  0.00           C
ATOM    630  CB  ASP A  31      69.745  70.259  80.534  1.00  0.00           C
ATOM    633  CG  ASP A  31      70.146  71.229  81.654  1.00  0.00           C
ATOM    634  OD1 ASP A  31      69.196  71.530  82.434  1.00  0.00           O
ATOM    635  OD2 ASP A  31      71.276  71.779  81.714  1.00  0.00           O
ATOM    636  C   ASP A  31      70.335  68.250  79.054  1.00  0.00           C
ATOM    637  O   ASP A  31      70.306  67.070  79.424  1.00  0.00           O
ATOM    638  N   VAL A  32      69.956  68.570  77.804  1.00  0.00           N
ATOM    640  CA  VAL A  32      69.386  67.650  76.834  1.00  0.00           C
ATOM    642  CB  VAL A  32      68.966  68.370  75.544  1.00  0.00           C
ATOM    644  CG1 VAL A  32      68.686  67.410  74.364  1.00  0.00           C
ATOM    648  CG2 VAL A  32      67.696  69.200  75.834  1.00  0.00           C
ATOM    652  C   VAL A  32      70.295  66.470  76.504  1.00  0.00           C
ATOM    653  O   VAL A  32      69.846  65.320  76.494  1.00  0.00           O
ATOM    654  N   SER A  33      71.606  66.710  76.294  1.00  0.00           N
ATOM    656  CA  SER A  33      72.566  65.640  76.044  1.00  0.00           C
ATOM    658  CB  SER A  33      73.946  66.179  75.574  1.00  0.00           C
ATOM    661  OG  SER A  33      73.846  66.770  74.274  1.00  0.00           O
ATOM    663  C   SER A  33      72.746  64.630  77.194  1.00  0.00           C
ATOM    664  O   SER A  33      72.965  63.440  76.964  1.00  0.00           O
ATOM    665  N   GLU A  34      72.686  65.049  78.484  1.00  0.00           N
ATOM    667  CA  GLU A  34      72.626  64.090  79.594  1.00  0.00           C
ATOM    669  CB  GLU A  34      72.865  64.689  81.014  1.00  0.00           C
ATOM    672  CG  GLU A  34      72.756  63.660  82.204  1.00  0.00           C
ATOM    675  CD  GLU A  34      73.666  62.420  82.134  1.00  0.00           C
ATOM    676  OE1 GLU A  34      73.225  61.290  82.504  1.00  0.00           O
ATOM    677  OE2 GLU A  34      74.876  62.630  81.864  1.00  0.00           O
ATOM    678  C   GLU A  34      71.346  63.289  79.614  1.00  0.00           C
ATOM    679  O   GLU A  34      71.376  62.070  79.774  1.00  0.00           O
ATOM    680  N   GLU A  35      70.196  63.970  79.404  1.00  0.00           N
ATOM    682  CA  GLU A  35      68.876  63.349  79.514  1.00  0.00           C
ATOM    684  CB  GLU A  35      67.776  64.360  79.074  1.00  0.00           C
ATOM    687  CG  GLU A  35      66.536  64.329  80.004  1.00  0.00           C
ATOM    690  CD  GLU A  35      66.855  64.820  81.414  1.00  0.00           C
ATOM    691  OE1 GLU A  35      65.886  64.869  82.224  1.00  0.00           O
ATOM    692  OE2 GLU A  35      68.026  65.170  81.714  1.00  0.00           O
ATOM    693  C   GLU A  35      68.765  62.130  78.614  1.00  0.00           C
ATOM    694  O   GLU A  35      68.456  61.040  79.074  1.00  0.00           O
ATOM    695  N   TRP A  36      69.146  62.350  77.334  1.00  0.00           N
ATOM    697  CA  TRP A  36      69.255  61.410  76.244  1.00  0.00           C
ATOM    699  CB  TRP A  36      70.035  62.160  75.124  1.00  0.00           C
ATOM    702  CG  TRP A  36      69.726  61.840  73.694  1.00  0.00           C
ATOM    703  CD1 TRP A  36      69.895  60.670  73.024  1.00  0.00           C
ATOM    705  NE1 TRP A  36      69.956  60.910  71.664  1.00  0.00           N
ATOM    707  CE2 TRP A  36      69.806  62.250  71.444  1.00  0.00           C
ATOM    708  CD2 TRP A  36      69.615  62.869  72.694  1.00  0.00           C
ATOM    709  CE3 TRP A  36      69.416  64.250  72.764  1.00  0.00           C
ATOM    711  CZ3 TRP A  36      69.496  64.990  71.594  1.00  0.00           C
ATOM    713  CZ2 TRP A  36      69.895  62.990  70.274  1.00  0.00           C
ATOM    715  CH2 TRP A  36      69.765  64.380  70.374  1.00  0.00           C
ATOM    717  C   TRP A  36      69.966  60.110  76.624  1.00  0.00           C
ATOM    718  O   TRP A  36      69.346  59.060  76.734  1.00  0.00           O
ATOM    719  N   SER A  37      71.276  60.160  76.954  1.00  0.00           N
ATOM    721  CA  SER A  37      72.066  58.950  77.174  1.00  0.00           C
ATOM    723  CB  SER A  37      73.596  59.230  77.314  1.00  0.00           C
ATOM    726  OG  SER A  37      74.236  59.580  76.094  1.00  0.00           O
ATOM    728  C   SER A  37      71.696  58.229  78.444  1.00  0.00           C
ATOM    729  O   SER A  37      72.105  57.099  78.674  1.00  0.00           O
ATOM    730  N   GLN A  38      70.986  58.880  79.394  1.00  0.00           N
ATOM    732  CA  GLN A  38      70.535  58.160  80.564  1.00  0.00           C
ATOM    734  CB  GLN A  38      70.246  59.170  81.704  1.00  0.00           C
ATOM    737  CG  GLN A  38      70.126  58.559  83.144  1.00  0.00           C
ATOM    740  CD  GLN A  38      71.424  58.029  83.784  1.00  0.00           C
ATOM    741  OE1 GLN A  38      71.436  57.229  84.724  1.00  0.00           O
ATOM    742  NE2 GLN A  38      72.606  58.500  83.304  1.00  0.00           N
ATOM    745  C   GLN A  38      69.335  57.290  80.184  1.00  0.00           C
ATOM    746  O   GLN A  38      69.206  56.200  80.734  1.00  0.00           O
ATOM    747  N   VAL A  39      68.505  57.689  79.194  1.00  0.00           N
ATOM    749  CA  VAL A  39      67.316  56.959  78.754  1.00  0.00           C
ATOM    751  CB  VAL A  39      66.496  57.670  77.664  1.00  0.00           C
ATOM    753  CG1 VAL A  39      65.085  57.080  77.714  1.00  0.00           C
ATOM    757  CG2 VAL A  39      66.346  59.170  77.894  1.00  0.00           C
ATOM    761  C   VAL A  39      67.576  55.550  78.214  1.00  0.00           C
ATOM    762  O   VAL A  39      66.865  54.599  78.544  1.00  0.00           O
ATOM    763  N   ASP A  40      68.606  55.360  77.364  1.00  0.00           N
ATOM    765  CA  ASP A  40      68.975  54.030  76.894  1.00  0.00           C
ATOM    767  CB  ASP A  40      69.475  54.030  75.404  1.00  0.00           C
ATOM    770  CG  ASP A  40      68.446  53.600  74.374  1.00  0.00           C
ATOM    771  OD1 ASP A  40      68.856  53.229  73.234  1.00  0.00           O
ATOM    772  OD2 ASP A  40      67.226  53.729  74.634  1.00  0.00           O
ATOM    773  C   ASP A  40      70.076  53.479  77.784  1.00  0.00           C
ATOM    774  O   ASP A  40      70.676  52.439  77.484  1.00  0.00           O
ATOM    775  N   TYR A  41      70.376  54.110  78.944  1.00  0.00           N
ATOM    777  CA  TYR A  41      70.906  53.359  80.064  1.00  0.00           C
ATOM    779  CB  TYR A  41      71.766  54.170  81.074  1.00  0.00           C
ATOM    782  CG  TYR A  41      73.076  54.650  80.504  1.00  0.00           C
ATOM    783  CD1 TYR A  41      73.655  54.149  79.314  1.00  0.00           C
ATOM    785  CE1 TYR A  41      74.866  54.680  78.844  1.00  0.00           C
ATOM    787  CZ  TYR A  41      75.516  55.690  79.554  1.00  0.00           C
ATOM    788  OH  TYR A  41      76.715  56.260  79.074  1.00  0.00           O
ATOM    790  CD2 TYR A  41      73.756  55.649  81.214  1.00  0.00           C
ATOM    792  CE2 TYR A  41      74.966  56.160  80.744  1.00  0.00           C
ATOM    794  C   TYR A  41      69.755  52.740  80.804  1.00  0.00           C
ATOM    795  O   TYR A  41      68.606  53.130  80.674  1.00  0.00           O
ATOM    796  N   LEU A  42      70.035  51.689  81.594  1.00  0.00           N
ATOM    798  CA  LEU A  42      69.015  51.100  82.424  1.00  0.00           C
ATOM    800  CB  LEU A  42      69.246  49.580  82.644  1.00  0.00           C
ATOM    803  CG  LEU A  42      68.645  48.750  81.484  1.00  0.00           C
ATOM    805  CD1 LEU A  42      68.645  47.239  81.754  1.00  0.00           C
ATOM    809  CD2 LEU A  42      69.255  49.040  80.114  1.00  0.00           C
ATOM    813  C   LEU A  42      69.045  51.899  83.684  1.00  0.00           C
ATOM    814  O   LEU A  42      70.116  52.309  84.134  1.00  0.00           O
ATOM    815  N   SER A  43      67.856  52.220  84.224  1.00  0.00           N
ATOM    817  CA  SER A  43      67.666  53.190  85.274  1.00  0.00           C
ATOM    819  CB  SER A  43      68.476  52.970  86.584  1.00  0.00           C
ATOM    822  OG  SER A  43      67.996  51.810  87.294  1.00  0.00           O
ATOM    824  C   SER A  43      67.706  54.660  84.884  1.00  0.00           C
ATOM    825  O   SER A  43      68.626  55.410  85.214  1.00  0.00           O
ATOM    826  N   GLY A  44      66.606  55.140  84.254  1.00  0.00           N
ATOM    828  CA  GLY A  44      66.236  56.560  84.264  1.00  0.00           C
ATOM    831  C   GLY A  44      66.106  57.200  82.904  1.00  0.00           C
ATOM    832  O   GLY A  44      66.335  56.560  81.884  1.00  0.00           O
ATOM    833  N   PRO A  45      65.755  58.489  82.814  1.00  0.00           N
ATOM    834  CD  PRO A  45      66.424  59.340  81.814  1.00  0.00           C
ATOM    837  CA  PRO A  45      65.295  59.300  83.914  1.00  0.00           C
ATOM    839  CB  PRO A  45      66.466  60.280  84.054  1.00  0.00           C
ATOM    842  CG  PRO A  45      66.896  60.579  82.604  1.00  0.00           C
ATOM    845  C   PRO A  45      63.975  59.950  83.514  1.00  0.00           C
ATOM    846  O   PRO A  45      62.946  59.279  83.564  1.00  0.00           O
ATOM    847  N   THR A  46      63.966  61.260  83.164  1.00  0.00           N
ATOM    849  CA  THR A  46      62.795  62.070  82.784  1.00  0.00           C
ATOM    851  CB  THR A  46      63.076  63.590  82.864  1.00  0.00           C
ATOM    853  OG1 THR A  46      62.216  64.270  83.774  1.00  0.00           O
ATOM    855  CG2 THR A  46      62.986  64.340  81.524  1.00  0.00           C
ATOM    859  C   THR A  46      62.186  61.700  81.444  1.00  0.00           C
ATOM    860  O   THR A  46      60.966  61.759  81.294  1.00  0.00           O
ATOM    861  N   LEU A  47      62.995  61.319  80.444  1.00  0.00           N
ATOM    863  CA  LEU A  47      62.536  60.750  79.184  1.00  0.00           C
ATOM    865  CB  LEU A  47      63.526  61.110  78.024  1.00  0.00           C
ATOM    868  CG  LEU A  47      63.276  62.430  77.264  1.00  0.00           C
ATOM    870  CD1 LEU A  47      64.475  62.740  76.354  1.00  0.00           C
ATOM    874  CD2 LEU A  47      63.005  63.650  78.154  1.00  0.00           C
ATOM    878  C   LEU A  47      62.466  59.240  79.374  1.00  0.00           C
ATOM    879  O   LEU A  47      63.236  58.700  80.154  1.00  0.00           O
ATOM    880  N   GLN A  48      61.545  58.510  78.714  1.00  0.00           N
ATOM    882  CA  GLN A  48      61.416  57.070  78.894  1.00  0.00           C
ATOM    884  CB  GLN A  48      60.045  56.689  79.534  1.00  0.00           C
ATOM    887  CG  GLN A  48      60.146  55.729  80.754  1.00  0.00           C
ATOM    890  CD  GLN A  48      60.565  56.360  82.094  1.00  0.00           C
ATOM    891  OE1 GLN A  48      60.706  55.670  83.114  1.00  0.00           O
ATOM    892  NE2 GLN A  48      60.746  57.689  82.144  1.00  0.00           N
ATOM    895  C   GLN A  48      61.506  56.420  77.534  1.00  0.00           C
ATOM    896  O   GLN A  48      60.696  56.700  76.654  1.00  0.00           O
ATOM    897  N   VAL A  49      62.456  55.500  77.354  1.00  0.00           N
ATOM    899  CA  VAL A  49      62.475  54.620  76.204  1.00  0.00           C
ATOM    901  CB  VAL A  49      63.746  54.720  75.374  1.00  0.00           C
ATOM    903  CG1 VAL A  49      63.835  53.600  74.314  1.00  0.00           C
ATOM    907  CG2 VAL A  49      63.765  56.110  74.704  1.00  0.00           C
ATOM    911  C   VAL A  49      62.196  53.270  76.774  1.00  0.00           C
ATOM    912  O   VAL A  49      62.646  52.930  77.864  1.00  0.00           O
ATOM    913  N   LEU A  50      61.326  52.490  76.114  1.00  0.00           N
ATOM    915  CA  LEU A  50      60.946  51.210  76.674  1.00  0.00           C
ATOM    917  CB  LEU A  50      59.636  50.680  76.034  1.00  0.00           C
ATOM    920  CG  LEU A  50      59.436  50.930  74.524  1.00  0.00           C
ATOM    922  CD1 LEU A  50      58.036  50.450  74.124  1.00  0.00           C
ATOM    926  CD2 LEU A  50      60.516  50.240  73.684  1.00  0.00           C
ATOM    930  C   LEU A  50      62.106  50.210  76.734  1.00  0.00           C
ATOM    931  O   LEU A  50      62.976  50.189  75.864  1.00  0.00           O
ATOM    932  N   ARG A  51      62.226  49.389  77.814  1.00  0.00           N
ATOM    934  CA  ARG A  51      61.176  49.119  78.794  1.00  0.00           C
ATOM    936  CB  ARG A  51      61.106  47.600  79.114  1.00  0.00           C
ATOM    939  CG  ARG A  51      60.866  46.649  77.934  1.00  0.00           C
ATOM    942  CD  ARG A  51      60.586  45.240  78.474  1.00  0.00           C
ATOM    945  NE  ARG A  51      60.646  44.270  77.354  1.00  0.00           N
ATOM    947  CZ  ARG A  51      60.556  42.959  77.504  1.00  0.00           C
ATOM    948  NH1 ARG A  51      60.616  42.180  76.444  1.00  0.00           N
ATOM    951  NH2 ARG A  51      60.376  42.420  78.694  1.00  0.00           N
ATOM    954  C   ARG A  51      61.366  49.780  80.154  1.00  0.00           C
ATOM    955  O   ARG A  51      60.586  49.529  81.084  1.00  0.00           O
ATOM    956  N   THR A  52      62.456  50.529  80.324  1.00  0.00           N
ATOM    958  CA  THR A  52      63.116  50.700  81.624  1.00  0.00           C
ATOM    960  CB  THR A  52      64.585  50.259  81.554  1.00  0.00           C
ATOM    962  OG1 THR A  52      65.295  50.930  80.524  1.00  0.00           O
ATOM    964  CG2 THR A  52      64.645  48.750  81.254  1.00  0.00           C
ATOM    968  C   THR A  52      62.986  52.120  82.224  1.00  0.00           C
ATOM    969  OT1 THR A  52      61.956  52.819  81.994  1.00  0.00           O
ATOM    970  OT2 THR A  52      63.896  52.490  83.024  1.00  0.00           O
ATOM    971  NH3 POPEB  53      31.736  39.290  68.334  1.00  0.00           N
ATOM    975  C12 POPEB  53      31.956  38.209  67.324  1.00  0.00           C
ATOM    978  C11 POPEB  53      30.846  38.150  66.264  1.00  0.00           C
ATOM    981  P   POPEB  53      30.636  37.630  63.734  1.00  0.00           P
ATOM    982  O13 POPEB  53      29.196  37.319  63.834  1.00  0.00           O
ATOM    983  O14 POPEB  53      31.056  38.970  63.274  1.00  0.00           O
ATOM    984  O11 POPEB  53      31.316  36.540  62.804  1.00  0.00           O
ATOM    985  O12 POPEB  53      31.306  37.360  65.154  1.00  0.00           O
ATOM    986  C1  POPEB  53      31.946  36.860  61.564  1.00  0.00           C
ATOM    989  C2  POPEB  53      31.126  36.319  60.364  1.00  0.00           C
ATOM    991  O21 POPEB  53      31.876  36.599  59.174  1.00  0.00           O
ATOM    992  C21 POPEB  53      31.276  36.729  58.014  1.00  0.00           C
ATOM    993  O22 POPEB  53      30.366  37.490  57.734  1.00  0.00           O
ATOM    994  C22 POPEB  53      31.966  35.790  57.044  1.00  0.00           C
ATOM    997  C3  POPEB  53      29.626  36.759  60.384  1.00  0.00           C
ATOM   1000  O31 POPEB  53      28.836  36.009  59.434  1.00  0.00           O
ATOM   1001  C31 POPEB  53      27.646  36.569  59.224  1.00  0.00           C
ATOM   1002  O32 POPEB  53      27.216  37.560  59.804  1.00  0.00           O
ATOM   1003  C32 POPEB  53      26.866  35.750  58.194  1.00  0.00           C
ATOM   1006  C23 POPEB  53      30.986  35.160  56.044  1.00  0.00           C
ATOM   1009  C24 POPEB  53      31.706  34.340  54.974  1.00  0.00           C
ATOM   1012  C25 POPEB  53      32.076  35.170  53.734  1.00  0.00           C
ATOM   1015  C26 POPEB  53      32.086  34.299  52.474  1.00  0.00           C
ATOM   1018  C27 POPEB  53      32.526  35.030  51.204  1.00  0.00           C
ATOM   1021  C28 POPEB  53      32.486  34.099  49.974  1.00  0.00           C
ATOM   1024  C29 POPEB  53      32.536  34.790  48.634  1.00  0.00           C
ATOM   1026 0C21 POPEB  53      33.626  35.260  48.004  1.00  0.00           C
ATOM   1028 1C21 POPEB  53      35.056  35.270  48.504  1.00  0.00           C
ATOM   1031 2C21 POPEB  53      35.936  36.069  47.524  1.00  0.00           C
ATOM   1034 3C21 POPEB  53      37.396  36.280  47.964  1.00  0.00           C
ATOM   1037 4C21 POPEB  53      38.085  37.380  47.124  1.00  0.00           C
ATOM   1040 5C21 POPEB  53      39.626  37.380  47.124  1.00  0.00           C
ATOM   1043 6C21 POPEB  53      40.266  37.549  48.514  1.00  0.00           C
ATOM   1046 7C21 POPEB  53      41.796  37.700  48.444  1.00  0.00           C
ATOM   1049 8C21 POPEB  53      42.486  37.660  49.814  1.00  0.00           C
ATOM   1053  C33 POPEB  53      27.276  36.040  56.734  1.00  0.00           C
ATOM   1056  C34 POPEB  53      26.976  34.850  55.804  1.00  0.00           C
ATOM   1059  C35 POPEB  53      26.966  35.170  54.304  1.00  0.00           C
ATOM   1062  C36 POPEB  53      25.866  36.180  53.964  1.00  0.00           C
ATOM   1065  C37 POPEB  53      25.496  36.260  52.484  1.00  0.00           C
ATOM   1068  C38 POPEB  53      24.196  37.060  52.324  1.00  0.00           C
ATOM   1071  C39 POPEB  53      23.826  37.380  50.874  1.00  0.00           C
ATOM   1074 0C31 POPEB  53      22.336  37.670  50.724  1.00  0.00           C
ATOM   1077 1C31 POPEB  53      22.026  38.209  49.334  1.00  0.00           C
ATOM   1080 2C31 POPEB  53      20.556  38.580  49.094  1.00  0.00           C
ATOM   1083 3C31 POPEB  53      20.306  39.060  47.654  1.00  0.00           C
ATOM   1086 4C31 POPEB  53      21.346  40.090  47.164  1.00  0.00           C
ATOM   1089 5C31 POPEB  53      21.056  40.610  45.754  1.00  0.00           C
ATOM   1092 6C31 POPEB  53      22.186  41.450  45.164  1.00  0.00           C
ATOM   1096  NH3 POPEC  54      67.436 128.990  26.684  1.00  0.00           N
ATOM   1100  C12 POPEC  54      68.585 129.200  25.734  1.00  0.00           C
ATOM   1103  C11 POPEC  54      69.726 128.219  26.014  1.00  0.00           C
ATOM   1106  P   POPEC  54      71.926 127.469  24.664  1.00  0.00           P
ATOM   1107  O13 POPEC  54      71.366 126.520  23.674  1.00  0.00           O
ATOM   1108  O14 POPEC  54      73.035 128.299  24.164  1.00  0.00           O
ATOM   1109  O11 POPEC  54      72.466 126.729  25.944  1.00  0.00           O
ATOM   1110  O12 POPEC  54      70.825 128.499  25.154  1.00  0.00           O
ATOM   1111  C1  POPEC  54      71.725 125.789  26.694  1.00  0.00           C
ATOM   1114  C2  POPEC  54      72.515 125.490  27.974  1.00  0.00           C
ATOM   1116  O21 POPEC  54      71.746 124.710  28.904  1.00  0.00           O
ATOM   1117  C21 POPEC  54      70.736 125.270  29.534  1.00  0.00           C
ATOM   1118  O22 POPEC  54      70.346 126.419  29.394  1.00  0.00           O
ATOM   1119  C22 POPEC  54      70.085 124.290  30.504  1.00  0.00           C
ATOM   1122  C3  POPEC  54      73.136 126.779  28.594  1.00  0.00           C
ATOM   1125  O31 POPEC  54      73.846 126.410  29.774  1.00  0.00           O
ATOM   1126  C31 POPEC  54      73.876 127.299  30.754  1.00  0.00           C
ATOM   1127  O32 POPEC  54      73.666 128.490  30.654  1.00  0.00           O
ATOM   1128  C32 POPEC  54      74.246 126.549  32.034  1.00  0.00           C
ATOM   1131  C23 POPEC  54      70.174 124.740  31.984  1.00  0.00           C
ATOM   1134  C24 POPEC  54      69.126 123.969  32.804  1.00  0.00           C
ATOM   1137  C25 POPEC  54      69.355 123.890  34.324  1.00  0.00           C
ATOM   1140  C26 POPEC  54      69.626 122.439  34.774  1.00  0.00           C
ATOM   1143  C27 POPEC  54      69.866 122.310  36.274  1.00  0.00           C
ATOM   1146  C28 POPEC  54      70.106 120.859  36.734  1.00  0.00           C
ATOM   1149  C29 POPEC  54      71.295 120.229  36.064  1.00  0.00           C
ATOM   1151 0C21 POPEC  54      71.676 118.949  36.214  1.00  0.00           C
ATOM   1153 1C21 POPEC  54      70.965 117.929  37.064  1.00  0.00           C
ATOM   1156 2C21 POPEC  54      70.685 116.660  36.244  1.00  0.00           C
ATOM   1159 3C21 POPEC  54      70.045 115.540  37.074  1.00  0.00           C
ATOM   1162 4C21 POPEC  54      69.986 114.249  36.264  1.00  0.00           C
ATOM   1165 5C21 POPEC  54      71.346 113.540  36.204  1.00  0.00           C
ATOM   1168 6C21 POPEC  54      71.446 112.550  35.044  1.00  0.00           C
ATOM   1171 7C21 POPEC  54      72.886 112.070  34.844  1.00  0.00           C
ATOM   1174 8C21 POPEC  54      73.045 111.189  33.614  1.00  0.00           C
ATOM   1178  C33 POPEC  54      73.816 127.270  33.334  1.00  0.00           C
ATOM   1181  C34 POPEC  54      74.686 126.840  34.524  1.00  0.00           C
ATOM   1184  C35 POPEC  54      74.225 125.619  35.344  1.00  0.00           C
ATOM   1187  C36 POPEC  54      73.746 125.979  36.764  1.00  0.00           C
ATOM   1190  C37 POPEC  54      73.606 124.760  37.704  1.00  0.00           C
ATOM   1193  C38 POPEC  54      72.996 125.120  39.064  1.00  0.00           C
ATOM   1196  C39 POPEC  54      73.986 125.280  40.244  1.00  0.00           C
ATOM   1199 0C31 POPEC  54      73.975 124.100  41.244  1.00  0.00           C
ATOM   1202 1C31 POPEC  54      74.386 124.549  42.654  1.00  0.00           C
ATOM   1205 2C31 POPEC  54      74.085 123.569  43.804  1.00  0.00           C
ATOM   1208 3C31 POPEC  54      75.316 123.130  44.614  1.00  0.00           C
ATOM   1211 4C31 POPEC  54      75.006 122.920  46.114  1.00  0.00           C
ATOM   1214 5C31 POPEC  54      75.846 121.810  46.764  1.00  0.00           C
ATOM   1217 6C31 POPEC  54      75.526 121.609  48.254  1.00  0.00           C
ATOM   1221  NH3 POPED  55      87.905  46.240  25.924  1.00  0.00           N
ATOM   1225  C12 POPED  55      87.856  47.650  25.384  1.00  0.00           C
ATOM   1228  C11 POPED  55      86.455  48.130  24.984  1.00  0.00           C
ATOM   1231  P   POPED  55      86.255  50.740  25.494  1.00  0.00           P
ATOM   1232  O13 POPED  55      86.695  51.889  24.674  1.00  0.00           O
ATOM   1233  O14 POPED  55      84.836  50.779  25.894  1.00  0.00           O
ATOM   1234  O11 POPED  55      87.175  50.509  26.734  1.00  0.00           O
ATOM   1235  O12 POPED  55      86.515  49.490  24.554  1.00  0.00           O
ATOM   1236  C1  POPED  55      86.655  49.960  27.954  1.00  0.00           C
ATOM   1239  C2  POPED  55      87.126  50.789  29.174  1.00  0.00           C
ATOM   1241  O21 POPED  55      86.636  50.100  30.314  1.00  0.00           O
ATOM   1242  C21 POPED  55      87.465  49.820  31.294  1.00  0.00           C
ATOM   1243  O22 POPED  55      88.685  49.920  31.254  1.00  0.00           O
ATOM   1244  C22 POPED  55      86.595  49.270  32.444  1.00  0.00           C
ATOM   1247  C3  POPED  55      86.486  52.210  29.164  1.00  0.00           C
ATOM   1250  O31 POPED  55      87.276  53.240  29.784  1.00  0.00           O
ATOM   1251  C31 POPED  55      87.225  53.349  31.114  1.00  0.00           C
ATOM   1252  O32 POPED  55      86.844  52.500  31.894  1.00  0.00           O
ATOM   1253  C32 POPED  55      87.686  54.750  31.504  1.00  0.00           C
ATOM   1256  C23 POPED  55      87.146  49.380  33.884  1.00  0.00           C
ATOM   1259  C24 POPED  55      86.016  49.590  34.924  1.00  0.00           C
ATOM   1262  C25 POPED  55      86.346  49.060  36.334  1.00  0.00           C
ATOM   1265  C26 POPED  55      85.265  49.370  37.394  1.00  0.00           C
ATOM   1268  C27 POPED  55      85.084  48.229  38.424  1.00  0.00           C
ATOM   1271  C28 POPED  55      83.775  48.270  39.234  1.00  0.00           C
ATOM   1274  C29 POPED  55      83.825  49.030  40.534  1.00  0.00           C
ATOM   1276 0C21 POPED  55      83.706  48.520  41.784  1.00  0.00           C
ATOM   1278 1C21 POPED  55      83.516  47.080  42.194  1.00  0.00           C
ATOM   1281 2C21 POPED  55      84.465  46.660  43.334  1.00  0.00           C
ATOM   1284 3C21 POPED  55      83.885  45.599  44.284  1.00  0.00           C
ATOM   1287 4C21 POPED  55      84.876  45.259  45.414  1.00  0.00           C
ATOM   1290 5C21 POPED  55      84.255  44.880  46.764  1.00  0.00           C
ATOM   1293 6C21 POPED  55      83.645  43.479  46.854  1.00  0.00           C
ATOM   1296 7C21 POPED  55      83.416  43.090  48.324  1.00  0.00           C
ATOM   1299 8C21 POPED  55      82.745  41.720  48.534  1.00  0.00           C
ATOM   1303  C33 POPED  55      88.136  54.760  32.974  1.00  0.00           C
ATOM   1306  C34 POPED  55      88.425  56.180  33.484  1.00  0.00           C
ATOM   1309  C35 POPED  55      88.605  56.229  35.004  1.00  0.00           C
ATOM   1312  C36 POPED  55      88.106  57.549  35.594  1.00  0.00           C
ATOM   1315  C37 POPED  55      88.075  57.560  37.124  1.00  0.00           C
ATOM   1318  C38 POPED  55      87.795  58.970  37.684  1.00  0.00           C
ATOM   1321  C39 POPED  55      87.175  58.990  39.084  1.00  0.00           C
ATOM   1324 0C31 POPED  55      87.915  58.160  40.134  1.00  0.00           C
ATOM   1327 1C31 POPED  55      87.175  58.200  41.484  1.00  0.00           C
ATOM   1330 2C31 POPED  55      87.775  57.280  42.554  1.00  0.00           C
ATOM   1333 3C31 POPED  55      89.095  57.790  43.124  1.00  0.00           C
ATOM   1336 4C31 POPED  55      89.115  57.780  44.664  1.00  0.00           C
ATOM   1339 5C31 POPED  55      90.435  58.310  45.234  1.00  0.00           C
ATOM   1342 6C31 POPED  55      90.466  58.310  46.764  1.00  0.00           C
ATOM   1346  NH3 POPEE  56      47.076  43.029  21.504  1.00  0.00           N
ATOM   1350  C12 POPEE  56      46.015  42.869  22.544  1.00  0.00           C
ATOM   1353  C11 POPEE  56      45.996  41.439  23.054  1.00  0.00           C
ATOM   1356  P   POPEE  56      44.956  40.130  25.004  1.00  0.00           P
ATOM   1357  O13 POPEE  56      43.646  40.190  25.684  1.00  0.00           O
ATOM   1358  O14 POPEE  56      45.286  38.950  24.174  1.00  0.00           O
ATOM   1359  O11 POPEE  56      46.126  40.389  26.024  1.00  0.00           O
ATOM   1360  O12 POPEE  56      45.026  41.410  24.094  1.00  0.00           O
ATOM   1361  C1  POPEE  56      47.216  39.479  26.174  1.00  0.00           C
ATOM   1364  C2  POPEE  56      46.946  38.460  27.324  1.00  0.00           C
ATOM   1366  O21 POPEE  56      47.946  38.680  28.334  1.00  0.00           O
ATOM   1367  C21 POPEE  56      47.616  38.490  29.594  1.00  0.00           C
ATOM   1368  O22 POPEE  56      46.576  38.040  30.024  1.00  0.00           O
ATOM   1369  C22 POPEE  56      48.806  38.940  30.454  1.00  0.00           C
ATOM   1372  C3  POPEE  56      46.956  37.010  26.764  1.00  0.00           C
ATOM   1375  O31 POPEE  56      46.996  36.030  27.824  1.00  0.00           O
ATOM   1376  C31 POPEE  56      48.196  35.509  28.074  1.00  0.00           C
ATOM   1377  O32 POPEE  56      49.166  35.560  27.334  1.00  0.00           O
ATOM   1378  C32 POPEE  56      48.196  34.850  29.444  1.00  0.00           C
ATOM   1381  C23 POPEE  56      48.366  39.549  31.804  1.00  0.00           C
ATOM   1384  C24 POPEE  56      49.546  39.790  32.744  1.00  0.00           C
ATOM   1387  C25 POPEE  56      49.086  40.240  34.134  1.00  0.00           C
ATOM   1390  C26 POPEE  56      50.236  40.330  35.144  1.00  0.00           C
ATOM   1393  C27 POPEE  56      49.726  40.649  36.554  1.00  0.00           C
ATOM   1396  C28 POPEE  56      50.826  40.920  37.594  1.00  0.00           C
ATOM   1399  C29 POPEE  56      51.636  39.670  37.864  1.00  0.00           C
ATOM   1401 0C21 POPEE  56      51.885  39.080  39.044  1.00  0.00           C
ATOM   1403 1C21 POPEE  56      51.436  39.520  40.414  1.00  0.00           C
ATOM   1406 2C21 POPEE  56      51.076  38.340  41.344  1.00  0.00           C
ATOM   1409 3C21 POPEE  56      49.646  37.799  41.194  1.00  0.00           C
ATOM   1412 4C21 POPEE  56      49.506  36.450  40.474  1.00  0.00           C
ATOM   1415 5C21 POPEE  56      49.566  36.560  38.944  1.00  0.00           C
ATOM   1418 6C21 POPEE  56      49.045  35.319  38.214  1.00  0.00           C
ATOM   1421 7C21 POPEE  56      49.006  35.530  36.694  1.00  0.00           C
ATOM   1424 8C21 POPEE  56      48.446  34.319  35.934  1.00  0.00           C
ATOM   1428  C33 POPEE  56      49.616  34.850  30.044  1.00  0.00           C
ATOM   1431  C34 POPEE  56      49.636  34.529  31.554  1.00  0.00           C
ATOM   1434  C35 POPEE  56      50.276  35.650  32.394  1.00  0.00           C
ATOM   1437  C36 POPEE  56      51.776  35.820  32.154  1.00  0.00           C
ATOM   1440  C37 POPEE  56      52.296  37.180  32.624  1.00  0.00           C
ATOM   1443  C38 POPEE  56      53.816  37.200  32.864  1.00  0.00           C
ATOM   1446  C39 POPEE  56      54.175  36.940  34.334  1.00  0.00           C
ATOM   1449 0C31 POPEE  56      54.706  38.190  35.044  1.00  0.00           C
ATOM   1452 1C31 POPEE  56      54.916  38.020  36.554  1.00  0.00           C
ATOM   1455 2C31 POPEE  56      55.736  39.170  37.144  1.00  0.00           C
ATOM   1458 3C31 POPEE  56      55.516  39.459  38.634  1.00  0.00           C
ATOM   1461 4C31 POPEE  56      55.635  38.250  39.564  1.00  0.00           C
ATOM   1464 5C31 POPEE  56      55.635  38.670  41.034  1.00  0.00           C
ATOM   1467 6C31 POPEE  56      55.786  37.510  42.014  1.00  0.00           C
ATOM   1471  NH3 POPEF  57      27.286  79.040  27.974  1.00  0.00           N
ATOM   1475  C12 POPEF  57      27.656  79.910  29.134  1.00  0.00           C
ATOM   1478  C11 POPEF  57      27.556  81.349  28.694  1.00  0.00           C
ATOM   1481  P   POPEF  57      27.706  83.610  29.954  1.00  0.00           P
ATOM   1482  O13 POPEF  57      28.836  84.340  30.544  1.00  0.00           O
ATOM   1483  O14 POPEF  57      27.106  84.130  28.694  1.00  0.00           O
ATOM   1484  O11 POPEF  57      26.556  83.320  30.994  1.00  0.00           O
ATOM   1485  O12 POPEF  57      28.216  82.150  29.654  1.00  0.00           O
ATOM   1486  C1  POPEF  57      26.756  82.450  32.124  1.00  0.00           C
ATOM   1489  C2  POPEF  57      25.506  81.570  32.434  1.00  0.00           C
ATOM   1491  O21 POPEF  57      25.876  80.280  32.954  1.00  0.00           O
ATOM   1492  C21 POPEF  57      26.446  80.149  34.164  1.00  0.00           C
ATOM   1493  O22 POPEF  57      27.406  79.430  34.354  1.00  0.00           O
ATOM   1494  C22 POPEF  57      25.586  80.770  35.284  1.00  0.00           C
ATOM   1497  C3  POPEF  57      24.616  81.290  31.184  1.00  0.00           C
ATOM   1500  O31 POPEF  57      23.556  80.380  31.544  1.00  0.00           O
ATOM   1501  C31 POPEF  57      22.576  80.989  32.194  1.00  0.00           C
ATOM   1502  O32 POPEF  57      22.316  82.179  32.134  1.00  0.00           O
ATOM   1503  C32 POPEF  57      21.946  79.979  33.164  1.00  0.00           C
ATOM   1506  C23 POPEF  57      26.206  80.669  36.704  1.00  0.00           C
ATOM   1509  C24 POPEF  57      25.166  80.299  37.784  1.00  0.00           C
ATOM   1512  C25 POPEF  57      25.016  78.770  37.954  1.00  0.00           C
ATOM   1515  C26 POPEF  57      26.176  78.149  38.744  1.00  0.00           C
ATOM   1518  C27 POPEF  57      26.406  76.660  38.444  1.00  0.00           C
ATOM   1521  C28 POPEF  57      27.616  76.070  39.194  1.00  0.00           C
ATOM   1524  C29 POPEF  57      27.816  74.620  38.824  1.00  0.00           C
ATOM   1526 0C21 POPEF  57      28.976  73.979  38.584  1.00  0.00           C
ATOM   1528 1C21 POPEF  57      30.386  74.520  38.694  1.00  0.00           C
ATOM   1531 2C21 POPEF  57      31.416  73.370  38.804  1.00  0.00           C
ATOM   1534 3C21 POPEF  57      32.876  73.850  38.884  1.00  0.00           C
ATOM   1537 4C21 POPEF  57      33.926  72.749  38.624  1.00  0.00           C
ATOM   1540 5C21 POPEF  57      34.426  72.009  39.864  1.00  0.00           C
ATOM   1543 6C21 POPEF  57      35.486  70.950  39.494  1.00  0.00           C
ATOM   1546 7C21 POPEF  57      36.366  70.509  40.674  1.00  0.00           C
ATOM   1549 8C21 POPEF  57      37.276  69.329  40.344  1.00  0.00           C
ATOM   1553  C33 POPEF  57      20.656  80.490  33.834  1.00  0.00           C
ATOM   1556  C34 POPEF  57      20.266  79.689  35.084  1.00  0.00           C
ATOM   1559  C35 POPEF  57      20.796  80.259  36.414  1.00  0.00           C
ATOM   1562  C36 POPEF  57      19.976  79.780  37.634  1.00  0.00           C
ATOM   1565  C37 POPEF  57      20.346  80.480  38.944  1.00  0.00           C
ATOM   1568  C38 POPEF  57      19.326  80.280  40.084  1.00  0.00           C
ATOM   1571  C39 POPEF  57      19.476  78.979  40.884  1.00  0.00           C
ATOM   1574 0C31 POPEF  57      19.056  79.180  42.354  1.00  0.00           C
ATOM   1577 1C31 POPEF  57      19.175  77.920  43.234  1.00  0.00           C
ATOM   1580 2C31 POPEF  57      18.996  78.210  44.734  1.00  0.00           C
ATOM   1583 3C31 POPEF  57      20.196  78.920  45.374  1.00  0.00           C
ATOM   1586 4C31 POPEF  57      21.056  78.000  46.254  1.00  0.00           C
ATOM   1589 5C31 POPEF  57      22.346  78.689  46.744  1.00  0.00           C
ATOM   1592 6C31 POPEF  57      23.126  77.860  47.774  1.00  0.00           C
ATOM   1596  NH3 POPEG  58      90.746  11.430  21.244  1.00  0.00           N
ATOM   1600  C12 POPEG  58      90.865   9.920  21.134  1.00  0.00           C
ATOM   1603  C11 POPEG  58      90.846   9.180  22.494  1.00  0.00           C
ATOM   1606  P   POPEG  58      90.265   6.850  23.514  1.00  0.00           P
ATOM   1607  O13 POPEG  58      88.915   7.410  23.794  1.00  0.00           O
ATOM   1608  O14 POPEG  58      90.365   5.410  23.164  1.00  0.00           O
ATOM   1609  O11 POPEG  58      91.226   7.170  24.724  1.00  0.00           O
ATOM   1610  O12 POPEG  58      90.816   7.750  22.314  1.00  0.00           O
ATOM   1611  C1  POPEG  58      90.756   7.250  26.094  1.00  0.00           C
ATOM   1614  C2  POPEG  58      91.916   7.240  27.164  1.00  0.00           C
ATOM   1616  O21 POPEG  58      91.395   6.740  28.414  1.00  0.00           O
ATOM   1617  C21 POPEG  58      90.695   7.550  29.174  1.00  0.00           C
ATOM   1618  O22 POPEG  58      90.236   8.640  28.834  1.00  0.00           O
ATOM   1619  C22 POPEG  58      90.496   6.880  30.564  1.00  0.00           C
ATOM   1622  C3  POPEG  58      92.724   8.590  27.304  1.00  0.00           C
ATOM   1625  O31 POPEG  58      93.125   9.040  28.624  1.00  0.00           O
ATOM   1626  C31 POPEG  58      94.036   8.330  29.314  1.00  0.00           C
ATOM   1627  O32 POPEG  58      94.286   7.160  29.124  1.00  0.00           O
ATOM   1628  C32 POPEG  58      94.755   9.280  30.314  1.00  0.00           C
ATOM   1631  C23 POPEG  58      90.625   7.730  31.874  1.00  0.00           C
ATOM   1634  C24 POPEG  58      90.356   6.950  33.194  1.00  0.00           C
ATOM   1637  C25 POPEG  58      90.925   7.540  34.494  1.00  0.00           C
ATOM   1640  C26 POPEG  58      90.014   7.280  35.734  1.00  0.00           C
ATOM   1643  C27 POPEG  58      90.536   7.980  37.014  1.00  0.00           C
ATOM   1646  C28 POPEG  58      89.585   8.030  38.234  1.00  0.00           C
ATOM   1649  C29 POPEG  58      90.075   7.180  39.384  1.00  0.00           C
ATOM   1651 0C21 POPEG  58      90.116   7.480  40.704  1.00  0.00           C
ATOM   1653 1C21 POPEG  58      89.605   8.700  41.424  1.00  0.00           C
ATOM   1656 2C21 POPEG  58      88.276   8.360  42.134  1.00  0.00           C
ATOM   1659 3C21 POPEG  58      87.935   9.160  43.404  1.00  0.00           C
ATOM   1662 4C21 POPEG  58      86.805   8.460  44.174  1.00  0.00           C
ATOM   1665 5C21 POPEG  58      86.325   9.140  45.464  1.00  0.00           C
ATOM   1668 6C21 POPEG  58      85.566   8.150  46.364  1.00  0.00           C
ATOM   1671 7C21 POPEG  58      84.675   8.850  47.384  1.00  0.00           C
ATOM   1674 8C21 POPEG  58      83.834   7.890  48.244  1.00  0.00           C
ATOM   1678  C33 POPEG  58      95.445   8.670  31.584  1.00  0.00           C
ATOM   1681  C34 POPEG  58      96.376   9.700  32.274  1.00  0.00           C
ATOM   1684  C35 POPEG  58      97.295   9.170  33.404  1.00  0.00           C
ATOM   1687  C36 POPEG  58      96.704   9.180  34.824  1.00  0.00           C
ATOM   1690  C37 POPEG  58      97.705   8.740  35.924  1.00  0.00           C
ATOM   1693  C38 POPEG  58      97.155   8.960  37.354  1.00  0.00           C
ATOM   1696  C39 POPEG  58      97.584   7.930  38.414  1.00  0.00           C
ATOM   1699 0C31 POPEG  58      98.846   8.280  39.234  1.00  0.00           C
ATOM   1702 1C31 POPEG  58      98.855   7.590  40.614  1.00  0.00           C
ATOM   1705 2C31 POPEG  58     100.145   7.840  41.424  1.00  0.00           C
ATOM   1708 3C31 POPEG  58      99.935   8.040  42.934  1.00  0.00           C
ATOM   1711 4C31 POPEG  58      99.556   6.780  43.734  1.00  0.00           C
ATOM   1714 5C31 POPEG  58      99.585   7.040  45.244  1.00  0.00           C
ATOM   1717 6C31 POPEG  58      99.246   5.810  46.104  1.00  0.00           C
ATOM   1721  NH3 POPEH  59      24.206  51.569  24.334  1.00  0.00           N
ATOM   1725  C12 POPEH  59      23.986  50.310  23.544  1.00  0.00           C
ATOM   1728  C11 POPEH  59      22.656  50.299  22.774  1.00  0.00           C
ATOM   1731  P   POPEH  59      21.306  48.090  23.194  1.00  0.00           P
ATOM   1732  O13 POPEH  59      19.976  48.610  22.824  1.00  0.00           O
ATOM   1733  O14 POPEH  59      21.605  46.639  23.094  1.00  0.00           O
ATOM   1734  O11 POPEH  59      21.675  48.670  24.624  1.00  0.00           O
ATOM   1735  O12 POPEH  59      22.336  48.960  22.384  1.00  0.00           O
ATOM   1736  C1  POPEH  59      20.716  48.610  25.674  1.00  0.00           C
ATOM   1739  C2  POPEH  59      21.166  49.520  26.834  1.00  0.00           C
ATOM   1741  O21 POPEH  59      20.156  49.349  27.824  1.00  0.00           O
ATOM   1742  C21 POPEH  59      20.425  48.460  28.764  1.00  0.00           C
ATOM   1743  O22 POPEH  59      21.496  48.240  29.284  1.00  0.00           O
ATOM   1744  C22 POPEH  59      19.136  47.710  29.054  1.00  0.00           C
ATOM   1747  C3  POPEH  59      21.206  51.020  26.394  1.00  0.00           C
ATOM   1750  O31 POPEH  59      20.776  51.930  27.424  1.00  0.00           O
ATOM   1751  C31 POPEH  59      21.576  51.950  28.504  1.00  0.00           C
ATOM   1752  O32 POPEH  59      22.706  51.520  28.544  1.00  0.00           O
ATOM   1753  C32 POPEH  59      20.806  52.520  29.694  1.00  0.00           C
ATOM   1756  C23 POPEH  59      18.846  47.560  30.554  1.00  0.00           C
ATOM   1759  C24 POPEH  59      17.616  46.680  30.784  1.00  0.00           C
ATOM   1762  C25 POPEH  59      16.926  46.990  32.104  1.00  0.00           C
ATOM   1765  C26 POPEH  59      17.866  46.920  33.314  1.00  0.00           C
ATOM   1768  C27 POPEH  59      17.126  47.120  34.644  1.00  0.00           C
ATOM   1771  C28 POPEH  59      18.066  46.990  35.854  1.00  0.00           C
ATOM   1774  C29 POPEH  59      18.066  48.219  36.734  1.00  0.00           C
ATOM   1776 0C21 POPEH  59      17.636  48.310  38.004  1.00  0.00           C
ATOM   1778 1C21 POPEH  59      17.056  47.190  38.844  1.00  0.00           C
ATOM   1781 2C21 POPEH  59      17.676  47.080  40.244  1.00  0.00           C
ATOM   1784 3C21 POPEH  59      19.196  46.840  40.244  1.00  0.00           C
ATOM   1787 4C21 POPEH  59      19.765  46.600  41.654  1.00  0.00           C
ATOM   1790 5C21 POPEH  59      21.286  46.400  41.654  1.00  0.00           C
ATOM   1793 6C21 POPEH  59      21.716  44.930  41.784  1.00  0.00           C
ATOM   1796 7C21 POPEH  59      23.216  44.690  41.554  1.00  0.00           C
ATOM   1799 8C21 POPEH  59      23.636  43.229  41.724  1.00  0.00           C
ATOM   1803  C33 POPEH  59      21.366  51.959  31.024  1.00  0.00           C
ATOM   1806  C34 POPEH  59      20.706  52.569  32.274  1.00  0.00           C
ATOM   1809  C35 POPEH  59      21.036  51.759  33.524  1.00  0.00           C
ATOM   1812  C36 POPEH  59      20.446  52.299  34.834  1.00  0.00           C
ATOM   1815  C37 POPEH  59      21.026  51.530  36.034  1.00  0.00           C
ATOM   1818  C38 POPEH  59      20.056  51.290  37.214  1.00  0.00           C
ATOM   1821  C39 POPEH  59      19.956  52.420  38.244  1.00  0.00           C
ATOM   1824 0C31 POPEH  59      19.476  51.870  39.594  1.00  0.00           C
ATOM   1827 1C31 POPEH  59      18.646  52.850  40.424  1.00  0.00           C
ATOM   1830 2C31 POPEH  59      17.926  52.190  41.614  1.00  0.00           C
ATOM   1833 3C31 POPEH  59      18.526  52.479  43.004  1.00  0.00           C
ATOM   1836 4C31 POPEH  59      17.456  52.959  43.994  1.00  0.00           C
ATOM   1839 5C31 POPEH  59      17.926  53.000  45.444  1.00  0.00           C
ATOM   1842 6C31 POPEH  59      16.826  53.470  46.404  1.00  0.00           C
ATOM   1846  NH3 POPEI  60     114.316  48.840  19.554  1.00  0.00           N
ATOM   1850  C12 POPEI  60     112.814  48.979  19.514  1.00  0.00           C
ATOM   1853  C11 POPEI  60     112.096  48.970  20.874  1.00  0.00           C
ATOM   1856  P   POPEI  60     109.636  48.160  21.564  1.00  0.00           P
ATOM   1857  O13 POPEI  60     108.706  49.189  22.064  1.00  0.00           O
ATOM   1858  O14 POPEI  60     109.064  46.979  20.874  1.00  0.00           O
ATOM   1859  O11 POPEI  60     110.526  47.630  22.754  1.00  0.00           O
ATOM   1860  O12 POPEI  60     110.686  48.930  20.644  1.00  0.00           O
ATOM   1861  C1  POPEI  60     109.935  46.899  23.834  1.00  0.00           C
ATOM   1864  C2  POPEI  60     110.025  47.740  25.124  1.00  0.00           C
ATOM   1866  O21 POPEI  60     110.625  46.979  26.174  1.00  0.00           O
ATOM   1867  C21 POPEI  60     110.065  46.800  27.344  1.00  0.00           C
ATOM   1868  O22 POPEI  60     108.885  46.800  27.634  1.00  0.00           O
ATOM   1869  C22 POPEI  60     111.226  46.730  28.334  1.00  0.00           C
ATOM   1872  C3  POPEI  60     108.796  48.610  25.464  1.00  0.00           C
ATOM   1875  O31 POPEI  60     109.185  49.520  26.514  1.00  0.00           O
ATOM   1876  C31 POPEI  60     108.176  49.860  27.314  1.00  0.00           C
ATOM   1877  O32 POPEI  60     106.996  49.690  27.074  1.00  0.00           O
ATOM   1878  C32 POPEI  60     108.726  50.500  28.584  1.00  0.00           C
ATOM   1881  C23 POPEI  60     110.896  46.229  29.744  1.00  0.00           C
ATOM   1884  C24 POPEI  60     112.026  46.610  30.704  1.00  0.00           C
ATOM   1887  C25 POPEI  60     111.776  46.130  32.134  1.00  0.00           C
ATOM   1890  C26 POPEI  60     112.654  46.849  33.164  1.00  0.00           C
ATOM   1893  C27 POPEI  60     112.416  46.310  34.574  1.00  0.00           C
ATOM   1896  C28 POPEI  60     113.186  47.080  35.664  1.00  0.00           C
ATOM   1899  C29 POPEI  60     112.856  46.500  37.014  1.00  0.00           C
ATOM   1901 0C21 POPEI  60     113.495  46.720  38.174  1.00  0.00           C
ATOM   1903 1C21 POPEI  60     114.675  47.640  38.374  1.00  0.00           C
ATOM   1906 2C21 POPEI  60     115.345  47.490  39.754  1.00  0.00           C
ATOM   1909 3C21 POPEI  60     116.536  46.500  39.784  1.00  0.00           C
ATOM   1912 4C21 POPEI  60     117.245  46.500  41.144  1.00  0.00           C
ATOM   1915 5C21 POPEI  60     118.764  46.280  41.104  1.00  0.00           C
ATOM   1918 6C21 POPEI  60     119.255  45.060  41.884  1.00  0.00           C
ATOM   1921 7C21 POPEI  60     120.765  45.069  42.124  1.00  0.00           C
ATOM   1924 8C21 POPEI  60     121.285  43.799  42.804  1.00  0.00           C
ATOM   1928  C33 POPEI  60     108.365  49.760  29.884  1.00  0.00           C
ATOM   1931  C34 POPEI  60     109.576  49.729  30.824  1.00  0.00           C
ATOM   1934  C35 POPEI  60     109.266  49.340  32.274  1.00  0.00           C
ATOM   1937  C36 POPEI  60     108.806  50.550  33.104  1.00  0.00           C
ATOM   1940  C37 POPEI  60     109.226  50.459  34.574  1.00  0.00           C
ATOM   1943  C38 POPEI  60     109.255  51.849  35.224  1.00  0.00           C
ATOM   1946  C39 POPEI  60     109.456  51.840  36.744  1.00  0.00           C
ATOM   1949 0C31 POPEI  60     110.656  51.030  37.254  1.00  0.00           C
ATOM   1952 1C31 POPEI  60     110.905  51.250  38.754  1.00  0.00           C
ATOM   1955 2C31 POPEI  60     112.115  50.470  39.264  1.00  0.00           C
ATOM   1958 3C31 POPEI  60     112.716  51.040  40.554  1.00  0.00           C
ATOM   1961 4C31 POPEI  60     111.866  50.870  41.814  1.00  0.00           C
ATOM   1964 5C31 POPEI  60     112.575  51.470  43.044  1.00  0.00           C
ATOM   1967 6C31 POPEI  60     111.796  51.280  44.344  1.00  0.00           C
ATOM   1971  NH3 POPEJ  61     127.036  18.570  69.914  1.00  0.00           N
ATOM   1975  C12 POPEJ  61     128.406  18.170  69.424  1.00  0.00           C
ATOM   1978  C11 POPEJ  61     128.786  16.740  69.864  1.00  0.00           C
ATOM   1981  P   POPEJ  61     130.535  14.930  69.154  1.00  0.00           P
ATOM   1982  O13 POPEJ  61     131.955  14.790  69.564  1.00  0.00           O
ATOM   1983  O14 POPEJ  61     129.545  13.970  69.694  1.00  0.00           O
ATOM   1984  O11 POPEJ  61     130.515  14.890  67.574  1.00  0.00           O
ATOM   1985  O12 POPEJ  61     130.095  16.440  69.394  1.00  0.00           O
ATOM   1986  C1  POPEJ  61     131.595  14.240  66.914  1.00  0.00           C
ATOM   1989  C2  POPEJ  61     131.415  14.310  65.394  1.00  0.00           C
ATOM   1991  O21 POPEJ  61     132.255  13.300  64.794  1.00  0.00           O
ATOM   1992  C21 POPEJ  61     131.555  12.270  64.384  1.00  0.00           C
ATOM   1993  O22 POPEJ  61     130.665  11.720  65.014  1.00  0.00           O
ATOM   1994  C22 POPEJ  61     131.795  12.050  62.884  1.00  0.00           C
ATOM   1997  C3  POPEJ  61     131.785  15.670  64.744  1.00  0.00           C
ATOM   2000  O31 POPEJ  61     131.895  15.430  63.334  1.00  0.00           O
ATOM   2001  C31 POPEJ  61     131.695  16.420  62.514  1.00  0.00           C
ATOM   2002  O32 POPEJ  61     131.325  17.550  62.794  1.00  0.00           O
ATOM   2003  C32 POPEJ  61     131.945  15.930  61.084  1.00  0.00           C
ATOM   2006  C23 POPEJ  61     130.465  11.610  62.214  1.00  0.00           C
ATOM   2009  C24 POPEJ  61     130.375  11.700  60.684  1.00  0.00           C
ATOM   2012  C25 POPEJ  61     129.085  11.000  60.214  1.00  0.00           C
ATOM   2015  C26 POPEJ  61     128.965  10.720  58.704  1.00  0.00           C
ATOM   2018  C27 POPEJ  61     128.096   9.470  58.464  1.00  0.00           C
ATOM   2021  C28 POPEJ  61     127.956   9.010  57.004  1.00  0.00           C
ATOM   2024  C29 POPEJ  61     127.496   7.580  56.984  1.00  0.00           C
ATOM   2026 0C21 POPEJ  61     126.336   7.070  56.534  1.00  0.00           C
ATOM   2028 1C21 POPEJ  61     125.206   7.810  55.884  1.00  0.00           C
ATOM   2031 2C21 POPEJ  61     124.426   6.910  54.904  1.00  0.00           C
ATOM   2034 3C21 POPEJ  61     125.326   6.230  53.854  1.00  0.00           C
ATOM   2037 4C21 POPEJ  61     124.546   5.700  52.644  1.00  0.00           C
ATOM   2040 5C21 POPEJ  61     123.956   6.840  51.804  1.00  0.00           C
ATOM   2043 6C21 POPEJ  61     123.496   6.390  50.414  1.00  0.00           C
ATOM   2046 7C21 POPEJ  61     123.006   7.580  49.574  1.00  0.00           C
ATOM   2049 8C21 POPEJ  61     122.746   7.220  48.114  1.00  0.00           C
ATOM   2053  C33 POPEJ  61     130.835  16.400  60.124  1.00  0.00           C
ATOM   2056  C34 POPEJ  61     130.895  15.740  58.744  1.00  0.00           C
ATOM   2059  C35 POPEJ  61     129.775  16.260  57.834  1.00  0.00           C
ATOM   2062  C36 POPEJ  61     129.105  15.170  56.994  1.00  0.00           C
ATOM   2065  C37 POPEJ  61     128.056  15.750  56.044  1.00  0.00           C
ATOM   2068  C38 POPEJ  61     127.286  14.690  55.254  1.00  0.00           C
ATOM   2071  C39 POPEJ  61     127.096  15.060  53.774  1.00  0.00           C
ATOM   2074 0C31 POPEJ  61     128.385  14.880  52.974  1.00  0.00           C
ATOM   2077 1C31 POPEJ  61     128.276  15.370  51.524  1.00  0.00           C
ATOM   2080 2C31 POPEJ  61     129.605  15.170  50.784  1.00  0.00           C
ATOM   2083 3C31 POPEJ  61     129.595  15.590  49.314  1.00  0.00           C
ATOM   2086 4C31 POPEJ  61     130.954  15.280  48.674  1.00  0.00           C
ATOM   2089 5C31 POPEJ  61     130.985  15.550  47.164  1.00  0.00           C
ATOM   2092 6C31 POPEJ  61     132.305  15.120  46.534  1.00  0.00           C
ATOM   2096  NH3 POPEK  62      16.006 112.369  29.764  1.00  0.00           N
ATOM   2100  C12 POPEK  62      14.686 112.710  29.104  1.00  0.00           C
ATOM   2103  C11 POPEK  62      14.496 114.240  28.904  1.00  0.00           C
ATOM   2106  P   POPEK  62      12.656 115.949  28.074  1.00  0.00           P
ATOM   2107  O13 POPEK  62      13.526 116.930  28.754  1.00  0.00           O
ATOM   2108  O14 POPEK  62      12.416 116.139  26.624  1.00  0.00           O
ATOM   2109  O11 POPEK  62      11.296 115.829  28.864  1.00  0.00           O
ATOM   2110  O12 POPEK  62      13.236 114.480  28.274  1.00  0.00           O
ATOM   2111  C1  POPEK  62      11.216 115.610  30.284  1.00  0.00           C
ATOM   2114  C2  POPEK  62      10.226 114.450  30.594  1.00  0.00           C
ATOM   2116  O21 POPEK  62       9.666 114.559  31.924  1.00  0.00           O
ATOM   2117  C21 POPEK  62       8.716 113.650  32.174  1.00  0.00           C
ATOM   2118  O22 POPEK  62       8.296 112.850  31.354  1.00  0.00           O
ATOM   2119  C22 POPEK  62       8.336 113.680  33.654  1.00  0.00           C
ATOM   2122  C3  POPEK  62      10.886 113.049  30.314  1.00  0.00           C
ATOM   2125  O31 POPEK  62      11.046 112.220  31.484  1.00  0.00           O
ATOM   2126  C31 POPEK  62      11.986 112.620  32.314  1.00  0.00           C
ATOM   2127  O32 POPEK  62      12.856 113.449  32.064  1.00  0.00           O
ATOM   2128  C32 POPEK  62      11.886 111.799  33.594  1.00  0.00           C
ATOM   2131  C23 POPEK  62       6.806 113.630  33.944  1.00  0.00           C
ATOM   2134  C24 POPEK  62       6.496 112.910  35.274  1.00  0.00           C
ATOM   2137  C25 POPEK  62       7.056 113.619  36.514  1.00  0.00           C
ATOM   2140  C26 POPEK  62       7.356 112.669  37.684  1.00  0.00           C
ATOM   2143  C27 POPEK  62       8.066 113.439  38.804  1.00  0.00           C
ATOM   2146  C28 POPEK  62       8.496 112.570  40.004  1.00  0.00           C
ATOM   2149  C29 POPEK  62       9.136 113.470  41.034  1.00  0.00           C
ATOM   2151 0C21 POPEK  62       9.276 113.238  42.344  1.00  0.00           C
ATOM   2153 1C21 POPEK  62       8.816 112.009  43.084  1.00  0.00           C
ATOM   2156 2C21 POPEK  62       8.806 112.280  44.604  1.00  0.00           C
ATOM   2159 3C21 POPEK  62      10.216 112.469  45.184  1.00  0.00           C
ATOM   2162 4C21 POPEK  62      10.436 113.809  45.894  1.00  0.00           C
ATOM   2165 5C21 POPEK  62       9.526 113.999  47.104  1.00  0.00           C
ATOM   2168 6C21 POPEK  62      10.076 115.020  48.114  1.00  0.00           C
ATOM   2171 7C21 POPEK  62       9.146 115.190  49.324  1.00  0.00           C
ATOM   2174 8C21 POPEK  62       9.826 115.809  50.534  1.00  0.00           C
ATOM   2178  C33 POPEK  62      12.776 112.410  34.704  1.00  0.00           C
ATOM   2181  C34 POPEK  62      13.106 111.440  35.844  1.00  0.00           C
ATOM   2184  C35 POPEK  62      12.156 111.479  37.054  1.00  0.00           C
ATOM   2187  C36 POPEK  62      12.946 111.169  38.334  1.00  0.00           C
ATOM   2190  C37 POPEK  62      12.106 111.180  39.624  1.00  0.00           C
ATOM   2193  C38 POPEK  62      13.006 111.110  40.864  1.00  0.00           C
ATOM   2196  C39 POPEK  62      13.076 112.430  41.664  1.00  0.00           C
ATOM   2199 0C31 POPEK  62      14.496 112.770  42.144  1.00  0.00           C
ATOM   2202 1C31 POPEK  62      14.516 113.740  43.344  1.00  0.00           C
ATOM   2205 2C31 POPEK  62      14.916 113.060  44.674  1.00  0.00           C
ATOM   2208 3C31 POPEK  62      13.966 111.918  45.084  1.00  0.00           C
ATOM   2211 4C31 POPEK  62      14.346 111.250  46.414  1.00  0.00           C
ATOM   2214 5C31 POPEK  62      13.396 110.099  46.754  1.00  0.00           C
ATOM   2217 6C31 POPEK  62      13.676 109.418  48.094  1.00  0.00           C
ATOM   2221  NH3 POPEL  63       1.336  42.560  21.564  1.00  0.00           N
ATOM   2225  C12 POPEL  63       0.846  43.860  22.124  1.00  0.00           C
ATOM   2228  C11 POPEL  63       2.046  44.780  22.374  1.00  0.00           C
ATOM   2231  P   POPEL  63       2.806  46.770  23.774  1.00  0.00           P
ATOM   2232  O13 POPEL  63       3.756  47.140  22.694  1.00  0.00           O
ATOM   2233  O14 POPEL  63       2.216  47.799  24.664  1.00  0.00           O
ATOM   2234  O11 POPEL  63       3.436  45.610  24.644  1.00  0.00           O
ATOM   2235  O12 POPEL  63       1.616  45.930  23.104  1.00  0.00           O
ATOM   2236  C1  POPEL  63       4.826  45.310  24.644  1.00  0.00           C
ATOM   2239  C2  POPEL  63       5.106  44.250  25.734  1.00  0.00           C
ATOM   2241  O21 POPEL  63       6.386  43.630  25.554  1.00  0.00           O
ATOM   2242  C21 POPEL  63       7.446  43.869  26.344  1.00  0.00           C
ATOM   2243  O22 POPEL  63       8.466  43.160  26.294  1.00  0.00           O
ATOM   2244  C22 POPEL  63       7.296  44.939  27.444  1.00  0.00           C
ATOM   2247  C3  POPEL  63       4.026  43.130  25.764  1.00  0.00           C
ATOM   2250  O31 POPEL  63       3.946  42.640  27.114  1.00  0.00           O
ATOM   2251  C31 POPEL  63       4.146  41.340  27.264  1.00  0.00           C
ATOM   2252  O32 POPEL  63       3.406  40.470  26.854  1.00  0.00           O
ATOM   2253  C32 POPEL  63       5.606  41.180  27.694  1.00  0.00           C
ATOM   2256  C23 POPEL  63       8.576  45.220  28.304  1.00  0.00           C
ATOM   2259  C24 POPEL  63       8.466  45.000  29.834  1.00  0.00           C
ATOM   2262  C25 POPEL  63       8.366  46.270  30.714  1.00  0.00           C
ATOM   2265  C26 POPEL  63       8.566  46.000  32.224  1.00  0.00           C
ATOM   2268  C27 POPEL  63       8.066  47.130  33.134  1.00  0.00           C
ATOM   2271  C28 POPEL  63       8.076  46.730  34.624  1.00  0.00           C
ATOM   2274  C29 POPEL  63       7.966  47.840  35.644  1.00  0.00           C
ATOM   2276 0C21 POPEL  63       6.856  48.500  36.014  1.00  0.00           C
ATOM   2278 1C21 POPEL  63       5.466  48.330  35.454  1.00  0.00           C
ATOM   2281 2C21 POPEL  63       4.436  47.700  36.414  1.00  0.00           C
ATOM   2284 3C21 POPEL  63       4.586  46.180  36.564  1.00  0.00           C
ATOM   2287 4C21 POPEL  63       3.296  45.540  37.114  1.00  0.00           C
ATOM   2290 5C21 POPEL  63       3.216  44.020  36.904  1.00  0.00           C
ATOM   2293 6C21 POPEL  63       4.236  43.240  37.724  1.00  0.00           C
ATOM   2296 7C21 POPEL  63       4.046  41.720  37.614  1.00  0.00           C
ATOM   2299 8C21 POPEL  63       5.116  40.950  38.394  1.00  0.00           C
ATOM   2303  C33 POPEL  63       5.846  40.299  28.934  1.00  0.00           C
ATOM   2306  C34 POPEL  63       7.346  40.219  29.264  1.00  0.00           C
ATOM   2309  C35 POPEL  63       8.156  39.280  28.364  1.00  0.00           C
ATOM   2312  C36 POPEL  63       9.596  39.099  28.884  1.00  0.00           C
ATOM   2315  C37 POPEL  63      10.396  37.960  28.254  1.00  0.00           C
ATOM   2318  C38 POPEL  63      11.866  37.880  28.714  1.00  0.00           C
ATOM   2321  C39 POPEL  63      12.096  37.600  30.204  1.00  0.00           C
ATOM   2324 0C31 POPEL  63      13.466  36.930  30.424  1.00  0.00           C
ATOM   2327 1C31 POPEL  63      13.786  36.470  31.864  1.00  0.00           C
ATOM   2330 2C31 POPEL  63      15.176  35.810  31.924  1.00  0.00           C
ATOM   2333 3C31 POPEL  63      15.726  35.549  33.334  1.00  0.00           C
ATOM   2336 4C31 POPEL  63      15.836  34.069  33.714  1.00  0.00           C
ATOM   2339 5C31 POPEL  63      16.486  33.840  35.084  1.00  0.00           C
ATOM   2342 6C31 POPEL  63      16.626  32.370  35.474  1.00  0.00           C
ATOM   2346  NH3 POPEM  64      75.426  99.969  31.364  1.00  0.00           N
ATOM   2350  C12 POPEM  64      73.956 100.289  31.164  1.00  0.00           C
ATOM   2353  C11 POPEM  64      73.626 100.999  29.834  1.00  0.00           C
ATOM   2356  P   POPEM  64      71.036 100.540  29.454  1.00  0.00           P
ATOM   2357  O13 POPEM  64      71.436  99.559  28.424  1.00  0.00           O
ATOM   2358  O14 POPEM  64      69.866 101.390  29.134  1.00  0.00           O
ATOM   2359  O11 POPEM  64      70.715  99.790  30.814  1.00  0.00           O
ATOM   2360  O12 POPEM  64      72.265 101.449  29.834  1.00  0.00           O
ATOM   2361  C1  POPEM  64      69.876 100.389  31.824  1.00  0.00           C
ATOM   2364  C2  POPEM  64      70.666 101.279  32.824  1.00  0.00           C
ATOM   2366  O21 POPEM  64      70.685 100.660  34.124  1.00  0.00           O
ATOM   2367  C21 POPEM  64      71.846 100.420  34.694  1.00  0.00           C
ATOM   2368  O22 POPEM  64      72.946 100.450  34.174  1.00  0.00           O
ATOM   2369  C22 POPEM  64      71.545 100.050  36.144  1.00  0.00           C
ATOM   2372  C3  POPEM  64      70.076 102.729  32.934  1.00  0.00           C
ATOM   2375  O31 POPEM  64      69.246 103.009  34.094  1.00  0.00           O
ATOM   2376  C31 POPEM  64      69.926 103.390  35.194  1.00  0.00           C
ATOM   2377  O32 POPEM  64      71.136 103.340  35.304  1.00  0.00           O
ATOM   2378  C32 POPEM  64      69.026 104.100  36.194  1.00  0.00           C
ATOM   2381  C23 POPEM  64      72.706 100.169  37.164  1.00  0.00           C
ATOM   2384  C24 POPEM  64      72.126 100.090  38.584  1.00  0.00           C
ATOM   2387  C25 POPEM  64      73.176 100.029  39.694  1.00  0.00           C
ATOM   2390  C26 POPEM  64      72.556 100.120  41.094  1.00  0.00           C
ATOM   2393  C27 POPEM  64      73.515  99.729  42.224  1.00  0.00           C
ATOM   2396  C28 POPEM  64      72.806  99.640  43.594  1.00  0.00           C
ATOM   2399  C29 POPEM  64      72.545 100.979  44.224  1.00  0.00           C
ATOM   2401 0C21 POPEM  64      72.965 101.410  45.424  1.00  0.00           C
ATOM   2403 1C21 POPEM  64      73.795 100.649  46.434  1.00  0.00           C
ATOM   2406 2C21 POPEM  64      73.225 100.680  47.864  1.00  0.00           C
ATOM   2409 3C21 POPEM  64      74.306 100.320  48.904  1.00  0.00           C
ATOM   2412 4C21 POPEM  64      73.846  99.418  50.054  1.00  0.00           C
ATOM   2415 5C21 POPEM  64      73.666  97.950  49.644  1.00  0.00           C
ATOM   2418 6C21 POPEM  64      73.946  96.980  50.804  1.00  0.00           C
ATOM   2421 7C21 POPEM  64      73.835  95.509  50.374  1.00  0.00           C
ATOM   2424 8C21 POPEM  64      74.236  94.520  51.484  1.00  0.00           C
ATOM   2428  C33 POPEM  64      69.776 104.340  37.534  1.00  0.00           C
ATOM   2431  C34 POPEM  64      69.006 105.260  38.484  1.00  0.00           C
ATOM   2434  C35 POPEM  64      68.924 104.770  39.924  1.00  0.00           C
ATOM   2437  C36 POPEM  64      70.206 104.839  40.764  1.00  0.00           C
ATOM   2440  C37 POPEM  64      69.916 104.340  42.184  1.00  0.00           C
ATOM   2443  C38 POPEM  64      71.046 104.579  43.184  1.00  0.00           C
ATOM   2446  C39 POPEM  64      70.976 106.010  43.744  1.00  0.00           C
ATOM   2449 0C31 POPEM  64      71.896 106.209  44.944  1.00  0.00           C
ATOM   2452 1C31 POPEM  64      71.585 107.509  45.694  1.00  0.00           C
ATOM   2455 2C31 POPEM  64      72.276 107.599  47.064  1.00  0.00           C
ATOM   2458 3C31 POPEM  64      71.526 108.530  48.024  1.00  0.00           C
ATOM   2461 4C31 POPEM  64      71.646 110.020  47.674  1.00  0.00           C
ATOM   2464 5C31 POPEM  64      70.646 110.870  48.444  1.00  0.00           C
ATOM   2467 6C31 POPEM  64      70.906 112.369  48.344  1.00  0.00           C
ATOM   2471  NH3 POPEN  65      54.846 111.139  76.424  1.00  0.00           N
ATOM   2475  C12 POPEN  65      56.326 111.449  76.474  1.00  0.00           C
ATOM   2478  C11 POPEN  65      57.236 110.210  76.374  1.00  0.00           C
ATOM   2481  P   POPEN  65      59.746 109.790  75.774  1.00  0.00           P
ATOM   2482  O13 POPEN  65      61.036 110.470  75.954  1.00  0.00           O
ATOM   2483  O14 POPEN  65      59.676 108.370  76.194  1.00  0.00           O
ATOM   2484  O11 POPEN  65      59.245 109.839  74.274  1.00  0.00           O
ATOM   2485  O12 POPEN  65      58.606 110.598  76.524  1.00  0.00           O
ATOM   2486  C1  POPEN  65      59.796 110.700  73.264  1.00  0.00           C
ATOM   2489  C2  POPEN  65      58.716 110.949  72.174  1.00  0.00           C
ATOM   2491  O21 POPEN  65      59.185 111.740  71.064  1.00  0.00           O
ATOM   2492  C21 POPEN  65      59.566 111.040  69.994  1.00  0.00           C
ATOM   2493  O22 POPEN  65      60.146 109.980  70.014  1.00  0.00           O
ATOM   2494  C22 POPEN  65      58.776 111.630  68.804  1.00  0.00           C
ATOM   2497  C3  POPEN  65      57.506 111.670  72.834  1.00  0.00           C
ATOM   2500  O31 POPEN  65      56.815 112.609  71.974  1.00  0.00           O
ATOM   2501  C31 POPEN  65      56.006 112.100  71.044  1.00  0.00           C
ATOM   2502  O32 POPEN  65      55.866 110.910  70.814  1.00  0.00           O
ATOM   2503  C32 POPEN  65      55.246 113.230  70.344  1.00  0.00           C
ATOM   2506  C23 POPEN  65      59.496 111.848  67.444  1.00  0.00           C
ATOM   2509  C24 POPEN  65      58.526 112.490  66.434  1.00  0.00           C
ATOM   2512  C25 POPEN  65      58.956 112.480  64.964  1.00  0.00           C
ATOM   2515  C26 POPEN  65      60.085 113.460  64.594  1.00  0.00           C
ATOM   2518  C27 POPEN  65      60.266 113.589  63.064  1.00  0.00           C
ATOM   2521  C28 POPEN  65      61.576 114.249  62.614  1.00  0.00           C
ATOM   2524  C29 POPEN  65      61.626 115.750  62.784  1.00  0.00           C
ATOM   2526 0C21 POPEN  65      61.976 116.660  61.854  1.00  0.00           C
ATOM   2528 1C21 POPEN  65      62.376 116.399  60.424  1.00  0.00           C
ATOM   2531 2C21 POPEN  65      62.865 117.669  59.684  1.00  0.00           C
ATOM   2534 3C21 POPEN  65      62.725 117.579  58.164  1.00  0.00           C
ATOM   2537 4C21 POPEN  65      62.486 118.930  57.454  1.00  0.00           C
ATOM   2540 5C21 POPEN  65      63.746 119.640  56.954  1.00  0.00           C
ATOM   2543 6C21 POPEN  65      63.696 119.959  55.454  1.00  0.00           C
ATOM   2546 7C21 POPEN  65      64.905 120.750  54.944  1.00  0.00           C
ATOM   2549 8C21 POPEN  65      64.856 121.040  53.444  1.00  0.00           C
ATOM   2553  C33 POPEN  65      55.246 113.098  68.804  1.00  0.00           C
ATOM   2556  C34 POPEN  65      54.336 114.119  68.104  1.00  0.00           C
ATOM   2559  C35 POPEN  65      55.085 115.270  67.414  1.00  0.00           C
ATOM   2562  C36 POPEN  65      54.726 115.400  65.924  1.00  0.00           C
ATOM   2565  C37 POPEN  65      55.635 116.370  65.164  1.00  0.00           C
ATOM   2568  C38 POPEN  65      55.246 116.490  63.684  1.00  0.00           C
ATOM   2571  C39 POPEN  65      56.456 116.580  62.734  1.00  0.00           C
ATOM   2574 0C31 POPEN  65      57.206 117.910  62.844  1.00  0.00           C
ATOM   2577 1C31 POPEN  65      58.296 118.070  61.784  1.00  0.00           C
ATOM   2580 2C31 POPEN  65      58.666 119.539  61.634  1.00  0.00           C
ATOM   2583 3C31 POPEN  65      60.056 119.810  61.064  1.00  0.00           C
ATOM   2586 4C31 POPEN  65      60.446 121.279  61.224  1.00  0.00           C
ATOM   2589 5C31 POPEN  65      61.956 121.499  61.184  1.00  0.00           C
ATOM   2592 6C31 POPEN  65      62.296 122.990  61.234  1.00  0.00           C
ATOM   2596  NH3 POPEO  66      48.216  55.870  74.374  1.00  0.00           N
ATOM   2600  C12 POPEO  66      49.006  55.480  73.154  1.00  0.00           C
ATOM   2603  C11 POPEO  66      50.495  55.399  73.444  1.00  0.00           C
ATOM   2606  P   POPEO  66      52.776  55.080  72.364  1.00  0.00           P
ATOM   2607  O13 POPEO  66      53.116  56.490  72.094  1.00  0.00           O
ATOM   2608  O14 POPEO  66      53.216  54.500  73.644  1.00  0.00           O
ATOM   2609  O11 POPEO  66      53.296  54.189  71.164  1.00  0.00           O
ATOM   2610  O12 POPEO  66      51.186  54.979  72.264  1.00  0.00           O
ATOM   2611  C1  POPEO  66      53.176  54.609  69.814  1.00  0.00           C
ATOM   2614  C2  POPEO  66      53.236  53.349  68.894  1.00  0.00           C
ATOM   2616  O21 POPEO  66      53.706  53.590  67.564  1.00  0.00           O
ATOM   2617  C21 POPEO  66      53.206  54.550  66.834  1.00  0.00           C
ATOM   2618  O22 POPEO  66      52.556  55.509  67.194  1.00  0.00           O
ATOM   2619  C22 POPEO  66      53.456  54.189  65.354  1.00  0.00           C
ATOM   2622  C3  POPEO  66      51.916  52.530  68.914  1.00  0.00           C
ATOM   2625  O31 POPEO  66      51.286  52.380  67.614  1.00  0.00           O
ATOM   2626  C31 POPEO  66      51.666  51.319  66.914  1.00  0.00           C
ATOM   2627  O32 POPEO  66      52.536  50.529  67.214  1.00  0.00           O
ATOM   2628  C32 POPEO  66      50.806  51.180  65.644  1.00  0.00           C
ATOM   2631  C23 POPEO  66      54.336  55.140  64.504  1.00  0.00           C
ATOM   2634  C24 POPEO  66      54.026  54.910  63.014  1.00  0.00           C
ATOM   2637  C25 POPEO  66      54.666  55.900  62.014  1.00  0.00           C
ATOM   2640  C26 POPEO  66      56.036  55.500  61.454  1.00  0.00           C
ATOM   2643  C27 POPEO  66      56.636  56.590  60.544  1.00  0.00           C
ATOM   2646  C28 POPEO  66      57.986  56.180  59.934  1.00  0.00           C
ATOM   2649  C29 POPEO  66      58.886  57.369  59.704  1.00  0.00           C
ATOM   2651 0C21 POPEO  66      59.146  57.990  58.544  1.00  0.00           C
ATOM   2653 1C21 POPEO  66      58.576  57.660  57.184  1.00  0.00           C
ATOM   2656 2C21 POPEO  66      58.426  58.900  56.284  1.00  0.00           C
ATOM   2659 3C21 POPEO  66      57.906  58.530  54.884  1.00  0.00           C
ATOM   2662 4C21 POPEO  66      57.826  59.729  53.924  1.00  0.00           C
ATOM   2665 5C21 POPEO  66      57.386  59.300  52.514  1.00  0.00           C
ATOM   2668 6C21 POPEO  66      57.386  60.439  51.484  1.00  0.00           C
ATOM   2671 7C21 POPEO  66      57.006  59.950  50.084  1.00  0.00           C
ATOM   2674 8C21 POPEO  66      57.056  61.040  49.024  1.00  0.00           C
ATOM   2678  C33 POPEO  66      51.615  51.240  64.324  1.00  0.00           C
ATOM   2681  C34 POPEO  66      50.816  50.789  63.084  1.00  0.00           C
ATOM   2684  C35 POPEO  66      49.886  51.860  62.504  1.00  0.00           C
ATOM   2687  C36 POPEO  66      50.546  52.720  61.414  1.00  0.00           C
ATOM   2690  C37 POPEO  66      49.576  53.750  60.824  1.00  0.00           C
ATOM   2693  C38 POPEO  66      50.066  54.440  59.544  1.00  0.00           C
ATOM   2696  C39 POPEO  66      50.206  53.460  58.364  1.00  0.00           C
ATOM   2699 0C31 POPEO  66      50.306  54.160  57.004  1.00  0.00           C
ATOM   2702 1C31 POPEO  66      50.376  53.180  55.824  1.00  0.00           C
ATOM   2705 2C31 POPEO  66      50.336  53.860  54.434  1.00  0.00           C
ATOM   2708 3C31 POPEO  66      51.516  54.799  54.164  1.00  0.00           C
ATOM   2711 4C31 POPEO  66      51.496  55.380  52.744  1.00  0.00           C
ATOM   2714 5C31 POPEO  66      52.646  56.369  52.504  1.00  0.00           C
ATOM   2717 6C31 POPEO  66      52.626  57.010  51.114  1.00  0.00           C
ATOM   2721  NH3 POPEP  67      21.015  35.380  20.044  1.00  0.00           N
ATOM   2725  C12 POPEP  67      22.376  35.970  19.744  1.00  0.00           C
ATOM   2728  C11 POPEP  67      22.296  37.479  19.534  1.00  0.00           C
ATOM   2731  P   POPEP  67      24.406  39.010  19.984  1.00  0.00           P
ATOM   2732  O13 POPEP  67      25.626  39.340  19.204  1.00  0.00           O
ATOM   2733  O14 POPEP  67      23.536  40.149  20.354  1.00  0.00           O
ATOM   2734  O11 POPEP  67      24.866  38.310  21.324  1.00  0.00           O
ATOM   2735  O12 POPEP  67      23.606  37.910  19.184  1.00  0.00           O
ATOM   2736  C1  POPEP  67      24.016  38.470  22.474  1.00  0.00           C
ATOM   2739  C2  POPEP  67      24.736  38.040  23.794  1.00  0.00           C
ATOM   2741  O21 POPEP  67      23.886  38.270  24.954  1.00  0.00           O
ATOM   2742  C21 POPEP  67      22.766  37.540  24.914  1.00  0.00           C
ATOM   2743  O22 POPEP  67      22.546  36.619  24.154  1.00  0.00           O
ATOM   2744  C22 POPEP  67      21.756  38.060  25.944  1.00  0.00           C
ATOM   2747  C3  POPEP  67      26.056  38.840  23.974  1.00  0.00           C
ATOM   2750  O31 POPEP  67      27.056  38.110  24.714  1.00  0.00           O
ATOM   2751  C31 POPEP  67      27.256  38.190  26.034  1.00  0.00           C
ATOM   2752  O32 POPEP  67      27.806  37.319  26.684  1.00  0.00           O
ATOM   2753  C32 POPEP  67      26.816  39.520  26.634  1.00  0.00           C
ATOM   2756  C23 POPEP  67      21.796  37.319  27.284  1.00  0.00           C
ATOM   2759  C24 POPEP  67      21.036  38.060  28.394  1.00  0.00           C
ATOM   2762  C25 POPEP  67      21.186  37.389  29.764  1.00  0.00           C
ATOM   2765  C26 POPEP  67      20.346  38.030  30.894  1.00  0.00           C
ATOM   2768  C27 POPEP  67      20.386  37.220  32.204  1.00  0.00           C
ATOM   2771  C28 POPEP  67      20.156  38.040  33.504  1.00  0.00           C
ATOM   2774  C29 POPEP  67      18.696  38.320  33.794  1.00  0.00           C
ATOM   2776 0C21 POPEP  67      18.006  37.930  34.884  1.00  0.00           C
ATOM   2778 1C21 POPEP  67      18.526  37.100  36.034  1.00  0.00           C
ATOM   2781 2C21 POPEP  67      17.416  36.810  37.064  1.00  0.00           C
ATOM   2784 3C21 POPEP  67      17.736  35.670  38.044  1.00  0.00           C
ATOM   2787 4C21 POPEP  67      16.476  35.190  38.794  1.00  0.00           C
ATOM   2790 5C21 POPEP  67      16.626  33.869  39.554  1.00  0.00           C
ATOM   2793 6C21 POPEP  67      15.276  33.150  39.724  1.00  0.00           C
ATOM   2796 7C21 POPEP  67      15.346  31.840  40.524  1.00  0.00           C
ATOM   2799 8C21 POPEP  67      14.036  31.050  40.484  1.00  0.00           C
ATOM   2803  C33 POPEP  67      27.476  39.819  28.004  1.00  0.00           C
ATOM   2806  C34 POPEP  67      26.936  41.150  28.544  1.00  0.00           C
ATOM   2809  C35 POPEP  67      27.416  41.549  29.934  1.00  0.00           C
ATOM   2812  C36 POPEP  67      28.816  42.180  29.924  1.00  0.00           C
ATOM   2815  C37 POPEP  67      29.266  42.560  31.334  1.00  0.00           C
ATOM   2818  C38 POPEP  67      30.706  43.099  31.404  1.00  0.00           C
ATOM   2821  C39 POPEP  67      31.376  42.729  32.744  1.00  0.00           C
ATOM   2824 0C31 POPEP  67      30.706  43.390  33.964  1.00  0.00           C
ATOM   2827 1C31 POPEP  67      30.926  42.600  35.264  1.00  0.00           C
ATOM   2830 2C31 POPEP  67      30.326  43.340  36.474  1.00  0.00           C
ATOM   2833 3C31 POPEP  67      30.366  42.540  37.784  1.00  0.00           C
ATOM   2836 4C31 POPEP  67      29.466  41.290  37.804  1.00  0.00           C
ATOM   2839 5C31 POPEP  67      29.286  40.750  39.224  1.00  0.00           C
ATOM   2842 6C31 POPEP  67      28.316  39.570  39.334  1.00  0.00           C
ATOM   2846  NH3 POPEQ  68     117.945  19.640  66.774  1.00  0.00           N
ATOM   2850  C12 POPEQ  68     119.176  20.440  66.434  1.00  0.00           C
ATOM   2853  C11 POPEQ  68     118.915  21.959  66.504  1.00  0.00           C
ATOM   2856  P   POPEQ  68     120.656  23.500  65.224  1.00  0.00           P
ATOM   2857  O13 POPEQ  68     119.935  24.790  65.134  1.00  0.00           O
ATOM   2858  O14 POPEQ  68     122.126  23.620  65.314  1.00  0.00           O
ATOM   2859  O11 POPEQ  68     120.314  22.549  64.024  1.00  0.00           O
ATOM   2860  O12 POPEQ  68     120.154  22.660  66.454  1.00  0.00           O
ATOM   2861  C1  POPEQ  68     119.666  23.040  62.854  1.00  0.00           C
ATOM   2864  C2  POPEQ  68     118.866  21.880  62.234  1.00  0.00           C
ATOM   2866  O21 POPEQ  68     118.645  22.150  60.844  1.00  0.00           O
ATOM   2867  C21 POPEQ  68     119.155  21.250  60.014  1.00  0.00           C
ATOM   2868  O22 POPEQ  68     120.224  20.690  60.134  1.00  0.00           O
ATOM   2869  C22 POPEQ  68     118.055  20.979  58.974  1.00  0.00           C
ATOM   2872  C3  POPEQ  68     117.495  21.680  62.974  1.00  0.00           C
ATOM   2875  O31 POPEQ  68     116.436  21.270  62.074  1.00  0.00           O
ATOM   2876  C31 POPEQ  68     115.846  22.300  61.454  1.00  0.00           C
ATOM   2877  O32 POPEQ  68     116.076  23.470  61.664  1.00  0.00           O
ATOM   2878  C32 POPEQ  68     114.806  21.810  60.454  1.00  0.00           C
ATOM   2881  C23 POPEQ  68     118.225  19.730  58.084  1.00  0.00           C
ATOM   2884  C24 POPEQ  68     117.126  19.690  57.014  1.00  0.00           C
ATOM   2887  C25 POPEQ  68     117.285  18.540  56.014  1.00  0.00           C
ATOM   2890  C26 POPEQ  68     116.844  18.880  54.574  1.00  0.00           C
ATOM   2893  C27 POPEQ  68     115.335  18.780  54.294  1.00  0.00           C
ATOM   2896  C28 POPEQ  68     115.014  18.740  52.774  1.00  0.00           C
ATOM   2899  C29 POPEQ  68     115.205  17.370  52.164  1.00  0.00           C
ATOM   2901 0C21 POPEQ  68     114.766  16.970  50.954  1.00  0.00           C
ATOM   2903 1C21 POPEQ  68     114.025  17.850  49.974  1.00  0.00           C
ATOM   2906 2C21 POPEQ  68     113.276  17.100  48.854  1.00  0.00           C
ATOM   2909 3C21 POPEQ  68     112.035  16.340  49.354  1.00  0.00           C
ATOM   2912 4C21 POPEQ  68     110.965  16.160  48.264  1.00  0.00           C
ATOM   2915 5C21 POPEQ  68     111.145  14.900  47.404  1.00  0.00           C
ATOM   2918 6C21 POPEQ  68     110.466  13.660  47.994  1.00  0.00           C
ATOM   2921 7C21 POPEQ  68     110.295  12.530  46.964  1.00  0.00           C
ATOM   2924 8C21 POPEQ  68     109.585  11.310  47.534  1.00  0.00           C
ATOM   2928  C33 POPEQ  68     114.836  22.670  59.164  1.00  0.00           C
ATOM   2931  C34 POPEQ  68     113.495  22.710  58.404  1.00  0.00           C
ATOM   2934  C35 POPEQ  68     113.465  21.819  57.154  1.00  0.00           C
ATOM   2937  C36 POPEQ  68     112.136  21.950  56.424  1.00  0.00           C
ATOM   2940  C37 POPEQ  68     112.006  21.020  55.204  1.00  0.00           C
ATOM   2943  C38 POPEQ  68     110.536  20.730  54.844  1.00  0.00           C
ATOM   2946  C39 POPEQ  68     109.946  19.680  55.794  1.00  0.00           C
ATOM   2949 0C31 POPEQ  68     108.475  19.300  55.554  1.00  0.00           C
ATOM   2952 1C31 POPEQ  68     108.116  18.150  56.504  1.00  0.00           C
ATOM   2955 2C31 POPEQ  68     106.766  17.460  56.254  1.00  0.00           C
ATOM   2958 3C31 POPEQ  68     106.895  16.010  55.754  1.00  0.00           C
ATOM   2961 4C31 POPEQ  68     107.645  15.070  56.724  1.00  0.00           C
ATOM   2964 5C31 POPEQ  68     107.745  13.630  56.214  1.00  0.00           C
ATOM   2967 6C31 POPEQ  68     108.675  12.750  57.054  1.00  0.00           C
ATOM   2971  NH3 POPER  69      51.316  30.940  69.644  1.00  0.00           N
ATOM   2975  C12 POPER  69      52.416  30.319  68.814  1.00  0.00           C
ATOM   2978  C11 POPER  69      53.776  30.980  69.104  1.00  0.00           C
ATOM   2981  P   POPER  69      56.236  30.170  68.914  1.00  0.00           P
ATOM   2982  O13 POPER  69      56.566  31.390  69.674  1.00  0.00           O
ATOM   2983  O14 POPER  69      56.155  28.860  69.604  1.00  0.00           O
ATOM   2984  O11 POPER  69      57.116  30.080  67.614  1.00  0.00           O
ATOM   2985  O12 POPER  69      54.796  30.410  68.284  1.00  0.00           O
ATOM   2986  C1  POPER  69      57.566  28.860  67.044  1.00  0.00           C
ATOM   2989  C2  POPER  69      58.065  29.130  65.604  1.00  0.00           C
ATOM   2991  O21 POPER  69      56.926  29.330  64.764  1.00  0.00           O
ATOM   2992  C21 POPER  69      57.066  30.340  63.944  1.00  0.00           C
ATOM   2993  O22 POPER  69      57.865  31.260  64.044  1.00  0.00           O
ATOM   2994  C22 POPER  69      56.046  30.190  62.834  1.00  0.00           C
ATOM   2997  C3  POPER  69      58.916  27.970  64.994  1.00  0.00           C
ATOM   3000  O31 POPER  69      58.886  27.910  63.534  1.00  0.00           O
ATOM   3001  C31 POPER  69      59.956  28.390  62.914  1.00  0.00           C
ATOM   3002  O32 POPER  69      60.906  28.920  63.454  1.00  0.00           O
ATOM   3003  C32 POPER  69      59.856  28.170  61.394  1.00  0.00           C
ATOM   3006  C23 POPER  69      56.605  30.660  61.484  1.00  0.00           C
ATOM   3009  C24 POPER  69      55.586  30.520  60.354  1.00  0.00           C
ATOM   3012  C25 POPER  69      56.256  30.650  58.984  1.00  0.00           C
ATOM   3015  C26 POPER  69      57.186  31.870  58.894  1.00  0.00           C
ATOM   3018  C27 POPER  69      57.616  32.110  57.444  1.00  0.00           C
ATOM   3021  C28 POPER  69      58.506  33.350  57.244  1.00  0.00           C
ATOM   3024  C29 POPER  69      58.556  33.540  55.764  1.00  0.00           C
ATOM   3026 0C21 POPER  69      58.936  34.600  55.044  1.00  0.00           C
ATOM   3028 1C21 POPER  69      59.536  35.920  55.464  1.00  0.00           C
ATOM   3031 2C21 POPER  69      60.786  36.250  54.614  1.00  0.00           C
ATOM   3034 3C21 POPER  69      60.586  36.030  53.094  1.00  0.00           C
ATOM   3037 4C21 POPER  69      61.736  36.430  52.174  1.00  0.00           C
ATOM   3040 5C21 POPER  69      61.536  35.820  50.784  1.00  0.00           C
ATOM   3043 6C21 POPER  69      62.515  36.350  49.724  1.00  0.00           C
ATOM   3046 7C21 POPER  69      62.306  35.700  48.344  1.00  0.00           C
ATOM   3049 8C21 POPER  69      63.146  36.350  47.244  1.00  0.00           C
ATOM   3053  C33 POPER  69      60.666  29.180  60.524  1.00  0.00           C
ATOM   3056  C34 POPER  69      60.486  28.880  59.034  1.00  0.00           C
ATOM   3059  C35 POPER  69      61.116  29.900  58.064  1.00  0.00           C
ATOM   3062  C36 POPER  69      60.666  29.610  56.624  1.00  0.00           C
ATOM   3065  C37 POPER  69      60.986  30.690  55.574  1.00  0.00           C
ATOM   3068  C38 POPER  69      60.136  30.460  54.324  1.00  0.00           C
ATOM   3071  C39 POPER  69      60.286  31.450  53.154  1.00  0.00           C
ATOM   3074 0C31 POPER  69      59.276  31.050  52.064  1.00  0.00           C
ATOM   3077 1C31 POPER  69      59.185  31.920  50.804  1.00  0.00           C
ATOM   3080 2C31 POPER  69      58.226  31.220  49.834  1.00  0.00           C
ATOM   3083 3C31 POPER  69      58.056  31.840  48.444  1.00  0.00           C
ATOM   3086 4C31 POPER  69      57.396  30.800  47.524  1.00  0.00           C
ATOM   3089 5C31 POPER  69      57.046  31.290  46.124  1.00  0.00           C
ATOM   3092 6C31 POPER  69      56.516  30.149  45.254  1.00  0.00           C
ATOM   3096  NH3 POPES  70      31.276  44.970  24.924  1.00  0.00           N
ATOM   3100  C12 POPES  70      31.806  46.299  24.484  1.00  0.00           C
ATOM   3103  C11 POPES  70      33.346  46.350  24.614  1.00  0.00           C
ATOM   3106  P   POPES  70      35.355  48.060  24.234  1.00  0.00           P
ATOM   3107  O13 POPES  70      36.156  47.150  25.084  1.00  0.00           O
ATOM   3108  O14 POPES  70      35.856  48.200  22.864  1.00  0.00           O
ATOM   3109  O11 POPES  70      35.225  49.440  24.984  1.00  0.00           O
ATOM   3110  O12 POPES  70      33.835  47.590  24.144  1.00  0.00           O
ATOM   3111  C1  POPES  70      35.296  49.529  26.414  1.00  0.00           C
ATOM   3114  C2  POPES  70      33.926  49.680  27.104  1.00  0.00           C
ATOM   3116  O21 POPES  70      34.196  50.259  28.394  1.00  0.00           O
ATOM   3117  C21 POPES  70      33.466  51.330  28.664  1.00  0.00           C
ATOM   3118  O22 POPES  70      33.346  52.299  27.954  1.00  0.00           O
ATOM   3119  C22 POPES  70      32.806  51.049  30.014  1.00  0.00           C
ATOM   3122  C3  POPES  70      33.196  48.310  27.314  1.00  0.00           C
ATOM   3125  O31 POPES  70      32.486  48.250  28.564  1.00  0.00           O
ATOM   3126  C31 POPES  70      32.066  47.050  28.954  1.00  0.00           C
ATOM   3127  O32 POPES  70      31.976  46.070  28.244  1.00  0.00           O
ATOM   3128  C32 POPES  70      31.826  47.099  30.464  1.00  0.00           C
ATOM   3131  C23 POPES  70      31.886  52.120  30.634  1.00  0.00           C
ATOM   3134  C24 POPES  70      31.086  51.369  31.704  1.00  0.00           C
ATOM   3137  C25 POPES  70      30.016  52.109  32.514  1.00  0.00           C
ATOM   3140  C26 POPES  70      29.526  51.140  33.594  1.00  0.00           C
ATOM   3143  C27 POPES  70      28.056  51.229  33.994  1.00  0.00           C
ATOM   3146  C28 POPES  70      27.556  49.920  34.654  1.00  0.00           C
ATOM   3149  C29 POPES  70      28.396  49.459  35.834  1.00  0.00           C
ATOM   3151 0C21 POPES  70      28.086  48.470  36.694  1.00  0.00           C
ATOM   3153 1C21 POPES  70      26.806  47.680  36.704  1.00  0.00           C
ATOM   3156 2C21 POPES  70      26.806  46.340  35.924  1.00  0.00           C
ATOM   3159 3C21 POPES  70      26.516  45.119  36.824  1.00  0.00           C
ATOM   3162 4C21 POPES  70      25.716  44.020  36.104  1.00  0.00           C
ATOM   3165 5C21 POPES  70      26.536  43.190  35.124  1.00  0.00           C
ATOM   3168 6C21 POPES  70      25.706  42.029  34.574  1.00  0.00           C
ATOM   3171 7C21 POPES  70      26.546  41.059  33.754  1.00  0.00           C
ATOM   3174 8C21 POPES  70      25.716  39.889  33.254  1.00  0.00           C
ATOM   3178  C33 POPES  70      32.976  46.410  31.264  1.00  0.00           C
ATOM   3181  C34 POPES  70      33.166  46.990  32.674  1.00  0.00           C
ATOM   3184  C35 POPES  70      34.486  46.579  33.354  1.00  0.00           C
ATOM   3187  C36 POPES  70      34.396  46.509  34.894  1.00  0.00           C
ATOM   3190  C37 POPES  70      35.776  46.350  35.554  1.00  0.00           C
ATOM   3193  C38 POPES  70      35.776  45.529  36.854  1.00  0.00           C
ATOM   3196  C39 POPES  70      34.906  46.090  37.994  1.00  0.00           C
ATOM   3199 0C31 POPES  70      34.265  44.970  38.824  1.00  0.00           C
ATOM   3202 1C31 POPES  70      33.216  45.439  39.844  1.00  0.00           C
ATOM   3205 2C31 POPES  70      32.436  44.250  40.414  1.00  0.00           C
ATOM   3208 3C31 POPES  70      31.216  44.599  41.284  1.00  0.00           C
ATOM   3211 4C31 POPES  70      30.276  45.649  40.674  1.00  0.00           C
ATOM   3214 5C31 POPES  70      28.936  45.750  41.414  1.00  0.00           C
ATOM   3217 6C31 POPES  70      28.106  46.979  41.034  1.00  0.00           C
ATOM   3221  NH3 POPET  71      -4.083  25.500  66.154  1.00  0.00           N
ATOM   3225  C12 POPET  71      -3.023  24.490  65.784  1.00  0.00           C
ATOM   3228  C11 POPET  71      -1.983  24.260  66.904  1.00  0.00           C
ATOM   3231  P   POPET  71       0.106  22.540  66.804  1.00  0.00           P
ATOM   3232  O13 POPET  71      -0.194  22.150  68.194  1.00  0.00           O
ATOM   3233  O14 POPET  71       1.486  23.000  66.514  1.00  0.00           O
ATOM   3234  O11 POPET  71      -0.244  21.369  65.824  1.00  0.00           O
ATOM   3235  O12 POPET  71      -0.773  23.770  66.354  1.00  0.00           O
ATOM   3236  C1  POPET  71      -0.523  21.590  64.444  1.00  0.00           C
ATOM   3239  C2  POPET  71       0.756  21.980  63.624  1.00  0.00           C
ATOM   3241  O21 POPET  71       0.486  22.380  62.264  1.00  0.00           O
ATOM   3242  C21 POPET  71      -0.663  22.140  61.674  1.00  0.00           C
ATOM   3243  O22 POPET  71      -1.753  22.580  62.004  1.00  0.00           O
ATOM   3244  C22 POPET  71      -0.393  21.260  60.464  1.00  0.00           C
ATOM   3247  C3  POPET  71       1.986  21.030  63.724  1.00  0.00           C
ATOM   3250  O31 POPET  71       2.276  20.389  62.464  1.00  0.00           O
ATOM   3251  C31 POPET  71       2.946  21.160  61.594  1.00  0.00           C
ATOM   3252  O32 POPET  71       3.246  22.330  61.774  1.00  0.00           O
ATOM   3253  C32 POPET  71       3.256  20.310  60.364  1.00  0.00           C
ATOM   3256  C23 POPET  71      -1.593  20.960  59.544  1.00  0.00           C
ATOM   3259  C24 POPET  71      -1.213  19.870  58.534  1.00  0.00           C
ATOM   3262  C25 POPET  71      -2.313  19.520  57.534  1.00  0.00           C
ATOM   3265  C26 POPET  71      -2.223  20.300  56.214  1.00  0.00           C
ATOM   3268  C27 POPET  71      -1.483  19.510  55.114  1.00  0.00           C
ATOM   3271  C28 POPET  71      -1.293  20.330  53.834  1.00  0.00           C
ATOM   3274  C29 POPET  71      -0.523  19.560  52.794  1.00  0.00           C
ATOM   3276 0C21 POPET  71      -0.783  19.510  51.474  1.00  0.00           C
ATOM   3278 1C21 POPET  71      -1.863  20.250  50.734  1.00  0.00           C
ATOM   3281 2C21 POPET  71      -1.403  20.740  49.344  1.00  0.00           C
ATOM   3284 3C21 POPET  71      -2.593  21.139  48.464  1.00  0.00           C
ATOM   3287 4C21 POPET  71      -2.223  21.510  47.024  1.00  0.00           C
ATOM   3290 5C21 POPET  71      -1.503  22.860  46.884  1.00  0.00           C
ATOM   3293 6C21 POPET  71      -1.253  23.250  45.414  1.00  0.00           C
ATOM   3296 7C21 POPET  71      -0.613  24.640  45.254  1.00  0.00           C
ATOM   3299 8C21 POPET  71      -0.323  25.010  43.794  1.00  0.00           C
ATOM   3303  C33 POPET  71       3.226  21.110  59.054  1.00  0.00           C
ATOM   3306  C34 POPET  71       3.886  20.370  57.884  1.00  0.00           C
ATOM   3309  C35 POPET  71       3.176  19.110  57.354  1.00  0.00           C
ATOM   3312  C36 POPET  71       3.486  18.940  55.854  1.00  0.00           C
ATOM   3315  C37 POPET  71       3.196  17.560  55.244  1.00  0.00           C
ATOM   3318  C38 POPET  71       3.766  17.440  53.814  1.00  0.00           C
ATOM   3321  C39 POPET  71       2.926  18.150  52.744  1.00  0.00           C
ATOM   3324 0C31 POPET  71       3.626  18.280  51.384  1.00  0.00           C
ATOM   3327 1C31 POPET  71       2.746  18.979  50.364  1.00  0.00           C
ATOM   3330 2C31 POPET  71       3.416  19.260  49.014  1.00  0.00           C
ATOM   3333 3C31 POPET  71       2.366  19.590  47.944  1.00  0.00           C
ATOM   3336 4C31 POPET  71       2.936  19.840  46.544  1.00  0.00           C
ATOM   3339 5C31 POPET  71       1.816  20.000  45.504  1.00  0.00           C
ATOM   3342 6C31 POPET  71       2.326  20.210  44.074  1.00  0.00           C
ATOM   3346  NH3 POPEU  72      39.276  47.780  25.564  1.00  0.00           N
ATOM   3350  C12 POPEU  72      39.356  47.590  27.054  1.00  0.00           C
ATOM   3353  C11 POPEU  72      40.706  47.010  27.424  1.00  0.00           C
ATOM   3356  P   POPEU  72      42.146  46.310  29.374  1.00  0.00           P
ATOM   3357  O13 POPEU  72      43.076  45.970  28.264  1.00  0.00           O
ATOM   3358  O14 POPEU  72      42.596  47.309  30.364  1.00  0.00           O
ATOM   3359  O11 POPEU  72      41.815  44.960  30.124  1.00  0.00           O
ATOM   3360  O12 POPEU  72      40.736  46.740  28.824  1.00  0.00           O
ATOM   3361  C1  POPEU  72      40.736  44.750  31.024  1.00  0.00           C
ATOM   3364  C2  POPEU  72      41.256  44.660  32.484  1.00  0.00           C
ATOM   3366  O21 POPEU  72      40.406  43.760  33.234  1.00  0.00           O
ATOM   3367  C21 POPEU  72      40.996  43.180  34.294  1.00  0.00           C
ATOM   3368  O22 POPEU  72      42.196  43.069  34.474  1.00  0.00           O
ATOM   3369  C22 POPEU  72      39.905  42.680  35.254  1.00  0.00           C
ATOM   3372  C3  POPEU  72      41.295  46.080  33.144  1.00  0.00           C
ATOM   3375  O31 POPEU  72      41.566  45.950  34.544  1.00  0.00           O
ATOM   3376  C31 POPEU  72      40.746  46.310  35.524  1.00  0.00           C
ATOM   3377  O32 POPEU  72      40.726  45.750  36.614  1.00  0.00           O
ATOM   3378  C32 POPEU  72      39.796  47.470  35.194  1.00  0.00           C
ATOM   3381  C23 POPEU  72      40.316  42.600  36.744  1.00  0.00           C
ATOM   3384  C24 POPEU  72      40.326  41.160  37.274  1.00  0.00           C
ATOM   3387  C25 POPEU  72      40.355  41.030  38.804  1.00  0.00           C
ATOM   3390  C26 POPEU  72      39.006  41.360  39.474  1.00  0.00           C
ATOM   3393  C27 POPEU  72      39.016  41.200  41.004  1.00  0.00           C
ATOM   3396  C28 POPEU  72      37.616  41.430  41.624  1.00  0.00           C
ATOM   3399  C29 POPEU  72      37.655  41.350  43.124  1.00  0.00           C
ATOM   3401 0C21 POPEU  72      36.866  40.599  43.924  1.00  0.00           C
ATOM   3403 1C21 POPEU  72      35.736  39.689  43.514  1.00  0.00           C
ATOM   3406 2C21 POPEU  72      34.516  39.830  44.454  1.00  0.00           C
ATOM   3409 3C21 POPEU  72      33.756  41.160  44.304  1.00  0.00           C
ATOM   3412 4C21 POPEU  72      32.796  41.400  45.484  1.00  0.00           C
ATOM   3415 5C21 POPEU  72      31.866  42.619  45.304  1.00  0.00           C
ATOM   3418 6C21 POPEU  72      30.686  42.330  44.364  1.00  0.00           C
ATOM   3421 7C21 POPEU  72      29.586  43.400  44.404  1.00  0.00           C
ATOM   3424 8C21 POPEU  72      28.366  43.009  43.564  1.00  0.00           C
ATOM   3428  C33 POPEU  72      39.046  47.939  36.474  1.00  0.00           C
ATOM   3431  C34 POPEU  72      38.376  49.310  36.374  1.00  0.00           C
ATOM   3434  C35 POPEU  72      39.175  50.389  37.114  1.00  0.00           C
ATOM   3437  C36 POPEU  72      38.856  50.389  38.624  1.00  0.00           C
ATOM   3440  C37 POPEU  72      39.756  51.340  39.434  1.00  0.00           C
ATOM   3443  C38 POPEU  72      39.036  52.029  40.584  1.00  0.00           C
ATOM   3446  C39 POPEU  72      38.896  51.189  41.864  1.00  0.00           C
ATOM   3449 0C31 POPEU  72      39.936  51.590  42.924  1.00  0.00           C
ATOM   3452 1C31 POPEU  72      39.476  51.360  44.374  1.00  0.00           C
ATOM   3455 2C31 POPEU  72      40.105  52.369  45.354  1.00  0.00           C
ATOM   3458 3C31 POPEU  72      41.626  52.270  45.464  1.00  0.00           C
ATOM   3461 4C31 POPEU  72      42.106  51.119  46.364  1.00  0.00           C
ATOM   3464 5C31 POPEU  72      43.585  51.270  46.754  1.00  0.00           C
ATOM   3467 6C31 POPEU  72      44.076  50.229  47.754  1.00  0.00           C
ATOM   3471  NH3 POPEV  73      -0.603 114.760  67.324  1.00  0.00           N
ATOM   3475  C12 POPEV  73       0.666 114.348  68.014  1.00  0.00           C
ATOM   3478  C11 POPEV  73       1.706 113.899  66.994  1.00  0.00           C
ATOM   3481  P   POPEV  73       3.866 112.439  67.084  1.00  0.00           P
ATOM   3482  O13 POPEV  73       4.486 113.060  65.894  1.00  0.00           O
ATOM   3483  O14 POPEV  73       4.806 112.030  68.154  1.00  0.00           O
ATOM   3484  O11 POPEV  73       2.946 111.219  66.654  1.00  0.00           O
ATOM   3485  O12 POPEV  73       2.886 113.520  67.694  1.00  0.00           O
ATOM   3486  C1  POPEV  73       2.426 110.970  65.334  1.00  0.00           C
ATOM   3489  C2  POPEV  73       2.926 109.620  64.724  1.00  0.00           C
ATOM   3491  O21 POPEV  73       2.346 109.380  63.414  1.00  0.00           O
ATOM   3492  C21 POPEV  73       3.046 109.799  62.374  1.00  0.00           C
ATOM   3493  O22 POPEV  73       4.036 110.509  62.424  1.00  0.00           O
ATOM   3494  C22 POPEV  73       2.446 109.290  61.044  1.00  0.00           C
ATOM   3497  C3  POPEV  73       2.566 108.400  65.624  1.00  0.00           C
ATOM   3500  O31 POPEV  73       3.396 107.270  65.324  1.00  0.00           O
ATOM   3501  C31 POPEV  73       3.106 106.560  64.244  1.00  0.00           C
ATOM   3502  O32 POPEV  73       2.036 106.520  63.674  1.00  0.00           O
ATOM   3503  C32 POPEV  73       4.356 105.770  63.834  1.00  0.00           C
ATOM   3506  C23 POPEV  73       3.536 109.010  59.954  1.00  0.00           C
ATOM   3509  C24 POPEV  73       3.096 109.320  58.514  1.00  0.00           C
ATOM   3512  C25 POPEV  73       3.676 110.630  57.934  1.00  0.00           C
ATOM   3515  C26 POPEV  73       5.096 110.529  57.324  1.00  0.00           C
ATOM   3518  C27 POPEV  73       5.646 111.930  56.994  1.00  0.00           C
ATOM   3521  C28 POPEV  73       6.966 111.960  56.184  1.00  0.00           C
ATOM   3524  C29 POPEV  73       7.426 113.390  55.964  1.00  0.00           C
ATOM   3526 0C21 POPEV  73       8.606 113.800  55.454  1.00  0.00           C
ATOM   3528 1C21 POPEV  73       9.686 112.880  54.944  1.00  0.00           C
ATOM   3531 2C21 POPEV  73      10.816 113.569  54.144  1.00  0.00           C
ATOM   3534 3C21 POPEV  73      11.726 112.509  53.484  1.00  0.00           C
ATOM   3537 4C21 POPEV  73      13.056 112.999  52.894  1.00  0.00           C
ATOM   3540 5C21 POPEV  73      13.786 111.820  52.224  1.00  0.00           C
ATOM   3543 6C21 POPEV  73      15.236 112.100  51.794  1.00  0.00           C
ATOM   3546 7C21 POPEV  73      15.886 110.840  51.184  1.00  0.00           C
ATOM   3549 8C21 POPEV  73      17.356 110.999  50.804  1.00  0.00           C
ATOM   3553  C33 POPEV  73       4.866 106.079  62.404  1.00  0.00           C
ATOM   3556  C34 POPEV  73       6.386 105.859  62.284  1.00  0.00           C
ATOM   3559  C35 POPEV  73       6.906 105.479  60.894  1.00  0.00           C
ATOM   3562  C36 POPEV  73       6.356 106.320  59.724  1.00  0.00           C
ATOM   3565  C37 POPEV  73       7.306 106.259  58.514  1.00  0.00           C
ATOM   3568  C38 POPEV  73       6.606 106.469  57.154  1.00  0.00           C
ATOM   3571  C39 POPEV  73       6.896 105.310  56.184  1.00  0.00           C
ATOM   3574 0C31 POPEV  73       8.346 105.289  55.664  1.00  0.00           C
ATOM   3577 1C31 POPEV  73       8.976 103.890  55.614  1.00  0.00           C
ATOM   3580 2C31 POPEV  73      10.446 103.910  55.144  1.00  0.00           C
ATOM   3583 3C31 POPEV  73      10.736 103.119  53.854  1.00  0.00           C
ATOM   3586 4C31 POPEV  73      11.226 101.679  54.114  1.00  0.00           C
ATOM   3589 5C31 POPEV  73      11.846 101.049  52.864  1.00  0.00           C
ATOM   3592 6C31 POPEV  73      12.586  99.729  53.124  1.00  0.00           C
ATOM   3596  NH3 POPEW  74       2.646  99.640  73.514  1.00  0.00           N
ATOM   3600  C12 POPEW  74       2.036  98.990  72.314  1.00  0.00           C
ATOM   3603  C11 POPEW  74       2.946  99.249  71.104  1.00  0.00           C
ATOM   3606  P   POPEW  74       2.196  98.840  68.684  1.00  0.00           P
ATOM   3607  O13 POPEW  74       1.016  99.679  68.934  1.00  0.00           O
ATOM   3608  O14 POPEW  74       3.376  99.430  68.024  1.00  0.00           O
ATOM   3609  O11 POPEW  74       1.816  97.490  67.944  1.00  0.00           O
ATOM   3610  O12 POPEW  74       2.666  98.280  70.094  1.00  0.00           O
ATOM   3611  C1  POPEW  74       2.786  96.440  67.904  1.00  0.00           C
ATOM   3614  C2  POPEW  74       3.286  96.189  66.474  1.00  0.00           C
ATOM   3616  O21 POPEW  74       4.206  95.109  66.564  1.00  0.00           O
ATOM   3617  C21 POPEW  74       4.406  94.210  65.594  1.00  0.00           C
ATOM   3618  O22 POPEW  74       5.336  93.420  65.624  1.00  0.00           O
ATOM   3619  C22 POPEW  74       3.406  94.220  64.414  1.00  0.00           C
ATOM   3622  C3  POPEW  74       3.966  97.450  65.854  1.00  0.00           C
ATOM   3625  O31 POPEW  74       4.546  97.140  64.564  1.00  0.00           O
ATOM   3626  C31 POPEW  74       5.846  97.350  64.434  1.00  0.00           C
ATOM   3627  O32 POPEW  74       6.596  97.820  65.264  1.00  0.00           O
ATOM   3628  C32 POPEW  74       6.266  96.810  63.064  1.00  0.00           C
ATOM   3631  C23 POPEW  74       3.786  93.168  63.324  1.00  0.00           C
ATOM   3634  C24 POPEW  74       2.876  93.200  62.074  1.00  0.00           C
ATOM   3637  C25 POPEW  74       3.166  92.049  61.084  1.00  0.00           C
ATOM   3640  C26 POPEW  74       2.306  92.079  59.794  1.00  0.00           C
ATOM   3643  C27 POPEW  74       2.536  90.829  58.924  1.00  0.00           C
ATOM   3646  C28 POPEW  74       1.756  90.730  57.584  1.00  0.00           C
ATOM   3649  C29 POPEW  74       2.046  91.790  56.544  1.00  0.00           C
ATOM   3651 0C21 POPEW  74       2.656  91.630  55.344  1.00  0.00           C
ATOM   3653 1C21 POPEW  74       3.256  90.369  54.774  1.00  0.00           C
ATOM   3656 2C21 POPEW  74       3.286  90.229  53.224  1.00  0.00           C
ATOM   3659 3C21 POPEW  74       4.256  89.100  52.804  1.00  0.00           C
ATOM   3662 4C21 POPEW  74       4.176  88.630  51.344  1.00  0.00           C
ATOM   3665 5C21 POPEW  74       4.266  87.090  51.224  1.00  0.00           C
ATOM   3668 6C21 POPEW  74       5.626  86.479  51.594  1.00  0.00           C
ATOM   3671 7C21 POPEW  74       5.536  84.950  51.714  1.00  0.00           C
ATOM   3674 8C21 POPEW  74       6.876  84.249  51.984  1.00  0.00           C
ATOM   3678  C33 POPEW  74       7.726  97.130  62.674  1.00  0.00           C
ATOM   3681  C34 POPEW  74       8.036  96.869  61.184  1.00  0.00           C
ATOM   3684  C35 POPEW  74       8.796  95.570  60.894  1.00  0.00           C
ATOM   3687  C36 POPEW  74      10.266  95.640  61.324  1.00  0.00           C
ATOM   3690  C37 POPEW  74      11.156  94.570  60.684  1.00  0.00           C
ATOM   3693  C38 POPEW  74      12.646  94.829  60.974  1.00  0.00           C
ATOM   3696  C39 POPEW  74      13.616  94.270  59.924  1.00  0.00           C
ATOM   3699 0C31 POPEW  74      13.896  92.760  60.054  1.00  0.00           C
ATOM   3702 1C31 POPEW  74      14.926  92.299  59.024  1.00  0.00           C
ATOM   3705 2C31 POPEW  74      15.316  90.820  59.174  1.00  0.00           C
ATOM   3708 3C31 POPEW  74      16.186  90.339  57.994  1.00  0.00           C
ATOM   3711 4C31 POPEW  74      15.336  90.009  56.754  1.00  0.00           C
ATOM   3714 5C31 POPEW  74      16.046  90.289  55.424  1.00  0.00           C
ATOM   3717 6C31 POPEW  74      15.146  89.980  54.224  1.00  0.00           C
ATOM   3721  NH3 POPEX  75     113.915  91.700  70.974  1.00  0.00           N
ATOM   3725  C12 POPEX  75     113.425  93.119  70.814  1.00  0.00           C
ATOM   3728  C11 POPEX  75     112.765  93.380  69.444  1.00  0.00           C
ATOM   3731  P   POPEX  75     111.156  95.499  69.334  1.00  0.00           P
ATOM   3732  O13 POPEX  75     110.056  94.539  69.114  1.00  0.00           O
ATOM   3733  O14 POPEX  75     111.156  96.329  70.564  1.00  0.00           O
ATOM   3734  O11 POPEX  75     111.255  96.449  68.064  1.00  0.00           O
ATOM   3735  O12 POPEX  75     112.565  94.780  69.304  1.00  0.00           O
ATOM   3736  C1  POPEX  75     111.755  95.949  66.814  1.00  0.00           C
ATOM   3739  C2  POPEX  75     111.716  97.020  65.674  1.00  0.00           C
ATOM   3741  O21 POPEX  75     112.805  96.749  64.774  1.00  0.00           O
ATOM   3742  C21 POPEX  75     112.775  97.070  63.474  1.00  0.00           C
ATOM   3743  O22 POPEX  75     113.796  97.210  62.814  1.00  0.00           O
ATOM   3744  C22 POPEX  75     111.395  97.170  62.834  1.00  0.00           C
ATOM   3747  C3  POPEX  75     111.844  98.470  66.254  1.00  0.00           C
ATOM   3750  O31 POPEX  75     112.915  99.270  65.694  1.00  0.00           O
ATOM   3751  C31 POPEX  75     112.546 100.219  64.814  1.00  0.00           C
ATOM   3752  O32 POPEX  75     111.436 100.330  64.334  1.00  0.00           O
ATOM   3753  C32 POPEX  75     113.726 101.180  64.654  1.00  0.00           C
ATOM   3756  C23 POPEX  75     111.595  97.270  61.294  1.00  0.00           C
ATOM   3759  C24 POPEX  75     110.356  97.520  60.444  1.00  0.00           C
ATOM   3762  C25 POPEX  75     110.305  98.949  59.874  1.00  0.00           C
ATOM   3765  C26 POPEX  75     109.286  99.119  58.734  1.00  0.00           C
ATOM   3768  C27 POPEX  75     109.506 100.429  57.954  1.00  0.00           C
ATOM   3771  C28 POPEX  75     108.535 100.660  56.764  1.00  0.00           C
ATOM   3774  C29 POPEX  75     108.355  99.450  55.874  1.00  0.00           C
ATOM   3776 0C21 POPEX  75     108.736  99.279  54.594  1.00  0.00           C
ATOM   3778 1C21 POPEX  75     109.515 100.219  53.704  1.00  0.00           C
ATOM   3781 2C21 POPEX  75     110.326  99.439  52.644  1.00  0.00           C
ATOM   3784 3C21 POPEX  75     110.916 100.330  51.534  1.00  0.00           C
ATOM   3787 4C21 POPEX  75     111.626  99.549  50.414  1.00  0.00           C
ATOM   3790 5C21 POPEX  75     113.075  99.179  50.734  1.00  0.00           C
ATOM   3793 6C21 POPEX  75     113.806  98.540  49.534  1.00  0.00           C
ATOM   3796 7C21 POPEX  75     115.286  98.270  49.814  1.00  0.00           C
ATOM   3799 8C21 POPEX  75     116.045  97.710  48.604  1.00  0.00           C
ATOM   3803  C33 POPEX  75     113.535 102.260  63.564  1.00  0.00           C
ATOM   3806  C34 POPEX  75     114.255 103.560  63.934  1.00  0.00           C
ATOM   3809  C35 POPEX  75     114.755 104.380  62.734  1.00  0.00           C
ATOM   3812  C36 POPEX  75     116.005 103.759  62.084  1.00  0.00           C
ATOM   3815  C37 POPEX  75     116.766 104.729  61.164  1.00  0.00           C
ATOM   3818  C38 POPEX  75     118.166 104.210  60.824  1.00  0.00           C
ATOM   3821  C39 POPEX  75     118.974 105.140  59.904  1.00  0.00           C
ATOM   3824 0C31 POPEX  75     118.895 104.740  58.434  1.00  0.00           C
ATOM   3827 1C31 POPEX  75     119.876 105.529  57.544  1.00  0.00           C
ATOM   3830 2C31 POPEX  75     119.986 104.969  56.114  1.00  0.00           C
ATOM   3833 3C31 POPEX  75     118.696 105.109  55.274  1.00  0.00           C
ATOM   3836 4C31 POPEX  75     118.346 106.570  54.964  1.00  0.00           C
ATOM   3839 5C31 POPEX  75     117.175 106.710  53.974  1.00  0.00           C
ATOM   3842 6C31 POPEX  75     116.956 108.149  53.514  1.00  0.00           C
ATOM   3846  NH3 POPEY  76      10.046  62.239  18.274  1.00  0.00           N
ATOM   3850  C12 POPEY  76       8.676  62.180  18.914  1.00  0.00           C
ATOM   3853  C11 POPEY  76       8.846  62.200  20.424  1.00  0.00           C
ATOM   3856  P   POPEY  76       8.196  61.310  22.674  1.00  0.00           P
ATOM   3857  O13 POPEY  76       8.666  59.939  22.954  1.00  0.00           O
ATOM   3858  O14 POPEY  76       9.136  62.400  22.964  1.00  0.00           O
ATOM   3859  O11 POPEY  76       6.896  61.600  23.584  1.00  0.00           O
ATOM   3860  O12 POPEY  76       7.806  61.479  21.124  1.00  0.00           O
ATOM   3861  C1  POPEY  76       7.346  61.600  24.964  1.00  0.00           C
ATOM   3864  C2  POPEY  76       6.256  61.829  26.044  1.00  0.00           C
ATOM   3866  O21 POPEY  76       6.806  61.189  27.204  1.00  0.00           O
ATOM   3867  C21 POPEY  76       6.506  61.579  28.434  1.00  0.00           C
ATOM   3868  O22 POPEY  76       5.886  60.900  29.234  1.00  0.00           O
ATOM   3869  C22 POPEY  76       7.176  62.920  28.794  1.00  0.00           C
ATOM   3872  C3  POPEY  76       4.976  61.090  25.594  1.00  0.00           C
ATOM   3875  O31 POPEY  76       4.216  60.540  26.684  1.00  0.00           O
ATOM   3876  C31 POPEY  76       3.336  61.330  27.244  1.00  0.00           C
ATOM   3877  O32 POPEY  76       3.036  62.450  26.874  1.00  0.00           O
ATOM   3878  C32 POPEY  76       2.676  60.550  28.384  1.00  0.00           C
ATOM   3881  C23 POPEY  76       6.686  63.530  30.134  1.00  0.00           C
ATOM   3884  C24 POPEY  76       7.786  64.340  30.854  1.00  0.00           C
ATOM   3887  C25 POPEY  76       7.276  65.080  32.104  1.00  0.00           C
ATOM   3890  C26 POPEY  76       8.386  65.759  32.914  1.00  0.00           C
ATOM   3893  C27 POPEY  76       7.836  66.540  34.134  1.00  0.00           C
ATOM   3896  C28 POPEY  76       8.946  67.219  34.974  1.00  0.00           C
ATOM   3899  C29 POPEY  76       9.716  66.229  35.814  1.00  0.00           C
ATOM   3901 0C21 POPEY  76      10.076  66.340  37.104  1.00  0.00           C
ATOM   3903 1C21 POPEY  76       9.796  67.479  38.054  1.00  0.00           C
ATOM   3906 2C21 POPEY  76       9.376  67.009  39.464  1.00  0.00           C
ATOM   3909 3C21 POPEY  76      10.486  66.319  40.264  1.00  0.00           C
ATOM   3912 4C21 POPEY  76      10.016  65.850  41.644  1.00  0.00           C
ATOM   3915 5C21 POPEY  76      10.986  64.880  42.344  1.00  0.00           C
ATOM   3918 6C21 POPEY  76      10.496  64.500  43.744  1.00  0.00           C
ATOM   3921 7C21 POPEY  76      11.276  63.349  44.374  1.00  0.00           C
ATOM   3924 8C21 POPEY  76      10.936  63.130  45.854  1.00  0.00           C
ATOM   3928  C33 POPEY  76       2.706  61.270  29.754  1.00  0.00           C
ATOM   3931  C34 POPEY  76       2.186  60.340  30.854  1.00  0.00           C
ATOM   3934  C35 POPEY  76       2.286  60.919  32.274  1.00  0.00           C
ATOM   3937  C36 POPEY  76       3.566  60.480  33.014  1.00  0.00           C
ATOM   3940  C37 POPEY  76       3.476  60.649  34.534  1.00  0.00           C
ATOM   3943  C38 POPEY  76       4.456  59.750  35.304  1.00  0.00           C
ATOM   3946  C39 POPEY  76       4.116  59.700  36.804  1.00  0.00           C
ATOM   3949 0C31 POPEY  76       4.866  58.590  37.544  1.00  0.00           C
ATOM   3952 1C31 POPEY  76       4.556  58.570  39.054  1.00  0.00           C
ATOM   3955 2C31 POPEY  76       4.966  57.229  39.694  1.00  0.00           C
ATOM   3958 3C31 POPEY  76       4.956  57.200  41.234  1.00  0.00           C
ATOM   3961 4C31 POPEY  76       3.886  58.060  41.914  1.00  0.00           C
ATOM   3964 5C31 POPEY  76       3.916  57.899  43.444  1.00  0.00           C
ATOM   3967 6C31 POPEY  76       3.166  59.009  44.184  1.00  0.00           C
ATOM   3971  NH3 POPEZ  77      68.215  39.360  28.004  1.00  0.00           N
ATOM   3975  C12 POPEZ  77      68.395  40.590  28.854  1.00  0.00           C
ATOM   3978  C11 POPEZ  77      67.935  41.840  28.084  1.00  0.00           C
ATOM   3981  P   POPEZ  77      67.085  43.960  29.414  1.00  0.00           P
ATOM   3982  O13 POPEZ  77      67.486  45.369  29.144  1.00  0.00           O
ATOM   3983  O14 POPEZ  77      65.755  43.610  28.884  1.00  0.00           O
ATOM   3984  O11 POPEZ  77      67.186  43.680  30.964  1.00  0.00           O
ATOM   3985  O12 POPEZ  77      68.196  43.009  28.844  1.00  0.00           O
ATOM   3986  C1  POPEZ  77      66.725  42.490  31.594  1.00  0.00           C
ATOM   3989  C2  POPEZ  77      66.486  42.770  33.104  1.00  0.00           C
ATOM   3991  O21 POPEZ  77      65.895  41.639  33.754  1.00  0.00           O
ATOM   3992  C21 POPEZ  77      66.696  40.639  34.074  1.00  0.00           C
ATOM   3993  O22 POPEZ  77      67.896  40.599  33.884  1.00  0.00           O
ATOM   3994  C22 POPEZ  77      65.895  39.570  34.824  1.00  0.00           C
ATOM   3997  C3  POPEZ  77      65.566  43.990  33.334  1.00  0.00           C
ATOM   4000  O31 POPEZ  77      65.396  44.230  34.754  1.00  0.00           O
ATOM   4001  C31 POPEZ  77      64.225  43.900  35.274  1.00  0.00           C
ATOM   4002  O32 POPEZ  77      63.196  43.650  34.694  1.00  0.00           O
ATOM   4003  C32 POPEZ  77      64.416  43.860  36.794  1.00  0.00           C
ATOM   4006  C23 POPEZ  77      66.056  39.700  36.354  1.00  0.00           C
ATOM   4009  C24 POPEZ  77      65.026  38.880  37.144  1.00  0.00           C
ATOM   4012  C25 POPEZ  77      64.835  39.380  38.584  1.00  0.00           C
ATOM   4015  C26 POPEZ  77      66.005  39.069  39.524  1.00  0.00           C
ATOM   4018  C27 POPEZ  77      65.986  39.850  40.844  1.00  0.00           C
ATOM   4021  C28 POPEZ  77      67.145  39.510  41.804  1.00  0.00           C
ATOM   4024  C29 POPEZ  77      66.986  38.139  42.424  1.00  0.00           C
ATOM   4026 0C21 POPEZ  77      66.424  37.860  43.614  1.00  0.00           C
ATOM   4028 1C21 POPEZ  77      65.846  38.830  44.614  1.00  0.00           C
ATOM   4031 2C21 POPEZ  77      66.216  38.450  46.064  1.00  0.00           C
ATOM   4034 3C21 POPEZ  77      67.716  38.600  46.374  1.00  0.00           C
ATOM   4037 4C21 POPEZ  77      68.105  38.060  47.754  1.00  0.00           C
ATOM   4040 5C21 POPEZ  77      69.605  38.229  48.024  1.00  0.00           C
ATOM   4043 6C21 POPEZ  77      69.986  38.079  49.504  1.00  0.00           C
ATOM   4046 7C21 POPEZ  77      71.456  38.450  49.764  1.00  0.00           C
ATOM   4049 8C21 POPEZ  77      71.855  38.330  51.234  1.00  0.00           C
ATOM   4053  C33 POPEZ  77      63.255  43.190  37.574  1.00  0.00           C
ATOM   4056  C34 POPEZ  77      63.395  43.450  39.074  1.00  0.00           C
ATOM   4059  C35 POPEZ  77      62.296  42.810  39.934  1.00  0.00           C
ATOM   4062  C36 POPEZ  77      62.526  41.310  40.194  1.00  0.00           C
ATOM   4065  C37 POPEZ  77      61.545  40.719  41.224  1.00  0.00           C
ATOM   4068  C38 POPEZ  77      62.036  39.400  41.854  1.00  0.00           C
ATOM   4071  C39 POPEZ  77      61.015  38.780  42.824  1.00  0.00           C
ATOM   4074 0C31 POPEZ  77      60.716  39.689  44.024  1.00  0.00           C
ATOM   4077 1C31 POPEZ  77      59.736  39.130  45.064  1.00  0.00           C
ATOM   4080 2C31 POPEZ  77      59.765  40.009  46.324  1.00  0.00           C
ATOM   4083 3C31 POPEZ  77      58.446  40.149  47.084  1.00  0.00           C
ATOM   4086 4C31 POPEZ  77      58.616  41.110  48.274  1.00  0.00           C
ATOM   4089 5C31 POPEZ  77      57.316  41.500  48.984  1.00  0.00           C
ATOM   4092 6C31 POPEZ  77      57.545  42.439  50.164  1.00  0.00           C
ATOM   4096  NH3 POPEa  78       0.116 103.510  70.634  1.00  0.00           N
ATOM   4100  C12 POPEa  78       1.446 104.229  70.694  1.00  0.00           C
ATOM   4103  C11 POPEa  78       2.206 103.990  72.014  1.00  0.00           C
ATOM   4106  P   POPEa  78       4.386 104.799  73.304  1.00  0.00           P
ATOM   4107  O13 POPEa  78       4.966 106.160  73.324  1.00  0.00           O
ATOM   4108  O14 POPEa  78       3.696 104.320  74.514  1.00  0.00           O
ATOM   4109  O11 POPEa  78       5.476 103.730  72.854  1.00  0.00           O
ATOM   4110  O12 POPEa  78       3.436 104.710  72.004  1.00  0.00           O
ATOM   4111  C1  POPEa  78       6.396 103.979  71.784  1.00  0.00           C
ATOM   4114  C2  POPEa  78       6.356 102.859  70.714  1.00  0.00           C
ATOM   4116  O21 POPEa  78       7.506 102.960  69.854  1.00  0.00           O
ATOM   4117  C21 POPEa  78       8.516 102.160  70.124  1.00  0.00           C
ATOM   4118  O22 POPEa  78       8.636 101.479  71.134  1.00  0.00           O
ATOM   4119  C22 POPEa  78       9.506 102.220  68.944  1.00  0.00           C
ATOM   4122  C3  POPEa  78       5.046 102.960  69.884  1.00  0.00           C
ATOM   4125  O31 POPEa  78       5.146 102.150  68.694  1.00  0.00           O
ATOM   4126  C31 POPEa  78       4.826 102.740  67.554  1.00  0.00           C
ATOM   4127  O32 POPEa  78       4.006 103.639  67.434  1.00  0.00           O
ATOM   4128  C32 POPEa  78       5.726 102.199  66.434  1.00  0.00           C
ATOM   4131  C23 POPEa  78      10.266 100.880  68.744  1.00  0.00           C
ATOM   4134  C24 POPEa  78      11.406 100.929  67.714  1.00  0.00           C
ATOM   4137  C25 POPEa  78      11.036 101.270  66.254  1.00  0.00           C
ATOM   4140  C26 POPEa  78      12.156 100.859  65.284  1.00  0.00           C
ATOM   4143  C27 POPEa  78      11.956 101.399  63.854  1.00  0.00           C
ATOM   4146  C28 POPEa  78      13.126 101.040  62.914  1.00  0.00           C
ATOM   4149  C29 POPEa  78      13.066 101.770  61.594  1.00  0.00           C
ATOM   4151 0C21 POPEa  78      13.036 101.230  60.354  1.00  0.00           C
ATOM   4153 1C21 POPEa  78      13.056  99.770  59.964  1.00  0.00           C
ATOM   4156 2C21 POPEa  78      14.296  99.360  59.134  1.00  0.00           C
ATOM   4159 3C21 POPEa  78      14.466 100.190  57.844  1.00  0.00           C
ATOM   4162 4C21 POPEa  78      15.466  99.620  56.824  1.00  0.00           C
ATOM   4165 5C21 POPEa  78      16.876 100.229  56.904  1.00  0.00           C
ATOM   4168 6C21 POPEa  78      17.786  99.729  55.764  1.00  0.00           C
ATOM   4171 7C21 POPEa  78      19.196 100.320  55.794  1.00  0.00           C
ATOM   4174 8C21 POPEa  78      20.066  99.850  54.624  1.00  0.00           C
ATOM   4178  C33 POPEa  78       6.556 103.280  65.704  1.00  0.00           C
ATOM   4181  C34 POPEa  78       7.736 102.740  64.854  1.00  0.00           C
ATOM   4184  C35 POPEa  78       7.376 101.679  63.794  1.00  0.00           C
ATOM   4187  C36 POPEa  78       8.006 101.930  62.414  1.00  0.00           C
ATOM   4190  C37 POPEa  78       7.436 100.979  61.344  1.00  0.00           C
ATOM   4193  C38 POPEa  78       8.046 101.130  59.944  1.00  0.00           C
ATOM   4196  C39 POPEa  78       7.546 100.040  58.984  1.00  0.00           C
ATOM   4199 0C31 POPEa  78       8.436  99.810  57.754  1.00  0.00           C
ATOM   4202 1C31 POPEa  78       8.416  98.340  57.284  1.00  0.00           C
ATOM   4205 2C31 POPEa  78       9.476  98.049  56.224  1.00  0.00           C
ATOM   4208 3C31 POPEa  78       9.036  98.370  54.784  1.00  0.00           C
ATOM   4211 4C31 POPEa  78       8.246  97.240  54.124  1.00  0.00           C
ATOM   4214 5C31 POPEa  78       8.396  97.210  52.604  1.00  0.00           C
ATOM   4217 6C31 POPEa  78       7.716  96.010  51.944  1.00  0.00           C
ATOM   4221  NH3 POPEb  79      99.995  13.660  66.924  1.00  0.00           N
ATOM   4225  C12 POPEb  79     100.785  13.460  68.204  1.00  0.00           C
ATOM   4228  C11 POPEb  79     101.595  12.160  68.204  1.00  0.00           C
ATOM   4231  P   POPEb  79     103.215  10.810  69.744  1.00  0.00           P
ATOM   4232  O13 POPEb  79     104.646  11.200  69.774  1.00  0.00           O
ATOM   4233  O14 POPEb  79     102.635  10.220  70.974  1.00  0.00           O
ATOM   4234  O11 POPEb  79     102.926   9.900  68.494  1.00  0.00           O
ATOM   4235  O12 POPEb  79     102.385  12.110  69.394  1.00  0.00           O
ATOM   4236  C1  POPEb  79     103.815   8.860  68.114  1.00  0.00           C
ATOM   4239  C2  POPEb  79     104.506   9.200  66.784  1.00  0.00           C
ATOM   4241  O21 POPEb  79     105.046   7.970  66.304  1.00  0.00           O
ATOM   4242  C21 POPEb  79     104.386   7.380  65.344  1.00  0.00           C
ATOM   4243  O22 POPEb  79     103.486   7.860  64.664  1.00  0.00           O
ATOM   4244  C22 POPEb  79     104.965   6.000  65.114  1.00  0.00           C
ATOM   4247  C3  POPEb  79     105.645  10.230  66.924  1.00  0.00           C
ATOM   4250  O31 POPEb  79     106.196  10.600  65.644  1.00  0.00           O
ATOM   4251  C31 POPEb  79     107.136   9.810  65.154  1.00  0.00           C
ATOM   4252  O32 POPEb  79     107.645   8.840  65.694  1.00  0.00           O
ATOM   4253  C32 POPEb  79     107.476  10.310  63.754  1.00  0.00           C
ATOM   4256  C23 POPEb  79     105.025   5.650  63.624  1.00  0.00           C
ATOM   4259  C24 POPEb  79     106.395   5.140  63.234  1.00  0.00           C
ATOM   4262  C25 POPEb  79     106.495   4.710  61.774  1.00  0.00           C
ATOM   4265  C26 POPEb  79     107.976   4.660  61.394  1.00  0.00           C
ATOM   4268  C27 POPEb  79     108.335   3.630  60.324  1.00  0.00           C
ATOM   4271  C28 POPEb  79     109.846   3.400  60.284  1.00  0.00           C
ATOM   4274  C29 POPEb  79     110.594   4.540  59.654  1.00  0.00           C
ATOM   4276 0C21 POPEb  79     111.455   4.440  58.634  1.00  0.00           C
ATOM   4278 1C21 POPEb  79     111.825   3.160  57.924  1.00  0.00           C
ATOM   4281 2C21 POPEb  79     112.626   3.450  56.644  1.00  0.00           C
ATOM   4284 3C21 POPEb  79     112.966   2.170  55.874  1.00  0.00           C
ATOM   4287 4C21 POPEb  79     113.895   2.420  54.684  1.00  0.00           C
ATOM   4290 5C21 POPEb  79     113.195   3.030  53.454  1.00  0.00           C
ATOM   4293 6C21 POPEb  79     112.736   1.960  52.464  1.00  0.00           C
ATOM   4296 7C21 POPEb  79     112.255   2.570  51.134  1.00  0.00           C
ATOM   4299 8C21 POPEb  79     111.945   1.520  50.054  1.00  0.00           C
ATOM   4303  C33 POPEb  79     107.876   9.180  62.764  1.00  0.00           C
ATOM   4306  C34 POPEb  79     107.674   9.580  61.294  1.00  0.00           C
ATOM   4309  C35 POPEb  79     108.974   9.870  60.514  1.00  0.00           C
ATOM   4312  C36 POPEb  79     109.325   8.710  59.574  1.00  0.00           C
ATOM   4315  C37 POPEb  79     110.445   9.020  58.554  1.00  0.00           C
ATOM   4318  C38 POPEb  79     110.396   7.970  57.434  1.00  0.00           C
ATOM   4321  C39 POPEb  79     111.415   8.110  56.304  1.00  0.00           C
ATOM   4324 0C31 POPEb  79     112.865   7.700  56.644  1.00  0.00           C
ATOM   4327 1C31 POPEb  79     113.635   7.400  55.344  1.00  0.00           C
ATOM   4330 2C31 POPEb  79     115.126   7.770  55.374  1.00  0.00           C
ATOM   4333 3C31 POPEb  79     115.656   8.020  53.954  1.00  0.00           C
ATOM   4336 4C31 POPEb  79     115.776   6.750  53.104  1.00  0.00           C
ATOM   4339 5C31 POPEb  79     115.756   7.070  51.604  1.00  0.00           C
ATOM   4342 6C31 POPEb  79     116.076   5.860  50.724  1.00  0.00           C
ATOM   4346  NH3 POPEc  80     121.016  95.470  30.094  1.00  0.00           N
ATOM   4350  C12 POPEc  80     119.556  95.120  30.264  1.00  0.00           C
ATOM   4353  C11 POPEc  80     118.556  96.130  29.654  1.00  0.00           C
ATOM   4356  P   POPEc  80     116.404  95.160  30.894  1.00  0.00           P
ATOM   4357  O13 POPEc  80     117.175  93.899  30.934  1.00  0.00           O
ATOM   4358  O14 POPEc  80     115.165  95.109  30.084  1.00  0.00           O
ATOM   4359  O11 POPEc  80     116.056  95.560  32.364  1.00  0.00           O
ATOM   4360  O12 POPEc  80     117.365  96.340  30.454  1.00  0.00           O
ATOM   4361  C1  POPEc  80     117.026  95.579  33.404  1.00  0.00           C
ATOM   4364  C2  POPEc  80     117.395  97.039  33.714  1.00  0.00           C
ATOM   4366  O21 POPEc  80     118.486  97.059  34.644  1.00  0.00           O
ATOM   4367  C21 POPEc  80     119.626  96.520  34.224  1.00  0.00           C
ATOM   4368  O22 POPEc  80     120.075  96.580  33.084  1.00  0.00           O
ATOM   4369  C22 POPEc  80     120.065  95.640  35.394  1.00  0.00           C
ATOM   4372  C3  POPEc  80     116.166  97.820  34.274  1.00  0.00           C
ATOM   4375  O31 POPEc  80     116.065  97.719  35.714  1.00  0.00           O
ATOM   4376  C31 POPEc  80     116.585  98.730  36.394  1.00  0.00           C
ATOM   4377  O32 POPEc  80     117.056  99.749  35.924  1.00  0.00           O
ATOM   4378  C32 POPEc  80     116.665  98.370  37.884  1.00  0.00           C
ATOM   4381  C23 POPEc  80     121.564  95.369  35.564  1.00  0.00           C
ATOM   4384  C24 POPEc  80     121.936  95.090  37.024  1.00  0.00           C
ATOM   4387  C25 POPEc  80     121.595  96.290  37.904  1.00  0.00           C
ATOM   4390  C26 POPEc  80     122.605  96.600  39.004  1.00  0.00           C
ATOM   4393  C27 POPEc  80     122.575  98.110  39.274  1.00  0.00           C
ATOM   4396  C28 POPEc  80     123.195  98.520  40.614  1.00  0.00           C
ATOM   4399  C29 POPEc  80     122.814  99.950  40.894  1.00  0.00           C
ATOM   4401 0C21 POPEc  80     123.526 100.850  41.584  1.00  0.00           C
ATOM   4403 1C21 POPEc  80     124.855 100.630  42.244  1.00  0.00           C
ATOM   4406 2C21 POPEc  80     124.855 100.880  43.764  1.00  0.00           C
ATOM   4409 3C21 POPEc  80     125.435  99.689  44.554  1.00  0.00           C
ATOM   4412 4C21 POPEc  80     125.476  99.959  46.054  1.00  0.00           C
ATOM   4415 5C21 POPEc  80     125.916  98.719  46.844  1.00  0.00           C
ATOM   4418 6C21 POPEc  80     126.156  98.999  48.334  1.00  0.00           C
ATOM   4421 7C21 POPEc  80     126.606  97.740  49.094  1.00  0.00           C
ATOM   4424 8C21 POPEc  80     126.996  98.009  50.544  1.00  0.00           C
ATOM   4428  C33 POPEc  80     118.094  98.610  38.404  1.00  0.00           C
ATOM   4431  C34 POPEc  80     118.436  97.889  39.714  1.00  0.00           C
ATOM   4434  C35 POPEc  80     118.456  98.790  40.964  1.00  0.00           C
ATOM   4437  C36 POPEc  80     117.126  98.849  41.734  1.00  0.00           C
ATOM   4440  C37 POPEc  80     117.376  98.820  43.244  1.00  0.00           C
ATOM   4443  C38 POPEc  80     116.135  99.060  44.114  1.00  0.00           C
ATOM   4446  C39 POPEc  80     115.776 100.549  44.254  1.00  0.00           C
ATOM   4449 0C31 POPEc  80     114.766 100.820  45.374  1.00  0.00           C
ATOM   4452 1C31 POPEc  80     114.566 102.319  45.644  1.00  0.00           C
ATOM   4455 2C31 POPEc  80     113.495 102.599  46.714  1.00  0.00           C
ATOM   4458 3C31 POPEc  80     112.616 103.829  46.404  1.00  0.00           C
ATOM   4461 4C31 POPEc  80     113.386 105.160  46.264  1.00  0.00           C
ATOM   4464 5C31 POPEc  80     112.954 105.949  45.014  1.00  0.00           C
ATOM   4467 6C31 POPEc  80     113.545 107.360  44.954  1.00  0.00           C
ATOM   4471  NH3 POPEd  81      50.596  60.540  31.244  1.00  0.00           N
ATOM   4475  C12 POPEd  81      50.536  61.360  32.504  1.00  0.00           C
ATOM   4478  C11 POPEd  81      50.816  62.810  32.134  1.00  0.00           C
ATOM   4481  P   POPEd  81      50.085  64.570  33.894  1.00  0.00           P
ATOM   4482  O13 POPEd  81      50.816  65.439  34.834  1.00  0.00           O
ATOM   4483  O14 POPEd  81      49.326  65.229  32.814  1.00  0.00           O
ATOM   4484  O11 POPEd  81      49.166  63.530  34.654  1.00  0.00           O
ATOM   4485  O12 POPEd  81      51.136  63.570  33.284  1.00  0.00           O
ATOM   4486  C1  POPEd  81      49.636  63.130  35.944  1.00  0.00           C
ATOM   4489  C2  POPEd  81      48.746  62.010  36.504  1.00  0.00           C
ATOM   4491  O21 POPEd  81      48.746  62.010  37.934  1.00  0.00           O
ATOM   4492  C21 POPEd  81      49.846  61.619  38.524  1.00  0.00           C
ATOM   4493  O22 POPEd  81      50.946  61.520  38.024  1.00  0.00           O
ATOM   4494  C22 POPEd  81      49.476  61.160  39.934  1.00  0.00           C
ATOM   4497  C3  POPEd  81      49.086  60.599  35.914  1.00  0.00           C
ATOM   4500  O31 POPEd  81      48.806  59.490  36.814  1.00  0.00           O
ATOM   4501  C31 POPEd  81      47.526  59.319  37.144  1.00  0.00           C
ATOM   4502  O32 POPEd  81      46.576  59.910  36.694  1.00  0.00           O
ATOM   4503  C32 POPEd  81      47.416  58.130  38.104  1.00  0.00           C
ATOM   4506  C23 POPEd  81      50.556  60.310  40.634  1.00  0.00           C
ATOM   4509  C24 POPEd  81      50.085  58.900  41.044  1.00  0.00           C
ATOM   4512  C25 POPEd  81      49.646  58.720  42.514  1.00  0.00           C
ATOM   4515  C26 POPEd  81      50.216  57.430  43.134  1.00  0.00           C
ATOM   4518  C27 POPEd  81      49.905  57.160  44.624  1.00  0.00           C
ATOM   4521  C28 POPEd  81      50.546  55.820  45.054  1.00  0.00           C
ATOM   4524  C29 POPEd  81      50.996  55.550  46.474  1.00  0.00           C
ATOM   4526 0C21 POPEd  81      50.355  55.630  47.664  1.00  0.00           C
ATOM   4528 1C21 POPEd  81      48.946  56.059  47.994  1.00  0.00           C
ATOM   4531 2C21 POPEd  81      48.916  56.700  49.414  1.00  0.00           C
ATOM   4534 3C21 POPEd  81      47.556  56.569  50.124  1.00  0.00           C
ATOM   4537 4C21 POPEd  81      47.556  57.150  51.564  1.00  0.00           C
ATOM   4540 5C21 POPEd  81      47.806  58.660  51.614  1.00  0.00           C
ATOM   4543 6C21 POPEd  81      47.376  59.319  52.944  1.00  0.00           C
ATOM   4546 7C21 POPEd  81      47.456  60.849  52.874  1.00  0.00           C
ATOM   4549 8C21 POPEd  81      46.726  61.549  54.014  1.00  0.00           C
ATOM   4553  C33 POPEd  81      46.536  58.390  39.354  1.00  0.00           C
ATOM   4556  C34 POPEd  81      46.236  57.090  40.134  1.00  0.00           C
ATOM   4559  C35 POPEd  81      45.206  57.270  41.264  1.00  0.00           C
ATOM   4562  C36 POPEd  81      45.786  56.979  42.654  1.00  0.00           C
ATOM   4565  C37 POPEd  81      44.736  56.790  43.774  1.00  0.00           C
ATOM   4568  C38 POPEd  81      45.056  55.590  44.674  1.00  0.00           C
ATOM   4571  C39 POPEd  81      44.596  55.690  46.134  1.00  0.00           C
ATOM   4574 0C31 POPEd  81      43.106  56.010  46.354  1.00  0.00           C
ATOM   4577 1C31 POPEd  81      42.736  55.919  47.854  1.00  0.00           C
ATOM   4580 2C31 POPEd  81      41.236  56.119  48.124  1.00  0.00           C
ATOM   4583 3C31 POPEd  81      40.466  54.799  48.284  1.00  0.00           C
ATOM   4586 4C31 POPEd  81      40.596  54.200  49.694  1.00  0.00           C
ATOM   4589 5C31 POPEd  81      40.015  52.780  49.794  1.00  0.00           C
ATOM   4592 6C31 POPEd  81      39.835  52.299  51.234  1.00  0.00           C
ATOM   4596  NH3 POPEe  82      46.246  89.799  26.814  1.00  0.00           N
ATOM   4600  C12 POPEe  82      44.796  90.229  26.754  1.00  0.00           C
ATOM   4603  C11 POPEe  82      44.506  91.219  27.884  1.00  0.00           C
ATOM   4606  P   POPEe  82      42.836  92.509  29.234  1.00  0.00           P
ATOM   4607  O13 POPEe  82      44.006  93.350  29.554  1.00  0.00           O
ATOM   4608  O14 POPEe  82      41.486  93.130  29.264  1.00  0.00           O
ATOM   4609  O11 POPEe  82      42.896  91.290  30.224  1.00  0.00           O
ATOM   4610  O12 POPEe  82      43.135  91.710  27.884  1.00  0.00           O
ATOM   4611  C1  POPEe  82      41.916  90.939  31.194  1.00  0.00           C
ATOM   4614  C2  POPEe  82      42.426  91.370  32.584  1.00  0.00           C
ATOM   4616  O21 POPEe  82      41.776  90.759  33.714  1.00  0.00           O
ATOM   4617  C21 POPEe  82      42.146  89.520  34.034  1.00  0.00           C
ATOM   4618  O22 POPEe  82      42.376  88.610  33.264  1.00  0.00           O
ATOM   4619  C22 POPEe  82      42.456  89.509  35.534  1.00  0.00           C
ATOM   4622  C3  POPEe  82      42.306  92.910  32.724  1.00  0.00           C
ATOM   4625  O31 POPEe  82      43.256  93.400  33.664  1.00  0.00           O
ATOM   4626  C31 POPEe  82      43.026  93.299  34.974  1.00  0.00           C
ATOM   4627  O32 POPEe  82      43.925  93.299  35.794  1.00  0.00           O
ATOM   4628  C32 POPEe  82      41.556  93.329  35.374  1.00  0.00           C
ATOM   4631  C23 POPEe  82      41.636  88.520  36.374  1.00  0.00           C
ATOM   4634  C24 POPEe  82      42.136  88.429  37.824  1.00  0.00           C
ATOM   4637  C25 POPEe  82      41.926  89.689  38.694  1.00  0.00           C
ATOM   4640  C26 POPEe  82      41.826  89.320  40.184  1.00  0.00           C
ATOM   4643  C27 POPEe  82      41.726  90.490  41.174  1.00  0.00           C
ATOM   4646  C28 POPEe  82      41.355  90.009  42.604  1.00  0.00           C
ATOM   4649  C29 POPEe  82      42.066  90.750  43.714  1.00  0.00           C
ATOM   4651 0C21 POPEe  82      41.586  91.130  44.904  1.00  0.00           C
ATOM   4653 1C21 POPEe  82      40.196  90.960  45.484  1.00  0.00           C
ATOM   4656 2C21 POPEe  82      39.576  92.329  45.824  1.00  0.00           C
ATOM   4659 3C21 POPEe  82      38.456  92.350  46.864  1.00  0.00           C
ATOM   4662 4C21 POPEe  82      38.066  93.800  47.224  1.00  0.00           C
ATOM   4665 5C21 POPEe  82      37.116  93.919  48.424  1.00  0.00           C
ATOM   4668 6C21 POPEe  82      37.336  95.210  49.244  1.00  0.00           C
ATOM   4671 7C21 POPEe  82      36.516  95.229  50.534  1.00  0.00           C
ATOM   4674 8C21 POPEe  82      36.856  96.410  51.464  1.00  0.00           C
ATOM   4678  C33 POPEe  82      41.526  93.429  36.894  1.00  0.00           C
ATOM   4681  C34 POPEe  82      40.155  93.299  37.534  1.00  0.00           C
ATOM   4684  C35 POPEe  82      40.396  93.589  39.014  1.00  0.00           C
ATOM   4687  C36 POPEe  82      39.196  93.549  39.954  1.00  0.00           C
ATOM   4690  C37 POPEe  82      39.686  94.240  41.234  1.00  0.00           C
ATOM   4693  C38 POPEe  82      38.696  94.500  42.364  1.00  0.00           C
ATOM   4696  C39 POPEe  82      39.296  95.540  43.324  1.00  0.00           C
ATOM   4699 0C31 POPEe  82      40.435  94.980  44.194  1.00  0.00           C
ATOM   4702 1C31 POPEe  82      41.776  95.738  44.214  1.00  0.00           C
ATOM   4705 2C31 POPEe  82      42.786  95.020  45.144  1.00  0.00           C
ATOM   4708 3C31 POPEe  82      44.196  94.770  44.584  1.00  0.00           C
ATOM   4711 4C31 POPEe  82      44.255  94.119  43.194  1.00  0.00           C
ATOM   4714 5C31 POPEe  82      45.635  93.520  42.894  1.00  0.00           C
ATOM   4717 6C31 POPEe  82      45.816  93.049  41.454  1.00  0.00           C
ATOM   4721  NH3 POPEf  83      19.506  66.340  19.684  1.00  0.00           N
ATOM   4725  C12 POPEf  83      19.756  65.109  20.484  1.00  0.00           C
ATOM   4728  C11 POPEf  83      19.026  65.200  21.804  1.00  0.00           C
ATOM   4731  P   POPEf  83      17.886  63.400  23.234  1.00  0.00           P
ATOM   4732  O13 POPEf  83      16.696  63.939  22.564  1.00  0.00           O
ATOM   4733  O14 POPEf  83      17.956  61.930  23.294  1.00  0.00           O
ATOM   4734  O11 POPEf  83      18.066  64.110  24.634  1.00  0.00           O
ATOM   4735  O12 POPEf  83      19.126  63.920  22.414  1.00  0.00           O
ATOM   4736  C1  POPEf  83      18.776  63.500  25.694  1.00  0.00           C
ATOM   4739  C2  POPEf  83      18.356  64.060  27.074  1.00  0.00           C
ATOM   4741  O21 POPEf  83      18.956  63.209  28.044  1.00  0.00           O
ATOM   4742  C21 POPEf  83      19.546  63.819  29.054  1.00  0.00           C
ATOM   4743  O22 POPEf  83      19.706  65.030  29.164  1.00  0.00           O
ATOM   4744  C22 POPEf  83      19.926  62.759  30.084  1.00  0.00           C
ATOM   4747  C3  POPEf  83      16.796  64.060  27.264  1.00  0.00           C
ATOM   4750  O31 POPEf  83      16.336  64.649  28.514  1.00  0.00           O
ATOM   4751  C31 POPEf  83      16.356  63.810  29.564  1.00  0.00           C
ATOM   4752  O32 POPEf  83      16.716  62.660  29.534  1.00  0.00           O
ATOM   4753  C32 POPEf  83      15.966  64.560  30.854  1.00  0.00           C
ATOM   4756  C23 POPEf  83      20.586  63.250  31.394  1.00  0.00           C
ATOM   4759  C24 POPEf  83      20.616  62.109  32.414  1.00  0.00           C
ATOM   4762  C25 POPEf  83      19.596  62.220  33.564  1.00  0.00           C
ATOM   4765  C26 POPEf  83      19.376  60.930  34.374  1.00  0.00           C
ATOM   4768  C27 POPEf  83      18.186  61.059  35.344  1.00  0.00           C
ATOM   4771  C28 POPEf  83      17.776  59.750  36.054  1.00  0.00           C
ATOM   4774  C29 POPEf  83      18.266  59.590  37.474  1.00  0.00           C
ATOM   4776 0C21 POPEf  83      17.536  59.739  38.604  1.00  0.00           C
ATOM   4778 1C21 POPEf  83      16.086  60.150  38.734  1.00  0.00           C
ATOM   4781 2C21 POPEf  83      15.946  61.549  39.354  1.00  0.00           C
ATOM   4784 3C21 POPEf  83      15.886  61.569  40.894  1.00  0.00           C
ATOM   4787 4C21 POPEf  83      15.716  63.000  41.434  1.00  0.00           C
ATOM   4790 5C21 POPEf  83      15.266  63.060  42.904  1.00  0.00           C
ATOM   4793 6C21 POPEf  83      15.636  64.399  43.554  1.00  0.00           C
ATOM   4796 7C21 POPEf  83      15.106  64.570  44.984  1.00  0.00           C
ATOM   4799 8C21 POPEf  83      15.686  65.789  45.704  1.00  0.00           C
ATOM   4803  C33 POPEf  83      16.066  63.650  32.104  1.00  0.00           C
ATOM   4806  C34 POPEf  83      16.286  64.450  33.404  1.00  0.00           C
ATOM   4809  C35 POPEf  83      14.986  64.869  34.104  1.00  0.00           C
ATOM   4812  C36 POPEf  83      14.496  63.790  35.074  1.00  0.00           C
ATOM   4815  C37 POPEf  83      13.396  64.240  36.054  1.00  0.00           C
ATOM   4818  C38 POPEf  83      13.436  63.370  37.314  1.00  0.00           C
ATOM   4821  C39 POPEf  83      12.086  63.029  37.954  1.00  0.00           C
ATOM   4824 0C31 POPEf  83      12.276  61.950  39.024  1.00  0.00           C
ATOM   4827 1C31 POPEf  83      10.986  61.369  39.614  1.00  0.00           C
ATOM   4830 2C31 POPEf  83      11.316  60.229  40.574  1.00  0.00           C
ATOM   4833 3C31 POPEf  83      10.096  59.469  41.114  1.00  0.00           C
ATOM   4836 4C31 POPEf  83       9.186  60.319  42.014  1.00  0.00           C
ATOM   4839 5C31 POPEf  83       8.136  59.450  42.724  1.00  0.00           C
ATOM   4842 6C31 POPEf  83       7.146  60.240  43.584  1.00  0.00           C
ATOM   4846  NH3 POPEg  84      44.326 106.779  75.934  1.00  0.00           N
ATOM   4850  C12 POPEg  84      45.486 105.850  75.764  1.00  0.00           C
ATOM   4853  C11 POPEg  84      45.006 104.439  75.464  1.00  0.00           C
ATOM   4856  P   POPEg  84      45.956 102.030  75.554  1.00  0.00           P
ATOM   4857  O13 POPEg  84      46.265 101.589  76.934  1.00  0.00           O
ATOM   4858  O14 POPEg  84      44.666 101.650  74.924  1.00  0.00           O
ATOM   4859  O11 POPEg  84      47.166 101.589  74.634  1.00  0.00           O
ATOM   4860  O12 POPEg  84      46.146 103.600  75.444  1.00  0.00           O
ATOM   4861  C1  POPEg  84      46.946 101.180  73.284  1.00  0.00           C
ATOM   4864  C2  POPEg  84      47.176  99.660  73.074  1.00  0.00           C
ATOM   4866  O21 POPEg  84      46.545  99.380  71.834  1.00  0.00           O
ATOM   4867  C21 POPEg  84      47.096  98.669  70.864  1.00  0.00           C
ATOM   4868  O22 POPEg  84      46.556  98.499  69.784  1.00  0.00           O
ATOM   4869  C22 POPEg  84      48.456  98.049  71.094  1.00  0.00           C
ATOM   4872  C3  POPEg  84      46.566  98.730  74.164  1.00  0.00           C
ATOM   4875  O31 POPEg  84      46.986  97.369  73.924  1.00  0.00           O
ATOM   4876  C31 POPEg  84      46.116  96.460  73.564  1.00  0.00           C
ATOM   4877  O32 POPEg  84      44.905  96.580  73.534  1.00  0.00           O
ATOM   4878  C32 POPEg  84      46.866  95.199  73.114  1.00  0.00           C
ATOM   4881  C23 POPEg  84      48.696  96.939  70.034  1.00  0.00           C
ATOM   4884  C24 POPEg  84      50.155  96.510  69.984  1.00  0.00           C
ATOM   4887  C25 POPEg  84      50.386  95.199  69.214  1.00  0.00           C
ATOM   4890  C26 POPEg  84      50.526  95.369  67.684  1.00  0.00           C
ATOM   4893  C27 POPEg  84      51.846  94.749  67.174  1.00  0.00           C
ATOM   4896  C28 POPEg  84      52.015  94.810  65.644  1.00  0.00           C
ATOM   4899  C29 POPEg  84      53.326  94.179  65.214  1.00  0.00           C
ATOM   4901 0C21 POPEg  84      53.986  94.418  64.064  1.00  0.00           C
ATOM   4903 1C21 POPEg  84      53.566  95.389  62.984  1.00  0.00           C
ATOM   4906 2C21 POPEg  84      54.736  95.870  62.104  1.00  0.00           C
ATOM   4909 3C21 POPEg  84      54.996  94.969  60.894  1.00  0.00           C
ATOM   4912 4C21 POPEg  84      56.246  95.339  60.074  1.00  0.00           C
ATOM   4915 5C21 POPEg  84      56.396  96.840  59.754  1.00  0.00           C
ATOM   4918 6C21 POPEg  84      57.356  97.109  58.584  1.00  0.00           C
ATOM   4921 7C21 POPEg  84      57.786  98.579  58.464  1.00  0.00           C
ATOM   4924 8C21 POPEg  84      58.626  98.870  57.224  1.00  0.00           C
ATOM   4928  C33 POPEg  84      46.026  94.430  72.074  1.00  0.00           C
ATOM   4931  C34 POPEg  84      46.796  93.380  71.244  1.00  0.00           C
ATOM   4934  C35 POPEg  84      46.236  93.340  69.814  1.00  0.00           C
ATOM   4937  C36 POPEg  84      46.896  92.360  68.844  1.00  0.00           C
ATOM   4940  C37 POPEg  84      46.576  92.760  67.394  1.00  0.00           C
ATOM   4943  C38 POPEg  84      46.646  91.609  66.384  1.00  0.00           C
ATOM   4946  C39 POPEg  84      48.065  91.049  66.194  1.00  0.00           C
ATOM   4949 0C31 POPEg  84      48.816  91.570  64.964  1.00  0.00           C
ATOM   4952 1C31 POPEg  84      50.276  91.100  64.934  1.00  0.00           C
ATOM   4955 2C31 POPEg  84      50.936  91.169  63.554  1.00  0.00           C
ATOM   4958 3C31 POPEg  84      52.416  90.780  63.604  1.00  0.00           C
ATOM   4961 4C31 POPEg  84      53.096  90.759  62.234  1.00  0.00           C
ATOM   4964 5C31 POPEg  84      54.616  90.560  62.324  1.00  0.00           C
ATOM   4967 6C31 POPEg  84      55.306  90.560  60.954  1.00  0.00           C
ATOM   4971  NH3 POPEh  85     108.605  40.820  71.924  1.00  0.00           N
ATOM   4975  C12 POPEh  85     108.955  41.049  70.494  1.00  0.00           C
ATOM   4978  C11 POPEh  85     110.205  41.910  70.304  1.00  0.00           C
ATOM   4981  P   POPEh  85     111.515  42.950  68.284  1.00  0.00           P
ATOM   4982  O13 POPEh  85     111.065  44.319  68.584  1.00  0.00           O
ATOM   4983  O14 POPEh  85     112.886  42.520  68.634  1.00  0.00           O
ATOM   4984  O11 POPEh  85     111.226  42.610  66.774  1.00  0.00           O
ATOM   4985  O12 POPEh  85     110.485  41.920  68.914  1.00  0.00           O
ATOM   4986  C1  POPEh  85     111.346  43.540  65.694  1.00  0.00           C
ATOM   4989  C2  POPEh  85     110.746  42.850  64.434  1.00  0.00           C
ATOM   4991  O21 POPEh  85     111.474  43.120  63.214  1.00  0.00           O
ATOM   4992  C21 POPEh  85     111.045  44.069  62.414  1.00  0.00           C
ATOM   4993  O22 POPEh  85     110.386  45.049  62.714  1.00  0.00           O
ATOM   4994  C22 POPEh  85     111.346  43.610  60.974  1.00  0.00           C
ATOM   4997  C3  POPEh  85     109.185  42.920  64.324  1.00  0.00           C
ATOM   5000  O31 POPEh  85     108.764  41.910  63.394  1.00  0.00           O
ATOM   5001  C31 POPEh  85     107.686  42.099  62.644  1.00  0.00           C
ATOM   5002  O32 POPEh  85     106.895  43.020  62.754  1.00  0.00           O
ATOM   5003  C32 POPEh  85     107.635  40.850  61.724  1.00  0.00           C
ATOM   5006  C23 POPEh  85     110.886  44.590  59.854  1.00  0.00           C
ATOM   5009  C24 POPEh  85     110.946  43.939  58.454  1.00  0.00           C
ATOM   5012  C25 POPEh  85     109.745  44.189  57.504  1.00  0.00           C
ATOM   5015  C26 POPEh  85     110.105  44.869  56.184  1.00  0.00           C
ATOM   5018  C27 POPEh  85     109.115  44.510  55.064  1.00  0.00           C
ATOM   5021  C28 POPEh  85     109.556  45.069  53.704  1.00  0.00           C
ATOM   5024  C29 POPEh  85     108.706  44.570  52.564  1.00  0.00           C
ATOM   5026 0C21 POPEh  85     108.265  45.280  51.514  1.00  0.00           C
ATOM   5028 1C21 POPEh  85     108.516  46.730  51.204  1.00  0.00           C
ATOM   5031 2C21 POPEh  85     109.335  46.920  49.904  1.00  0.00           C
ATOM   5034 3C21 POPEh  85     109.646  48.410  49.684  1.00  0.00           C
ATOM   5037 4C21 POPEh  85     110.376  48.729  48.374  1.00  0.00           C
ATOM   5040 5C21 POPEh  85     111.726  48.020  48.224  1.00  0.00           C
ATOM   5043 6C21 POPEh  85     112.495  48.479  46.984  1.00  0.00           C
ATOM   5046 7C21 POPEh  85     113.904  47.899  46.914  1.00  0.00           C
ATOM   5049 8C21 POPEh  85     114.755  48.540  45.814  1.00  0.00           C
ATOM   5053  C33 POPEh  85     106.595  40.750  60.574  1.00  0.00           C
ATOM   5056  C34 POPEh  85     107.105  39.830  59.434  1.00  0.00           C
ATOM   5059  C35 POPEh  85     107.245  40.470  58.034  1.00  0.00           C
ATOM   5062  C36 POPEh  85     106.334  39.800  56.994  1.00  0.00           C
ATOM   5065  C37 POPEh  85     106.436  40.360  55.564  1.00  0.00           C
ATOM   5068  C38 POPEh  85     105.405  39.680  54.634  1.00  0.00           C
ATOM   5071  C39 POPEh  85     105.236  40.389  53.284  1.00  0.00           C
ATOM   5074 0C31 POPEh  85     106.424  40.260  52.314  1.00  0.00           C
ATOM   5077 1C31 POPEh  85     106.255  41.270  51.174  1.00  0.00           C
ATOM   5080 2C31 POPEh  85     107.236  41.130  50.004  1.00  0.00           C
ATOM   5083 3C31 POPEh  85     106.996  42.260  48.984  1.00  0.00           C
ATOM   5086 4C31 POPEh  85     107.905  42.229  47.744  1.00  0.00           C
ATOM   5089 5C31 POPEh  85     107.674  43.479  46.874  1.00  0.00           C
ATOM   5092 6C31 POPEh  85     108.446  43.470  45.554  1.00  0.00           C
ATOM   5096  NH3 POPEi  86       8.616  93.110  28.684  1.00  0.00           N
ATOM   5100  C12 POPEi  86       7.666  94.220  29.024  1.00  0.00           C
ATOM   5103  C11 POPEi  86       6.916  94.780  27.804  1.00  0.00           C
ATOM   5106  P   POPEi  86       4.716  95.900  28.744  1.00  0.00           P
ATOM   5107  O13 POPEi  86       4.226  97.270  28.974  1.00  0.00           O
ATOM   5108  O14 POPEi  86       3.896  95.099  27.824  1.00  0.00           O
ATOM   5109  O11 POPEi  86       4.906  95.180  30.114  1.00  0.00           O
ATOM   5110  O12 POPEi  86       6.186  95.960  28.164  1.00  0.00           O
ATOM   5111  C1  POPEi  86       4.736  95.829  31.374  1.00  0.00           C
ATOM   5114  C2  POPEi  86       6.046  95.929  32.174  1.00  0.00           C
ATOM   5116  O21 POPEi  86       5.716  96.320  33.524  1.00  0.00           O
ATOM   5117  C21 POPEi  86       5.696  95.359  34.434  1.00  0.00           C
ATOM   5118  O22 POPEi  86       5.876  94.179  34.244  1.00  0.00           O
ATOM   5119  C22 POPEi  86       5.426  96.030  35.784  1.00  0.00           C
ATOM   5122  C3  POPEi  86       7.026  96.988  31.604  1.00  0.00           C
ATOM   5125  O31 POPEi  86       8.126  97.140  32.524  1.00  0.00           O
ATOM   5126  C31 POPEi  86       8.366  98.320  33.024  1.00  0.00           C
ATOM   5127  O32 POPEi  86       8.176  99.390  32.474  1.00  0.00           O
ATOM   5128  C32 POPEi  86       8.796  98.079  34.494  1.00  0.00           C
ATOM   5131  C23 POPEi  86       5.586  95.059  36.974  1.00  0.00           C
ATOM   5134  C24 POPEi  86       5.156  95.730  38.284  1.00  0.00           C
ATOM   5137  C25 POPEi  86       5.276  94.810  39.504  1.00  0.00           C
ATOM   5140  C26 POPEi  86       4.926  95.549  40.804  1.00  0.00           C
ATOM   5143  C27 POPEi  86       5.266  94.760  42.084  1.00  0.00           C
ATOM   5146  C28 POPEi  86       4.776  95.400  43.404  1.00  0.00           C
ATOM   5149  C29 POPEi  86       4.776  96.910  43.394  1.00  0.00           C
ATOM   5151 0C21 POPEi  86       5.276  97.789  44.284  1.00  0.00           C
ATOM   5153 1C21 POPEi  86       6.006  97.540  45.574  1.00  0.00           C
ATOM   5156 2C21 POPEi  86       7.336  98.320  45.664  1.00  0.00           C
ATOM   5159 3C21 POPEi  86       7.216  99.850  45.624  1.00  0.00           C
ATOM   5162 4C21 POPEi  86       8.546 100.590  45.404  1.00  0.00           C
ATOM   5165 5C21 POPEi  86       8.926 100.719  43.914  1.00  0.00           C
ATOM   5168 6C21 POPEi  86       9.906 101.869  43.614  1.00  0.00           C
ATOM   5171 7C21 POPEi  86      10.136 102.039  42.104  1.00  0.00           C
ATOM   5174 8C21 POPEi  86      11.136 103.149  41.744  1.00  0.00           C
ATOM   5178  C33 POPEi  86       9.976  98.940  34.984  1.00  0.00           C
ATOM   5181  C34 POPEi  86      10.286  98.740  36.484  1.00  0.00           C
ATOM   5184  C35 POPEi  86       9.126  99.189  37.394  1.00  0.00           C
ATOM   5187  C36 POPEi  86       9.386  98.969  38.884  1.00  0.00           C
ATOM   5190  C37 POPEi  86       8.076  98.870  39.674  1.00  0.00           C
ATOM   5193  C38 POPEi  86       8.256  98.439  41.144  1.00  0.00           C
ATOM   5196  C39 POPEi  86       8.906  97.049  41.304  1.00  0.00           C
ATOM   5199 0C31 POPEi  86       8.916  96.530  42.744  1.00  0.00           C
ATOM   5202 1C31 POPEi  86       9.716  95.229  42.884  1.00  0.00           C
ATOM   5205 2C31 POPEi  86       9.206  94.259  43.954  1.00  0.00           C
ATOM   5208 3C31 POPEi  86       9.196  94.810  45.394  1.00  0.00           C
ATOM   5211 4C31 POPEi  86       9.756  93.790  46.394  1.00  0.00           C
ATOM   5214 5C31 POPEi  86       9.286  94.039  47.834  1.00  0.00           C
ATOM   5217 6C31 POPEi  86       9.776  92.970  48.804  1.00  0.00           C
ATOM   5221  NH3 POPEj  87      97.155  28.700  22.464  1.00  0.00           N
ATOM   5225  C12 POPEj  87      98.495  28.139  22.094  1.00  0.00           C
ATOM   5228  C11 POPEj  87      98.885  28.510  20.664  1.00  0.00           C
ATOM   5231  P   POPEj  87     101.486  28.200  20.864  1.00  0.00           P
ATOM   5232  O13 POPEj  87     102.505  27.479  20.074  1.00  0.00           O
ATOM   5233  O14 POPEj  87     101.595  29.670  20.844  1.00  0.00           O
ATOM   5234  O11 POPEj  87     101.486  27.750  22.394  1.00  0.00           O
ATOM   5235  O12 POPEj  87     100.075  27.819  20.284  1.00  0.00           O
ATOM   5236  C1  POPEj  87     102.276  28.520  23.324  1.00  0.00           C
ATOM   5239  C2  POPEj  87     102.315  27.900  24.744  1.00  0.00           C
ATOM   5241  O21 POPEj  87     103.195  28.710  25.544  1.00  0.00           O
ATOM   5242  C21 POPEj  87     102.745  29.559  26.474  1.00  0.00           C
ATOM   5243  O22 POPEj  87     103.486  30.119  27.284  1.00  0.00           O
ATOM   5244  C22 POPEj  87     101.255  29.900  26.414  1.00  0.00           C
ATOM   5247  C3  POPEj  87     102.856  26.430  24.724  1.00  0.00           C
ATOM   5250  O31 POPEj  87     103.775  26.110  25.784  1.00  0.00           O
ATOM   5251  C31 POPEj  87     103.276  26.060  27.014  1.00  0.00           C
ATOM   5252  O32 POPEj  87     102.136  26.340  27.334  1.00  0.00           O
ATOM   5253  C32 POPEj  87     104.426  25.720  27.964  1.00  0.00           C
ATOM   5256  C23 POPEj  87     100.876  31.060  27.374  1.00  0.00           C
ATOM   5259  C24 POPEj  87      99.366  31.120  27.644  1.00  0.00           C
ATOM   5262  C25 POPEj  87      98.924  32.300  28.534  1.00  0.00           C
ATOM   5265  C26 POPEj  87      99.806  32.600  29.744  1.00  0.00           C
ATOM   5268  C27 POPEj  87      99.126  33.530  30.774  1.00  0.00           C
ATOM   5271  C28 POPEj  87     100.196  34.020  31.744  1.00  0.00           C
ATOM   5274  C29 POPEj  87      99.995  35.080  32.804  1.00  0.00           C
ATOM   5276 0C21 POPEj  87      98.936  35.450  33.544  1.00  0.00           C
ATOM   5278 1C21 POPEj  87      97.535  34.900  33.624  1.00  0.00           C
ATOM   5281 2C21 POPEj  87      97.276  34.189  34.974  1.00  0.00           C
ATOM   5284 3C21 POPEj  87      97.976  34.810  36.204  1.00  0.00           C
ATOM   5287 4C21 POPEj  87      97.514  34.220  37.544  1.00  0.00           C
ATOM   5290 5C21 POPEj  87      98.556  34.410  38.654  1.00  0.00           C
ATOM   5293 6C21 POPEj  87      99.646  33.330  38.654  1.00  0.00           C
ATOM   5296 7C21 POPEj  87     100.776  33.590  39.644  1.00  0.00           C
ATOM   5299 8C21 POPEj  87     101.766  32.430  39.784  1.00  0.00           C
ATOM   5303  C33 POPEj  87     104.015  25.569  29.444  1.00  0.00           C
ATOM   5306  C34 POPEj  87     105.256  25.240  30.274  1.00  0.00           C
ATOM   5309  C35 POPEj  87     105.075  25.300  31.804  1.00  0.00           C
ATOM   5312  C36 POPEj  87     106.436  25.090  32.474  1.00  0.00           C
ATOM   5315  C37 POPEj  87     106.506  25.340  33.984  1.00  0.00           C
ATOM   5318  C38 POPEj  87     107.966  25.400  34.444  1.00  0.00           C
ATOM   5321  C39 POPEj  87     108.195  25.160  35.934  1.00  0.00           C
ATOM   5324 0C31 POPEj  87     108.346  26.440  36.784  1.00  0.00           C
ATOM   5327 1C31 POPEj  87     108.545  26.100  38.274  1.00  0.00           C
ATOM   5330 2C31 POPEj  87     108.995  27.290  39.144  1.00  0.00           C
ATOM   5333 3C31 POPEj  87     110.505  27.560  39.124  1.00  0.00           C
ATOM   5336 4C31 POPEj  87     110.855  29.000  38.724  1.00  0.00           C
ATOM   5339 5C31 POPEj  87     112.285  29.410  39.114  1.00  0.00           C
ATOM   5342 6C31 POPEj  87     112.596  30.890  38.824  1.00  0.00           C
ATOM   5346  NH3 POPEk  88      25.346 103.219  72.624  1.00  0.00           N
ATOM   5350  C12 POPEk  88      25.606 104.689  72.754  1.00  0.00           C
ATOM   5353  C11 POPEk  88      26.486 105.219  71.594  1.00  0.00           C
ATOM   5356  P   POPEk  88      28.426 107.120  71.524  1.00  0.00           P
ATOM   5357  O13 POPEk  88      28.515 108.390  72.264  1.00  0.00           O
ATOM   5358  O14 POPEk  88      29.576 106.209  71.674  1.00  0.00           O
ATOM   5359  O11 POPEk  88      28.236 107.410  69.974  1.00  0.00           O
ATOM   5360  O12 POPEk  88      27.056 106.460  71.964  1.00  0.00           O
ATOM   5361  C1  POPEk  88      28.086 106.290  69.104  1.00  0.00           C
ATOM   5364  C2  POPEk  88      28.756 106.539  67.744  1.00  0.00           C
ATOM   5366  O21 POPEk  88      28.186 105.549  66.854  1.00  0.00           O
ATOM   5367  C21 POPEk  88      28.146 105.920  65.584  1.00  0.00           C
ATOM   5368  O22 POPEk  88      28.586 106.960  65.144  1.00  0.00           O
ATOM   5369  C22 POPEk  88      27.406 104.880  64.764  1.00  0.00           C
ATOM   5372  C3  POPEk  88      30.306 106.430  67.834  1.00  0.00           C
ATOM   5375  O31 POPEk  88      30.906 106.820  66.574  1.00  0.00           O
ATOM   5376  C31 POPEk  88      31.996 106.169  66.194  1.00  0.00           C
ATOM   5377  O32 POPEk  88      32.886 105.789  66.964  1.00  0.00           O
ATOM   5378  C32 POPEk  88      31.856 105.920  64.674  1.00  0.00           C
ATOM   5381  C23 POPEk  88      27.836 105.000  63.284  1.00  0.00           C
ATOM   5384  C24 POPEk  88      27.076 104.089  62.324  1.00  0.00           C
ATOM   5387  C25 POPEk  88      27.946 103.770  61.094  1.00  0.00           C
ATOM   5390  C26 POPEk  88      27.356 102.699  60.174  1.00  0.00           C
ATOM   5393  C27 POPEk  88      28.256 102.339  58.984  1.00  0.00           C
ATOM   5396  C28 POPEk  88      29.096 101.049  59.144  1.00  0.00           C
ATOM   5399  C29 POPEk  88      30.236 101.189  60.114  1.00  0.00           C
ATOM   5401 0C21 POPEk  88      31.006 100.199  60.614  1.00  0.00           C
ATOM   5403 1C21 POPEk  88      30.876  98.719  60.324  1.00  0.00           C
ATOM   5406 2C21 POPEk  88      31.616  98.219  59.064  1.00  0.00           C
ATOM   5409 3C21 POPEk  88      33.116  98.540  59.004  1.00  0.00           C
ATOM   5412 4C21 POPEk  88      33.796  97.999  57.734  1.00  0.00           C
ATOM   5415 5C21 POPEk  88      34.536  96.660  57.914  1.00  0.00           C
ATOM   5418 6C21 POPEk  88      35.176  96.169  56.604  1.00  0.00           C
ATOM   5421 7C21 POPEk  88      35.986  94.880  56.774  1.00  0.00           C
ATOM   5424 8C21 POPEk  88      36.576  94.340  55.474  1.00  0.00           C
ATOM   5428  C33 POPEk  88      32.776 104.889  63.964  1.00  0.00           C
ATOM   5431  C34 POPEk  88      32.216 104.469  62.584  1.00  0.00           C
ATOM   5434  C35 POPEk  88      33.286 104.399  61.474  1.00  0.00           C
ATOM   5437  C36 POPEk  88      32.786 103.709  60.194  1.00  0.00           C
ATOM   5440  C37 POPEk  88      33.726 103.880  58.984  1.00  0.00           C
ATOM   5443  C38 POPEk  88      33.176 103.149  57.744  1.00  0.00           C
ATOM   5446  C39 POPEk  88      33.556 103.790  56.404  1.00  0.00           C
ATOM   5449 0C31 POPEk  88      32.506 103.460  55.334  1.00  0.00           C
ATOM   5452 1C31 POPEk  88      32.636 104.240  54.014  1.00  0.00           C
ATOM   5455 2C31 POPEk  88      31.296 104.240  53.264  1.00  0.00           C
ATOM   5458 3C31 POPEk  88      31.335 104.930  51.894  1.00  0.00           C
ATOM   5461 4C31 POPEk  88      29.926 105.369  51.454  1.00  0.00           C
ATOM   5464 5C31 POPEk  88      29.686 105.270  49.944  1.00  0.00           C
ATOM   5467 6C31 POPEk  88      28.286 105.738  49.534  1.00  0.00           C
ATOM   5471  NH3 POPEl  89     125.626  29.830  18.624  1.00  0.00           N
ATOM   5475  C12 POPEl  89     126.946  29.790  17.924  1.00  0.00           C
ATOM   5478  C11 POPEl  89     128.016  30.149  18.934  1.00  0.00           C
ATOM   5481  P   POPEl  89     130.545  30.330  19.144  1.00  0.00           P
ATOM   5482  O13 POPEl  89     130.705  28.950  19.624  1.00  0.00           O
ATOM   5483  O14 POPEl  89     131.605  30.980  18.354  1.00  0.00           O
ATOM   5484  O11 POPEl  89     130.135  31.320  20.294  1.00  0.00           O
ATOM   5485  O12 POPEl  89     129.234  30.410  18.254  1.00  0.00           O
ATOM   5486  C1  POPEl  89     130.795  31.290  21.564  1.00  0.00           C
ATOM   5489  C2  POPEl  89     129.785  30.990  22.694  1.00  0.00           C
ATOM   5491  O21 POPEl  89     130.495  31.220  23.924  1.00  0.00           O
ATOM   5492  C21 POPEl  89     129.795  31.700  24.934  1.00  0.00           C
ATOM   5493  O22 POPEl  89     128.676  32.180  24.884  1.00  0.00           O
ATOM   5494  C22 POPEl  89     130.685  31.580  26.164  1.00  0.00           C
ATOM   5497  C3  POPEl  89     129.245  29.540  22.644  1.00  0.00           C
ATOM   5500  O31 POPEl  89     128.276  29.380  23.684  1.00  0.00           O
ATOM   5501  C31 POPEl  89     128.376  28.330  24.464  1.00  0.00           C
ATOM   5502  O32 POPEl  89     128.935  27.280  24.234  1.00  0.00           O
ATOM   5503  C32 POPEl  89     127.766  28.750  25.794  1.00  0.00           C
ATOM   5506  C23 POPEl  89     130.085  32.060  27.514  1.00  0.00           C
ATOM   5509  C24 POPEl  89     131.225  32.650  28.354  1.00  0.00           C
ATOM   5512  C25 POPEl  89     131.045  32.560  29.874  1.00  0.00           C
ATOM   5515  C26 POPEl  89     130.895  33.930  30.554  1.00  0.00           C
ATOM   5518  C27 POPEl  89     131.725  34.069  31.834  1.00  0.00           C
ATOM   5521  C28 POPEl  89     131.705  35.479  32.464  1.00  0.00           C
ATOM   5524  C29 POPEl  89     132.545  36.500  31.724  1.00  0.00           C
ATOM   5526 0C21 POPEl  89     132.745  37.790  32.064  1.00  0.00           C
ATOM   5528 1C21 POPEl  89     132.135  38.520  33.244  1.00  0.00           C
ATOM   5531 2C21 POPEl  89     131.955  40.049  32.994  1.00  0.00           C
ATOM   5534 3C21 POPEl  89     133.275  40.840  32.934  1.00  0.00           C
ATOM   5537 4C21 POPEl  89     133.275  42.120  32.084  1.00  0.00           C
ATOM   5540 5C21 POPEl  89     133.015  43.419  32.874  1.00  0.00           C
ATOM   5543 6C21 POPEl  89     133.085  44.669  31.974  1.00  0.00           C
ATOM   5546 7C21 POPEl  89     132.835  45.960  32.754  1.00  0.00           C
ATOM   5549 8C21 POPEl  89     132.795  47.220  31.884  1.00  0.00           C
ATOM   5553  C33 POPEl  89     127.486  27.590  26.764  1.00  0.00           C
ATOM   5556  C34 POPEl  89     127.016  28.110  28.114  1.00  0.00           C
ATOM   5559  C35 POPEl  89     125.696  28.890  28.034  1.00  0.00           C
ATOM   5562  C36 POPEl  89     125.276  29.340  29.424  1.00  0.00           C
ATOM   5565  C37 POPEl  89     124.066  30.280  29.454  1.00  0.00           C
ATOM   5568  C38 POPEl  89     124.076  31.120  30.744  1.00  0.00           C
ATOM   5571  C39 POPEl  89     124.166  30.260  32.004  1.00  0.00           C
ATOM   5574 0C31 POPEl  89     124.296  31.030  33.324  1.00  0.00           C
ATOM   5577 1C31 POPEl  89     124.886  30.070  34.374  1.00  0.00           C
ATOM   5580 2C31 POPEl  89     124.626  30.430  35.834  1.00  0.00           C
ATOM   5583 3C31 POPEl  89     124.566  29.150  36.684  1.00  0.00           C
ATOM   5586 4C31 POPEl  89     123.866  29.290  38.044  1.00  0.00           C
ATOM   5589 5C31 POPEl  89     123.336  27.940  38.544  1.00  0.00           C
ATOM   5592 6C31 POPEl  89     122.556  28.020  39.854  1.00  0.00           C
ATOM   5596  NH3 POPEm  90      87.295 105.549  72.694  1.00  0.00           N
ATOM   5600  C12 POPEm  90      85.925 106.110  73.014  1.00  0.00           C
ATOM   5603  C11 POPEm  90      85.896 107.039  74.234  1.00  0.00           C
ATOM   5606  P   POPEm  90      83.256 107.170  74.474  1.00  0.00           P
ATOM   5607  O13 POPEm  90      82.245 108.219  74.774  1.00  0.00           O
ATOM   5608  O14 POPEm  90      83.335 106.060  75.424  1.00  0.00           O
ATOM   5609  O11 POPEm  90      83.046 106.570  73.024  1.00  0.00           O
ATOM   5610  O12 POPEm  90      84.696 107.820  74.294  1.00  0.00           O
ATOM   5611  C1  POPEm  90      81.996 106.890  72.134  1.00  0.00           C
ATOM   5614  C2  POPEm  90      82.206 108.289  71.484  1.00  0.00           C
ATOM   5616  O21 POPEm  90      81.226 108.680  70.494  1.00  0.00           O
ATOM   5617  C21 POPEm  90      80.516 107.740  69.884  1.00  0.00           C
ATOM   5618  O22 POPEm  90      79.345 107.520  70.114  1.00  0.00           O
ATOM   5619  C22 POPEm  90      81.376 107.079  68.814  1.00  0.00           C
ATOM   5622  C3  POPEm  90      83.635 108.569  70.944  1.00  0.00           C
ATOM   5625  O31 POPEm  90      83.685 109.939  70.474  1.00  0.00           O
ATOM   5626  C31 POPEm  90      84.195 110.270  69.284  1.00  0.00           C
ATOM   5627  O32 POPEm  90      83.815 111.250  68.644  1.00  0.00           O
ATOM   5628  C32 POPEm  90      85.335 109.360  68.824  1.00  0.00           C
ATOM   5631  C23 POPEm  90      80.636 105.990  68.004  1.00  0.00           C
ATOM   5634  C24 POPEm  90      81.585 105.320  66.994  1.00  0.00           C
ATOM   5637  C25 POPEm  90      82.626 104.399  67.664  1.00  0.00           C
ATOM   5640  C26 POPEm  90      83.966 104.360  66.924  1.00  0.00           C
ATOM   5643  C27 POPEm  90      84.976 103.420  67.584  1.00  0.00           C
ATOM   5646  C28 POPEm  90      86.226 103.130  66.734  1.00  0.00           C
ATOM   5649  C29 POPEm  90      87.285 104.200  66.764  1.00  0.00           C
ATOM   5651 0C21 POPEm  90      88.605 103.940  66.744  1.00  0.00           C
ATOM   5653 1C21 POPEm  90      89.195 102.559  66.684  1.00  0.00           C
ATOM   5656 2C21 POPEm  90      90.706 102.490  66.454  1.00  0.00           C
ATOM   5659 3C21 POPEm  90      91.175 103.020  65.084  1.00  0.00           C
ATOM   5662 4C21 POPEm  90      92.514 102.389  64.694  1.00  0.00           C
ATOM   5665 5C21 POPEm  90      93.276 103.098  63.574  1.00  0.00           C
ATOM   5668 6C21 POPEm  90      92.665 102.939  62.184  1.00  0.00           C
ATOM   5671 7C21 POPEm  90      93.565 103.549  61.094  1.00  0.00           C
ATOM   5674 8C21 POPEm  90      92.976 103.460  59.694  1.00  0.00           C
ATOM   5678  C33 POPEm  90      86.346 110.130  67.944  1.00  0.00           C
ATOM   5681  C34 POPEm  90      87.236 109.220  67.074  1.00  0.00           C
ATOM   5684  C35 POPEm  90      86.436 108.549  65.954  1.00  0.00           C
ATOM   5687  C36 POPEm  90      87.295 107.789  64.944  1.00  0.00           C
ATOM   5690  C37 POPEm  90      86.424 107.299  63.784  1.00  0.00           C
ATOM   5693  C38 POPEm  90      87.186 106.510  62.704  1.00  0.00           C
ATOM   5696  C39 POPEm  90      87.775 105.199  63.234  1.00  0.00           C
ATOM   5699 0C31 POPEm  90      88.075 104.170  62.134  1.00  0.00           C
ATOM   5702 1C31 POPEm  90      87.575 102.770  62.504  1.00  0.00           C
ATOM   5705 2C31 POPEm  90      87.556 101.820  61.294  1.00  0.00           C
ATOM   5708 3C31 POPEm  90      88.915 101.209  60.974  1.00  0.00           C
ATOM   5711 4C31 POPEm  90      89.036  99.770  61.464  1.00  0.00           C
ATOM   5714 5C31 POPEm  90      90.295  99.070  60.964  1.00  0.00           C
ATOM   5717 6C31 POPEm  90      90.216  97.559  61.114  1.00  0.00           C
ATOM   5721  NH3 POPEn  91      88.215  12.260  25.864  1.00  0.00           N
ATOM   5725  C12 POPEn  91      89.566  11.650  26.134  1.00  0.00           C
ATOM   5728  C11 POPEn  91      90.546  12.090  25.044  1.00  0.00           C
ATOM   5731  P   POPEn  91      93.055  11.400  24.784  1.00  0.00           P
ATOM   5732  O13 POPEn  91      93.785  10.120  24.774  1.00  0.00           O
ATOM   5733  O14 POPEn  91      93.246  12.290  23.614  1.00  0.00           O
ATOM   5734  O11 POPEn  91      93.296  12.130  26.114  1.00  0.00           O
ATOM   5735  O12 POPEn  91      91.525  11.080  24.884  1.00  0.00           O
ATOM   5736  C1  POPEn  91      93.535  13.480  26.394  1.00  0.00           C
ATOM   5739  C2  POPEn  91      92.996  13.780  27.824  1.00  0.00           C
ATOM   5741  O21 POPEn  91      93.885  14.650  28.544  1.00  0.00           O
ATOM   5742  C21 POPEn  91      95.075  14.220  28.874  1.00  0.00           C
ATOM   5743  O22 POPEn  91      95.594  13.160  28.604  1.00  0.00           O
ATOM   5744  C22 POPEn  91      95.715  15.320  29.704  1.00  0.00           C
ATOM   5747  C3  POPEn  91      92.584  12.510  28.644  1.00  0.00           C
ATOM   5750  O31 POPEn  91      91.606  12.800  29.664  1.00  0.00           O
ATOM   5751  C31 POPEn  91      92.015  13.650  30.604  1.00  0.00           C
ATOM   5752  O32 POPEn  91      91.844  14.850  30.574  1.00  0.00           O
ATOM   5753  C32 POPEn  91      92.716  12.900  31.734  1.00  0.00           C
ATOM   5756  C23 POPEn  91      97.126  14.920  30.184  1.00  0.00           C
ATOM   5759  C24 POPEn  91      97.756  16.090  30.934  1.00  0.00           C
ATOM   5762  C25 POPEn  91      99.146  15.770  31.494  1.00  0.00           C
ATOM   5765  C26 POPEn  91      99.626  16.920  32.374  1.00  0.00           C
ATOM   5768  C27 POPEn  91     100.946  16.640  33.094  1.00  0.00           C
ATOM   5771  C28 POPEn  91     101.185  17.750  34.134  1.00  0.00           C
ATOM   5774  C29 POPEn  91     102.465  17.590  34.904  1.00  0.00           C
ATOM   5776 0C21 POPEn  91     102.565  17.510  36.244  1.00  0.00           C
ATOM   5778 1C21 POPEn  91     101.385  17.500  37.184  1.00  0.00           C
ATOM   5781 2C21 POPEn  91     101.755  17.490  38.674  1.00  0.00           C
ATOM   5784 3C21 POPEn  91     102.814  16.450  39.064  1.00  0.00           C
ATOM   5787 4C21 POPEn  91     102.724  16.020  40.544  1.00  0.00           C
ATOM   5790 5C21 POPEn  91     101.936  14.710  40.724  1.00  0.00           C
ATOM   5793 6C21 POPEn  91     101.975  14.170  42.164  1.00  0.00           C
ATOM   5796 7C21 POPEn  91     101.606  12.680  42.224  1.00  0.00           C
ATOM   5799 8C21 POPEn  91     101.576  12.120  43.644  1.00  0.00           C
ATOM   5803  C33 POPEn  91      92.166  13.360  33.104  1.00  0.00           C
ATOM   5806  C34 POPEn  91      92.456  12.390  34.244  1.00  0.00           C
ATOM   5809  C35 POPEn  91      93.815  12.590  34.934  1.00  0.00           C
ATOM   5812  C36 POPEn  91      93.946  11.630  36.114  1.00  0.00           C
ATOM   5815  C37 POPEn  91      94.846  12.100  37.264  1.00  0.00           C
ATOM   5818  C38 POPEn  91      94.246  11.600  38.584  1.00  0.00           C
ATOM   5821  C39 POPEn  91      95.126  11.730  39.824  1.00  0.00           C
ATOM   5824 0C31 POPEn  91      94.235  11.530  41.064  1.00  0.00           C
ATOM   5827 1C31 POPEn  91      94.995  11.190  42.344  1.00  0.00           C
ATOM   5830 2C31 POPEn  91      94.036  10.910  43.514  1.00  0.00           C
ATOM   5833 3C31 POPEn  91      94.706  10.149  44.674  1.00  0.00           C
ATOM   5836 4C31 POPEn  91      95.846  10.930  45.344  1.00  0.00           C
ATOM   5839 5C31 POPEn  91      96.676  10.060  46.284  1.00  0.00           C
ATOM   5842 6C31 POPEn  91      97.926  10.790  46.784  1.00  0.00           C
ATOM   5846  NH3 POPEo  92      70.855  48.610  25.304  1.00  0.00           N
ATOM   5850  C12 POPEo  92      70.066  48.640  26.574  1.00  0.00           C
ATOM   5853  C11 POPEo  92      69.526  50.010  26.974  1.00  0.00           C
ATOM   5856  P   POPEo  92      68.056  51.040  28.844  1.00  0.00           P
ATOM   5857  O13 POPEo  92      68.096  52.150  27.864  1.00  0.00           O
ATOM   5858  O14 POPEo  92      66.746  50.690  29.424  1.00  0.00           O
ATOM   5859  O11 POPEo  92      69.115  51.350  29.984  1.00  0.00           O
ATOM   5860  O12 POPEo  92      68.706  49.799  28.124  1.00  0.00           O
ATOM   5861  C1  POPEo  92      68.616  51.759  31.274  1.00  0.00           C
ATOM   5864  C2  POPEo  92      69.736  52.020  32.334  1.00  0.00           C
ATOM   5866  O21 POPEo  92      69.155  52.790  33.404  1.00  0.00           O
ATOM   5867  C21 POPEo  92      69.826  52.920  34.544  1.00  0.00           C
ATOM   5868  O22 POPEo  92      70.056  53.990  35.104  1.00  0.00           O
ATOM   5869  C22 POPEo  92      70.196  51.560  35.144  1.00  0.00           C
ATOM   5872  C3  POPEo  92      70.946  52.799  31.744  1.00  0.00           C
ATOM   5875  O31 POPEo  92      71.996  52.970  32.734  1.00  0.00           O
ATOM   5876  C31 POPEo  92      72.996  52.090  32.684  1.00  0.00           C
ATOM   5877  O32 POPEo  92      73.085  51.170  31.904  1.00  0.00           O
ATOM   5878  C32 POPEo  92      74.006  52.439  33.764  1.00  0.00           C
ATOM   5881  C23 POPEo  92      70.286  51.660  36.684  1.00  0.00           C
ATOM   5884  C24 POPEo  92      70.596  50.329  37.384  1.00  0.00           C
ATOM   5887  C25 POPEo  92      70.636  50.439  38.914  1.00  0.00           C
ATOM   5890  C26 POPEo  92      69.335  50.940  39.564  1.00  0.00           C
ATOM   5893  C27 POPEo  92      69.355  50.700  41.084  1.00  0.00           C
ATOM   5896  C28 POPEo  92      68.196  51.350  41.864  1.00  0.00           C
ATOM   5899  C29 POPEo  92      68.436  51.189  43.344  1.00  0.00           C
ATOM   5901 0C21 POPEo  92      67.535  50.820  44.274  1.00  0.00           C
ATOM   5903 1C21 POPEo  92      66.076  50.569  44.024  1.00  0.00           C
ATOM   5906 2C21 POPEo  92      65.265  50.259  45.294  1.00  0.00           C
ATOM   5909 3C21 POPEo  92      65.676  49.000  46.074  1.00  0.00           C
ATOM   5912 4C21 POPEo  92      64.496  48.430  46.874  1.00  0.00           C
ATOM   5915 5C21 POPEo  92      64.816  48.050  48.324  1.00  0.00           C
ATOM   5918 6C21 POPEo  92      63.636  47.320  48.984  1.00  0.00           C
ATOM   5921 7C21 POPEo  92      63.746  47.220  50.504  1.00  0.00           C
ATOM   5924 8C21 POPEo  92      62.515  46.569  51.144  1.00  0.00           C
ATOM   5928  C33 POPEo  92      74.295  51.220  34.644  1.00  0.00           C
ATOM   5931  C34 POPEo  92      75.386  51.479  35.674  1.00  0.00           C
ATOM   5934  C35 POPEo  92      75.376  50.430  36.794  1.00  0.00           C
ATOM   5937  C36 POPEo  92      76.636  50.509  37.664  1.00  0.00           C
ATOM   5940  C37 POPEo  92      76.655  49.469  38.784  1.00  0.00           C
ATOM   5943  C38 POPEo  92      77.975  49.520  39.564  1.00  0.00           C
ATOM   5946  C39 POPEo  92      78.225  48.300  40.454  1.00  0.00           C
ATOM   5949 0C31 POPEo  92      78.606  48.680  41.884  1.00  0.00           C
ATOM   5952 1C31 POPEo  92      79.276  47.540  42.664  1.00  0.00           C
ATOM   5955 2C31 POPEo  92      79.926  48.029  43.964  1.00  0.00           C
ATOM   5958 3C31 POPEo  92      79.205  47.590  45.254  1.00  0.00           C
ATOM   5961 4C31 POPEo  92      79.826  46.330  45.874  1.00  0.00           C
ATOM   5964 5C31 POPEo  92      79.406  46.110  47.334  1.00  0.00           C
ATOM   5967 6C31 POPEo  92      80.205  45.020  48.024  1.00  0.00           C
ATOM   5971  NH3 POPEp  93      59.105 128.939  26.684  1.00  0.00           N
ATOM   5975  C12 POPEp  93      59.016 127.439  26.784  1.00  0.00           C
ATOM   5978  C11 POPEp  93      60.416 126.848  26.924  1.00  0.00           C
ATOM   5981  P   POPEp  93      61.696 124.790  27.684  1.00  0.00           P
ATOM   5982  O13 POPEp  93      61.486 123.340  27.784  1.00  0.00           O
ATOM   5983  O14 POPEp  93      62.776 125.249  26.794  1.00  0.00           O
ATOM   5984  O11 POPEp  93      61.966 125.389  29.094  1.00  0.00           O
ATOM   5985  O12 POPEp  93      60.316 125.479  27.294  1.00  0.00           O
ATOM   5986  C1  POPEp  93      61.516 124.770  30.284  1.00  0.00           C
ATOM   5989  C2  POPEp  93      61.155 125.939  31.214  1.00  0.00           C
ATOM   5991  O21 POPEp  93      61.026 125.700  32.614  1.00  0.00           O
ATOM   5992  C21 POPEp  93      61.916 125.040  33.274  1.00  0.00           C
ATOM   5993  O22 POPEp  93      62.605 124.100  32.914  1.00  0.00           O
ATOM   5994  C22 POPEp  93      62.015 125.680  34.664  1.00  0.00           C
ATOM   5997  C3  POPEp  93      59.886 126.670  30.734  1.00  0.00           C
ATOM   6000  O31 POPEp  93      59.646 127.850  31.544  1.00  0.00           O
ATOM   6001  C31 POPEp  93      58.776 127.669  32.524  1.00  0.00           C
ATOM   6002  O32 POPEp  93      58.116 126.660  32.704  1.00  0.00           O
ATOM   6003  C32 POPEp  93      58.676 128.939  33.344  1.00  0.00           C
ATOM   6006  C23 POPEp  93      63.255 125.190  35.444  1.00  0.00           C
ATOM   6009  C24 POPEp  93      63.795 126.250  36.414  1.00  0.00           C
ATOM   6012  C25 POPEp  93      62.976 126.340  37.704  1.00  0.00           C
ATOM   6015  C26 POPEp  93      63.676 127.140  38.814  1.00  0.00           C
ATOM   6018  C27 POPEp  93      62.865 127.109  40.114  1.00  0.00           C
ATOM   6021  C28 POPEp  93      63.536 127.869  41.284  1.00  0.00           C
ATOM   6024  C29 POPEp  93      62.696 127.719  42.524  1.00  0.00           C
ATOM   6026 0C21 POPEp  93      62.545 128.589  43.544  1.00  0.00           C
ATOM   6028 1C21 POPEp  93      63.185 129.939  43.734  1.00  0.00           C
ATOM   6031 2C21 POPEp  93      62.306 130.868  44.614  1.00  0.00           C
ATOM   6034 3C21 POPEp  93      62.236 130.469  46.104  1.00  0.00           C
ATOM   6037 4C21 POPEp  93      61.026 131.029  46.864  1.00  0.00           C
ATOM   6040 5C21 POPEp  93      60.966 132.568  46.884  1.00  0.00           C
ATOM   6043 6C21 POPEp  93      59.756 133.109  47.654  1.00  0.00           C
ATOM   6046 7C21 POPEp  93      59.666 134.648  47.624  1.00  0.00           C
ATOM   6049 8C21 POPEp  93      58.436 135.199  48.354  1.00  0.00           C
ATOM   6053  C33 POPEp  93      57.865 128.799  34.644  1.00  0.00           C
ATOM   6056  C34 POPEp  93      57.486 130.208  35.104  1.00  0.00           C
ATOM   6059  C35 POPEp  93      56.586 130.268  36.334  1.00  0.00           C
ATOM   6062  C36 POPEp  93      55.256 129.530  36.144  1.00  0.00           C
ATOM   6065  C37 POPEp  93      54.175 130.099  37.074  1.00  0.00           C
ATOM   6068  C38 POPEp  93      52.766 129.620  36.724  1.00  0.00           C
ATOM   6071  C39 POPEp  93      51.696 130.538  37.334  1.00  0.00           C
ATOM   6074 0C31 POPEp  93      50.316 130.387  36.694  1.00  0.00           C
ATOM   6077 1C31 POPEp  93      49.396 131.548  37.064  1.00  0.00           C
ATOM   6080 2C31 POPEp  93      47.976 131.368  36.514  1.00  0.00           C
ATOM   6083 3C31 POPEp  93      47.085 132.578  36.844  1.00  0.00           C
ATOM   6086 4C31 POPEp  93      45.606 132.327  36.524  1.00  0.00           C
ATOM   6089 5C31 POPEp  93      44.716 133.519  36.914  1.00  0.00           C
ATOM   6092 6C31 POPEp  93      43.216 133.249  36.784  1.00  0.00           C
ATOM   6096  NH3 POPEq  94     123.755 103.669  28.024  1.00  0.00           N
ATOM   6100  C12 POPEq  94     123.276 102.319  28.514  1.00  0.00           C
ATOM   6103  C11 POPEq  94     124.266 101.209  28.154  1.00  0.00           C
ATOM   6106  P   POPEq  94     124.686  99.270  29.874  1.00  0.00           P
ATOM   6107  O13 POPEq  94     123.915  98.090  30.334  1.00  0.00           O
ATOM   6108  O14 POPEq  94     126.016  99.030  29.284  1.00  0.00           O
ATOM   6109  O11 POPEq  94     124.725 100.369  31.024  1.00  0.00           O
ATOM   6110  O12 POPEq  94     123.846  99.980  28.744  1.00  0.00           O
ATOM   6111  C1  POPEq  94     125.975 100.970  31.354  1.00  0.00           C
ATOM   6114  C2  POPEq  94     125.925 101.619  32.764  1.00  0.00           C
ATOM   6116  O21 POPEq  94     127.196 102.260  32.904  1.00  0.00           O
ATOM   6117  C21 POPEq  94     127.465 103.119  33.884  1.00  0.00           C
ATOM   6118  O22 POPEq  94     128.585 103.270  34.354  1.00  0.00           O
ATOM   6119  C22 POPEq  94     126.315 104.030  34.324  1.00  0.00           C
ATOM   6122  C3  POPEq  94     125.686 100.529  33.854  1.00  0.00           C
ATOM   6125  O31 POPEq  94     126.495 100.770  35.024  1.00  0.00           O
ATOM   6126  C31 POPEq  94     125.946 100.820  36.224  1.00  0.00           C
ATOM   6127  O32 POPEq  94     124.785 100.590  36.494  1.00  0.00           O
ATOM   6128  C32 POPEq  94     126.996 101.390  37.184  1.00  0.00           C
ATOM   6131  C23 POPEq  94     126.926 105.210  35.124  1.00  0.00           C
ATOM   6134  C24 POPEq  94     125.995 106.410  35.344  1.00  0.00           C
ATOM   6137  C25 POPEq  94     125.105 106.349  36.604  1.00  0.00           C
ATOM   6140  C26 POPEq  94     125.905 106.259  37.914  1.00  0.00           C
ATOM   6143  C27 POPEq  94     125.145 106.840  39.134  1.00  0.00           C
ATOM   6146  C28 POPEq  94     125.896 106.589  40.464  1.00  0.00           C
ATOM   6149  C29 POPEq  94     125.485 107.550  41.564  1.00  0.00           C
ATOM   6151 0C21 POPEq  94     124.686 107.280  42.614  1.00  0.00           C
ATOM   6153 1C21 POPEq  94     123.986 105.970  42.884  1.00  0.00           C
ATOM   6156 2C21 POPEq  94     124.686 105.120  43.944  1.00  0.00           C
ATOM   6159 3C21 POPEq  94     124.576 105.680  45.374  1.00  0.00           C
ATOM   6162 4C21 POPEq  94     125.275 104.780  46.394  1.00  0.00           C
ATOM   6165 5C21 POPEq  94     124.715 104.919  47.814  1.00  0.00           C
ATOM   6168 6C21 POPEq  94     125.335 103.890  48.764  1.00  0.00           C
ATOM   6171 7C21 POPEq  94     124.566 103.750  50.074  1.00  0.00           C
ATOM   6174 8C21 POPEq  94     125.105 102.590  50.914  1.00  0.00           C
ATOM   6178  C33 POPEq  94     126.805 101.160  38.714  1.00  0.00           C
ATOM   6181  C34 POPEq  94     128.076 101.650  39.424  1.00  0.00           C
ATOM   6184  C35 POPEq  94     128.225 101.520  40.944  1.00  0.00           C
ATOM   6187  C36 POPEq  94     128.385 102.869  41.654  1.00  0.00           C
ATOM   6190  C37 POPEq  94     128.745 102.710  43.144  1.00  0.00           C
ATOM   6193  C38 POPEq  94     129.734 103.759  43.674  1.00  0.00           C
ATOM   6196  C39 POPEq  94     129.195 104.630  44.824  1.00  0.00           C
ATOM   6199 0C31 POPEq  94     128.854 106.060  44.394  1.00  0.00           C
ATOM   6202 1C31 POPEq  94     129.154 107.079  45.504  1.00  0.00           C
ATOM   6205 2C31 POPEq  94     129.104 108.530  45.014  1.00  0.00           C
ATOM   6208 3C31 POPEq  94     127.686 109.089  44.884  1.00  0.00           C
ATOM   6211 4C31 POPEq  94     127.105 109.539  46.234  1.00  0.00           C
ATOM   6214 5C31 POPEq  94     125.695 110.099  46.124  1.00  0.00           C
ATOM   6217 6C31 POPEq  94     125.186 110.700  47.434  1.00  0.00           C
ATOM   6221  NH3 POPEr  95      89.416 124.910  28.174  1.00  0.00           N
ATOM   6225  C12 POPEr  95      90.245 124.530  26.964  1.00  0.00           C
ATOM   6228  C11 POPEr  95      91.126 123.299  27.244  1.00  0.00           C
ATOM   6231  P   POPEr  95      92.856 121.679  26.054  1.00  0.00           P
ATOM   6232  O13 POPEr  95      92.136 120.400  26.124  1.00  0.00           O
ATOM   6233  O14 POPEr  95      93.764 121.829  24.904  1.00  0.00           O
ATOM   6234  O11 POPEr  95      93.706 121.810  27.374  1.00  0.00           O
ATOM   6235  O12 POPEr  95      91.866 122.929  26.074  1.00  0.00           O
ATOM   6236  C1  POPEr  95      93.166 121.419  28.644  1.00  0.00           C
ATOM   6239  C2  POPEr  95      94.266 120.799  29.524  1.00  0.00           C
ATOM   6241  O21 POPEr  95      93.955 120.890  30.914  1.00  0.00           O
ATOM   6242  C21 POPEr  95      93.755 122.039  31.534  1.00  0.00           C
ATOM   6243  O22 POPEr  95      93.846 123.168  31.064  1.00  0.00           O
ATOM   6244  C22 POPEr  95      93.234 121.710  32.924  1.00  0.00           C
ATOM   6247  C3  POPEr  95      95.706 121.309  29.204  1.00  0.00           C
ATOM   6250  O31 POPEr  95      96.606 120.380  29.814  1.00  0.00           O
ATOM   6251  C31 POPEr  95      97.115 120.820  30.964  1.00  0.00           C
ATOM   6252  O32 POPEr  95      97.376 121.980  31.244  1.00  0.00           O
ATOM   6253  C32 POPEr  95      97.096 119.670  31.954  1.00  0.00           C
ATOM   6256  C23 POPEr  95      92.935 122.960  33.784  1.00  0.00           C
ATOM   6259  C24 POPEr  95      92.245 122.559  35.094  1.00  0.00           C
ATOM   6262  C25 POPEr  95      91.115 123.490  35.524  1.00  0.00           C
ATOM   6265  C26 POPEr  95      91.555 124.799  36.194  1.00  0.00           C
ATOM   6268  C27 POPEr  95      90.396 125.380  37.014  1.00  0.00           C
ATOM   6271  C28 POPEr  95      90.505 126.880  37.364  1.00  0.00           C
ATOM   6274  C29 POPEr  95      89.325 127.699  36.904  1.00  0.00           C
ATOM   6276 0C21 POPEr  95      88.046 127.640  37.314  1.00  0.00           C
ATOM   6278 1C21 POPEr  95      87.465 126.720  38.354  1.00  0.00           C
ATOM   6281 2C21 POPEr  95      87.896 126.939  39.824  1.00  0.00           C
ATOM   6284 3C21 POPEr  95      87.136 128.029  40.604  1.00  0.00           C
ATOM   6287 4C21 POPEr  95      87.015 127.609  42.084  1.00  0.00           C
ATOM   6290 5C21 POPEr  95      86.816 128.740  43.104  1.00  0.00           C
ATOM   6293 6C21 POPEr  95      87.896 128.710  44.194  1.00  0.00           C
ATOM   6296 7C21 POPEr  95      87.645 129.669  45.354  1.00  0.00           C
ATOM   6299 8C21 POPEr  95      88.755 129.620  46.414  1.00  0.00           C
ATOM   6303  C33 POPEr  95      97.596 120.079  33.354  1.00  0.00           C
ATOM   6306  C34 POPEr  95      96.984 119.229  34.464  1.00  0.00           C
ATOM   6309  C35 POPEr  95      95.686 119.790  35.034  1.00  0.00           C
ATOM   6312  C36 POPEr  95      95.645 119.810  36.574  1.00  0.00           C
ATOM   6315  C37 POPEr  95      94.576 120.770  37.094  1.00  0.00           C
ATOM   6318  C38 POPEr  95      94.566 120.970  38.614  1.00  0.00           C
ATOM   6321  C39 POPEr  95      94.165 119.729  39.414  1.00  0.00           C
ATOM   6324 0C31 POPEr  95      93.376 120.140  40.664  1.00  0.00           C
ATOM   6327 1C31 POPEr  95      92.966 118.990  41.594  1.00  0.00           C
ATOM   6330 2C31 POPEr  95      91.906 119.488  42.594  1.00  0.00           C
ATOM   6333 3C31 POPEr  95      91.984 118.890  43.994  1.00  0.00           C
ATOM   6336 4C31 POPEr  95      91.086 117.680  44.224  1.00  0.00           C
ATOM   6339 5C31 POPEr  95      90.865 117.419  45.714  1.00  0.00           C
ATOM   6342 6C31 POPEr  95      89.785 116.380  46.024  1.00  0.00           C
ATOM   6346  NH3 POPEs  96      98.675 125.949  66.094  1.00  0.00           N
ATOM   6350  C12 POPEs  96      98.145 127.360  66.074  1.00  0.00           C
ATOM   6353  C11 POPEs  96      96.615 127.410  66.044  1.00  0.00           C
ATOM   6356  P   POPEs  96      94.686 129.189  66.104  1.00  0.00           P
ATOM   6357  O13 POPEs  96      93.846 128.079  66.614  1.00  0.00           O
ATOM   6358  O14 POPEs  96      94.546 130.529  66.704  1.00  0.00           O
ATOM   6359  O11 POPEs  96      94.185 129.299  64.594  1.00  0.00           O
ATOM   6360  O12 POPEs  96      96.196 128.759  65.914  1.00  0.00           O
ATOM   6361  C1  POPEs  96      95.135 129.380  63.524  1.00  0.00           C
ATOM   6364  C2  POPEs  96      94.366 129.520  62.194  1.00  0.00           C
ATOM   6366  O21 POPEs  96      93.615 128.299  62.014  1.00  0.00           O
ATOM   6367  C21 POPEs  96      93.116 128.130  60.804  1.00  0.00           C
ATOM   6368  O22 POPEs  96      92.336 128.870  60.234  1.00  0.00           O
ATOM   6369  C22 POPEs  96      93.785 126.890  60.234  1.00  0.00           C
ATOM   6372  C3  POPEs  96      95.236 129.969  60.964  1.00  0.00           C
ATOM   6375  O31 POPEs  96      94.366 130.609  60.024  1.00  0.00           O
ATOM   6376  C31 POPEs  96      94.636 130.798  58.724  1.00  0.00           C
ATOM   6377  O32 POPEs  96      93.764 131.068  57.904  1.00  0.00           O
ATOM   6378  C32 POPEs  96      96.115 130.708  58.334  1.00  0.00           C
ATOM   6381  C23 POPEs  96      94.146 127.070  58.744  1.00  0.00           C
ATOM   6384  C24 POPEs  96      94.826 125.789  58.244  1.00  0.00           C
ATOM   6387  C25 POPEs  96      95.105 125.770  56.744  1.00  0.00           C
ATOM   6390  C26 POPEs  96      93.846 125.859  55.874  1.00  0.00           C
ATOM   6393  C27 POPEs  96      93.834 127.100  54.984  1.00  0.00           C
ATOM   6396  C28 POPEs  96      92.686 127.049  53.964  1.00  0.00           C
ATOM   6399  C29 POPEs  96      92.896 128.020  52.834  1.00  0.00           C
ATOM   6401 0C21 POPEs  96      92.026 128.230  51.834  1.00  0.00           C
ATOM   6403 1C21 POPEs  96      90.676 127.570  51.644  1.00  0.00           C
ATOM   6406 2C21 POPEs  96      90.566 126.829  50.304  1.00  0.00           C
ATOM   6409 3C21 POPEs  96      91.135 125.400  50.344  1.00  0.00           C
ATOM   6412 4C21 POPEs  96      91.376 124.860  48.934  1.00  0.00           C
ATOM   6415 5C21 POPEs  96      91.835 123.390  48.894  1.00  0.00           C
ATOM   6418 6C21 POPEs  96      92.395 123.029  47.514  1.00  0.00           C
ATOM   6421 7C21 POPEs  96      92.876 121.589  47.384  1.00  0.00           C
ATOM   6424 8C21 POPEs  96      93.645 121.370  46.074  1.00  0.00           C
ATOM   6428  C33 POPEs  96      96.255 130.749  56.784  1.00  0.00           C
ATOM   6431  C34 POPEs  96      97.674 131.077  56.274  1.00  0.00           C
ATOM   6434  C35 POPEs  96      98.516 129.868  55.834  1.00  0.00           C
ATOM   6437  C36 POPEs  96      98.995 129.939  54.364  1.00  0.00           C
ATOM   6440  C37 POPEs  96     100.485 129.579  54.194  1.00  0.00           C
ATOM   6443  C38 POPEs  96     100.936 129.449  52.724  1.00  0.00           C
ATOM   6446  C39 POPEs  96     100.415 128.169  52.064  1.00  0.00           C
ATOM   6449 0C31 POPEs  96     100.946 127.929  50.634  1.00  0.00           C
ATOM   6452 1C31 POPEs  96     100.256 126.710  49.994  1.00  0.00           C
ATOM   6455 2C31 POPEs  96     100.585 126.490  48.504  1.00  0.00           C
ATOM   6458 3C31 POPEs  96     101.906 125.750  48.254  1.00  0.00           C
ATOM   6461 4C31 POPEs  96     102.085 125.410  46.764  1.00  0.00           C
ATOM   6464 5C31 POPEs  96     103.355 124.609  46.464  1.00  0.00           C
ATOM   6467 6C31 POPEs  96     103.475 124.220  44.984  1.00  0.00           C
ATOM   6471  NH3 POPEt  97      66.126  87.020  30.954  1.00  0.00           N
ATOM   6475  C12 POPEt  97      64.755  86.880  31.564  1.00  0.00           C
ATOM   6478  C11 POPEt  97      64.886  86.089  32.854  1.00  0.00           C
ATOM   6481  P   POPEt  97      63.065  84.600  33.954  1.00  0.00           P
ATOM   6482  O13 POPEt  97      62.216  84.039  32.894  1.00  0.00           O
ATOM   6483  O14 POPEt  97      64.236  83.809  34.414  1.00  0.00           O
ATOM   6484  O11 POPEt  97      62.186  84.980  35.214  1.00  0.00           O
ATOM   6485  O12 POPEt  97      63.606  86.010  33.474  1.00  0.00           O
ATOM   6486  C1  POPEt  97      62.545  86.060  36.074  1.00  0.00           C
ATOM   6489  C2  POPEt  97      62.396  85.689  37.584  1.00  0.00           C
ATOM   6491  O21 POPEt  97      63.246  86.560  38.344  1.00  0.00           O
ATOM   6492  C21 POPEt  97      62.855  87.770  38.774  1.00  0.00           C
ATOM   6493  O22 POPEt  97      63.596  88.740  38.734  1.00  0.00           O
ATOM   6494  C22 POPEt  97      61.446  87.859  39.324  1.00  0.00           C
ATOM   6497  C3  POPEt  97      62.786  84.220  37.934  1.00  0.00           C
ATOM   6500  O31 POPEt  97      61.806  83.639  38.814  1.00  0.00           O
ATOM   6501  C31 POPEt  97      61.755  83.840  40.124  1.00  0.00           C
ATOM   6502  O32 POPEt  97      60.776  83.650  40.814  1.00  0.00           O
ATOM   6503  C32 POPEt  97      63.096  84.240  40.734  1.00  0.00           C
ATOM   6506  C23 POPEt  97      61.286  88.880  40.474  1.00  0.00           C
ATOM   6509  C24 POPEt  97      60.536  88.270  41.664  1.00  0.00           C
ATOM   6512  C25 POPEt  97      60.286  89.249  42.814  1.00  0.00           C
ATOM   6515  C26 POPEt  97      59.975  88.520  44.134  1.00  0.00           C
ATOM   6518  C27 POPEt  97      59.566  89.500  45.244  1.00  0.00           C
ATOM   6521  C28 POPEt  97      59.476  88.840  46.634  1.00  0.00           C
ATOM   6524  C29 POPEt  97      59.126  89.880  47.664  1.00  0.00           C
ATOM   6526 0C21 POPEt  97      58.106  89.839  48.524  1.00  0.00           C
ATOM   6528 1C21 POPEt  97      57.096  88.730  48.654  1.00  0.00           C
ATOM   6531 2C21 POPEt  97      55.936  89.130  49.594  1.00  0.00           C
ATOM   6534 3C21 POPEt  97      56.306  89.229  51.094  1.00  0.00           C
ATOM   6537 4C21 POPEt  97      55.846  90.549  51.744  1.00  0.00           C
ATOM   6540 5C21 POPEt  97      55.425  90.420  53.224  1.00  0.00           C
ATOM   6543 6C21 POPEt  97      56.346  91.139  54.214  1.00  0.00           C
ATOM   6546 7C21 POPEt  97      55.626  91.499  55.524  1.00  0.00           C
ATOM   6549 8C21 POPEt  97      56.516  92.199  56.554  1.00  0.00           C
ATOM   6553  C33 POPEt  97      62.956  84.650  42.214  1.00  0.00           C
ATOM   6556  C34 POPEt  97      64.335  84.829  42.844  1.00  0.00           C
ATOM   6559  C35 POPEt  97      64.346  85.719  44.084  1.00  0.00           C
ATOM   6562  C36 POPEt  97      63.756  85.050  45.324  1.00  0.00           C
ATOM   6565  C37 POPEt  97      63.986  85.859  46.604  1.00  0.00           C
ATOM   6568  C38 POPEt  97      63.645  85.040  47.854  1.00  0.00           C
ATOM   6571  C39 POPEt  97      64.255  85.570  49.164  1.00  0.00           C
ATOM   6574 0C31 POPEt  97      63.356  86.530  49.954  1.00  0.00           C
ATOM   6577 1C31 POPEt  97      63.835  86.650  51.404  1.00  0.00           C
ATOM   6580 2C31 POPEt  97      62.886  87.410  52.344  1.00  0.00           C
ATOM   6583 3C31 POPEt  97      62.826  88.930  52.074  1.00  0.00           C
ATOM   6586 4C31 POPEt  97      61.436  89.390  51.624  1.00  0.00           C
ATOM   6589 5C31 POPEt  97      61.326  90.900  51.464  1.00  0.00           C
ATOM   6592 6C31 POPEt  97      59.876  91.359  51.354  1.00  0.00           C
ATOM   6596  NH3 POPEu  98      91.415  79.950  25.614  1.00  0.00           N
ATOM   6600  C12 POPEu  98      91.746  81.419  25.694  1.00  0.00           C
ATOM   6603  C11 POPEu  98      92.085  81.869  27.124  1.00  0.00           C
ATOM   6606  P   POPEu  98      92.346  84.220  28.304  1.00  0.00           P
ATOM   6607  O13 POPEu  98      93.465  85.169  28.314  1.00  0.00           O
ATOM   6608  O14 POPEu  98      90.975  84.760  28.304  1.00  0.00           O
ATOM   6609  O11 POPEu  98      92.495  83.289  29.574  1.00  0.00           O
ATOM   6610  O12 POPEu  98      92.514  83.210  27.084  1.00  0.00           O
ATOM   6611  C1  POPEu  98      91.926  83.709  30.824  1.00  0.00           C
ATOM   6614  C2  POPEu  98      92.945  83.449  31.964  1.00  0.00           C
ATOM   6616  O21 POPEu  98      92.476  83.510  33.344  1.00  0.00           O
ATOM   6617  C21 POPEu  98      91.245  83.750  33.744  1.00  0.00           C
ATOM   6618  O22 POPEu  98      90.256  83.930  33.064  1.00  0.00           O
ATOM   6619  C22 POPEu  98      91.166  83.410  35.234  1.00  0.00           C
ATOM   6622  C3  POPEu  98      94.216  84.320  31.814  1.00  0.00           C
ATOM   6625  O31 POPEu  98      95.145  84.020  32.884  1.00  0.00           O
ATOM   6626  C31 POPEu  98      95.035  84.839  33.934  1.00  0.00           C
ATOM   6627  O32 POPEu  98      94.276  85.770  34.054  1.00  0.00           O
ATOM   6628  C32 POPEu  98      95.956  84.329  35.044  1.00  0.00           C
ATOM   6631  C23 POPEu  98      89.916  84.030  35.924  1.00  0.00           C
ATOM   6634  C24 POPEu  98      89.325  83.130  37.014  1.00  0.00           C
ATOM   6637  C25 POPEu  98      88.234  83.809  37.874  1.00  0.00           C
ATOM   6640  C26 POPEu  98      87.066  84.410  37.064  1.00  0.00           C
ATOM   6643  C27 POPEu  98      85.886  84.880  37.944  1.00  0.00           C
ATOM   6646  C28 POPEu  98      84.795  85.598  37.114  1.00  0.00           C
ATOM   6649  C29 POPEu  98      83.465  85.859  37.784  1.00  0.00           C
ATOM   6651 0C21 POPEu  98      83.066  87.020  38.364  1.00  0.00           C
ATOM   6653 1C21 POPEu  98      83.895  88.259  38.534  1.00  0.00           C
ATOM   6656 2C21 POPEu  98      83.206  89.418  39.294  1.00  0.00           C
ATOM   6659 3C21 POPEu  98      83.156  89.259  40.824  1.00  0.00           C
ATOM   6662 4C21 POPEu  98      83.285  90.598  41.564  1.00  0.00           C
ATOM   6665 5C21 POPEu  98      83.475  90.460  43.084  1.00  0.00           C
ATOM   6668 6C21 POPEu  98      83.834  91.779  43.784  1.00  0.00           C
ATOM   6671 7C21 POPEu  98      84.185  91.580  45.264  1.00  0.00           C
ATOM   6674 8C21 POPEu  98      84.535  92.880  46.004  1.00  0.00           C
ATOM   6678  C33 POPEu  98      96.156  85.429  36.114  1.00  0.00           C
ATOM   6681  C34 POPEu  98      97.336  85.169  37.054  1.00  0.00           C
ATOM   6684  C35 POPEu  98      97.146  85.910  38.374  1.00  0.00           C
ATOM   6687  C36 POPEu  98      98.465  86.110  39.134  1.00  0.00           C
ATOM   6690  C37 POPEu  98      98.234  86.799  40.474  1.00  0.00           C
ATOM   6693  C38 POPEu  98      99.535  87.290  41.124  1.00  0.00           C
ATOM   6696  C39 POPEu  98      99.276  88.090  42.404  1.00  0.00           C
ATOM   6699 0C31 POPEu  98      98.715  87.260  43.564  1.00  0.00           C
ATOM   6702 1C31 POPEu  98      98.376  88.160  44.754  1.00  0.00           C
ATOM   6705 2C31 POPEu  98      97.896  87.410  46.004  1.00  0.00           C
ATOM   6708 3C31 POPEu  98      96.536  86.720  45.834  1.00  0.00           C
ATOM   6711 4C31 POPEu  98      96.005  86.150  47.154  1.00  0.00           C
ATOM   6714 5C31 POPEu  98      94.686  85.400  46.994  1.00  0.00           C
ATOM   6717 6C31 POPEu  98      94.126  84.850  48.314  1.00  0.00           C
ATOM   6721  NH3 POPEv  99      96.975  29.960  65.744  1.00  0.00           N
ATOM   6725  C12 POPEv  99      95.505  29.680  65.724  1.00  0.00           C
ATOM   6728  C11 POPEv  99      95.256  28.180  65.864  1.00  0.00           C
ATOM   6731  P   POPEv  99      93.425  26.420  65.554  1.00  0.00           P
ATOM   6732  O13 POPEv  99      94.036  25.600  66.614  1.00  0.00           O
ATOM   6733  O14 POPEv  99      91.956  26.399  65.424  1.00  0.00           O
ATOM   6734  O11 POPEv  99      93.974  26.080  64.114  1.00  0.00           O
ATOM   6735  O12 POPEv  99      93.855  27.930  65.724  1.00  0.00           O
ATOM   6736  C1  POPEv  99      93.376  26.750  62.994  1.00  0.00           C
ATOM   6739  C2  POPEv  99      94.445  27.240  62.004  1.00  0.00           C
ATOM   6741  O21 POPEv  99      93.736  27.990  61.014  1.00  0.00           O
ATOM   6742  C21 POPEv  99      93.995  28.010  59.724  1.00  0.00           C
ATOM   6743  O22 POPEv  99      94.815  27.370  59.114  1.00  0.00           O
ATOM   6744  C22 POPEv  99      92.996  28.980  59.064  1.00  0.00           C
ATOM   6747  C3  POPEv  99      95.345  26.050  61.544  1.00  0.00           C
ATOM   6750  O31 POPEv  99      96.615  26.540  61.084  1.00  0.00           O
ATOM   6751  C31 POPEv  99      97.186  25.740  60.194  1.00  0.00           C
ATOM   6752  O32 POPEv  99      96.746  24.660  59.844  1.00  0.00           O
ATOM   6753  C32 POPEv  99      98.475  26.360  59.654  1.00  0.00           C
ATOM   6756  C23 POPEv  99      93.615  29.800  57.914  1.00  0.00           C
ATOM   6759  C24 POPEv  99      92.584  30.730  57.274  1.00  0.00           C
ATOM   6762  C25 POPEv  99      93.206  31.900  56.504  1.00  0.00           C
ATOM   6765  C26 POPEv  99      93.755  31.560  55.114  1.00  0.00           C
ATOM   6768  C27 POPEv  99      94.076  32.849  54.334  1.00  0.00           C
ATOM   6771  C28 POPEv  99      93.355  32.960  52.974  1.00  0.00           C
ATOM   6774  C29 POPEv  99      93.106  34.389  52.584  1.00  0.00           C
ATOM   6776 0C21 POPEv  99      93.535  35.060  51.494  1.00  0.00           C
ATOM   6778 1C21 POPEv  99      94.436  34.529  50.404  1.00  0.00           C
ATOM   6781 2C21 POPEv  99      95.806  34.010  50.884  1.00  0.00           C
ATOM   6784 3C21 POPEv  99      96.956  34.510  49.994  1.00  0.00           C
ATOM   6787 4C21 POPEv  99      98.335  34.029  50.454  1.00  0.00           C
ATOM   6790 5C21 POPEv  99      99.456  35.030  50.134  1.00  0.00           C
ATOM   6793 6C21 POPEv  99      99.585  35.390  48.644  1.00  0.00           C
ATOM   6796 7C21 POPEv  99     100.546  36.569  48.414  1.00  0.00           C
ATOM   6799 8C21 POPEv  99     100.594  37.040  46.954  1.00  0.00           C
ATOM   6803  C33 POPEv  99      99.216  25.319  58.794  1.00  0.00           C
ATOM   6806  C34 POPEv  99     100.415  25.890  58.024  1.00  0.00           C
ATOM   6809  C35 POPEv  99     101.086  24.780  57.214  1.00  0.00           C
ATOM   6812  C36 POPEv  99     102.175  25.290  56.274  1.00  0.00           C
ATOM   6815  C37 POPEv  99     102.745  24.180  55.384  1.00  0.00           C
ATOM   6818  C38 POPEv  99     103.966  24.640  54.574  1.00  0.00           C
ATOM   6821  C39 POPEv  99     104.655  23.490  53.824  1.00  0.00           C
ATOM   6824 0C31 POPEv  99     103.986  23.069  52.504  1.00  0.00           C
ATOM   6827 1C31 POPEv  99     104.935  22.180  51.704  1.00  0.00           C
ATOM   6830 2C31 POPEv  99     104.344  21.569  50.424  1.00  0.00           C
ATOM   6833 3C31 POPEv  99     105.415  21.120  49.414  1.00  0.00           C
ATOM   6836 4C31 POPEv  99     106.655  20.470  50.074  1.00  0.00           C
ATOM   6839 5C31 POPEv  99     107.674  19.940  49.064  1.00  0.00           C
ATOM   6842 6C31 POPEv  99     109.006  19.550  49.724  1.00  0.00           C
ATOM   6846  NH3 POPEw 100      61.425  29.590  68.514  1.00  0.00           N
ATOM   6850  C12 POPEw 100      62.296  30.740  68.894  1.00  0.00           C
ATOM   6853  C11 POPEw 100      61.526  32.049  68.804  1.00  0.00           C
ATOM   6856  P   POPEw 100      61.986  34.580  69.064  1.00  0.00           P
ATOM   6857  O13 POPEw 100      60.646  34.610  68.424  1.00  0.00           O
ATOM   6858  O14 POPEw 100      62.156  35.220  70.394  1.00  0.00           O
ATOM   6859  O11 POPEw 100      63.106  35.040  68.024  1.00  0.00           O
ATOM   6860  O12 POPEw 100      62.396  33.069  69.254  1.00  0.00           O
ATOM   6861  C1  POPEw 100      62.766  34.990  66.624  1.00  0.00           C
ATOM   6864  C2  POPEw 100      63.975  35.030  65.624  1.00  0.00           C
ATOM   6866  O21 POPEw 100      63.596  34.180  64.514  1.00  0.00           O
ATOM   6867  C21 POPEw 100      63.966  34.570  63.304  1.00  0.00           C
ATOM   6868  O22 POPEw 100      64.505  35.630  63.024  1.00  0.00           O
ATOM   6869  C22 POPEw 100      63.526  33.530  62.274  1.00  0.00           C
ATOM   6872  C3  POPEw 100      65.346  34.570  66.224  1.00  0.00           C
ATOM   6875  O31 POPEw 100      66.295  34.140  65.204  1.00  0.00           O
ATOM   6876  C31 POPEw 100      67.096  35.090  64.714  1.00  0.00           C
ATOM   6877  O32 POPEw 100      67.026  36.270  65.004  1.00  0.00           O
ATOM   6878  C32 POPEw 100      68.056  34.500  63.644  1.00  0.00           C
ATOM   6881  C23 POPEw 100      63.765  33.950  60.804  1.00  0.00           C
ATOM   6884  C24 POPEw 100      63.046  33.079  59.774  1.00  0.00           C
ATOM   6887  C25 POPEw 100      63.456  33.290  58.294  1.00  0.00           C
ATOM   6890  C26 POPEw 100      64.126  34.619  57.904  1.00  0.00           C
ATOM   6893  C27 POPEw 100      64.326  34.720  56.384  1.00  0.00           C
ATOM   6896  C28 POPEw 100      64.996  36.030  55.894  1.00  0.00           C
ATOM   6899  C29 POPEw 100      64.876  36.120  54.394  1.00  0.00           C
ATOM   6901 0C21 POPEw 100      65.746  36.650  53.504  1.00  0.00           C
ATOM   6903 1C21 POPEw 100      67.056  37.310  53.814  1.00  0.00           C
ATOM   6906 2C21 POPEw 100      67.585  38.260  52.704  1.00  0.00           C
ATOM   6909 3C21 POPEw 100      66.746  39.529  52.504  1.00  0.00           C
ATOM   6912 4C21 POPEw 100      67.356  40.500  51.474  1.00  0.00           C
ATOM   6915 5C21 POPEw 100      66.545  41.810  51.324  1.00  0.00           C
ATOM   6918 6C21 POPEw 100      66.975  42.930  52.274  1.00  0.00           C
ATOM   6921 7C21 POPEw 100      66.066  44.160  52.164  1.00  0.00           C
ATOM   6924 8C21 POPEw 100      66.515  45.350  53.024  1.00  0.00           C
ATOM   6928  C33 POPEw 100      67.526  34.340  62.184  1.00  0.00           C
ATOM   6931  C34 POPEw 100      67.526  32.890  61.664  1.00  0.00           C
ATOM   6934  C35 POPEw 100      68.835  32.460  60.994  1.00  0.00           C
ATOM   6937  C36 POPEw 100      68.924  32.810  59.494  1.00  0.00           C
ATOM   6940  C37 POPEw 100      70.136  32.140  58.824  1.00  0.00           C
ATOM   6943  C38 POPEw 100      70.475  32.690  57.434  1.00  0.00           C
ATOM   6946  C39 POPEw 100      69.826  31.930  56.274  1.00  0.00           C
ATOM   6949 0C31 POPEw 100      70.286  32.490  54.914  1.00  0.00           C
ATOM   6952 1C31 POPEw 100      69.926  31.600  53.724  1.00  0.00           C
ATOM   6955 2C31 POPEw 100      70.155  32.330  52.394  1.00  0.00           C
ATOM   6958 3C31 POPEw 100      70.136  31.369  51.194  1.00  0.00           C
ATOM   6961 4C31 POPEw 100      70.265  32.070  49.844  1.00  0.00           C
ATOM   6964 5C31 POPEw 100      70.505  31.040  48.734  1.00  0.00           C
ATOM   6967 6C31 POPEw 100      70.886  31.610  47.364  1.00  0.00           C
ATOM   6971  NH3 POPEx 101      51.866  91.060  77.524  1.00  0.00           N
ATOM   6975  C12 POPEx 101      52.015  89.630  77.104  1.00  0.00           C
ATOM   6978  C11 POPEx 101      53.466  89.179  77.304  1.00  0.00           C
ATOM   6981  P   POPEx 101      54.966  87.090  76.864  1.00  0.00           P
ATOM   6982  O13 POPEx 101      55.986  88.119  76.564  1.00  0.00           O
ATOM   6983  O14 POPEx 101      55.256  86.169  77.974  1.00  0.00           O
ATOM   6984  O11 POPEx 101      54.616  86.279  75.564  1.00  0.00           O
ATOM   6985  O12 POPEx 101      53.556  87.780  77.124  1.00  0.00           O
ATOM   6986  C1  POPEx 101      55.616  85.560  74.854  1.00  0.00           C
ATOM   6989  C2  POPEx 101      55.056  85.180  73.464  1.00  0.00           C
ATOM   6991  O21 POPEx 101      56.106  84.640  72.654  1.00  0.00           O
ATOM   6992  C21 POPEx 101      56.085  83.340  72.494  1.00  0.00           C
ATOM   6993  O22 POPEx 101      55.446  82.529  73.154  1.00  0.00           O
ATOM   6994  C22 POPEx 101      56.986  83.020  71.304  1.00  0.00           C
ATOM   6997  C3  POPEx 101      54.506  86.419  72.704  1.00  0.00           C
ATOM   7000  O31 POPEx 101      53.956  85.949  71.454  1.00  0.00           O
ATOM   7001  C31 POPEx 101      54.556  86.380  70.354  1.00  0.00           C
ATOM   7002  O32 POPEx 101      55.175  87.419  70.234  1.00  0.00           O
ATOM   7003  C32 POPEx 101      54.496  85.289  69.284  1.00  0.00           C
ATOM   7006  C23 POPEx 101      56.706  81.630  70.694  1.00  0.00           C
ATOM   7009  C24 POPEx 101      57.596  81.349  69.484  1.00  0.00           C
ATOM   7012  C25 POPEx 101      57.585  79.869  69.074  1.00  0.00           C
ATOM   7015  C26 POPEx 101      58.376  78.979  70.044  1.00  0.00           C
ATOM   7018  C27 POPEx 101      58.056  77.479  69.924  1.00  0.00           C
ATOM   7021  C28 POPEx 101      58.526  76.689  71.154  1.00  0.00           C
ATOM   7024  C29 POPEx 101      60.006  76.880  71.404  1.00  0.00           C
ATOM   7026 0C21 POPEx 101      60.966  75.939  71.334  1.00  0.00           C
ATOM   7028 1C21 POPEx 101      60.746  74.479  71.024  1.00  0.00           C
ATOM   7031 2C21 POPEx 101      60.686  74.139  69.524  1.00  0.00           C
ATOM   7034 3C21 POPEx 101      62.036  74.210  68.804  1.00  0.00           C
ATOM   7037 4C21 POPEx 101      61.916  73.630  67.394  1.00  0.00           C
ATOM   7040 5C21 POPEx 101      63.116  73.910  66.484  1.00  0.00           C
ATOM   7043 6C21 POPEx 101      63.986  72.680  66.214  1.00  0.00           C
ATOM   7046 7C21 POPEx 101      64.796  72.860  64.924  1.00  0.00           C
ATOM   7049 8C21 POPEx 101      65.566  71.619  64.534  1.00  0.00           C
ATOM   7053  C33 POPEx 101      53.456  85.540  68.164  1.00  0.00           C
ATOM   7056  C34 POPEx 101      53.286  84.320  67.244  1.00  0.00           C
ATOM   7059  C35 POPEx 101      54.506  83.999  66.364  1.00  0.00           C
ATOM   7062  C36 POPEx 101      54.416  84.650  64.974  1.00  0.00           C
ATOM   7065  C37 POPEx 101      55.696  84.469  64.154  1.00  0.00           C
ATOM   7068  C38 POPEx 101      55.536  84.919  62.694  1.00  0.00           C
ATOM   7071  C39 POPEx 101      56.856  84.850  61.914  1.00  0.00           C
ATOM   7074 0C31 POPEx 101      56.675  85.050  60.404  1.00  0.00           C
ATOM   7077 1C31 POPEx 101      58.026  85.070  59.664  1.00  0.00           C
ATOM   7080 2C31 POPEx 101      57.846  85.090  58.144  1.00  0.00           C
ATOM   7083 3C31 POPEx 101      59.166  85.270  57.374  1.00  0.00           C
ATOM   7086 4C31 POPEx 101      59.696  86.710  57.414  1.00  0.00           C
ATOM   7089 5C31 POPEx 101      60.986  86.899  56.604  1.00  0.00           C
ATOM   7092 6C31 POPEx 101      61.486  88.350  56.594  1.00  0.00           C
ATOM   7096  NH3 POPEy 102     110.065  68.410  70.124  1.00  0.00           N
ATOM   7100  C12 POPEy 102     110.816  69.130  69.054  1.00  0.00           C
ATOM   7103  C11 POPEy 102     110.715  70.660  69.184  1.00  0.00           C
ATOM   7106  P   POPEy 102     113.016  71.400  68.294  1.00  0.00           P
ATOM   7107  O13 POPEy 102     113.526  72.780  68.224  1.00  0.00           O
ATOM   7108  O14 POPEy 102     113.436  70.579  69.454  1.00  0.00           O
ATOM   7109  O11 POPEy 102     113.465  70.660  66.964  1.00  0.00           O
ATOM   7110  O12 POPEy 102     111.446  71.340  68.174  1.00  0.00           O
ATOM   7111  C1  POPEy 102     114.596  71.109  66.214  1.00  0.00           C
ATOM   7114  C2  POPEy 102     114.266  71.779  64.834  1.00  0.00           C
ATOM   7116  O21 POPEy 102     115.575  72.120  64.354  1.00  0.00           O
ATOM   7117  C21 POPEy 102     115.785  72.850  63.294  1.00  0.00           C
ATOM   7118  O22 POPEy 102     114.986  73.140  62.424  1.00  0.00           O
ATOM   7119  C22 POPEy 102     117.245  73.320  63.334  1.00  0.00           C
ATOM   7122  C3  POPEy 102     113.276  73.000  64.914  1.00  0.00           C
ATOM   7125  O31 POPEy 102     112.495  73.189  63.694  1.00  0.00           O
ATOM   7126  C31 POPEy 102     111.606  74.170  63.804  1.00  0.00           C
ATOM   7127  O32 POPEy 102     111.404  74.829  64.804  1.00  0.00           O
ATOM   7128  C32 POPEy 102     110.826  74.369  62.494  1.00  0.00           C
ATOM   7131  C23 POPEy 102     117.486  74.649  62.574  1.00  0.00           C
ATOM   7134  C24 POPEy 102     118.675  75.460  63.124  1.00  0.00           C
ATOM   7137  C25 POPEy 102     119.916  75.549  62.204  1.00  0.00           C
ATOM   7140  C26 POPEy 102     119.766  76.380  60.924  1.00  0.00           C
ATOM   7143  C27 POPEy 102     121.145  76.820  60.394  1.00  0.00           C
ATOM   7146  C28 POPEy 102     121.255  77.020  58.854  1.00  0.00           C
ATOM   7149  C29 POPEy 102     120.725  78.310  58.294  1.00  0.00           C
ATOM   7151 0C21 POPEy 102     121.404  79.469  58.194  1.00  0.00           C
ATOM   7153 1C21 POPEy 102     122.805  79.750  58.684  1.00  0.00           C
ATOM   7156 2C21 POPEy 102     123.486  80.979  58.004  1.00  0.00           C
ATOM   7159 3C21 POPEy 102     122.705  82.299  58.154  1.00  0.00           C
ATOM   7162 4C21 POPEy 102     123.605  83.540  58.224  1.00  0.00           C
ATOM   7165 5C21 POPEy 102     122.845  84.869  58.404  1.00  0.00           C
ATOM   7168 6C21 POPEy 102     121.996  85.240  57.184  1.00  0.00           C
ATOM   7171 7C21 POPEy 102     121.766  86.740  57.014  1.00  0.00           C
ATOM   7174 8C21 POPEy 102     121.086  87.090  55.694  1.00  0.00           C
ATOM   7178  C33 POPEy 102     109.496  75.170  62.644  1.00  0.00           C
ATOM   7181  C34 POPEy 102     108.974  75.740  61.324  1.00  0.00           C
ATOM   7184  C35 POPEy 102     107.996  74.810  60.594  1.00  0.00           C
ATOM   7187  C36 POPEy 102     108.526  74.420  59.204  1.00  0.00           C
ATOM   7190  C37 POPEy 102     107.546  73.530  58.434  1.00  0.00           C
ATOM   7193  C38 POPEy 102     108.156  72.889  57.184  1.00  0.00           C
ATOM   7196  C39 POPEy 102     108.046  73.710  55.894  1.00  0.00           C
ATOM   7199 0C31 POPEy 102     108.456  72.869  54.684  1.00  0.00           C
ATOM   7202 1C31 POPEy 102     108.355  73.640  53.364  1.00  0.00           C
ATOM   7205 2C31 POPEy 102     108.635  72.759  52.124  1.00  0.00           C
ATOM   7208 3C31 POPEy 102     110.096  72.790  51.654  1.00  0.00           C
ATOM   7211 4C31 POPEy 102     110.505  74.130  51.024  1.00  0.00           C
ATOM   7214 5C31 POPEy 102     111.844  74.049  50.274  1.00  0.00           C
ATOM   7217 6C31 POPEy 102     112.255  75.369  49.634  1.00  0.00           C
ATOM   7221  NH3 POPEz 103      13.746  79.060  68.414  1.00  0.00           N
ATOM   7225  C12 POPEz 103      14.426  77.770  68.104  1.00  0.00           C
ATOM   7228  C11 POPEz 103      15.496  77.979  67.044  1.00  0.00           C
ATOM   7231  P   POPEz 103      17.186  76.520  65.764  1.00  0.00           P
ATOM   7232  O13 POPEz 103      17.166  77.650  64.814  1.00  0.00           O
ATOM   7233  O14 POPEz 103      18.436  76.260  66.524  1.00  0.00           O
ATOM   7234  O11 POPEz 103      16.686  75.229  65.004  1.00  0.00           O
ATOM   7235  O12 POPEz 103      16.046  76.700  66.804  1.00  0.00           O
ATOM   7236  C1  POPEz 103      17.506  74.590  64.024  1.00  0.00           C
ATOM   7239  C2  POPEz 103      16.696  74.270  62.734  1.00  0.00           C
ATOM   7241  O21 POPEz 103      17.556  73.619  61.784  1.00  0.00           O
ATOM   7242  C21 POPEz 103      18.446  74.369  61.154  1.00  0.00           C
ATOM   7243  O22 POPEz 103      18.726  75.520  61.414  1.00  0.00           O
ATOM   7244  C22 POPEz 103      19.046  73.570  59.994  1.00  0.00           C
ATOM   7247  C3  POPEz 103      15.846  75.430  62.114  1.00  0.00           C
ATOM   7250  O31 POPEz 103      15.496  75.119  60.744  1.00  0.00           O
ATOM   7251  C31 POPEz 103      14.236  74.960  60.354  1.00  0.00           C
ATOM   7252  O32 POPEz 103      13.246  75.100  61.034  1.00  0.00           O
ATOM   7253  C32 POPEz 103      14.286  74.579  58.874  1.00  0.00           C
ATOM   7256  C23 POPEz 103      19.666  74.520  58.944  1.00  0.00           C
ATOM   7259  C24 POPEz 103      19.996  73.900  57.574  1.00  0.00           C
ATOM   7262  C25 POPEz 103      21.036  72.770  57.594  1.00  0.00           C
ATOM   7265  C26 POPEz 103      21.966  72.850  56.374  1.00  0.00           C
ATOM   7268  C27 POPEz 103      22.906  71.639  56.284  1.00  0.00           C
ATOM   7271  C28 POPEz 103      23.966  71.770  55.174  1.00  0.00           C
ATOM   7274  C29 POPEz 103      24.476  70.410  54.794  1.00  0.00           C
ATOM   7276 0C21 POPEz 103      25.746  69.999  54.604  1.00  0.00           C
ATOM   7278 1C21 POPEz 103      27.026  70.780  54.714  1.00  0.00           C
ATOM   7281 2C21 POPEz 103      28.216  69.820  54.984  1.00  0.00           C
ATOM   7284 3C21 POPEz 103      28.556  68.880  53.804  1.00  0.00           C
ATOM   7287 4C21 POPEz 103      29.186  67.549  54.244  1.00  0.00           C
ATOM   7290 5C21 POPEz 103      28.156  66.540  54.804  1.00  0.00           C
ATOM   7293 6C21 POPEz 103      27.466  65.700  53.714  1.00  0.00           C
ATOM   7296 7C21 POPEz 103      26.316  64.840  54.264  1.00  0.00           C
ATOM   7299 8C21 POPEz 103      25.686  63.920  53.214  1.00  0.00           C
ATOM   7303  C33 POPEz 103      13.006  74.710  58.014  1.00  0.00           C
ATOM   7306  C34 POPEz 103      13.246  74.079  56.634  1.00  0.00           C
ATOM   7309  C35 POPEz 103      13.036  75.020  55.434  1.00  0.00           C
ATOM   7312  C36 POPEz 103      11.576  75.130  54.974  1.00  0.00           C
ATOM   7315  C37 POPEz 103      11.436  74.829  53.464  1.00  0.00           C
ATOM   7318  C38 POPEz 103      10.006  75.020  52.944  1.00  0.00           C
ATOM   7321  C39 POPEz 103       9.736  74.259  51.634  1.00  0.00           C
ATOM   7324 0C31 POPEz 103       9.496  72.770  51.874  1.00  0.00           C
ATOM   7327 1C31 POPEz 103       9.446  71.910  50.604  1.00  0.00           C
ATOM   7330 2C31 POPEz 103       9.286  70.420  50.954  1.00  0.00           C
ATOM   7333 3C31 POPEz 103       9.836  69.439  49.904  1.00  0.00           C
ATOM   7336 4C31 POPEz 103       8.876  69.149  48.744  1.00  0.00           C
ATOM   7339 5C31 POPEz 103       9.296  67.910  47.944  1.00  0.00           C
ATOM   7342 6C31 POPEz 103       8.356  67.600  46.784  1.00  0.00           C
ATOM   7346  NH3 POPE0 104      30.396  97.280  26.884  1.00  0.00           N
ATOM   7350  C12 POPE0 104      30.496  98.740  27.284  1.00  0.00           C
ATOM   7353  C11 POPE0 104      31.765  99.369  26.694  1.00  0.00           C
ATOM   7356  P   POPE0 104      31.446 101.988  26.684  1.00  0.00           P
ATOM   7357  O13 POPE0 104      30.526 101.670  25.584  1.00  0.00           O
ATOM   7358  O14 POPE0 104      32.616 102.859  26.394  1.00  0.00           O
ATOM   7359  O11 POPE0 104      30.666 102.640  27.884  1.00  0.00           O
ATOM   7360  O12 POPE0 104      32.026 100.640  27.284  1.00  0.00           O
ATOM   7361  C1  POPE0 104      30.386 101.969  29.104  1.00  0.00           C
ATOM   7364  C2  POPE0 104      31.616 101.910  30.064  1.00  0.00           C
ATOM   7366  O21 POPE0 104      31.296 101.130  31.234  1.00  0.00           O
ATOM   7367  C21 POPE0 104      30.386 101.589  32.084  1.00  0.00           C
ATOM   7368  O22 POPE0 104      29.846 102.680  32.054  1.00  0.00           O
ATOM   7369  C22 POPE0 104      30.066 100.479  33.114  1.00  0.00           C
ATOM   7372  C3  POPE0 104      32.186 103.329  30.354  1.00  0.00           C
ATOM   7375  O31 POPE0 104      32.355 103.569  31.754  1.00  0.00           O
ATOM   7376  C31 POPE0 104      33.546 103.520  32.274  1.00  0.00           C
ATOM   7377  O32 POPE0 104      34.596 103.400  31.664  1.00  0.00           O
ATOM   7378  C32 POPE0 104      33.366 103.639  33.794  1.00  0.00           C
ATOM   7381  C23 POPE0 104      29.926 100.970  34.574  1.00  0.00           C
ATOM   7384  C24 POPE0 104      28.806 100.260  35.354  1.00  0.00           C
ATOM   7387  C25 POPE0 104      28.796 100.499  36.874  1.00  0.00           C
ATOM   7390  C26 POPE0 104      27.576  99.880  37.584  1.00  0.00           C
ATOM   7393  C27 POPE0 104      27.816  99.549  39.064  1.00  0.00           C
ATOM   7396  C28 POPE0 104      26.806  98.560  39.694  1.00  0.00           C
ATOM   7399  C29 POPE0 104      25.476  99.139  40.084  1.00  0.00           C
ATOM   7401 0C21 POPE0 104      24.266  98.560  40.004  1.00  0.00           C
ATOM   7403 1C21 POPE0 104      23.976  97.170  39.484  1.00  0.00           C
ATOM   7406 2C21 POPE0 104      23.646  96.189  40.614  1.00  0.00           C
ATOM   7409 3C21 POPE0 104      23.566  94.749  40.094  1.00  0.00           C
ATOM   7412 4C21 POPE0 104      23.066  93.759  41.144  1.00  0.00           C
ATOM   7415 5C21 POPE0 104      22.776  92.369  40.544  1.00  0.00           C
ATOM   7418 6C21 POPE0 104      24.046  91.570  40.264  1.00  0.00           C
ATOM   7421 7C21 POPE0 104      23.896  90.680  39.034  1.00  0.00           C
ATOM   7424 8C21 POPE0 104      25.166  89.889  38.794  1.00  0.00           C
ATOM   7428  C33 POPE0 104      34.636 103.549  34.664  1.00  0.00           C
ATOM   7431  C34 POPE0 104      34.246 103.460  36.144  1.00  0.00           C
ATOM   7434  C35 POPE0 104      35.425 103.370  37.114  1.00  0.00           C
ATOM   7437  C36 POPE0 104      34.966 103.130  38.564  1.00  0.00           C
ATOM   7440  C37 POPE0 104      36.156 102.920  39.504  1.00  0.00           C
ATOM   7443  C38 POPE0 104      35.816 102.299  40.874  1.00  0.00           C
ATOM   7446  C39 POPE0 104      35.076 103.219  41.844  1.00  0.00           C
ATOM   7449 0C31 POPE0 104      35.246 102.719  43.294  1.00  0.00           C
ATOM   7452 1C31 POPE0 104      34.146 103.160  44.284  1.00  0.00           C
ATOM   7455 2C31 POPE0 104      34.506 102.869  45.754  1.00  0.00           C
ATOM   7458 3C31 POPE0 104      34.976 101.440  46.004  1.00  0.00           C
ATOM   7461 4C31 POPE0 104      35.306 101.139  47.474  1.00  0.00           C
ATOM   7464 5C31 POPE0 104      36.146  99.869  47.654  1.00  0.00           C
ATOM   7467 6C31 POPE0 104      36.566  99.620  49.104  1.00  0.00           C
ATOM   7471  NH3 POPE1 105       6.436 122.130  28.074  1.00  0.00           N
ATOM   7475  C12 POPE1 105       6.836 120.730  28.454  1.00  0.00           C
ATOM   7478  C11 POPE1 105       7.296 119.910  27.234  1.00  0.00           C
ATOM   7481  P   POPE1 105       6.966 117.520  28.244  1.00  0.00           P
ATOM   7482  O13 POPE1 105       7.686 116.259  27.994  1.00  0.00           O
ATOM   7483  O14 POPE1 105       5.576 117.630  27.764  1.00  0.00           O
ATOM   7484  O11 POPE1 105       6.946 117.799  29.794  1.00  0.00           O
ATOM   7485  O12 POPE1 105       7.876 118.680  27.674  1.00  0.00           O
ATOM   7486  C1  POPE1 105       8.086 117.710  30.664  1.00  0.00           C
ATOM   7489  C2  POPE1 105       8.056 118.890  31.674  1.00  0.00           C
ATOM   7491  O21 POPE1 105       8.936 118.680  32.804  1.00  0.00           O
ATOM   7492  C21 POPE1 105       8.686 117.719  33.664  1.00  0.00           C
ATOM   7493  O22 POPE1 105       7.776 116.910  33.624  1.00  0.00           O
ATOM   7494  C22 POPE1 105       9.766 117.799  34.774  1.00  0.00           C
ATOM   7497  C3  POPE1 105       6.576 119.210  32.074  1.00  0.00           C
ATOM   7500  O31 POPE1 105       6.446 120.260  33.054  1.00  0.00           O
ATOM   7501  C31 POPE1 105       5.616 120.140  34.114  1.00  0.00           C
ATOM   7502  O32 POPE1 105       4.926 121.049  34.534  1.00  0.00           O
ATOM   7503  C32 POPE1 105       5.716 118.800  34.824  1.00  0.00           C
ATOM   7506  C23 POPE1 105       9.456 117.000  36.064  1.00  0.00           C
ATOM   7509  C24 POPE1 105      10.606 117.070  37.084  1.00  0.00           C
ATOM   7512  C25 POPE1 105      10.136 117.130  38.554  1.00  0.00           C
ATOM   7515  C26 POPE1 105      11.306 117.210  39.554  1.00  0.00           C
ATOM   7518  C27 POPE1 105      10.816 117.299  41.014  1.00  0.00           C
ATOM   7521  C28 POPE1 105      11.926 117.210  42.084  1.00  0.00           C
ATOM   7524  C29 POPE1 105      11.286 116.960  43.434  1.00  0.00           C
ATOM   7526 0C21 POPE1 105      11.836 117.000  44.664  1.00  0.00           C
ATOM   7528 1C21 POPE1 105      13.236 117.339  45.104  1.00  0.00           C
ATOM   7531 2C21 POPE1 105      13.166 117.950  46.524  1.00  0.00           C
ATOM   7534 3C21 POPE1 105      14.506 117.990  47.294  1.00  0.00           C
ATOM   7537 4C21 POPE1 105      14.306 118.329  48.784  1.00  0.00           C
ATOM   7540 5C21 POPE1 105      14.026 119.810  49.074  1.00  0.00           C
ATOM   7543 6C21 POPE1 105      12.726 120.050  49.854  1.00  0.00           C
ATOM   7546 7C21 POPE1 105      12.546 121.510  50.264  1.00  0.00           C
ATOM   7549 8C21 POPE1 105      11.216 121.790  50.964  1.00  0.00           C
ATOM   7553  C33 POPE1 105       4.616 118.589  35.884  1.00  0.00           C
ATOM   7556  C34 POPE1 105       4.826 117.249  36.604  1.00  0.00           C
ATOM   7559  C35 POPE1 105       5.766 117.410  37.794  1.00  0.00           C
ATOM   7562  C36 POPE1 105       5.036 117.990  39.004  1.00  0.00           C
ATOM   7565  C37 POPE1 105       5.806 119.109  39.694  1.00  0.00           C
ATOM   7568  C38 POPE1 105       5.076 119.660  40.934  1.00  0.00           C
ATOM   7571  C39 POPE1 105       4.706 118.589  41.974  1.00  0.00           C
ATOM   7574 0C31 POPE1 105       5.926 117.799  42.474  1.00  0.00           C
ATOM   7577 1C31 POPE1 105       5.576 116.630  43.404  1.00  0.00           C
ATOM   7580 2C31 POPE1 105       6.806 116.180  44.204  1.00  0.00           C
ATOM   7583 3C31 POPE1 105       6.766 116.560  45.694  1.00  0.00           C
ATOM   7586 4C31 POPE1 105       6.316 117.990  46.014  1.00  0.00           C
ATOM   7589 5C31 POPE1 105       6.416 118.289  47.504  1.00  0.00           C
ATOM   7592 6C31 POPE1 105       5.976 119.710  47.884  1.00  0.00           C
ATOM   7596  NH3 POPE2 106      80.876 118.730  74.424  1.00  0.00           N
ATOM   7600  C12 POPE2 106      81.126 120.210  74.454  1.00  0.00           C
ATOM   7603  C11 POPE2 106      79.906 120.979  73.904  1.00  0.00           C
ATOM   7606  P   POPE2 106      79.106 123.479  73.714  1.00  0.00           P
ATOM   7607  O13 POPE2 106      77.876 122.900  73.114  1.00  0.00           O
ATOM   7608  O14 POPE2 106      79.036 124.620  74.664  1.00  0.00           O
ATOM   7609  O11 POPE2 106      80.224 123.779  72.644  1.00  0.00           O
ATOM   7610  O12 POPE2 106      79.865 122.299  74.454  1.00  0.00           O
ATOM   7611  C1  POPE2 106      79.935 123.969  71.254  1.00  0.00           C
ATOM   7614  C2  POPE2 106      80.245 122.669  70.464  1.00  0.00           C
ATOM   7616  O21 POPE2 106      81.115 122.839  69.334  1.00  0.00           O
ATOM   7617  C21 POPE2 106      80.706 123.700  68.414  1.00  0.00           C
ATOM   7618  O22 POPE2 106      79.696 124.369  68.464  1.00  0.00           O
ATOM   7619  C22 POPE2 106      81.716 123.709  67.264  1.00  0.00           C
ATOM   7622  C3  POPE2 106      78.924 121.910  70.134  1.00  0.00           C
ATOM   7625  O31 POPE2 106      79.205 120.710  69.374  1.00  0.00           O
ATOM   7626  C31 POPE2 106      78.835 120.780  68.094  1.00  0.00           C
ATOM   7627  O32 POPE2 106      78.196 121.670  67.584  1.00  0.00           O
ATOM   7628  C32 POPE2 106      79.335 119.539  67.384  1.00  0.00           C
ATOM   7631  C23 POPE2 106      81.086 123.289  65.914  1.00  0.00           C
ATOM   7634  C24 POPE2 106      82.126 122.640  64.984  1.00  0.00           C
ATOM   7637  C25 POPE2 106      81.576 122.249  63.604  1.00  0.00           C
ATOM   7640  C26 POPE2 106      82.575 121.390  62.814  1.00  0.00           C
ATOM   7643  C27 POPE2 106      82.276 121.329  61.314  1.00  0.00           C
ATOM   7646  C28 POPE2 106      83.234 120.410  60.534  1.00  0.00           C
ATOM   7649  C29 POPE2 106      82.705 119.010  60.354  1.00  0.00           C
ATOM   7651 0C21 POPE2 106      82.486 118.370  59.184  1.00  0.00           C
ATOM   7653 1C21 POPE2 106      82.736 118.880  57.784  1.00  0.00           C
ATOM   7656 2C21 POPE2 106      83.666 117.960  56.974  1.00  0.00           C
ATOM   7659 3C21 POPE2 106      83.726 118.420  55.504  1.00  0.00           C
ATOM   7662 4C21 POPE2 106      84.776 117.669  54.664  1.00  0.00           C
ATOM   7665 5C21 POPE2 106      84.636 117.960  53.164  1.00  0.00           C
ATOM   7668 6C21 POPE2 106      84.445 119.439  52.814  1.00  0.00           C
ATOM   7671 7C21 POPE2 106      84.325 119.670  51.304  1.00  0.00           C
ATOM   7674 8C21 POPE2 106      84.055 121.130  50.944  1.00  0.00           C
ATOM   7678  C33 POPE2 106      78.806 119.520  65.954  1.00  0.00           C
ATOM   7681  C34 POPE2 106      78.776 118.110  65.364  1.00  0.00           C
ATOM   7684  C35 POPE2 106      78.005 118.110  64.044  1.00  0.00           C
ATOM   7687  C36 POPE2 106      78.835 118.540  62.844  1.00  0.00           C
ATOM   7690  C37 POPE2 106      77.956 118.779  61.624  1.00  0.00           C
ATOM   7693  C38 POPE2 106      78.776 119.200  60.404  1.00  0.00           C
ATOM   7696  C39 POPE2 106      77.986 119.089  59.104  1.00  0.00           C
ATOM   7699 0C31 POPE2 106      78.016 120.350  58.244  1.00  0.00           C
ATOM   7702 1C31 POPE2 106      77.335 120.109  56.884  1.00  0.00           C
ATOM   7705 2C31 POPE2 106      77.446 121.290  55.914  1.00  0.00           C
ATOM   7708 3C31 POPE2 106      78.896 121.720  55.624  1.00  0.00           C
ATOM   7711 4C31 POPE2 106      79.066 122.360  54.234  1.00  0.00           C
ATOM   7714 5C31 POPE2 106      80.485 122.859  53.974  1.00  0.00           C
ATOM   7717 6C31 POPE2 106      80.765 123.259  52.524  1.00  0.00           C
ATOM   7721  NH3 POPE3 107      79.226  75.410  76.444  1.00  0.00           N
ATOM   7725  C12 POPE3 107      79.686  75.540  75.024  1.00  0.00           C
ATOM   7728  C11 POPE3 107      79.986  74.170  74.424  1.00  0.00           C
ATOM   7731  P   POPE3 107      80.686  73.020  72.264  1.00  0.00           P
ATOM   7732  O13 POPE3 107      82.085  72.880  71.824  1.00  0.00           O
ATOM   7733  O14 POPE3 107      80.145  71.890  73.064  1.00  0.00           O
ATOM   7734  O11 POPE3 107      79.716  73.350  71.044  1.00  0.00           O
ATOM   7735  O12 POPE3 107      80.546  74.360  73.124  1.00  0.00           O
ATOM   7736  C1  POPE3 107      79.466  72.320  70.084  1.00  0.00           C
ATOM   7739  C2  POPE3 107      78.416  72.799  69.044  1.00  0.00           C
ATOM   7741  O21 POPE3 107      78.156  71.779  68.064  1.00  0.00           O
ATOM   7742  C21 POPE3 107      78.986  71.590  67.074  1.00  0.00           C
ATOM   7743  O22 POPE3 107      80.116  72.030  66.934  1.00  0.00           O
ATOM   7744  C22 POPE3 107      78.306  70.670  66.064  1.00  0.00           C
ATOM   7747  C3  POPE3 107      78.826  74.170  68.424  1.00  0.00           C
ATOM   7750  O31 POPE3 107      78.286  74.500  67.134  1.00  0.00           O
ATOM   7751  C31 POPE3 107      77.005  74.420  66.884  1.00  0.00           C
ATOM   7752  O32 POPE3 107      76.116  74.139  67.664  1.00  0.00           O
ATOM   7753  C32 POPE3 107      76.835  74.789  65.404  1.00  0.00           C
ATOM   7756  C23 POPE3 107      79.366  70.200  65.064  1.00  0.00           C
ATOM   7759  C24 POPE3 107      78.856  69.170  64.054  1.00  0.00           C
ATOM   7762  C25 POPE3 107      79.935  68.850  63.014  1.00  0.00           C
ATOM   7765  C26 POPE3 107      80.056  69.900  61.894  1.00  0.00           C
ATOM   7768  C27 POPE3 107      79.026  69.640  60.794  1.00  0.00           C
ATOM   7771  C28 POPE3 107      79.006  70.719  59.694  1.00  0.00           C
ATOM   7774  C29 POPE3 107      77.975  70.350  58.664  1.00  0.00           C
ATOM   7776 0C21 POPE3 107      78.005  70.649  57.354  1.00  0.00           C
ATOM   7778 1C21 POPE3 107      79.026  71.509  56.654  1.00  0.00           C
ATOM   7781 2C21 POPE3 107      78.325  72.689  55.944  1.00  0.00           C
ATOM   7784 3C21 POPE3 107      77.606  72.260  54.654  1.00  0.00           C
ATOM   7787 4C21 POPE3 107      76.666  73.329  54.094  1.00  0.00           C
ATOM   7790 5C21 POPE3 107      75.256  73.280  54.714  1.00  0.00           C
ATOM   7793 6C21 POPE3 107      74.185  73.900  53.804  1.00  0.00           C
ATOM   7796 7C21 POPE3 107      72.765  73.679  54.304  1.00  0.00           C
ATOM   7799 8C21 POPE3 107      71.696  74.229  53.364  1.00  0.00           C
ATOM   7803  C33 POPE3 107      75.376  74.969  64.914  1.00  0.00           C
ATOM   7806  C34 POPE3 107      75.276  75.950  63.734  1.00  0.00           C
ATOM   7809  C35 POPE3 107      75.956  75.479  62.434  1.00  0.00           C
ATOM   7812  C36 POPE3 107      75.166  74.380  61.704  1.00  0.00           C
ATOM   7815  C37 POPE3 107      75.545  74.250  60.214  1.00  0.00           C
ATOM   7818  C38 POPE3 107      74.846  73.090  59.474  1.00  0.00           C
ATOM   7821  C39 POPE3 107      73.346  72.979  59.774  1.00  0.00           C
ATOM   7824 0C31 POPE3 107      72.636  71.820  59.074  1.00  0.00           C
ATOM   7827 1C31 POPE3 107      71.405  71.390  59.884  1.00  0.00           C
ATOM   7830 2C31 POPE3 107      70.556  70.270  59.254  1.00  0.00           C
ATOM   7833 3C31 POPE3 107      69.585  69.680  60.294  1.00  0.00           C
ATOM   7836 4C31 POPE3 107      70.146  68.479  61.074  1.00  0.00           C
ATOM   7839 5C31 POPE3 107      69.316  68.149  62.314  1.00  0.00           C
ATOM   7842 6C31 POPE3 107      69.676  66.860  63.054  1.00  0.00           C
ATOM   7846  NH3 POPE4 108      33.376 123.390  68.544  1.00  0.00           N
ATOM   7850  C12 POPE4 108      32.725 124.699  68.204  1.00  0.00           C
ATOM   7853  C11 POPE4 108      32.546 125.570  69.444  1.00  0.00           C
ATOM   7856  P   POPE4 108      30.886 127.599  69.774  1.00  0.00           P
ATOM   7857  O13 POPE4 108      31.346 128.930  70.234  1.00  0.00           O
ATOM   7858  O14 POPE4 108      30.256 126.710  70.764  1.00  0.00           O
ATOM   7859  O11 POPE4 108      29.816 127.839  68.654  1.00  0.00           O
ATOM   7860  O12 POPE4 108      32.036 126.820  69.004  1.00  0.00           O
ATOM   7861  C1  POPE4 108      30.126 128.140  67.304  1.00  0.00           C
ATOM   7864  C2  POPE4 108      30.246 126.840  66.444  1.00  0.00           C
ATOM   7866  O21 POPE4 108      30.186 127.130  65.034  1.00  0.00           O
ATOM   7867  C21 POPE4 108      29.076 127.680  64.574  1.00  0.00           C
ATOM   7868  O22 POPE4 108      28.006 127.760  65.154  1.00  0.00           O
ATOM   7869  C22 POPE4 108      29.356 128.270  63.184  1.00  0.00           C
ATOM   7872  C3  POPE4 108      29.286 125.668  66.874  1.00  0.00           C
ATOM   7875  O31 POPE4 108      29.746 124.380  66.424  1.00  0.00           O
ATOM   7876  C31 POPE4 108      29.765 124.109  65.124  1.00  0.00           C
ATOM   7877  O32 POPE4 108      30.756 123.700  64.524  1.00  0.00           O
ATOM   7878  C32 POPE4 108      28.366 124.189  64.494  1.00  0.00           C
ATOM   7881  C23 POPE4 108      28.306 127.939  62.094  1.00  0.00           C
ATOM   7884  C24 POPE4 108      28.556 128.790  60.834  1.00  0.00           C
ATOM   7887  C25 POPE4 108      27.446 128.779  59.774  1.00  0.00           C
ATOM   7890  C26 POPE4 108      27.596 127.710  58.674  1.00  0.00           C
ATOM   7893  C27 POPE4 108      27.086 128.238  57.324  1.00  0.00           C
ATOM   7896  C28 POPE4 108      26.796 127.140  56.264  1.00  0.00           C
ATOM   7899  C29 POPE4 108      28.006 126.359  55.824  1.00  0.00           C
ATOM   7901 0C21 POPE4 108      27.976 125.400  54.874  1.00  0.00           C
ATOM   7903 1C21 POPE4 108      26.736 124.959  54.124  1.00  0.00           C
ATOM   7906 2C21 POPE4 108      26.656 125.499  52.674  1.00  0.00           C
ATOM   7909 3C21 POPE4 108      27.206 124.530  51.624  1.00  0.00           C
ATOM   7912 4C21 POPE4 108      26.906 124.969  50.174  1.00  0.00           C
ATOM   7915 5C21 POPE4 108      28.076 125.710  49.494  1.00  0.00           C
ATOM   7918 6C21 POPE4 108      27.716 126.279  48.114  1.00  0.00           C
ATOM   7921 7C21 POPE4 108      28.926 126.860  47.364  1.00  0.00           C
ATOM   7924 8C21 POPE4 108      28.576 127.410  45.974  1.00  0.00           C
ATOM   7928  C33 POPE4 108      28.356 123.689  63.024  1.00  0.00           C
ATOM   7931  C34 POPE4 108      26.956 123.479  62.434  1.00  0.00           C
ATOM   7934  C35 POPE4 108      27.046 123.140  60.944  1.00  0.00           C
ATOM   7937  C36 POPE4 108      25.706 122.889  60.234  1.00  0.00           C
ATOM   7940  C37 POPE4 108      25.956 122.430  58.784  1.00  0.00           C
ATOM   7943  C38 POPE4 108      24.696 122.299  57.924  1.00  0.00           C
ATOM   7946  C39 POPE4 108      23.856 123.579  57.934  1.00  0.00           C
ATOM   7949 0C31 POPE4 108      22.846 123.619  56.794  1.00  0.00           C
ATOM   7952 1C31 POPE4 108      21.916 124.839  56.904  1.00  0.00           C
ATOM   7955 2C31 POPE4 108      21.096 125.059  55.634  1.00  0.00           C
ATOM   7958 3C31 POPE4 108      21.946 125.689  54.524  1.00  0.00           C
ATOM   7961 4C31 POPE4 108      21.746 127.210  54.424  1.00  0.00           C
ATOM   7964 5C31 POPE4 108      22.696 127.850  53.404  1.00  0.00           C
ATOM   7967 6C31 POPE4 108      22.476 129.359  53.234  1.00  0.00           C
ATOM   7971  NH3 POPE5 109     127.845  10.270  69.954  1.00  0.00           N
ATOM   7975  C12 POPE5 109     126.495  10.790  69.584  1.00  0.00           C
ATOM   7978  C11 POPE5 109     126.325  12.200  70.154  1.00  0.00           C
ATOM   7981  P   POPE5 109     124.776  14.260  69.994  1.00  0.00           P
ATOM   7982  O13 POPE5 109     123.355  14.480  70.314  1.00  0.00           O
ATOM   7983  O14 POPE5 109     125.785  14.810  70.924  1.00  0.00           O
ATOM   7984  O11 POPE5 109     125.075  14.940  68.594  1.00  0.00           O
ATOM   7985  O12 POPE5 109     125.075  12.730  69.714  1.00  0.00           O
ATOM   7986  C1  POPE5 109     126.126  14.420  67.774  1.00  0.00           C
ATOM   7989  C2  POPE5 109     126.086  15.100  66.384  1.00  0.00           C
ATOM   7991  O21 POPE5 109     126.555  14.200  65.374  1.00  0.00           O
ATOM   7992  C21 POPE5 109     125.676  13.260  65.074  1.00  0.00           C
ATOM   7993  O22 POPE5 109     124.566  13.140  65.554  1.00  0.00           O
ATOM   7994  C22 POPE5 109     126.285  12.340  64.034  1.00  0.00           C
ATOM   7997  C3  POPE5 109     126.875  16.420  66.314  1.00  0.00           C
ATOM   8000  O31 POPE5 109     126.525  17.110  65.104  1.00  0.00           O
ATOM   8001  C31 POPE5 109     127.186  16.720  64.014  1.00  0.00           C
ATOM   8002  O32 POPE5 109     128.264  16.160  63.984  1.00  0.00           O
ATOM   8003  C32 POPE5 109     126.376  17.160  62.794  1.00  0.00           C
ATOM   8006  C23 POPE5 109     125.216  11.350  63.544  1.00  0.00           C
ATOM   8009  C24 POPE5 109     125.765  10.300  62.584  1.00  0.00           C
ATOM   8012  C25 POPE5 109     124.725   9.220  62.314  1.00  0.00           C
ATOM   8015  C26 POPE5 109     123.715   9.630  61.244  1.00  0.00           C
ATOM   8018  C27 POPE5 109     122.465   8.760  61.294  1.00  0.00           C
ATOM   8021  C28 POPE5 109     121.655   8.830  59.984  1.00  0.00           C
ATOM   8024  C29 POPE5 109     121.196   7.460  59.554  1.00  0.00           C
ATOM   8026 0C21 POPE5 109     119.935   7.040  59.324  1.00  0.00           C
ATOM   8028 1C21 POPE5 109     118.675   7.860  59.454  1.00  0.00           C
ATOM   8031 2C21 POPE5 109     117.505   7.120  60.124  1.00  0.00           C
ATOM   8034 3C21 POPE5 109     116.166   7.860  59.954  1.00  0.00           C
ATOM   8037 4C21 POPE5 109     114.946   7.030  60.404  1.00  0.00           C
ATOM   8040 5C21 POPE5 109     114.906   6.750  61.914  1.00  0.00           C
ATOM   8043 6C21 POPE5 109     114.165   5.440  62.234  1.00  0.00           C
ATOM   8046 7C21 POPE5 109     114.316   5.010  63.694  1.00  0.00           C
ATOM   8049 8C21 POPE5 109     113.696   3.640  63.974  1.00  0.00           C
ATOM   8053  C33 POPE5 109     126.906  16.620  61.444  1.00  0.00           C
ATOM   8056  C34 POPE5 109     126.576  15.150  61.214  1.00  0.00           C
ATOM   8059  C35 POPE5 109     126.096  14.870  59.784  1.00  0.00           C
ATOM   8062  C36 POPE5 109     125.555  13.450  59.604  1.00  0.00           C
ATOM   8065  C37 POPE5 109     125.075  13.180  58.174  1.00  0.00           C
ATOM   8068  C38 POPE5 109     124.195  11.930  58.044  1.00  0.00           C
ATOM   8071  C39 POPE5 109     124.386  11.180  56.724  1.00  0.00           C
ATOM   8074 0C31 POPE5 109     124.036  11.970  55.464  1.00  0.00           C
ATOM   8077 1C31 POPE5 109     124.335  11.170  54.184  1.00  0.00           C
ATOM   8080 2C31 POPE5 109     123.775  11.850  52.934  1.00  0.00           C
ATOM   8083 3C31 POPE5 109     124.076  11.100  51.624  1.00  0.00           C
ATOM   8086 4C31 POPE5 109     125.435  11.450  51.014  1.00  0.00           C
ATOM   8089 5C31 POPE5 109     125.496  11.160  49.514  1.00  0.00           C
ATOM   8092 6C31 POPE5 109     126.786  11.630  48.844  1.00  0.00           C
ATOM   8096  NH3 POPE6 110      24.186  94.030  28.134  1.00  0.00           N
ATOM   8100  C12 POPE6 110      23.026  93.890  27.164  1.00  0.00           C
ATOM   8103  C11 POPE6 110      21.666  94.049  27.874  1.00  0.00           C
ATOM   8106  P   POPE6 110      19.136  94.290  27.124  1.00  0.00           P
ATOM   8107  O13 POPE6 110      19.245  95.738  27.394  1.00  0.00           O
ATOM   8108  O14 POPE6 110      18.306  93.930  25.954  1.00  0.00           O
ATOM   8109  O11 POPE6 110      18.516  93.490  28.344  1.00  0.00           O
ATOM   8110  O12 POPE6 110      20.606  93.700  26.974  1.00  0.00           O
ATOM   8111  C1  POPE6 110      19.136  93.280  29.614  1.00  0.00           C
ATOM   8114  C2  POPE6 110      18.086  93.280  30.774  1.00  0.00           C
ATOM   8116  O21 POPE6 110      18.546  94.210  31.774  1.00  0.00           O
ATOM   8117  C21 POPE6 110      17.636  94.740  32.564  1.00  0.00           C
ATOM   8118  O22 POPE6 110      16.436  94.689  32.414  1.00  0.00           O
ATOM   8119  C22 POPE6 110      18.376  95.460  33.674  1.00  0.00           C
ATOM   8122  C3  POPE6 110      17.866  91.880  31.414  1.00  0.00           C
ATOM   8125  O31 POPE6 110      16.726  91.918  32.294  1.00  0.00           O
ATOM   8126  C31 POPE6 110      16.766  91.110  33.324  1.00  0.00           C
ATOM   8127  O32 POPE6 110      17.546  90.180  33.474  1.00  0.00           O
ATOM   8128  C32 POPE6 110      15.796  91.619  34.394  1.00  0.00           C
ATOM   8131  C23 POPE6 110      17.516  95.640  34.934  1.00  0.00           C
ATOM   8134  C24 POPE6 110      18.276  96.460  35.984  1.00  0.00           C
ATOM   8137  C25 POPE6 110      19.326  95.680  36.794  1.00  0.00           C
ATOM   8140  C26 POPE6 110      18.726  94.939  38.004  1.00  0.00           C
ATOM   8143  C27 POPE6 110      19.786  94.488  39.024  1.00  0.00           C
ATOM   8146  C28 POPE6 110      19.266  93.569  40.144  1.00  0.00           C
ATOM   8149  C29 POPE6 110      18.206  94.109  41.084  1.00  0.00           C
ATOM   8151 0C21 POPE6 110      18.416  94.620  42.314  1.00  0.00           C
ATOM   8153 1C21 POPE6 110      19.756  94.880  42.964  1.00  0.00           C
ATOM   8156 2C21 POPE6 110      20.406  93.689  43.704  1.00  0.00           C
ATOM   8159 3C21 POPE6 110      19.936  93.510  45.154  1.00  0.00           C
ATOM   8162 4C21 POPE6 110      20.736  92.419  45.894  1.00  0.00           C
ATOM   8165 5C21 POPE6 110      20.355  92.280  47.384  1.00  0.00           C
ATOM   8168 6C21 POPE6 110      21.296  93.020  48.344  1.00  0.00           C
ATOM   8171 7C21 POPE6 110      22.216  92.079  49.134  1.00  0.00           C
ATOM   8174 8C21 POPE6 110      23.136  92.799  50.134  1.00  0.00           C
ATOM   8178  C33 POPE6 110      15.726  90.730  35.654  1.00  0.00           C
ATOM   8181  C34 POPE6 110      14.806  91.290  36.754  1.00  0.00           C
ATOM   8184  C35 POPE6 110      15.416  92.400  37.624  1.00  0.00           C
ATOM   8187  C36 POPE6 110      14.856  93.820  37.364  1.00  0.00           C
ATOM   8190  C37 POPE6 110      15.036  94.710  38.604  1.00  0.00           C
ATOM   8193  C38 POPE6 110      14.536  96.150  38.444  1.00  0.00           C
ATOM   8196  C39 POPE6 110      14.796  96.950  39.724  1.00  0.00           C
ATOM   8199 0C31 POPE6 110      13.616  97.820  40.184  1.00  0.00           C
ATOM   8202 1C31 POPE6 110      13.746  98.149  41.684  1.00  0.00           C
ATOM   8205 2C31 POPE6 110      12.596  98.979  42.234  1.00  0.00           C
ATOM   8208 3C31 POPE6 110      12.706  99.210  43.754  1.00  0.00           C
ATOM   8211 4C31 POPE6 110      13.886 100.109  44.144  1.00  0.00           C
ATOM   8214 5C31 POPE6 110      13.946 100.359  45.654  1.00  0.00           C
ATOM   8217 6C31 POPE6 110      15.116 101.259  46.064  1.00  0.00           C
ATOM   8221  NH3 POPE7 111      33.506  28.740  63.294  1.00  0.00           N
ATOM   8225  C12 POPE7 111      32.406  27.740  63.344  1.00  0.00           C
ATOM   8228  C11 POPE7 111      31.036  28.330  63.684  1.00  0.00           C
ATOM   8231  P   POPE7 111      28.636  27.280  63.244  1.00  0.00           P
ATOM   8232  O13 POPE7 111      27.836  27.040  64.464  1.00  0.00           O
ATOM   8233  O14 POPE7 111      28.396  28.520  62.484  1.00  0.00           O
ATOM   8234  O11 POPE7 111      28.515  26.040  62.254  1.00  0.00           O
ATOM   8235  O12 POPE7 111      30.146  27.230  63.704  1.00  0.00           O
ATOM   8236  C1  POPE7 111      29.616  25.219  61.864  1.00  0.00           C
ATOM   8239  C2  POPE7 111      30.026  25.440  60.394  1.00  0.00           C
ATOM   8241  O21 POPE7 111      31.276  24.740  60.264  1.00  0.00           O
ATOM   8242  C21 POPE7 111      31.436  24.120  59.094  1.00  0.00           C
ATOM   8243  O22 POPE7 111      30.826  24.370  58.074  1.00  0.00           O
ATOM   8244  C22 POPE7 111      32.316  22.900  59.324  1.00  0.00           C
ATOM   8247  C3  POPE7 111      30.116  26.959  60.044  1.00  0.00           C
ATOM   8250  O31 POPE7 111      31.015  27.250  58.964  1.00  0.00           O
ATOM   8251  C31 POPE7 111      30.686  27.280  57.664  1.00  0.00           C
ATOM   8252  O32 POPE7 111      31.496  27.590  56.804  1.00  0.00           O
ATOM   8253  C32 POPE7 111      29.216  26.940  57.344  1.00  0.00           C
ATOM   8256  C23 POPE7 111      31.746  21.729  58.514  1.00  0.00           C
ATOM   8259  C24 POPE7 111      32.066  20.350  59.074  1.00  0.00           C
ATOM   8262  C25 POPE7 111      33.366  19.760  58.524  1.00  0.00           C
ATOM   8265  C26 POPE7 111      33.276  18.230  58.524  1.00  0.00           C
ATOM   8268  C27 POPE7 111      34.506  17.560  57.894  1.00  0.00           C
ATOM   8271  C28 POPE7 111      34.426  16.020  57.714  1.00  0.00           C
ATOM   8274  C29 POPE7 111      33.226  15.330  58.334  1.00  0.00           C
ATOM   8276 0C21 POPE7 111      32.746  14.120  57.994  1.00  0.00           C
ATOM   8278 1C21 POPE7 111      33.346  13.160  57.004  1.00  0.00           C
ATOM   8281 2C21 POPE7 111      32.666  13.200  55.634  1.00  0.00           C
ATOM   8284 3C21 POPE7 111      32.996  11.960  54.794  1.00  0.00           C
ATOM   8287 4C21 POPE7 111      33.046  12.230  53.284  1.00  0.00           C
ATOM   8290 5C21 POPE7 111      34.396  12.850  52.874  1.00  0.00           C
ATOM   8293 6C21 POPE7 111      34.646  12.820  51.354  1.00  0.00           C
ATOM   8296 7C21 POPE7 111      36.086  13.220  51.014  1.00  0.00           C
ATOM   8299 8C21 POPE7 111      36.446  13.030  49.534  1.00  0.00           C
ATOM   8303  C33 POPE7 111      29.136  26.410  55.894  1.00  0.00           C
ATOM   8306  C34 POPE7 111      27.756  26.500  55.234  1.00  0.00           C
ATOM   8309  C35 POPE7 111      27.916  26.250  53.724  1.00  0.00           C
ATOM   8312  C36 POPE7 111      26.826  26.830  52.834  1.00  0.00           C
ATOM   8315  C37 POPE7 111      27.316  26.920  51.394  1.00  0.00           C
ATOM   8318  C38 POPE7 111      26.396  27.700  50.444  1.00  0.00           C
ATOM   8321  C39 POPE7 111      26.786  27.490  48.974  1.00  0.00           C
ATOM   8324 0C31 POPE7 111      28.276  27.760  48.714  1.00  0.00           C
ATOM   8327 1C31 POPE7 111      28.676  27.660  47.244  1.00  0.00           C
ATOM   8330 2C31 POPE7 111      30.176  27.979  47.074  1.00  0.00           C
ATOM   8333 3C31 POPE7 111      30.686  27.870  45.634  1.00  0.00           C
ATOM   8336 4C31 POPE7 111      29.936  28.750  44.634  1.00  0.00           C
ATOM   8339 5C31 POPE7 111      30.696  28.920  43.314  1.00  0.00           C
ATOM   8342 6C31 POPE7 111      29.906  29.690  42.254  1.00  0.00           C
ATOM   8346  NH3 POPE8 112     108.825  83.070  29.174  1.00  0.00           N
ATOM   8350  C12 POPE8 112     108.055  83.800  28.104  1.00  0.00           C
ATOM   8353  C11 POPE8 112     107.584  85.180  28.584  1.00  0.00           C
ATOM   8356  P   POPE8 112     105.876  86.840  27.444  1.00  0.00           P
ATOM   8357  O13 POPE8 112     105.526  87.270  26.074  1.00  0.00           O
ATOM   8358  O14 POPE8 112     104.865  86.130  28.224  1.00  0.00           O
ATOM   8359  O11 POPE8 112     106.275  88.160  28.224  1.00  0.00           O
ATOM   8360  O12 POPE8 112     107.245  86.010  27.464  1.00  0.00           O
ATOM   8361  C1  POPE8 112     106.506  88.079  29.634  1.00  0.00           C
ATOM   8364  C2  POPE8 112     107.056  89.399  30.204  1.00  0.00           C
ATOM   8366  O21 POPE8 112     108.386  89.130  30.704  1.00  0.00           O
ATOM   8367  C21 POPE8 112     108.495  88.569  31.904  1.00  0.00           C
ATOM   8368  O22 POPE8 112     107.596  88.040  32.534  1.00  0.00           O
ATOM   8369  C22 POPE8 112     109.946  88.630  32.364  1.00  0.00           C
ATOM   8372  C3  POPE8 112     106.076  90.140  31.194  1.00  0.00           C
ATOM   8375  O31 POPE8 112     106.726  91.259  31.824  1.00  0.00           O
ATOM   8376  C31 POPE8 112     107.006  91.370  33.114  1.00  0.00           C
ATOM   8377  O32 POPE8 112     107.876  92.070  33.594  1.00  0.00           O
ATOM   8378  C32 POPE8 112     106.065  90.570  34.014  1.00  0.00           C
ATOM   8381  C23 POPE8 112     110.105  89.620  33.534  1.00  0.00           C
ATOM   8384  C24 POPE8 112     111.056  89.100  34.614  1.00  0.00           C
ATOM   8387  C25 POPE8 112     110.476  87.910  35.404  1.00  0.00           C
ATOM   8390  C26 POPE8 112     111.226  87.690  36.724  1.00  0.00           C
ATOM   8393  C27 POPE8 112     110.594  86.609  37.614  1.00  0.00           C
ATOM   8396  C28 POPE8 112     111.185  86.619  39.044  1.00  0.00           C
ATOM   8399  C29 POPE8 112     110.245  87.220  40.064  1.00  0.00           C
ATOM   8401 0C21 POPE8 112     109.785  86.670  41.204  1.00  0.00           C
ATOM   8403 1C21 POPE8 112     110.084  85.310  41.784  1.00  0.00           C
ATOM   8406 2C21 POPE8 112     108.834  84.549  42.264  1.00  0.00           C
ATOM   8409 3C21 POPE8 112     108.215  85.140  43.554  1.00  0.00           C
ATOM   8412 4C21 POPE8 112     107.026  84.320  44.064  1.00  0.00           C
ATOM   8415 5C21 POPE8 112     106.135  85.079  45.054  1.00  0.00           C
ATOM   8418 6C21 POPE8 112     106.076  84.488  46.464  1.00  0.00           C
ATOM   8421 7C21 POPE8 112     105.065  85.240  47.354  1.00  0.00           C
ATOM   8424 8C21 POPE8 112     104.935  84.679  48.764  1.00  0.00           C
ATOM   8428  C33 POPE8 112     106.486  90.850  35.464  1.00  0.00           C
ATOM   8431  C34 POPE8 112     105.594  90.249  36.544  1.00  0.00           C
ATOM   8434  C35 POPE8 112     105.886  88.770  36.794  1.00  0.00           C
ATOM   8437  C36 POPE8 112     106.005  88.499  38.294  1.00  0.00           C
ATOM   8440  C37 POPE8 112     106.166  87.020  38.654  1.00  0.00           C
ATOM   8443  C38 POPE8 112     106.245  86.820  40.164  1.00  0.00           C
ATOM   8446  C39 POPE8 112     104.865  86.729  40.834  1.00  0.00           C
ATOM   8449 0C31 POPE8 112     104.826  87.389  42.214  1.00  0.00           C
ATOM   8452 1C31 POPE8 112     103.505  87.220  42.974  1.00  0.00           C
ATOM   8455 2C31 POPE8 112     103.605  87.839  44.384  1.00  0.00           C
ATOM   8458 3C31 POPE8 112     102.276  87.970  45.124  1.00  0.00           C
ATOM   8461 4C31 POPE8 112     102.476  88.610  46.504  1.00  0.00           C
ATOM   8464 5C31 POPE8 112     101.166  89.080  47.154  1.00  0.00           C
ATOM   8467 6C31 POPE8 112     101.385  89.770  48.504  1.00  0.00           C
ATOM   8471  NH3 POPE9 113      25.126   7.680  68.314  1.00  0.00           N
ATOM   8475  C12 POPE9 113      26.186   6.660  68.644  1.00  0.00           C
ATOM   8478  C11 POPE9 113      25.946   6.000  70.014  1.00  0.00           C
ATOM   8481  P   POPE9 113      26.806   3.970  71.454  1.00  0.00           P
ATOM   8482  O13 POPE9 113      28.096   3.580  72.054  1.00  0.00           O
ATOM   8483  O14 POPE9 113      25.766   4.450  72.394  1.00  0.00           O
ATOM   8484  O11 POPE9 113      26.246   2.730  70.634  1.00  0.00           O
ATOM   8485  O12 POPE9 113      27.016   5.100  70.334  1.00  0.00           O
ATOM   8486  C1  POPE9 113      24.986   2.700  69.964  1.00  0.00           C
ATOM   8489  C2  POPE9 113      25.156   2.890  68.434  1.00  0.00           C
ATOM   8491  O21 POPE9 113      23.876   2.770  67.774  1.00  0.00           O
ATOM   8492  C21 POPE9 113      23.576   3.720  66.904  1.00  0.00           C
ATOM   8493  O22 POPE9 113      24.175   4.770  66.764  1.00  0.00           O
ATOM   8494  C22 POPE9 113      22.396   3.260  66.034  1.00  0.00           C
ATOM   8497  C3  POPE9 113      26.126   1.830  67.854  1.00  0.00           C
ATOM   8500  O31 POPE9 113      26.246   1.920  66.414  1.00  0.00           O
ATOM   8501  C31 POPE9 113      27.076   2.870  65.994  1.00  0.00           C
ATOM   8502  O32 POPE9 113      27.686   3.660  66.684  1.00  0.00           O
ATOM   8503  C32 POPE9 113      27.136   2.840  64.474  1.00  0.00           C
ATOM   8506  C23 POPE9 113      22.646   3.460  64.514  1.00  0.00           C
ATOM   8509  C24 POPE9 113      21.466   3.000  63.614  1.00  0.00           C
ATOM   8512  C25 POPE9 113      20.216   3.890  63.664  1.00  0.00           C
ATOM   8515  C26 POPE9 113      19.296   3.720  62.444  1.00  0.00           C
ATOM   8518  C27 POPE9 113      18.186   4.790  62.334  1.00  0.00           C
ATOM   8521  C28 POPE9 113      17.866   5.120  60.854  1.00  0.00           C
ATOM   8524  C29 POPE9 113      16.526   5.770  60.584  1.00  0.00           C
ATOM   8526 0C21 POPE9 113      16.246   7.010  60.114  1.00  0.00           C
ATOM   8528 1C21 POPE9 113      17.196   8.150  59.794  1.00  0.00           C
ATOM   8531 2C21 POPE9 113      18.316   7.960  58.754  1.00  0.00           C
ATOM   8534 3C21 POPE9 113      17.886   7.930  57.284  1.00  0.00           C
ATOM   8537 4C21 POPE9 113      19.066   7.520  56.394  1.00  0.00           C
ATOM   8540 5C21 POPE9 113      18.776   7.560  54.884  1.00  0.00           C
ATOM   8543 6C21 POPE9 113      19.516   8.680  54.124  1.00  0.00           C
ATOM   8546 7C21 POPE9 113      20.416   8.130  53.004  1.00  0.00           C
ATOM   8549 8C21 POPE9 113      21.176   9.210  52.244  1.00  0.00           C
ATOM   8553  C33 POPE9 113      26.896   4.250  63.884  1.00  0.00           C
ATOM   8556  C34 POPE9 113      27.336   4.310  62.414  1.00  0.00           C
ATOM   8559  C35 POPE9 113      26.736   3.210  61.534  1.00  0.00           C
ATOM   8562  C36 POPE9 113      25.236   3.400  61.294  1.00  0.00           C
ATOM   8565  C37 POPE9 113      24.786   2.650  60.034  1.00  0.00           C
ATOM   8568  C38 POPE9 113      23.366   3.020  59.644  1.00  0.00           C
ATOM   8571  C39 POPE9 113      22.986   2.480  58.274  1.00  0.00           C
ATOM   8574 0C31 POPE9 113      21.605   3.000  57.844  1.00  0.00           C
ATOM   8577 1C31 POPE9 113      21.136   2.340  56.554  1.00  0.00           C
ATOM   8580 2C31 POPE9 113      19.696   2.740  56.204  1.00  0.00           C
ATOM   8583 3C31 POPE9 113      19.186   1.980  54.974  1.00  0.00           C
ATOM   8586 4C31 POPE9 113      19.076   2.880  53.744  1.00  0.00           C
ATOM   8589 5C31 POPE9 113      18.856   2.070  52.464  1.00  0.00           C
ATOM   8592 6C31 POPE9 113      18.616   2.960  51.254  1.00  0.00           C
ATOM   8596  NH3 POPE  114      96.796  40.030  68.604  1.00  0.00           N
ATOM   8600  C12 POPE  114      96.956  41.270  69.454  1.00  0.00           C
ATOM   8603  C11 POPE  114      96.886  42.540  68.564  1.00  0.00           C
ATOM   8606  P   POPE  114      97.486  45.150  68.694  1.00  0.00           P
ATOM   8607  O13 POPE  114      97.435  46.180  69.734  1.00  0.00           O
ATOM   8608  O14 POPE  114      98.764  45.040  67.954  1.00  0.00           O
ATOM   8609  O11 POPE  114      96.366  45.490  67.604  1.00  0.00           O
ATOM   8610  O12 POPE  114      97.026  43.750  69.314  1.00  0.00           O
ATOM   8611  C1  POPE  114      96.255  44.650  66.444  1.00  0.00           C
ATOM   8614  C2  POPE  114      95.835  45.420  65.174  1.00  0.00           C
ATOM   8616  O21 POPE  114      96.056  44.560  64.054  1.00  0.00           O
ATOM   8617  C21 POPE  114      95.174  43.570  63.994  1.00  0.00           C
ATOM   8618  O22 POPE  114      94.165  43.479  64.664  1.00  0.00           O
ATOM   8619  C22 POPE  114      95.636  42.540  62.974  1.00  0.00           C
ATOM   8622  C3  POPE  114      96.636  46.720  64.944  1.00  0.00           C
ATOM   8625  O31 POPE  114      95.995  47.479  63.894  1.00  0.00           O
ATOM   8626  C31 POPE  114      96.486  47.299  62.664  1.00  0.00           C
ATOM   8627  O32 POPE  114      97.495  46.670  62.384  1.00  0.00           O
ATOM   8628  C32 POPE  114      95.566  48.000  61.664  1.00  0.00           C
ATOM   8631  C23 POPE  114      94.465  42.029  62.104  1.00  0.00           C
ATOM   8634  C24 POPE  114      94.855  41.910  60.624  1.00  0.00           C
ATOM   8637  C25 POPE  114      95.734  40.700  60.324  1.00  0.00           C
ATOM   8640  C26 POPE  114      96.474  40.850  58.984  1.00  0.00           C
ATOM   8643  C27 POPE  114      97.385  39.660  58.664  1.00  0.00           C
ATOM   8646  C28 POPE  114      98.516  40.000  57.654  1.00  0.00           C
ATOM   8649  C29 POPE  114      98.016  40.410  56.294  1.00  0.00           C
ATOM   8651 0C21 POPE  114      98.785  40.739  55.244  1.00  0.00           C
ATOM   8653 1C21 POPE  114     100.295  40.800  55.224  1.00  0.00           C
ATOM   8656 2C21 POPE  114     100.876  41.360  53.904  1.00  0.00           C
ATOM   8659 3C21 POPE  114     101.145  40.280  52.844  1.00  0.00           C
ATOM   8662 4C21 POPE  114     101.275  40.820  51.404  1.00  0.00           C
ATOM   8665 5C21 POPE  114      99.925  41.220  50.794  1.00  0.00           C
ATOM   8668 6C21 POPE  114      99.986  41.700  49.334  1.00  0.00           C
ATOM   8671 7C21 POPE  114      98.596  42.120  48.824  1.00  0.00           C
ATOM   8674 8C21 POPE  114      98.586  42.680  47.404  1.00  0.00           C
ATOM   8678  C33 POPE  114      95.566  47.390  60.244  1.00  0.00           C
ATOM   8681  C34 POPE  114      94.925  48.340  59.234  1.00  0.00           C
ATOM   8684  C35 POPE  114      95.196  47.950  57.774  1.00  0.00           C
ATOM   8687  C36 POPE  114      94.925  49.100  56.794  1.00  0.00           C
ATOM   8690  C37 POPE  114      95.594  48.869  55.434  1.00  0.00           C
ATOM   8693  C38 POPE  114      95.376  50.020  54.434  1.00  0.00           C
ATOM   8696  C39 POPE  114      96.515  50.100  53.404  1.00  0.00           C
ATOM   8699 0C31 POPE  114      96.196  50.979  52.194  1.00  0.00           C
ATOM   8702 1C31 POPE  114      97.365  51.000  51.194  1.00  0.00           C
ATOM   8705 2C31 POPE  114      96.975  51.569  49.814  1.00  0.00           C
ATOM   8708 3C31 POPE  114      96.936  53.099  49.734  1.00  0.00           C
ATOM   8711 4C31 POPE  114      98.296  53.770  49.964  1.00  0.00           C
ATOM   8714 5C31 POPE  114      98.355  55.189  49.374  1.00  0.00           C
ATOM   8717 6C31 POPE  114      99.715  55.849  49.554  1.00  0.00           C
ATOM   8721  NH3 POPE  115      75.956  -3.539  26.754  1.00  0.00           N
ATOM   8725  C12 POPE  115      76.456  -2.799  25.544  1.00  0.00           C
ATOM   8728  C11 POPE  115      76.225  -1.309  25.694  1.00  0.00           C
ATOM   8731  P   POPE  115      77.036   0.871  24.574  1.00  0.00           P
ATOM   8732  O13 POPE  115      77.296   1.300  23.184  1.00  0.00           O
ATOM   8733  O14 POPE  115      75.796   1.400  25.184  1.00  0.00           O
ATOM   8734  O11 POPE  115      78.255   1.370  25.464  1.00  0.00           O
ATOM   8735  O12 POPE  115      77.036  -0.679  24.714  1.00  0.00           O
ATOM   8736  C1  POPE  115      78.495   0.781  26.744  1.00  0.00           C
ATOM   8739  C2  POPE  115      79.676   1.450  27.534  1.00  0.00           C
ATOM   8741  O21 POPE  115      79.935   0.731  28.764  1.00  0.00           O
ATOM   8742  C21 POPE  115      79.076   0.851  29.754  1.00  0.00           C
ATOM   8743  O22 POPE  115      77.996   1.410  29.684  1.00  0.00           O
ATOM   8744  C22 POPE  115      79.625   0.211  31.044  1.00  0.00           C
ATOM   8747  C3  POPE  115      79.456   2.990  27.734  1.00  0.00           C
ATOM   8750  O31 POPE  115      80.386   3.520  28.714  1.00  0.00           O
ATOM   8751  C31 POPE  115      79.876   4.260  29.684  1.00  0.00           C
ATOM   8752  O32 POPE  115      78.806   4.840  29.644  1.00  0.00           O
ATOM   8753  C32 POPE  115      80.835   4.200  30.894  1.00  0.00           C
ATOM   8756  C23 POPE  115      78.655   0.161  32.264  1.00  0.00           C
ATOM   8759  C24 POPE  115      79.185  -0.789  33.374  1.00  0.00           C
ATOM   8762  C25 POPE  115      78.515  -0.649  34.764  1.00  0.00           C
ATOM   8765  C26 POPE  115      78.056  -1.989  35.394  1.00  0.00           C
ATOM   8768  C27 POPE  115      78.546  -2.419  36.794  1.00  0.00           C
ATOM   8771  C28 POPE  115      77.826  -3.739  37.174  1.00  0.00           C
ATOM   8774  C29 POPE  115      77.576  -4.279  38.564  1.00  0.00           C
ATOM   8776 0C21 POPE  115      78.035  -3.969  39.794  1.00  0.00           C
ATOM   8778 1C21 POPE  115      79.076  -2.979  40.274  1.00  0.00           C
ATOM   8781 2C21 POPE  115      79.976  -3.699  41.294  1.00  0.00           C
ATOM   8784 3C21 POPE  115      80.616  -2.769  42.344  1.00  0.00           C
ATOM   8787 4C21 POPE  115      81.474  -3.559  43.334  1.00  0.00           C
ATOM   8790 5C21 POPE  115      81.766  -2.769  44.614  1.00  0.00           C
ATOM   8793 6C21 POPE  115      82.856  -3.429  45.464  1.00  0.00           C
ATOM   8796 7C21 POPE  115      83.036  -2.739  46.814  1.00  0.00           C
ATOM   8799 8C21 POPE  115      84.195  -3.319  47.604  1.00  0.00           C
ATOM   8803  C33 POPE  115      80.265   4.870  32.164  1.00  0.00           C
ATOM   8806  C34 POPE  115      81.016   4.480  33.454  1.00  0.00           C
ATOM   8809  C35 POPE  115      80.435   5.200  34.684  1.00  0.00           C
ATOM   8812  C36 POPE  115      80.896   4.630  36.034  1.00  0.00           C
ATOM   8815  C37 POPE  115      80.314   5.420  37.214  1.00  0.00           C
ATOM   8818  C38 POPE  115      80.765   4.910  38.594  1.00  0.00           C
ATOM   8821  C39 POPE  115      80.476   5.950  39.694  1.00  0.00           C
ATOM   8824 0C31 POPE  115      81.086   5.580  41.054  1.00  0.00           C
ATOM   8827 1C31 POPE  115      81.016   6.750  42.034  1.00  0.00           C
ATOM   8830 2C31 POPE  115      81.875   6.570  43.294  1.00  0.00           C
ATOM   8833 3C31 POPE  115      82.495   7.890  43.794  1.00  0.00           C
ATOM   8836 4C31 POPE  115      81.474   8.910  44.314  1.00  0.00           C
ATOM   8839 5C31 POPE  115      81.936  10.370  44.154  1.00  0.00           C
ATOM   8842 6C31 POPE  115      80.876  11.380  44.604  1.00  0.00           C
ATOM   8846  NH3 POPE  116      11.096  72.450  28.314  1.00  0.00           N
ATOM   8850  C12 POPE  116      11.456  73.810  27.794  1.00  0.00           C
ATOM   8853  C11 POPE  116      10.336  74.360  26.894  1.00  0.00           C
ATOM   8856  P   POPE  116       9.526  76.770  26.244  1.00  0.00           P
ATOM   8857  O13 POPE  116      10.146  78.070  25.904  1.00  0.00           O
ATOM   8858  O14 POPE  116       8.506  76.219  25.324  1.00  0.00           O
ATOM   8859  O11 POPE  116       8.846  76.880  27.654  1.00  0.00           O
ATOM   8860  O12 POPE  116      10.666  75.700  26.504  1.00  0.00           O
ATOM   8861  C1  POPE  116       9.516  77.009  28.894  1.00  0.00           C
ATOM   8864  C2  POPE  116       8.436  76.890  30.004  1.00  0.00           C
ATOM   8866  O21 POPE  116       8.986  76.770  31.334  1.00  0.00           O
ATOM   8867  C21 POPE  116       9.386  77.939  31.824  1.00  0.00           C
ATOM   8868  O22 POPE  116       9.906  78.830  31.194  1.00  0.00           O
ATOM   8869  C22 POPE  116       8.896  78.049  33.264  1.00  0.00           C
ATOM   8872  C3  POPE  116       7.506  75.660  29.734  1.00  0.00           C
ATOM   8875  O31 POPE  116       6.926  75.069  30.934  1.00  0.00           O
ATOM   8876  C31 POPE  116       6.136  75.890  31.614  1.00  0.00           C
ATOM   8877  O32 POPE  116       5.656  76.930  31.204  1.00  0.00           O
ATOM   8878  C32 POPE  116       6.086  75.410  33.064  1.00  0.00           C
ATOM   8881  C23 POPE  116       9.246  79.439  33.854  1.00  0.00           C
ATOM   8884  C24 POPE  116       8.796  79.660  35.304  1.00  0.00           C
ATOM   8887  C25 POPE  116       7.286  79.869  35.534  1.00  0.00           C
ATOM   8890  C26 POPE  116       7.076  80.779  36.764  1.00  0.00           C
ATOM   8893  C27 POPE  116       5.626  80.870  37.264  1.00  0.00           C
ATOM   8896  C28 POPE  116       5.446  81.860  38.434  1.00  0.00           C
ATOM   8899  C29 POPE  116       6.276  81.530  39.654  1.00  0.00           C
ATOM   8901 0C21 POPE  116       5.866  81.430  40.934  1.00  0.00           C
ATOM   8903 1C21 POPE  116       4.466  81.609  41.474  1.00  0.00           C
ATOM   8906 2C21 POPE  116       4.156  80.719  42.704  1.00  0.00           C
ATOM   8909 3C21 POPE  116       4.986  81.049  43.954  1.00  0.00           C
ATOM   8912 4C21 POPE  116       4.726  80.070  45.114  1.00  0.00           C
ATOM   8915 5C21 POPE  116       5.376  80.509  46.434  1.00  0.00           C
ATOM   8918 6C21 POPE  116       6.876  80.170  46.564  1.00  0.00           C
ATOM   8921 7C21 POPE  116       7.486  80.789  47.834  1.00  0.00           C
ATOM   8924 8C21 POPE  116       8.926  80.359  48.104  1.00  0.00           C
ATOM   8928  C33 POPE  116       4.826  75.890  33.804  1.00  0.00           C
ATOM   8931  C34 POPE  116       3.626  74.960  33.614  1.00  0.00           C
ATOM   8934  C35 POPE  116       3.776  73.679  34.434  1.00  0.00           C
ATOM   8937  C36 POPE  116       2.796  72.580  34.004  1.00  0.00           C
ATOM   8940  C37 POPE  116       3.236  71.219  34.534  1.00  0.00           C
ATOM   8943  C38 POPE  116       2.346  70.069  34.044  1.00  0.00           C
ATOM   8946  C39 POPE  116       0.866  70.290  34.364  1.00  0.00           C
ATOM   8949 0C31 POPE  116       0.116  68.979  34.594  1.00  0.00           C
ATOM   8952 1C31 POPE  116      -0.803  69.009  35.814  1.00  0.00           C
ATOM   8955 2C31 POPE  116      -0.813  67.650  36.504  1.00  0.00           C
ATOM   8958 3C31 POPE  116      -2.013  67.469  37.424  1.00  0.00           C
ATOM   8961 4C31 POPE  116      -3.253  67.039  36.634  1.00  0.00           C
ATOM   8964 5C31 POPE  116      -4.353  66.560  37.574  1.00  0.00           C
ATOM   8967 6C31 POPE  116      -5.543  65.960  36.844  1.00  0.00           C
ATOM   8971  NH3 POPE  117      45.406 115.359  72.864  1.00  0.00           N
ATOM   8975  C12 POPE  117      46.196 116.320  72.014  1.00  0.00           C
ATOM   8978  C11 POPE  117      47.646 116.370  72.494  1.00  0.00           C
ATOM   8981  P   POPE  117      48.515 118.689  71.684  1.00  0.00           P
ATOM   8982  O13 POPE  117      49.886 119.189  71.934  1.00  0.00           O
ATOM   8983  O14 POPE  117      47.475 119.220  72.594  1.00  0.00           O
ATOM   8984  O11 POPE  117      48.096 119.109  70.224  1.00  0.00           O
ATOM   8985  O12 POPE  117      48.446 117.120  71.594  1.00  0.00           O
ATOM   8986  C1  POPE  117      48.686 118.470  69.084  1.00  0.00           C
ATOM   8989  C2  POPE  117      47.666 117.529  68.394  1.00  0.00           C
ATOM   8991  O21 POPE  117      48.076 117.310  67.024  1.00  0.00           O
ATOM   8992  C21 POPE  117      48.855 116.259  66.864  1.00  0.00           C
ATOM   8993  O22 POPE  117      49.226 115.499  67.734  1.00  0.00           O
ATOM   8994  C22 POPE  117      49.306 116.180  65.404  1.00  0.00           C
ATOM   8997  C3  POPE  117      46.246 118.140  68.364  1.00  0.00           C
ATOM   9000  O31 POPE  117      45.386 117.319  67.554  1.00  0.00           O
ATOM   9001  C31 POPE  117      45.066 117.810  66.364  1.00  0.00           C
ATOM   9002  O32 POPE  117      45.225 118.969  66.004  1.00  0.00           O
ATOM   9003  C32 POPE  117      44.366 116.749  65.524  1.00  0.00           C
ATOM   9006  C23 POPE  117      50.196 114.950  65.064  1.00  0.00           C
ATOM   9009  C24 POPE  117      51.056 115.180  63.804  1.00  0.00           C
ATOM   9012  C25 POPE  117      51.066 114.010  62.794  1.00  0.00           C
ATOM   9015  C26 POPE  117      49.796 113.979  61.934  1.00  0.00           C
ATOM   9018  C27 POPE  117      49.856 112.999  60.744  1.00  0.00           C
ATOM   9021  C28 POPE  117      48.566 112.950  59.874  1.00  0.00           C
ATOM   9024  C29 POPE  117      47.366 112.339  60.574  1.00  0.00           C
ATOM   9026 0C21 POPE  117      46.196 112.020  59.984  1.00  0.00           C
ATOM   9028 1C21 POPE  117      45.856 112.229  58.534  1.00  0.00           C
ATOM   9031 2C21 POPE  117      46.286 111.040  57.654  1.00  0.00           C
ATOM   9034 3C21 POPE  117      46.085 111.309  56.154  1.00  0.00           C
ATOM   9037 4C21 POPE  117      46.615 110.160  55.284  1.00  0.00           C
ATOM   9040 5C21 POPE  117      46.566 110.429  53.764  1.00  0.00           C
ATOM   9043 6C21 POPE  117      45.155 110.730  53.234  1.00  0.00           C
ATOM   9046 7C21 POPE  117      45.066 110.549  51.714  1.00  0.00           C
ATOM   9049 8C21 POPE  117      43.725 110.979  51.114  1.00  0.00           C
ATOM   9053  C33 POPE  117      45.216 116.209  64.344  1.00  0.00           C
ATOM   9056  C34 POPE  117      44.406 115.249  63.454  1.00  0.00           C
ATOM   9059  C35 POPE  117      43.506 115.960  62.414  1.00  0.00           C
ATOM   9062  C36 POPE  117      44.066 115.990  60.984  1.00  0.00           C
ATOM   9065  C37 POPE  117      43.086 116.650  59.994  1.00  0.00           C
ATOM   9068  C38 POPE  117      43.636 116.749  58.554  1.00  0.00           C
ATOM   9071  C39 POPE  117      43.706 115.410  57.814  1.00  0.00           C
ATOM   9074 0C31 POPE  117      42.376 114.980  57.184  1.00  0.00           C
ATOM   9077 1C31 POPE  117      42.446 113.549  56.634  1.00  0.00           C
ATOM   9080 2C31 POPE  117      41.216 113.140  55.804  1.00  0.00           C
ATOM   9083 3C31 POPE  117      41.256 113.639  54.364  1.00  0.00           C
ATOM   9086 4C31 POPE  117      40.066 113.119  53.544  1.00  0.00           C
ATOM   9089 5C31 POPE  117      40.146 113.490  52.064  1.00  0.00           C
ATOM   9092 6C31 POPE  117      38.916 113.020  51.274  1.00  0.00           C
ATOM   9096  NH3 POPE  118      53.756 130.249  71.024  1.00  0.00           N
ATOM   9100  C12 POPE  118      53.616 128.850  71.544  1.00  0.00           C
ATOM   9103  C11 POPE  118      54.366 127.880  70.614  1.00  0.00           C
ATOM   9106  P   POPE  118      54.876 125.330  70.354  1.00  0.00           P
ATOM   9107  O13 POPE  118      55.926 125.850  69.444  1.00  0.00           O
ATOM   9108  O14 POPE  118      55.346 124.348  71.374  1.00  0.00           O
ATOM   9109  O11 POPE  118      53.676 124.799  69.494  1.00  0.00           O
ATOM   9110  O12 POPE  118      54.276 126.570  71.134  1.00  0.00           O
ATOM   9111  C1  POPE  118      53.426 125.289  68.174  1.00  0.00           C
ATOM   9114  C2  POPE  118      52.335 124.399  67.514  1.00  0.00           C
ATOM   9116  O21 POPE  118      51.846 124.930  66.264  1.00  0.00           O
ATOM   9117  C21 POPE  118      52.666 124.939  65.224  1.00  0.00           C
ATOM   9118  O22 POPE  118      53.866 125.140  65.234  1.00  0.00           O
ATOM   9119  C22 POPE  118      51.885 124.430  63.994  1.00  0.00           C
ATOM   9122  C3  POPE  118      51.155 124.160  68.554  1.00  0.00           C
ATOM   9125  O31 POPE  118      49.846 123.669  68.134  1.00  0.00           O
ATOM   9126  C31 POPE  118      49.746 122.810  67.124  1.00  0.00           C
ATOM   9127  O32 POPE  118      50.656 122.439  66.424  1.00  0.00           O
ATOM   9128  C32 POPE  118      48.286 122.400  66.904  1.00  0.00           C
ATOM   9131  C23 POPE  118      52.515 124.699  62.604  1.00  0.00           C
ATOM   9134  C24 POPE  118      51.876 123.829  61.514  1.00  0.00           C
ATOM   9137  C25 POPE  118      51.126 124.600  60.414  1.00  0.00           C
ATOM   9140  C26 POPE  118      49.716 124.039  60.184  1.00  0.00           C
ATOM   9143  C27 POPE  118      48.966 124.660  58.994  1.00  0.00           C
ATOM   9146  C28 POPE  118      47.526 124.130  58.834  1.00  0.00           C
ATOM   9149  C29 POPE  118      47.466 122.669  58.434  1.00  0.00           C
ATOM   9151 0C21 POPE  118      46.776 122.130  57.404  1.00  0.00           C
ATOM   9153 1C21 POPE  118      45.896 122.869  56.434  1.00  0.00           C
ATOM   9156 2C21 POPE  118      44.416 122.889  56.874  1.00  0.00           C
ATOM   9159 3C21 POPE  118      43.506 121.930  56.084  1.00  0.00           C
ATOM   9162 4C21 POPE  118      42.206 121.619  56.854  1.00  0.00           C
ATOM   9165 5C21 POPE  118      41.015 121.200  55.984  1.00  0.00           C
ATOM   9168 6C21 POPE  118      41.295 120.059  55.004  1.00  0.00           C
ATOM   9171 7C21 POPE  118      40.015 119.480  54.384  1.00  0.00           C
ATOM   9174 8C21 POPE  118      40.266 118.510  53.224  1.00  0.00           C
ATOM   9178  C33 POPE  118      47.766 122.900  65.534  1.00  0.00           C
ATOM   9181  C34 POPE  118      46.836 121.939  64.784  1.00  0.00           C
ATOM   9184  C35 POPE  118      47.616 120.880  63.994  1.00  0.00           C
ATOM   9187  C36 POPE  118      46.755 120.229  62.904  1.00  0.00           C
ATOM   9190  C37 POPE  118      47.556 119.249  62.034  1.00  0.00           C
ATOM   9193  C38 POPE  118      46.906 118.979  60.674  1.00  0.00           C
ATOM   9196  C39 POPE  118      47.766 118.060  59.794  1.00  0.00           C
ATOM   9199 0C31 POPE  118      47.896 118.589  58.364  1.00  0.00           C
ATOM   9202 1C31 POPE  118      48.756 117.699  57.454  1.00  0.00           C
ATOM   9205 2C31 POPE  118      48.765 118.230  56.014  1.00  0.00           C
ATOM   9208 3C31 POPE  118      48.456 117.179  54.944  1.00  0.00           C
ATOM   9211 4C31 POPE  118      47.156 116.410  55.184  1.00  0.00           C
ATOM   9214 5C31 POPE  118      46.666 115.668  53.934  1.00  0.00           C
ATOM   9217 6C31 POPE  118      45.416 114.839  54.214  1.00  0.00           C
ATOM   9221  NH3 POPE  119      55.066 109.720  30.514  1.00  0.00           N
ATOM   9225  C12 POPE  119      55.786 110.210  29.284  1.00  0.00           C
ATOM   9228  C11 POPE  119      57.186 109.620  29.154  1.00  0.00           C
ATOM   9231  P   POPE  119      59.026 111.240  28.214  1.00  0.00           P
ATOM   9232  O13 POPE  119      60.085 110.529  28.954  1.00  0.00           O
ATOM   9233  O14 POPE  119      59.385 111.679  26.844  1.00  0.00           O
ATOM   9234  O11 POPE  119      58.426 112.419  29.054  1.00  0.00           O
ATOM   9235  O12 POPE  119      57.846 110.199  28.024  1.00  0.00           O
ATOM   9236  C1  POPE  119      59.296 113.210  29.894  1.00  0.00           C
ATOM   9239  C2  POPE  119      58.566 113.460  31.224  1.00  0.00           C
ATOM   9241  O21 POPE  119      59.326 114.259  32.144  1.00  0.00           O
ATOM   9242  C21 POPE  119      60.105 113.630  33.024  1.00  0.00           C
ATOM   9243  O22 POPE  119      60.806 112.669  32.794  1.00  0.00           O
ATOM   9244  C22 POPE  119      59.896 114.290  34.394  1.00  0.00           C
ATOM   9247  C3  POPE  119      58.086 112.070  31.734  1.00  0.00           C
ATOM   9250  O31 POPE  119      57.766 112.020  33.124  1.00  0.00           O
ATOM   9251  C31 POPE  119      57.186 110.890  33.484  1.00  0.00           C
ATOM   9252  O32 POPE  119      56.626 110.099  32.734  1.00  0.00           O
ATOM   9253  C32 POPE  119      57.256 110.799  34.984  1.00  0.00           C
ATOM   9256  C23 POPE  119      61.136 114.380  35.314  1.00  0.00           C
ATOM   9259  C24 POPE  119      60.696 114.450  36.794  1.00  0.00           C
ATOM   9262  C25 POPE  119      61.706 115.079  37.754  1.00  0.00           C
ATOM   9265  C26 POPE  119      61.076 115.280  39.144  1.00  0.00           C
ATOM   9268  C27 POPE  119      61.986 115.990  40.154  1.00  0.00           C
ATOM   9271  C28 POPE  119      61.256 116.189  41.504  1.00  0.00           C
ATOM   9274  C29 POPE  119      62.176 116.720  42.574  1.00  0.00           C
ATOM   9276 0C21 POPE  119      62.585 116.069  43.684  1.00  0.00           C
ATOM   9278 1C21 POPE  119      62.256 114.650  44.084  1.00  0.00           C
ATOM   9281 2C21 POPE  119      61.186 114.579  45.194  1.00  0.00           C
ATOM   9284 3C21 POPE  119      61.116 113.210  45.884  1.00  0.00           C
ATOM   9287 4C21 POPE  119      59.856 113.098  46.764  1.00  0.00           C
ATOM   9290 5C21 POPE  119      60.045 112.350  48.084  1.00  0.00           C
ATOM   9293 6C21 POPE  119      60.056 110.809  47.984  1.00  0.00           C
ATOM   9296 7C21 POPE  119      59.546 110.149  49.284  1.00  0.00           C
ATOM   9299 8C21 POPE  119      59.765 108.639  49.334  1.00  0.00           C
ATOM   9303  C33 POPE  119      58.585 110.280  35.554  1.00  0.00           C
ATOM   9306  C34 POPE  119      58.335 109.720  36.964  1.00  0.00           C
ATOM   9309  C35 POPE  119      59.596 109.590  37.814  1.00  0.00           C
ATOM   9312  C36 POPE  119      60.606 108.579  37.264  1.00  0.00           C
ATOM   9315  C37 POPE  119      61.815 108.470  38.184  1.00  0.00           C
ATOM   9318  C38 POPE  119      62.916 107.609  37.584  1.00  0.00           C
ATOM   9321  C39 POPE  119      64.285 107.780  38.254  1.00  0.00           C
ATOM   9324 0C31 POPE  119      64.316 107.249  39.694  1.00  0.00           C
ATOM   9327 1C31 POPE  119      65.615 107.620  40.424  1.00  0.00           C
ATOM   9330 2C31 POPE  119      65.605 107.160  41.884  1.00  0.00           C
ATOM   9333 3C31 POPE  119      66.855 107.609  42.654  1.00  0.00           C
ATOM   9336 4C31 POPE  119      66.795 107.229  44.134  1.00  0.00           C
ATOM   9339 5C31 POPE  119      67.746 108.090  44.974  1.00  0.00           C
ATOM   9342 6C31 POPE  119      67.706 107.749  46.464  1.00  0.00           C
ATOM   9346  NH3 POPE  120      40.225  89.640  71.754  1.00  0.00           N
ATOM   9350  C12 POPE  120      40.716  89.259  73.124  1.00  0.00           C
ATOM   9353  C11 POPE  120      40.835  87.749  73.294  1.00  0.00           C
ATOM   9356  P   POPE  120      41.126  86.150  75.374  1.00  0.00           P
ATOM   9357  O13 POPE  120      42.026  86.089  76.544  1.00  0.00           O
ATOM   9358  O14 POPE  120      39.655  86.119  75.574  1.00  0.00           O
ATOM   9359  O11 POPE  120      41.626  85.040  74.384  1.00  0.00           O
ATOM   9360  O12 POPE  120      41.496  87.459  74.534  1.00  0.00           O
ATOM   9361  C1  POPE  120      40.926  84.539  73.244  1.00  0.00           C
ATOM   9364  C2  POPE  120      41.956  83.960  72.254  1.00  0.00           C
ATOM   9366  O21 POPE  120      41.425  84.039  70.914  1.00  0.00           O
ATOM   9367  C21 POPE  120      41.685  83.180  69.964  1.00  0.00           C
ATOM   9368  O22 POPE  120      42.316  82.140  70.034  1.00  0.00           O
ATOM   9369  C22 POPE  120      41.106  83.750  68.654  1.00  0.00           C
ATOM   9372  C3  POPE  120      42.515  82.599  72.804  1.00  0.00           C
ATOM   9375  O31 POPE  120      43.905  82.410  72.444  1.00  0.00           O
ATOM   9376  C31 POPE  120      44.296  81.130  72.464  1.00  0.00           C
ATOM   9377  O32 POPE  120      43.696  80.219  73.004  1.00  0.00           O
ATOM   9378  C32 POPE  120      45.596  81.010  71.664  1.00  0.00           C
ATOM   9381  C23 POPE  120      41.026  82.740  67.484  1.00  0.00           C
ATOM   9384  C24 POPE  120      40.286  83.320  66.254  1.00  0.00           C
ATOM   9387  C25 POPE  120      41.225  84.020  65.274  1.00  0.00           C
ATOM   9390  C26 POPE  120      41.876  83.049  64.284  1.00  0.00           C
ATOM   9393  C27 POPE  120      43.265  83.549  63.904  1.00  0.00           C
ATOM   9396  C28 POPE  120      43.886  82.760  62.754  1.00  0.00           C
ATOM   9399  C29 POPE  120      45.396  82.780  62.764  1.00  0.00           C
ATOM   9401 0C21 POPE  120      46.196  82.609  61.704  1.00  0.00           C
ATOM   9403 1C21 POPE  120      45.756  82.369  60.274  1.00  0.00           C
ATOM   9406 2C21 POPE  120      46.646  83.140  59.284  1.00  0.00           C
ATOM   9409 3C21 POPE  120      46.386  84.660  59.254  1.00  0.00           C
ATOM   9412 4C21 POPE  120      47.186  85.380  58.164  1.00  0.00           C
ATOM   9415 5C21 POPE  120      46.526  85.350  56.774  1.00  0.00           C
ATOM   9418 6C21 POPE  120      45.565  86.530  56.534  1.00  0.00           C
ATOM   9421 7C21 POPE  120      44.826  86.419  55.194  1.00  0.00           C
ATOM   9424 8C21 POPE  120      43.866  87.590  54.954  1.00  0.00           C
ATOM   9428  C33 POPE  120      45.896  79.549  71.254  1.00  0.00           C
ATOM   9431  C34 POPE  120      46.936  79.410  70.134  1.00  0.00           C
ATOM   9434  C35 POPE  120      46.615  80.149  68.814  1.00  0.00           C
ATOM   9437  C36 POPE  120      47.265  79.490  67.594  1.00  0.00           C
ATOM   9440  C37 POPE  120      46.486  79.689  66.274  1.00  0.00           C
ATOM   9443  C38 POPE  120      47.316  79.320  65.034  1.00  0.00           C
ATOM   9446  C39 POPE  120      48.226  80.470  64.584  1.00  0.00           C
ATOM   9449 0C31 POPE  120      49.515  80.040  63.864  1.00  0.00           C
ATOM   9452 1C31 POPE  120      50.376  81.250  63.464  1.00  0.00           C
ATOM   9455 2C31 POPE  120      51.876  80.949  63.344  1.00  0.00           C
ATOM   9458 3C31 POPE  120      52.276  80.429  61.964  1.00  0.00           C
ATOM   9461 4C31 POPE  120      53.786  80.289  61.764  1.00  0.00           C
ATOM   9464 5C31 POPE  120      54.126  79.900  60.314  1.00  0.00           C
ATOM   9467 6C31 POPE  120      55.635  79.810  60.034  1.00  0.00           C
ATOM   9471  NH3 POPE  121      95.765  67.499  70.514  1.00  0.00           N
ATOM   9475  C12 POPE  121      94.356  68.000  70.534  1.00  0.00           C
ATOM   9478  C11 POPE  121      93.355  66.840  70.664  1.00  0.00           C
ATOM   9481  P   POPE  121      91.035  68.090  70.994  1.00  0.00           P
ATOM   9482  O13 POPE  121      91.726  69.009  71.934  1.00  0.00           O
ATOM   9483  O14 POPE  121      89.976  67.210  71.544  1.00  0.00           O
ATOM   9484  O11 POPE  121      90.445  69.049  69.884  1.00  0.00           O
ATOM   9485  O12 POPE  121      92.085  67.240  70.194  1.00  0.00           O
ATOM   9486  C1  POPE  121      91.035  69.259  68.604  1.00  0.00           C
ATOM   9489  C2  POPE  121      90.275  68.439  67.544  1.00  0.00           C
ATOM   9491  O21 POPE  121      91.045  68.259  66.324  1.00  0.00           O
ATOM   9492  C21 POPE  121      91.746  67.109  66.414  1.00  0.00           C
ATOM   9493  O22 POPE  121      92.465  66.810  67.344  1.00  0.00           O
ATOM   9494  C22 POPE  121      91.275  66.179  65.314  1.00  0.00           C
ATOM   9497  C3  POPE  121      88.904  69.070  67.154  1.00  0.00           C
ATOM   9500  O31 POPE  121      88.656  68.859  65.744  1.00  0.00           O
ATOM   9501  C31 POPE  121      87.765  67.930  65.404  1.00  0.00           C
ATOM   9502  O32 POPE  121      86.975  67.369  66.144  1.00  0.00           O
ATOM   9503  C32 POPE  121      87.976  67.630  63.924  1.00  0.00           C
ATOM   9506  C23 POPE  121      92.385  65.189  64.924  1.00  0.00           C
ATOM   9509  C24 POPE  121      91.835  63.790  64.644  1.00  0.00           C
ATOM   9512  C25 POPE  121      92.346  63.219  63.334  1.00  0.00           C
ATOM   9515  C26 POPE  121      91.506  63.660  62.134  1.00  0.00           C
ATOM   9518  C27 POPE  121      92.245  63.340  60.834  1.00  0.00           C
ATOM   9521  C28 POPE  121      91.404  63.540  59.574  1.00  0.00           C
ATOM   9524  C29 POPE  121      92.355  63.720  58.424  1.00  0.00           C
ATOM   9526 0C21 POPE  121      92.674  62.840  57.464  1.00  0.00           C
ATOM   9528 1C21 POPE  121      92.115  61.450  57.244  1.00  0.00           C
ATOM   9531 2C21 POPE  121      92.105  61.059  55.744  1.00  0.00           C
ATOM   9534 3C21 POPE  121      93.446  61.310  55.034  1.00  0.00           C
ATOM   9537 4C21 POPE  121      93.596  60.660  53.654  1.00  0.00           C
ATOM   9540 5C21 POPE  121      94.895  61.110  52.954  1.00  0.00           C
ATOM   9543 6C21 POPE  121      94.686  62.280  51.964  1.00  0.00           C
ATOM   9546 7C21 POPE  121      95.765  63.370  52.034  1.00  0.00           C
ATOM   9549 8C21 POPE  121      95.636  64.420  50.924  1.00  0.00           C
ATOM   9553  C33 POPE  121      87.245  66.359  63.454  1.00  0.00           C
ATOM   9556  C34 POPE  121      87.605  66.049  62.004  1.00  0.00           C
ATOM   9559  C35 POPE  121      86.856  64.840  61.424  1.00  0.00           C
ATOM   9562  C36 POPE  121      87.146  64.719  59.924  1.00  0.00           C
ATOM   9565  C37 POPE  121      86.515  63.500  59.244  1.00  0.00           C
ATOM   9568  C38 POPE  121      86.856  63.489  57.744  1.00  0.00           C
ATOM   9571  C39 POPE  121      86.325  62.299  56.944  1.00  0.00           C
ATOM   9574 0C31 POPE  121      84.806  62.320  56.724  1.00  0.00           C
ATOM   9577 1C31 POPE  121      84.395  62.520  55.254  1.00  0.00           C
ATOM   9580 2C31 POPE  121      82.876  62.400  55.054  1.00  0.00           C
ATOM   9583 3C31 POPE  121      82.315  63.209  53.874  1.00  0.00           C
ATOM   9586 4C31 POPE  121      82.626  62.660  52.474  1.00  0.00           C
ATOM   9589 5C31 POPE  121      81.975  63.540  51.394  1.00  0.00           C
ATOM   9592 6C31 POPE  121      81.975  62.920  49.994  1.00  0.00           C
ATOM   9596  NH3 POPE  122      30.646 114.290  24.634  1.00  0.00           N
ATOM   9600  C12 POPE  122      29.876 115.560  24.834  1.00  0.00           C
ATOM   9603  C11 POPE  122      28.766 115.880  23.854  1.00  0.00           C
ATOM   9606  P   POPE  122      26.786 117.520  24.474  1.00  0.00           P
ATOM   9607  O13 POPE  122      26.396 118.530  23.484  1.00  0.00           O
ATOM   9608  O14 POPE  122      26.026 116.250  24.454  1.00  0.00           O
ATOM   9609  O11 POPE  122      26.816 118.130  25.924  1.00  0.00           O
ATOM   9610  O12 POPE  122      28.306 117.179  24.224  1.00  0.00           O
ATOM   9611  C1  POPE  122      26.916 117.319  27.084  1.00  0.00           C
ATOM   9614  C2  POPE  122      27.686 118.079  28.194  1.00  0.00           C
ATOM   9616  O21 POPE  122      28.076 117.090  29.154  1.00  0.00           O
ATOM   9617  C21 POPE  122      29.026 117.319  30.044  1.00  0.00           C
ATOM   9618  O22 POPE  122      29.626 118.359  30.224  1.00  0.00           O
ATOM   9619  C22 POPE  122      29.276 116.030  30.824  1.00  0.00           C
ATOM   9622  C3  POPE  122      26.776 119.210  28.764  1.00  0.00           C
ATOM   9625  O31 POPE  122      27.506 120.130  29.594  1.00  0.00           O
ATOM   9626  C31 POPE  122      27.326 120.000  30.904  1.00  0.00           C
ATOM   9627  O32 POPE  122      26.546 119.240  31.444  1.00  0.00           O
ATOM   9628  C32 POPE  122      28.296 120.939  31.614  1.00  0.00           C
ATOM   9631  C23 POPE  122      29.306 116.219  32.354  1.00  0.00           C
ATOM   9634  C24 POPE  122      29.376 114.850  33.024  1.00  0.00           C
ATOM   9637  C25 POPE  122      29.276 114.839  34.554  1.00  0.00           C
ATOM   9640  C26 POPE  122      28.956 113.410  35.014  1.00  0.00           C
ATOM   9643  C27 POPE  122      29.276 113.049  36.464  1.00  0.00           C
ATOM   9646  C28 POPE  122      28.956 111.560  36.704  1.00  0.00           C
ATOM   9649  C29 POPE  122      29.666 110.920  37.864  1.00  0.00           C
ATOM   9651 0C21 POPE  122      29.156 110.079  38.794  1.00  0.00           C
ATOM   9653 1C21 POPE  122      27.726 109.609  38.914  1.00  0.00           C
ATOM   9656 2C21 POPE  122      27.066 110.199  40.184  1.00  0.00           C
ATOM   9659 3C21 POPE  122      27.636 109.670  41.504  1.00  0.00           C
ATOM   9662 4C21 POPE  122      27.246 110.560  42.684  1.00  0.00           C
ATOM   9665 5C21 POPE  122      27.836 110.079  44.014  1.00  0.00           C
ATOM   9668 6C21 POPE  122      27.196 108.790  44.524  1.00  0.00           C
ATOM   9671 7C21 POPE  122      26.586 108.949  45.914  1.00  0.00           C
ATOM   9674 8C21 POPE  122      26.036 107.630  46.454  1.00  0.00           C
ATOM   9678  C33 POPE  122      28.556 120.460  33.054  1.00  0.00           C
ATOM   9681  C34 POPE  122      29.706 121.240  33.714  1.00  0.00           C
ATOM   9684  C35 POPE  122      29.806 120.949  35.214  1.00  0.00           C
ATOM   9687  C36 POPE  122      30.146 119.488  35.544  1.00  0.00           C
ATOM   9690  C37 POPE  122      29.806 119.139  37.004  1.00  0.00           C
ATOM   9693  C38 POPE  122      30.456 117.830  37.464  1.00  0.00           C
ATOM   9696  C39 POPE  122      29.476 116.810  38.064  1.00  0.00           C
ATOM   9699 0C31 POPE  122      28.886 117.220  39.414  1.00  0.00           C
ATOM   9702 1C31 POPE  122      28.416 115.990  40.194  1.00  0.00           C
ATOM   9705 2C31 POPE  122      27.716 116.309  41.514  1.00  0.00           C
ATOM   9708 3C31 POPE  122      27.346 115.009  42.244  1.00  0.00           C
ATOM   9711 4C31 POPE  122      26.456 115.219  43.474  1.00  0.00           C
ATOM   9714 5C31 POPE  122      26.066 113.890  44.124  1.00  0.00           C
ATOM   9717 6C31 POPE  122      25.066 114.060  45.264  1.00  0.00           C
ATOM   9721  NH3 POPE  123      77.186  62.700  31.314  1.00  0.00           N
ATOM   9725  C12 POPE  123      77.386  64.070  30.694  1.00  0.00           C
ATOM   9728  C11 POPE  123      78.876  64.390  30.514  1.00  0.00           C
ATOM   9731  P   POPE  123      80.056  66.729  30.354  1.00  0.00           P
ATOM   9732  O13 POPE  123      81.185  66.010  30.944  1.00  0.00           O
ATOM   9733  O14 POPE  123      80.386  67.670  29.254  1.00  0.00           O
ATOM   9734  O11 POPE  123      79.185  67.419  31.484  1.00  0.00           O
ATOM   9735  O12 POPE  123      79.066  65.610  29.794  1.00  0.00           O
ATOM   9736  C1  POPE  123      79.766  68.049  32.634  1.00  0.00           C
ATOM   9739  C2  POPE  123      79.045  67.619  33.954  1.00  0.00           C
ATOM   9741  O21 POPE  123      79.986  67.530  35.034  1.00  0.00           O
ATOM   9742  C21 POPE  123      80.435  68.710  35.484  1.00  0.00           C
ATOM   9743  O22 POPE  123      79.996  69.789  35.164  1.00  0.00           O
ATOM   9744  C22 POPE  123      81.606  68.479  36.454  1.00  0.00           C
ATOM   9747  C3  POPE  123      78.365  66.229  33.794  1.00  0.00           C
ATOM   9750  O31 POPE  123      77.996  65.610  35.044  1.00  0.00           O
ATOM   9751  C31 POPE  123      76.865  66.070  35.584  1.00  0.00           C
ATOM   9752  O32 POPE  123      76.085  66.810  35.014  1.00  0.00           O
ATOM   9753  C32 POPE  123      76.755  65.529  37.014  1.00  0.00           C
ATOM   9756  C23 POPE  123      81.395  68.960  37.924  1.00  0.00           C
ATOM   9759  C24 POPE  123      82.076  67.970  38.894  1.00  0.00           C
ATOM   9762  C25 POPE  123      82.136  68.359  40.374  1.00  0.00           C
ATOM   9765  C26 POPE  123      82.756  67.240  41.234  1.00  0.00           C
ATOM   9768  C27 POPE  123      83.116  67.670  42.674  1.00  0.00           C
ATOM   9771  C28 POPE  123      83.736  66.530  43.534  1.00  0.00           C
ATOM   9774  C29 POPE  123      82.736  65.600  44.164  1.00  0.00           C
ATOM   9776 0C21 POPE  123      82.605  65.290  45.474  1.00  0.00           C
ATOM   9778 1C21 POPE  123      83.425  65.799  46.634  1.00  0.00           C
ATOM   9781 2C21 POPE  123      84.235  64.689  47.344  1.00  0.00           C
ATOM   9784 3C21 POPE  123      84.965  65.200  48.604  1.00  0.00           C
ATOM   9787 4C21 POPE  123      85.765  64.100  49.324  1.00  0.00           C
ATOM   9790 5C21 POPE  123      86.665  64.640  50.454  1.00  0.00           C
ATOM   9793 6C21 POPE  123      87.315  63.500  51.264  1.00  0.00           C
ATOM   9796 7C21 POPE  123      88.156  63.960  52.454  1.00  0.00           C
ATOM   9799 8C21 POPE  123      88.586  62.790  53.354  1.00  0.00           C
ATOM   9803  C33 POPE  123      75.316  65.600  37.584  1.00  0.00           C
ATOM   9806  C34 POPE  123      75.186  65.229  39.064  1.00  0.00           C
ATOM   9809  C35 POPE  123      75.496  63.760  39.384  1.00  0.00           C
ATOM   9812  C36 POPE  123      75.096  63.370  40.814  1.00  0.00           C
ATOM   9815  C37 POPE  123      75.405  61.899  41.124  1.00  0.00           C
ATOM   9818  C38 POPE  123      74.996  61.439  42.524  1.00  0.00           C
ATOM   9821  C39 POPE  123      75.236  59.939  42.734  1.00  0.00           C
ATOM   9824 0C31 POPE  123      75.066  59.479  44.184  1.00  0.00           C
ATOM   9827 1C31 POPE  123      75.196  57.959  44.354  1.00  0.00           C
ATOM   9830 2C31 POPE  123      75.056  57.540  45.824  1.00  0.00           C
ATOM   9833 3C31 POPE  123      74.645  56.080  46.014  1.00  0.00           C
ATOM   9836 4C31 POPE  123      74.346  55.770  47.494  1.00  0.00           C
ATOM   9839 5C31 POPE  123      73.835  54.349  47.704  1.00  0.00           C
ATOM   9842 6C31 POPE  123      73.486  54.060  49.164  1.00  0.00           C
ATOM   9846  NH3 POPE  124     110.335  87.030  25.914  1.00  0.00           N
ATOM   9850  C12 POPE  124     110.855  86.160  27.024  1.00  0.00           C
ATOM   9853  C11 POPE  124     112.326  86.419  27.374  1.00  0.00           C
ATOM   9856  P   POPE  124     114.115  85.610  29.084  1.00  0.00           P
ATOM   9857  O13 POPE  124     114.876  85.050  27.944  1.00  0.00           O
ATOM   9858  O14 POPE  124     114.576  86.880  29.694  1.00  0.00           O
ATOM   9859  O11 POPE  124     113.924  84.549  30.244  1.00  0.00           O
ATOM   9860  O12 POPE  124     112.605  85.759  28.604  1.00  0.00           O
ATOM   9861  C1  POPE  124     112.814  84.660  31.164  1.00  0.00           C
ATOM   9864  C2  POPE  124     113.265  84.790  32.644  1.00  0.00           C
ATOM   9866  O21 POPE  124     112.096  85.040  33.444  1.00  0.00           O
ATOM   9867  C21 POPE  124     111.415  84.080  34.074  1.00  0.00           C
ATOM   9868  O22 POPE  124     110.216  84.139  34.304  1.00  0.00           O
ATOM   9869  C22 POPE  124     112.276  82.900  34.534  1.00  0.00           C
ATOM   9872  C3  POPE  124     114.266  85.970  32.804  1.00  0.00           C
ATOM   9875  O31 POPE  124     114.776  86.069  34.154  1.00  0.00           O
ATOM   9876  C31 POPE  124     115.216  87.270  34.544  1.00  0.00           C
ATOM   9877  O32 POPE  124     115.145  88.289  33.874  1.00  0.00           O
ATOM   9878  C32 POPE  124     115.896  87.090  35.924  1.00  0.00           C
ATOM   9881  C23 POPE  124     111.606  82.059  35.644  1.00  0.00           C
ATOM   9884  C24 POPE  124     112.514  80.900  36.064  1.00  0.00           C
ATOM   9887  C25 POPE  124     112.026  80.090  37.274  1.00  0.00           C
ATOM   9890  C26 POPE  124     112.285  80.789  38.624  1.00  0.00           C
ATOM   9893  C27 POPE  124     112.175  79.820  39.814  1.00  0.00           C
ATOM   9896  C28 POPE  124     112.166  80.540  41.184  1.00  0.00           C
ATOM   9899  C29 POPE  124     110.776  81.030  41.494  1.00  0.00           C
ATOM   9901 0C21 POPE  124     110.154  80.979  42.684  1.00  0.00           C
ATOM   9903 1C21 POPE  124     110.725  80.540  44.004  1.00  0.00           C
ATOM   9906 2C21 POPE  124     109.895  81.150  45.154  1.00  0.00           C
ATOM   9909 3C21 POPE  124     110.256  80.600  46.554  1.00  0.00           C
ATOM   9912 4C21 POPE  124     109.165  80.919  47.604  1.00  0.00           C
ATOM   9915 5C21 POPE  124     109.456  82.210  48.374  1.00  0.00           C
ATOM   9918 6C21 POPE  124     110.154  81.980  49.724  1.00  0.00           C
ATOM   9921 7C21 POPE  124     110.776  83.259  50.304  1.00  0.00           C
ATOM   9924 8C21 POPE  124     111.376  83.070  51.704  1.00  0.00           C
ATOM   9928  C33 POPE  124     116.646  88.320  36.504  1.00  0.00           C
ATOM   9931  C34 POPE  124     117.654  87.960  37.604  1.00  0.00           C
ATOM   9934  C35 POPE  124     117.876  89.089  38.624  1.00  0.00           C
ATOM   9937  C36 POPE  124     116.945  88.969  39.834  1.00  0.00           C
ATOM   9940  C37 POPE  124     117.026  90.180  40.774  1.00  0.00           C
ATOM   9943  C38 POPE  124     116.105  90.109  42.014  1.00  0.00           C
ATOM   9946  C39 POPE  124     114.666  89.720  41.674  1.00  0.00           C
ATOM   9949 0C31 POPE  124     113.685  90.009  42.814  1.00  0.00           C
ATOM   9952 1C31 POPE  124     112.395  89.189  42.664  1.00  0.00           C
ATOM   9955 2C31 POPE  124     112.465  87.869  43.434  1.00  0.00           C
ATOM   9958 3C31 POPE  124     111.636  87.929  44.714  1.00  0.00           C
ATOM   9961 4C31 POPE  124     111.766  86.700  45.604  1.00  0.00           C
ATOM   9964 5C31 POPE  124     110.806  86.770  46.784  1.00  0.00           C
ATOM   9967 6C31 POPE  124     110.965  85.610  47.754  1.00  0.00           C
ATOM   9971  NH3 POPE  125      44.816 116.169  31.294  1.00  0.00           N
ATOM   9975  C12 POPE  125      43.916 117.369  31.464  1.00  0.00           C
ATOM   9978  C11 POPE  125      42.766 117.419  30.444  1.00  0.00           C
ATOM   9981  P   POPE  125      41.096 119.229  29.524  1.00  0.00           P
ATOM   9982  O13 POPE  125      41.596 120.570  29.134  1.00  0.00           O
ATOM   9983  O14 POPE  125      40.866 118.250  28.444  1.00  0.00           O
ATOM   9984  O11 POPE  125      39.765 119.380  30.364  1.00  0.00           O
ATOM   9985  O12 POPE  125      42.096 118.660  30.614  1.00  0.00           O
ATOM   9986  C1  POPE  125      39.426 118.520  31.464  1.00  0.00           C
ATOM   9989  C2  POPE  125      40.056 118.960  32.804  1.00  0.00           C
ATOM   9991  O21 POPE  125      39.296 118.449  33.924  1.00  0.00           O
ATOM   9992  C21 POPE  125      39.966 117.609  34.714  1.00  0.00           C
ATOM   9993  O22 POPE  125      41.046 117.109  34.434  1.00  0.00           O
ATOM   9994  C22 POPE  125      39.136 117.319  35.974  1.00  0.00           C
ATOM   9997  C3  POPE  125      40.105 120.499  32.954  1.00  0.00           C
ATOM  10000  O31 POPE  125      40.816 120.870  34.154  1.00  0.00           O
ATOM  10001  C31 POPE  125      40.105 121.250  35.204  1.00  0.00           C
ATOM  10002  O32 POPE  125      38.886 121.309  35.264  1.00  0.00           O
ATOM  10003  C32 POPE  125      41.046 121.479  36.384  1.00  0.00           C
ATOM  10006  C23 POPE  125      39.655 118.049  37.234  1.00  0.00           C
ATOM  10009  C24 POPE  125      38.806 117.780  38.494  1.00  0.00           C
ATOM  10012  C25 POPE  125      39.076 118.829  39.604  1.00  0.00           C
ATOM  10015  C26 POPE  125      38.515 118.449  40.984  1.00  0.00           C
ATOM  10018  C27 POPE  125      38.496 119.630  41.974  1.00  0.00           C
ATOM  10021  C28 POPE  125      39.006 119.299  43.404  1.00  0.00           C
ATOM  10024  C29 POPE  125      40.365 119.869  43.714  1.00  0.00           C
ATOM  10026 0C21 POPE  125      40.996 119.810  44.904  1.00  0.00           C
ATOM  10028 1C21 POPE  125      40.505 119.139  46.164  1.00  0.00           C
ATOM  10031 2C21 POPE  125      40.446 120.059  47.394  1.00  0.00           C
ATOM  10034 3C21 POPE  125      41.726 120.890  47.634  1.00  0.00           C
ATOM  10037 4C21 POPE  125      41.836 121.510  49.024  1.00  0.00           C
ATOM  10040 5C21 POPE  125      40.526 122.109  49.554  1.00  0.00           C
ATOM  10043 6C21 POPE  125      40.765 122.990  50.784  1.00  0.00           C
ATOM  10046 7C21 POPE  125      39.465 123.439  51.434  1.00  0.00           C
ATOM  10049 8C21 POPE  125      39.706 124.488  52.494  1.00  0.00           C
ATOM  10053  C33 POPE  125      40.326 122.039  37.634  1.00  0.00           C
ATOM  10056  C34 POPE  125      41.265 122.090  38.844  1.00  0.00           C
ATOM  10059  C35 POPE  125      40.565 122.570  40.124  1.00  0.00           C
ATOM  10062  C36 POPE  125      41.216 123.820  40.744  1.00  0.00           C
ATOM  10065  C37 POPE  125      42.416 123.470  41.634  1.00  0.00           C
ATOM  10068  C38 POPE  125      43.046 124.720  42.274  1.00  0.00           C
ATOM  10071  C39 POPE  125      44.446 124.469  42.854  1.00  0.00           C
ATOM  10074 0C31 POPE  125      44.506 123.479  44.024  1.00  0.00           C
ATOM  10077 1C31 POPE  125      45.956 123.340  44.524  1.00  0.00           C
ATOM  10080 2C31 POPE  125      46.196 122.179  45.504  1.00  0.00           C
ATOM  10083 3C31 POPE  125      47.696 121.910  45.704  1.00  0.00           C
ATOM  10086 4C31 POPE  125      48.196 122.100  47.144  1.00  0.00           C
ATOM  10089 5C31 POPE  125      49.736 122.130  47.194  1.00  0.00           C
ATOM  10092 6C31 POPE  125      50.295 122.179  48.614  1.00  0.00           C
ATOM  10096  NH3 POPE  126      56.036  21.740  19.974  1.00  0.00           N
ATOM  10100  C12 POPE  126      55.206  20.649  20.604  1.00  0.00           C
ATOM  10103  C11 POPE  126      53.696  20.730  20.294  1.00  0.00           C
ATOM  10106  P   POPE  126      51.466  19.480  20.954  1.00  0.00           P
ATOM  10107  O13 POPE  126      50.816  20.430  20.014  1.00  0.00           O
ATOM  10108  O14 POPE  126      51.076  18.050  20.914  1.00  0.00           O
ATOM  10109  O11 POPE  126      51.176  20.010  22.404  1.00  0.00           O
ATOM  10110  O12 POPE  126      53.036  19.580  20.834  1.00  0.00           O
ATOM  10111  C1  POPE  126      52.176  20.360  23.354  1.00  0.00           C
ATOM  10114  C2  POPE  126      51.936  19.650  24.694  1.00  0.00           C
ATOM  10116  O21 POPE  126      52.816  20.220  25.684  1.00  0.00           O
ATOM  10117  C21 POPE  126      52.186  20.830  26.704  1.00  0.00           C
ATOM  10118  O22 POPE  126      50.996  21.060  26.754  1.00  0.00           O
ATOM  10119  C22 POPE  126      53.226  21.160  27.794  1.00  0.00           C
ATOM  10122  C3  POPE  126      52.196  18.130  24.544  1.00  0.00           C
ATOM  10125  O31 POPE  126      51.806  17.440  25.754  1.00  0.00           O
ATOM  10126  C31 POPE  126      52.786  17.090  26.574  1.00  0.00           C
ATOM  10127  O32 POPE  126      53.975  17.080  26.294  1.00  0.00           O
ATOM  10128  C32 POPE  126      52.156  16.770  27.934  1.00  0.00           C
ATOM  10131  C23 POPE  126      52.626  21.830  29.064  1.00  0.00           C
ATOM  10134  C24 POPE  126      53.556  21.720  30.304  1.00  0.00           C
ATOM  10137  C25 POPE  126      54.266  23.010  30.764  1.00  0.00           C
ATOM  10140  C26 POPE  126      53.655  23.710  31.984  1.00  0.00           C
ATOM  10143  C27 POPE  126      54.666  24.590  32.744  1.00  0.00           C
ATOM  10146  C28 POPE  126      54.086  25.520  33.834  1.00  0.00           C
ATOM  10149  C29 POPE  126      53.166  24.810  34.814  1.00  0.00           C
ATOM  10151 0C21 POPE  126      53.246  24.760  36.154  1.00  0.00           C
ATOM  10153 1C21 POPE  126      54.276  25.380  37.064  1.00  0.00           C
ATOM  10156 2C21 POPE  126      53.696  26.420  38.064  1.00  0.00           C
ATOM  10159 3C21 POPE  126      54.066  26.160  39.534  1.00  0.00           C
ATOM  10162 4C21 POPE  126      55.346  26.870  39.994  1.00  0.00           C
ATOM  10165 5C21 POPE  126      55.105  28.320  40.444  1.00  0.00           C
ATOM  10168 6C21 POPE  126      56.405  29.090  40.694  1.00  0.00           C
ATOM  10171 7C21 POPE  126      56.126  30.530  41.144  1.00  0.00           C
ATOM  10174 8C21 POPE  126      57.346  31.450  41.084  1.00  0.00           C
ATOM  10178  C33 POPE  126      53.046  17.140  29.144  1.00  0.00           C
ATOM  10181  C34 POPE  126      52.316  18.030  30.164  1.00  0.00           C
ATOM  10184  C35 POPE  126      53.106  18.220  31.474  1.00  0.00           C
ATOM  10187  C36 POPE  126      53.396  16.870  32.144  1.00  0.00           C
ATOM  10190  C37 POPE  126      53.536  16.910  33.674  1.00  0.00           C
ATOM  10193  C38 POPE  126      52.865  15.680  34.304  1.00  0.00           C
ATOM  10196  C39 POPE  126      53.536  15.150  35.574  1.00  0.00           C
ATOM  10199 0C31 POPE  126      53.486  16.130  36.754  1.00  0.00           C
ATOM  10202 1C31 POPE  126      53.916  15.430  38.044  1.00  0.00           C
ATOM  10205 2C31 POPE  126      53.765  16.320  39.284  1.00  0.00           C
ATOM  10208 3C31 POPE  126      54.066  15.550  40.574  1.00  0.00           C
ATOM  10211 4C31 POPE  126      53.616  16.310  41.824  1.00  0.00           C
ATOM  10214 5C31 POPE  126      53.795  15.480  43.104  1.00  0.00           C
ATOM  10217 6C31 POPE  126      53.256  16.180  44.344  1.00  0.00           C
ATOM  10221  NH3 POPE  127      85.936  20.030  66.274  1.00  0.00           N
ATOM  10225  C12 POPE  127      85.936  18.560  66.624  1.00  0.00           C
ATOM  10228  C11 POPE  127      84.546  17.950  66.954  1.00  0.00           C
ATOM  10231  P   POPE  127      84.865  15.440  66.134  1.00  0.00           P
ATOM  10232  O13 POPE  127      86.236  15.530  66.704  1.00  0.00           O
ATOM  10233  O14 POPE  127      83.955  14.530  66.844  1.00  0.00           O
ATOM  10234  O11 POPE  127      84.935  14.980  64.624  1.00  0.00           O
ATOM  10235  O12 POPE  127      84.204  16.880  66.064  1.00  0.00           O
ATOM  10236  C1  POPE  127      85.386  15.900  63.614  1.00  0.00           C
ATOM  10239  C2  POPE  127      84.266  16.149  62.584  1.00  0.00           C
ATOM  10241  O21 POPE  127      84.836  16.980  61.564  1.00  0.00           O
ATOM  10242  C21 POPE  127      85.135  16.340  60.444  1.00  0.00           C
ATOM  10243  O22 POPE  127      85.236  15.120  60.344  1.00  0.00           O
ATOM  10244  C22 POPE  127      85.216  17.399  59.344  1.00  0.00           C
ATOM  10247  C3  POPE  127      83.005  16.850  63.184  1.00  0.00           C
ATOM  10250  O31 POPE  127      82.486  17.860  62.324  1.00  0.00           O
ATOM  10251  C31 POPE  127      81.564  17.680  61.384  1.00  0.00           C
ATOM  10252  O32 POPE  127      81.215  18.550  60.604  1.00  0.00           O
ATOM  10253  C32 POPE  127      80.765  16.360  61.474  1.00  0.00           C
ATOM  10256  C23 POPE  127      85.135  16.860  57.904  1.00  0.00           C
ATOM  10259  C24 POPE  127      86.385  16.140  57.414  1.00  0.00           C
ATOM  10262  C25 POPE  127      86.215  15.680  55.964  1.00  0.00           C
ATOM  10265  C26 POPE  127      86.835  16.640  54.934  1.00  0.00           C
ATOM  10268  C27 POPE  127      86.776  16.040  53.524  1.00  0.00           C
ATOM  10271  C28 POPE  127      87.435  16.930  52.464  1.00  0.00           C
ATOM  10274  C29 POPE  127      87.206  16.360  51.084  1.00  0.00           C
ATOM  10276 0C21 POPE  127      87.136  17.050  49.934  1.00  0.00           C
ATOM  10278 1C21 POPE  127      87.336  18.530  49.774  1.00  0.00           C
ATOM  10281 2C21 POPE  127      86.196  19.260  49.024  1.00  0.00           C
ATOM  10284 3C21 POPE  127      86.716  20.600  48.484  1.00  0.00           C
ATOM  10287 4C21 POPE  127      85.676  21.550  47.894  1.00  0.00           C
ATOM  10290 5C21 POPE  127      86.355  22.830  47.384  1.00  0.00           C
ATOM  10293 6C21 POPE  127      85.405  23.990  47.094  1.00  0.00           C
ATOM  10296 7C21 POPE  127      86.166  25.260  46.694  1.00  0.00           C
ATOM  10299 8C21 POPE  127      85.275  26.500  46.514  1.00  0.00           C
ATOM  10303  C33 POPE  127      81.424  15.010  61.104  1.00  0.00           C
ATOM  10306  C34 POPE  127      80.314  14.050  60.644  1.00  0.00           C
ATOM  10309  C35 POPE  127      80.594  12.560  60.844  1.00  0.00           C
ATOM  10312  C36 POPE  127      79.255  11.810  60.874  1.00  0.00           C
ATOM  10315  C37 POPE  127      79.345  10.290  60.994  1.00  0.00           C
ATOM  10318  C38 POPE  127      78.515   9.600  59.904  1.00  0.00           C
ATOM  10321  C39 POPE  127      79.215   9.590  58.544  1.00  0.00           C
ATOM  10324 0C31 POPE  127      78.316   9.020  57.434  1.00  0.00           C
ATOM  10327 1C31 POPE  127      79.045   9.060  56.094  1.00  0.00           C
ATOM  10330 2C31 POPE  127      78.335   8.280  54.974  1.00  0.00           C
ATOM  10333 3C31 POPE  127      79.126   8.300  53.654  1.00  0.00           C
ATOM  10336 4C31 POPE  127      80.594   7.920  53.814  1.00  0.00           C
ATOM  10339 5C31 POPE  127      81.325   7.660  52.484  1.00  0.00           C
ATOM  10342 6C31 POPE  127      82.775   7.200  52.674  1.00  0.00           C
ATOM  10346  NH3 POPE  128      97.215 118.350  73.344  1.00  0.00           N
ATOM  10350  C12 POPE  128      98.565 117.910  72.854  1.00  0.00           C
ATOM  10353  C11 POPE  128      99.475 119.060  72.434  1.00  0.00           C
ATOM  10356  P   POPE  128     101.796 119.559  71.484  1.00  0.00           P
ATOM  10357  O13 POPE  128     101.545 120.840  72.164  1.00  0.00           O
ATOM  10358  O14 POPE  128     103.136 118.949  71.594  1.00  0.00           O
ATOM  10359  O11 POPE  128     101.346 119.640  69.964  1.00  0.00           O
ATOM  10360  O12 POPE  128     100.746 118.510  72.044  1.00  0.00           O
ATOM  10361  C1  POPE  128     101.805 118.719  68.984  1.00  0.00           C
ATOM  10364  C2  POPE  128     101.585 119.290  67.554  1.00  0.00           C
ATOM  10366  O21 POPE  128     102.346 118.530  66.604  1.00  0.00           O
ATOM  10367  C21 POPE  128     101.956 117.280  66.464  1.00  0.00           C
ATOM  10368  O22 POPE  128     100.835 116.860  66.674  1.00  0.00           O
ATOM  10369  C22 POPE  128     103.186 116.440  66.184  1.00  0.00           C
ATOM  10372  C3  POPE  128     102.035 120.770  67.434  1.00  0.00           C
ATOM  10375  O31 POPE  128     101.376 121.440  66.344  1.00  0.00           O
ATOM  10376  C31 POPE  128     101.585 121.040  65.094  1.00  0.00           C
ATOM  10377  O32 POPE  128     100.695 120.880  64.284  1.00  0.00           O
ATOM  10378  C32 POPE  128     103.066 120.949  64.714  1.00  0.00           C
ATOM  10381  C23 POPE  128     103.405 116.200  64.684  1.00  0.00           C
ATOM  10384  C24 POPE  128     104.855 115.770  64.414  1.00  0.00           C
ATOM  10387  C25 POPE  128     105.165 114.290  64.734  1.00  0.00           C
ATOM  10390  C26 POPE  128     104.795 113.390  63.554  1.00  0.00           C
ATOM  10393  C27 POPE  128     105.326 111.950  63.594  1.00  0.00           C
ATOM  10396  C28 POPE  128     105.314 111.250  62.214  1.00  0.00           C
ATOM  10399  C29 POPE  128     103.966 111.240  61.544  1.00  0.00           C
ATOM  10401 0C21 POPE  128     103.225 110.180  61.164  1.00  0.00           C
ATOM  10403 1C21 POPE  128     103.556 108.709  61.244  1.00  0.00           C
ATOM  10406 2C21 POPE  128     102.786 107.889  60.184  1.00  0.00           C
ATOM  10409 3C21 POPE  128     103.125 108.299  58.734  1.00  0.00           C
ATOM  10412 4C21 POPE  128     102.355 107.509  57.664  1.00  0.00           C
ATOM  10415 5C21 POPE  128     102.814 107.889  56.244  1.00  0.00           C
ATOM  10418 6C21 POPE  128     102.365 109.290  55.784  1.00  0.00           C
ATOM  10421 7C21 POPE  128     103.446 110.009  54.964  1.00  0.00           C
ATOM  10424 8C21 POPE  128     102.976 111.320  54.344  1.00  0.00           C
ATOM  10428  C33 POPE  128     103.186 120.700  63.194  1.00  0.00           C
ATOM  10431  C34 POPE  128     104.605 120.350  62.754  1.00  0.00           C
ATOM  10434  C35 POPE  128     104.596 119.299  61.644  1.00  0.00           C
ATOM  10437  C36 POPE  128     105.975 118.660  61.434  1.00  0.00           C
ATOM  10440  C37 POPE  128     105.886 117.360  60.634  1.00  0.00           C
ATOM  10443  C38 POPE  128     107.236 116.660  60.534  1.00  0.00           C
ATOM  10446  C39 POPE  128     108.005 116.988  59.254  1.00  0.00           C
ATOM  10449 0C31 POPE  128     109.356 116.270  59.234  1.00  0.00           C
ATOM  10452 1C31 POPE  128     110.065 116.479  57.904  1.00  0.00           C
ATOM  10455 2C31 POPE  128     111.455 115.829  57.844  1.00  0.00           C
ATOM  10458 3C31 POPE  128     112.115 116.040  56.484  1.00  0.00           C
ATOM  10461 4C31 POPE  128     111.446 115.210  55.364  1.00  0.00           C
ATOM  10464 5C31 POPE  128     110.936 116.069  54.194  1.00  0.00           C
ATOM  10467 6C31 POPE  128     110.326 115.229  53.074  1.00  0.00           C
ATOM  10471  NH3 POPE  129      12.786  20.880  68.324  1.00  0.00           N
ATOM  10475  C12 POPE  129      14.226  21.170  68.754  1.00  0.00           C
ATOM  10478  C11 POPE  129      15.086  21.950  67.714  1.00  0.00           C
ATOM  10481  P   POPE  129      17.566  22.990  67.424  1.00  0.00           P
ATOM  10482  O13 POPE  129      18.036  24.090  68.294  1.00  0.00           O
ATOM  10483  O14 POPE  129      18.636  22.090  66.914  1.00  0.00           O
ATOM  10484  O11 POPE  129      16.766  23.590  66.204  1.00  0.00           O
ATOM  10485  O12 POPE  129      16.436  22.150  68.184  1.00  0.00           O
ATOM  10486  C1  POPE  129      16.706  22.819  64.994  1.00  0.00           C
ATOM  10489  C2  POPE  129      16.326  23.710  63.814  1.00  0.00           C
ATOM  10491  O21 POPE  129      16.746  23.040  62.614  1.00  0.00           O
ATOM  10492  C21 POPE  129      15.806  22.300  62.064  1.00  0.00           C
ATOM  10493  O22 POPE  129      14.696  22.090  62.534  1.00  0.00           O
ATOM  10494  C22 POPE  129      16.336  21.740  60.744  1.00  0.00           C
ATOM  10497  C3  POPE  129      17.056  25.070  63.904  1.00  0.00           C
ATOM  10500  O31 POPE  129      17.206  25.639  62.584  1.00  0.00           O
ATOM  10501  C31 POPE  129      16.116  26.080  62.004  1.00  0.00           C
ATOM  10502  O32 POPE  129      15.086  26.420  62.564  1.00  0.00           O
ATOM  10503  C32 POPE  129      16.336  25.990  60.514  1.00  0.00           C
ATOM  10506  C23 POPE  129      15.276  21.720  59.624  1.00  0.00           C
ATOM  10509  C24 POPE  129      15.696  20.870  58.404  1.00  0.00           C
ATOM  10512  C25 POPE  129      15.736  19.380  58.744  1.00  0.00           C
ATOM  10515  C26 POPE  129      16.356  18.460  57.694  1.00  0.00           C
ATOM  10518  C27 POPE  129      16.296  16.990  58.164  1.00  0.00           C
ATOM  10521  C28 POPE  129      16.476  16.020  56.994  1.00  0.00           C
ATOM  10524  C29 POPE  129      16.526  14.550  57.334  1.00  0.00           C
ATOM  10526 0C21 POPE  129      15.736  13.580  56.814  1.00  0.00           C
ATOM  10528 1C21 POPE  129      14.606  13.750  55.824  1.00  0.00           C
ATOM  10531 2C21 POPE  129      15.076  13.710  54.344  1.00  0.00           C
ATOM  10534 3C21 POPE  129      13.936  13.560  53.304  1.00  0.00           C
ATOM  10537 4C21 POPE  129      13.316  14.890  52.834  1.00  0.00           C
ATOM  10540 5C21 POPE  129      13.196  15.010  51.304  1.00  0.00           C
ATOM  10543 6C21 POPE  129      12.156  14.080  50.654  1.00  0.00           C
ATOM  10546 7C21 POPE  129      11.886  14.440  49.184  1.00  0.00           C
ATOM  10549 8C21 POPE  129      10.746  13.640  48.544  1.00  0.00           C
ATOM  10553  C33 POPE  129      15.316  26.830  59.744  1.00  0.00           C
ATOM  10556  C34 POPE  129      15.416  26.569  58.254  1.00  0.00           C
ATOM  10559  C35 POPE  129      16.696  27.120  57.634  1.00  0.00           C
ATOM  10562  C36 POPE  129      16.786  26.740  56.154  1.00  0.00           C
ATOM  10565  C37 POPE  129      17.146  27.950  55.304  1.00  0.00           C
ATOM  10568  C38 POPE  129      17.226  27.640  53.814  1.00  0.00           C
ATOM  10571  C39 POPE  129      18.636  27.190  53.414  1.00  0.00           C
ATOM  10574 0C31 POPE  129      18.836  27.140  51.904  1.00  0.00           C
ATOM  10577 1C31 POPE  129      20.236  27.590  51.454  1.00  0.00           C
ATOM  10580 2C31 POPE  129      20.246  27.880  49.954  1.00  0.00           C
ATOM  10583 3C31 POPE  129      21.396  28.760  49.454  1.00  0.00           C
ATOM  10586 4C31 POPE  129      20.906  29.610  48.274  1.00  0.00           C
ATOM  10589 5C31 POPE  129      21.976  30.149  47.334  1.00  0.00           C
ATOM  10592 6C31 POPE  129      21.346  30.950  46.194  1.00  0.00           C
ATOM  10596  NH3 POPE  130      49.756 123.499  28.574  1.00  0.00           N
ATOM  10600  C12 POPE  130      51.136 122.900  28.464  1.00  0.00           C
ATOM  10603  C11 POPE  130      51.116 121.380  28.664  1.00  0.00           C
ATOM  10606  P   POPE  130      52.925 119.790  29.734  1.00  0.00           P
ATOM  10607  O13 POPE  130      51.726 119.100  30.214  1.00  0.00           O
ATOM  10608  O14 POPE  130      54.016 118.999  29.114  1.00  0.00           O
ATOM  10609  O11 POPE  130      53.526 120.700  30.894  1.00  0.00           O
ATOM  10610  O12 POPE  130      52.466 120.900  28.704  1.00  0.00           O
ATOM  10611  C1  POPE  130      52.646 121.130  31.944  1.00  0.00           C
ATOM  10614  C2  POPE  130      53.396 122.170  32.794  1.00  0.00           C
ATOM  10616  O21 POPE  130      52.576 122.620  33.884  1.00  0.00           O
ATOM  10617  C21 POPE  130      52.616 121.860  34.954  1.00  0.00           C
ATOM  10618  O22 POPE  130      53.176 120.789  35.034  1.00  0.00           O
ATOM  10619  C22 POPE  130      51.926 122.609  36.104  1.00  0.00           C
ATOM  10622  C3  POPE  130      53.786 123.420  31.974  1.00  0.00           C
ATOM  10625  O31 POPE  130      54.796 124.189  32.654  1.00  0.00           O
ATOM  10626  C31 POPE  130      54.406 124.919  33.684  1.00  0.00           C
ATOM  10627  O32 POPE  130      53.265 125.260  33.944  1.00  0.00           O
ATOM  10628  C32 POPE  130      55.635 125.289  34.504  1.00  0.00           C
ATOM  10631  C23 POPE  130      51.916 121.840  37.454  1.00  0.00           C
ATOM  10634  C24 POPE  130      52.296 122.740  38.634  1.00  0.00           C
ATOM  10637  C25 POPE  130      53.816 122.950  38.744  1.00  0.00           C
ATOM  10640  C26 POPE  130      54.206 123.930  39.854  1.00  0.00           C
ATOM  10643  C27 POPE  130      55.736 124.030  39.954  1.00  0.00           C
ATOM  10646  C28 POPE  130      56.196 125.070  40.994  1.00  0.00           C
ATOM  10649  C29 POPE  130      57.706 125.130  40.974  1.00  0.00           C
ATOM  10651 0C21 POPE  130      58.515 125.160  42.044  1.00  0.00           C
ATOM  10653 1C21 POPE  130      58.096 125.180  43.484  1.00  0.00           C
ATOM  10656 2C21 POPE  130      59.175 124.740  44.494  1.00  0.00           C
ATOM  10659 3C21 POPE  130      60.565 125.339  44.264  1.00  0.00           C
ATOM  10662 4C21 POPE  130      61.556 125.099  45.414  1.00  0.00           C
ATOM  10665 5C21 POPE  130      61.475 126.169  46.504  1.00  0.00           C
ATOM  10668 6C21 POPE  130      62.585 126.049  47.554  1.00  0.00           C
ATOM  10671 7C21 POPE  130      62.646 127.280  48.474  1.00  0.00           C
ATOM  10674 8C21 POPE  130      63.446 127.039  49.754  1.00  0.00           C
ATOM  10678  C33 POPE  130      56.176 124.130  35.364  1.00  0.00           C
ATOM  10681  C34 POPE  130      57.536 124.469  35.994  1.00  0.00           C
ATOM  10684  C35 POPE  130      58.126 123.309  36.814  1.00  0.00           C
ATOM  10687  C36 POPE  130      59.446 123.660  37.534  1.00  0.00           C
ATOM  10690  C37 POPE  130      60.085 122.419  38.174  1.00  0.00           C
ATOM  10693  C38 POPE  130      61.376 122.690  38.964  1.00  0.00           C
ATOM  10696  C39 POPE  130      61.196 122.820  40.484  1.00  0.00           C
ATOM  10699 0C31 POPE  130      61.176 121.469  41.224  1.00  0.00           C
ATOM  10702 1C31 POPE  130      61.186 121.630  42.754  1.00  0.00           C
ATOM  10705 2C31 POPE  130      60.996 120.310  43.514  1.00  0.00           C
ATOM  10708 3C31 POPE  130      59.666 120.240  44.294  1.00  0.00           C
ATOM  10711 4C31 POPE  130      59.646 121.100  45.564  1.00  0.00           C
ATOM  10714 5C31 POPE  130      58.226 121.440  46.034  1.00  0.00           C
ATOM  10717 6C31 POPE  130      58.166 122.389  47.244  1.00  0.00           C
ATOM  10721  NH3 POPE  131     115.335  97.780  71.114  1.00  0.00           N
ATOM  10725  C12 POPE  131     116.474  98.630  70.614  1.00  0.00           C
ATOM  10728  C11 POPE  131     117.066  99.539  71.724  1.00  0.00           C
ATOM  10731  P   POPE  131     119.325 100.910  71.304  1.00  0.00           P
ATOM  10732  O13 POPE  131     119.506 102.270  71.844  1.00  0.00           O
ATOM  10733  O14 POPE  131     119.965  99.770  72.014  1.00  0.00           O
ATOM  10734  O11 POPE  131     119.855 100.910  69.784  1.00  0.00           O
ATOM  10735  O12 POPE  131     117.775 100.630  71.144  1.00  0.00           O
ATOM  10736  C1  POPE  131     119.296  99.829  69.034  1.00  0.00           C
ATOM  10739  C2  POPE  131     119.906  99.720  67.634  1.00  0.00           C
ATOM  10741  O21 POPE  131     119.025  98.870  66.894  1.00  0.00           O
ATOM  10742  C21 POPE  131     118.904  99.170  65.614  1.00  0.00           C
ATOM  10743  O22 POPE  131     119.465 100.099  65.054  1.00  0.00           O
ATOM  10744  C22 POPE  131     117.814  98.270  65.044  1.00  0.00           C
ATOM  10747  C3  POPE  131     121.346  99.150  67.664  1.00  0.00           C
ATOM  10750  O31 POPE  131     121.866  99.130  66.324  1.00  0.00           O
ATOM  10751  C31 POPE  131     122.425  98.009  65.934  1.00  0.00           C
ATOM  10752  O32 POPE  131     122.795  97.100  66.654  1.00  0.00           O
ATOM  10753  C32 POPE  131     122.446  98.009  64.394  1.00  0.00           C
ATOM  10756  C23 POPE  131     118.116  97.680  63.664  1.00  0.00           C
ATOM  10759  C24 POPE  131     116.805  97.160  63.054  1.00  0.00           C
ATOM  10762  C25 POPE  131     116.945  95.859  62.264  1.00  0.00           C
ATOM  10765  C26 POPE  131     116.105  95.859  60.974  1.00  0.00           C
ATOM  10768  C27 POPE  131     115.196  94.620  60.834  1.00  0.00           C
ATOM  10771  C28 POPE  131     114.426  94.549  59.494  1.00  0.00           C
ATOM  10774  C29 POPE  131     115.365  94.430  58.324  1.00  0.00           C
ATOM  10776 0C21 POPE  131     115.046  94.109  57.064  1.00  0.00           C
ATOM  10778 1C21 POPE  131     113.675  93.829  56.474  1.00  0.00           C
ATOM  10781 2C21 POPE  131     113.486  94.340  55.014  1.00  0.00           C
ATOM  10784 3C21 POPE  131     114.755  94.150  54.154  1.00  0.00           C
ATOM  10787 4C21 POPE  131     114.696  94.439  52.644  1.00  0.00           C
ATOM  10790 5C21 POPE  131     116.145  94.740  52.224  1.00  0.00           C
ATOM  10793 6C21 POPE  131     116.606  94.369  50.804  1.00  0.00           C
ATOM  10796 7C21 POPE  131     118.145  94.270  50.824  1.00  0.00           C
ATOM  10799 8C21 POPE  131     118.825  94.139  49.464  1.00  0.00           C
ATOM  10803  C33 POPE  131     123.285  96.860  63.794  1.00  0.00           C
ATOM  10806  C34 POPE  131     122.856  96.460  62.374  1.00  0.00           C
ATOM  10809  C35 POPE  131     123.225  97.419  61.234  1.00  0.00           C
ATOM  10812  C36 POPE  131     123.316  96.630  59.914  1.00  0.00           C
ATOM  10815  C37 POPE  131     123.456  97.480  58.644  1.00  0.00           C
ATOM  10818  C38 POPE  131     123.615  96.589  57.404  1.00  0.00           C
ATOM  10821  C39 POPE  131     123.405  97.319  56.064  1.00  0.00           C
ATOM  10824 0C31 POPE  131     123.446  96.340  54.884  1.00  0.00           C
ATOM  10827 1C31 POPE  131     122.915  96.950  53.574  1.00  0.00           C
ATOM  10830 2C31 POPE  131     122.926  95.929  52.414  1.00  0.00           C
ATOM  10833 3C31 POPE  131     121.936  96.259  51.294  1.00  0.00           C
ATOM  10836 4C31 POPE  131     122.136  97.649  50.664  1.00  0.00           C
ATOM  10839 5C31 POPE  131     121.236  97.869  49.434  1.00  0.00           C
ATOM  10842 6C31 POPE  131     121.285  99.310  48.914  1.00  0.00           C
ATOM  10846  NH3 POPE  132      48.106  23.350  22.084  1.00  0.00           N
ATOM  10850  C12 POPE  132      46.976  24.030  22.814  1.00  0.00           C
ATOM  10853  C11 POPE  132      45.656  23.940  22.044  1.00  0.00           C
ATOM  10856  P   POPE  132      43.356  24.310  23.224  1.00  0.00           P
ATOM  10857  O13 POPE  132      42.496  25.430  23.634  1.00  0.00           O
ATOM  10858  O14 POPE  132      42.776  23.350  22.254  1.00  0.00           O
ATOM  10859  O11 POPE  132      43.886  23.569  24.494  1.00  0.00           O
ATOM  10860  O12 POPE  132      44.726  24.840  22.644  1.00  0.00           O
ATOM  10861  C1  POPE  132      43.936  24.220  25.774  1.00  0.00           C
ATOM  10864  C2  POPE  132      44.045  23.120  26.864  1.00  0.00           C
ATOM  10866  O21 POPE  132      44.276  23.560  28.214  1.00  0.00           O
ATOM  10867  C21 POPE  132      44.236  24.819  28.544  1.00  0.00           C
ATOM  10868  O22 POPE  132      43.326  25.620  28.384  1.00  0.00           O
ATOM  10869  C22 POPE  132      45.616  25.149  29.104  1.00  0.00           C
ATOM  10872  C3  POPE  132      45.206  22.140  26.524  1.00  0.00           C
ATOM  10875  O31 POPE  132      45.026  20.849  27.114  1.00  0.00           O
ATOM  10876  C31 POPE  132      45.365  20.560  28.374  1.00  0.00           C
ATOM  10877  O32 POPE  132      44.876  19.600  28.964  1.00  0.00           O
ATOM  10878  C32 POPE  132      46.496  21.410  28.964  1.00  0.00           C
ATOM  10881  C23 POPE  132      45.866  26.650  28.984  1.00  0.00           C
ATOM  10884  C24 POPE  132      47.306  27.040  29.314  1.00  0.00           C
ATOM  10887  C25 POPE  132      47.486  27.430  30.794  1.00  0.00           C
ATOM  10890  C26 POPE  132      47.956  26.280  31.684  1.00  0.00           C
ATOM  10893  C27 POPE  132      48.426  26.810  33.044  1.00  0.00           C
ATOM  10896  C28 POPE  132      49.026  25.690  33.914  1.00  0.00           C
ATOM  10899  C29 POPE  132      49.986  26.250  34.924  1.00  0.00           C
ATOM  10901 0C21 POPE  132      49.776  26.420  36.234  1.00  0.00           C
ATOM  10903 1C21 POPE  132      48.515  26.080  36.974  1.00  0.00           C
ATOM  10906 2C21 POPE  132      48.786  25.900  38.474  1.00  0.00           C
ATOM  10909 3C21 POPE  132      49.746  24.730  38.784  1.00  0.00           C
ATOM  10912 4C21 POPE  132      49.826  24.430  40.284  1.00  0.00           C
ATOM  10915 5C21 POPE  132      50.776  25.360  41.054  1.00  0.00           C
ATOM  10918 6C21 POPE  132      50.466  25.370  42.554  1.00  0.00           C
ATOM  10921 7C21 POPE  132      51.615  25.890  43.424  1.00  0.00           C
ATOM  10924 8C21 POPE  132      51.295  25.779  44.924  1.00  0.00           C
ATOM  10928  C33 POPE  132      46.675  21.170  30.474  1.00  0.00           C
ATOM  10931  C34 POPE  132      47.906  21.860  31.084  1.00  0.00           C
ATOM  10934  C35 POPE  132      47.776  21.959  32.614  1.00  0.00           C
ATOM  10937  C36 POPE  132      49.045  21.610  33.404  1.00  0.00           C
ATOM  10940  C37 POPE  132      48.846  21.840  34.904  1.00  0.00           C
ATOM  10943  C38 POPE  132      49.826  21.060  35.804  1.00  0.00           C
ATOM  10946  C39 POPE  132      51.306  21.399  35.604  1.00  0.00           C
ATOM  10949 0C31 POPE  132      52.126  20.890  36.794  1.00  0.00           C
ATOM  10952 1C31 POPE  132      53.655  20.950  36.614  1.00  0.00           C
ATOM  10955 2C31 POPE  132      54.416  20.630  37.904  1.00  0.00           C
ATOM  10958 3C31 POPE  132      54.556  21.840  38.834  1.00  0.00           C
ATOM  10961 4C31 POPE  132      55.085  21.500  40.244  1.00  0.00           C
ATOM  10964 5C31 POPE  132      55.286  22.740  41.114  1.00  0.00           C
ATOM  10967 6C31 POPE  132      55.756  22.430  42.544  1.00  0.00           C
ATOM  10971  NH3 POPE  133      38.835  10.410  64.994  1.00  0.00           N
ATOM  10975  C12 POPE  133      39.526  11.190  63.904  1.00  0.00           C
ATOM  10978  C11 POPE  133      40.866  11.800  64.374  1.00  0.00           C
ATOM  10981  P   POPE  133      43.056  12.790  63.374  1.00  0.00           P
ATOM  10982  O13 POPE  133      43.256  13.670  64.544  1.00  0.00           O
ATOM  10983  O14 POPE  133      43.816  11.530  63.384  1.00  0.00           O
ATOM  10984  O11 POPE  133      43.326  13.620  62.044  1.00  0.00           O
ATOM  10985  O12 POPE  133      41.506  12.470  63.284  1.00  0.00           O
ATOM  10986  C1  POPE  133      42.236  14.120  61.254  1.00  0.00           C
ATOM  10989  C2  POPE  133      42.696  14.610  59.844  1.00  0.00           C
ATOM  10991  O21 POPE  133      41.506  14.720  59.044  1.00  0.00           O
ATOM  10992  C21 POPE  133      41.526  15.640  58.084  1.00  0.00           C
ATOM  10993  O22 POPE  133      42.515  16.229  57.694  1.00  0.00           O
ATOM  10994  C22 POPE  133      40.096  15.860  57.574  1.00  0.00           C
ATOM  10997  C3  POPE  133      43.756  13.620  59.244  1.00  0.00           C
ATOM  11000  O31 POPE  133      44.456  14.130  58.094  1.00  0.00           O
ATOM  11001  C31 POPE  133      44.446  13.560  56.894  1.00  0.00           C
ATOM  11002  O32 POPE  133      45.306  13.730  56.044  1.00  0.00           O
ATOM  11003  C32 POPE  133      43.176  12.760  56.574  1.00  0.00           C
ATOM  11006  C23 POPE  133      39.876  17.260  56.934  1.00  0.00           C
ATOM  11009  C24 POPE  133      38.406  17.680  56.934  1.00  0.00           C
ATOM  11012  C25 POPE  133      37.566  17.100  55.784  1.00  0.00           C
ATOM  11015  C26 POPE  133      37.596  17.930  54.494  1.00  0.00           C
ATOM  11018  C27 POPE  133      36.756  17.310  53.354  1.00  0.00           C
ATOM  11021  C28 POPE  133      36.416  18.319  52.244  1.00  0.00           C
ATOM  11024  C29 POPE  133      35.816  17.650  51.024  1.00  0.00           C
ATOM  11026 0C21 POPE  133      35.506  18.230  49.844  1.00  0.00           C
ATOM  11028 1C21 POPE  133      35.676  19.680  49.454  1.00  0.00           C
ATOM  11031 2C21 POPE  133      34.326  20.430  49.334  1.00  0.00           C
ATOM  11034 3C21 POPE  133      34.446  21.760  48.584  1.00  0.00           C
ATOM  11037 4C21 POPE  133      33.276  22.740  48.834  1.00  0.00           C
ATOM  11040 5C21 POPE  133      32.026  22.570  47.944  1.00  0.00           C
ATOM  11043 6C21 POPE  133      30.816  21.970  48.684  1.00  0.00           C
ATOM  11046 7C21 POPE  133      29.486  22.280  47.984  1.00  0.00           C
ATOM  11049 8C21 POPE  133      28.266  21.760  48.744  1.00  0.00           C
ATOM  11053  C33 POPE  133      43.386  11.240  56.704  1.00  0.00           C
ATOM  11056  C34 POPE  133      42.126  10.440  56.324  1.00  0.00           C
ATOM  11059  C35 POPE  133      42.276   8.950  56.674  1.00  0.00           C
ATOM  11062  C36 POPE  133      40.956   8.180  56.594  1.00  0.00           C
ATOM  11065  C37 POPE  133      41.166   6.660  56.694  1.00  0.00           C
ATOM  11068  C38 POPE  133      39.905   5.880  57.104  1.00  0.00           C
ATOM  11071  C39 POPE  133      38.675   6.150  56.224  1.00  0.00           C
ATOM  11074 0C31 POPE  133      38.856   5.730  54.764  1.00  0.00           C
ATOM  11077 1C31 POPE  133      37.506   5.780  54.024  1.00  0.00           C
ATOM  11080 2C31 POPE  133      37.606   5.540  52.514  1.00  0.00           C
ATOM  11083 3C31 POPE  133      36.226   5.410  51.854  1.00  0.00           C
ATOM  11086 4C31 POPE  133      35.246   6.530  52.254  1.00  0.00           C
ATOM  11089 5C31 POPE  133      33.975   6.550  51.394  1.00  0.00           C
ATOM  11092 6C31 POPE  133      32.886   7.470  51.944  1.00  0.00           C
ATOM  11096  NH3 POPE  134     101.376  54.900  71.264  1.00  0.00           N
ATOM  11100  C12 POPE  134     101.844  56.319  71.184  1.00  0.00           C
ATOM  11103  C11 POPE  134     100.765  57.360  71.594  1.00  0.00           C
ATOM  11106  P   POPE  134     102.514  59.300  71.254  1.00  0.00           P
ATOM  11107  O13 POPE  134     103.075  58.810  72.534  1.00  0.00           O
ATOM  11108  O14 POPE  134     102.514  60.760  71.014  1.00  0.00           O
ATOM  11109  O11 POPE  134     103.195  58.549  70.044  1.00  0.00           O
ATOM  11110  O12 POPE  134     101.035  58.700  71.154  1.00  0.00           O
ATOM  11111  C1  POPE  134     103.125  59.030  68.694  1.00  0.00           C
ATOM  11114  C2  POPE  134     101.766  58.750  67.974  1.00  0.00           C
ATOM  11116  O21 POPE  134     102.006  58.510  66.574  1.00  0.00           O
ATOM  11117  C21 POPE  134     102.395  57.299  66.244  1.00  0.00           C
ATOM  11118  O22 POPE  134     102.535  56.350  66.994  1.00  0.00           O
ATOM  11119  C22 POPE  134     102.765  57.320  64.754  1.00  0.00           C
ATOM  11122  C3  POPE  134     100.765  59.930  68.154  1.00  0.00           C
ATOM  11125  O31 POPE  134     100.135  60.290  66.894  1.00  0.00           O
ATOM  11126  C31 POPE  134     100.886  61.140  66.174  1.00  0.00           C
ATOM  11127  O32 POPE  134     101.735  61.889  66.624  1.00  0.00           O
ATOM  11128  C32 POPE  134     100.645  60.930  64.684  1.00  0.00           C
ATOM  11131  C23 POPE  134     102.756  55.930  64.074  1.00  0.00           C
ATOM  11134  C24 POPE  134     103.316  56.010  62.644  1.00  0.00           C
ATOM  11137  C25 POPE  134     102.336  56.549  61.594  1.00  0.00           C
ATOM  11140  C26 POPE  134     103.066  57.210  60.414  1.00  0.00           C
ATOM  11143  C27 POPE  134     102.136  57.670  59.284  1.00  0.00           C
ATOM  11146  C28 POPE  134     102.674  58.920  58.544  1.00  0.00           C
ATOM  11149  C29 POPE  134     102.336  58.939  57.074  1.00  0.00           C
ATOM  11151 0C21 POPE  134     101.844  59.970  56.354  1.00  0.00           C
ATOM  11153 1C21 POPE  134     101.545  61.360  56.844  1.00  0.00           C
ATOM  11156 2C21 POPE  134     101.474  62.410  55.704  1.00  0.00           C
ATOM  11159 3C21 POPE  134     100.046  62.700  55.214  1.00  0.00           C
ATOM  11162 4C21 POPE  134      99.956  63.689  54.044  1.00  0.00           C
ATOM  11165 5C21 POPE  134     100.356  63.069  52.684  1.00  0.00           C
ATOM  11168 6C21 POPE  134     100.014  63.960  51.484  1.00  0.00           C
ATOM  11171 7C21 POPE  134     100.396  63.300  50.144  1.00  0.00           C
ATOM  11174 8C21 POPE  134      99.876  64.060  48.914  1.00  0.00           C
ATOM  11178  C33 POPE  134     101.975  61.090  63.924  1.00  0.00           C
ATOM  11181  C34 POPE  134     101.875  61.000  62.394  1.00  0.00           C
ATOM  11184  C35 POPE  134     103.265  61.110  61.754  1.00  0.00           C
ATOM  11187  C36 POPE  134     103.376  62.200  60.674  1.00  0.00           C
ATOM  11190  C37 POPE  134     104.826  62.380  60.224  1.00  0.00           C
ATOM  11193  C38 POPE  134     105.205  63.810  59.814  1.00  0.00           C
ATOM  11196  C39 POPE  134     105.566  63.930  58.324  1.00  0.00           C
ATOM  11199 0C31 POPE  134     106.355  65.210  57.994  1.00  0.00           C
ATOM  11202 1C31 POPE  134     105.566  66.340  57.324  1.00  0.00           C
ATOM  11205 2C31 POPE  134     104.806  67.250  58.304  1.00  0.00           C
ATOM  11208 3C31 POPE  134     104.916  68.740  57.924  1.00  0.00           C
ATOM  11211 4C31 POPE  134     104.445  69.689  59.034  1.00  0.00           C
ATOM  11214 5C31 POPE  134     104.655  71.160  58.664  1.00  0.00           C
ATOM  11217 6C31 POPE  134     104.375  72.120  59.814  1.00  0.00           C
ATOM  11221  NH3 POPE  135      20.006 121.899  28.584  1.00  0.00           N
ATOM  11225  C12 POPE  135      20.916 121.490  27.474  1.00  0.00           C
ATOM  11228  C11 POPE  135      22.246 122.220  27.634  1.00  0.00           C
ATOM  11231  P   POPE  135      24.486 122.290  26.354  1.00  0.00           P
ATOM  11232  O13 POPE  135      25.296 121.380  25.514  1.00  0.00           O
ATOM  11233  O14 POPE  135      23.936 123.530  25.764  1.00  0.00           O
ATOM  11234  O11 POPE  135      25.206 122.620  27.724  1.00  0.00           O
ATOM  11235  O12 POPE  135      23.236 121.510  26.894  1.00  0.00           O
ATOM  11236  C1  POPE  135      25.366 123.979  28.144  1.00  0.00           C
ATOM  11239  C2  POPE  135      25.486 124.080  29.684  1.00  0.00           C
ATOM  11241  O21 POPE  135      24.606 125.140  30.094  1.00  0.00           O
ATOM  11242  C21 POPE  135      23.916 125.109  31.224  1.00  0.00           C
ATOM  11243  O22 POPE  135      23.276 126.079  31.624  1.00  0.00           O
ATOM  11244  C22 POPE  135      23.866 123.759  31.954  1.00  0.00           C
ATOM  11247  C3  POPE  135      26.936 124.369  30.164  1.00  0.00           C
ATOM  11250  O31 POPE  135      26.966 124.509  31.604  1.00  0.00           O
ATOM  11251  C31 POPE  135      28.116 125.009  32.094  1.00  0.00           C
ATOM  11252  O32 POPE  135      29.096 125.280  31.434  1.00  0.00           O
ATOM  11253  C32 POPE  135      27.956 125.169  33.614  1.00  0.00           C
ATOM  11256  C23 POPE  135      23.036 123.930  33.234  1.00  0.00           C
ATOM  11259  C24 POPE  135      22.986 122.719  34.154  1.00  0.00           C
ATOM  11262  C25 POPE  135      22.046 122.950  35.364  1.00  0.00           C
ATOM  11265  C26 POPE  135      22.726 123.540  36.604  1.00  0.00           C
ATOM  11268  C27 POPE  135      21.876 123.370  37.884  1.00  0.00           C
ATOM  11271  C28 POPE  135      22.596 123.779  39.184  1.00  0.00           C
ATOM  11274  C29 POPE  135      23.776 122.880  39.494  1.00  0.00           C
ATOM  11276 0C21 POPE  135      23.906 122.039  40.534  1.00  0.00           C
ATOM  11278 1C21 POPE  135      22.886 121.829  41.624  1.00  0.00           C
ATOM  11281 2C21 POPE  135      23.316 120.809  42.714  1.00  0.00           C
ATOM  11284 3C21 POPE  135      24.676 121.089  43.384  1.00  0.00           C
ATOM  11287 4C21 POPE  135      24.696 120.820  44.894  1.00  0.00           C
ATOM  11290 5C21 POPE  135      25.706 119.740  45.334  1.00  0.00           C
ATOM  11293 6C21 POPE  135      25.756 119.590  46.864  1.00  0.00           C
ATOM  11296 7C21 POPE  135      26.686 118.460  47.334  1.00  0.00           C
ATOM  11299 8C21 POPE  135      26.756 118.320  48.854  1.00  0.00           C
ATOM  11303  C33 POPE  135      29.146 125.890  34.304  1.00  0.00           C
ATOM  11306  C34 POPE  135      28.786 126.300  35.734  1.00  0.00           C
ATOM  11309  C35 POPE  135      29.796 127.240  36.414  1.00  0.00           C
ATOM  11312  C36 POPE  135      30.876 126.530  37.244  1.00  0.00           C
ATOM  11315  C37 POPE  135      31.475 127.490  38.294  1.00  0.00           C
ATOM  11318  C38 POPE  135      32.355 126.790  39.334  1.00  0.00           C
ATOM  11321  C39 POPE  135      32.866 127.770  40.404  1.00  0.00           C
ATOM  11324 0C31 POPE  135      33.216 127.090  41.734  1.00  0.00           C
ATOM  11327 1C31 POPE  135      33.675 128.070  42.824  1.00  0.00           C
ATOM  11330 2C31 POPE  135      34.076 127.339  44.114  1.00  0.00           C
ATOM  11333 3C31 POPE  135      34.566 128.249  45.244  1.00  0.00           C
ATOM  11336 4C31 POPE  135      33.436 128.859  46.094  1.00  0.00           C
ATOM  11339 5C31 POPE  135      33.986 129.689  47.264  1.00  0.00           C
ATOM  11342 6C31 POPE  135      32.896 130.208  48.214  1.00  0.00           C
ATOM  11346  NH3 POPE  136      46.636 102.030  29.594  1.00  0.00           N
ATOM  11350  C12 POPE  136      46.136 100.660  29.204  1.00  0.00           C
ATOM  11353  C11 POPE  136      44.946 100.149  30.034  1.00  0.00           C
ATOM  11356  P   POPE  136      43.925  97.710  30.364  1.00  0.00           P
ATOM  11357  O13 POPE  136      43.236  96.799  29.444  1.00  0.00           O
ATOM  11358  O14 POPE  136      45.006  97.059  31.124  1.00  0.00           O
ATOM  11359  O11 POPE  136      42.876  98.420  31.324  1.00  0.00           O
ATOM  11360  O12 POPE  136      44.536  98.890  29.494  1.00  0.00           O
ATOM  11361  C1  POPE  136      42.935  98.079  32.714  1.00  0.00           C
ATOM  11364  C2  POPE  136      42.046  98.960  33.654  1.00  0.00           C
ATOM  11366  O21 POPE  136      42.566  98.790  34.984  1.00  0.00           O
ATOM  11367  C21 POPE  136      42.356  97.609  35.564  1.00  0.00           C
ATOM  11368  O22 POPE  136      41.716  96.689  35.114  1.00  0.00           O
ATOM  11369  C22 POPE  136      43.046  97.590  36.924  1.00  0.00           C
ATOM  11372  C3  POPE  136      40.495  98.700  33.544  1.00  0.00           C
ATOM  11375  O31 POPE  136      39.835  98.960  34.804  1.00  0.00           O
ATOM  11376  C31 POPE  136      38.886  98.090  35.184  1.00  0.00           C
ATOM  11377  O32 POPE  136      38.346  97.270  34.454  1.00  0.00           O
ATOM  11378  C32 POPE  136      38.656  98.219  36.704  1.00  0.00           C
ATOM  11381  C23 POPE  136      42.076  97.310  38.084  1.00  0.00           C
ATOM  11384  C24 POPE  136      42.806  96.810  39.324  1.00  0.00           C
ATOM  11387  C25 POPE  136      41.946  96.969  40.564  1.00  0.00           C
ATOM  11390  C26 POPE  136      42.226  98.250  41.364  1.00  0.00           C
ATOM  11393  C27 POPE  136      40.936  99.020  41.714  1.00  0.00           C
ATOM  11396  C28 POPE  136      41.166 100.249  42.614  1.00  0.00           C
ATOM  11399  C29 POPE  136      41.696  99.880  43.974  1.00  0.00           C
ATOM  11401 0C21 POPE  136      40.986  99.790  45.104  1.00  0.00           C
ATOM  11403 1C21 POPE  136      39.506 100.029  45.244  1.00  0.00           C
ATOM  11406 2C21 POPE  136      39.166 101.530  45.394  1.00  0.00           C
ATOM  11409 3C21 POPE  136      39.896 102.229  46.554  1.00  0.00           C
ATOM  11412 4C21 POPE  136      39.446 103.680  46.764  1.00  0.00           C
ATOM  11415 5C21 POPE  136      38.085 103.790  47.474  1.00  0.00           C
ATOM  11418 6C21 POPE  136      37.736 105.240  47.814  1.00  0.00           C
ATOM  11421 7C21 POPE  136      36.446 105.380  48.624  1.00  0.00           C
ATOM  11424 8C21 POPE  136      36.166 106.840  49.034  1.00  0.00           C
ATOM  11428  C33 POPE  136      37.436  97.410  37.214  1.00  0.00           C
ATOM  11431  C34 POPE  136      37.526  96.980  38.694  1.00  0.00           C
ATOM  11434  C35 POPE  136      37.216  98.070  39.744  1.00  0.00           C
ATOM  11437  C36 POPE  136      36.276  97.570  40.864  1.00  0.00           C
ATOM  11440  C37 POPE  136      36.126  98.569  42.024  1.00  0.00           C
ATOM  11443  C38 POPE  136      34.736  98.610  42.694  1.00  0.00           C
ATOM  11446  C39 POPE  136      34.386  97.439  43.644  1.00  0.00           C
ATOM  11449 0C31 POPE  136      33.336  97.889  44.674  1.00  0.00           C
ATOM  11452 1C31 POPE  136      32.925  96.810  45.694  1.00  0.00           C
ATOM  11455 2C31 POPE  136      31.896  97.310  46.724  1.00  0.00           C
ATOM  11458 3C31 POPE  136      32.316  98.579  47.484  1.00  0.00           C
ATOM  11461 4C31 POPE  136      31.386  98.940  48.654  1.00  0.00           C
ATOM  11464 5C31 POPE  136      31.756 100.289  49.284  1.00  0.00           C
ATOM  11467 6C31 POPE  136      30.886 100.680  50.484  1.00  0.00           C
ATOM  11471  NH3 POPE  137       4.636  14.770  19.214  1.00  0.00           N
ATOM  11475  C12 POPE  137       4.606  14.630  20.714  1.00  0.00           C
ATOM  11478  C11 POPE  137       6.006  14.340  21.244  1.00  0.00           C
ATOM  11481  P   POPE  137       7.176  14.050  23.484  1.00  0.00           P
ATOM  11482  O13 POPE  137       8.316  14.000  22.564  1.00  0.00           O
ATOM  11483  O14 POPE  137       6.966  15.240  24.334  1.00  0.00           O
ATOM  11484  O11 POPE  137       7.176  12.720  24.334  1.00  0.00           O
ATOM  11485  O12 POPE  137       5.896  13.880  22.604  1.00  0.00           O
ATOM  11486  C1  POPE  137       7.246  12.730  25.764  1.00  0.00           C
ATOM  11489  C2  POPE  137       8.516  12.000  26.284  1.00  0.00           C
ATOM  11491  O21 POPE  137       8.546  11.790  27.704  1.00  0.00           O
ATOM  11492  C21 POPE  137       7.916  12.610  28.494  1.00  0.00           C
ATOM  11493  O22 POPE  137       6.716  12.830  28.514  1.00  0.00           O
ATOM  11494  C22 POPE  137       8.946  13.380  29.274  1.00  0.00           C
ATOM  11497  C3  POPE  137       9.836  12.710  25.874  1.00  0.00           C
ATOM  11500  O31 POPE  137      10.926  12.180  26.674  1.00  0.00           O
ATOM  11501  C31 POPE  137      11.816  13.090  27.064  1.00  0.00           C
ATOM  11502  O32 POPE  137      11.886  14.220  26.614  1.00  0.00           O
ATOM  11503  C32 POPE  137      12.646  12.560  28.244  1.00  0.00           C
ATOM  11506  C23 POPE  137       8.386  13.860  30.624  1.00  0.00           C
ATOM  11509  C24 POPE  137       9.366  14.860  31.244  1.00  0.00           C
ATOM  11512  C25 POPE  137       9.656  14.570  32.704  1.00  0.00           C
ATOM  11515  C26 POPE  137       8.646  15.190  33.674  1.00  0.00           C
ATOM  11518  C27 POPE  137       9.306  15.630  34.984  1.00  0.00           C
ATOM  11521  C28 POPE  137       8.256  16.160  35.974  1.00  0.00           C
ATOM  11524  C29 POPE  137       8.836  16.840  37.184  1.00  0.00           C
ATOM  11526 0C21 POPE  137       8.116  17.280  38.224  1.00  0.00           C
ATOM  11528 1C21 POPE  137       6.616  17.140  38.374  1.00  0.00           C
ATOM  11531 2C21 POPE  137       6.176  16.920  39.834  1.00  0.00           C
ATOM  11534 3C21 POPE  137       4.646  16.889  39.974  1.00  0.00           C
ATOM  11537 4C21 POPE  137       4.166  17.110  41.414  1.00  0.00           C
ATOM  11540 5C21 POPE  137       3.786  15.830  42.164  1.00  0.00           C
ATOM  11543 6C21 POPE  137       2.316  15.450  41.944  1.00  0.00           C
ATOM  11546 7C21 POPE  137       1.876  14.240  42.764  1.00  0.00           C
ATOM  11549 8C21 POPE  137       0.386  13.950  42.624  1.00  0.00           C
ATOM  11553  C33 POPE  137      12.716  13.540  29.454  1.00  0.00           C
ATOM  11556  C34 POPE  137      14.166  13.810  29.884  1.00  0.00           C
ATOM  11559  C35 POPE  137      14.306  15.050  30.784  1.00  0.00           C
ATOM  11562  C36 POPE  137      15.666  15.750  30.654  1.00  0.00           C
ATOM  11565  C37 POPE  137      15.686  17.120  31.344  1.00  0.00           C
ATOM  11568  C38 POPE  137      16.966  17.900  31.044  1.00  0.00           C
ATOM  11571  C39 POPE  137      18.126  17.640  32.004  1.00  0.00           C
ATOM  11574 0C31 POPE  137      18.056  18.480  33.284  1.00  0.00           C
ATOM  11577 1C31 POPE  137      19.436  18.750  33.884  1.00  0.00           C
ATOM  11580 2C31 POPE  137      19.496  20.030  34.714  1.00  0.00           C
ATOM  11583 3C31 POPE  137      18.896  19.890  36.124  1.00  0.00           C
ATOM  11586 4C31 POPE  137      19.396  21.020  37.034  1.00  0.00           C
ATOM  11589 5C31 POPE  137      18.856  20.940  38.464  1.00  0.00           C
ATOM  11592 6C31 POPE  137      19.476  22.020  39.354  1.00  0.00           C
ATOM  11596  NH3 POPE  138     121.585  14.830  22.394  1.00  0.00           N
ATOM  11600  C12 POPE  138     122.035  13.390  22.504  1.00  0.00           C
ATOM  11603  C11 POPE  138     122.326  12.800  21.114  1.00  0.00           C
ATOM  11606  P   POPE  138     122.805  10.290  21.774  1.00  0.00           P
ATOM  11607  O13 POPE  138     123.876   9.310  21.454  1.00  0.00           O
ATOM  11608  O14 POPE  138     121.455   9.870  21.354  1.00  0.00           O
ATOM  11609  O11 POPE  138     122.865  10.640  23.304  1.00  0.00           O
ATOM  11610  O12 POPE  138     123.215  11.680  21.144  1.00  0.00           O
ATOM  11611  C1  POPE  138     123.376   9.740  24.294  1.00  0.00           C
ATOM  11614  C2  POPE  138     124.484  10.430  25.154  1.00  0.00           C
ATOM  11616  O21 POPE  138     124.475   9.760  26.434  1.00  0.00           O
ATOM  11617  C21 POPE  138     125.625   9.690  27.084  1.00  0.00           C
ATOM  11618  O22 POPE  138     126.655  10.270  26.764  1.00  0.00           O
ATOM  11619  C22 POPE  138     125.454   8.680  28.224  1.00  0.00           C
ATOM  11622  C3  POPE  138     124.165  11.960  25.214  1.00  0.00           C
ATOM  11625  O31 POPE  138     124.916  12.760  26.174  1.00  0.00           O
ATOM  11626  C31 POPE  138     124.204  13.120  27.254  1.00  0.00           C
ATOM  11627  O32 POPE  138     123.116  12.680  27.564  1.00  0.00           O
ATOM  11628  C32 POPE  138     124.906  14.260  27.994  1.00  0.00           C
ATOM  11631  C23 POPE  138     126.525   8.820  29.334  1.00  0.00           C
ATOM  11634  C24 POPE  138     126.446   7.720  30.414  1.00  0.00           C
ATOM  11637  C25 POPE  138     125.035   7.530  31.004  1.00  0.00           C
ATOM  11640  C26 POPE  138     124.995   6.760  32.334  1.00  0.00           C
ATOM  11643  C27 POPE  138     123.556   6.470  32.794  1.00  0.00           C
ATOM  11646  C28 POPE  138     123.386   6.330  34.324  1.00  0.00           C
ATOM  11649  C29 POPE  138     124.276   5.300  34.984  1.00  0.00           C
ATOM  11651 0C21 POPE  138     124.585   5.250  36.294  1.00  0.00           C
ATOM  11653 1C21 POPE  138     124.095   6.170  37.384  1.00  0.00           C
ATOM  11656 2C21 POPE  138     125.196   7.080  37.984  1.00  0.00           C
ATOM  11659 3C21 POPE  138     125.826   6.630  39.314  1.00  0.00           C
ATOM  11662 4C21 POPE  138     126.315   7.860  40.104  1.00  0.00           C
ATOM  11665 5C21 POPE  138     127.035   7.550  41.424  1.00  0.00           C
ATOM  11668 6C21 POPE  138     128.544   7.300  41.264  1.00  0.00           C
ATOM  11671 7C21 POPE  138     129.344   7.760  42.494  1.00  0.00           C
ATOM  11674 8C21 POPE  138     130.844   7.460  42.414  1.00  0.00           C
ATOM  11678  C33 POPE  138     123.995  14.750  29.144  1.00  0.00           C
ATOM  11681  C34 POPE  138     124.566  15.920  29.954  1.00  0.00           C
ATOM  11684  C35 POPE  138     123.974  15.980  31.374  1.00  0.00           C
ATOM  11687  C36 POPE  138     124.426  17.210  32.174  1.00  0.00           C
ATOM  11690  C37 POPE  138     124.426  17.020  33.704  1.00  0.00           C
ATOM  11693  C38 POPE  138     125.096  18.210  34.414  1.00  0.00           C
ATOM  11696  C39 POPE  138     125.314  18.030  35.924  1.00  0.00           C
ATOM  11699 0C31 POPE  138     124.036  17.670  36.694  1.00  0.00           C
ATOM  11702 1C31 POPE  138     124.216  17.740  38.214  1.00  0.00           C
ATOM  11705 2C31 POPE  138     123.046  17.080  38.954  1.00  0.00           C
ATOM  11708 3C31 POPE  138     123.156  17.160  40.484  1.00  0.00           C
ATOM  11711 4C31 POPE  138     122.245  16.130  41.174  1.00  0.00           C
ATOM  11714 5C31 POPE  138     122.146  16.320  42.684  1.00  0.00           C
ATOM  11717 6C31 POPE  138     121.486  15.160  43.434  1.00  0.00           C
ATOM  11721  NH3 POPE  139     125.145 116.630  72.504  1.00  0.00           N
ATOM  11725  C12 POPE  139     124.795 117.979  71.934  1.00  0.00           C
ATOM  11728  C11 POPE  139     124.965 118.049  70.404  1.00  0.00           C
ATOM  11731  P   POPE  139     124.155 119.380  68.374  1.00  0.00           P
ATOM  11732  O13 POPE  139     125.396 119.139  67.614  1.00  0.00           O
ATOM  11733  O14 POPE  139     122.996 118.479  68.194  1.00  0.00           O
ATOM  11734  O11 POPE  139     123.656 120.859  68.084  1.00  0.00           O
ATOM  11735  O12 POPE  139     124.546 119.348  69.924  1.00  0.00           O
ATOM  11736  C1  POPE  139     122.814 121.130  66.934  1.00  0.00           C
ATOM  11739  C2  POPE  139     123.605 121.810  65.774  1.00  0.00           C
ATOM  11741  O21 POPE  139     122.736 122.270  64.724  1.00  0.00           O
ATOM  11742  C21 POPE  139     122.276 123.490  64.874  1.00  0.00           C
ATOM  11743  O22 POPE  139     122.146 124.070  65.944  1.00  0.00           O
ATOM  11744  C22 POPE  139     121.916 124.070  63.514  1.00  0.00           C
ATOM  11747  C3  POPE  139     124.666 120.870  65.134  1.00  0.00           C
ATOM  11750  O31 POPE  139     125.265 121.440  63.944  1.00  0.00           O
ATOM  11751  C31 POPE  139     124.696 121.089  62.804  1.00  0.00           C
ATOM  11752  O32 POPE  139     123.745 120.350  62.654  1.00  0.00           O
ATOM  11753  C32 POPE  139     125.466 121.759  61.654  1.00  0.00           C
ATOM  11756  C23 POPE  139     121.446 125.540  63.654  1.00  0.00           C
ATOM  11759  C24 POPE  139     121.415 126.340  62.344  1.00  0.00           C
ATOM  11762  C25 POPE  139     120.405 125.820  61.324  1.00  0.00           C
ATOM  11765  C26 POPE  139     119.846 126.930  60.434  1.00  0.00           C
ATOM  11768  C27 POPE  139     118.995 126.399  59.264  1.00  0.00           C
ATOM  11771  C28 POPE  139     118.016 127.430  58.664  1.00  0.00           C
ATOM  11774  C29 POPE  139     116.816 127.669  59.554  1.00  0.00           C
ATOM  11776 0C21 POPE  139     115.536 127.830  59.164  1.00  0.00           C
ATOM  11778 1C21 POPE  139     115.035 127.850  57.734  1.00  0.00           C
ATOM  11781 2C21 POPE  139     114.496 126.490  57.244  1.00  0.00           C
ATOM  11784 3C21 POPE  139     112.966 126.349  57.194  1.00  0.00           C
ATOM  11787 4C21 POPE  139     112.556 124.950  56.724  1.00  0.00           C
ATOM  11790 5C21 POPE  139     111.135 124.829  56.144  1.00  0.00           C
ATOM  11793 6C21 POPE  139     110.995 125.420  54.734  1.00  0.00           C
ATOM  11796 7C21 POPE  139     109.636 125.130  54.074  1.00  0.00           C
ATOM  11799 8C21 POPE  139     109.506 125.689  52.664  1.00  0.00           C
ATOM  11803  C33 POPE  139     124.675 121.840  60.324  1.00  0.00           C
ATOM  11806  C34 POPE  139     125.585 121.869  59.084  1.00  0.00           C
ATOM  11809  C35 POPE  139     126.704 122.910  59.174  1.00  0.00           C
ATOM  11812  C36 POPE  139     127.406 123.149  57.834  1.00  0.00           C
ATOM  11815  C37 POPE  139     128.544 124.160  57.964  1.00  0.00           C
ATOM  11818  C38 POPE  139     128.924 124.799  56.624  1.00  0.00           C
ATOM  11821  C39 POPE  139     130.174 125.689  56.704  1.00  0.00           C
ATOM  11824 0C31 POPE  139     130.095 126.810  57.754  1.00  0.00           C
ATOM  11827 1C31 POPE  139     131.404 127.609  57.814  1.00  0.00           C
ATOM  11830 2C31 POPE  139     131.415 128.669  58.914  1.00  0.00           C
ATOM  11833 3C31 POPE  139     131.415 128.119  60.354  1.00  0.00           C
ATOM  11836 4C31 POPE  139     132.485 128.750  61.254  1.00  0.00           C
ATOM  11839 5C31 POPE  139     132.485 128.199  62.684  1.00  0.00           C
ATOM  11842 6C31 POPE  139     133.684 128.669  63.504  1.00  0.00           C
ATOM  11846  NH3 POPE  140      81.495  94.259  25.654  1.00  0.00           N
ATOM  11850  C12 POPE  140      80.256  93.619  26.194  1.00  0.00           C
ATOM  11853  C11 POPE  140      80.174  93.759  27.704  1.00  0.00           C
ATOM  11856  P   POPE  140      78.176  93.569  29.404  1.00  0.00           P
ATOM  11857  O13 POPE  140      77.956  95.040  29.344  1.00  0.00           O
ATOM  11858  O14 POPE  140      76.975  92.710  29.354  1.00  0.00           O
ATOM  11859  O11 POPE  140      79.196  93.098  30.544  1.00  0.00           O
ATOM  11860  O12 POPE  140      78.956  93.160  28.094  1.00  0.00           O
ATOM  11861  C1  POPE  140      78.916  93.499  31.894  1.00  0.00           C
ATOM  11864  C2  POPE  140      79.416  92.480  32.984  1.00  0.00           C
ATOM  11866  O21 POPE  140      78.556  92.419  34.144  1.00  0.00           O
ATOM  11867  C21 POPE  140      78.045  93.479  34.694  1.00  0.00           C
ATOM  11868  O22 POPE  140      78.016  94.620  34.244  1.00  0.00           O
ATOM  11869  C22 POPE  140      77.426  93.049  36.014  1.00  0.00           C
ATOM  11872  C3  POPE  140      80.905  92.640  33.454  1.00  0.00           C
ATOM  11875  O31 POPE  140      81.026  92.240  34.844  1.00  0.00           O
ATOM  11876  C31 POPE  140      81.735  92.990  35.674  1.00  0.00           C
ATOM  11877  O32 POPE  140      82.605  93.779  35.344  1.00  0.00           O
ATOM  11878  C32 POPE  140      81.285  92.740  37.124  1.00  0.00           C
ATOM  11881  C23 POPE  140      76.615  94.189  36.674  1.00  0.00           C
ATOM  11884  C24 POPE  140      75.876  93.770  37.944  1.00  0.00           C
ATOM  11887  C25 POPE  140      75.316  92.360  37.834  1.00  0.00           C
ATOM  11890  C26 POPE  140      74.376  91.930  38.944  1.00  0.00           C
ATOM  11893  C27 POPE  140      74.185  90.410  38.864  1.00  0.00           C
ATOM  11896  C28 POPE  140      73.325  89.850  39.994  1.00  0.00           C
ATOM  11899  C29 POPE  140      71.926  90.339  39.784  1.00  0.00           C
ATOM  11901 0C21 POPE  140      70.986  90.389  40.734  1.00  0.00           C
ATOM  11903 1C21 POPE  140      71.126  89.889  42.144  1.00  0.00           C
ATOM  11906 2C21 POPE  140      71.466  90.949  43.204  1.00  0.00           C
ATOM  11909 3C21 POPE  140      72.346  90.350  44.314  1.00  0.00           C
ATOM  11912 4C21 POPE  140      72.156  91.020  45.674  1.00  0.00           C
ATOM  11915 5C21 POPE  140      70.825  90.630  46.334  1.00  0.00           C
ATOM  11918 6C21 POPE  140      70.656  91.189  47.744  1.00  0.00           C
ATOM  11921 7C21 POPE  140      69.225  90.979  48.274  1.00  0.00           C
ATOM  11924 8C21 POPE  140      69.085  91.329  49.754  1.00  0.00           C
ATOM  11928  C33 POPE  140      81.086  94.049  37.944  1.00  0.00           C
ATOM  11931  C34 POPE  140      80.174  93.840  39.164  1.00  0.00           C
ATOM  11934  C35 POPE  140      79.906  95.120  39.984  1.00  0.00           C
ATOM  11937  C36 POPE  140      80.846  95.299  41.194  1.00  0.00           C
ATOM  11940  C37 POPE  140      80.386  96.419  42.154  1.00  0.00           C
ATOM  11943  C38 POPE  140      80.975  96.309  43.574  1.00  0.00           C
ATOM  11946  C39 POPE  140      82.126  97.290  43.854  1.00  0.00           C
ATOM  11949 0C31 POPE  140      82.596  97.189  45.324  1.00  0.00           C
ATOM  11952 1C31 POPE  140      83.586  98.289  45.724  1.00  0.00           C
ATOM  11955 2C31 POPE  140      84.106  98.160  47.174  1.00  0.00           C
ATOM  11958 3C31 POPE  140      82.985  98.130  48.234  1.00  0.00           C
ATOM  11961 4C31 POPE  140      83.535  98.189  49.664  1.00  0.00           C
ATOM  11964 5C31 POPE  140      82.456  97.900  50.724  1.00  0.00           C
ATOM  11967 6C31 POPE  140      82.954  98.110  52.154  1.00  0.00           C
ATOM  11971  NH3 POPE  141      97.805  70.329  72.754  1.00  0.00           N
ATOM  11975  C12 POPE  141      97.845  71.520  71.834  1.00  0.00           C
ATOM  11978  C11 POPE  141      97.756  72.880  72.544  1.00  0.00           C
ATOM  11981  P   POPE  141      97.745  75.420  72.004  1.00  0.00           P
ATOM  11982  O13 POPE  141      96.385  75.630  72.564  1.00  0.00           O
ATOM  11983  O14 POPE  141      98.904  75.729  72.864  1.00  0.00           O
ATOM  11984  O11 POPE  141      97.886  76.310  70.694  1.00  0.00           O
ATOM  11985  O12 POPE  141      97.814  73.910  71.544  1.00  0.00           O
ATOM  11986  C1  POPE  141      99.036  76.160  69.854  1.00  0.00           C
ATOM  11989  C2  POPE  141      99.395  77.510  69.174  1.00  0.00           C
ATOM  11991  O21 POPE  141     100.174  77.189  68.004  1.00  0.00           O
ATOM  11992  C21 POPE  141      99.995  78.009  66.984  1.00  0.00           C
ATOM  11993  O22 POPE  141      99.276  78.990  66.984  1.00  0.00           O
ATOM  11994  C22 POPE  141     100.886  77.499  65.844  1.00  0.00           C
ATOM  11997  C3  POPE  141     100.196  78.450  70.134  1.00  0.00           C
ATOM  12000  O31 POPE  141     100.005  79.859  69.874  1.00  0.00           O
ATOM  12001  C31 POPE  141     100.876  80.460  69.064  1.00  0.00           C
ATOM  12002  O32 POPE  141     101.796  79.919  68.464  1.00  0.00           O
ATOM  12003  C32 POPE  141     100.566  81.950  69.024  1.00  0.00           C
ATOM  12006  C23 POPE  141     100.896  78.340  64.544  1.00  0.00           C
ATOM  12009  C24 POPE  141      99.725  78.000  63.604  1.00  0.00           C
ATOM  12012  C25 POPE  141      98.576  79.009  63.694  1.00  0.00           C
ATOM  12015  C26 POPE  141      97.215  78.410  63.314  1.00  0.00           C
ATOM  12018  C27 POPE  141      96.035  79.299  63.724  1.00  0.00           C
ATOM  12021  C28 POPE  141      94.696  78.530  63.704  1.00  0.00           C
ATOM  12024  C29 POPE  141      93.815  78.450  62.474  1.00  0.00           C
ATOM  12026 0C21 POPE  141      93.924  78.950  61.224  1.00  0.00           C
ATOM  12028 1C21 POPE  141      95.025  79.750  60.564  1.00  0.00           C
ATOM  12031 2C21 POPE  141      95.035  79.539  59.034  1.00  0.00           C
ATOM  12034 3C21 POPE  141      95.656  78.200  58.574  1.00  0.00           C
ATOM  12037 4C21 POPE  141      95.566  77.990  57.064  1.00  0.00           C
ATOM  12040 5C21 POPE  141      95.865  76.549  56.624  1.00  0.00           C
ATOM  12043 6C21 POPE  141      97.255  76.030  57.054  1.00  0.00           C
ATOM  12046 7C21 POPE  141      97.654  74.760  56.284  1.00  0.00           C
ATOM  12049 8C21 POPE  141      99.106  74.320  56.514  1.00  0.00           C
ATOM  12053  C33 POPE  141     100.196  82.410  67.594  1.00  0.00           C
ATOM  12056  C34 POPE  141      98.696  82.500  67.354  1.00  0.00           C
ATOM  12059  C35 POPE  141      98.355  83.420  66.174  1.00  0.00           C
ATOM  12062  C36 POPE  141      98.876  82.900  64.824  1.00  0.00           C
ATOM  12065  C37 POPE  141      98.376  83.750  63.664  1.00  0.00           C
ATOM  12068  C38 POPE  141      98.755  83.160  62.294  1.00  0.00           C
ATOM  12071  C39 POPE  141      98.085  83.859  61.104  1.00  0.00           C
ATOM  12074 0C31 POPE  141      96.555  83.759  61.134  1.00  0.00           C
ATOM  12077 1C31 POPE  141      95.865  84.360  59.904  1.00  0.00           C
ATOM  12080 2C31 POPE  141      94.344  84.179  60.004  1.00  0.00           C
ATOM  12083 3C31 POPE  141      93.526  85.369  59.494  1.00  0.00           C
ATOM  12086 4C31 POPE  141      93.265  85.380  57.984  1.00  0.00           C
ATOM  12089 5C31 POPE  141      91.926  86.049  57.644  1.00  0.00           C
ATOM  12092 6C31 POPE  141      91.615  86.130  56.154  1.00  0.00           C
ATOM  12096  NH3 POPE  142      41.146 128.270  65.224  1.00  0.00           N
ATOM  12100  C12 POPE  142      39.856 127.810  65.844  1.00  0.00           C
ATOM  12103  C11 POPE  142      40.045 126.530  66.664  1.00  0.00           C
ATOM  12106  P   POPE  142      38.506 125.079  68.244  1.00  0.00           P
ATOM  12107  O13 POPE  142      39.686 124.189  68.354  1.00  0.00           O
ATOM  12108  O14 POPE  142      38.076 125.710  69.504  1.00  0.00           O
ATOM  12109  O11 POPE  142      37.336 124.290  67.544  1.00  0.00           O
ATOM  12110  O12 POPE  142      38.776 126.209  67.214  1.00  0.00           O
ATOM  12111  C1  POPE  142      37.626 123.669  66.284  1.00  0.00           C
ATOM  12114  C2  POPE  142      36.696 124.210  65.174  1.00  0.00           C
ATOM  12116  O21 POPE  142      36.816 123.340  64.024  1.00  0.00           O
ATOM  12117  C21 POPE  142      36.175 122.199  64.214  1.00  0.00           C
ATOM  12118  O22 POPE  142      35.306 122.020  65.054  1.00  0.00           O
ATOM  12119  C22 POPE  142      36.726 121.100  63.314  1.00  0.00           C
ATOM  12122  C3  POPE  142      36.996 125.680  64.764  1.00  0.00           C
ATOM  12125  O31 POPE  142      35.856 126.209  64.074  1.00  0.00           O
ATOM  12126  C31 POPE  142      35.846 126.020  62.774  1.00  0.00           C
ATOM  12127  O32 POPE  142      36.806 125.990  62.034  1.00  0.00           O
ATOM  12128  C32 POPE  142      34.405 125.719  62.374  1.00  0.00           C
ATOM  12131  C23 POPE  142      35.756 119.889  63.294  1.00  0.00           C
ATOM  12134  C24 POPE  142      36.416 118.579  62.834  1.00  0.00           C
ATOM  12137  C25 POPE  142      37.186 118.730  61.524  1.00  0.00           C
ATOM  12140  C26 POPE  142      37.436 117.389  60.844  1.00  0.00           C
ATOM  12143  C27 POPE  142      37.966 117.540  59.414  1.00  0.00           C
ATOM  12146  C28 POPE  142      37.976 116.219  58.624  1.00  0.00           C
ATOM  12149  C29 POPE  142      36.566 115.759  58.334  1.00  0.00           C
ATOM  12151 0C21 POPE  142      36.126 115.090  57.254  1.00  0.00           C
ATOM  12153 1C21 POPE  142      36.966 114.609  56.114  1.00  0.00           C
ATOM  12156 2C21 POPE  142      37.186 115.680  55.034  1.00  0.00           C
ATOM  12159 3C21 POPE  142      35.926 116.150  54.294  1.00  0.00           C
ATOM  12162 4C21 POPE  142      36.335 116.939  53.044  1.00  0.00           C
ATOM  12165 5C21 POPE  142      35.296 117.920  52.484  1.00  0.00           C
ATOM  12168 6C21 POPE  142      35.966 119.259  52.124  1.00  0.00           C
ATOM  12171 7C21 POPE  142      35.196 120.109  51.104  1.00  0.00           C
ATOM  12174 8C21 POPE  142      35.976 121.359  50.684  1.00  0.00           C
ATOM  12178  C33 POPE  142      34.306 124.399  61.574  1.00  0.00           C
ATOM  12181  C34 POPE  142      33.026 123.630  61.894  1.00  0.00           C
ATOM  12184  C35 POPE  142      31.746 124.310  61.374  1.00  0.00           C
ATOM  12187  C36 POPE  142      31.675 124.369  59.844  1.00  0.00           C
ATOM  12190  C37 POPE  142      30.226 124.348  59.354  1.00  0.00           C
ATOM  12193  C38 POPE  142      30.106 124.150  57.844  1.00  0.00           C
ATOM  12196  C39 POPE  142      30.456 122.719  57.384  1.00  0.00           C
ATOM  12199 0C31 POPE  142      29.246 121.980  56.794  1.00  0.00           C
ATOM  12202 1C31 POPE  142      29.636 120.700  56.054  1.00  0.00           C
ATOM  12205 2C31 POPE  142      28.506 120.190  55.134  1.00  0.00           C
ATOM  12208 3C31 POPE  142      28.966 119.220  54.034  1.00  0.00           C
ATOM  12211 4C31 POPE  142      30.066 119.780  53.124  1.00  0.00           C
ATOM  12214 5C31 POPE  142      30.256 118.960  51.844  1.00  0.00           C
ATOM  12217 6C31 POPE  142      31.536 119.320  51.094  1.00  0.00           C
ATOM  12221  NH3 POPE  143     101.156  70.170  29.404  1.00  0.00           N
ATOM  12225  C12 POPE  143     100.075  71.219  29.564  1.00  0.00           C
ATOM  12228  C11 POPE  143     100.666  72.640  29.504  1.00  0.00           C
ATOM  12231  P   POPE  143      99.906  75.160  29.784  1.00  0.00           P
ATOM  12232  O13 POPE  143     101.206  75.420  29.104  1.00  0.00           O
ATOM  12233  O14 POPE  143      98.706  75.880  29.304  1.00  0.00           O
ATOM  12234  O11 POPE  143     100.075  75.479  31.304  1.00  0.00           O
ATOM  12235  O12 POPE  143      99.646  73.600  29.764  1.00  0.00           O
ATOM  12236  C1  POPE  143     100.986  74.850  32.204  1.00  0.00           C
ATOM  12239  C2  POPE  143     100.216  74.040  33.284  1.00  0.00           C
ATOM  12241  O21 POPE  143     101.115  73.740  34.374  1.00  0.00           O
ATOM  12242  C21 POPE  143     101.245  74.750  35.254  1.00  0.00           C
ATOM  12243  O22 POPE  143     100.756  75.850  35.124  1.00  0.00           O
ATOM  12244  C22 POPE  143     101.965  74.200  36.504  1.00  0.00           C
ATOM  12247  C3  POPE  143      99.585  72.740  32.714  1.00  0.00           C
ATOM  12250  O31 POPE  143      98.764  72.049  33.664  1.00  0.00           O
ATOM  12251  C31 POPE  143      99.426  71.240  34.474  1.00  0.00           C
ATOM  12252  O32 POPE  143     100.536  70.789  34.284  1.00  0.00           O
ATOM  12253  C32 POPE  143      98.635  71.130  35.764  1.00  0.00           C
ATOM  12256  C23 POPE  143     101.506  74.890  37.814  1.00  0.00           C
ATOM  12259  C24 POPE  143     101.615  74.049  39.104  1.00  0.00           C
ATOM  12262  C25 POPE  143     103.036  73.790  39.664  1.00  0.00           C
ATOM  12265  C26 POPE  143     103.326  74.399  41.044  1.00  0.00           C
ATOM  12268  C27 POPE  143     104.356  73.570  41.834  1.00  0.00           C
ATOM  12271  C28 POPE  143     104.465  73.939  43.324  1.00  0.00           C
ATOM  12274  C29 POPE  143     104.925  72.770  44.164  1.00  0.00           C
ATOM  12276 0C21 POPE  143     104.956  72.710  45.504  1.00  0.00           C
ATOM  12278 1C21 POPE  143     104.576  73.840  46.434  1.00  0.00           C
ATOM  12281 2C21 POPE  143     104.785  73.500  47.924  1.00  0.00           C
ATOM  12284 3C21 POPE  143     103.715  72.540  48.504  1.00  0.00           C
ATOM  12287 4C21 POPE  143     104.266  71.179  48.964  1.00  0.00           C
ATOM  12290 5C21 POPE  143     105.105  71.200  50.244  1.00  0.00           C
ATOM  12293 6C21 POPE  143     104.325  71.579  51.514  1.00  0.00           C
ATOM  12296 7C21 POPE  143     105.075  71.210  52.804  1.00  0.00           C
ATOM  12299 8C21 POPE  143     104.344  71.600  54.094  1.00  0.00           C
ATOM  12303  C33 POPE  143      98.696  72.510  36.434  1.00  0.00           C
ATOM  12306  C34 POPE  143      97.886  72.650  37.724  1.00  0.00           C
ATOM  12309  C35 POPE  143      96.685  73.590  37.554  1.00  0.00           C
ATOM  12312  C36 POPE  143      96.536  74.500  38.774  1.00  0.00           C
ATOM  12315  C37 POPE  143      95.365  75.470  38.634  1.00  0.00           C
ATOM  12318  C38 POPE  143      95.505  76.660  39.584  1.00  0.00           C
ATOM  12321  C39 POPE  143      95.505  76.290  41.064  1.00  0.00           C
ATOM  12324 0C31 POPE  143      95.806  77.510  41.934  1.00  0.00           C
ATOM  12327 1C31 POPE  143      95.776  77.200  43.444  1.00  0.00           C
ATOM  12330 2C31 POPE  143      95.666  78.479  44.274  1.00  0.00           C
ATOM  12333 3C31 POPE  143      94.226  79.030  44.294  1.00  0.00           C
ATOM  12336 4C31 POPE  143      94.126  80.399  44.964  1.00  0.00           C
ATOM  12339 5C31 POPE  143      92.674  80.900  45.024  1.00  0.00           C
ATOM  12342 6C31 POPE  143      92.525  82.270  45.684  1.00  0.00           C
ATOM  12346  NH3 POPE  144      35.366  23.250  63.934  1.00  0.00           N
ATOM  12350  C12 POPE  144      35.786  24.690  63.744  1.00  0.00           C
ATOM  12353  C11 POPE  144      37.316  24.819  63.854  1.00  0.00           C
ATOM  12356  P   POPE  144      37.336  27.500  63.404  1.00  0.00           P
ATOM  12357  O13 POPE  144      38.316  28.390  62.774  1.00  0.00           O
ATOM  12358  O14 POPE  144      36.816  27.819  64.744  1.00  0.00           O
ATOM  12359  O11 POPE  144      36.076  27.370  62.434  1.00  0.00           O
ATOM  12360  O12 POPE  144      37.896  26.020  63.374  1.00  0.00           O
ATOM  12361  C1  POPE  144      36.136  27.880  61.104  1.00  0.00           C
ATOM  12364  C2  POPE  144      36.886  26.980  60.074  1.00  0.00           C
ATOM  12366  O21 POPE  144      36.576  27.479  58.764  1.00  0.00           O
ATOM  12367  C21 POPE  144      37.616  27.610  57.954  1.00  0.00           C
ATOM  12368  O22 POPE  144      38.765  27.800  58.284  1.00  0.00           O
ATOM  12369  C22 POPE  144      37.126  27.370  56.514  1.00  0.00           C
ATOM  12372  C3  POPE  144      36.405  25.490  60.124  1.00  0.00           C
ATOM  12375  O31 POPE  144      36.726  24.810  58.894  1.00  0.00           O
ATOM  12376  C31 POPE  144      36.426  23.520  58.834  1.00  0.00           C
ATOM  12377  O32 POPE  144      36.026  22.850  59.764  1.00  0.00           O
ATOM  12378  C32 POPE  144      36.576  23.040  57.384  1.00  0.00           C
ATOM  12381  C23 POPE  144      38.196  27.600  55.414  1.00  0.00           C
ATOM  12384  C24 POPE  144      37.646  28.350  54.184  1.00  0.00           C
ATOM  12387  C25 POPE  144      37.326  29.810  54.514  1.00  0.00           C
ATOM  12390  C26 POPE  144      36.736  30.639  53.364  1.00  0.00           C
ATOM  12393  C27 POPE  144      36.386  32.029  53.924  1.00  0.00           C
ATOM  12396  C28 POPE  144      35.846  33.079  52.924  1.00  0.00           C
ATOM  12399  C29 POPE  144      35.515  34.340  53.694  1.00  0.00           C
ATOM  12401 0C21 POPE  144      35.876  35.600  53.424  1.00  0.00           C
ATOM  12403 1C21 POPE  144      36.646  36.069  52.214  1.00  0.00           C
ATOM  12406 2C21 POPE  144      36.456  37.560  51.844  1.00  0.00           C
ATOM  12409 3C21 POPE  144      34.995  38.020  51.704  1.00  0.00           C
ATOM  12412 4C21 POPE  144      34.866  39.380  51.004  1.00  0.00           C
ATOM  12415 5C21 POPE  144      33.546  40.090  51.334  1.00  0.00           C
ATOM  12418 6C21 POPE  144      33.166  41.189  50.334  1.00  0.00           C
ATOM  12421 7C21 POPE  144      31.916  41.969  50.764  1.00  0.00           C
ATOM  12424 8C21 POPE  144      31.475  43.040  49.764  1.00  0.00           C
ATOM  12428  C33 POPE  144      37.186  21.630  57.254  1.00  0.00           C
ATOM  12431  C34 POPE  144      38.126  21.560  56.044  1.00  0.00           C
ATOM  12434  C35 POPE  144      39.486  22.220  56.314  1.00  0.00           C
ATOM  12437  C36 POPE  144      40.216  22.590  55.024  1.00  0.00           C
ATOM  12440  C37 POPE  144      41.386  23.540  55.284  1.00  0.00           C
ATOM  12443  C38 POPE  144      42.056  24.020  53.994  1.00  0.00           C
ATOM  12446  C39 POPE  144      41.066  24.720  53.044  1.00  0.00           C
ATOM  12449 0C31 POPE  144      41.706  25.670  52.034  1.00  0.00           C
ATOM  12452 1C31 POPE  144      40.826  25.820  50.784  1.00  0.00           C
ATOM  12455 2C31 POPE  144      41.366  26.830  49.764  1.00  0.00           C
ATOM  12458 3C31 POPE  144      40.966  28.290  50.044  1.00  0.00           C
ATOM  12461 4C31 POPE  144      39.456  28.540  49.834  1.00  0.00           C
ATOM  12464 5C31 POPE  144      39.126  30.020  49.694  1.00  0.00           C
ATOM  12467 6C31 POPE  144      37.655  30.300  49.384  1.00  0.00           C
ATOM  12471  NH3 POPE  145      96.945  81.510  73.064  1.00  0.00           N
ATOM  12475  C12 POPE  145      96.585  82.960  73.154  1.00  0.00           C
ATOM  12478  C11 POPE  145      97.805  83.820  73.454  1.00  0.00           C
ATOM  12481  P   POPE  145      98.416  86.340  73.504  1.00  0.00           P
ATOM  12482  O13 POPE  145      98.094  87.310  74.564  1.00  0.00           O
ATOM  12483  O14 POPE  145      99.785  85.789  73.464  1.00  0.00           O
ATOM  12484  O11 POPE  145      98.145  87.030  72.124  1.00  0.00           O
ATOM  12485  O12 POPE  145      97.355  85.169  73.534  1.00  0.00           O
ATOM  12486  C1  POPE  145      97.996  86.309  70.914  1.00  0.00           C
ATOM  12489  C2  POPE  145      98.635  87.179  69.814  1.00  0.00           C
ATOM  12491  O21 POPE  145      98.396  86.720  68.484  1.00  0.00           O
ATOM  12492  C21 POPE  145      97.166  86.810  68.004  1.00  0.00           C
ATOM  12493  O22 POPE  145      96.126  86.770  68.634  1.00  0.00           O
ATOM  12494  C22 POPE  145      97.306  87.090  66.514  1.00  0.00           C
ATOM  12497  C3  POPE  145     100.165  87.299  70.024  1.00  0.00           C
ATOM  12500  O31 POPE  145     100.645  88.520  69.454  1.00  0.00           O
ATOM  12501  C31 POPE  145     100.816  88.680  68.144  1.00  0.00           C
ATOM  12502  O32 POPE  145     100.765  89.760  67.584  1.00  0.00           O
ATOM  12503  C32 POPE  145     101.196  87.419  67.364  1.00  0.00           C
ATOM  12506  C23 POPE  145      95.975  87.329  65.794  1.00  0.00           C
ATOM  12509  C24 POPE  145      96.156  88.230  64.564  1.00  0.00           C
ATOM  12512  C25 POPE  145      97.035  87.620  63.474  1.00  0.00           C
ATOM  12515  C26 POPE  145      97.015  88.499  62.214  1.00  0.00           C
ATOM  12518  C27 POPE  145      98.094  88.160  61.174  1.00  0.00           C
ATOM  12521  C28 POPE  145      98.106  89.139  59.984  1.00  0.00           C
ATOM  12524  C29 POPE  145      98.535  90.529  60.404  1.00  0.00           C
ATOM  12526 0C21 POPE  145      99.556  91.259  59.924  1.00  0.00           C
ATOM  12528 1C21 POPE  145     100.496  90.880  58.804  1.00  0.00           C
ATOM  12531 2C21 POPE  145     100.356  91.810  57.574  1.00  0.00           C
ATOM  12534 3C21 POPE  145     101.026  93.180  57.774  1.00  0.00           C
ATOM  12537 4C21 POPE  145     100.905  94.100  56.554  1.00  0.00           C
ATOM  12540 5C21 POPE  145     102.166  94.930  56.214  1.00  0.00           C
ATOM  12543 6C21 POPE  145     102.076  96.419  56.584  1.00  0.00           C
ATOM  12546 7C21 POPE  145     103.094  97.280  55.814  1.00  0.00           C
ATOM  12549 8C21 POPE  145     103.046  98.770  56.164  1.00  0.00           C
ATOM  12553  C33 POPE  145     101.466  87.799  65.894  1.00  0.00           C
ATOM  12556  C34 POPE  145     101.735  86.609  64.974  1.00  0.00           C
ATOM  12559  C35 POPE  145     101.936  87.100  63.534  1.00  0.00           C
ATOM  12562  C36 POPE  145     102.456  86.010  62.594  1.00  0.00           C
ATOM  12565  C37 POPE  145     103.046  86.580  61.304  1.00  0.00           C
ATOM  12568  C38 POPE  145     103.656  85.490  60.414  1.00  0.00           C
ATOM  12571  C39 POPE  145     104.745  86.020  59.474  1.00  0.00           C
ATOM  12574 0C31 POPE  145     104.235  87.030  58.444  1.00  0.00           C
ATOM  12577 1C31 POPE  145     105.365  87.520  57.524  1.00  0.00           C
ATOM  12580 2C31 POPE  145     104.916  88.589  56.514  1.00  0.00           C
ATOM  12583 3C31 POPE  145     104.865  88.098  55.064  1.00  0.00           C
ATOM  12586 4C31 POPE  145     106.215  87.649  54.484  1.00  0.00           C
ATOM  12589 5C31 POPE  145     106.175  87.500  52.964  1.00  0.00           C
ATOM  12592 6C31 POPE  145     107.425  86.820  52.394  1.00  0.00           C
ATOM  12596  NH3 POPE  146       5.476  13.630  69.144  1.00  0.00           N
ATOM  12600  C12 POPE  146       6.726  13.870  68.334  1.00  0.00           C
ATOM  12603  C11 POPE  146       7.766  14.670  69.144  1.00  0.00           C
ATOM  12606  P   POPE  146       9.946  14.380  67.734  1.00  0.00           P
ATOM  12607  O13 POPE  146      10.286  13.360  68.774  1.00  0.00           O
ATOM  12608  O14 POPE  146      11.056  15.230  67.274  1.00  0.00           O
ATOM  12609  O11 POPE  146       9.256  13.690  66.484  1.00  0.00           O
ATOM  12610  O12 POPE  146       8.776  15.260  68.304  1.00  0.00           O
ATOM  12611  C1  POPE  146       9.436  14.180  65.144  1.00  0.00           C
ATOM  12614  C2  POPE  146       8.306  15.150  64.644  1.00  0.00           C
ATOM  12616  O21 POPE  146       7.046  14.450  64.554  1.00  0.00           O
ATOM  12617  C21 POPE  146       6.556  14.030  63.394  1.00  0.00           C
ATOM  12618  O22 POPE  146       5.396  14.200  63.054  1.00  0.00           O
ATOM  12619  C22 POPE  146       7.516  13.210  62.534  1.00  0.00           C
ATOM  12622  C3  POPE  146       8.746  15.960  63.364  1.00  0.00           C
ATOM  12625  O31 POPE  146       7.696  16.270  62.414  1.00  0.00           O
ATOM  12626  C31 POPE  146       8.116  16.620  61.184  1.00  0.00           C
ATOM  12627  O32 POPE  146       9.286  16.650  60.844  1.00  0.00           O
ATOM  12628  C32 POPE  146       6.916  16.940  60.274  1.00  0.00           C
ATOM  12631  C23 POPE  146       6.826  12.880  61.194  1.00  0.00           C
ATOM  12634  C24 POPE  146       7.686  12.040  60.254  1.00  0.00           C
ATOM  12637  C25 POPE  146       6.826  11.120  59.384  1.00  0.00           C
ATOM  12640  C26 POPE  146       6.006  11.850  58.314  1.00  0.00           C
ATOM  12643  C27 POPE  146       4.776  11.030  57.884  1.00  0.00           C
ATOM  12646  C28 POPE  146       4.216  11.440  56.514  1.00  0.00           C
ATOM  12649  C29 POPE  146       3.736  12.870  56.474  1.00  0.00           C
ATOM  12651 0C21 POPE  146       3.436  13.540  55.344  1.00  0.00           C
ATOM  12653 1C21 POPE  146       3.516  12.940  53.954  1.00  0.00           C
[truncated: 1,671,494 more chars]
