# Supplementary material for: Characterizing Membrane Association and Periplasmic Transfer of Bacterial Lipoproteins through Molecular Dynamics Simulations
Source: Structure. 2020 Apr 7;28(4):475–487.e3. doi: 10.1016/j.str.2020.01.012 (PMC7139219; doi:10.1016/j.str.2020.01.012)
Supplement: Data S1. Final Coordinates from Simulations (Y–Z), Related to Figure 3 [file mmc3.zip › Y-Z/YAFY-3-atomistic.pdb]

TITLE     Protein
REMARK    THIS IS A SIMULATION BOX
CRYST1  129.304  129.304  104.916  90.00  90.00  90.00 P 1           1
MODEL        1
ATOM      1  N   CYSTA   1      63.617  76.722  68.688  1.00  0.00           N
ATOM      3  CA  CYSTA   1      64.867  76.202  69.248  1.00  0.00           C
ATOM      5  C   CYSTA   1      65.907  77.252  69.698  1.00  0.00           C
ATOM      6  O   CYSTA   1      66.507  78.012  68.948  1.00  0.00           O
ATOM      7  CB  CYSTA   1      65.477  75.072  68.378  1.00  0.00           C
ATOM     10  SG  CYSTA   1      64.337  73.692  68.038  1.00  0.00           S
ATOM     11  C1  CYSTA   1      65.557  72.502  67.348  1.00  0.00           C
ATOM     14  CA1 CYSTA   1      63.417  77.242  67.468  1.00  0.00           C
ATOM     15  OA1 CYSTA   1      62.327  77.112  66.958  1.00  0.00           O
ATOM     16  CA2 CYSTA   1      64.357  78.052  66.658  1.00  0.00           C
ATOM     19  C11 CYSTA   1      64.997  71.262  66.598  1.00  0.00           C
ATOM     21  O11 CYSTA   1      64.447  71.712  65.348  1.00  0.00           O
ATOM     22  CX1 CYSTA   1      65.007  71.342  64.208  1.00  0.00           C
ATOM     23  OX1 CYSTA   1      65.987  70.642  64.078  1.00  0.00           O
ATOM     24  CX2 CYSTA   1      64.207  72.002  63.088  1.00  0.00           C
ATOM     27  C12 CYSTA   1      63.897  70.522  67.438  1.00  0.00           C
ATOM     30  O12 CYSTA   1      62.607  70.452  66.828  1.00  0.00           O
ATOM     31  CD1 CYSTA   1      62.347  69.692  65.748  1.00  0.00           C
ATOM     32  OD1 CYSTA   1      61.387  69.882  65.028  1.00  0.00           O
ATOM     33  CD2 CYSTA   1      63.307  68.502  65.578  1.00  0.00           C
ATOM     36  CA3 CYSTA   1      64.747  77.292  65.378  1.00  0.00           C
ATOM     39  CA4 CYSTA   1      65.337  78.232  64.338  1.00  0.00           C
ATOM     42  CA5 CYSTA   1      66.667  78.842  64.798  1.00  0.00           C
ATOM     45  CA6 CYSTA   1      67.217  79.852  63.788  1.00  0.00           C
ATOM     48  CA7 CYSTA   1      67.617  79.212  62.458  1.00  0.00           C
ATOM     51  CA8 CYSTA   1      67.557  80.182  61.288  1.00  0.00           C
ATOM     54  CA9 CYSTA   1      68.077  79.502  60.018  1.00  0.00           C
ATOM     57 0CA1 CYSTA   1      68.477  80.442  58.878  1.00  0.00           C
ATOM     60 1CA1 CYSTA   1      67.297  81.152  58.248  1.00  0.00           C
ATOM     63 2CA1 CYSTA   1      67.677  81.682  56.858  1.00  0.00           C
ATOM     66 3CA1 CYSTA   1      66.667  82.702  56.358  1.00  0.00           C
ATOM     69 4CA1 CYSTA   1      66.857  83.222  54.938  1.00  0.00           C
ATOM     72 5CA1 CYSTA   1      66.447  82.192  53.898  1.00  0.00           C
ATOM     75 6CA1 CYSTA   1      66.307  82.822  52.518  1.00  0.00           C
ATOM     79  CD3 CYSTA   1      63.237  67.872  64.178  1.00  0.00           C
ATOM     82  CD4 CYSTA   1      61.927  67.132  63.828  1.00  0.00           C
ATOM     85  CD5 CYSTA   1      61.977  66.472  62.448  1.00  0.00           C
ATOM     88  CD6 CYSTA   1      62.157  67.472  61.298  1.00  0.00           C
ATOM     91  CD7 CYSTA   1      62.567  66.822  59.978  1.00  0.00           C
ATOM     94  CD8 CYSTA   1      63.307  67.822  59.078  1.00  0.00           C
ATOM     97  CD9 CYSTA   1      63.927  67.182  57.828  1.00  0.00           C
ATOM    100 0CD1 CYSTA   1      62.917  66.972  56.698  1.00  0.00           C
ATOM    103 1CD1 CYSTA   1      63.507  66.112  55.578  1.00  0.00           C
ATOM    106 2CD1 CYSTA   1      62.527  65.882  54.408  1.00  0.00           C
ATOM    109 3CD1 CYSTA   1      63.127  64.962  53.338  1.00  0.00           C
ATOM    112 4CD1 CYSTA   1      62.167  64.742  52.158  1.00  0.00           C
ATOM    115 5CD1 CYSTA   1      62.687  63.722  51.138  1.00  0.00           C
ATOM    118 6CD1 CYSTA   1      61.767  63.612  49.918  1.00  0.00           C
ATOM    122  CX3 CYSTA   1      63.997  71.172  61.808  1.00  0.00           C
ATOM    125  CX4 CYSTA   1      64.097  72.072  60.568  1.00  0.00           C
ATOM    128  CX5 CYSTA   1      63.817  71.312  59.258  1.00  0.00           C
ATOM    131  CX6 CYSTA   1      64.157  72.122  57.998  1.00  0.00           C
ATOM    134  CX7 CYSTA   1      63.627  71.462  56.718  1.00  0.00           C
ATOM    137  CX8 CYSTA   1      64.187  72.062  55.408  1.00  0.00           C
ATOM    140  CX9 CYSTA   1      63.817  73.522  55.228  1.00  0.00           C
ATOM    142 0CX1 CYSTA   1      63.337  74.112  54.128  1.00  0.00           C
ATOM    144 1CX1 CYSTA   1      63.047  73.492  52.778  1.00  0.00           C
ATOM    147 2CX1 CYSTA   1      64.017  73.992  51.698  1.00  0.00           C
ATOM    150 3CX1 CYSTA   1      63.487  73.802  50.268  1.00  0.00           C
ATOM    153 4CX1 CYSTA   1      64.417  74.432  49.218  1.00  0.00           C
ATOM    156 5CX1 CYSTA   1      63.757  74.602  47.848  1.00  0.00           C
ATOM    159 6CX1 CYSTA   1      64.677  75.282  46.838  1.00  0.00           C
ATOM    162 7CX1 CYSTA   1      63.957  75.662  45.538  1.00  0.00           C
ATOM    165 8CX1 CYSTA   1      64.877  76.362  44.528  1.00  0.00           C
ATOM    169  N   ASP A   2      66.147  77.412  70.998  1.00  0.00           N
ATOM    171  CA  ASP A   2      66.837  76.372  71.728  1.00  0.00           C
ATOM    173  CB  ASP A   2      68.337  76.752  71.738  1.00  0.00           C
ATOM    176  CG  ASP A   2      69.137  75.712  70.988  1.00  0.00           C
ATOM    177  OD1 ASP A   2      70.387  75.822  71.048  1.00  0.00           O
ATOM    178  OD2 ASP A   2      68.557  74.842  70.298  1.00  0.00           O
ATOM    179  C   ASP A   2      66.257  76.242  73.118  1.00  0.00           C
ATOM    180  O   ASP A   2      66.927  76.052  74.128  1.00  0.00           O
ATOM    181  N   ASP A   3      64.917  76.342  73.158  1.00  0.00           N
ATOM    183  CA  ASP A   3      64.137  76.322  74.348  1.00  0.00           C
ATOM    185  CB  ASP A   3      63.817  77.812  74.678  1.00  0.00           C
ATOM    188  CG  ASP A   3      63.027  78.062  75.938  1.00  0.00           C
ATOM    189  OD1 ASP A   3      62.987  79.242  76.388  1.00  0.00           O
ATOM    190  OD2 ASP A   3      62.487  77.092  76.528  1.00  0.00           O
ATOM    191  C   ASP A   3      62.947  75.382  74.068  1.00  0.00           C
ATOM    192  O   ASP A   3      61.847  75.812  73.728  1.00  0.00           O
ATOM    193  N   ARG A   4      63.147  74.042  74.108  1.00  0.00           N
ATOM    195  CA  ARG A   4      64.357  73.382  74.558  1.00  0.00           C
ATOM    197  CB  ARG A   4      64.437  73.302  76.108  1.00  0.00           C
ATOM    200  CG  ARG A   4      65.847  72.962  76.648  1.00  0.00           C
ATOM    203  CD  ARG A   4      65.947  73.062  78.178  1.00  0.00           C
ATOM    206  NE  ARG A   4      67.267  72.472  78.598  1.00  0.00           N
ATOM    208  CZ  ARG A   4      67.627  72.262  79.848  1.00  0.00           C
ATOM    209  NH1 ARG A   4      68.887  72.022  80.108  1.00  0.00           N
ATOM    212  NH2 ARG A   4      66.767  72.302  80.848  1.00  0.00           N
ATOM    215  C   ARG A   4      64.417  71.982  73.998  1.00  0.00           C
ATOM    216  O   ARG A   4      64.067  71.012  74.668  1.00  0.00           O
ATOM    217  N   SER A   5      64.867  71.812  72.748  1.00  0.00           N
ATOM    219  CA  SER A   5      65.137  70.482  72.198  1.00  0.00           C
ATOM    221  CB  SER A   5      64.037  70.032  71.178  1.00  0.00           C
ATOM    224  OG  SER A   5      63.767  68.632  71.238  1.00  0.00           O
ATOM    226  C   SER A   5      66.507  70.552  71.528  1.00  0.00           C
ATOM    227  O   SER A   5      66.607  70.852  70.338  1.00  0.00           O
ATOM    228  N   ASP A   6      67.617  70.312  72.258  1.00  0.00           N
ATOM    230  CA  ASP A   6      68.937  70.202  71.678  1.00  0.00           C
ATOM    232  CB  ASP A   6      70.047  70.002  72.768  1.00  0.00           C
ATOM    235  CG  ASP A   6      70.207  71.062  73.848  1.00  0.00           C
ATOM    236  OD1 ASP A   6      71.187  70.862  74.628  1.00  0.00           O
ATOM    237  OD2 ASP A   6      69.417  72.022  73.978  1.00  0.00           O
ATOM    238  C   ASP A   6      69.067  69.002  70.728  1.00  0.00           C
ATOM    239  O   ASP A   6      69.177  67.862  71.168  1.00  0.00           O
ATOM    240  N   ASP A   7      69.147  69.222  69.398  1.00  0.00           N
ATOM    242  CA  ASP A   7      69.647  68.182  68.538  1.00  0.00           C
ATOM    244  CB  ASP A   7      69.277  68.382  67.038  1.00  0.00           C
ATOM    247  CG  ASP A   7      67.797  68.132  66.798  1.00  0.00           C
ATOM    248  OD1 ASP A   7      67.437  67.982  65.608  1.00  0.00           O
ATOM    249  OD2 ASP A   7      66.997  68.092  67.758  1.00  0.00           O
ATOM    250  C   ASP A   7      71.157  68.032  68.788  1.00  0.00           C
ATOM    251  O   ASP A   7      71.867  69.012  69.008  1.00  0.00           O
ATOM    252  N   LEU A   8      71.687  66.812  68.848  1.00  0.00           N
ATOM    254  CA  LEU A   8      71.037  65.582  68.458  1.00  0.00           C
ATOM    256  CB  LEU A   8      72.037  64.772  67.618  1.00  0.00           C
ATOM    259  CG  LEU A   8      71.387  64.092  66.418  1.00  0.00           C
ATOM    261  CD1 LEU A   8      72.407  63.162  65.788  1.00  0.00           C
ATOM    265  CD2 LEU A   8      70.857  65.062  65.348  1.00  0.00           C
ATOM    269  C   LEU A   8      70.477  64.722  69.598  1.00  0.00           C
ATOM    270  O   LEU A   8      69.957  63.632  69.368  1.00  0.00           O
ATOM    271  N   LYS A   9      70.477  65.192  70.868  1.00  0.00           N
ATOM    273  CA  LYS A   9      69.897  64.402  71.948  1.00  0.00           C
ATOM    275  CB  LYS A   9      70.607  64.562  73.318  1.00  0.00           C
ATOM    278  CG  LYS A   9      71.807  63.612  73.318  1.00  0.00           C
ATOM    281  CD  LYS A   9      72.587  63.472  74.628  1.00  0.00           C
ATOM    284  CE  LYS A   9      73.857  62.682  74.308  1.00  0.00           C
ATOM    287  NZ  LYS A   9      74.637  62.312  75.488  1.00  0.00           N
ATOM    291  C   LYS A   9      68.387  64.372  72.058  1.00  0.00           C
ATOM    292  O   LYS A   9      67.847  63.522  72.768  1.00  0.00           O
ATOM    293  N   ALA A  10      67.667  65.222  71.288  1.00  0.00           N
ATOM    295  CA  ALA A  10      66.247  65.012  71.048  1.00  0.00           C
ATOM    297  CB  ALA A  10      65.687  66.132  70.148  1.00  0.00           C
ATOM    301  C   ALA A  10      66.027  63.702  70.338  1.00  0.00           C
ATOM    302  O   ALA A  10      65.197  62.882  70.688  1.00  0.00           O
ATOM    303  N   ILE A  11      66.847  63.462  69.308  1.00  0.00           N
ATOM    305  CA  ILE A  11      66.767  62.302  68.468  1.00  0.00           C
ATOM    307  CB  ILE A  11      67.557  62.492  67.188  1.00  0.00           C
ATOM    309  CG2 ILE A  11      68.737  61.522  67.078  1.00  0.00           C
ATOM    313  CG1 ILE A  11      66.597  62.352  65.988  1.00  0.00           C
ATOM    316  CD  ILE A  11      67.307  62.202  64.658  1.00  0.00           C
ATOM    320  C   ILE A  11      67.037  60.992  69.198  1.00  0.00           C
ATOM    321  O   ILE A  11      66.287  60.042  69.018  1.00  0.00           O
ATOM    322  N   SER A  12      68.057  60.872  70.078  1.00  0.00           N
ATOM    324  CA  SER A  12      68.207  59.682  70.928  1.00  0.00           C
ATOM    326  CB  SER A  12      69.497  59.642  71.768  1.00  0.00           C
ATOM    329  OG  SER A  12      70.567  59.192  70.958  1.00  0.00           O
ATOM    331  C   SER A  12      67.047  59.422  71.858  1.00  0.00           C
ATOM    332  O   SER A  12      66.607  58.292  72.018  1.00  0.00           O
ATOM    333  N   LYS A  13      66.477  60.502  72.428  1.00  0.00           N
ATOM    335  CA  LYS A  13      65.217  60.432  73.128  1.00  0.00           C
ATOM    337  CB  LYS A  13      64.947  61.752  73.898  1.00  0.00           C
ATOM    340  CG  LYS A  13      65.937  61.982  75.078  1.00  0.00           C
ATOM    343  CD  LYS A  13      65.577  63.132  76.048  1.00  0.00           C
ATOM    346  CE  LYS A  13      65.387  62.692  77.528  1.00  0.00           C
ATOM    349  NZ  LYS A  13      64.697  63.722  78.338  1.00  0.00           N
ATOM    353  C   LYS A  13      64.037  59.932  72.278  1.00  0.00           C
ATOM    354  O   LYS A  13      63.307  59.062  72.728  1.00  0.00           O
ATOM    355  N   PHE A  14      63.877  60.362  70.998  1.00  0.00           N
ATOM    357  CA  PHE A  14      62.947  59.732  70.048  1.00  0.00           C
ATOM    359  CB  PHE A  14      63.037  60.322  68.588  1.00  0.00           C
ATOM    362  CG  PHE A  14      62.447  61.672  68.288  1.00  0.00           C
ATOM    363  CD1 PHE A  14      62.447  62.782  69.158  1.00  0.00           C
ATOM    365  CE1 PHE A  14      61.957  64.022  68.728  1.00  0.00           C
ATOM    367  CZ  PHE A  14      61.437  64.162  67.438  1.00  0.00           C
ATOM    369  CD2 PHE A  14      61.947  61.852  66.988  1.00  0.00           C
ATOM    371  CE2 PHE A  14      61.427  63.072  66.568  1.00  0.00           C
ATOM    373  C   PHE A  14      63.227  58.232  69.848  1.00  0.00           C
ATOM    374  O   PHE A  14      62.347  57.372  69.878  1.00  0.00           O
ATOM    375  N   LYS A  15      64.517  57.912  69.648  1.00  0.00           N
ATOM    377  CA  LYS A  15      65.067  56.602  69.338  1.00  0.00           C
ATOM    379  CB  LYS A  15      66.597  56.752  69.188  1.00  0.00           C
ATOM    382  CG  LYS A  15      67.197  56.062  67.968  1.00  0.00           C
ATOM    385  CD  LYS A  15      68.687  55.822  68.218  1.00  0.00           C
ATOM    388  CE  LYS A  15      68.957  54.492  68.928  1.00  0.00           C
ATOM    391  NZ  LYS A  15      70.357  54.422  69.328  1.00  0.00           N
ATOM    395  C   LYS A  15      64.827  55.542  70.398  1.00  0.00           C
ATOM    396  O   LYS A  15      64.677  54.362  70.088  1.00  0.00           O
ATOM    397  N   ASP A  16      64.887  55.952  71.678  1.00  0.00           N
ATOM    399  CA  ASP A  16      64.677  55.092  72.818  1.00  0.00           C
ATOM    401  CB  ASP A  16      65.247  55.752  74.118  1.00  0.00           C
ATOM    404  CG  ASP A  16      66.777  55.682  74.168  1.00  0.00           C
ATOM    405  OD1 ASP A  16      67.377  56.162  75.158  1.00  0.00           O
ATOM    406  OD2 ASP A  16      67.347  55.012  73.268  1.00  0.00           O
ATOM    407  C   ASP A  16      63.207  54.732  73.018  1.00  0.00           C
ATOM    408  O   ASP A  16      62.927  53.662  73.538  1.00  0.00           O
ATOM    409  N   LEU A  17      62.277  55.592  72.568  1.00  0.00           N
ATOM    411  CA  LEU A  17      60.847  55.512  72.858  1.00  0.00           C
ATOM    413  CB  LEU A  17      60.557  56.052  74.288  1.00  0.00           C
ATOM    416  CG  LEU A  17      60.507  55.112  75.508  1.00  0.00           C
ATOM    418  CD1 LEU A  17      59.377  55.552  76.448  1.00  0.00           C
ATOM    422  CD2 LEU A  17      61.837  55.082  76.278  1.00  0.00           C
ATOM    426  C   LEU A  17      60.247  54.162  72.438  1.00  0.00           C
ATOM    427  O   LEU A  17      59.447  53.502  73.108  1.00  0.00           O
ATOM    428  N   THR A  18      60.717  53.712  71.278  1.00  0.00           N
ATOM    430  CA  THR A  18      60.497  52.422  70.658  1.00  0.00           C
ATOM    432  CB  THR A  18      59.027  52.132  70.308  1.00  0.00           C
ATOM    434  OG1 THR A  18      58.767  50.742  70.158  1.00  0.00           O
ATOM    436  CG2 THR A  18      58.557  52.832  69.038  1.00  0.00           C
ATOM    440  C   THR A  18      61.367  52.652  69.428  1.00  0.00           C
ATOM    441  O   THR A  18      61.387  53.792  68.978  1.00  0.00           O
ATOM    442  N   PRO A  19      62.167  51.802  68.868  1.00  0.00           N
ATOM    443  CD  PRO A  19      62.827  50.782  69.678  1.00  0.00           C
ATOM    446  CA  PRO A  19      62.957  52.152  67.688  1.00  0.00           C
ATOM    448  CB  PRO A  19      63.787  50.862  67.508  1.00  0.00           C
ATOM    451  CG  PRO A  19      64.147  50.532  68.948  1.00  0.00           C
ATOM    454  C   PRO A  19      62.247  52.742  66.448  1.00  0.00           C
ATOM    455  O   PRO A  19      62.697  53.822  66.028  1.00  0.00           O
ATOM    456  N   PRO A  20      61.217  52.122  65.848  1.00  0.00           N
ATOM    457  CD  PRO A  20      61.687  51.122  64.888  1.00  0.00           C
ATOM    460  CA  PRO A  20      60.237  52.922  65.108  1.00  0.00           C
ATOM    462  CB  PRO A  20      60.597  52.782  63.598  1.00  0.00           C
ATOM    465  CG  PRO A  20      61.857  51.952  63.618  1.00  0.00           C
ATOM    468  C   PRO A  20      58.857  52.322  65.288  1.00  0.00           C
ATOM    469  O   PRO A  20      58.627  51.562  66.198  1.00  0.00           O
ATOM    470  N   ARG A  21      57.937  52.652  64.378  1.00  0.00           N
ATOM    472  CA  ARG A  21      56.517  52.722  64.518  1.00  0.00           C
ATOM    474  CB  ARG A  21      55.697  51.452  64.908  1.00  0.00           C
ATOM    477  CG  ARG A  21      55.247  51.222  66.368  1.00  0.00           C
ATOM    480  CD  ARG A  21      54.367  49.952  66.538  1.00  0.00           C
ATOM    483  NE  ARG A  21      55.187  48.952  67.268  1.00  0.00           N
ATOM    485  CZ  ARG A  21      54.967  47.662  67.428  1.00  0.00           C
ATOM    486  NH1 ARG A  21      55.927  46.972  67.998  1.00  0.00           N
ATOM    489  NH2 ARG A  21      53.857  47.032  67.128  1.00  0.00           N
ATOM    492  C   ARG A  21      56.277  53.972  65.328  1.00  0.00           C
ATOM    493  O   ARG A  21      56.647  54.132  66.488  1.00  0.00           O
ATOM    494  N   PHE A  22      55.657  54.952  64.678  1.00  0.00           N
ATOM    496  CA  PHE A  22      55.107  56.082  65.378  1.00  0.00           C
ATOM    498  CB  PHE A  22      54.877  57.302  64.448  1.00  0.00           C
ATOM    501  CG  PHE A  22      56.027  58.012  63.758  1.00  0.00           C
ATOM    502  CD1 PHE A  22      57.167  57.382  63.218  1.00  0.00           C
ATOM    504  CE1 PHE A  22      58.067  58.102  62.418  1.00  0.00           C
ATOM    506  CZ  PHE A  22      57.837  59.452  62.138  1.00  0.00           C
ATOM    508  CD2 PHE A  22      55.837  59.382  63.488  1.00  0.00           C
ATOM    510  CE2 PHE A  22      56.717  60.092  62.668  1.00  0.00           C
ATOM    512  C   PHE A  22      53.747  55.522  65.718  1.00  0.00           C
ATOM    513  O   PHE A  22      53.107  55.022  64.798  1.00  0.00           O
ATOM    514  N   SER A  23      53.277  55.392  66.968  1.00  0.00           N
ATOM    516  CA  SER A  23      53.257  56.302  68.088  1.00  0.00           C
ATOM    518  CB  SER A  23      52.367  55.732  69.208  1.00  0.00           C
ATOM    521  OG  SER A  23      51.007  56.102  69.008  1.00  0.00           O
ATOM    523  C   SER A  23      54.507  56.762  68.768  1.00  0.00           C
ATOM    524  O   SER A  23      54.567  57.912  69.158  1.00  0.00           O
ATOM    525  N   ASP A  24      55.517  55.922  69.018  1.00  0.00           N
ATOM    527  CA  ASP A  24      56.367  56.252  70.148  1.00  0.00           C
ATOM    529  CB  ASP A  24      56.717  54.982  70.968  1.00  0.00           C
ATOM    532  CG  ASP A  24      55.667  54.712  72.038  1.00  0.00           C
ATOM    533  OD1 ASP A  24      56.057  54.162  73.108  1.00  0.00           O
ATOM    534  OD2 ASP A  24      54.457  54.962  71.788  1.00  0.00           O
ATOM    535  C   ASP A  24      57.547  57.132  69.738  1.00  0.00           C
ATOM    536  O   ASP A  24      58.207  57.742  70.578  1.00  0.00           O
ATOM    537  N   VAL A  25      57.697  57.362  68.408  1.00  0.00           N
ATOM    539  CA  VAL A  25      58.427  58.522  67.898  1.00  0.00           C
ATOM    541  CB  VAL A  25      58.567  58.502  66.368  1.00  0.00           C
ATOM    543  CG1 VAL A  25      59.167  59.832  65.858  1.00  0.00           C
ATOM    547  CG2 VAL A  25      59.497  57.362  65.898  1.00  0.00           C
ATOM    551  C   VAL A  25      57.747  59.822  68.318  1.00  0.00           C
ATOM    552  O   VAL A  25      58.367  60.752  68.818  1.00  0.00           O
ATOM    553  N   VAL A  26      56.407  59.892  68.178  1.00  0.00           N
ATOM    555  CA  VAL A  26      55.587  61.022  68.578  1.00  0.00           C
ATOM    557  CB  VAL A  26      54.117  60.832  68.168  1.00  0.00           C
ATOM    559  CG1 VAL A  26      53.317  62.122  68.438  1.00  0.00           C
ATOM    563  CG2 VAL A  26      54.027  60.462  66.688  1.00  0.00           C
ATOM    567  C   VAL A  26      55.627  61.252  70.068  1.00  0.00           C
ATOM    568  O   VAL A  26      55.837  62.372  70.538  1.00  0.00           O
ATOM    569  N   SER A  27      55.477  60.162  70.858  1.00  0.00           N
ATOM    571  CA  SER A  27      55.417  60.232  72.308  1.00  0.00           C
ATOM    573  CB  SER A  27      55.057  58.852  72.918  1.00  0.00           C
ATOM    576  OG  SER A  27      54.697  58.992  74.288  1.00  0.00           O
ATOM    578  C   SER A  27      56.687  60.762  72.948  1.00  0.00           C
ATOM    579  O   SER A  27      56.667  61.572  73.878  1.00  0.00           O
ATOM    580  N   HIS A  28      57.857  60.392  72.408  1.00  0.00           N
ATOM    582  CA  HIS A  28      59.107  61.002  72.808  1.00  0.00           C
ATOM    584  CB  HIS A  28      60.167  59.942  73.118  1.00  0.00           C
ATOM    587  ND1 HIS A  28      61.317  59.342  75.218  1.00  0.00           N
ATOM    588  CG  HIS A  28      60.127  59.602  74.578  1.00  0.00           C
ATOM    589  CE1 HIS A  28      61.007  59.212  76.498  1.00  0.00           C
ATOM    591  NE2 HIS A  28      59.687  59.412  76.708  1.00  0.00           N
ATOM    593  CD2 HIS A  28      59.117  59.662  75.488  1.00  0.00           C
ATOM    595  C   HIS A  28      59.567  62.102  71.878  1.00  0.00           C
ATOM    596  O   HIS A  28      60.737  62.472  71.858  1.00  0.00           O
ATOM    597  N   GLN A  29      58.647  62.792  71.168  1.00  0.00           N
ATOM    599  CA  GLN A  29      58.737  64.242  71.108  1.00  0.00           C
ATOM    601  CB  GLN A  29      58.417  64.842  69.708  1.00  0.00           C
ATOM    604  CG  GLN A  29      58.197  66.402  69.548  1.00  0.00           C
ATOM    607  CD  GLN A  29      59.177  67.452  70.138  1.00  0.00           C
ATOM    608  OE1 GLN A  29      59.067  68.652  69.858  1.00  0.00           O
ATOM    609  NE2 GLN A  29      60.167  67.052  70.958  1.00  0.00           N
ATOM    612  C   GLN A  29      57.877  64.882  72.178  1.00  0.00           C
ATOM    613  O   GLN A  29      58.337  65.782  72.888  1.00  0.00           O
ATOM    614  N   ASP A  30      56.637  64.402  72.388  1.00  0.00           N
ATOM    616  CA  ASP A  30      55.677  64.982  73.308  1.00  0.00           C
ATOM    618  CB  ASP A  30      54.367  64.132  73.308  1.00  0.00           C
ATOM    621  CG  ASP A  30      53.577  64.122  71.998  1.00  0.00           C
ATOM    622  OD1 ASP A  30      52.817  63.132  71.788  1.00  0.00           O
ATOM    623  OD2 ASP A  30      53.607  65.142  71.258  1.00  0.00           O
ATOM    624  C   ASP A  30      56.197  65.112  74.758  1.00  0.00           C
ATOM    625  O   ASP A  30      56.277  66.222  75.298  1.00  0.00           O
ATOM    626  N   ASP A  31      56.677  63.992  75.348  1.00  0.00           N
ATOM    628  CA  ASP A  31      57.177  63.962  76.718  1.00  0.00           C
ATOM    630  CB  ASP A  31      56.957  62.562  77.428  1.00  0.00           C
ATOM    633  CG  ASP A  31      55.667  62.512  78.248  1.00  0.00           C
ATOM    634  OD1 ASP A  31      55.377  61.452  78.868  1.00  0.00           O
ATOM    635  OD2 ASP A  31      54.987  63.552  78.398  1.00  0.00           O
ATOM    636  C   ASP A  31      58.647  64.352  76.778  1.00  0.00           C
ATOM    637  O   ASP A  31      59.177  64.652  77.838  1.00  0.00           O
ATOM    638  N   VAL A  32      59.357  64.442  75.638  1.00  0.00           N
ATOM    640  CA  VAL A  32      60.677  65.052  75.638  1.00  0.00           C
ATOM    642  CB  VAL A  32      61.397  64.762  74.318  1.00  0.00           C
ATOM    644  CG1 VAL A  32      62.597  65.672  74.048  1.00  0.00           C
ATOM    648  CG2 VAL A  32      61.917  63.322  74.428  1.00  0.00           C
ATOM    652  C   VAL A  32      60.657  66.522  76.038  1.00  0.00           C
ATOM    653  O   VAL A  32      61.367  66.962  76.938  1.00  0.00           O
ATOM    654  N   SER A  33      59.747  67.332  75.438  1.00  0.00           N
ATOM    656  CA  SER A  33      59.837  68.782  75.618  1.00  0.00           C
ATOM    658  CB  SER A  33      59.217  69.582  74.448  1.00  0.00           C
ATOM    661  OG  SER A  33      60.047  70.702  74.158  1.00  0.00           O
ATOM    663  C   SER A  33      59.227  69.252  76.918  1.00  0.00           C
ATOM    664  O   SER A  33      59.657  70.272  77.478  1.00  0.00           O
ATOM    665  N   GLU A  34      58.247  68.512  77.488  1.00  0.00           N
ATOM    667  CA  GLU A  34      57.677  68.902  78.768  1.00  0.00           C
ATOM    669  CB  GLU A  34      56.337  68.172  79.018  1.00  0.00           C
ATOM    672  CG  GLU A  34      55.357  69.022  79.868  1.00  0.00           C
ATOM    675  CD  GLU A  34      55.077  70.352  79.188  1.00  0.00           C
ATOM    676  OE1 GLU A  34      55.257  71.422  79.828  1.00  0.00           O
ATOM    677  OE2 GLU A  34      54.637  70.332  78.008  1.00  0.00           O
ATOM    678  C   GLU A  34      58.607  68.552  79.908  1.00  0.00           C
ATOM    679  O   GLU A  34      58.687  69.242  80.928  1.00  0.00           O
ATOM    680  N   GLU A  35      59.417  67.492  79.708  1.00  0.00           N
ATOM    682  CA  GLU A  35      60.517  67.142  80.578  1.00  0.00           C
ATOM    684  CB  GLU A  35      61.067  65.752  80.168  1.00  0.00           C
ATOM    687  CG  GLU A  35      61.527  64.792  81.288  1.00  0.00           C
ATOM    690  CD  GLU A  35      61.737  63.372  80.738  1.00  0.00           C
ATOM    691  OE1 GLU A  35      62.877  62.872  80.758  1.00  0.00           O
ATOM    692  OE2 GLU A  35      60.757  62.772  80.218  1.00  0.00           O
ATOM    693  C   GLU A  35      61.547  68.262  80.528  1.00  0.00           C
ATOM    694  O   GLU A  35      61.717  68.932  81.538  1.00  0.00           O
ATOM    695  N   TRP A  36      62.157  68.602  79.368  1.00  0.00           N
ATOM    697  CA  TRP A  36      63.227  69.602  79.268  1.00  0.00           C
ATOM    699  CB  TRP A  36      63.577  69.922  77.788  1.00  0.00           C
ATOM    702  CG  TRP A  36      64.237  68.852  77.008  1.00  0.00           C
ATOM    703  CD1 TRP A  36      63.757  68.342  75.838  1.00  0.00           C
ATOM    705  NE1 TRP A  36      64.677  67.502  75.288  1.00  0.00           N
ATOM    707  CE2 TRP A  36      65.767  67.442  76.078  1.00  0.00           C
ATOM    708  CD2 TRP A  36      65.567  68.332  77.158  1.00  0.00           C
ATOM    709  CE3 TRP A  36      66.627  68.592  78.038  1.00  0.00           C
ATOM    711  CZ3 TRP A  36      67.877  68.042  77.718  1.00  0.00           C
ATOM    713  CZ2 TRP A  36      66.917  66.722  75.928  1.00  0.00           C
ATOM    715  CH2 TRP A  36      68.017  67.132  76.668  1.00  0.00           C
ATOM    717  C   TRP A  36      62.927  70.962  79.858  1.00  0.00           C
ATOM    718  O   TRP A  36      63.797  71.582  80.478  1.00  0.00           O
ATOM    719  N   SER A  37      61.707  71.492  79.628  1.00  0.00           N
ATOM    721  CA  SER A  37      61.367  72.842  80.018  1.00  0.00           C
ATOM    723  CB  SER A  37      60.297  73.492  79.098  1.00  0.00           C
ATOM    726  OG  SER A  37      60.627  74.852  78.848  1.00  0.00           O
ATOM    728  C   SER A  37      60.867  72.912  81.448  1.00  0.00           C
ATOM    729  O   SER A  37      60.877  73.952  82.098  1.00  0.00           O
ATOM    730  N   GLN A  38      60.467  71.762  82.058  1.00  0.00           N
ATOM    732  CA  GLN A  38      60.267  71.732  83.498  1.00  0.00           C
ATOM    734  CB  GLN A  38      59.547  70.452  83.998  1.00  0.00           C
ATOM    737  CG  GLN A  38      58.087  70.622  84.498  1.00  0.00           C
ATOM    740  CD  GLN A  38      57.097  71.372  83.618  1.00  0.00           C
ATOM    741  OE1 GLN A  38      56.147  71.962  84.138  1.00  0.00           O
ATOM    742  NE2 GLN A  38      57.267  71.322  82.278  1.00  0.00           N
ATOM    745  C   GLN A  38      61.567  71.922  84.258  1.00  0.00           C
ATOM    746  O   GLN A  38      61.587  72.532  85.318  1.00  0.00           O
ATOM    747  N   VAL A  39      62.687  71.402  83.728  1.00  0.00           N
ATOM    749  CA  VAL A  39      63.977  71.272  84.368  1.00  0.00           C
ATOM    751  CB  VAL A  39      64.927  70.552  83.448  1.00  0.00           C
ATOM    753  CG1 VAL A  39      66.287  70.342  84.128  1.00  0.00           C
ATOM    757  CG2 VAL A  39      64.347  69.172  83.188  1.00  0.00           C
ATOM    761  C   VAL A  39      64.567  72.562  84.828  1.00  0.00           C
ATOM    762  O   VAL A  39      65.127  72.682  85.918  1.00  0.00           O
ATOM    763  N   ASP A  40      64.447  73.602  83.998  1.00  0.00           N
ATOM    765  CA  ASP A  40      64.957  74.902  84.358  1.00  0.00           C
ATOM    767  CB  ASP A  40      65.897  75.422  83.238  1.00  0.00           C
ATOM    770  CG  ASP A  40      67.347  75.402  83.678  1.00  0.00           C
ATOM    771  OD1 ASP A  40      68.077  76.342  83.278  1.00  0.00           O
ATOM    772  OD2 ASP A  40      67.807  74.452  84.368  1.00  0.00           O
ATOM    773  C   ASP A  40      63.797  75.822  84.728  1.00  0.00           C
ATOM    774  O   ASP A  40      63.997  77.032  84.868  1.00  0.00           O
ATOM    775  N   TYR A  41      62.607  75.262  85.048  1.00  0.00           N
ATOM    777  CA  TYR A  41      61.877  75.722  86.218  1.00  0.00           C
ATOM    779  CB  TYR A  41      60.357  75.392  86.238  1.00  0.00           C
ATOM    782  CG  TYR A  41      59.577  76.352  85.418  1.00  0.00           C
ATOM    783  CD1 TYR A  41      59.657  77.712  85.708  1.00  0.00           C
ATOM    785  CE1 TYR A  41      58.857  78.632  85.028  1.00  0.00           C
ATOM    787  CZ  TYR A  41      57.947  78.192  84.078  1.00  0.00           C
ATOM    788  OH  TYR A  41      57.097  79.122  83.458  1.00  0.00           O
ATOM    790  CD2 TYR A  41      58.647  75.902  84.458  1.00  0.00           C
ATOM    792  CE2 TYR A  41      57.827  76.822  83.788  1.00  0.00           C
ATOM    794  C   TYR A  41      62.447  75.072  87.448  1.00  0.00           C
ATOM    795  O   TYR A  41      62.757  73.892  87.478  1.00  0.00           O
ATOM    796  N   LEU A  42      62.547  75.832  88.548  1.00  0.00           N
ATOM    798  CA  LEU A  42      62.527  75.172  89.828  1.00  0.00           C
ATOM    800  CB  LEU A  42      63.457  75.832  90.878  1.00  0.00           C
ATOM    803  CG  LEU A  42      63.137  77.252  91.378  1.00  0.00           C
ATOM    805  CD1 LEU A  42      64.347  77.802  92.138  1.00  0.00           C
ATOM    809  CD2 LEU A  42      61.897  77.352  92.278  1.00  0.00           C
ATOM    813  C   LEU A  42      61.057  75.042  90.198  1.00  0.00           C
ATOM    814  O   LEU A  42      60.267  75.932  89.898  1.00  0.00           O
ATOM    815  N   SER A  43      60.637  73.942  90.838  1.00  0.00           N
ATOM    817  CA  SER A  43      61.167  72.602  90.608  1.00  0.00           C
ATOM    819  CB  SER A  43      60.917  71.652  91.808  1.00  0.00           C
ATOM    822  OG  SER A  43      59.687  71.972  92.448  1.00  0.00           O
ATOM    824  C   SER A  43      60.637  71.902  89.378  1.00  0.00           C
ATOM    825  O   SER A  43      59.527  72.152  88.918  1.00  0.00           O
ATOM    826  N   GLY A  44      61.447  70.942  88.888  1.00  0.00           N
ATOM    828  CA  GLY A  44      60.977  69.622  88.488  1.00  0.00           C
ATOM    831  C   GLY A  44      61.577  69.132  87.208  1.00  0.00           C
ATOM    832  O   GLY A  44      62.277  69.902  86.558  1.00  0.00           O
ATOM    833  N   PRO A  45      61.427  67.882  86.818  1.00  0.00           N
ATOM    834  CD  PRO A  45      61.157  67.582  85.408  1.00  0.00           C
ATOM    837  CA  PRO A  45      60.837  66.862  87.648  1.00  0.00           C
ATOM    839  CB  PRO A  45      59.527  66.552  86.918  1.00  0.00           C
ATOM    842  CG  PRO A  45      59.727  67.012  85.458  1.00  0.00           C
ATOM    845  C   PRO A  45      61.827  65.712  87.668  1.00  0.00           C
ATOM    846  O   PRO A  45      62.707  65.702  88.528  1.00  0.00           O
ATOM    847  N   THR A  46      61.667  64.722  86.758  1.00  0.00           N
ATOM    849  CA  THR A  46      62.547  63.562  86.668  1.00  0.00           C
ATOM    851  CB  THR A  46      61.947  62.452  85.798  1.00  0.00           C
ATOM    853  OG1 THR A  46      62.297  61.172  86.298  1.00  0.00           O
ATOM    855  CG2 THR A  46      62.367  62.492  84.318  1.00  0.00           C
ATOM    859  C   THR A  46      63.937  63.972  86.218  1.00  0.00           C
ATOM    860  O   THR A  46      64.947  63.512  86.748  1.00  0.00           O
ATOM    861  N   LEU A  47      64.037  64.932  85.268  1.00  0.00           N
ATOM    863  CA  LEU A  47      65.277  65.542  84.878  1.00  0.00           C
ATOM    865  CB  LEU A  47      65.207  66.182  83.468  1.00  0.00           C
ATOM    868  CG  LEU A  47      65.617  65.362  82.228  1.00  0.00           C
ATOM    870  CD1 LEU A  47      65.257  66.122  80.938  1.00  0.00           C
ATOM    874  CD2 LEU A  47      65.107  63.922  82.258  1.00  0.00           C
ATOM    878  C   LEU A  47      65.677  66.602  85.898  1.00  0.00           C
ATOM    879  O   LEU A  47      65.017  67.612  86.108  1.00  0.00           O
ATOM    880  N   GLN A  48      66.837  66.402  86.538  1.00  0.00           N
ATOM    882  CA  GLN A  48      67.697  67.462  87.008  1.00  0.00           C
ATOM    884  CB  GLN A  48      68.237  67.182  88.438  1.00  0.00           C
ATOM    887  CG  GLN A  48      67.477  67.882  89.588  1.00  0.00           C
ATOM    890  CD  GLN A  48      66.057  67.412  89.908  1.00  0.00           C
ATOM    891  OE1 GLN A  48      65.317  68.102  90.618  1.00  0.00           O
ATOM    892  NE2 GLN A  48      65.647  66.212  89.438  1.00  0.00           N
ATOM    895  C   GLN A  48      68.837  67.712  86.038  1.00  0.00           C
ATOM    896  O   GLN A  48      69.707  66.862  85.788  1.00  0.00           O
ATOM    897  N   VAL A  49      68.887  68.952  85.528  1.00  0.00           N
ATOM    899  CA  VAL A  49      70.107  69.692  85.258  1.00  0.00           C
ATOM    901  CB  VAL A  49      69.877  70.732  84.128  1.00  0.00           C
ATOM    903  CG1 VAL A  49      71.107  71.572  83.678  1.00  0.00           C
ATOM    907  CG2 VAL A  49      69.357  70.032  82.858  1.00  0.00           C
ATOM    911  C   VAL A  49      70.497  70.252  86.638  1.00  0.00           C
ATOM    912  O   VAL A  49      70.157  69.682  87.668  1.00  0.00           O
ATOM    913  N   LEU A  50      71.217  71.362  86.738  1.00  0.00           N
ATOM    915  CA  LEU A  50      71.757  71.812  88.008  1.00  0.00           C
ATOM    917  CB  LEU A  50      73.307  71.942  87.908  1.00  0.00           C
ATOM    920  CG  LEU A  50      74.037  70.612  88.288  1.00  0.00           C
ATOM    922  CD1 LEU A  50      75.547  70.632  88.058  1.00  0.00           C
ATOM    926  CD2 LEU A  50      73.487  69.322  87.648  1.00  0.00           C
ATOM    930  C   LEU A  50      70.827  72.932  88.498  1.00  0.00           C
ATOM    931  O   LEU A  50      69.627  72.842  88.228  1.00  0.00           O
ATOM    932  N   ARG A  51      71.227  73.972  89.268  1.00  0.00           N
ATOM    934  CA  ARG A  51      70.177  74.872  89.758  1.00  0.00           C
ATOM    936  CB  ARG A  51      69.197  74.192  90.788  1.00  0.00           C
ATOM    939  CG  ARG A  51      67.717  74.212  90.308  1.00  0.00           C
ATOM    942  CD  ARG A  51      66.827  73.002  90.688  1.00  0.00           C
ATOM    945  NE  ARG A  51      66.857  72.002  89.558  1.00  0.00           N
ATOM    947  CZ  ARG A  51      65.847  71.232  89.168  1.00  0.00           C
ATOM    948  NH1 ARG A  51      65.877  70.682  87.968  1.00  0.00           N
ATOM    951  NH2 ARG A  51      64.887  70.872  89.988  1.00  0.00           N
ATOM    954  C   ARG A  51      70.607  76.312  90.058  1.00  0.00           C
ATOM    955  O   ARG A  51      71.177  76.982  89.188  1.00  0.00           O
ATOM    956  N   THR A  52      70.157  76.892  91.188  1.00  0.00           N
ATOM    958  CA  THR A  52      69.847  78.322  91.288  1.00  0.00           C
ATOM    960  CB  THR A  52      68.337  78.622  91.338  1.00  0.00           C
ATOM    962  OG1 THR A  52      67.627  77.892  92.338  1.00  0.00           O
ATOM    964  CG2 THR A  52      67.707  78.202  89.998  1.00  0.00           C
ATOM    968  C   THR A  52      70.537  79.012  92.478  1.00  0.00           C
ATOM    969  OT1 THR A  52      70.807  78.362  93.518  1.00  0.00           O
ATOM    970  OT2 THR A  52      70.797  80.242  92.348  1.00  0.00           O
ATOM    971  NH3 POPEB  53      43.367  58.192  67.468  1.00  0.00           N
ATOM    975  C12 POPEB  53      43.547  56.722  67.168  1.00  0.00           C
ATOM    978  C11 POPEB  53      42.197  56.012  66.978  1.00  0.00           C
ATOM    981  P   POPEB  53      41.197  53.622  66.668  1.00  0.00           P
ATOM    982  O13 POPEB  53      41.137  52.972  67.998  1.00  0.00           O
ATOM    983  O14 POPEB  53      40.027  54.412  66.228  1.00  0.00           O
ATOM    984  O11 POPEB  53      41.597  52.592  65.508  1.00  0.00           O
ATOM    985  O12 POPEB  53      42.427  54.622  66.718  1.00  0.00           O
ATOM    986  C1  POPEB  53      42.487  52.972  64.448  1.00  0.00           C
ATOM    989  C2  POPEB  53      42.357  52.022  63.208  1.00  0.00           C
ATOM    991  O21 POPEB  53      43.617  51.752  62.548  1.00  0.00           O
ATOM    992  C21 POPEB  53      44.147  52.742  61.838  1.00  0.00           C
ATOM    993  O22 POPEB  53      43.927  53.932  61.988  1.00  0.00           O
ATOM    994  C22 POPEB  53      44.907  52.172  60.628  1.00  0.00           C
ATOM    997  C3  POPEB  53      41.267  52.472  62.188  1.00  0.00           C
ATOM   1000  O31 POPEB  53      41.527  52.002  60.838  1.00  0.00           O
ATOM   1001  C31 POPEB  53      41.057  50.802  60.518  1.00  0.00           C
ATOM   1002  O32 POPEB  53      40.337  50.122  61.228  1.00  0.00           O
ATOM   1003  C32 POPEB  53      41.557  50.412  59.128  1.00  0.00           C
ATOM   1006  C23 POPEB  53      46.337  52.742  60.448  1.00  0.00           C
ATOM   1009  C24 POPEB  53      47.097  52.122  59.258  1.00  0.00           C
ATOM   1012  C25 POPEB  53      46.727  52.722  57.898  1.00  0.00           C
ATOM   1015  C26 POPEB  53      47.887  53.482  57.248  1.00  0.00           C
ATOM   1018  C27 POPEB  53      47.477  54.182  55.938  1.00  0.00           C
ATOM   1021  C28 POPEB  53      48.657  54.762  55.138  1.00  0.00           C
ATOM   1024  C29 POPEB  53      49.527  53.672  54.538  1.00  0.00           C
ATOM   1026 0C21 POPEB  53      49.667  53.362  53.238  1.00  0.00           C
ATOM   1028 1C21 POPEB  53      48.977  54.002  52.058  1.00  0.00           C
ATOM   1031 2C21 POPEB  53      48.187  52.982  51.208  1.00  0.00           C
ATOM   1034 3C21 POPEB  53      49.067  52.012  50.408  1.00  0.00           C
ATOM   1037 4C21 POPEB  53      48.237  51.142  49.448  1.00  0.00           C
ATOM   1040 5C21 POPEB  53      49.037  50.392  48.378  1.00  0.00           C
ATOM   1043 6C21 POPEB  53      50.057  49.392  48.948  1.00  0.00           C
ATOM   1046 7C21 POPEB  53      50.647  48.492  47.858  1.00  0.00           C
ATOM   1049 8C21 POPEB  53      51.727  47.542  48.358  1.00  0.00           C
ATOM   1053  C33 POPEB  53      41.207  51.482  58.058  1.00  0.00           C
ATOM   1056  C34 POPEB  53      41.857  51.202  56.698  1.00  0.00           C
ATOM   1059  C35 POPEB  53      41.817  52.422  55.768  1.00  0.00           C
ATOM   1062  C36 POPEB  53      40.437  52.772  55.208  1.00  0.00           C
ATOM   1065  C37 POPEB  53      40.437  54.172  54.578  1.00  0.00           C
ATOM   1068  C38 POPEB  53      39.077  54.642  54.048  1.00  0.00           C
ATOM   1071  C39 POPEB  53      38.737  56.082  54.458  1.00  0.00           C
ATOM   1074 0C31 POPEB  53      38.227  56.942  53.288  1.00  0.00           C
ATOM   1077 1C31 POPEB  53      37.707  58.302  53.778  1.00  0.00           C
ATOM   1080 2C31 POPEB  53      37.647  59.362  52.668  1.00  0.00           C
ATOM   1083 3C31 POPEB  53      36.357  60.192  52.688  1.00  0.00           C
ATOM   1086 4C31 POPEB  53      36.287  61.152  51.488  1.00  0.00           C
ATOM   1089 5C31 POPEB  53      34.907  61.802  51.338  1.00  0.00           C
ATOM   1092 6C31 POPEB  53      34.767  62.622  50.048  1.00  0.00           C
ATOM   1096  NH3 POPEC  54      10.507  19.752  24.258  1.00  0.00           N
ATOM   1100  C12 POPEC  54       9.177  19.702  24.958  1.00  0.00           C
ATOM   1103  C11 POPEC  54       9.287  18.832  26.218  1.00  0.00           C
ATOM   1106  P   POPEC  54       7.197  17.622  27.248  1.00  0.00           P
ATOM   1107  O13 POPEC  54       6.277  17.452  26.098  1.00  0.00           O
ATOM   1108  O14 POPEC  54       8.067  16.482  27.578  1.00  0.00           O
ATOM   1109  O11 POPEC  54       6.337  18.082  28.488  1.00  0.00           O
ATOM   1110  O12 POPEC  54       8.087  18.892  26.968  1.00  0.00           O
ATOM   1111  C1  POPEC  54       6.927  18.512  29.708  1.00  0.00           C
ATOM   1114  C2  POPEC  54       6.077  17.932  30.868  1.00  0.00           C
ATOM   1116  O21 POPEC  54       6.457  18.432  32.168  1.00  0.00           O
ATOM   1117  C21 POPEC  54       7.607  18.012  32.658  1.00  0.00           C
ATOM   1118  O22 POPEC  54       8.447  17.352  32.078  1.00  0.00           O
ATOM   1119  C22 POPEC  54       7.757  18.472  34.118  1.00  0.00           C
ATOM   1122  C3  POPEC  54       5.937  16.382  30.798  1.00  0.00           C
ATOM   1125  O31 POPEC  54       4.767  15.942  31.508  1.00  0.00           O
ATOM   1126  C31 POPEC  54       4.917  15.702  32.798  1.00  0.00           C
ATOM   1127  O32 POPEC  54       5.967  15.572  33.398  1.00  0.00           O
ATOM   1128  C32 POPEC  54       3.527  15.632  33.428  1.00  0.00           C
ATOM   1131  C23 POPEC  54       8.937  17.762  34.828  1.00  0.00           C
ATOM   1134  C24 POPEC  54       9.517  18.542  36.028  1.00  0.00           C
ATOM   1137  C25 POPEC  54       8.547  18.722  37.198  1.00  0.00           C
ATOM   1140  C26 POPEC  54       8.597  17.552  38.198  1.00  0.00           C
ATOM   1143  C27 POPEC  54       7.527  17.662  39.278  1.00  0.00           C
ATOM   1146  C28 POPEC  54       7.577  16.482  40.268  1.00  0.00           C
ATOM   1149  C29 POPEC  54       6.277  16.322  41.018  1.00  0.00           C
ATOM   1151 0C21 POPEC  54       6.087  16.432  42.338  1.00  0.00           C
ATOM   1153 1C21 POPEC  54       7.127  16.782  43.368  1.00  0.00           C
ATOM   1156 2C21 POPEC  54       7.727  15.522  44.018  1.00  0.00           C
ATOM   1159 3C21 POPEC  54       8.747  15.902  45.098  1.00  0.00           C
ATOM   1162 4C21 POPEC  54       9.347  14.702  45.848  1.00  0.00           C
ATOM   1165 5C21 POPEC  54      10.877  14.632  45.788  1.00  0.00           C
ATOM   1168 6C21 POPEC  54      11.427  13.802  44.618  1.00  0.00           C
ATOM   1171 7C21 POPEC  54      12.967  13.742  44.618  1.00  0.00           C
ATOM   1174 8C21 POPEC  54      13.537  12.602  43.778  1.00  0.00           C
ATOM   1178  C33 POPEC  54       3.607  15.672  34.968  1.00  0.00           C
ATOM   1181  C34 POPEC  54       2.267  15.382  35.648  1.00  0.00           C
ATOM   1184  C35 POPEC  54       2.397  14.782  37.058  1.00  0.00           C
ATOM   1187  C36 POPEC  54       2.677  15.822  38.148  1.00  0.00           C
ATOM   1190  C37 POPEC  54       2.517  15.252  39.568  1.00  0.00           C
ATOM   1193  C38 POPEC  54       2.477  16.382  40.608  1.00  0.00           C
ATOM   1196  C39 POPEC  54       2.227  15.962  42.058  1.00  0.00           C
ATOM   1199 0C31 POPEC  54       2.267  17.202  42.968  1.00  0.00           C
ATOM   1202 1C31 POPEC  54       1.827  16.952  44.408  1.00  0.00           C
ATOM   1205 2C31 POPEC  54       2.217  18.072  45.388  1.00  0.00           C
ATOM   1208 3C31 POPEC  54       1.447  19.392  45.228  1.00  0.00           C
ATOM   1211 4C31 POPEC  54       2.037  20.372  44.198  1.00  0.00           C
ATOM   1214 5C31 POPEC  54       1.407  21.772  44.298  1.00  0.00           C
ATOM   1217 6C31 POPEC  54       2.037  22.782  43.318  1.00  0.00           C
ATOM   1221  NH3 POPED  55     106.827  23.322  25.168  1.00  0.00           N
ATOM   1225  C12 POPED  55     106.837  24.782  24.778  1.00  0.00           C
ATOM   1228  C11 POPED  55     106.297  25.012  23.348  1.00  0.00           C
ATOM   1231  P   POPED  55     104.947  27.262  22.948  1.00  0.00           P
ATOM   1232  O13 POPED  55     105.267  28.552  22.288  1.00  0.00           O
ATOM   1233  O14 POPED  55     103.947  26.422  22.258  1.00  0.00           O
ATOM   1234  O11 POPED  55     104.537  27.462  24.468  1.00  0.00           O
ATOM   1235  O12 POPED  55     106.287  26.402  23.028  1.00  0.00           O
ATOM   1236  C1  POPED  55     103.657  26.492  25.048  1.00  0.00           C
ATOM   1239  C2  POPED  55     103.487  26.702  26.578  1.00  0.00           C
ATOM   1241  O21 POPED  55     102.367  25.912  26.988  1.00  0.00           O
ATOM   1242  C21 POPED  55     102.447  25.392  28.198  1.00  0.00           C
ATOM   1243  O22 POPED  55     103.467  25.182  28.848  1.00  0.00           O
ATOM   1244  C22 POPED  55     101.007  25.222  28.718  1.00  0.00           C
ATOM   1247  C3  POPED  55     103.237  28.192  26.928  1.00  0.00           C
ATOM   1250  O31 POPED  55     102.697  28.372  28.258  1.00  0.00           O
ATOM   1251  C31 POPED  55     103.617  28.432  29.218  1.00  0.00           C
ATOM   1252  O32 POPED  55     104.827  28.352  29.068  1.00  0.00           O
ATOM   1253  C32 POPED  55     102.907  28.382  30.588  1.00  0.00           C
ATOM   1256  C23 POPED  55     100.867  24.682  30.158  1.00  0.00           C
ATOM   1259  C24 POPED  55      99.397  24.652  30.598  1.00  0.00           C
ATOM   1262  C25 POPED  55      99.177  24.122  32.028  1.00  0.00           C
ATOM   1265  C26 POPED  55      99.757  25.062  33.108  1.00  0.00           C
ATOM   1268  C27 POPED  55      99.217  24.822  34.528  1.00  0.00           C
ATOM   1271  C28 POPED  55      99.337  26.072  35.438  1.00  0.00           C
ATOM   1274  C29 POPED  55      98.477  26.232  36.658  1.00  0.00           C
ATOM   1276 0C21 POPED  55      97.797  25.332  37.388  1.00  0.00           C
ATOM   1278 1C21 POPED  55      97.717  23.832  37.248  1.00  0.00           C
ATOM   1281 2C21 POPED  55      97.457  23.162  38.618  1.00  0.00           C
ATOM   1284 3C21 POPED  55      96.427  22.022  38.598  1.00  0.00           C
ATOM   1287 4C21 POPED  55      95.437  22.132  39.768  1.00  0.00           C
ATOM   1290 5C21 POPED  55      94.647  20.852  40.038  1.00  0.00           C
ATOM   1293 6C21 POPED  55      93.557  20.532  39.008  1.00  0.00           C
ATOM   1296 7C21 POPED  55      93.007  19.122  39.228  1.00  0.00           C
ATOM   1299 8C21 POPED  55      91.847  18.742  38.308  1.00  0.00           C
ATOM   1303  C33 POPED  55     103.377  29.432  31.638  1.00  0.00           C
ATOM   1306  C34 POPED  55     103.927  28.862  32.958  1.00  0.00           C
ATOM   1309  C35 POPED  55     104.047  29.862  34.118  1.00  0.00           C
ATOM   1312  C36 POPED  55     103.047  29.562  35.258  1.00  0.00           C
ATOM   1315  C37 POPED  55     103.097  30.572  36.408  1.00  0.00           C
ATOM   1318  C38 POPED  55     101.937  30.462  37.408  1.00  0.00           C
ATOM   1321  C39 POPED  55     102.107  29.392  38.508  1.00  0.00           C
ATOM   1324 0C31 POPED  55     100.807  28.612  38.718  1.00  0.00           C
ATOM   1327 1C31 POPED  55     100.647  27.942  40.098  1.00  0.00           C
ATOM   1330 2C31 POPED  55      99.227  27.382  40.238  1.00  0.00           C
ATOM   1333 3C31 POPED  55      98.937  26.612  41.538  1.00  0.00           C
ATOM   1336 4C31 POPED  55      99.507  25.192  41.568  1.00  0.00           C
ATOM   1339 5C31 POPED  55      98.587  24.232  42.338  1.00  0.00           C
ATOM   1342 6C31 POPED  55      99.087  22.792  42.388  1.00  0.00           C
ATOM   1346  NH3 POPEE  56      49.237  57.742  20.728  1.00  0.00           N
ATOM   1350  C12 POPEE  56      49.177  58.792  21.808  1.00  0.00           C
ATOM   1353  C11 POPEE  56      49.557  58.202  23.158  1.00  0.00           C
ATOM   1356  P   POPEE  56      48.457  59.772  24.978  1.00  0.00           P
ATOM   1357  O13 POPEE  56      47.817  60.932  24.308  1.00  0.00           O
ATOM   1358  O14 POPEE  56      47.557  58.662  25.368  1.00  0.00           O
ATOM   1359  O11 POPEE  56      49.187  60.312  26.268  1.00  0.00           O
ATOM   1360  O12 POPEE  56      49.667  59.252  24.098  1.00  0.00           O
ATOM   1361  C1  POPEE  56      49.807  59.362  27.148  1.00  0.00           C
ATOM   1364  C2  POPEE  56      50.497  60.142  28.288  1.00  0.00           C
ATOM   1366  O21 POPEE  56      51.197  59.232  29.168  1.00  0.00           O
ATOM   1367  C21 POPEE  56      52.507  59.272  29.048  1.00  0.00           C
ATOM   1368  O22 POPEE  56      53.177  58.632  28.268  1.00  0.00           O
ATOM   1369  C22 POPEE  56      53.067  60.282  30.048  1.00  0.00           C
ATOM   1372  C3  POPEE  56      49.427  60.922  29.088  1.00  0.00           C
ATOM   1375  O31 POPEE  56      50.017  61.662  30.188  1.00  0.00           O
ATOM   1376  C31 POPEE  56      49.417  61.462  31.368  1.00  0.00           C
ATOM   1377  O32 POPEE  56      48.457  60.752  31.558  1.00  0.00           O
ATOM   1378  C32 POPEE  56      50.087  62.242  32.488  1.00  0.00           C
ATOM   1381  C23 POPEE  56      54.617  60.372  29.958  1.00  0.00           C
ATOM   1384  C24 POPEE  56      55.187  61.552  30.758  1.00  0.00           C
ATOM   1387  C25 POPEE  56      55.767  61.212  32.138  1.00  0.00           C
ATOM   1390  C26 POPEE  56      54.817  60.402  33.018  1.00  0.00           C
ATOM   1393  C27 POPEE  56      55.307  60.252  34.468  1.00  0.00           C
ATOM   1396  C28 POPEE  56      54.307  59.412  35.288  1.00  0.00           C
ATOM   1399  C29 POPEE  56      54.687  59.082  36.708  1.00  0.00           C
ATOM   1401 0C21 POPEE  56      54.857  59.922  37.748  1.00  0.00           C
ATOM   1403 1C21 POPEE  56      54.757  61.422  37.768  1.00  0.00           C
ATOM   1406 2C21 POPEE  56      53.487  61.912  38.478  1.00  0.00           C
ATOM   1409 3C21 POPEE  56      53.357  61.442  39.938  1.00  0.00           C
ATOM   1412 4C21 POPEE  56      52.277  62.232  40.678  1.00  0.00           C
ATOM   1415 5C21 POPEE  56      52.057  61.722  42.108  1.00  0.00           C
ATOM   1418 6C21 POPEE  56      50.977  62.542  42.818  1.00  0.00           C
ATOM   1421 7C21 POPEE  56      50.647  62.002  44.208  1.00  0.00           C
ATOM   1424 8C21 POPEE  56      49.587  62.832  44.908  1.00  0.00           C
ATOM   1428  C33 POPEE  56      49.987  61.432  33.798  1.00  0.00           C
ATOM   1431  C34 POPEE  56      50.057  62.292  35.058  1.00  0.00           C
ATOM   1434  C35 POPEE  56      48.767  63.092  35.338  1.00  0.00           C
ATOM   1437  C36 POPEE  56      48.797  63.652  36.758  1.00  0.00           C
ATOM   1440  C37 POPEE  56      47.587  64.482  37.198  1.00  0.00           C
ATOM   1443  C38 POPEE  56      47.437  64.332  38.718  1.00  0.00           C
ATOM   1446  C39 POPEE  56      46.757  65.462  39.498  1.00  0.00           C
ATOM   1449 0C31 POPEE  56      46.747  65.032  40.968  1.00  0.00           C
ATOM   1452 1C31 POPEE  56      46.357  66.092  42.008  1.00  0.00           C
ATOM   1455 2C31 POPEE  56      46.397  65.472  43.418  1.00  0.00           C
ATOM   1458 3C31 POPEE  56      47.367  66.122  44.418  1.00  0.00           C
ATOM   1461 4C31 POPEE  56      46.637  66.962  45.468  1.00  0.00           C
ATOM   1464 5C31 POPEE  56      47.507  67.332  46.678  1.00  0.00           C
ATOM   1467 6C31 POPEE  56      46.727  68.102  47.738  1.00  0.00           C
ATOM   1471  NH3 POPEF  57      73.097  82.272  28.448  1.00  0.00           N
ATOM   1475  C12 POPEF  57      72.007  81.852  27.498  1.00  0.00           C
ATOM   1478  C11 POPEF  57      70.607  82.072  28.088  1.00  0.00           C
ATOM   1481  P   POPEF  57      68.167  81.212  27.708  1.00  0.00           P
ATOM   1482  O13 POPEF  57      67.617  82.462  28.278  1.00  0.00           O
ATOM   1483  O14 POPEF  57      67.377  80.492  26.678  1.00  0.00           O
ATOM   1484  O11 POPEF  57      68.397  80.172  28.888  1.00  0.00           O
ATOM   1485  O12 POPEF  57      69.677  81.382  27.268  1.00  0.00           O
ATOM   1486  C1  POPEF  57      68.187  80.622  30.228  1.00  0.00           C
ATOM   1489  C2  POPEF  57      68.857  79.632  31.198  1.00  0.00           C
ATOM   1491  O21 POPEF  57      68.447  79.892  32.548  1.00  0.00           O
ATOM   1492  C21 POPEF  57      68.817  81.002  33.118  1.00  0.00           C
ATOM   1493  O22 POPEF  57      69.527  81.882  32.648  1.00  0.00           O
ATOM   1494  C22 POPEF  57      68.057  81.132  34.438  1.00  0.00           C
ATOM   1497  C3  POPEF  57      70.397  79.572  30.978  1.00  0.00           C
ATOM   1500  O31 POPEF  57      71.107  78.902  32.038  1.00  0.00           O
ATOM   1501  C31 POPEF  57      71.017  77.592  32.068  1.00  0.00           C
ATOM   1502  O32 POPEF  57      70.387  76.902  31.278  1.00  0.00           O
ATOM   1503  C32 POPEF  57      71.817  77.112  33.288  1.00  0.00           C
ATOM   1506  C23 POPEF  57      68.957  81.482  35.638  1.00  0.00           C
ATOM   1509  C24 POPEF  57      68.187  81.282  36.948  1.00  0.00           C
ATOM   1512  C25 POPEF  57      69.087  81.202  38.198  1.00  0.00           C
ATOM   1515  C26 POPEF  57      68.297  80.632  39.378  1.00  0.00           C
ATOM   1518  C27 POPEF  57      69.127  80.462  40.658  1.00  0.00           C
ATOM   1521  C28 POPEF  57      68.357  79.762  41.788  1.00  0.00           C
ATOM   1524  C29 POPEF  57      67.237  80.632  42.308  1.00  0.00           C
ATOM   1526 0C21 POPEF  57      67.187  81.262  43.488  1.00  0.00           C
ATOM   1528 1C21 POPEF  57      68.207  81.262  44.598  1.00  0.00           C
ATOM   1531 2C21 POPEF  57      67.617  80.652  45.878  1.00  0.00           C
ATOM   1534 3C21 POPEF  57      68.607  80.662  47.038  1.00  0.00           C
ATOM   1537 4C21 POPEF  57      68.117  79.842  48.238  1.00  0.00           C
ATOM   1540 5C21 POPEF  57      69.157  79.742  49.368  1.00  0.00           C
ATOM   1543 6C21 POPEF  57      69.017  80.742  50.528  1.00  0.00           C
ATOM   1546 7C21 POPEF  57      70.207  80.642  51.498  1.00  0.00           C
ATOM   1549 8C21 POPEF  57      70.027  81.432  52.798  1.00  0.00           C
ATOM   1553  C33 POPEF  57      71.367  77.812  34.608  1.00  0.00           C
ATOM   1556  C34 POPEF  57      72.427  77.792  35.728  1.00  0.00           C
ATOM   1559  C35 POPEF  57      71.827  78.222  37.078  1.00  0.00           C
ATOM   1562  C36 POPEF  57      72.857  78.322  38.218  1.00  0.00           C
ATOM   1565  C37 POPEF  57      72.247  78.812  39.538  1.00  0.00           C
ATOM   1568  C38 POPEF  57      73.217  78.822  40.738  1.00  0.00           C
ATOM   1571  C39 POPEF  57      73.767  80.212  41.098  1.00  0.00           C
ATOM   1574 0C31 POPEF  57      74.407  80.222  42.498  1.00  0.00           C
ATOM   1577 1C31 POPEF  57      75.027  81.582  42.868  1.00  0.00           C
ATOM   1580 2C31 POPEF  57      75.537  81.642  44.318  1.00  0.00           C
ATOM   1583 3C31 POPEF  57      76.597  82.732  44.518  1.00  0.00           C
ATOM   1586 4C31 POPEF  57      77.067  82.872  45.968  1.00  0.00           C
ATOM   1589 5C31 POPEF  57      78.317  83.762  46.078  1.00  0.00           C
ATOM   1592 6C31 POPEF  57      78.757  84.032  47.528  1.00  0.00           C
ATOM   1596  NH3 POPEG  58      59.247  96.582  20.388  1.00  0.00           N
ATOM   1600  C12 POPEG  58      59.087  96.352  21.878  1.00  0.00           C
ATOM   1603  C11 POPEG  58      58.037  95.272  22.198  1.00  0.00           C
ATOM   1606  P   POPEG  58      57.057  93.922  24.248  1.00  0.00           P
ATOM   1607  O13 POPEG  58      56.057  93.482  23.268  1.00  0.00           O
ATOM   1608  O14 POPEG  58      57.807  92.882  24.978  1.00  0.00           O
ATOM   1609  O11 POPEG  58      56.357  94.862  25.298  1.00  0.00           O
ATOM   1610  O12 POPEG  58      57.997  95.032  23.598  1.00  0.00           O
ATOM   1611  C1  POPEG  58      56.947  95.232  26.538  1.00  0.00           C
ATOM   1614  C2  POPEG  58      55.797  95.382  27.558  1.00  0.00           C
ATOM   1616  O21 POPEG  58      56.137  96.262  28.658  1.00  0.00           O
ATOM   1617  C21 POPEG  58      56.677  95.622  29.688  1.00  0.00           C
ATOM   1618  O22 POPEG  58      57.387  94.642  29.638  1.00  0.00           O
ATOM   1619  C22 POPEG  58      56.237  96.322  30.988  1.00  0.00           C
ATOM   1622  C3  POPEG  58      55.127  94.032  27.978  1.00  0.00           C
ATOM   1625  O31 POPEG  58      54.307  94.202  29.178  1.00  0.00           O
ATOM   1626  C31 POPEG  58      53.927  93.012  29.658  1.00  0.00           C
ATOM   1627  O32 POPEG  58      54.067  91.962  29.068  1.00  0.00           O
ATOM   1628  C32 POPEG  58      53.397  93.162  31.088  1.00  0.00           C
ATOM   1631  C23 POPEG  58      56.747  95.512  32.188  1.00  0.00           C
ATOM   1634  C24 POPEG  58      56.557  96.182  33.558  1.00  0.00           C
ATOM   1637  C25 POPEG  58      55.857  95.262  34.578  1.00  0.00           C
ATOM   1640  C26 POPEG  58      56.447  95.312  35.998  1.00  0.00           C
ATOM   1643  C27 POPEG  58      55.727  94.302  36.908  1.00  0.00           C
ATOM   1646  C28 POPEG  58      56.407  94.052  38.268  1.00  0.00           C
ATOM   1649  C29 POPEG  58      55.677  92.952  38.998  1.00  0.00           C
ATOM   1651 0C21 POPEG  58      55.867  92.552  40.258  1.00  0.00           C
ATOM   1653 1C21 POPEG  58      56.857  93.122  41.258  1.00  0.00           C
ATOM   1656 2C21 POPEG  58      56.087  93.742  42.438  1.00  0.00           C
ATOM   1659 3C21 POPEG  58      56.967  94.022  43.668  1.00  0.00           C
ATOM   1662 4C21 POPEG  58      56.147  94.392  44.908  1.00  0.00           C
ATOM   1665 5C21 POPEG  58      55.637  95.852  44.918  1.00  0.00           C
ATOM   1668 6C21 POPEG  58      56.687  96.842  45.448  1.00  0.00           C
ATOM   1671 7C21 POPEG  58      56.057  98.142  45.988  1.00  0.00           C
ATOM   1674 8C21 POPEG  58      57.047  99.022  46.768  1.00  0.00           C
ATOM   1678  C33 POPEG  58      53.277  91.792  31.808  1.00  0.00           C
ATOM   1681  C34 POPEG  58      54.547  91.382  32.568  1.00  0.00           C
ATOM   1684  C35 POPEG  58      54.487  91.702  34.068  1.00  0.00           C
ATOM   1687  C36 POPEG  58      53.777  90.602  34.878  1.00  0.00           C
ATOM   1690  C37 POPEG  58      53.847  90.802  36.398  1.00  0.00           C
ATOM   1693  C38 POPEG  58      53.487  89.512  37.138  1.00  0.00           C
ATOM   1696  C39 POPEG  58      53.217  89.682  38.638  1.00  0.00           C
ATOM   1699 0C31 POPEG  58      52.707  88.382  39.278  1.00  0.00           C
ATOM   1702 1C31 POPEG  58      52.127  88.582  40.678  1.00  0.00           C
ATOM   1705 2C31 POPEG  58      51.257  87.412  41.148  1.00  0.00           C
ATOM   1708 3C31 POPEG  58      51.637  86.872  42.538  1.00  0.00           C
ATOM   1711 4C31 POPEG  58      50.497  86.062  43.158  1.00  0.00           C
ATOM   1714 5C31 POPEG  58      50.787  85.612  44.598  1.00  0.00           C
ATOM   1717 6C31 POPEG  58      49.547  85.072  45.298  1.00  0.00           C
ATOM   1721  NH3 POPEH  59      98.837  29.352  24.268  1.00  0.00           N
ATOM   1725  C12 POPEH  59     100.167  29.422  24.948  1.00  0.00           C
ATOM   1728  C11 POPEH  59     100.837  30.772  24.728  1.00  0.00           C
ATOM   1731  P   POPEH  59     102.007  31.852  26.808  1.00  0.00           P
ATOM   1732  O13 POPEH  59     103.327  31.722  27.438  1.00  0.00           O
ATOM   1733  O14 POPEH  59     101.637  33.162  26.228  1.00  0.00           O
ATOM   1734  O11 POPEH  59     100.877  31.282  27.758  1.00  0.00           O
ATOM   1735  O12 POPEH  59     101.967  30.842  25.588  1.00  0.00           O
ATOM   1736  C1  POPEH  59      99.527  31.762  27.848  1.00  0.00           C
ATOM   1739  C2  POPEH  59      98.847  31.542  29.268  1.00  0.00           C
ATOM   1741  O21 POPEH  59      98.847  32.712  30.108  1.00  0.00           O
ATOM   1742  C21 POPEH  59     100.037  33.172  30.428  1.00  0.00           C
ATOM   1743  O22 POPEH  59     101.097  32.612  30.188  1.00  0.00           O
ATOM   1744  C22 POPEH  59      99.957  34.542  31.118  1.00  0.00           C
ATOM   1747  C3  POPEH  59      99.337  30.282  30.058  1.00  0.00           C
ATOM   1750  O31 POPEH  59      99.117  30.362  31.498  1.00  0.00           O
ATOM   1751  C31 POPEH  59      97.867  30.102  31.898  1.00  0.00           C
ATOM   1752  O32 POPEH  59      96.977  29.712  31.158  1.00  0.00           O
ATOM   1753  C32 POPEH  59      97.717  30.392  33.398  1.00  0.00           C
ATOM   1756  C23 POPEH  59     100.777  34.642  32.428  1.00  0.00           C
ATOM   1759  C24 POPEH  59      99.877  34.522  33.658  1.00  0.00           C
ATOM   1762  C25 POPEH  59     100.627  34.532  34.998  1.00  0.00           C
ATOM   1765  C26 POPEH  59      99.857  33.712  36.048  1.00  0.00           C
ATOM   1768  C27 POPEH  59     100.027  34.192  37.488  1.00  0.00           C
ATOM   1771  C28 POPEH  59      99.077  33.422  38.418  1.00  0.00           C
ATOM   1774  C29 POPEH  59      98.817  34.092  39.738  1.00  0.00           C
ATOM   1776 0C21 POPEH  59      98.347  33.492  40.838  1.00  0.00           C
ATOM   1778 1C21 POPEH  59      98.027  32.022  40.968  1.00  0.00           C
ATOM   1781 2C21 POPEH  59      98.427  31.472  42.348  1.00  0.00           C
ATOM   1784 3C21 POPEH  59      99.927  31.542  42.668  1.00  0.00           C
ATOM   1787 4C21 POPEH  59     100.247  31.102  44.108  1.00  0.00           C
ATOM   1790 5C21 POPEH  59      99.907  32.172  45.158  1.00  0.00           C
ATOM   1793 6C21 POPEH  59     100.057  31.652  46.598  1.00  0.00           C
ATOM   1796 7C21 POPEH  59      99.837  32.742  47.658  1.00  0.00           C
ATOM   1799 8C21 POPEH  59      99.807  32.212  49.088  1.00  0.00           C
ATOM   1803  C33 POPEH  59      96.267  30.172  33.918  1.00  0.00           C
ATOM   1806  C34 POPEH  59      96.137  30.032  35.448  1.00  0.00           C
ATOM   1809  C35 POPEH  59      94.797  30.582  35.978  1.00  0.00           C
ATOM   1812  C36 POPEH  59      94.297  30.012  37.318  1.00  0.00           C
ATOM   1815  C37 POPEH  59      93.097  30.822  37.848  1.00  0.00           C
ATOM   1818  C38 POPEH  59      92.237  30.182  38.948  1.00  0.00           C
ATOM   1821  C39 POPEH  59      92.887  30.072  40.338  1.00  0.00           C
ATOM   1824 0C31 POPEH  59      91.827  30.092  41.468  1.00  0.00           C
ATOM   1827 1C31 POPEH  59      92.297  29.522  42.818  1.00  0.00           C
ATOM   1830 2C31 POPEH  59      91.237  29.662  43.928  1.00  0.00           C
ATOM   1833 3C31 POPEH  59      91.367  28.632  45.058  1.00  0.00           C
ATOM   1836 4C31 POPEH  59      91.117  27.182  44.598  1.00  0.00           C
ATOM   1839 5C31 POPEH  59      90.767  26.232  45.758  1.00  0.00           C
ATOM   1842 6C31 POPEH  59      90.497  24.802  45.278  1.00  0.00           C
ATOM   1846  NH3 POPEI  60      70.697  57.162  20.088  1.00  0.00           N
ATOM   1850  C12 POPEI  60      70.617  56.412  21.378  1.00  0.00           C
ATOM   1853  C11 POPEI  60      70.537  54.902  21.138  1.00  0.00           C
ATOM   1856  P   POPEI  60      71.227  53.032  22.868  1.00  0.00           P
ATOM   1857  O13 POPEI  60      70.327  51.902  23.158  1.00  0.00           O
ATOM   1858  O14 POPEI  60      72.367  52.832  21.938  1.00  0.00           O
ATOM   1859  O11 POPEI  60      71.817  53.562  24.238  1.00  0.00           O
ATOM   1860  O12 POPEI  60      70.367  54.272  22.398  1.00  0.00           O
ATOM   1861  C1  POPEI  60      70.957  53.972  25.318  1.00  0.00           C
ATOM   1864  C2  POPEI  60      71.287  53.182  26.618  1.00  0.00           C
ATOM   1866  O21 POPEI  60      70.517  53.762  27.688  1.00  0.00           O
ATOM   1867  C21 POPEI  60      70.287  53.012  28.758  1.00  0.00           C
ATOM   1868  O22 POPEI  60      70.537  51.822  28.868  1.00  0.00           O
ATOM   1869  C22 POPEI  60      69.717  53.942  29.838  1.00  0.00           C
ATOM   1872  C3  POPEI  60      72.817  53.312  26.908  1.00  0.00           C
ATOM   1875  O31 POPEI  60      73.317  52.352  27.868  1.00  0.00           O
ATOM   1876  C31 POPEI  60      73.557  52.822  29.088  1.00  0.00           C
ATOM   1877  O32 POPEI  60      73.127  53.862  29.548  1.00  0.00           O
ATOM   1878  C32 POPEI  60      74.457  51.862  29.838  1.00  0.00           C
ATOM   1881  C23 POPEI  60      70.057  53.472  31.268  1.00  0.00           C
ATOM   1884  C24 POPEI  60      69.927  54.592  32.318  1.00  0.00           C
ATOM   1887  C25 POPEI  60      70.337  54.142  33.728  1.00  0.00           C
ATOM   1890  C26 POPEI  60      70.977  55.282  34.528  1.00  0.00           C
ATOM   1893  C27 POPEI  60      71.097  55.042  36.038  1.00  0.00           C
ATOM   1896  C28 POPEI  60      72.527  55.272  36.588  1.00  0.00           C
ATOM   1899  C29 POPEI  60      73.397  54.042  36.508  1.00  0.00           C
ATOM   1901 0C21 POPEI  60      74.037  53.462  37.538  1.00  0.00           C
ATOM   1903 1C21 POPEI  60      74.007  53.972  38.958  1.00  0.00           C
ATOM   1906 2C21 POPEI  60      74.557  52.992  40.018  1.00  0.00           C
ATOM   1909 3C21 POPEI  60      73.547  51.912  40.438  1.00  0.00           C
ATOM   1912 4C21 POPEI  60      74.157  50.952  41.458  1.00  0.00           C
ATOM   1915 5C21 POPEI  60      73.177  49.902  42.008  1.00  0.00           C
ATOM   1918 6C21 POPEI  60      72.437  50.372  43.268  1.00  0.00           C
ATOM   1921 7C21 POPEI  60      72.577  49.392  44.438  1.00  0.00           C
ATOM   1924 8C21 POPEI  60      71.947  49.932  45.718  1.00  0.00           C
ATOM   1928  C33 POPEI  60      74.487  52.162  31.348  1.00  0.00           C
ATOM   1931  C34 POPEI  60      75.247  51.062  32.108  1.00  0.00           C
ATOM   1934  C35 POPEI  60      74.967  51.032  33.618  1.00  0.00           C
ATOM   1937  C36 POPEI  60      75.117  49.612  34.178  1.00  0.00           C
ATOM   1940  C37 POPEI  60      75.157  49.522  35.708  1.00  0.00           C
ATOM   1943  C38 POPEI  60      75.047  48.072  36.228  1.00  0.00           C
ATOM   1946  C39 POPEI  60      73.607  47.552  36.248  1.00  0.00           C
ATOM   1949 0C31 POPEI  60      73.477  46.042  36.498  1.00  0.00           C
ATOM   1952 1C31 POPEI  60      72.007  45.612  36.578  1.00  0.00           C
ATOM   1955 2C31 POPEI  60      71.787  44.102  36.428  1.00  0.00           C
ATOM   1958 3C31 POPEI  60      72.307  43.242  37.598  1.00  0.00           C
ATOM   1961 4C31 POPEI  60      71.947  41.752  37.408  1.00  0.00           C
ATOM   1964 5C31 POPEI  60      72.397  40.832  38.538  1.00  0.00           C
ATOM   1967 6C31 POPEI  60      71.977  39.372  38.298  1.00  0.00           C
ATOM   1971  NH3 POPEJ  61      85.267 125.002  65.088  1.00  0.00           N
ATOM   1975  C12 POPEJ  61      86.437 125.922  65.398  1.00  0.00           C
ATOM   1978  C11 POPEJ  61      86.007 127.382  65.698  1.00  0.00           C
ATOM   1981  P   POPEJ  61      87.327 129.626  65.248  1.00  0.00           P
ATOM   1982  O13 POPEJ  61      86.147 130.406  65.708  1.00  0.00           O
ATOM   1983  O14 POPEJ  61      88.677 130.206  65.458  1.00  0.00           O
ATOM   1984  O11 POPEJ  61      87.117 129.256  63.738  1.00  0.00           O
ATOM   1985  O12 POPEJ  61      87.167 128.212  65.958  1.00  0.00           O
ATOM   1986  C1  POPEJ  61      87.957 128.342  63.038  1.00  0.00           C
ATOM   1989  C2  POPEJ  61      87.187 127.572  61.908  1.00  0.00           C
ATOM   1991  O21 POPEJ  61      88.077 127.492  60.788  1.00  0.00           O
ATOM   1992  C21 POPEJ  61      87.967 126.462  59.968  1.00  0.00           C
ATOM   1993  O22 POPEJ  61      87.047 125.672  59.938  1.00  0.00           O
ATOM   1994  C22 POPEJ  61      89.207 126.402  59.088  1.00  0.00           C
ATOM   1997  C3  POPEJ  61      85.837 128.262  61.548  1.00  0.00           C
ATOM   2000  O31 POPEJ  61      84.897 127.352  60.948  1.00  0.00           O
ATOM   2001  C31 POPEJ  61      84.507 127.372  59.678  1.00  0.00           C
ATOM   2002  O32 POPEJ  61      83.517 126.792  59.258  1.00  0.00           O
ATOM   2003  C32 POPEJ  61      85.297 128.302  58.778  1.00  0.00           C
ATOM   2006  C23 POPEJ  61      88.987 125.722  57.718  1.00  0.00           C
ATOM   2009  C24 POPEJ  61      90.307 125.652  56.938  1.00  0.00           C
ATOM   2012  C25 POPEJ  61      90.207 124.792  55.668  1.00  0.00           C
ATOM   2015  C26 POPEJ  61      90.807 125.512  54.448  1.00  0.00           C
ATOM   2018  C27 POPEJ  61      90.727 124.672  53.168  1.00  0.00           C
ATOM   2021  C28 POPEJ  61      91.317 125.362  51.928  1.00  0.00           C
ATOM   2024  C29 POPEJ  61      92.817 125.292  51.888  1.00  0.00           C
ATOM   2026 0C21 POPEJ  61      93.577 125.152  50.778  1.00  0.00           C
ATOM   2028 1C21 POPEJ  61      93.067 125.082  49.358  1.00  0.00           C
ATOM   2031 2C21 POPEJ  61      93.287 123.712  48.688  1.00  0.00           C
ATOM   2034 3C21 POPEJ  61      94.727 123.412  48.248  1.00  0.00           C
ATOM   2037 4C21 POPEJ  61      94.737 122.652  46.918  1.00  0.00           C
ATOM   2040 5C21 POPEJ  61      95.967 121.772  46.638  1.00  0.00           C
ATOM   2043 6C21 POPEJ  61      95.707 120.892  45.398  1.00  0.00           C
ATOM   2046 7C21 POPEJ  61      96.727 119.782  45.178  1.00  0.00           C
ATOM   2049 8C21 POPEJ  61      96.347 118.822  44.058  1.00  0.00           C
ATOM   2053  C33 POPEJ  61      85.147 127.842  57.318  1.00  0.00           C
ATOM   2056  C34 POPEJ  61      86.127 128.572  56.418  1.00  0.00           C
ATOM   2059  C35 POPEJ  61      86.257 127.932  55.038  1.00  0.00           C
ATOM   2062  C36 POPEJ  61      87.447 128.542  54.308  1.00  0.00           C
ATOM   2065  C37 POPEJ  61      87.477 128.182  52.818  1.00  0.00           C
ATOM   2068  C38 POPEJ  61      88.577 128.962  52.088  1.00  0.00           C
ATOM   2071  C39 POPEJ  61      88.227 129.236  50.628  1.00  0.00           C
ATOM   2074 0C31 POPEJ  61      88.317 127.992  49.738  1.00  0.00           C
ATOM   2077 1C31 POPEJ  61      88.077 128.372  48.268  1.00  0.00           C
ATOM   2080 2C31 POPEJ  61      88.547 127.312  47.268  1.00  0.00           C
ATOM   2083 3C31 POPEJ  61      88.967 127.942  45.928  1.00  0.00           C
ATOM   2086 4C31 POPEJ  61      90.387 127.532  45.508  1.00  0.00           C
ATOM   2089 5C31 POPEJ  61      90.967 128.452  44.428  1.00  0.00           C
ATOM   2092 6C31 POPEJ  61      92.367 128.052  43.968  1.00  0.00           C
ATOM   2096  NH3 POPEK  62      40.707  21.942  19.608  1.00  0.00           N
ATOM   2100  C12 POPEK  62      42.007  21.592  20.268  1.00  0.00           C
ATOM   2103  C11 POPEK  62      42.507  22.792  21.058  1.00  0.00           C
ATOM   2106  P   POPEK  62      44.927  23.462  21.728  1.00  0.00           P
ATOM   2107  O13 POPEK  62      46.127  22.982  21.008  1.00  0.00           O
ATOM   2108  O14 POPEK  62      44.497  24.842  21.458  1.00  0.00           O
ATOM   2109  O11 POPEK  62      45.187  23.352  23.268  1.00  0.00           O
ATOM   2110  O12 POPEK  62      43.767  22.422  21.598  1.00  0.00           O
ATOM   2111  C1  POPEK  62      46.487  23.442  23.848  1.00  0.00           C
ATOM   2114  C2  POPEK  62      46.577  22.432  24.998  1.00  0.00           C
ATOM   2116  O21 POPEK  62      47.467  22.942  26.008  1.00  0.00           O
ATOM   2117  C21 POPEK  62      46.827  23.682  26.908  1.00  0.00           C
ATOM   2118  O22 POPEK  62      45.647  23.942  26.898  1.00  0.00           O
ATOM   2119  C22 POPEK  62      47.787  24.142  28.018  1.00  0.00           C
ATOM   2122  C3  POPEK  62      47.007  21.012  24.548  1.00  0.00           C
ATOM   2125  O31 POPEK  62      47.277  20.152  25.678  1.00  0.00           O
ATOM   2126  C31 POPEK  62      46.187  19.932  26.418  1.00  0.00           C
ATOM   2127  O32 POPEK  62      45.037  19.982  26.018  1.00  0.00           O
ATOM   2128  C32 POPEK  62      46.627  19.872  27.878  1.00  0.00           C
ATOM   2131  C23 POPEK  62      47.567  23.332  29.318  1.00  0.00           C
ATOM   2134  C24 POPEK  62      48.107  24.002  30.578  1.00  0.00           C
ATOM   2137  C25 POPEK  62      48.147  23.082  31.808  1.00  0.00           C
ATOM   2140  C26 POPEK  62      48.267  23.812  33.148  1.00  0.00           C
ATOM   2143  C27 POPEK  62      48.387  22.802  34.308  1.00  0.00           C
ATOM   2146  C28 POPEK  62      48.267  23.432  35.708  1.00  0.00           C
ATOM   2149  C29 POPEK  62      48.727  22.432  36.748  1.00  0.00           C
ATOM   2151 0C21 POPEK  62      47.977  21.752  37.638  1.00  0.00           C
ATOM   2153 1C21 POPEK  62      46.487  21.852  37.868  1.00  0.00           C
ATOM   2156 2C21 POPEK  62      46.147  21.742  39.368  1.00  0.00           C
ATOM   2159 3C21 POPEK  62      44.647  21.582  39.628  1.00  0.00           C
ATOM   2162 4C21 POPEK  62      44.267  21.272  41.078  1.00  0.00           C
ATOM   2165 5C21 POPEK  62      44.417  22.462  42.048  1.00  0.00           C
ATOM   2168 6C21 POPEK  62      43.237  22.572  43.028  1.00  0.00           C
ATOM   2171 7C21 POPEK  62      43.407  23.702  44.048  1.00  0.00           C
ATOM   2174 8C21 POPEK  62      42.167  23.902  44.928  1.00  0.00           C
ATOM   2178  C33 POPEK  62      45.417  20.042  28.828  1.00  0.00           C
ATOM   2181  C34 POPEK  62      45.877  20.282  30.268  1.00  0.00           C
ATOM   2184  C35 POPEK  62      44.757  20.312  31.308  1.00  0.00           C
ATOM   2187  C36 POPEK  62      44.227  21.722  31.588  1.00  0.00           C
ATOM   2190  C37 POPEK  62      43.177  21.722  32.698  1.00  0.00           C
ATOM   2193  C38 POPEK  62      42.727  23.142  33.058  1.00  0.00           C
ATOM   2196  C39 POPEK  62      41.647  23.202  34.138  1.00  0.00           C
ATOM   2199 0C31 POPEK  62      42.137  22.792  35.528  1.00  0.00           C
ATOM   2202 1C31 POPEK  62      41.097  23.112  36.608  1.00  0.00           C
ATOM   2205 2C31 POPEK  62      41.577  22.692  37.988  1.00  0.00           C
ATOM   2208 3C31 POPEK  62      40.527  22.912  39.088  1.00  0.00           C
ATOM   2211 4C31 POPEK  62      40.487  24.362  39.598  1.00  0.00           C
ATOM   2214 5C31 POPEK  62      39.477  24.512  40.738  1.00  0.00           C
ATOM   2217 6C31 POPEK  62      39.487  25.902  41.378  1.00  0.00           C
ATOM   2221  NH3 POPEL  63     121.947  84.412  23.928  1.00  0.00           N
ATOM   2225  C12 POPEL  63     123.337  83.922  23.578  1.00  0.00           C
ATOM   2228  C11 POPEL  63     123.897  84.712  22.388  1.00  0.00           C
ATOM   2231  P   POPEL  63     126.497  84.292  21.818  1.00  0.00           P
ATOM   2232  O13 POPEL  63     127.067  83.502  20.688  1.00  0.00           O
ATOM   2233  O14 POPEL  63     126.727  85.742  21.718  1.00  0.00           O
ATOM   2234  O11 POPEL  63     126.837  83.722  23.278  1.00  0.00           O
ATOM   2235  O12 POPEL  63     124.937  84.002  21.738  1.00  0.00           O
ATOM   2236  C1  POPEL  63     127.137  84.622  24.358  1.00  0.00           C
ATOM   2239  C2  POPEL  63     127.077  84.032  25.818  1.00  0.00           C
ATOM   2241  O21 POPEL  63     127.017  85.162  26.718  1.00  0.00           O
ATOM   2242  C21 POPEL  63     126.577  84.952  27.958  1.00  0.00           C
ATOM   2243  O22 POPEL  63     126.057  83.942  28.388  1.00  0.00           O
ATOM   2244  C22 POPEL  63     126.697  86.262  28.778  1.00  0.00           C
ATOM   2247  C3  POPEL  63     128.321  83.122  26.128  1.00  0.00           C
ATOM   2250  O31 POPEL  63     128.491  82.862  27.548  1.00  0.00           O
ATOM   2251  C31 POPEL  63     129.741  82.862  27.998  1.00  0.00           C
ATOM   2252  O32 POPEL  63     130.751  82.902  27.318  1.00  0.00           O
ATOM   2253  C32 POPEL  63     129.681  82.942  29.538  1.00  0.00           C
ATOM   2256  C23 POPEL  63     127.367  86.082  30.168  1.00  0.00           C
ATOM   2259  C24 POPEL  63     127.277  87.292  31.128  1.00  0.00           C
ATOM   2262  C25 POPEL  63     126.457  87.062  32.418  1.00  0.00           C
ATOM   2265  C26 POPEL  63     127.127  87.562  33.718  1.00  0.00           C
ATOM   2268  C27 POPEL  63     126.517  86.942  34.998  1.00  0.00           C
ATOM   2271  C28 POPEL  63     127.447  87.002  36.238  1.00  0.00           C
ATOM   2274  C29 POPEL  63     127.097  88.082  37.238  1.00  0.00           C
ATOM   2276 0C21 POPEL  63     126.577  87.922  38.468  1.00  0.00           C
ATOM   2278 1C21 POPEL  63     126.177  86.642  39.158  1.00  0.00           C
ATOM   2281 2C21 POPEL  63     126.767  86.482  40.578  1.00  0.00           C
ATOM   2284 3C21 POPEL  63     126.367  87.602  41.558  1.00  0.00           C
ATOM   2287 4C21 POPEL  63     126.277  87.102  43.008  1.00  0.00           C
ATOM   2290 5C21 POPEL  63     126.067  88.222  44.038  1.00  0.00           C
ATOM   2293 6C21 POPEL  63     125.407  87.702  45.318  1.00  0.00           C
ATOM   2296 7C21 POPEL  63     125.337  88.742  46.448  1.00  0.00           C
ATOM   2299 8C21 POPEL  63     124.327  88.322  47.518  1.00  0.00           C
ATOM   2303  C33 POPEL  63     131.051  82.772  30.238  1.00  0.00           C
ATOM   2306  C34 POPEL  63     131.181  83.572  31.548  1.00  0.00           C
ATOM   2309  C35 POPEL  63     130.691  82.832  32.808  1.00  0.00           C
ATOM   2312  C36 POPEL  63     131.021  83.632  34.088  1.00  0.00           C
ATOM   2315  C37 POPEL  63     130.471  82.992  35.368  1.00  0.00           C
ATOM   2318  C38 POPEL  63     130.771  83.852  36.608  1.00  0.00           C
ATOM   2321  C39 POPEL  63     130.561  83.102  37.918  1.00  0.00           C
ATOM   2324 0C31 POPEL  63     130.951  83.942  39.148  1.00  0.00           C
ATOM   2327 1C31 POPEL  63     130.941  83.122  40.448  1.00  0.00           C
ATOM   2330 2C31 POPEL  63     131.481  83.882  41.668  1.00  0.00           C
ATOM   2333 3C31 POPEL  63     130.541  84.972  42.188  1.00  0.00           C
ATOM   2336 4C31 POPEL  63     131.141  85.722  43.398  1.00  0.00           C
ATOM   2339 5C31 POPEL  63     130.131  86.672  44.058  1.00  0.00           C
ATOM   2342 6C31 POPEL  63     130.721  87.442  45.238  1.00  0.00           C
ATOM   2346  NH3 POPEM  64      87.077  77.912  26.678  1.00  0.00           N
ATOM   2350  C12 POPEM  64      86.497  79.282  26.878  1.00  0.00           C
ATOM   2353  C11 POPEM  64      87.397  80.352  26.238  1.00  0.00           C
ATOM   2356  P   POPEM  64      85.517  82.222  26.048  1.00  0.00           P
ATOM   2357  O13 POPEM  64      85.147  81.632  24.738  1.00  0.00           O
ATOM   2358  O14 POPEM  64      85.587  83.682  26.178  1.00  0.00           O
ATOM   2359  O11 POPEM  64      84.627  81.582  27.208  1.00  0.00           O
ATOM   2360  O12 POPEM  64      86.917  81.662  26.498  1.00  0.00           O
ATOM   2361  C1  POPEM  64      84.207  82.362  28.318  1.00  0.00           C
ATOM   2364  C2  POPEM  64      85.307  82.592  29.418  1.00  0.00           C
ATOM   2366  O21 POPEM  64      84.797  82.112  30.688  1.00  0.00           O
ATOM   2367  C21 POPEM  64      85.747  81.842  31.588  1.00  0.00           C
ATOM   2368  O22 POPEM  64      86.947  81.922  31.408  1.00  0.00           O
ATOM   2369  C22 POPEM  64      85.117  81.182  32.808  1.00  0.00           C
ATOM   2372  C3  POPEM  64      85.757  84.092  29.448  1.00  0.00           C
ATOM   2375  O31 POPEM  64      86.247  84.532  30.738  1.00  0.00           O
ATOM   2376  C31 POPEM  64      87.437  85.112  30.798  1.00  0.00           C
ATOM   2377  O32 POPEM  64      88.287  85.142  29.928  1.00  0.00           O
ATOM   2378  C32 POPEM  64      87.447  86.002  32.048  1.00  0.00           C
ATOM   2381  C23 POPEM  64      85.947  81.382  34.098  1.00  0.00           C
ATOM   2384  C24 POPEM  64      85.147  80.932  35.318  1.00  0.00           C
ATOM   2387  C25 POPEM  64      86.027  80.652  36.538  1.00  0.00           C
ATOM   2390  C26 POPEM  64      85.197  80.032  37.668  1.00  0.00           C
ATOM   2393  C27 POPEM  64      86.007  79.742  38.928  1.00  0.00           C
ATOM   2396  C28 POPEM  64      85.117  79.082  39.998  1.00  0.00           C
ATOM   2399  C29 POPEM  64      85.857  78.892  41.298  1.00  0.00           C
ATOM   2401 0C21 POPEM  64      85.407  79.172  42.528  1.00  0.00           C
ATOM   2403 1C21 POPEM  64      84.027  79.682  42.908  1.00  0.00           C
ATOM   2406 2C21 POPEM  64      83.407  78.882  44.078  1.00  0.00           C
ATOM   2409 3C21 POPEM  64      84.087  79.152  45.438  1.00  0.00           C
ATOM   2412 4C21 POPEM  64      83.787  78.112  46.528  1.00  0.00           C
ATOM   2415 5C21 POPEM  64      84.187  76.692  46.098  1.00  0.00           C
ATOM   2418 6C21 POPEM  64      84.347  75.672  47.228  1.00  0.00           C
ATOM   2421 7C21 POPEM  64      84.907  74.362  46.658  1.00  0.00           C
ATOM   2424 8C21 POPEM  64      85.307  73.332  47.708  1.00  0.00           C
ATOM   2428  C33 POPEM  64      87.637  85.352  33.448  1.00  0.00           C
ATOM   2431  C34 POPEM  64      88.117  86.422  34.448  1.00  0.00           C
ATOM   2434  C35 POPEM  64      87.637  86.262  35.908  1.00  0.00           C
ATOM   2437  C36 POPEM  64      88.137  85.002  36.618  1.00  0.00           C
ATOM   2440  C37 POPEM  64      87.957  85.122  38.148  1.00  0.00           C
ATOM   2443  C38 POPEM  64      88.537  83.942  38.938  1.00  0.00           C
ATOM   2446  C39 POPEM  64      88.557  84.222  40.438  1.00  0.00           C
ATOM   2449 0C31 POPEM  64      87.537  83.412  41.248  1.00  0.00           C
ATOM   2452 1C31 POPEM  64      87.517  83.832  42.728  1.00  0.00           C
ATOM   2455 2C31 POPEM  64      86.807  82.822  43.618  1.00  0.00           C
ATOM   2458 3C31 POPEM  64      86.977  83.132  45.118  1.00  0.00           C
ATOM   2461 4C31 POPEM  64      86.587  81.922  45.978  1.00  0.00           C
ATOM   2464 5C31 POPEM  64      86.837  82.142  47.478  1.00  0.00           C
ATOM   2467 6C31 POPEM  64      86.637  80.872  48.288  1.00  0.00           C
ATOM   2471  NH3 POPEN  65      19.097  70.532  67.978  1.00  0.00           N
ATOM   2475  C12 POPEN  65      20.057  69.822  67.088  1.00  0.00           C
ATOM   2478  C11 POPEN  65      20.817  70.832  66.208  1.00  0.00           C
ATOM   2481  P   POPEN  65      23.217  69.802  66.208  1.00  0.00           P
ATOM   2482  O13 POPEN  65      23.147  70.312  67.598  1.00  0.00           O
ATOM   2483  O14 POPEN  65      24.307  70.332  65.378  1.00  0.00           O
ATOM   2484  O11 POPEN  65      23.347  68.242  66.188  1.00  0.00           O
ATOM   2485  O12 POPEN  65      21.847  70.152  65.498  1.00  0.00           O
ATOM   2486  C1  POPEN  65      22.277  67.332  65.978  1.00  0.00           C
ATOM   2489  C2  POPEN  65      21.737  67.262  64.528  1.00  0.00           C
ATOM   2491  O21 POPEN  65      20.437  66.722  64.658  1.00  0.00           O
ATOM   2492  C21 POPEN  65      19.577  66.992  63.728  1.00  0.00           C
ATOM   2493  O22 POPEN  65      19.697  67.782  62.808  1.00  0.00           O
ATOM   2494  C22 POPEN  65      18.407  66.062  63.958  1.00  0.00           C
ATOM   2497  C3  POPEN  65      22.587  66.342  63.608  1.00  0.00           C
ATOM   2500  O31 POPEN  65      22.067  66.172  62.268  1.00  0.00           O
ATOM   2501  C31 POPEN  65      22.237  67.202  61.428  1.00  0.00           C
ATOM   2502  O32 POPEN  65      22.907  68.192  61.658  1.00  0.00           O
ATOM   2503  C32 POPEN  65      21.437  66.932  60.138  1.00  0.00           C
ATOM   2506  C23 POPEN  65      17.467  66.112  62.748  1.00  0.00           C
ATOM   2509  C24 POPEN  65      16.167  65.352  62.988  1.00  0.00           C
ATOM   2512  C25 POPEN  65      15.177  65.622  61.858  1.00  0.00           C
ATOM   2515  C26 POPEN  65      15.707  65.172  60.498  1.00  0.00           C
ATOM   2518  C27 POPEN  65      15.917  66.332  59.518  1.00  0.00           C
ATOM   2521  C28 POPEN  65      16.537  65.912  58.168  1.00  0.00           C
ATOM   2524  C29 POPEN  65      15.607  65.072  57.338  1.00  0.00           C
ATOM   2526 0C21 POPEN  65      15.927  64.432  56.198  1.00  0.00           C
ATOM   2528 1C21 POPEN  65      17.267  64.482  55.528  1.00  0.00           C
ATOM   2531 2C21 POPEN  65      17.207  64.232  54.008  1.00  0.00           C
ATOM   2534 3C21 POPEN  65      16.447  65.322  53.238  1.00  0.00           C
ATOM   2537 4C21 POPEN  65      16.327  65.032  51.738  1.00  0.00           C
ATOM   2540 5C21 POPEN  65      15.407  66.052  51.038  1.00  0.00           C
ATOM   2543 6C21 POPEN  65      15.337  65.882  49.518  1.00  0.00           C
ATOM   2546 7C21 POPEN  65      14.397  66.902  48.878  1.00  0.00           C
ATOM   2549 8C21 POPEN  65      14.417  66.902  47.348  1.00  0.00           C
ATOM   2553  C33 POPEN  65      22.187  67.202  58.798  1.00  0.00           C
ATOM   2556  C34 POPEN  65      21.307  66.802  57.608  1.00  0.00           C
ATOM   2559  C35 POPEN  65      21.757  67.362  56.248  1.00  0.00           C
ATOM   2562  C36 POPEN  65      20.947  66.772  55.088  1.00  0.00           C
ATOM   2565  C37 POPEN  65      20.987  67.602  53.798  1.00  0.00           C
ATOM   2568  C38 POPEN  65      20.577  66.782  52.568  1.00  0.00           C
ATOM   2571  C39 POPEN  65      21.767  66.022  51.948  1.00  0.00           C
ATOM   2574 0C31 POPEN  65      22.237  66.582  50.588  1.00  0.00           C
ATOM   2577 1C31 POPEN  65      23.707  66.992  50.548  1.00  0.00           C
ATOM   2580 2C31 POPEN  65      24.257  66.982  49.108  1.00  0.00           C
ATOM   2583 3C31 POPEN  65      25.187  65.802  48.818  1.00  0.00           C
ATOM   2586 4C31 POPEN  65      24.597  64.392  49.018  1.00  0.00           C
ATOM   2589 5C31 POPEN  65      25.697  63.312  48.988  1.00  0.00           C
ATOM   2592 6C31 POPEN  65      25.187  61.882  49.168  1.00  0.00           C
ATOM   2596  NH3 POPEO  66     125.457   5.732  68.108  1.00  0.00           N
ATOM   2600  C12 POPEO  66     126.547   6.312  67.258  1.00  0.00           C
ATOM   2603  C11 POPEO  66     127.881   5.602  67.518  1.00  0.00           C
ATOM   2606  P   POPEO  66     129.521   7.462  66.718  1.00  0.00           P
ATOM   2607  O13 POPEO  66     130.971   7.272  66.618  1.00  0.00           O
ATOM   2608  O14 POPEO  66     128.981   8.122  67.938  1.00  0.00           O
ATOM   2609  O11 POPEO  66     128.961   8.202  65.438  1.00  0.00           O
ATOM   2610  O12 POPEO  66     128.861   6.022  66.568  1.00  0.00           O
ATOM   2611  C1  POPEO  66     129.711   8.312  64.228  1.00  0.00           C
ATOM   2614  C2  POPEO  66     129.261   7.242  63.178  1.00  0.00           C
ATOM   2616  O21 POPEO  66     129.651   7.592  61.828  1.00  0.00           O
ATOM   2617  C21 POPEO  66     129.031   8.632  61.268  1.00  0.00           C
ATOM   2618  O22 POPEO  66     128.331   9.432  61.838  1.00  0.00           O
ATOM   2619  C22 POPEO  66     129.371   8.692  59.778  1.00  0.00           C
ATOM   2622  C3  POPEO  66     127.751   6.892  63.278  1.00  0.00           C
ATOM   2625  O31 POPEO  66     127.347   5.982  62.228  1.00  0.00           O
ATOM   2626  C31 POPEO  66     126.437   6.432  61.378  1.00  0.00           C
ATOM   2627  O32 POPEO  66     125.967   7.552  61.378  1.00  0.00           O
ATOM   2628  C32 POPEO  66     126.037   5.352  60.378  1.00  0.00           C
ATOM   2631  C23 POPEO  66     128.501   9.782  59.088  1.00  0.00           C
ATOM   2634  C24 POPEO  66     129.041  10.302  57.748  1.00  0.00           C
ATOM   2637  C25 POPEO  66     128.971   9.322  56.568  1.00  0.00           C
ATOM   2640  C26 POPEO  66     128.841  10.082  55.238  1.00  0.00           C
ATOM   2643  C27 POPEO  66     129.211   9.262  53.998  1.00  0.00           C
ATOM   2646  C28 POPEO  66     129.381  10.112  52.728  1.00  0.00           C
ATOM   2649  C29 POPEO  66     128.291  10.002  51.688  1.00  0.00           C
ATOM   2651 0C21 POPEO  66     128.331  10.602  50.478  1.00  0.00           C
ATOM   2653 1C21 POPEO  66     129.461  11.452  49.948  1.00  0.00           C
ATOM   2656 2C21 POPEO  66     129.251  12.982  50.068  1.00  0.00           C
ATOM   2659 3C21 POPEO  66     130.221  13.762  49.158  1.00  0.00           C
ATOM   2662 4C21 POPEO  66     130.681  15.122  49.718  1.00  0.00           C
ATOM   2665 5C21 POPEO  66     129.921  16.352  49.188  1.00  0.00           C
ATOM   2668 6C21 POPEO  66     130.731  17.622  49.458  1.00  0.00           C
ATOM   2671 7C21 POPEO  66     130.061  18.912  48.978  1.00  0.00           C
ATOM   2674 8C21 POPEO  66     130.991  20.132  49.088  1.00  0.00           C
ATOM   2678  C33 POPEO  66     125.597   5.962  59.038  1.00  0.00           C
ATOM   2681  C34 POPEO  66     124.687   5.012  58.248  1.00  0.00           C
ATOM   2684  C35 POPEO  66     124.777   5.212  56.728  1.00  0.00           C
ATOM   2687  C36 POPEO  66     124.167   6.542  56.258  1.00  0.00           C
ATOM   2690  C37 POPEO  66     124.177   6.682  54.728  1.00  0.00           C
ATOM   2693  C38 POPEO  66     123.437   7.952  54.268  1.00  0.00           C
ATOM   2696  C39 POPEO  66     123.767   8.392  52.838  1.00  0.00           C
ATOM   2699 0C31 POPEO  66     123.197   7.492  51.728  1.00  0.00           C
ATOM   2702 1C31 POPEO  66     123.567   8.052  50.348  1.00  0.00           C
ATOM   2705 2C31 POPEO  66     122.767   7.462  49.178  1.00  0.00           C
ATOM   2708 3C31 POPEO  66     123.377   7.812  47.808  1.00  0.00           C
ATOM   2711 4C31 POPEO  66     123.557   9.322  47.558  1.00  0.00           C
ATOM   2714 5C31 POPEO  66     124.277   9.642  46.248  1.00  0.00           C
ATOM   2717 6C31 POPEO  66     124.557  11.132  46.048  1.00  0.00           C
ATOM   2721  NH3 POPEP  67      84.017  90.042  24.858  1.00  0.00           N
ATOM   2725  C12 POPEP  67      82.587  89.922  24.388  1.00  0.00           C
ATOM   2728  C11 POPEP  67      82.087  91.142  23.608  1.00  0.00           C
ATOM   2731  P   POPEP  67      79.457  91.192  23.818  1.00  0.00           P
ATOM   2732  O13 POPEP  67      79.187  92.642  23.648  1.00  0.00           O
ATOM   2733  O14 POPEP  67      78.357  90.292  23.448  1.00  0.00           O
ATOM   2734  O11 POPEP  67      79.947  90.892  25.268  1.00  0.00           O
ATOM   2735  O12 POPEP  67      80.797  90.882  23.008  1.00  0.00           O
ATOM   2736  C1  POPEP  67      79.167  91.212  26.398  1.00  0.00           C
ATOM   2739  C2  POPEP  67      80.107  91.692  27.528  1.00  0.00           C
ATOM   2741  O21 POPEP  67      79.337  92.212  28.638  1.00  0.00           O
ATOM   2742  C21 POPEP  67      78.467  91.312  29.118  1.00  0.00           C
ATOM   2743  O22 POPEP  67      77.377  91.052  28.618  1.00  0.00           O
ATOM   2744  C22 POPEP  67      79.187  90.472  30.188  1.00  0.00           C
ATOM   2747  C3  POPEP  67      81.127  92.742  27.008  1.00  0.00           C
ATOM   2750  O31 POPEP  67      81.927  93.362  28.048  1.00  0.00           O
ATOM   2751  C31 POPEP  67      83.147  92.862  28.228  1.00  0.00           C
ATOM   2752  O32 POPEP  67      83.597  91.882  27.638  1.00  0.00           O
ATOM   2753  C32 POPEP  67      83.837  93.732  29.298  1.00  0.00           C
ATOM   2756  C23 POPEP  67      78.307  89.332  30.758  1.00  0.00           C
ATOM   2759  C24 POPEP  67      79.017  88.512  31.848  1.00  0.00           C
ATOM   2762  C25 POPEP  67      79.337  89.302  33.128  1.00  0.00           C
ATOM   2765  C26 POPEP  67      80.207  88.502  34.108  1.00  0.00           C
ATOM   2768  C27 POPEP  67      80.457  89.232  35.438  1.00  0.00           C
ATOM   2771  C28 POPEP  67      81.257  88.402  36.468  1.00  0.00           C
ATOM   2774  C29 POPEP  67      82.677  88.132  36.038  1.00  0.00           C
ATOM   2776 0C21 POPEP  67      83.787  88.342  36.758  1.00  0.00           C
ATOM   2778 1C21 POPEP  67      83.837  88.912  38.158  1.00  0.00           C
ATOM   2781 2C21 POPEP  67      85.227  89.422  38.558  1.00  0.00           C
ATOM   2784 3C21 POPEP  67      86.197  88.292  38.978  1.00  0.00           C
ATOM   2787 4C21 POPEP  67      87.557  88.802  39.468  1.00  0.00           C
ATOM   2790 5C21 POPEP  67      87.507  89.492  40.838  1.00  0.00           C
ATOM   2793 6C21 POPEP  67      87.487  88.512  42.018  1.00  0.00           C
ATOM   2796 7C21 POPEP  67      87.017  89.162  43.318  1.00  0.00           C
ATOM   2799 8C21 POPEP  67      87.207  88.292  44.558  1.00  0.00           C
ATOM   2803  C33 POPEP  67      85.337  93.432  29.578  1.00  0.00           C
ATOM   2806  C34 POPEP  67      86.327  94.532  29.148  1.00  0.00           C
ATOM   2809  C35 POPEP  67      86.457  95.702  30.148  1.00  0.00           C
ATOM   2812  C36 POPEP  67      87.407  95.402  31.318  1.00  0.00           C
ATOM   2815  C37 POPEP  67      87.587  96.562  32.318  1.00  0.00           C
ATOM   2818  C38 POPEP  67      88.557  96.142  33.438  1.00  0.00           C
ATOM   2821  C39 POPEP  67      88.357  96.832  34.798  1.00  0.00           C
ATOM   2824 0C31 POPEP  67      89.437  97.852  35.198  1.00  0.00           C
ATOM   2827 1C31 POPEP  67      89.487  98.042  36.718  1.00  0.00           C
ATOM   2830 2C31 POPEP  67      90.637  98.912  37.228  1.00  0.00           C
ATOM   2833 3C31 POPEP  67      90.467 100.412  36.938  1.00  0.00           C
ATOM   2836 4C31 POPEP  67      90.967 101.282  38.098  1.00  0.00           C
ATOM   2839 5C31 POPEP  67      90.687 102.772  37.898  1.00  0.00           C
ATOM   2842 6C31 POPEP  67      90.647 103.552  39.218  1.00  0.00           C
ATOM   2846  NH3 POPEQ  68     103.987   6.092  72.038  1.00  0.00           N
ATOM   2850  C12 POPEQ  68     104.417   6.492  70.658  1.00  0.00           C
ATOM   2853  C11 POPEQ  68     104.737   7.982  70.538  1.00  0.00           C
ATOM   2856  P   POPEQ  68     105.627   9.592  68.648  1.00  0.00           P
ATOM   2857  O13 POPEQ  68     104.467  10.432  68.998  1.00  0.00           O
ATOM   2858  O14 POPEQ  68     106.987  10.092  68.948  1.00  0.00           O
ATOM   2859  O11 POPEQ  68     105.607   9.272  67.098  1.00  0.00           O
ATOM   2860  O12 POPEQ  68     105.407   8.172  69.298  1.00  0.00           O
ATOM   2861  C1  POPEQ  68     104.467   9.632  66.328  1.00  0.00           C
ATOM   2864  C2  POPEQ  68     104.687   9.232  64.848  1.00  0.00           C
ATOM   2866  O21 POPEQ  68     103.707   9.982  64.108  1.00  0.00           O
ATOM   2867  C21 POPEQ  68     104.177  10.502  62.988  1.00  0.00           C
ATOM   2868  O22 POPEQ  68     104.987   9.992  62.238  1.00  0.00           O
ATOM   2869  C22 POPEQ  68     103.797  11.982  62.968  1.00  0.00           C
ATOM   2872  C3  POPEQ  68     104.597   7.692  64.688  1.00  0.00           C
ATOM   2875  O31 POPEQ  68     104.277   7.252  63.358  1.00  0.00           O
ATOM   2876  C31 POPEQ  68     105.167   7.052  62.388  1.00  0.00           C
ATOM   2877  O32 POPEQ  68     104.837   6.702  61.258  1.00  0.00           O
ATOM   2878  C32 POPEQ  68     106.637   7.302  62.708  1.00  0.00           C
ATOM   2881  C23 POPEQ  68     104.417  12.742  61.768  1.00  0.00           C
ATOM   2884  C24 POPEQ  68     104.497  14.252  62.038  1.00  0.00           C
ATOM   2887  C25 POPEQ  68     103.137  14.962  62.028  1.00  0.00           C
ATOM   2890  C26 POPEQ  68     102.527  15.062  60.618  1.00  0.00           C
ATOM   2893  C27 POPEQ  68     101.327  16.022  60.568  1.00  0.00           C
ATOM   2896  C28 POPEQ  68     100.897  16.302  59.118  1.00  0.00           C
ATOM   2899  C29 POPEQ  68      99.777  17.312  59.008  1.00  0.00           C
ATOM   2901 0C21 POPEQ  68      99.707  18.382  58.198  1.00  0.00           C
ATOM   2903 1C21 POPEQ  68     100.737  18.832  57.188  1.00  0.00           C
ATOM   2906 2C21 POPEQ  68     100.187  18.862  55.738  1.00  0.00           C
ATOM   2909 3C21 POPEQ  68     101.267  19.232  54.708  1.00  0.00           C
ATOM   2912 4C21 POPEQ  68     100.787  19.252  53.248  1.00  0.00           C
ATOM   2915 5C21 POPEQ  68     100.437  17.862  52.678  1.00  0.00           C
ATOM   2918 6C21 POPEQ  68     100.367  17.832  51.148  1.00  0.00           C
ATOM   2921 7C21 POPEQ  68     100.047  16.432  50.598  1.00  0.00           C
ATOM   2924 8C21 POPEQ  68     100.207  16.332  49.078  1.00  0.00           C
ATOM   2928  C33 POPEQ  68     107.517   6.782  61.538  1.00  0.00           C
ATOM   2931  C34 POPEQ  68     109.017   7.052  61.698  1.00  0.00           C
ATOM   2934  C35 POPEQ  68     109.527   8.302  60.958  1.00  0.00           C
ATOM   2937  C36 POPEQ  68     110.037   7.972  59.538  1.00  0.00           C
ATOM   2940  C37 POPEQ  68     110.827   9.092  58.828  1.00  0.00           C
ATOM   2943  C38 POPEQ  68     111.177   8.692  57.378  1.00  0.00           C
ATOM   2946  C39 POPEQ  68     112.017   9.682  56.548  1.00  0.00           C
ATOM   2949 0C31 POPEQ  68     113.507   9.612  56.918  1.00  0.00           C
ATOM   2952 1C31 POPEQ  68     114.527  10.092  55.878  1.00  0.00           C
ATOM   2955 2C31 POPEQ  68     116.007   9.922  56.328  1.00  0.00           C
ATOM   2958 3C31 POPEQ  68     116.527   8.472  56.288  1.00  0.00           C
ATOM   2961 4C31 POPEQ  68     117.937   8.292  56.888  1.00  0.00           C
ATOM   2964 5C31 POPEQ  68     118.477   6.852  56.768  1.00  0.00           C
ATOM   2967 6C31 POPEQ  68     119.907   6.682  57.308  1.00  0.00           C
ATOM   2971  NH3 POPER  69      78.467  90.722  66.188  1.00  0.00           N
ATOM   2975  C12 POPER  69      78.567  89.262  65.818  1.00  0.00           C
ATOM   2978  C11 POPER  69      78.567  88.332  67.048  1.00  0.00           C
ATOM   2981  P   POPER  69      77.827  85.782  66.868  1.00  0.00           P
ATOM   2982  O13 POPER  69      78.567  84.522  67.058  1.00  0.00           O
ATOM   2983  O14 POPER  69      76.807  86.092  67.898  1.00  0.00           O
ATOM   2984  O11 POPER  69      77.067  85.712  65.478  1.00  0.00           O
ATOM   2985  O12 POPER  69      78.827  86.992  66.658  1.00  0.00           O
ATOM   2986  C1  POPER  69      77.527  84.942  64.368  1.00  0.00           C
ATOM   2989  C2  POPER  69      77.137  85.662  63.048  1.00  0.00           C
ATOM   2991  O21 POPER  69      77.827  85.112  61.898  1.00  0.00           O
ATOM   2992  C21 POPER  69      77.117  84.252  61.168  1.00  0.00           C
ATOM   2993  O22 POPER  69      76.017  83.802  61.468  1.00  0.00           O
ATOM   2994  C22 POPER  69      77.817  83.982  59.828  1.00  0.00           C
ATOM   2997  C3  POPER  69      77.507  87.162  63.258  1.00  0.00           C
ATOM   3000  O31 POPER  69      77.917  87.862  62.078  1.00  0.00           O
ATOM   3001  C31 POPER  69      76.997  88.102  61.178  1.00  0.00           C
ATOM   3002  O32 POPER  69      75.797  87.922  61.288  1.00  0.00           O
ATOM   3003  C32 POPER  69      77.717  88.702  59.988  1.00  0.00           C
ATOM   3006  C23 POPER  69      76.877  83.412  58.718  1.00  0.00           C
ATOM   3009  C24 POPER  69      76.057  84.482  57.958  1.00  0.00           C
ATOM   3012  C25 POPER  69      76.367  84.662  56.448  1.00  0.00           C
ATOM   3015  C26 POPER  69      77.857  84.902  56.158  1.00  0.00           C
ATOM   3018  C27 POPER  69      78.217  85.602  54.818  1.00  0.00           C
ATOM   3021  C28 POPER  69      79.737  85.412  54.588  1.00  0.00           C
ATOM   3024  C29 POPER  69      80.707  86.062  53.618  1.00  0.00           C
ATOM   3026 0C21 POPER  69      80.737  86.892  52.558  1.00  0.00           C
ATOM   3028 1C21 POPER  69      79.727  87.682  51.768  1.00  0.00           C
ATOM   3031 2C21 POPER  69      80.287  89.122  51.678  1.00  0.00           C
ATOM   3034 3C21 POPER  69      79.467  90.102  50.818  1.00  0.00           C
ATOM   3037 4C21 POPER  69      79.997  91.552  50.918  1.00  0.00           C
ATOM   3040 5C21 POPER  69      81.077  91.942  49.888  1.00  0.00           C
ATOM   3043 6C21 POPER  69      80.577  93.032  48.928  1.00  0.00           C
ATOM   3046 7C21 POPER  69      81.687  93.702  48.108  1.00  0.00           C
ATOM   3049 8C21 POPER  69      81.167  94.922  47.318  1.00  0.00           C
ATOM   3053  C33 POPER  69      78.697  87.732  59.308  1.00  0.00           C
ATOM   3056  C34 POPER  69      79.927  88.502  58.818  1.00  0.00           C
ATOM   3059  C35 POPER  69      80.767  87.772  57.768  1.00  0.00           C
ATOM   3062  C36 POPER  69      81.897  88.702  57.318  1.00  0.00           C
ATOM   3065  C37 POPER  69      82.577  88.332  55.998  1.00  0.00           C
ATOM   3068  C38 POPER  69      82.887  89.582  55.168  1.00  0.00           C
ATOM   3071  C39 POPER  69      84.177  89.502  54.358  1.00  0.00           C
ATOM   3074 0C31 POPER  69      84.177  88.512  53.198  1.00  0.00           C
ATOM   3077 1C31 POPER  69      85.527  88.562  52.458  1.00  0.00           C
ATOM   3080 2C31 POPER  69      85.657  87.562  51.298  1.00  0.00           C
ATOM   3083 3C31 POPER  69      87.047  87.632  50.658  1.00  0.00           C
ATOM   3086 4C31 POPER  69      87.207  86.702  49.448  1.00  0.00           C
ATOM   3089 5C31 POPER  69      88.647  86.662  48.928  1.00  0.00           C
ATOM   3092 6C31 POPER  69      88.817  85.782  47.678  1.00  0.00           C
ATOM   3096  NH3 POPES  70     104.127  49.622  26.728  1.00  0.00           N
ATOM   3100  C12 POPES  70     102.897  50.012  25.958  1.00  0.00           C
ATOM   3103  C11 POPES  70     102.767  51.542  25.938  1.00  0.00           C
ATOM   3106  P   POPES  70     101.527  53.432  24.728  1.00  0.00           P
ATOM   3107  O13 POPES  70     102.807  53.842  24.108  1.00  0.00           O
ATOM   3108  O14 POPES  70     100.337  53.622  23.868  1.00  0.00           O
ATOM   3109  O11 POPES  70     101.367  54.232  26.128  1.00  0.00           O
ATOM   3110  O12 POPES  70     101.617  51.912  25.178  1.00  0.00           O
ATOM   3111  C1  POPES  70     102.497  54.942  26.698  1.00  0.00           C
ATOM   3114  C2  POPES  70     102.137  55.912  27.898  1.00  0.00           C
ATOM   3116  O21 POPES  70     102.937  55.612  29.068  1.00  0.00           O
ATOM   3117  C21 POPES  70     103.727  56.602  29.508  1.00  0.00           C
ATOM   3118  O22 POPES  70     104.457  57.292  28.818  1.00  0.00           O
ATOM   3119  C22 POPES  70     103.397  56.822  30.998  1.00  0.00           C
ATOM   3122  C3  POPES  70     100.627  55.842  28.298  1.00  0.00           C
ATOM   3125  O31 POPES  70     100.317  56.542  29.518  1.00  0.00           O
ATOM   3126  C31 POPES  70     100.307  55.982  30.748  1.00  0.00           C
ATOM   3127  O32 POPES  70     100.037  56.602  31.768  1.00  0.00           O
ATOM   3128  C32 POPES  70     100.657  54.492  30.778  1.00  0.00           C
ATOM   3131  C23 POPES  70     104.397  57.612  31.878  1.00  0.00           C
ATOM   3134  C24 POPES  70     103.707  58.542  32.898  1.00  0.00           C
ATOM   3137  C25 POPES  70     102.677  57.902  33.868  1.00  0.00           C
ATOM   3140  C26 POPES  70     103.187  57.702  35.308  1.00  0.00           C
ATOM   3143  C27 POPES  70     102.057  57.372  36.308  1.00  0.00           C
ATOM   3146  C28 POPES  70     102.457  57.482  37.808  1.00  0.00           C
ATOM   3149  C29 POPES  70     102.367  58.872  38.388  1.00  0.00           C
ATOM   3151 0C21 POPES  70     102.587  59.192  39.678  1.00  0.00           C
ATOM   3153 1C21 POPES  70     102.947  58.212  40.768  1.00  0.00           C
ATOM   3156 2C21 POPES  70     102.657  58.682  42.208  1.00  0.00           C
ATOM   3159 3C21 POPES  70     103.547  59.832  42.718  1.00  0.00           C
ATOM   3162 4C21 POPES  70     103.717  59.782  44.248  1.00  0.00           C
ATOM   3165 5C21 POPES  70     104.507  60.952  44.868  1.00  0.00           C
ATOM   3168 6C21 POPES  70     103.687  62.202  45.208  1.00  0.00           C
ATOM   3171 7C21 POPES  70     104.517  63.162  46.078  1.00  0.00           C
ATOM   3174 8C21 POPES  70     103.817  64.422  46.568  1.00  0.00           C
ATOM   3178  C33 POPES  70     101.177  53.992  32.148  1.00  0.00           C
ATOM   3181  C34 POPES  70     102.387  53.062  31.968  1.00  0.00           C
ATOM   3184  C35 POPES  70     102.987  52.562  33.288  1.00  0.00           C
ATOM   3187  C36 POPES  70     102.007  51.672  34.078  1.00  0.00           C
ATOM   3190  C37 POPES  70     102.747  50.772  35.068  1.00  0.00           C
ATOM   3193  C38 POPES  70     101.837  49.752  35.758  1.00  0.00           C
ATOM   3196  C39 POPES  70     102.607  48.532  36.298  1.00  0.00           C
ATOM   3199 0C31 POPES  70     103.887  48.922  37.038  1.00  0.00           C
ATOM   3202 1C31 POPES  70     104.617  47.772  37.748  1.00  0.00           C
ATOM   3205 2C31 POPES  70     106.037  48.212  38.128  1.00  0.00           C
ATOM   3208 3C31 POPES  70     106.677  47.432  39.278  1.00  0.00           C
ATOM   3211 4C31 POPES  70     107.747  46.422  38.838  1.00  0.00           C
ATOM   3214 5C31 POPES  70     108.567  45.932  40.038  1.00  0.00           C
ATOM   3217 6C31 POPES  70     109.777  45.082  39.628  1.00  0.00           C
ATOM   3221  NH3 POPET  71      84.637  78.002  70.498  1.00  0.00           N
ATOM   3225  C12 POPET  71      83.747  79.202  70.748  1.00  0.00           C
ATOM   3228  C11 POPET  71      82.367  79.132  70.048  1.00  0.00           C
ATOM   3231  P   POPET  71      79.987  80.262  70.368  1.00  0.00           P
ATOM   3232  O13 POPET  71      79.617  78.902  70.798  1.00  0.00           O
ATOM   3233  O14 POPET  71      79.497  81.372  71.208  1.00  0.00           O
ATOM   3234  O11 POPET  71      79.607  80.502  68.838  1.00  0.00           O
ATOM   3235  O12 POPET  71      81.587  80.282  70.378  1.00  0.00           O
ATOM   3236  C1  POPET  71      79.857  79.582  67.768  1.00  0.00           C
ATOM   3239  C2  POPET  71      80.467  80.242  66.488  1.00  0.00           C
ATOM   3241  O21 POPET  71      80.817  79.162  65.598  1.00  0.00           O
ATOM   3242  C21 POPET  71      80.147  79.102  64.458  1.00  0.00           C
ATOM   3243  O22 POPET  71      79.267  79.882  64.118  1.00  0.00           O
ATOM   3244  C22 POPET  71      80.667  77.922  63.618  1.00  0.00           C
ATOM   3247  C3  POPET  71      81.737  81.112  66.758  1.00  0.00           C
ATOM   3250  O31 POPET  71      82.567  81.292  65.568  1.00  0.00           O
ATOM   3251  C31 POPET  71      82.017  82.062  64.638  1.00  0.00           C
ATOM   3252  O32 POPET  71      81.057  82.772  64.778  1.00  0.00           O
ATOM   3253  C32 POPET  71      82.717  81.782  63.288  1.00  0.00           C
ATOM   3256  C23 POPET  71      80.157  77.962  62.158  1.00  0.00           C
ATOM   3259  C24 POPET  71      80.477  76.742  61.268  1.00  0.00           C
ATOM   3262  C25 POPET  71      79.917  76.952  59.858  1.00  0.00           C
ATOM   3265  C26 POPET  71      79.857  75.712  58.958  1.00  0.00           C
ATOM   3268  C27 POPET  71      79.417  76.092  57.528  1.00  0.00           C
ATOM   3271  C28 POPET  71      79.677  75.002  56.478  1.00  0.00           C
ATOM   3274  C29 POPET  71      78.567  74.802  55.478  1.00  0.00           C
ATOM   3276 0C21 POPET  71      78.507  75.262  54.208  1.00  0.00           C
ATOM   3278 1C21 POPET  71      79.507  76.172  53.528  1.00  0.00           C
ATOM   3281 2C21 POPET  71      80.587  75.472  52.688  1.00  0.00           C
ATOM   3284 3C21 POPET  71      80.107  74.782  51.398  1.00  0.00           C
ATOM   3287 4C21 POPET  71      81.307  74.342  50.528  1.00  0.00           C
ATOM   3290 5C21 POPET  71      80.997  73.302  49.428  1.00  0.00           C
ATOM   3293 6C21 POPET  71      80.347  73.872  48.158  1.00  0.00           C
ATOM   3296 7C21 POPET  71      80.997  73.312  46.878  1.00  0.00           C
ATOM   3299 8C21 POPET  71      80.317  73.742  45.578  1.00  0.00           C
ATOM   3303  C33 POPET  71      81.687  81.552  62.158  1.00  0.00           C
ATOM   3306  C34 POPET  71      82.237  80.942  60.868  1.00  0.00           C
ATOM   3309  C35 POPET  71      81.147  80.982  59.788  1.00  0.00           C
ATOM   3312  C36 POPET  71      81.547  80.452  58.408  1.00  0.00           C
ATOM   3315  C37 POPET  71      80.417  80.772  57.418  1.00  0.00           C
ATOM   3318  C38 POPET  71      80.657  80.362  55.958  1.00  0.00           C
ATOM   3321  C39 POPET  71      79.417  80.772  55.148  1.00  0.00           C
ATOM   3324 0C31 POPET  71      79.567  80.832  53.628  1.00  0.00           C
ATOM   3327 1C31 POPET  71      78.277  81.442  53.048  1.00  0.00           C
ATOM   3330 2C31 POPET  71      78.277  81.762  51.548  1.00  0.00           C
ATOM   3333 3C31 POPET  71      76.897  82.222  51.038  1.00  0.00           C
ATOM   3336 4C31 POPET  71      76.237  83.302  51.918  1.00  0.00           C
ATOM   3339 5C31 POPET  71      74.857  83.762  51.408  1.00  0.00           C
ATOM   3342 6C31 POPET  71      74.157  84.712  52.378  1.00  0.00           C
ATOM   3346  NH3 POPEU  72      44.437  45.542  21.928  1.00  0.00           N
ATOM   3350  C12 POPEU  72      45.157  45.452  23.248  1.00  0.00           C
ATOM   3353  C11 POPEU  72      45.447  43.992  23.568  1.00  0.00           C
ATOM   3356  P   POPEU  72      45.797  42.462  25.598  1.00  0.00           P
ATOM   3357  O13 POPEU  72      44.357  42.262  25.888  1.00  0.00           O
ATOM   3358  O14 POPEU  72      46.537  41.462  24.808  1.00  0.00           O
ATOM   3359  O11 POPEU  72      46.597  42.782  26.928  1.00  0.00           O
ATOM   3360  O12 POPEU  72      45.927  43.892  24.908  1.00  0.00           O
ATOM   3361  C1  POPEU  72      45.967  43.592  27.918  1.00  0.00           C
ATOM   3364  C2  POPEU  72      47.007  44.222  28.878  1.00  0.00           C
ATOM   3366  O21 POPEU  72      46.507  44.282  30.228  1.00  0.00           O
ATOM   3367  C21 POPEU  72      45.347  44.872  30.408  1.00  0.00           C
ATOM   3368  O22 POPEU  72      44.727  45.512  29.578  1.00  0.00           O
ATOM   3369  C22 POPEU  72      44.877  44.662  31.848  1.00  0.00           C
ATOM   3372  C3  POPEU  72      47.557  45.592  28.368  1.00  0.00           C
ATOM   3375  O31 POPEU  72      48.837  45.982  28.908  1.00  0.00           O
ATOM   3376  C31 POPEU  72      48.887  46.662  30.038  1.00  0.00           C
ATOM   3377  O32 POPEU  72      47.987  46.772  30.858  1.00  0.00           O
ATOM   3378  C32 POPEU  72      50.227  47.412  30.128  1.00  0.00           C
ATOM   3381  C23 POPEU  72      44.677  46.012  32.568  1.00  0.00           C
ATOM   3384  C24 POPEU  72      44.567  45.832  34.088  1.00  0.00           C
ATOM   3387  C25 POPEU  72      44.797  47.142  34.848  1.00  0.00           C
ATOM   3390  C26 POPEU  72      45.437  46.942  36.228  1.00  0.00           C
ATOM   3393  C27 POPEU  72      46.297  48.152  36.628  1.00  0.00           C
ATOM   3396  C28 POPEU  72      47.117  47.932  37.908  1.00  0.00           C
ATOM   3399  C29 POPEU  72      46.267  48.102  39.138  1.00  0.00           C
ATOM   3401 0C21 POPEU  72      46.707  48.342  40.378  1.00  0.00           C
ATOM   3403 1C21 POPEU  72      48.147  48.402  40.848  1.00  0.00           C
ATOM   3406 2C21 POPEU  72      48.357  47.482  42.068  1.00  0.00           C
ATOM   3409 3C21 POPEU  72      47.687  47.992  43.358  1.00  0.00           C
ATOM   3412 4C21 POPEU  72      47.787  46.982  44.508  1.00  0.00           C
ATOM   3415 5C21 POPEU  72      47.117  47.462  45.798  1.00  0.00           C
ATOM   3418 6C21 POPEU  72      47.187  46.402  46.908  1.00  0.00           C
ATOM   3421 7C21 POPEU  72      46.627  46.902  48.248  1.00  0.00           C
ATOM   3424 8C21 POPEU  72      46.727  45.862  49.368  1.00  0.00           C
ATOM   3428  C33 POPEU  72      51.057  47.112  31.398  1.00  0.00           C
ATOM   3431  C34 POPEU  72      52.517  47.572  31.188  1.00  0.00           C
ATOM   3434  C35 POPEU  72      53.437  47.502  32.418  1.00  0.00           C
ATOM   3437  C36 POPEU  72      53.187  48.612  33.448  1.00  0.00           C
ATOM   3440  C37 POPEU  72      54.397  48.852  34.368  1.00  0.00           C
ATOM   3443  C38 POPEU  72      54.097  49.792  35.548  1.00  0.00           C
ATOM   3446  C39 POPEU  72      53.997  51.282  35.178  1.00  0.00           C
ATOM   3449 0C31 POPEU  72      55.327  52.052  35.318  1.00  0.00           C
ATOM   3452 1C31 POPEU  72      55.147  53.562  35.108  1.00  0.00           C
ATOM   3455 2C31 POPEU  72      56.467  54.342  35.218  1.00  0.00           C
ATOM   3458 3C31 POPEU  72      56.997  54.502  36.648  1.00  0.00           C
ATOM   3461 4C31 POPEU  72      56.367  55.682  37.398  1.00  0.00           C
ATOM   3464 5C31 POPEU  72      57.107  56.012  38.698  1.00  0.00           C
ATOM   3467 6C31 POPEU  72      56.647  57.322  39.338  1.00  0.00           C
ATOM   3471  NH3 POPEV  73      76.377 123.502  65.478  1.00  0.00           N
ATOM   3475  C12 POPEV  73      76.917 122.652  66.588  1.00  0.00           C
ATOM   3478  C11 POPEV  73      76.057 121.392  66.808  1.00  0.00           C
ATOM   3481  P   POPEV  73      77.867 119.732  67.758  1.00  0.00           P
ATOM   3482  O13 POPEV  73      77.507 118.312  68.018  1.00  0.00           O
ATOM   3483  O14 POPEV  73      78.877 120.372  68.618  1.00  0.00           O
ATOM   3484  O11 POPEV  73      78.207 119.912  66.248  1.00  0.00           O
ATOM   3485  O12 POPEV  73      76.537 120.592  67.888  1.00  0.00           O
ATOM   3486  C1  POPEV  73      78.477 118.842  65.358  1.00  0.00           C
ATOM   3489  C2  POPEV  73      77.877 119.082  63.948  1.00  0.00           C
ATOM   3491  O21 POPEV  73      78.417 118.042  63.108  1.00  0.00           O
ATOM   3492  C21 POPEV  73      77.567 117.442  62.268  1.00  0.00           C
ATOM   3493  O22 POPEV  73      76.357 117.582  62.278  1.00  0.00           O
ATOM   3494  C22 POPEV  73      78.377 116.622  61.258  1.00  0.00           C
ATOM   3497  C3  POPEV  73      78.317 120.492  63.438  1.00  0.00           C
ATOM   3500  O31 POPEV  73      77.607 120.912  62.258  1.00  0.00           O
ATOM   3501  C31 POPEV  73      78.097 120.452  61.108  1.00  0.00           C
ATOM   3502  O32 POPEV  73      79.107 119.812  60.978  1.00  0.00           O
ATOM   3503  C32 POPEV  73      77.137 120.832  59.988  1.00  0.00           C
ATOM   3506  C23 POPEV  73      77.607 116.142  59.988  1.00  0.00           C
ATOM   3509  C24 POPEV  73      78.447 115.202  59.108  1.00  0.00           C
ATOM   3512  C25 POPEV  73      77.867 114.912  57.698  1.00  0.00           C
ATOM   3515  C26 POPEV  73      78.797 113.982  56.888  1.00  0.00           C
ATOM   3518  C27 POPEV  73      78.597 113.922  55.358  1.00  0.00           C
ATOM   3521  C28 POPEV  73      78.587 112.482  54.768  1.00  0.00           C
ATOM   3524  C29 POPEV  73      79.007 112.462  53.318  1.00  0.00           C
ATOM   3526 0C21 POPEV  73      78.677 111.642  52.288  1.00  0.00           C
ATOM   3528 1C21 POPEV  73      77.807 110.412  52.218  1.00  0.00           C
ATOM   3531 2C21 POPEV  73      78.367 109.382  51.198  1.00  0.00           C
ATOM   3534 3C21 POPEV  73      77.327 108.452  50.538  1.00  0.00           C
ATOM   3537 4C21 POPEV  73      77.927 107.512  49.468  1.00  0.00           C
ATOM   3540 5C21 POPEV  73      77.397 107.732  48.038  1.00  0.00           C
ATOM   3543 6C21 POPEV  73      77.887 106.642  47.068  1.00  0.00           C
ATOM   3546 7C21 POPEV  73      77.567 106.912  45.588  1.00  0.00           C
ATOM   3549 8C21 POPEV  73      78.007 105.772  44.658  1.00  0.00           C
ATOM   3553  C33 POPEV  73      76.927 119.672  58.998  1.00  0.00           C
ATOM   3556  C34 POPEV  73      76.077 120.072  57.778  1.00  0.00           C
ATOM   3559  C35 POPEV  73      76.777 121.032  56.818  1.00  0.00           C
ATOM   3562  C36 POPEV  73      76.017 121.162  55.488  1.00  0.00           C
ATOM   3565  C37 POPEV  73      76.927 121.532  54.298  1.00  0.00           C
ATOM   3568  C38 POPEV  73      76.177 121.562  52.958  1.00  0.00           C
ATOM   3571  C39 POPEV  73      75.137 122.682  52.868  1.00  0.00           C
ATOM   3574 0C31 POPEV  73      74.337 122.652  51.558  1.00  0.00           C
ATOM   3577 1C31 POPEV  73      73.217 123.692  51.528  1.00  0.00           C
ATOM   3580 2C31 POPEV  73      72.437 123.662  50.208  1.00  0.00           C
ATOM   3583 3C31 POPEV  73      71.027 124.262  50.338  1.00  0.00           C
ATOM   3586 4C31 POPEV  73      70.337 124.382  48.978  1.00  0.00           C
ATOM   3589 5C31 POPEV  73      68.927 124.952  49.078  1.00  0.00           C
ATOM   3592 6C31 POPEV  73      68.227 125.072  47.728  1.00  0.00           C
ATOM   3596  NH3 POPEW  74      25.907  42.992  73.398  1.00  0.00           N
ATOM   3600  C12 POPEW  74      26.977  41.962  73.178  1.00  0.00           C
ATOM   3603  C11 POPEW  74      26.447  40.682  72.548  1.00  0.00           C
ATOM   3606  P   POPEW  74      27.307  38.332  71.928  1.00  0.00           P
ATOM   3607  O13 POPEW  74      27.907  37.482  72.988  1.00  0.00           O
ATOM   3608  O14 POPEW  74      25.887  38.102  71.608  1.00  0.00           O
ATOM   3609  O11 POPEW  74      28.157  38.162  70.608  1.00  0.00           O
ATOM   3610  O12 POPEW  74      27.577  39.852  72.298  1.00  0.00           O
ATOM   3611  C1  POPEW  74      27.797  37.042  69.788  1.00  0.00           C
ATOM   3614  C2  POPEW  74      28.287  37.272  68.348  1.00  0.00           C
ATOM   3616  O21 POPEW  74      28.257  35.972  67.728  1.00  0.00           O
ATOM   3617  C21 POPEW  74      27.867  35.952  66.468  1.00  0.00           C
ATOM   3618  O22 POPEW  74      27.497  36.912  65.818  1.00  0.00           O
ATOM   3619  C22 POPEW  74      27.957  34.532  65.918  1.00  0.00           C
ATOM   3622  C3  POPEW  74      29.737  37.862  68.378  1.00  0.00           C
ATOM   3625  O31 POPEW  74      30.237  38.292  67.098  1.00  0.00           O
ATOM   3626  C31 POPEW  74      30.747  37.322  66.368  1.00  0.00           C
ATOM   3627  O32 POPEW  74      30.847  36.162  66.728  1.00  0.00           O
ATOM   3628  C32 POPEW  74      31.187  37.842  64.998  1.00  0.00           C
ATOM   3631  C23 POPEW  74      27.117  34.352  64.638  1.00  0.00           C
ATOM   3634  C24 POPEW  74      27.347  32.972  63.998  1.00  0.00           C
ATOM   3637  C25 POPEW  74      26.227  32.542  63.048  1.00  0.00           C
ATOM   3640  C26 POPEW  74      26.187  33.312  61.708  1.00  0.00           C
ATOM   3643  C27 POPEW  74      25.017  32.832  60.838  1.00  0.00           C
ATOM   3646  C28 POPEW  74      25.057  33.222  59.348  1.00  0.00           C
ATOM   3649  C29 POPEW  74      24.927  34.712  59.148  1.00  0.00           C
ATOM   3651 0C21 POPEW  74      24.687  35.362  57.998  1.00  0.00           C
ATOM   3653 1C21 POPEW  74      24.487  34.782  56.608  1.00  0.00           C
ATOM   3656 2C21 POPEW  74      23.477  35.632  55.798  1.00  0.00           C
ATOM   3659 3C21 POPEW  74      23.567  35.472  54.268  1.00  0.00           C
ATOM   3662 4C21 POPEW  74      23.887  36.792  53.558  1.00  0.00           C
ATOM   3665 5C21 POPEW  74      22.687  37.582  52.998  1.00  0.00           C
ATOM   3668 6C21 POPEW  74      23.177  38.672  52.028  1.00  0.00           C
ATOM   3671 7C21 POPEW  74      22.097  39.682  51.628  1.00  0.00           C
ATOM   3674 8C21 POPEW  74      22.557  40.672  50.548  1.00  0.00           C
ATOM   3678  C33 POPEW  74      30.527  37.062  63.828  1.00  0.00           C
ATOM   3681  C34 POPEW  74      29.307  37.782  63.218  1.00  0.00           C
ATOM   3684  C35 POPEW  74      29.587  38.442  61.858  1.00  0.00           C
ATOM   3687  C36 POPEW  74      29.777  37.422  60.718  1.00  0.00           C
ATOM   3690  C37 POPEW  74      29.897  38.082  59.338  1.00  0.00           C
ATOM   3693  C38 POPEW  74      30.247  37.062  58.238  1.00  0.00           C
ATOM   3696  C39 POPEW  74      30.417  37.682  56.838  1.00  0.00           C
ATOM   3699 0C31 POPEW  74      29.097  37.982  56.118  1.00  0.00           C
ATOM   3702 1C31 POPEW  74      28.457  36.752  55.448  1.00  0.00           C
ATOM   3705 2C31 POPEW  74      27.097  37.052  54.798  1.00  0.00           C
ATOM   3708 3C31 POPEW  74      27.127  38.102  53.668  1.00  0.00           C
ATOM   3711 4C31 POPEW  74      27.727  37.582  52.358  1.00  0.00           C
ATOM   3714 5C31 POPEW  74      27.507  38.562  51.198  1.00  0.00           C
ATOM   3717 6C31 POPEW  74      28.067  38.062  49.868  1.00  0.00           C
ATOM   3721  NH3 POPEX  75     109.497 117.132  68.068  1.00  0.00           N
ATOM   3725  C12 POPEX  75     110.037 116.102  67.108  1.00  0.00           C
ATOM   3728  C11 POPEX  75     110.137 114.712  67.768  1.00  0.00           C
ATOM   3731  P   POPEX  75     110.807 112.262  67.238  1.00  0.00           P
ATOM   3732  O13 POPEX  75     112.157 111.672  67.088  1.00  0.00           O
ATOM   3733  O14 POPEX  75     110.107 112.122  68.548  1.00  0.00           O
ATOM   3734  O11 POPEX  75     109.857 111.832  66.068  1.00  0.00           O
ATOM   3735  O12 POPEX  75     110.907 113.822  66.948  1.00  0.00           O
ATOM   3736  C1  POPEX  75     110.227 111.652  64.708  1.00  0.00           C
ATOM   3739  C2  POPEX  75     109.567 112.712  63.778  1.00  0.00           C
ATOM   3741  O21 POPEX  75     109.307 112.082  62.498  1.00  0.00           O
ATOM   3742  C21 POPEX  75     108.407 112.712  61.738  1.00  0.00           C
ATOM   3743  O22 POPEX  75     107.847 113.752  62.008  1.00  0.00           O
ATOM   3744  C22 POPEX  75     108.117 111.902  60.478  1.00  0.00           C
ATOM   3747  C3  POPEX  75     110.477 113.992  63.708  1.00  0.00           C
ATOM   3750  O31 POPEX  75     110.397 114.752  62.488  1.00  0.00           O
ATOM   3751  C31 POPEX  75     109.687 115.882  62.518  1.00  0.00           C
ATOM   3752  O32 POPEX  75     109.027 116.282  63.458  1.00  0.00           O
ATOM   3753  C32 POPEX  75     110.007 116.672  61.238  1.00  0.00           C
ATOM   3756  C23 POPEX  75     106.747 112.332  59.898  1.00  0.00           C
ATOM   3759  C24 POPEX  75     106.217 111.402  58.788  1.00  0.00           C
ATOM   3762  C25 POPEX  75     105.737 112.212  57.588  1.00  0.00           C
ATOM   3765  C26 POPEX  75     104.917 111.432  56.548  1.00  0.00           C
ATOM   3768  C27 POPEX  75     104.407 112.382  55.468  1.00  0.00           C
ATOM   3771  C28 POPEX  75     103.407 111.762  54.478  1.00  0.00           C
ATOM   3774  C29 POPEX  75     104.057 110.862  53.468  1.00  0.00           C
ATOM   3776 0C21 POPEX  75     103.887 110.922  52.128  1.00  0.00           C
ATOM   3778 1C21 POPEX  75     103.037 111.902  51.358  1.00  0.00           C
ATOM   3781 2C21 POPEX  75     103.747 112.422  50.098  1.00  0.00           C
ATOM   3784 3C21 POPEX  75     103.837 111.352  48.988  1.00  0.00           C
ATOM   3787 4C21 POPEX  75     104.897 111.672  47.928  1.00  0.00           C
ATOM   3790 5C21 POPEX  75     105.057 110.512  46.938  1.00  0.00           C
ATOM   3793 6C21 POPEX  75     105.967 110.882  45.768  1.00  0.00           C
ATOM   3796 7C21 POPEX  75     106.137 109.762  44.738  1.00  0.00           C
ATOM   3799 8C21 POPEX  75     106.917 110.212  43.498  1.00  0.00           C
ATOM   3803  C33 POPEX  75     108.877 117.622  60.788  1.00  0.00           C
ATOM   3806  C34 POPEX  75     109.387 118.792  59.908  1.00  0.00           C
ATOM   3809  C35 POPEX  75     110.127 118.362  58.628  1.00  0.00           C
ATOM   3812  C36 POPEX  75     109.417 118.762  57.328  1.00  0.00           C
ATOM   3815  C37 POPEX  75     110.157 118.222  56.088  1.00  0.00           C
ATOM   3818  C38 POPEX  75     109.557 118.692  54.758  1.00  0.00           C
ATOM   3821  C39 POPEX  75     110.207 119.962  54.178  1.00  0.00           C
ATOM   3824 0C31 POPEX  75     109.797 120.182  52.708  1.00  0.00           C
ATOM   3827 1C31 POPEX  75     110.577 121.312  52.018  1.00  0.00           C
ATOM   3830 2C31 POPEX  75     110.247 121.402  50.528  1.00  0.00           C
ATOM   3833 3C31 POPEX  75     111.037 122.512  49.808  1.00  0.00           C
ATOM   3836 4C31 POPEX  75     110.147 123.412  48.938  1.00  0.00           C
ATOM   3839 5C31 POPEX  75     110.907 124.562  48.278  1.00  0.00           C
ATOM   3842 6C31 POPEX  75     110.007 125.432  47.398  1.00  0.00           C
ATOM   3846  NH3 POPEY  76     117.167 127.862  24.568  1.00  0.00           N
ATOM   3850  C12 POPEY  76     116.517 127.082  23.458  1.00  0.00           C
ATOM   3853  C11 POPEY  76     116.527 125.552  23.708  1.00  0.00           C
ATOM   3856  P   POPEY  76     115.457 123.342  22.778  1.00  0.00           P
ATOM   3857  O13 POPEY  76     114.067 122.982  22.438  1.00  0.00           O
ATOM   3858  O14 POPEY  76     116.517 122.692  21.968  1.00  0.00           O
ATOM   3859  O11 POPEY  76     115.757 122.912  24.278  1.00  0.00           O
ATOM   3860  O12 POPEY  76     115.657 124.922  22.768  1.00  0.00           O
ATOM   3861  C1  POPEY  76     114.677 122.982  25.218  1.00  0.00           C
ATOM   3864  C2  POPEY  76     115.267 122.742  26.608  1.00  0.00           C
ATOM   3866  O21 POPEY  76     114.257 122.382  27.548  1.00  0.00           O
ATOM   3867  C21 POPEY  76     113.707 123.272  28.338  1.00  0.00           C
ATOM   3868  O22 POPEY  76     113.717 124.482  28.248  1.00  0.00           O
ATOM   3869  C22 POPEY  76     113.207 122.472  29.548  1.00  0.00           C
ATOM   3872  C3  POPEY  76     116.207 123.912  27.008  1.00  0.00           C
ATOM   3875  O31 POPEY  76     116.577 123.862  28.398  1.00  0.00           O
ATOM   3876  C31 POPEY  76     117.717 124.462  28.678  1.00  0.00           C
ATOM   3877  O32 POPEY  76     118.597 124.722  27.858  1.00  0.00           O
ATOM   3878  C32 POPEY  76     117.717 124.792  30.158  1.00  0.00           C
ATOM   3881  C23 POPEY  76     112.557 123.312  30.668  1.00  0.00           C
ATOM   3884  C24 POPEY  76     112.177 122.432  31.868  1.00  0.00           C
ATOM   3887  C25 POPEY  76     112.737 122.922  33.208  1.00  0.00           C
ATOM   3890  C26 POPEY  76     112.857 121.762  34.198  1.00  0.00           C
ATOM   3893  C27 POPEY  76     113.097 122.172  35.658  1.00  0.00           C
ATOM   3896  C28 POPEY  76     113.487 120.952  36.518  1.00  0.00           C
ATOM   3899  C29 POPEY  76     113.037 121.012  37.948  1.00  0.00           C
ATOM   3901 0C21 POPEY  76     113.807 120.992  39.058  1.00  0.00           C
ATOM   3903 1C21 POPEY  76     115.307 120.962  39.108  1.00  0.00           C
ATOM   3906 2C21 POPEY  76     115.917 119.542  39.258  1.00  0.00           C
ATOM   3909 3C21 POPEY  76     115.577 118.822  40.568  1.00  0.00           C
ATOM   3912 4C21 POPEY  76     116.437 117.572  40.808  1.00  0.00           C
ATOM   3915 5C21 POPEY  76     117.607 117.772  41.788  1.00  0.00           C
ATOM   3918 6C21 POPEY  76     118.247 116.432  42.198  1.00  0.00           C
ATOM   3921 7C21 POPEY  76     119.287 116.552  43.318  1.00  0.00           C
ATOM   3924 8C21 POPEY  76     119.877 115.202  43.728  1.00  0.00           C
ATOM   3928  C33 POPEY  76     118.197 126.232  30.408  1.00  0.00           C
ATOM   3931  C34 POPEY  76     118.077 126.592  31.888  1.00  0.00           C
ATOM   3934  C35 POPEY  76     118.447 128.052  32.188  1.00  0.00           C
ATOM   3937  C36 POPEY  76     118.117 128.402  33.638  1.00  0.00           C
ATOM   3940  C37 POPEY  76     118.637 129.776  34.108  1.00  0.00           C
ATOM   3943  C38 POPEY  76     118.797 129.826  35.628  1.00  0.00           C
ATOM   3946  C39 POPEY  76     119.377 131.166  36.128  1.00  0.00           C
ATOM   3949 0C31 POPEY  76     118.397 132.346  36.058  1.00  0.00           C
ATOM   3952 1C31 POPEY  76     118.607 133.326  37.228  1.00  0.00           C
ATOM   3955 2C31 POPEY  76     117.597 134.476  37.218  1.00  0.00           C
ATOM   3958 3C31 POPEY  76     117.567 135.296  38.528  1.00  0.00           C
ATOM   3961 4C31 POPEY  76     117.267 134.466  39.778  1.00  0.00           C
ATOM   3964 5C31 POPEY  76     116.637 135.306  40.898  1.00  0.00           C
ATOM   3967 6C31 POPEY  76     116.387 134.526  42.188  1.00  0.00           C
ATOM   3971  NH3 POPEZ  77      57.437 114.762  20.828  1.00  0.00           N
ATOM   3975  C12 POPEZ  77      58.867 114.902  21.288  1.00  0.00           C
ATOM   3978  C11 POPEZ  77      59.617 116.112  20.728  1.00  0.00           C
ATOM   3981  P   POPEZ  77      61.967 117.192  21.008  1.00  0.00           P
ATOM   3982  O13 POPEZ  77      62.737 116.962  19.758  1.00  0.00           O
ATOM   3983  O14 POPEZ  77      61.247 118.472  21.048  1.00  0.00           O
ATOM   3984  O11 POPEZ  77      62.977 117.032  22.208  1.00  0.00           O
ATOM   3985  O12 POPEZ  77      60.967 115.982  21.168  1.00  0.00           O
ATOM   3986  C1  POPEZ  77      62.527 116.962  23.568  1.00  0.00           C
ATOM   3989  C2  POPEZ  77      63.797 116.882  24.458  1.00  0.00           C
ATOM   3991  O21 POPEZ  77      63.617 116.242  25.738  1.00  0.00           O
ATOM   3992  C21 POPEZ  77      62.947 116.962  26.648  1.00  0.00           C
ATOM   3993  O22 POPEZ  77      62.327 117.972  26.438  1.00  0.00           O
ATOM   3994  C22 POPEZ  77      63.317 116.442  28.038  1.00  0.00           C
ATOM   3997  C3  POPEZ  77      64.617 118.212  24.518  1.00  0.00           C
ATOM   4000  O31 POPEZ  77      65.867 117.912  25.168  1.00  0.00           O
ATOM   4001  C31 POPEZ  77      66.017 118.452  26.378  1.00  0.00           C
ATOM   4002  O32 POPEZ  77      65.377 119.362  26.848  1.00  0.00           O
ATOM   4003  C32 POPEZ  77      66.927 117.532  27.168  1.00  0.00           C
ATOM   4006  C23 POPEZ  77      62.167 116.552  29.058  1.00  0.00           C
ATOM   4009  C24 POPEZ  77      62.687 116.312  30.488  1.00  0.00           C
ATOM   4012  C25 POPEZ  77      61.577 115.962  31.478  1.00  0.00           C
ATOM   4015  C26 POPEZ  77      61.887 114.672  32.238  1.00  0.00           C
ATOM   4018  C27 POPEZ  77      60.857 114.352  33.328  1.00  0.00           C
ATOM   4021  C28 POPEZ  77      61.297 113.132  34.138  1.00  0.00           C
ATOM   4024  C29 POPEZ  77      60.357 112.932  35.298  1.00  0.00           C
ATOM   4026 0C21 POPEZ  77      60.667 113.102  36.588  1.00  0.00           C
ATOM   4028 1C21 POPEZ  77      62.047 113.462  37.098  1.00  0.00           C
ATOM   4031 2C21 POPEZ  77      62.237 113.192  38.598  1.00  0.00           C
ATOM   4034 3C21 POPEZ  77      61.907 111.742  38.988  1.00  0.00           C
ATOM   4037 4C21 POPEZ  77      62.757 111.192  40.138  1.00  0.00           C
ATOM   4040 5C21 POPEZ  77      62.757 112.062  41.388  1.00  0.00           C
ATOM   4043 6C21 POPEZ  77      62.707 111.222  42.668  1.00  0.00           C
ATOM   4046 7C21 POPEZ  77      62.857 112.052  43.948  1.00  0.00           C
ATOM   4049 8C21 POPEZ  77      62.597 111.222  45.208  1.00  0.00           C
ATOM   4053  C33 POPEZ  77      67.027 117.912  28.658  1.00  0.00           C
ATOM   4056  C34 POPEZ  77      67.187 116.622  29.448  1.00  0.00           C
ATOM   4059  C35 POPEZ  77      67.537 116.812  30.918  1.00  0.00           C
ATOM   4062  C36 POPEZ  77      69.037 117.042  31.158  1.00  0.00           C
ATOM   4065  C37 POPEZ  77      69.437 116.702  32.608  1.00  0.00           C
ATOM   4068  C38 POPEZ  77      70.747 117.362  33.048  1.00  0.00           C
ATOM   4071  C39 POPEZ  77      71.857 116.382  33.458  1.00  0.00           C
ATOM   4074 0C31 POPEZ  77      71.567 115.612  34.758  1.00  0.00           C
ATOM   4077 1C31 POPEZ  77      72.807 115.532  35.668  1.00  0.00           C
ATOM   4080 2C31 POPEZ  77      72.537 114.772  36.978  1.00  0.00           C
ATOM   4083 3C31 POPEZ  77      73.247 115.372  38.198  1.00  0.00           C
ATOM   4086 4C31 POPEZ  77      74.767 115.172  38.218  1.00  0.00           C
ATOM   4089 5C31 POPEZ  77      75.417 115.792  39.458  1.00  0.00           C
ATOM   4092 6C31 POPEZ  77      76.937 115.612  39.528  1.00  0.00           C
ATOM   4096  NH3 POPEa  78      41.357 104.722  73.698  1.00  0.00           N
ATOM   4100  C12 POPEa  78      42.577 104.502  72.868  1.00  0.00           C
ATOM   4103  C11 POPEa  78      42.177 104.422  71.378  1.00  0.00           C
ATOM   4106  P   POPEa  78      43.317 104.602  69.068  1.00  0.00           P
ATOM   4107  O13 POPEa  78      42.427 103.642  68.368  1.00  0.00           O
ATOM   4108  O14 POPEa  78      43.107 106.052  68.968  1.00  0.00           O
ATOM   4109  O11 POPEa  78      44.797 104.272  68.598  1.00  0.00           O
ATOM   4110  O12 POPEa  78      43.347 104.172  70.598  1.00  0.00           O
ATOM   4111  C1  POPEa  78      45.077 104.582  67.228  1.00  0.00           C
ATOM   4114  C2  POPEa  78      46.207 103.682  66.658  1.00  0.00           C
ATOM   4116  O21 POPEa  78      46.327 104.012  65.258  1.00  0.00           O
ATOM   4117  C21 POPEa  78      46.877 105.192  65.018  1.00  0.00           C
ATOM   4118  O22 POPEa  78      47.377 105.922  65.848  1.00  0.00           O
ATOM   4119  C22 POPEa  78      46.667 105.562  63.538  1.00  0.00           C
ATOM   4122  C3  POPEa  78      45.867 102.162  66.808  1.00  0.00           C
ATOM   4125  O31 POPEa  78      46.957 101.222  66.938  1.00  0.00           O
ATOM   4126  C31 POPEa  78      47.697 100.762  65.918  1.00  0.00           C
ATOM   4127  O32 POPEa  78      48.367  99.742  65.978  1.00  0.00           O
ATOM   4128  C32 POPEa  78      47.617 101.592  64.648  1.00  0.00           C
ATOM   4131  C23 POPEa  78      47.537 106.772  63.068  1.00  0.00           C
ATOM   4134  C24 POPEa  78      47.187 107.252  61.648  1.00  0.00           C
ATOM   4137  C25 POPEa  78      47.527 108.732  61.358  1.00  0.00           C
ATOM   4140  C26 POPEa  78      47.727 109.062  59.858  1.00  0.00           C
ATOM   4143  C27 POPEa  78      47.737 110.572  59.528  1.00  0.00           C
ATOM   4146  C28 POPEa  78      47.997 110.922  58.028  1.00  0.00           C
ATOM   4149  C29 POPEa  78      48.497 112.312  57.748  1.00  0.00           C
ATOM   4151 0C21 POPEa  78      48.407 113.012  56.598  1.00  0.00           C
ATOM   4153 1C21 POPEa  78      47.767 112.612  55.288  1.00  0.00           C
ATOM   4156 2C21 POPEa  78      47.727 113.772  54.248  1.00  0.00           C
ATOM   4159 3C21 POPEa  78      46.337 114.342  53.888  1.00  0.00           C
ATOM   4162 4C21 POPEa  78      46.427 115.822  53.448  1.00  0.00           C
ATOM   4165 5C21 POPEa  78      45.217 116.372  52.688  1.00  0.00           C
ATOM   4168 6C21 POPEa  78      43.957 116.642  53.528  1.00  0.00           C
ATOM   4171 7C21 POPEa  78      43.107 117.762  52.898  1.00  0.00           C
ATOM   4174 8C21 POPEa  78      41.797 118.072  53.628  1.00  0.00           C
ATOM   4178  C33 POPEa  78      48.357 100.982  63.428  1.00  0.00           C
ATOM   4181  C34 POPEa  78      48.477 102.082  62.368  1.00  0.00           C
ATOM   4184  C35 POPEa  78      48.447 101.622  60.908  1.00  0.00           C
ATOM   4187  C36 POPEa  78      47.897 102.762  60.028  1.00  0.00           C
ATOM   4190  C37 POPEa  78      48.077 102.532  58.528  1.00  0.00           C
ATOM   4193  C38 POPEa  78      47.087 103.322  57.648  1.00  0.00           C
ATOM   4196  C39 POPEa  78      46.757 104.762  58.088  1.00  0.00           C
ATOM   4199 0C31 POPEa  78      45.357 104.912  58.698  1.00  0.00           C
ATOM   4202 1C31 POPEa  78      44.847 106.362  58.728  1.00  0.00           C
ATOM   4205 2C31 POPEa  78      43.357 106.492  59.088  1.00  0.00           C
ATOM   4208 3C31 POPEa  78      43.007 106.052  60.528  1.00  0.00           C
ATOM   4211 4C31 POPEa  78      42.817 107.212  61.518  1.00  0.00           C
ATOM   4214 5C31 POPEa  78      42.497 106.692  62.928  1.00  0.00           C
ATOM   4217 6C31 POPEa  78      42.027 107.772  63.898  1.00  0.00           C
ATOM   4221  NH3 POPEb  79      62.067  37.502  65.968  1.00  0.00           N
ATOM   4225  C12 POPEb  79      63.107  38.422  65.438  1.00  0.00           C
ATOM   4228  C11 POPEb  79      63.417  39.512  66.428  1.00  0.00           C
ATOM   4231  P   POPEb  79      65.167  41.372  66.618  1.00  0.00           P
ATOM   4232  O13 POPEb  79      64.127  42.032  67.448  1.00  0.00           O
ATOM   4233  O14 POPEb  79      66.267  40.612  67.238  1.00  0.00           O
ATOM   4234  O11 POPEb  79      65.737  42.312  65.448  1.00  0.00           O
ATOM   4235  O12 POPEb  79      64.337  40.352  65.758  1.00  0.00           O
ATOM   4236  C1  POPEb  79      65.827  41.752  64.128  1.00  0.00           C
ATOM   4239  C2  POPEb  79      66.667  42.592  63.098  1.00  0.00           C
ATOM   4241  O21 POPEb  79      66.587  41.912  61.838  1.00  0.00           O
ATOM   4242  C21 POPEb  79      65.687  42.222  60.918  1.00  0.00           C
ATOM   4243  O22 POPEb  79      65.287  41.422  60.088  1.00  0.00           O
ATOM   4244  C22 POPEb  79      65.217  43.662  60.958  1.00  0.00           C
ATOM   4247  C3  POPEb  79      68.177  42.712  63.428  1.00  0.00           C
ATOM   4250  O31 POPEb  79      68.987  43.122  62.308  1.00  0.00           O
ATOM   4251  C31 POPEb  79      68.837  44.362  61.868  1.00  0.00           C
ATOM   4252  O32 POPEb  79      68.177  45.232  62.408  1.00  0.00           O
ATOM   4253  C32 POPEb  79      69.537  44.472  60.498  1.00  0.00           C
ATOM   4256  C23 POPEb  79      64.597  44.062  59.608  1.00  0.00           C
ATOM   4259  C24 POPEb  79      63.917  45.432  59.688  1.00  0.00           C
ATOM   4262  C25 POPEb  79      63.157  45.792  58.408  1.00  0.00           C
ATOM   4265  C26 POPEb  79      62.067  46.832  58.668  1.00  0.00           C
ATOM   4268  C27 POPEb  79      61.147  47.042  57.468  1.00  0.00           C
ATOM   4271  C28 POPEb  79      60.107  48.172  57.668  1.00  0.00           C
ATOM   4274  C29 POPEb  79      60.627  49.562  57.968  1.00  0.00           C
ATOM   4276 0C21 POPEb  79      61.517  50.262  57.238  1.00  0.00           C
ATOM   4278 1C21 POPEb  79      62.167  49.822  55.958  1.00  0.00           C
ATOM   4281 2C21 POPEb  79      62.197  50.852  54.818  1.00  0.00           C
ATOM   4284 3C21 POPEb  79      62.737  50.202  53.538  1.00  0.00           C
ATOM   4287 4C21 POPEb  79      62.017  50.652  52.258  1.00  0.00           C
ATOM   4290 5C21 POPEb  79      62.207  49.642  51.118  1.00  0.00           C
ATOM   4293 6C21 POPEb  79      61.287  49.892  49.918  1.00  0.00           C
ATOM   4296 7C21 POPEb  79      61.377  48.762  48.878  1.00  0.00           C
ATOM   4299 8C21 POPEb  79      60.357  48.882  47.738  1.00  0.00           C
ATOM   4303  C33 POPEb  79      68.537  44.612  59.328  1.00  0.00           C
ATOM   4306  C34 POPEb  79      69.057  44.052  57.988  1.00  0.00           C
ATOM   4309  C35 POPEb  79      70.237  44.832  57.388  1.00  0.00           C
ATOM   4312  C36 POPEb  79      69.847  45.902  56.348  1.00  0.00           C
ATOM   4315  C37 POPEb  79      71.097  46.432  55.618  1.00  0.00           C
ATOM   4318  C38 POPEb  79      70.797  47.332  54.418  1.00  0.00           C
ATOM   4321  C39 POPEb  79      70.437  48.782  54.768  1.00  0.00           C
ATOM   4324 0C31 POPEb  79      71.587  49.582  55.408  1.00  0.00           C
ATOM   4327 1C31 POPEb  79      71.257  51.072  55.578  1.00  0.00           C
ATOM   4330 2C31 POPEb  79      72.197  51.802  56.548  1.00  0.00           C
ATOM   4333 3C31 POPEb  79      73.617  52.032  56.018  1.00  0.00           C
ATOM   4336 4C31 POPEb  79      73.827  53.432  55.408  1.00  0.00           C
ATOM   4339 5C31 POPEb  79      75.297  53.712  55.078  1.00  0.00           C
ATOM   4342 6C31 POPEb  79      75.537  55.092  54.468  1.00  0.00           C
ATOM   4346  NH3 POPEc  80      88.877   2.462  20.838  1.00  0.00           N
ATOM   4350  C12 POPEc  80      88.667   3.902  20.418  1.00  0.00           C
ATOM   4353  C11 POPEc  80      87.247   4.412  20.778  1.00  0.00           C
ATOM   4356  P   POPEc  80      87.777   6.962  21.178  1.00  0.00           P
ATOM   4357  O13 POPEc  80      86.787   7.992  21.578  1.00  0.00           O
ATOM   4358  O14 POPEc  80      88.917   7.422  20.368  1.00  0.00           O
ATOM   4359  O11 POPEc  80      88.357   6.232  22.448  1.00  0.00           O
ATOM   4360  O12 POPEc  80      87.047   5.782  20.408  1.00  0.00           O
ATOM   4361  C1  POPEc  80      87.947   6.372  23.808  1.00  0.00           C
ATOM   4364  C2  POPEc  80      87.957   4.992  24.548  1.00  0.00           C
ATOM   4366  O21 POPEc  80      87.827   5.032  25.978  1.00  0.00           O
ATOM   4367  C21 POPEc  80      87.587   6.092  26.688  1.00  0.00           C
ATOM   4368  O22 POPEc  80      87.037   7.132  26.368  1.00  0.00           O
ATOM   4369  C22 POPEc  80      88.237   5.822  28.068  1.00  0.00           C
ATOM   4372  C3  POPEc  80      89.237   4.132  24.288  1.00  0.00           C
ATOM   4375  O31 POPEc  80      89.177   2.862  24.988  1.00  0.00           O
ATOM   4376  C31 POPEc  80      89.837   2.772  26.138  1.00  0.00           C
ATOM   4377  O32 POPEc  80      90.757   3.472  26.518  1.00  0.00           O
ATOM   4378  C32 POPEc  80      89.157   1.722  27.028  1.00  0.00           C
ATOM   4381  C23 POPEc  80      88.887   7.072  28.708  1.00  0.00           C
ATOM   4384  C24 POPEc  80      89.987   6.672  29.708  1.00  0.00           C
ATOM   4387  C25 POPEc  80      90.777   7.872  30.278  1.00  0.00           C
ATOM   4390  C26 POPEc  80      89.947   8.772  31.198  1.00  0.00           C
ATOM   4393  C27 POPEc  80      90.767   9.272  32.398  1.00  0.00           C
ATOM   4396  C28 POPEc  80      89.967  10.172  33.348  1.00  0.00           C
ATOM   4399  C29 POPEc  80      90.787  10.542  34.558  1.00  0.00           C
ATOM   4401 0C21 POPEc  80      90.857   9.832  35.698  1.00  0.00           C
ATOM   4403 1C21 POPEc  80      90.097   8.572  35.988  1.00  0.00           C
ATOM   4406 2C21 POPEc  80      89.947   8.292  37.498  1.00  0.00           C
ATOM   4409 3C21 POPEc  80      91.107   7.452  38.038  1.00  0.00           C
ATOM   4412 4C21 POPEc  80      91.067   7.262  39.558  1.00  0.00           C
ATOM   4415 5C21 POPEc  80      92.007   6.132  39.988  1.00  0.00           C
ATOM   4418 6C21 POPEc  80      92.197   6.002  41.498  1.00  0.00           C
ATOM   4421 7C21 POPEc  80      93.087   4.802  41.858  1.00  0.00           C
ATOM   4424 8C21 POPEc  80      93.457   4.742  43.338  1.00  0.00           C
ATOM   4428  C33 POPEc  80      89.377   2.002  28.548  1.00  0.00           C
ATOM   4431  C34 POPEc  80      88.397   1.232  29.438  1.00  0.00           C
ATOM   4434  C35 POPEc  80      88.867   1.092  30.898  1.00  0.00           C
ATOM   4437  C36 POPEc  80      87.957   1.832  31.878  1.00  0.00           C
ATOM   4440  C37 POPEc  80      88.507   1.852  33.308  1.00  0.00           C
ATOM   4443  C38 POPEc  80      87.687   2.762  34.218  1.00  0.00           C
ATOM   4446  C39 POPEc  80      88.187   2.772  35.658  1.00  0.00           C
ATOM   4449 0C31 POPEc  80      87.507   3.852  36.508  1.00  0.00           C
ATOM   4452 1C31 POPEc  80      87.747   3.622  38.008  1.00  0.00           C
ATOM   4455 2C31 POPEc  80      87.067   4.662  38.908  1.00  0.00           C
ATOM   4458 3C31 POPEc  80      86.927   4.122  40.338  1.00  0.00           C
ATOM   4461 4C31 POPEc  80      87.327   5.122  41.438  1.00  0.00           C
ATOM   4464 5C31 POPEc  80      87.297   4.482  42.828  1.00  0.00           C
ATOM   4467 6C31 POPEc  80      87.657   5.452  43.958  1.00  0.00           C
ATOM   4471  NH3 POPEd  81      79.617 117.562  21.678  1.00  0.00           N
ATOM   4475  C12 POPEd  81      79.617 119.062  21.548  1.00  0.00           C
ATOM   4478  C11 POPEd  81      78.207 119.622  21.318  1.00  0.00           C
ATOM   4481  P   POPEd  81      78.057 122.132  22.068  1.00  0.00           P
ATOM   4482  O13 POPEd  81      78.217 123.442  21.408  1.00  0.00           O
ATOM   4483  O14 POPEd  81      76.747 121.852  22.688  1.00  0.00           O
ATOM   4484  O11 POPEd  81      79.257 121.912  23.068  1.00  0.00           O
ATOM   4485  O12 POPEd  81      78.297 121.012  20.998  1.00  0.00           O
ATOM   4486  C1  POPEd  81      79.707 123.042  23.838  1.00  0.00           C
ATOM   4489  C2  POPEd  81      81.187 122.852  24.228  1.00  0.00           C
ATOM   4491  O21 POPEd  81      81.547 123.852  25.178  1.00  0.00           O
ATOM   4492  C21 POPEd  81      81.057 123.702  26.378  1.00  0.00           C
ATOM   4493  O22 POPEd  81      80.427 122.742  26.798  1.00  0.00           O
ATOM   4494  C22 POPEd  81      81.487 124.902  27.198  1.00  0.00           C
ATOM   4497  C3  POPEd  81      82.147 122.962  22.998  1.00  0.00           C
ATOM   4500  O31 POPEd  81      83.137 124.012  23.108  1.00  0.00           O
ATOM   4501  C31 POPEd  81      84.407 123.772  23.448  1.00  0.00           C
ATOM   4502  O32 POPEd  81      85.337 124.462  23.058  1.00  0.00           O
ATOM   4503  C32 POPEd  81      84.547 122.672  24.508  1.00  0.00           C
ATOM   4506  C23 POPEd  81      82.637 124.542  28.158  1.00  0.00           C
ATOM   4509  C24 POPEd  81      82.547 125.462  29.368  1.00  0.00           C
ATOM   4512  C25 POPEd  81      83.657 125.302  30.398  1.00  0.00           C
ATOM   4515  C26 POPEd  81      83.317 126.072  31.678  1.00  0.00           C
ATOM   4518  C27 POPEd  81      84.297 125.762  32.798  1.00  0.00           C
ATOM   4521  C28 POPEd  81      83.797 126.172  34.188  1.00  0.00           C
ATOM   4524  C29 POPEd  81      84.607 125.432  35.218  1.00  0.00           C
ATOM   4526 0C21 POPEd  81      85.197 125.922  36.318  1.00  0.00           C
ATOM   4528 1C21 POPEd  81      85.147 127.342  36.838  1.00  0.00           C
ATOM   4531 2C21 POPEd  81      84.797 127.352  38.338  1.00  0.00           C
ATOM   4534 3C21 POPEd  81      85.927 126.832  39.238  1.00  0.00           C
ATOM   4537 4C21 POPEd  81      85.477 126.442  40.648  1.00  0.00           C
ATOM   4540 5C21 POPEd  81      86.677 126.032  41.518  1.00  0.00           C
ATOM   4543 6C21 POPEd  81      86.297 125.152  42.708  1.00  0.00           C
ATOM   4546 7C21 POPEd  81      87.527 124.732  43.528  1.00  0.00           C
ATOM   4549 8C21 POPEd  81      87.207 123.712  44.618  1.00  0.00           C
ATOM   4553  C33 POPEd  81      86.047 122.352  24.748  1.00  0.00           C
ATOM   4556  C34 POPEd  81      86.347 121.432  25.938  1.00  0.00           C
ATOM   4559  C35 POPEd  81      87.837 121.052  25.948  1.00  0.00           C
ATOM   4562  C36 POPEd  81      88.347 120.342  27.218  1.00  0.00           C
ATOM   4565  C37 POPEd  81      89.817 119.922  27.058  1.00  0.00           C
ATOM   4568  C38 POPEd  81      90.467 119.302  28.308  1.00  0.00           C
ATOM   4571  C39 POPEd  81      91.897 118.802  28.038  1.00  0.00           C
ATOM   4574 0C31 POPEd  81      92.717 118.562  29.318  1.00  0.00           C
ATOM   4577 1C31 POPEd  81      94.107 117.972  29.028  1.00  0.00           C
ATOM   4580 2C31 POPEd  81      95.127 118.142  30.168  1.00  0.00           C
ATOM   4583 3C31 POPEd  81      94.697 117.602  31.548  1.00  0.00           C
ATOM   4586 4C31 POPEd  81      94.637 116.062  31.628  1.00  0.00           C
ATOM   4589 5C31 POPEd  81      94.187 115.572  33.008  1.00  0.00           C
ATOM   4592 6C31 POPEd  81      94.227 114.042  33.158  1.00  0.00           C
ATOM   4596  NH3 POPEe  82       0.977  39.672  25.038  1.00  0.00           N
ATOM   4600  C12 POPEe  82       1.337  38.242  25.378  1.00  0.00           C
ATOM   4603  C11 POPEe  82       2.767  37.872  24.978  1.00  0.00           C
ATOM   4606  P   POPEe  82       3.007  35.422  26.028  1.00  0.00           P
ATOM   4607  O13 POPEe  82       4.227  34.642  25.718  1.00  0.00           O
ATOM   4608  O14 POPEe  82       1.757  35.132  25.278  1.00  0.00           O
ATOM   4609  O11 POPEe  82       2.747  35.322  27.578  1.00  0.00           O
ATOM   4610  O12 POPEe  82       3.337  36.952  25.878  1.00  0.00           O
ATOM   4611  C1  POPEe  82       2.577  36.422  28.478  1.00  0.00           C
ATOM   4614  C2  POPEe  82       3.907  37.132  28.908  1.00  0.00           C
ATOM   4616  O21 POPEe  82       4.017  37.232  30.328  1.00  0.00           O
ATOM   4617  C21 POPEe  82       4.297  36.152  31.008  1.00  0.00           C
ATOM   4618  O22 POPEe  82       4.057  35.002  30.688  1.00  0.00           O
ATOM   4619  C22 POPEe  82       4.977  36.572  32.308  1.00  0.00           C
ATOM   4622  C3  POPEe  82       4.017  38.582  28.348  1.00  0.00           C
ATOM   4625  O31 POPEe  82       5.267  39.212  28.628  1.00  0.00           O
ATOM   4626  C31 POPEe  82       5.507  40.062  29.618  1.00  0.00           C
ATOM   4627  O32 POPEe  82       6.547  40.702  29.728  1.00  0.00           O
ATOM   4628  C32 POPEe  82       4.357  40.302  30.598  1.00  0.00           C
ATOM   4631  C23 POPEe  82       6.357  35.882  32.478  1.00  0.00           C
ATOM   4634  C24 POPEe  82       7.417  36.832  33.048  1.00  0.00           C
ATOM   4637  C25 POPEe  82       7.107  37.402  34.438  1.00  0.00           C
ATOM   4640  C26 POPEe  82       7.087  36.332  35.538  1.00  0.00           C
ATOM   4643  C27 POPEe  82       6.877  36.952  36.928  1.00  0.00           C
ATOM   4646  C28 POPEe  82       6.537  35.912  38.008  1.00  0.00           C
ATOM   4649  C29 POPEe  82       7.717  35.172  38.578  1.00  0.00           C
ATOM   4651 0C21 POPEe  82       7.997  35.032  39.888  1.00  0.00           C
ATOM   4653 1C21 POPEe  82       7.197  35.602  41.028  1.00  0.00           C
ATOM   4656 2C21 POPEe  82       5.907  34.822  41.318  1.00  0.00           C
ATOM   4659 3C21 POPEe  82       6.137  33.402  41.858  1.00  0.00           C
ATOM   4662 4C21 POPEe  82       4.827  32.702  42.238  1.00  0.00           C
ATOM   4665 5C21 POPEe  82       4.047  32.172  41.028  1.00  0.00           C
ATOM   4668 6C21 POPEe  82       2.577  31.872  41.368  1.00  0.00           C
ATOM   4671 7C21 POPEe  82       1.887  31.132  40.218  1.00  0.00           C
ATOM   4674 8C21 POPEe  82       0.367  30.972  40.368  1.00  0.00           C
ATOM   4678  C33 POPEe  82       4.887  40.572  32.028  1.00  0.00           C
ATOM   4681  C34 POPEe  82       3.767  40.682  33.068  1.00  0.00           C
ATOM   4684  C35 POPEe  82       4.237  40.222  34.458  1.00  0.00           C
ATOM   4687  C36 POPEe  82       3.667  41.052  35.608  1.00  0.00           C
ATOM   4690  C37 POPEe  82       4.117  40.452  36.938  1.00  0.00           C
ATOM   4693  C38 POPEe  82       3.807  41.292  38.188  1.00  0.00           C
ATOM   4696  C39 POPEe  82       4.317  40.532  39.418  1.00  0.00           C
ATOM   4699 0C31 POPEe  82       4.047  41.192  40.768  1.00  0.00           C
ATOM   4702 1C31 POPEe  82       4.557  40.282  41.888  1.00  0.00           C
ATOM   4705 2C31 POPEe  82       4.597  40.942  43.268  1.00  0.00           C
ATOM   4708 3C31 POPEe  82       5.617  40.252  44.188  1.00  0.00           C
ATOM   4711 4C31 POPEe  82       5.217  38.842  44.648  1.00  0.00           C
ATOM   4714 5C31 POPEe  82       6.407  38.082  45.248  1.00  0.00           C
ATOM   4717 6C31 POPEe  82       6.007  36.912  46.138  1.00  0.00           C
ATOM   4721  NH3 POPEf  83      62.907  25.792  20.448  1.00  0.00           N
ATOM   4725  C12 POPEf  83      62.097  26.932  20.968  1.00  0.00           C
ATOM   4728  C11 POPEf  83      62.947  28.212  20.998  1.00  0.00           C
ATOM   4731  P   POPEf  83      62.657  30.752  21.168  1.00  0.00           P
ATOM   4732  O13 POPEf  83      64.137  30.782  21.168  1.00  0.00           O
ATOM   4733  O14 POPEf  83      61.987  31.032  19.878  1.00  0.00           O
ATOM   4734  O11 POPEf  83      62.057  31.632  22.358  1.00  0.00           O
ATOM   4735  O12 POPEf  83      62.207  29.282  21.598  1.00  0.00           O
ATOM   4736  C1  POPEf  83      62.667  31.522  23.658  1.00  0.00           C
ATOM   4739  C2  POPEf  83      62.557  32.872  24.448  1.00  0.00           C
ATOM   4741  O21 POPEf  83      63.817  33.222  25.048  1.00  0.00           O
ATOM   4742  C21 POPEf  83      64.087  32.742  26.258  1.00  0.00           C
ATOM   4743  O22 POPEf  83      63.617  31.722  26.738  1.00  0.00           O
ATOM   4744  C22 POPEf  83      65.137  33.612  26.978  1.00  0.00           C
ATOM   4747  C3  POPEf  83      61.317  32.942  25.408  1.00  0.00           C
ATOM   4750  O31 POPEf  83      61.567  33.832  26.508  1.00  0.00           O
ATOM   4751  C31 POPEf  83      60.537  34.112  27.288  1.00  0.00           C
ATOM   4752  O32 POPEf  83      59.397  33.722  27.128  1.00  0.00           O
ATOM   4753  C32 POPEf  83      61.007  35.062  28.388  1.00  0.00           C
ATOM   4756  C23 POPEf  83      64.617  34.252  28.298  1.00  0.00           C
ATOM   4759  C24 POPEf  83      65.667  34.962  29.178  1.00  0.00           C
ATOM   4762  C25 POPEf  83      65.087  35.472  30.518  1.00  0.00           C
ATOM   4765  C26 POPEf  83      66.137  35.842  31.578  1.00  0.00           C
ATOM   4768  C27 POPEf  83      65.517  36.372  32.878  1.00  0.00           C
ATOM   4771  C28 POPEf  83      66.557  36.742  33.968  1.00  0.00           C
ATOM   4774  C29 POPEf  83      66.107  37.862  34.868  1.00  0.00           C
ATOM   4776 0C21 POPEf  83      65.937  37.892  36.208  1.00  0.00           C
ATOM   4778 1C21 POPEf  83      66.167  36.802  37.228  1.00  0.00           C
ATOM   4781 2C21 POPEf  83      66.917  37.282  38.498  1.00  0.00           C
ATOM   4784 3C21 POPEf  83      66.297  38.492  39.228  1.00  0.00           C
ATOM   4787 4C21 POPEf  83      66.947  38.822  40.588  1.00  0.00           C
ATOM   4790 5C21 POPEf  83      66.607  40.232  41.098  1.00  0.00           C
ATOM   4793 6C21 POPEf  83      66.417  40.352  42.618  1.00  0.00           C
ATOM   4796 7C21 POPEf  83      66.337  41.822  43.088  1.00  0.00           C
ATOM   4799 8C21 POPEf  83      65.877  42.002  44.538  1.00  0.00           C
ATOM   4803  C33 POPEf  83      59.887  35.512  29.358  1.00  0.00           C
ATOM   4806  C34 POPEf  83      60.217  36.822  30.088  1.00  0.00           C
ATOM   4809  C35 POPEf  83      61.297  36.712  31.168  1.00  0.00           C
ATOM   4812  C36 POPEf  83      60.787  36.202  32.528  1.00  0.00           C
ATOM   4815  C37 POPEf  83      61.817  36.482  33.638  1.00  0.00           C
ATOM   4818  C38 POPEf  83      61.337  36.152  35.048  1.00  0.00           C
ATOM   4821  C39 POPEf  83      61.337  34.652  35.378  1.00  0.00           C
ATOM   4824 0C31 POPEf  83      61.787  34.412  36.828  1.00  0.00           C
ATOM   4827 1C31 POPEf  83      61.577  32.972  37.328  1.00  0.00           C
ATOM   4830 2C31 POPEf  83      62.257  32.712  38.688  1.00  0.00           C
ATOM   4833 3C31 POPEf  83      61.697  33.562  39.838  1.00  0.00           C
ATOM   4836 4C31 POPEf  83      60.867  32.742  40.838  1.00  0.00           C
ATOM   4839 5C31 POPEf  83      60.107  33.652  41.818  1.00  0.00           C
ATOM   4842 6C31 POPEf  83      59.397  32.862  42.918  1.00  0.00           C
ATOM   4846  NH3 POPEg  84      18.457  -2.432  68.178  1.00  0.00           N
ATOM   4850  C12 POPEg  84      17.277  -2.232  67.278  1.00  0.00           C
ATOM   4853  C11 POPEg  84      16.397  -1.152  67.888  1.00  0.00           C
ATOM   4856  P   POPEg  84      14.457   0.372  67.198  1.00  0.00           P
ATOM   4857  O13 POPEg  84      13.607   0.262  68.418  1.00  0.00           O
ATOM   4858  O14 POPEg  84      15.437   1.482  67.178  1.00  0.00           O
ATOM   4859  O11 POPEg  84      13.577   0.412  65.878  1.00  0.00           O
ATOM   4860  O12 POPEg  84      15.227  -1.002  67.078  1.00  0.00           O
ATOM   4861  C1  POPEg  84      14.227  -0.058  64.678  1.00  0.00           C
ATOM   4864  C2  POPEg  84      13.487   0.422  63.398  1.00  0.00           C
ATOM   4866  O21 POPEg  84      14.387   0.292  62.288  1.00  0.00           O
ATOM   4867  C21 POPEg  84      14.417  -0.922  61.758  1.00  0.00           C
ATOM   4868  O22 POPEg  84      13.837  -1.912  62.158  1.00  0.00           O
ATOM   4869  C22 POPEg  84      15.297  -0.892  60.528  1.00  0.00           C
ATOM   4872  C3  POPEg  84      13.027   1.922  63.548  1.00  0.00           C
ATOM   4875  O31 POPEg  84      12.667   2.702  62.388  1.00  0.00           O
ATOM   4876  C31 POPEg  84      12.117   2.182  61.308  1.00  0.00           C
ATOM   4877  O32 POPEg  84      11.897   1.012  61.068  1.00  0.00           O
ATOM   4878  C32 POPEg  84      11.707   3.322  60.378  1.00  0.00           C
ATOM   4881  C23 POPEg  84      14.707  -1.762  59.408  1.00  0.00           C
ATOM   4884  C24 POPEg  84      15.477  -1.562  58.098  1.00  0.00           C
ATOM   4887  C25 POPEg  84      14.667  -0.872  56.998  1.00  0.00           C
ATOM   4890  C26 POPEg  84      13.617  -1.782  56.368  1.00  0.00           C
ATOM   4893  C27 POPEg  84      12.737  -1.012  55.388  1.00  0.00           C
ATOM   4896  C28 POPEg  84      11.577  -1.832  54.798  1.00  0.00           C
ATOM   4899  C29 POPEg  84      10.727  -0.862  54.018  1.00  0.00           C
ATOM   4901 0C21 POPEg  84      10.277  -0.962  52.758  1.00  0.00           C
ATOM   4903 1C21 POPEg  84      10.387  -2.132  51.808  1.00  0.00           C
ATOM   4906 2C21 POPEg  84       9.147  -2.412  50.828  1.00  0.00           C
ATOM   4909 3C21 POPEg  84       7.677  -1.782  50.688  1.00  0.00           C
ATOM   4912 4C21 POPEg  84       7.367  -0.502  51.488  1.00  0.00           C
ATOM   4915 5C21 POPEg  84       5.897  -0.068  51.358  1.00  0.00           C
ATOM   4918 6C21 POPEg  84       5.637   1.352  51.888  1.00  0.00           C
ATOM   4921 7C21 POPEg  84       4.187   1.792  51.668  1.00  0.00           C
ATOM   4924 8C21 POPEg  84       3.927   3.242  52.088  1.00  0.00           C
ATOM   4928  C33 POPEg  84      12.007   3.012  58.898  1.00  0.00           C
ATOM   4931  C34 POPEg  84      11.407   4.092  57.988  1.00  0.00           C
ATOM   4934  C35 POPEg  84      12.037   4.162  56.588  1.00  0.00           C
ATOM   4937  C36 POPEg  84      11.767   3.002  55.638  1.00  0.00           C
ATOM   4940  C37 POPEg  84      12.187   3.372  54.208  1.00  0.00           C
ATOM   4943  C38 POPEg  84      11.857   2.272  53.198  1.00  0.00           C
ATOM   4946  C39 POPEg  84      11.917   2.712  51.728  1.00  0.00           C
ATOM   4949 0C31 POPEg  84      13.317   3.102  51.248  1.00  0.00           C
ATOM   4952 1C31 POPEg  84      13.297   3.482  49.758  1.00  0.00           C
ATOM   4955 2C31 POPEg  84      14.667   3.902  49.218  1.00  0.00           C
ATOM   4958 3C31 POPEg  84      14.537   4.822  47.998  1.00  0.00           C
ATOM   4961 4C31 POPEg  84      14.147   6.252  48.398  1.00  0.00           C
ATOM   4964 5C31 POPEg  84      13.757   7.102  47.198  1.00  0.00           C
ATOM   4967 6C31 POPEg  84      13.437   8.542  47.568  1.00  0.00           C
ATOM   4971  NH3 POPEh  85      86.587 115.092  64.728  1.00  0.00           N
ATOM   4975  C12 POPEh  85      85.747 113.852  64.868  1.00  0.00           C
ATOM   4978  C11 POPEh  85      84.287 114.172  65.268  1.00  0.00           C
ATOM   4981  P   POPEh  85      83.097 112.022  64.328  1.00  0.00           P
ATOM   4982  O13 POPEh  85      82.107 111.032  64.838  1.00  0.00           O
ATOM   4983  O14 POPEh  85      82.677 112.862  63.198  1.00  0.00           O
ATOM   4984  O11 POPEh  85      84.477 111.282  63.968  1.00  0.00           O
ATOM   4985  O12 POPEh  85      83.547 112.972  65.518  1.00  0.00           O
ATOM   4986  C1  POPEh  85      84.637 110.792  62.628  1.00  0.00           C
ATOM   4989  C2  POPEh  85      85.997 110.062  62.378  1.00  0.00           C
ATOM   4991  O21 POPEh  85      85.927 109.402  61.098  1.00  0.00           O
ATOM   4992  C21 POPEh  85      86.267 110.152  60.058  1.00  0.00           C
ATOM   4993  O22 POPEh  85      86.657 111.302  60.118  1.00  0.00           O
ATOM   4994  C22 POPEh  85      86.107 109.302  58.778  1.00  0.00           C
ATOM   4997  C3  POPEh  85      86.307 109.002  63.478  1.00  0.00           C
ATOM   5000  O31 POPEh  85      87.167 107.932  63.028  1.00  0.00           O
ATOM   5001  C31 POPEh  85      88.427 108.222  62.738  1.00  0.00           C
ATOM   5002  O32 POPEh  85      88.977 109.302  62.888  1.00  0.00           O
ATOM   5003  C32 POPEh  85      89.097 106.962  62.158  1.00  0.00           C
ATOM   5006  C23 POPEh  85      86.917 109.832  57.558  1.00  0.00           C
ATOM   5009  C24 POPEh  85      86.557 109.072  56.278  1.00  0.00           C
ATOM   5012  C25 POPEh  85      87.317 109.492  55.008  1.00  0.00           C
ATOM   5015  C26 POPEh  85      86.567 108.982  53.778  1.00  0.00           C
ATOM   5018  C27 POPEh  85      87.257 109.002  52.408  1.00  0.00           C
ATOM   5021  C28 POPEh  85      86.317 108.362  51.358  1.00  0.00           C
ATOM   5024  C29 POPEh  85      86.857 108.182  49.968  1.00  0.00           C
ATOM   5026 0C21 POPEh  85      86.127 108.312  48.838  1.00  0.00           C
ATOM   5028 1C21 POPEh  85      84.657 108.662  48.808  1.00  0.00           C
ATOM   5031 2C21 POPEh  85      83.947 108.442  47.458  1.00  0.00           C
ATOM   5034 3C21 POPEh  85      82.577 109.142  47.418  1.00  0.00           C
ATOM   5037 4C21 POPEh  85      81.837 109.032  46.078  1.00  0.00           C
ATOM   5040 5C21 POPEh  85      81.137 110.342  45.668  1.00  0.00           C
ATOM   5043 6C21 POPEh  85      79.787 110.122  44.978  1.00  0.00           C
ATOM   5046 7C21 POPEh  85      79.227 111.422  44.388  1.00  0.00           C
ATOM   5049 8C21 POPEh  85      77.827 111.272  43.778  1.00  0.00           C
ATOM   5053  C33 POPEh  85      88.877 106.772  60.628  1.00  0.00           C
ATOM   5056  C34 POPEh  85      89.517 105.482  60.098  1.00  0.00           C
ATOM   5059  C35 POPEh  85      89.467 105.342  58.558  1.00  0.00           C
ATOM   5062  C36 POPEh  85      88.067 105.172  57.958  1.00  0.00           C
ATOM   5065  C37 POPEh  85      87.807 103.752  57.398  1.00  0.00           C
ATOM   5068  C38 POPEh  85      86.427 103.542  56.738  1.00  0.00           C
ATOM   5071  C39 POPEh  85      86.197 104.432  55.508  1.00  0.00           C
ATOM   5074 0C31 POPEh  85      84.747 104.502  54.988  1.00  0.00           C
ATOM   5077 1C31 POPEh  85      84.557 105.852  54.278  1.00  0.00           C
ATOM   5080 2C31 POPEh  85      83.167 106.192  53.718  1.00  0.00           C
ATOM   5083 3C31 POPEh  85      83.077 107.722  53.568  1.00  0.00           C
ATOM   5086 4C31 POPEh  85      82.237 108.282  52.418  1.00  0.00           C
ATOM   5089 5C31 POPEh  85      82.447 109.802  52.318  1.00  0.00           C
ATOM   5092 6C31 POPEh  85      82.007 110.432  50.998  1.00  0.00           C
ATOM   5096  NH3 POPEi  86      -0.983  71.712  21.918  1.00  0.00           N
ATOM   5100  C12 POPEi  86      -1.663  73.022  21.708  1.00  0.00           C
ATOM   5103  C11 POPEi  86      -3.177  72.822  21.668  1.00  0.00           C
ATOM   5106  P   POPEi  86      -4.457  74.972  22.438  1.00  0.00           P
ATOM   5107  O13 POPEi  86      -4.857  76.262  21.818  1.00  0.00           O
ATOM   5108  O14 POPEi  86      -5.457  74.122  23.128  1.00  0.00           O
ATOM   5109  O11 POPEi  86      -3.147  75.162  23.328  1.00  0.00           O
ATOM   5110  O12 POPEi  86      -3.817  74.052  21.308  1.00  0.00           O
ATOM   5111  C1  POPEi  86      -3.167  74.742  24.698  1.00  0.00           C
ATOM   5114  C2  POPEi  86      -1.827  75.102  25.388  1.00  0.00           C
ATOM   5116  O21 POPEi  86      -1.553  74.292  26.558  1.00  0.00           O
ATOM   5117  C21 POPEi  86      -2.247  74.582  27.658  1.00  0.00           C
ATOM   5118  O22 POPEi  86      -3.247  75.262  27.728  1.00  0.00           O
ATOM   5119  C22 POPEi  86      -1.583  73.922  28.868  1.00  0.00           C
ATOM   5122  C3  POPEi  86      -1.683  76.642  25.638  1.00  0.00           C
ATOM   5125  O31 POPEi  86      -0.643  76.942  26.618  1.00  0.00           O
ATOM   5126  C31 POPEi  86      -0.573  78.252  26.868  1.00  0.00           C
ATOM   5127  O32 POPEi  86      -0.813  79.122  26.058  1.00  0.00           O
ATOM   5128  C32 POPEi  86      -0.033  78.472  28.288  1.00  0.00           C
ATOM   5131  C23 POPEi  86      -0.273  74.632  29.278  1.00  0.00           C
ATOM   5134  C24 POPEi  86       0.507  73.862  30.358  1.00  0.00           C
ATOM   5137  C25 POPEi  86       0.027  74.172  31.788  1.00  0.00           C
ATOM   5140  C26 POPEi  86       1.007  73.652  32.848  1.00  0.00           C
ATOM   5143  C27 POPEi  86       0.527  73.892  34.278  1.00  0.00           C
ATOM   5146  C28 POPEi  86       1.657  73.682  35.308  1.00  0.00           C
ATOM   5149  C29 POPEi  86       1.967  74.942  36.088  1.00  0.00           C
ATOM   5151 0C21 POPEi  86       2.117  75.032  37.418  1.00  0.00           C
ATOM   5153 1C21 POPEi  86       2.127  73.882  38.398  1.00  0.00           C
ATOM   5156 2C21 POPEi  86       3.177  74.112  39.508  1.00  0.00           C
ATOM   5159 3C21 POPEi  86       3.817  72.822  40.038  1.00  0.00           C
ATOM   5162 4C21 POPEi  86       5.167  73.092  40.708  1.00  0.00           C
ATOM   5165 5C21 POPEi  86       5.887  71.822  41.168  1.00  0.00           C
ATOM   5168 6C21 POPEi  86       5.237  71.182  42.398  1.00  0.00           C
ATOM   5171 7C21 POPEi  86       6.247  70.642  43.418  1.00  0.00           C
ATOM   5174 8C21 POPEi  86       5.607  70.092  44.698  1.00  0.00           C
ATOM   5178  C33 POPEi  86      -1.073  79.182  29.178  1.00  0.00           C
ATOM   5181  C34 POPEi  86      -1.153  78.672  30.628  1.00  0.00           C
ATOM   5184  C35 POPEi  86      -0.143  79.292  31.608  1.00  0.00           C
ATOM   5187  C36 POPEi  86      -0.273  78.642  32.998  1.00  0.00           C
ATOM   5190  C37 POPEi  86       0.377  79.452  34.128  1.00  0.00           C
ATOM   5193  C38 POPEi  86       0.247  78.712  35.478  1.00  0.00           C
ATOM   5196  C39 POPEi  86       0.737  79.542  36.668  1.00  0.00           C
ATOM   5199 0C31 POPEi  86       0.607  78.792  37.988  1.00  0.00           C
ATOM   5202 1C31 POPEi  86       1.047  79.632  39.198  1.00  0.00           C
ATOM   5205 2C31 POPEi  86       0.927  78.892  40.538  1.00  0.00           C
ATOM   5208 3C31 POPEi  86       1.907  77.712  40.678  1.00  0.00           C
ATOM   5211 4C31 POPEi  86       2.877  77.892  41.858  1.00  0.00           C
ATOM   5214 5C31 POPEi  86       3.667  76.632  42.178  1.00  0.00           C
ATOM   5217 6C31 POPEi  86       4.527  76.782  43.438  1.00  0.00           C
ATOM   5221  NH3 POPEj  87      66.407  86.212  28.838  1.00  0.00           N
ATOM   5225  C12 POPEj  87      65.547  87.242  28.148  1.00  0.00           C
ATOM   5228  C11 POPEj  87      64.097  87.102  28.568  1.00  0.00           C
ATOM   5231  P   POPEj  87      61.777  87.942  27.788  1.00  0.00           P
ATOM   5232  O13 POPEj  87      61.257  88.272  26.448  1.00  0.00           O
ATOM   5233  O14 POPEj  87      61.427  86.582  28.238  1.00  0.00           O
ATOM   5234  O11 POPEj  87      61.367  88.972  28.928  1.00  0.00           O
ATOM   5235  O12 POPEj  87      63.347  87.982  27.738  1.00  0.00           O
ATOM   5236  C1  POPEj  87      61.767  88.712  30.278  1.00  0.00           C
ATOM   5239  C2  POPEj  87      61.017  89.562  31.348  1.00  0.00           C
ATOM   5241  O21 POPEj  87      61.557  89.212  32.648  1.00  0.00           O
ATOM   5242  C21 POPEj  87      62.577  89.942  33.068  1.00  0.00           C
ATOM   5243  O22 POPEj  87      63.037  90.922  32.508  1.00  0.00           O
ATOM   5244  C22 POPEj  87      63.207  89.282  34.288  1.00  0.00           C
ATOM   5247  C3  POPEj  87      59.487  89.342  31.348  1.00  0.00           C
ATOM   5250  O31 POPEj  87      58.867  90.142  32.378  1.00  0.00           O
ATOM   5251  C31 POPEj  87      58.537  89.522  33.518  1.00  0.00           C
ATOM   5252  O32 POPEj  87      58.317  88.332  33.648  1.00  0.00           O
ATOM   5253  C32 POPEj  87      58.557  90.542  34.648  1.00  0.00           C
ATOM   5256  C23 POPEj  87      63.767  90.322  35.298  1.00  0.00           C
ATOM   5259  C24 POPEj  87      64.827  89.712  36.228  1.00  0.00           C
ATOM   5262  C25 POPEj  87      65.187  90.602  37.418  1.00  0.00           C
ATOM   5265  C26 POPEj  87      66.367  90.062  38.228  1.00  0.00           C
ATOM   5268  C27 POPEj  87      66.617  90.842  39.538  1.00  0.00           C
ATOM   5271  C28 POPEj  87      67.977  90.552  40.208  1.00  0.00           C
ATOM   5274  C29 POPEj  87      68.177  89.082  40.438  1.00  0.00           C
ATOM   5276 0C21 POPEj  87      69.317  88.482  40.838  1.00  0.00           C
ATOM   5278 1C21 POPEj  87      70.637  89.132  41.158  1.00  0.00           C
ATOM   5281 2C21 POPEj  87      71.787  88.092  41.128  1.00  0.00           C
ATOM   5284 3C21 POPEj  87      72.187  87.662  39.708  1.00  0.00           C
ATOM   5287 4C21 POPEj  87      72.557  86.182  39.598  1.00  0.00           C
ATOM   5290 5C21 POPEj  87      72.827  85.772  38.148  1.00  0.00           C
ATOM   5293 6C21 POPEj  87      72.907  84.252  37.958  1.00  0.00           C
ATOM   5296 7C21 POPEj  87      73.107  83.892  36.488  1.00  0.00           C
ATOM   5299 8C21 POPEj  87      72.977  82.392  36.178  1.00  0.00           C
ATOM   5303  C33 POPEj  87      58.387  89.922  36.058  1.00  0.00           C
ATOM   5306  C34 POPEj  87      58.857  90.882  37.158  1.00  0.00           C
ATOM   5309  C35 POPEj  87      58.397  90.502  38.578  1.00  0.00           C
ATOM   5312  C36 POPEj  87      58.817  89.112  39.048  1.00  0.00           C
ATOM   5315  C37 POPEj  87      58.347  88.852  40.488  1.00  0.00           C
ATOM   5318  C38 POPEj  87      58.357  87.372  40.888  1.00  0.00           C
ATOM   5321  C39 POPEj  87      57.107  86.972  41.688  1.00  0.00           C
ATOM   5324 0C31 POPEj  87      57.057  87.602  43.088  1.00  0.00           C
ATOM   5327 1C31 POPEj  87      55.757  87.262  43.828  1.00  0.00           C
ATOM   5330 2C31 POPEj  87      55.727  87.822  45.248  1.00  0.00           C
ATOM   5333 3C31 POPEj  87      54.407  87.572  45.988  1.00  0.00           C
ATOM   5336 4C31 POPEj  87      54.157  86.102  46.358  1.00  0.00           C
ATOM   5339 5C31 POPEj  87      53.437  85.982  47.708  1.00  0.00           C
ATOM   5342 6C31 POPEj  87      52.947  84.572  48.028  1.00  0.00           C
ATOM   5346  NH3 POPEk  88      15.387  30.882  65.218  1.00  0.00           N
ATOM   5350  C12 POPEk  88      16.477  31.872  65.588  1.00  0.00           C
ATOM   5353  C11 POPEk  88      16.987  31.692  67.018  1.00  0.00           C
ATOM   5356  P   POPEk  88      19.137  32.432  68.338  1.00  0.00           P
ATOM   5357  O13 POPEk  88      18.567  32.762  69.668  1.00  0.00           O
ATOM   5358  O14 POPEk  88      19.697  31.082  68.108  1.00  0.00           O
ATOM   5359  O11 POPEk  88      20.257  33.492  67.918  1.00  0.00           O
ATOM   5360  O12 POPEk  88      18.007  32.662  67.268  1.00  0.00           O
ATOM   5361  C1  POPEk  88      20.097  34.122  66.628  1.00  0.00           C
ATOM   5364  C2  POPEk  88      21.217  35.162  66.298  1.00  0.00           C
ATOM   5366  O21 POPEk  88      20.677  36.392  65.768  1.00  0.00           O
ATOM   5367  C21 POPEk  88      20.337  36.622  64.498  1.00  0.00           C
ATOM   5368  O22 POPEk  88      20.477  37.702  63.938  1.00  0.00           O
ATOM   5369  C22 POPEk  88      19.557  35.502  63.828  1.00  0.00           C
ATOM   5372  C3  POPEk  88      22.377  34.562  65.428  1.00  0.00           C
ATOM   5375  O31 POPEk  88      23.347  35.572  65.048  1.00  0.00           O
ATOM   5376  C31 POPEk  88      23.497  35.802  63.748  1.00  0.00           C
ATOM   5377  O32 POPEk  88      22.947  35.182  62.848  1.00  0.00           O
ATOM   5378  C32 POPEk  88      24.477  36.962  63.548  1.00  0.00           C
ATOM   5381  C23 POPEk  88      19.657  35.462  62.278  1.00  0.00           C
ATOM   5384  C24 POPEk  88      18.507  34.602  61.748  1.00  0.00           C
ATOM   5387  C25 POPEk  88      18.667  34.132  60.298  1.00  0.00           C
ATOM   5390  C26 POPEk  88      19.547  32.882  60.178  1.00  0.00           C
ATOM   5393  C27 POPEk  88      19.287  32.122  58.878  1.00  0.00           C
ATOM   5396  C28 POPEk  88      20.107  30.822  58.748  1.00  0.00           C
ATOM   5399  C29 POPEk  88      21.507  31.092  58.278  1.00  0.00           C
ATOM   5401 0C21 POPEk  88      22.247  30.282  57.508  1.00  0.00           C
ATOM   5403 1C21 POPEk  88      21.837  28.892  57.098  1.00  0.00           C
ATOM   5406 2C21 POPEk  88      21.017  28.792  55.808  1.00  0.00           C
ATOM   5409 3C21 POPEk  88      21.807  29.182  54.558  1.00  0.00           C
ATOM   5412 4C21 POPEk  88      20.837  29.402  53.398  1.00  0.00           C
ATOM   5415 5C21 POPEk  88      20.117  30.752  53.488  1.00  0.00           C
ATOM   5418 6C21 POPEk  88      20.747  31.832  52.618  1.00  0.00           C
ATOM   5421 7C21 POPEk  88      19.817  33.042  52.478  1.00  0.00           C
ATOM   5424 8C21 POPEk  88      20.327  34.082  51.478  1.00  0.00           C
ATOM   5428  C33 POPEk  88      24.317  37.732  62.208  1.00  0.00           C
ATOM   5431  C34 POPEk  88      25.557  38.582  61.888  1.00  0.00           C
ATOM   5434  C35 POPEk  88      25.317  39.642  60.788  1.00  0.00           C
ATOM   5437  C36 POPEk  88      26.607  40.412  60.418  1.00  0.00           C
ATOM   5440  C37 POPEk  88      26.377  41.722  59.658  1.00  0.00           C
ATOM   5443  C38 POPEk  88      27.677  42.432  59.238  1.00  0.00           C
ATOM   5446  C39 POPEk  88      27.567  43.962  59.238  1.00  0.00           C
ATOM   5449 0C31 POPEk  88      27.807  44.572  60.628  1.00  0.00           C
ATOM   5452 1C31 POPEk  88      27.247  45.982  60.808  1.00  0.00           C
ATOM   5455 2C31 POPEk  88      27.687  46.662  62.118  1.00  0.00           C
ATOM   5458 3C31 POPEk  88      29.057  47.342  62.088  1.00  0.00           C
ATOM   5461 4C31 POPEk  88      29.067  48.492  61.088  1.00  0.00           C
ATOM   5464 5C31 POPEk  88      30.127  49.542  61.388  1.00  0.00           C
ATOM   5467 6C31 POPEk  88      29.967  50.742  60.468  1.00  0.00           C
ATOM   5471  NH3 POPEl  89      66.557   5.362  21.328  1.00  0.00           N
ATOM   5475  C12 POPEl  89      67.767   4.782  20.598  1.00  0.00           C
ATOM   5478  C11 POPEl  89      68.877   5.822  20.338  1.00  0.00           C
ATOM   5481  P   POPEl  89      71.077   4.432  20.008  1.00  0.00           P
ATOM   5482  O13 POPEl  89      72.387   5.052  19.698  1.00  0.00           O
ATOM   5483  O14 POPEl  89      70.887   3.072  19.458  1.00  0.00           O
ATOM   5484  O11 POPEl  89      70.807   4.382  21.548  1.00  0.00           O
ATOM   5485  O12 POPEl  89      69.887   5.332  19.458  1.00  0.00           O
ATOM   5486  C1  POPEl  89      71.747   4.762  22.558  1.00  0.00           C
ATOM   5489  C2  POPEl  89      70.977   5.162  23.838  1.00  0.00           C
ATOM   5491  O21 POPEl  89      71.867   5.092  24.968  1.00  0.00           O
ATOM   5492  C21 POPEl  89      71.497   5.762  26.048  1.00  0.00           C
ATOM   5493  O22 POPEl  89      70.557   6.542  26.128  1.00  0.00           O
ATOM   5494  C22 POPEl  89      72.417   5.382  27.218  1.00  0.00           C
ATOM   5497  C3  POPEl  89      69.737   4.242  24.028  1.00  0.00           C
ATOM   5500  O31 POPEl  89      69.317   4.172  25.398  1.00  0.00           O
ATOM   5501  C31 POPEl  89      68.527   3.162  25.668  1.00  0.00           C
ATOM   5502  O32 POPEl  89      67.937   2.482  24.838  1.00  0.00           O
ATOM   5503  C32 POPEl  89      68.537   2.952  27.168  1.00  0.00           C
ATOM   5506  C23 POPEl  89      71.807   5.512  28.638  1.00  0.00           C
ATOM   5509  C24 POPEl  89      72.727   4.892  29.708  1.00  0.00           C
ATOM   5512  C25 POPEl  89      72.077   4.752  31.098  1.00  0.00           C
ATOM   5515  C26 POPEl  89      72.647   5.702  32.168  1.00  0.00           C
ATOM   5518  C27 POPEl  89      71.887   5.572  33.508  1.00  0.00           C
ATOM   5521  C28 POPEl  89      72.377   6.522  34.628  1.00  0.00           C
ATOM   5524  C29 POPEl  89      71.297   6.762  35.648  1.00  0.00           C
ATOM   5526 0C21 POPEl  89      71.337   6.662  36.988  1.00  0.00           C
ATOM   5528 1C21 POPEl  89      72.487   6.212  37.858  1.00  0.00           C
ATOM   5531 2C21 POPEl  89      71.967   5.672  39.198  1.00  0.00           C
ATOM   5534 3C21 POPEl  89      73.017   4.902  39.998  1.00  0.00           C
ATOM   5537 4C21 POPEl  89      72.407   4.282  41.258  1.00  0.00           C
ATOM   5540 5C21 POPEl  89      73.417   3.512  42.108  1.00  0.00           C
ATOM   5543 6C21 POPEl  89      73.697   2.092  41.608  1.00  0.00           C
ATOM   5546 7C21 POPEl  89      74.467   1.272  42.648  1.00  0.00           C
ATOM   5549 8C21 POPEl  89      74.847  -0.128  42.158  1.00  0.00           C
ATOM   5553  C33 POPEl  89      68.597   1.452  27.478  1.00  0.00           C
ATOM   5556  C34 POPEl  89      68.807   1.172  28.958  1.00  0.00           C
ATOM   5559  C35 POPEl  89      67.877   1.942  29.898  1.00  0.00           C
ATOM   5562  C36 POPEl  89      67.747   1.172  31.208  1.00  0.00           C
ATOM   5565  C37 POPEl  89      66.947   1.872  32.298  1.00  0.00           C
ATOM   5568  C38 POPEl  89      66.737   0.902  33.468  1.00  0.00           C
ATOM   5571  C39 POPEl  89      66.377   1.582  34.788  1.00  0.00           C
ATOM   5574 0C31 POPEl  89      64.937   2.092  34.858  1.00  0.00           C
ATOM   5577 1C31 POPEl  89      64.737   2.912  36.138  1.00  0.00           C
ATOM   5580 2C31 POPEl  89      63.277   3.022  36.598  1.00  0.00           C
ATOM   5583 3C31 POPEl  89      63.077   4.132  37.638  1.00  0.00           C
ATOM   5586 4C31 POPEl  89      63.877   3.962  38.938  1.00  0.00           C
ATOM   5589 5C31 POPEl  89      63.987   5.282  39.708  1.00  0.00           C
ATOM   5592 6C31 POPEl  89      64.777   5.172  41.008  1.00  0.00           C
ATOM   5596  NH3 POPEm  90      83.407  56.722  72.028  1.00  0.00           N
ATOM   5600  C12 POPEm  90      83.437  56.922  70.538  1.00  0.00           C
ATOM   5603  C11 POPEm  90      83.757  55.642  69.748  1.00  0.00           C
ATOM   5606  P   POPEm  90      84.317  54.782  67.358  1.00  0.00           P
ATOM   5607  O13 POPEm  90      85.797  54.652  67.308  1.00  0.00           O
ATOM   5608  O14 POPEm  90      83.547  53.592  67.728  1.00  0.00           O
ATOM   5609  O11 POPEm  90      83.797  55.372  65.988  1.00  0.00           O
ATOM   5610  O12 POPEm  90      83.957  55.962  68.358  1.00  0.00           O
ATOM   5611  C1  POPEm  90      84.317  54.932  64.718  1.00  0.00           C
ATOM   5614  C2  POPEm  90      83.257  55.092  63.588  1.00  0.00           C
ATOM   5616  O21 POPEm  90      83.827  55.432  62.308  1.00  0.00           O
ATOM   5617  C21 POPEm  90      84.057  54.422  61.498  1.00  0.00           C
ATOM   5618  O22 POPEm  90      84.477  53.322  61.818  1.00  0.00           O
ATOM   5619  C22 POPEm  90      83.527  54.782  60.108  1.00  0.00           C
ATOM   5622  C3  POPEm  90      82.247  56.222  63.928  1.00  0.00           C
ATOM   5625  O31 POPEm  90      81.337  56.422  62.828  1.00  0.00           O
ATOM   5626  C31 POPEm  90      81.547  57.452  61.998  1.00  0.00           C
ATOM   5627  O32 POPEm  90      82.317  58.372  62.208  1.00  0.00           O
ATOM   5628  C32 POPEm  90      80.677  57.202  60.748  1.00  0.00           C
ATOM   5631  C23 POPEm  90      84.077  53.922  58.958  1.00  0.00           C
ATOM   5634  C24 POPEm  90      83.477  54.312  57.588  1.00  0.00           C
ATOM   5637  C25 POPEm  90      82.157  53.602  57.238  1.00  0.00           C
ATOM   5640  C26 POPEm  90      81.567  54.092  55.908  1.00  0.00           C
ATOM   5643  C27 POPEm  90      80.447  53.212  55.328  1.00  0.00           C
ATOM   5646  C28 POPEm  90      79.997  53.682  53.918  1.00  0.00           C
ATOM   5649  C29 POPEm  90      80.007  52.632  52.828  1.00  0.00           C
ATOM   5651 0C21 POPEm  90      79.107  52.452  51.848  1.00  0.00           C
ATOM   5653 1C21 POPEm  90      77.847  53.252  51.598  1.00  0.00           C
ATOM   5656 2C21 POPEm  90      76.727  52.472  50.858  1.00  0.00           C
ATOM   5659 3C21 POPEm  90      75.477  52.252  51.708  1.00  0.00           C
ATOM   5662 4C21 POPEm  90      74.237  51.792  50.918  1.00  0.00           C
ATOM   5665 5C21 POPEm  90      72.947  51.932  51.738  1.00  0.00           C
ATOM   5668 6C21 POPEm  90      71.667  51.792  50.908  1.00  0.00           C
ATOM   5671 7C21 POPEm  90      70.427  52.292  51.668  1.00  0.00           C
ATOM   5674 8C21 POPEm  90      69.137  52.252  50.848  1.00  0.00           C
ATOM   5678  C33 POPEm  90      80.907  58.132  59.528  1.00  0.00           C
ATOM   5681  C34 POPEm  90      80.077  57.682  58.308  1.00  0.00           C
ATOM   5684  C35 POPEm  90      80.207  58.592  57.068  1.00  0.00           C
ATOM   5687  C36 POPEm  90      79.417  58.062  55.858  1.00  0.00           C
ATOM   5690  C37 POPEm  90      79.697  58.862  54.568  1.00  0.00           C
ATOM   5693  C38 POPEm  90      79.237  58.142  53.278  1.00  0.00           C
ATOM   5696  C39 POPEm  90      77.897  58.642  52.738  1.00  0.00           C
ATOM   5699 0C31 POPEm  90      77.317  57.772  51.608  1.00  0.00           C
ATOM   5702 1C31 POPEm  90      76.027  58.392  51.048  1.00  0.00           C
ATOM   5705 2C31 POPEm  90      75.417  57.592  49.878  1.00  0.00           C
ATOM   5708 3C31 POPEm  90      74.097  58.192  49.358  1.00  0.00           C
ATOM   5711 4C31 POPEm  90      74.237  59.652  48.898  1.00  0.00           C
ATOM   5714 5C31 POPEm  90      72.957  60.252  48.308  1.00  0.00           C
ATOM   5717 6C31 POPEm  90      73.127  61.722  47.938  1.00  0.00           C
ATOM   5721  NH3 POPEn  91      17.517  38.982  24.158  1.00  0.00           N
ATOM   5725  C12 POPEn  91      17.077  38.022  25.208  1.00  0.00           C
ATOM   5728  C11 POPEn  91      15.647  38.342  25.618  1.00  0.00           C
ATOM   5731  P   POPEn  91      13.697  36.972  26.588  1.00  0.00           P
ATOM   5732  O13 POPEn  91      13.177  36.902  25.208  1.00  0.00           O
ATOM   5733  O14 POPEn  91      13.467  35.832  27.488  1.00  0.00           O
ATOM   5734  O11 POPEn  91      13.067  38.272  27.238  1.00  0.00           O
ATOM   5735  O12 POPEn  91      15.227  37.392  26.578  1.00  0.00           O
ATOM   5736  C1  POPEn  91      13.147  38.512  28.648  1.00  0.00           C
ATOM   5739  C2  POPEn  91      11.747  38.422  29.298  1.00  0.00           C
ATOM   5741  O21 POPEn  91      11.827  39.052  30.608  1.00  0.00           O
ATOM   5742  C21 POPEn  91      10.677  39.502  31.118  1.00  0.00           C
ATOM   5743  O22 POPEn  91       9.597  39.492  30.558  1.00  0.00           O
ATOM   5744  C22 POPEn  91      10.947  40.162  32.488  1.00  0.00           C
ATOM   5747  C3  POPEn  91      11.257  36.942  29.328  1.00  0.00           C
ATOM   5750  O31 POPEn  91      10.327  36.732  30.408  1.00  0.00           O
ATOM   5751  C31 POPEn  91      10.757  35.852  31.308  1.00  0.00           C
ATOM   5752  O32 POPEn  91      11.057  34.702  31.088  1.00  0.00           O
ATOM   5753  C32 POPEn  91      11.057  36.612  32.598  1.00  0.00           C
ATOM   5756  C23 POPEn  91       9.777  40.092  33.508  1.00  0.00           C
ATOM   5759  C24 POPEn  91       9.807  41.262  34.518  1.00  0.00           C
ATOM   5762  C25 POPEn  91       8.847  41.112  35.728  1.00  0.00           C
ATOM   5765  C26 POPEn  91       9.557  40.712  37.038  1.00  0.00           C
ATOM   5768  C27 POPEn  91       8.657  40.822  38.288  1.00  0.00           C
ATOM   5771  C28 POPEn  91       9.417  40.622  39.628  1.00  0.00           C
ATOM   5774  C29 POPEn  91       8.517  40.792  40.828  1.00  0.00           C
ATOM   5776 0C21 POPEn  91       8.847  41.302  42.038  1.00  0.00           C
ATOM   5778 1C21 POPEn  91      10.207  41.752  42.508  1.00  0.00           C
ATOM   5781 2C21 POPEn  91      10.477  43.262  42.388  1.00  0.00           C
ATOM   5784 3C21 POPEn  91       9.877  44.192  43.458  1.00  0.00           C
ATOM   5787 4C21 POPEn  91      10.527  45.582  43.348  1.00  0.00           C
ATOM   5790 5C21 POPEn  91       9.837  46.742  44.088  1.00  0.00           C
ATOM   5793 6C21 POPEn  91       9.957  46.702  45.618  1.00  0.00           C
ATOM   5796 7C21 POPEn  91       9.977  48.112  46.228  1.00  0.00           C
ATOM   5799 8C21 POPEn  91       9.977  48.152  47.758  1.00  0.00           C
ATOM   5803  C33 POPEn  91      11.177  35.722  33.848  1.00  0.00           C
ATOM   5806  C34 POPEn  91      11.757  36.522  35.018  1.00  0.00           C
ATOM   5809  C35 POPEn  91      11.327  35.952  36.368  1.00  0.00           C
ATOM   5812  C36 POPEn  91      11.797  36.802  37.558  1.00  0.00           C
ATOM   5815  C37 POPEn  91      10.887  36.612  38.768  1.00  0.00           C
ATOM   5818  C38 POPEn  91      11.507  37.102  40.068  1.00  0.00           C
ATOM   5821  C39 POPEn  91      12.267  35.992  40.788  1.00  0.00           C
ATOM   5824 0C31 POPEn  91      13.287  36.532  41.788  1.00  0.00           C
ATOM   5827 1C31 POPEn  91      14.087  35.422  42.488  1.00  0.00           C
ATOM   5830 2C31 POPEn  91      15.347  35.972  43.168  1.00  0.00           C
ATOM   5833 3C31 POPEn  91      15.107  36.472  44.598  1.00  0.00           C
ATOM   5836 4C31 POPEn  91      16.367  37.132  45.148  1.00  0.00           C
ATOM   5839 5C31 POPEn  91      16.317  37.372  46.658  1.00  0.00           C
ATOM   5842 6C31 POPEn  91      17.587  38.032  47.188  1.00  0.00           C
ATOM   5846  NH3 POPEo  92      12.077   5.252  16.898  1.00  0.00           N
ATOM   5850  C12 POPEo  92      11.827   3.822  17.308  1.00  0.00           C
ATOM   5853  C11 POPEo  92      12.867   3.322  18.328  1.00  0.00           C
ATOM   5856  P   POPEo  92      13.647   1.102  19.468  1.00  0.00           P
ATOM   5857  O13 POPEo  92      12.987  -0.138  19.948  1.00  0.00           O
ATOM   5858  O14 POPEo  92      14.897   1.002  18.688  1.00  0.00           O
ATOM   5859  O11 POPEo  92      13.877   2.132  20.648  1.00  0.00           O
ATOM   5860  O12 POPEo  92      12.647   1.932  18.568  1.00  0.00           O
ATOM   5861  C1  POPEo  92      14.697   1.702  21.728  1.00  0.00           C
ATOM   5864  C2  POPEo  92      14.047   2.112  23.068  1.00  0.00           C
ATOM   5866  O21 POPEo  92      14.717   1.512  24.188  1.00  0.00           O
ATOM   5867  C21 POPEo  92      15.997   1.842  24.248  1.00  0.00           C
ATOM   5868  O22 POPEo  92      16.907   1.192  23.768  1.00  0.00           O
ATOM   5869  C22 POPEo  92      16.187   3.222  24.888  1.00  0.00           C
ATOM   5872  C3  POPEo  92      12.547   1.722  23.108  1.00  0.00           C
ATOM   5875  O31 POPEo  92      11.917   2.012  24.378  1.00  0.00           O
ATOM   5876  C31 POPEo  92      11.837   3.312  24.648  1.00  0.00           C
ATOM   5877  O32 POPEo  92      12.237   4.212  23.928  1.00  0.00           O
ATOM   5878  C32 POPEo  92      11.297   3.542  26.058  1.00  0.00           C
ATOM   5881  C23 POPEo  92      17.517   3.292  25.658  1.00  0.00           C
ATOM   5884  C24 POPEo  92      17.597   4.442  26.658  1.00  0.00           C
ATOM   5887  C25 POPEo  92      18.847   4.392  27.548  1.00  0.00           C
ATOM   5890  C26 POPEo  92      18.547   5.032  28.908  1.00  0.00           C
ATOM   5893  C27 POPEo  92      19.637   4.952  29.988  1.00  0.00           C
ATOM   5896  C28 POPEo  92      19.157   5.552  31.328  1.00  0.00           C
ATOM   5899  C29 POPEo  92      18.057   4.722  31.938  1.00  0.00           C
ATOM   5901 0C21 POPEo  92      17.987   4.242  33.188  1.00  0.00           C
ATOM   5903 1C21 POPEo  92      18.967   4.472  34.308  1.00  0.00           C
ATOM   5906 2C21 POPEo  92      18.827   3.492  35.498  1.00  0.00           C
ATOM   5909 3C21 POPEo  92      17.367   3.192  35.888  1.00  0.00           C
ATOM   5912 4C21 POPEo  92      17.157   2.652  37.298  1.00  0.00           C
ATOM   5915 5C21 POPEo  92      15.727   2.112  37.448  1.00  0.00           C
ATOM   5918 6C21 POPEo  92      15.327   1.752  38.888  1.00  0.00           C
ATOM   5921 7C21 POPEo  92      13.967   1.052  38.948  1.00  0.00           C
ATOM   5924 8C21 POPEo  92      13.417   0.862  40.358  1.00  0.00           C
ATOM   5928  C33 POPEo  92      11.177   5.052  26.398  1.00  0.00           C
ATOM   5931  C34 POPEo  92      11.027   5.332  27.898  1.00  0.00           C
ATOM   5934  C35 POPEo  92      12.347   5.152  28.678  1.00  0.00           C
ATOM   5937  C36 POPEo  92      12.117   4.572  30.078  1.00  0.00           C
ATOM   5940  C37 POPEo  92      13.407   4.022  30.728  1.00  0.00           C
ATOM   5943  C38 POPEo  92      13.137   3.292  32.048  1.00  0.00           C
ATOM   5946  C39 POPEo  92      13.137   4.232  33.258  1.00  0.00           C
ATOM   5949 0C31 POPEo  92      12.397   3.652  34.468  1.00  0.00           C
ATOM   5952 1C31 POPEo  92      10.967   4.212  34.578  1.00  0.00           C
ATOM   5955 2C31 POPEo  92      10.207   3.802  35.848  1.00  0.00           C
ATOM   5958 3C31 POPEo  92      10.757   4.422  37.148  1.00  0.00           C
ATOM   5961 4C31 POPEo  92      10.027   3.882  38.378  1.00  0.00           C
ATOM   5964 5C31 POPEo  92      10.367   4.652  39.668  1.00  0.00           C
ATOM   5967 6C31 POPEo  92       9.667   4.072  40.898  1.00  0.00           C
ATOM   5971  NH3 POPEp  93      25.187   8.762  21.218  1.00  0.00           N
ATOM   5975  C12 POPEp  93      24.007   9.712  21.088  1.00  0.00           C
ATOM   5978  C11 POPEp  93      24.337  11.152  21.558  1.00  0.00           C
ATOM   5981  P   POPEp  93      22.867  13.322  22.058  1.00  0.00           P
ATOM   5982  O13 POPEp  93      23.997  13.792  22.888  1.00  0.00           O
ATOM   5983  O14 POPEp  93      22.177  14.272  21.158  1.00  0.00           O
ATOM   5984  O11 POPEp  93      21.827  12.662  23.018  1.00  0.00           O
ATOM   5985  O12 POPEp  93      23.267  12.032  21.228  1.00  0.00           O
ATOM   5986  C1  POPEp  93      22.107  12.322  24.368  1.00  0.00           C
ATOM   5989  C2  POPEp  93      21.077  11.252  24.768  1.00  0.00           C
ATOM   5991  O21 POPEp  93      21.287  10.722  26.088  1.00  0.00           O
ATOM   5992  C21 POPEp  93      20.967  11.522  27.088  1.00  0.00           C
ATOM   5993  O22 POPEp  93      20.547  12.662  26.988  1.00  0.00           O
ATOM   5994  C22 POPEp  93      21.247  10.782  28.388  1.00  0.00           C
ATOM   5997  C3  POPEp  93      21.157  10.082  23.738  1.00  0.00           C
ATOM   6000  O31 POPEp  93      20.427   8.922  24.168  1.00  0.00           O
ATOM   6001  C31 POPEp  93      19.147   9.172  24.338  1.00  0.00           C
ATOM   6002  O32 POPEp  93      18.497  10.032  23.748  1.00  0.00           O
ATOM   6003  C32 POPEp  93      18.687   8.372  25.548  1.00  0.00           C
ATOM   6006  C23 POPEp  93      20.577  11.392  29.648  1.00  0.00           C
ATOM   6009  C24 POPEp  93      20.637  10.362  30.788  1.00  0.00           C
ATOM   6012  C25 POPEp  93      20.087  10.832  32.138  1.00  0.00           C
ATOM   6015  C26 POPEp  93      20.117   9.712  33.188  1.00  0.00           C
ATOM   6018  C27 POPEp  93      19.747  10.192  34.608  1.00  0.00           C
ATOM   6021  C28 POPEp  93      19.877   9.052  35.628  1.00  0.00           C
ATOM   6024  C29 POPEp  93      19.577   9.462  37.048  1.00  0.00           C
ATOM   6026 0C21 POPEp  93      19.387   8.622  38.088  1.00  0.00           C
ATOM   6028 1C21 POPEp  93      19.477   7.122  38.038  1.00  0.00           C
ATOM   6031 2C21 POPEp  93      20.427   6.562  39.118  1.00  0.00           C
ATOM   6034 3C21 POPEp  93      19.847   6.602  40.548  1.00  0.00           C
ATOM   6037 4C21 POPEp  93      20.867   6.112  41.588  1.00  0.00           C
ATOM   6040 5C21 POPEp  93      20.347   6.182  43.038  1.00  0.00           C
ATOM   6043 6C21 POPEp  93      21.467   5.992  44.068  1.00  0.00           C
ATOM   6046 7C21 POPEp  93      20.967   6.072  45.508  1.00  0.00           C
ATOM   6049 8C21 POPEp  93      22.037   5.742  46.568  1.00  0.00           C
ATOM   6053  C33 POPEp  93      17.437   8.952  26.258  1.00  0.00           C
ATOM   6056  C34 POPEp  93      17.717   9.122  27.758  1.00  0.00           C
ATOM   6059  C35 POPEp  93      16.497   9.552  28.578  1.00  0.00           C
ATOM   6062  C36 POPEp  93      16.137  11.032  28.428  1.00  0.00           C
ATOM   6065  C37 POPEp  93      15.967  11.672  29.808  1.00  0.00           C
ATOM   6068  C38 POPEp  93      15.317  13.062  29.848  1.00  0.00           C
ATOM   6071  C39 POPEp  93      14.587  13.282  31.178  1.00  0.00           C
ATOM   6074 0C31 POPEp  93      15.527  13.342  32.388  1.00  0.00           C
ATOM   6077 1C31 POPEp  93      14.827  13.082  33.718  1.00  0.00           C
ATOM   6080 2C31 POPEp  93      15.827  13.012  34.868  1.00  0.00           C
ATOM   6083 3C31 POPEp  93      15.337  12.162  36.038  1.00  0.00           C
ATOM   6086 4C31 POPEp  93      16.377  12.072  37.158  1.00  0.00           C
ATOM   6089 5C31 POPEp  93      15.977  11.082  38.258  1.00  0.00           C
ATOM   6092 6C31 POPEp  93      16.917  11.112  39.458  1.00  0.00           C
ATOM   6096  NH3 POPEq  94      73.927 107.302  18.988  1.00  0.00           N
ATOM   6100  C12 POPEq  94      73.377 108.232  20.008  1.00  0.00           C
ATOM   6103  C11 POPEq  94      74.387 109.362  20.138  1.00  0.00           C
ATOM   6106  P   POPEq  94      74.557 111.702  21.118  1.00  0.00           P
ATOM   6107  O13 POPEq  94      76.017 111.652  20.948  1.00  0.00           O
ATOM   6108  O14 POPEq  94      73.717 112.372  20.088  1.00  0.00           O
ATOM   6109  O11 POPEq  94      74.087 112.212  22.528  1.00  0.00           O
ATOM   6110  O12 POPEq  94      73.967 110.242  21.158  1.00  0.00           O
ATOM   6111  C1  POPEq  94      74.787 111.932  23.738  1.00  0.00           C
ATOM   6114  C2  POPEq  94      73.807 111.312  24.768  1.00  0.00           C
ATOM   6116  O21 POPEq  94      74.467 111.072  26.008  1.00  0.00           O
ATOM   6117  C21 POPEq  94      74.617 112.112  26.818  1.00  0.00           C
ATOM   6118  O22 POPEq  94      74.137 113.212  26.668  1.00  0.00           O
ATOM   6119  C22 POPEq  94      75.537 111.622  27.938  1.00  0.00           C
ATOM   6122  C3  POPEq  94      73.277 109.952  24.248  1.00  0.00           C
ATOM   6125  O31 POPEq  94      72.077 109.612  24.948  1.00  0.00           O
ATOM   6126  C31 POPEq  94      71.937 108.542  25.718  1.00  0.00           C
ATOM   6127  O32 POPEq  94      70.987 108.402  26.478  1.00  0.00           O
ATOM   6128  C32 POPEq  94      72.997 107.462  25.488  1.00  0.00           C
ATOM   6131  C23 POPEq  94      75.967 112.672  28.988  1.00  0.00           C
ATOM   6134  C24 POPEq  94      77.037 112.082  29.928  1.00  0.00           C
ATOM   6137  C25 POPEq  94      77.417 112.952  31.138  1.00  0.00           C
ATOM   6140  C26 POPEq  94      76.507 112.802  32.368  1.00  0.00           C
ATOM   6143  C27 POPEq  94      77.217 113.302  33.638  1.00  0.00           C
ATOM   6146  C28 POPEq  94      76.417 113.022  34.928  1.00  0.00           C
ATOM   6149  C29 POPEq  94      77.227 113.322  36.168  1.00  0.00           C
ATOM   6151 0C21 POPEq  94      77.497 112.442  37.168  1.00  0.00           C
ATOM   6153 1C21 POPEq  94      76.987 111.032  37.208  1.00  0.00           C
ATOM   6156 2C21 POPEq  94      77.147 110.282  38.548  1.00  0.00           C
ATOM   6159 3C21 POPEq  94      78.597 110.002  38.998  1.00  0.00           C
ATOM   6162 4C21 POPEq  94      78.677 108.712  39.828  1.00  0.00           C
ATOM   6165 5C21 POPEq  94      79.757 108.702  40.918  1.00  0.00           C
ATOM   6168 6C21 POPEq  94      81.197 108.802  40.408  1.00  0.00           C
ATOM   6171 7C21 POPEq  94      82.207 108.522  41.528  1.00  0.00           C
ATOM   6174 8C21 POPEq  94      83.667 108.642  41.098  1.00  0.00           C
ATOM   6178  C33 POPEq  94      72.637 106.092  26.108  1.00  0.00           C
ATOM   6181  C34 POPEq  94      73.877 105.182  26.178  1.00  0.00           C
ATOM   6184  C35 POPEq  94      73.597 103.832  26.828  1.00  0.00           C
ATOM   6187  C36 POPEq  94      74.867 103.152  27.358  1.00  0.00           C
ATOM   6190  C37 POPEq  94      74.617 101.802  28.048  1.00  0.00           C
ATOM   6193  C38 POPEq  94      75.907 101.182  28.608  1.00  0.00           C
ATOM   6196  C39 POPEq  94      76.467 101.912  29.848  1.00  0.00           C
ATOM   6199 0C31 POPEq  94      77.847 101.412  30.288  1.00  0.00           C
ATOM   6202 1C31 POPEq  94      78.277 102.032  31.628  1.00  0.00           C
ATOM   6205 2C31 POPEq  94      79.727 101.722  32.028  1.00  0.00           C
ATOM   6208 3C31 POPEq  94      79.977 102.032  33.508  1.00  0.00           C
ATOM   6211 4C31 POPEq  94      81.457 102.292  33.838  1.00  0.00           C
ATOM   6214 5C31 POPEq  94      81.707 102.422  35.348  1.00  0.00           C
ATOM   6217 6C31 POPEq  94      83.147 102.792  35.698  1.00  0.00           C
ATOM   6221  NH3 POPEr  95      51.357 126.942  20.218  1.00  0.00           N
ATOM   6225  C12 POPEr  95      51.647 126.732  21.688  1.00  0.00           C
ATOM   6228  C11 POPEr  95      52.977 127.332  22.148  1.00  0.00           C
ATOM   6231  P   POPEr  95      54.507 127.222  24.278  1.00  0.00           P
ATOM   6232  O13 POPEr  95      54.837 126.112  25.198  1.00  0.00           O
ATOM   6233  O14 POPEr  95      55.567 127.522  23.298  1.00  0.00           O
ATOM   6234  O11 POPEr  95      54.277 128.552  25.118  1.00  0.00           O
ATOM   6235  O12 POPEr  95      53.127 127.012  23.528  1.00  0.00           O
ATOM   6236  C1  POPEr  95      55.267 128.872  26.108  1.00  0.00           C
ATOM   6239  C2  POPEr  95      54.617 128.972  27.508  1.00  0.00           C
ATOM   6241  O21 POPEr  95      55.507 129.706  28.398  1.00  0.00           O
ATOM   6242  C21 POPEr  95      56.467 129.032  29.028  1.00  0.00           C
ATOM   6243  O22 POPEr  95      56.797 127.882  28.828  1.00  0.00           O
ATOM   6244  C22 POPEr  95      57.107 129.946  30.088  1.00  0.00           C
ATOM   6247  C3  POPEr  95      54.077 127.592  28.018  1.00  0.00           C
ATOM   6250  O31 POPEr  95      53.727 127.662  29.418  1.00  0.00           O
ATOM   6251  C31 POPEr  95      54.117 126.632  30.158  1.00  0.00           C
ATOM   6252  O32 POPEr  95      54.547 125.572  29.768  1.00  0.00           O
ATOM   6253  C32 POPEr  95      53.997 127.052  31.618  1.00  0.00           C
ATOM   6256  C23 POPEr  95      57.427 129.226  31.428  1.00  0.00           C
ATOM   6259  C24 POPEr  95      57.917 130.206  32.508  1.00  0.00           C
ATOM   6262  C25 POPEr  95      57.647 129.806  33.968  1.00  0.00           C
ATOM   6265  C26 POPEr  95      58.737 128.942  34.648  1.00  0.00           C
ATOM   6268  C27 POPEr  95      59.477 129.666  35.808  1.00  0.00           C
ATOM   6271  C28 POPEr  95      60.037 128.702  36.868  1.00  0.00           C
ATOM   6274  C29 POPEr  95      61.157 129.276  37.718  1.00  0.00           C
ATOM   6276 0C21 POPEr  95      61.057 129.996  38.858  1.00  0.00           C
ATOM   6278 1C21 POPEr  95      59.787 130.486  39.508  1.00  0.00           C
ATOM   6281 2C21 POPEr  95      59.887 131.936  40.038  1.00  0.00           C
ATOM   6284 3C21 POPEr  95      60.497 132.096  41.438  1.00  0.00           C
ATOM   6287 4C21 POPEr  95      60.787 133.566  41.768  1.00  0.00           C
ATOM   6290 5C21 POPEr  95      60.587 133.986  43.238  1.00  0.00           C
ATOM   6293 6C21 POPEr  95      59.127 133.976  43.698  1.00  0.00           C
ATOM   6296 7C21 POPEr  95      58.837 134.986  44.818  1.00  0.00           C
ATOM   6299 8C21 POPEr  95      57.377 134.976  45.288  1.00  0.00           C
ATOM   6303  C33 POPEr  95      54.927 126.202  32.498  1.00  0.00           C
ATOM   6306  C34 POPEr  95      54.887 126.582  33.978  1.00  0.00           C
ATOM   6309  C35 POPEr  95      53.557 126.212  34.668  1.00  0.00           C
ATOM   6312  C36 POPEr  95      53.797 125.912  36.148  1.00  0.00           C
ATOM   6315  C37 POPEr  95      52.567 125.412  36.928  1.00  0.00           C
ATOM   6318  C38 POPEr  95      53.017 124.552  38.108  1.00  0.00           C
ATOM   6321  C39 POPEr  95      51.887 123.832  38.848  1.00  0.00           C
ATOM   6324 0C31 POPEr  95      52.447 122.882  39.918  1.00  0.00           C
ATOM   6327 1C31 POPEr  95      51.367 122.322  40.848  1.00  0.00           C
ATOM   6330 2C31 POPEr  95      51.847 121.102  41.648  1.00  0.00           C
ATOM   6333 3C31 POPEr  95      51.757 119.792  40.848  1.00  0.00           C
ATOM   6336 4C31 POPEr  95      52.007 118.542  41.698  1.00  0.00           C
ATOM   6339 5C31 POPEr  95      51.727 117.242  40.938  1.00  0.00           C
ATOM   6342 6C31 POPEr  95      51.837 115.982  41.788  1.00  0.00           C
ATOM   6346  NH3 POPEs  96      51.007  77.462  68.928  1.00  0.00           N
ATOM   6350  C12 POPEs  96      50.977  78.972  68.898  1.00  0.00           C
ATOM   6353  C11 POPEs  96      50.597  79.572  67.548  1.00  0.00           C
ATOM   6356  P   POPEs  96      51.707  81.602  66.338  1.00  0.00           P
ATOM   6357  O13 POPEs  96      50.677  81.832  65.298  1.00  0.00           O
ATOM   6358  O14 POPEs  96      52.487  82.772  66.788  1.00  0.00           O
ATOM   6359  O11 POPEs  96      52.757  80.482  65.888  1.00  0.00           O
ATOM   6360  O12 POPEs  96      51.017  80.942  67.578  1.00  0.00           O
ATOM   6361  C1  POPEs  96      52.687  79.962  64.568  1.00  0.00           C
ATOM   6364  C2  POPEs  96      53.917  79.062  64.248  1.00  0.00           C
ATOM   6366  O21 POPEs  96      53.877  78.602  62.898  1.00  0.00           O
ATOM   6367  C21 POPEs  96      53.677  79.452  61.938  1.00  0.00           C
ATOM   6368  O22 POPEs  96      54.067  80.602  61.858  1.00  0.00           O
ATOM   6369  C22 POPEs  96      52.777  78.722  60.938  1.00  0.00           C
ATOM   6372  C3  POPEs  96      53.987  77.812  65.188  1.00  0.00           C
ATOM   6375  O31 POPEs  96      54.787  76.722  64.648  1.00  0.00           O
ATOM   6376  C31 POPEs  96      54.107  75.942  63.798  1.00  0.00           C
ATOM   6377  O32 POPEs  96      52.917  75.992  63.608  1.00  0.00           O
ATOM   6378  C32 POPEs  96      55.007  75.042  62.958  1.00  0.00           C
ATOM   6381  C23 POPEs  96      52.507  79.502  59.638  1.00  0.00           C
ATOM   6384  C24 POPEs  96      51.907  78.582  58.568  1.00  0.00           C
ATOM   6387  C25 POPEs  96      52.257  79.082  57.168  1.00  0.00           C
ATOM   6390  C26 POPEs  96      51.607  78.322  56.018  1.00  0.00           C
ATOM   6393  C27 POPEs  96      52.337  78.652  54.708  1.00  0.00           C
ATOM   6396  C28 POPEs  96      51.547  78.302  53.438  1.00  0.00           C
ATOM   6399  C29 POPEs  96      50.617  79.402  52.998  1.00  0.00           C
ATOM   6401 0C21 POPEs  96      50.977  80.532  52.358  1.00  0.00           C
ATOM   6403 1C21 POPEs  96      52.377  80.952  51.948  1.00  0.00           C
ATOM   6406 2C21 POPEs  96      52.867  82.152  52.788  1.00  0.00           C
ATOM   6409 3C21 POPEs  96      54.027  82.922  52.148  1.00  0.00           C
ATOM   6412 4C21 POPEs  96      54.377  84.182  52.968  1.00  0.00           C
ATOM   6415 5C21 POPEs  96      54.977  85.332  52.148  1.00  0.00           C
ATOM   6418 6C21 POPEs  96      56.477  85.202  51.888  1.00  0.00           C
ATOM   6421 7C21 POPEs  96      57.037  86.492  51.268  1.00  0.00           C
ATOM   6424 8C21 POPEs  96      58.547  86.462  51.078  1.00  0.00           C
ATOM   6428  C33 POPEs  96      54.357  74.922  61.558  1.00  0.00           C
ATOM   6431  C34 POPEs  96      55.177  74.252  60.458  1.00  0.00           C
ATOM   6434  C35 POPEs  96      54.447  74.372  59.118  1.00  0.00           C
ATOM   6437  C36 POPEs  96      55.137  73.602  57.998  1.00  0.00           C
ATOM   6440  C37 POPEs  96      54.697  74.092  56.618  1.00  0.00           C
ATOM   6443  C38 POPEs  96      55.537  73.502  55.488  1.00  0.00           C
ATOM   6446  C39 POPEs  96      55.687  74.462  54.308  1.00  0.00           C
ATOM   6449 0C31 POPEs  96      54.377  74.742  53.548  1.00  0.00           C
ATOM   6452 1C31 POPEs  96      54.617  75.542  52.268  1.00  0.00           C
ATOM   6455 2C31 POPEs  96      53.597  75.162  51.188  1.00  0.00           C
ATOM   6458 3C31 POPEs  96      53.797  75.852  49.838  1.00  0.00           C
ATOM   6461 4C31 POPEs  96      53.407  77.332  49.838  1.00  0.00           C
ATOM   6464 5C31 POPEs  96      52.647  77.742  48.568  1.00  0.00           C
ATOM   6467 6C31 POPEs  96      52.317  79.242  48.528  1.00  0.00           C
ATOM   6471  NH3 POPEt  97       5.097  -2.842  23.428  1.00  0.00           N
ATOM   6475  C12 POPEt  97       5.807  -1.652  24.018  1.00  0.00           C
ATOM   6478  C11 POPEt  97       5.117  -0.332  23.658  1.00  0.00           C
ATOM   6481  P   POPEt  97       5.227   2.202  24.148  1.00  0.00           P
ATOM   6482  O13 POPEt  97       5.197   2.732  22.778  1.00  0.00           O
ATOM   6483  O14 POPEt  97       3.907   2.042  24.818  1.00  0.00           O
ATOM   6484  O11 POPEt  97       6.207   3.062  25.048  1.00  0.00           O
ATOM   6485  O12 POPEt  97       5.937   0.782  24.068  1.00  0.00           O
ATOM   6486  C1  POPEt  97       6.297   2.722  26.448  1.00  0.00           C
ATOM   6489  C2  POPEt  97       6.887   3.932  27.218  1.00  0.00           C
ATOM   6491  O21 POPEt  97       7.427   3.632  28.508  1.00  0.00           O
ATOM   6492  C21 POPEt  97       6.717   2.952  29.398  1.00  0.00           C
ATOM   6493  O22 POPEt  97       5.767   2.232  29.218  1.00  0.00           O
ATOM   6494  C22 POPEt  97       7.187   3.442  30.778  1.00  0.00           C
ATOM   6497  C3  POPEt  97       5.887   5.122  27.328  1.00  0.00           C
ATOM   6500  O31 POPEt  97       6.517   6.262  27.978  1.00  0.00           O
ATOM   6501  C31 POPEt  97       5.957   6.652  29.118  1.00  0.00           C
ATOM   6502  O32 POPEt  97       4.867   6.332  29.528  1.00  0.00           O
ATOM   6503  C32 POPEt  97       6.857   7.652  29.868  1.00  0.00           C
ATOM   6506  C23 POPEt  97       6.687   2.662  32.008  1.00  0.00           C
ATOM   6509  C24 POPEt  97       7.237   3.362  33.258  1.00  0.00           C
ATOM   6512  C25 POPEt  97       6.587   2.972  34.598  1.00  0.00           C
ATOM   6515  C26 POPEt  97       5.727   4.082  35.198  1.00  0.00           C
ATOM   6518  C27 POPEt  97       5.327   3.802  36.658  1.00  0.00           C
ATOM   6521  C28 POPEt  97       4.327   4.832  37.238  1.00  0.00           C
ATOM   6524  C29 POPEt  97       4.897   6.212  37.468  1.00  0.00           C
ATOM   6526 0C21 POPEt  97       4.797   6.922  38.608  1.00  0.00           C
ATOM   6528 1C21 POPEt  97       4.077   6.462  39.838  1.00  0.00           C
ATOM   6531 2C21 POPEt  97       3.467   7.562  40.728  1.00  0.00           C
ATOM   6534 3C21 POPEt  97       2.567   6.912  41.778  1.00  0.00           C
ATOM   6537 4C21 POPEt  97       1.997   7.862  42.848  1.00  0.00           C
ATOM   6540 5C21 POPEt  97       1.287   7.072  43.958  1.00  0.00           C
ATOM   6543 6C21 POPEt  97       2.257   6.352  44.908  1.00  0.00           C
ATOM   6546 7C21 POPEt  97       1.747   4.962  45.288  1.00  0.00           C
ATOM   6549 8C21 POPEt  97       2.637   4.182  46.268  1.00  0.00           C
ATOM   6553  C33 POPEt  97       7.407   7.072  31.198  1.00  0.00           C
ATOM   6556  C34 POPEt  97       7.927   8.152  32.158  1.00  0.00           C
ATOM   6559  C35 POPEt  97       8.997   7.602  33.128  1.00  0.00           C
ATOM   6562  C36 POPEt  97       9.337   8.582  34.258  1.00  0.00           C
ATOM   6565  C37 POPEt  97      10.577   8.132  35.048  1.00  0.00           C
ATOM   6568  C38 POPEt  97      10.977   9.052  36.208  1.00  0.00           C
ATOM   6571  C39 POPEt  97      10.067   8.922  37.438  1.00  0.00           C
ATOM   6574 0C31 POPEt  97      10.537   9.852  38.558  1.00  0.00           C
ATOM   6577 1C31 POPEt  97       9.747   9.722  39.868  1.00  0.00           C
ATOM   6580 2C31 POPEt  97      10.327  10.662  40.948  1.00  0.00           C
ATOM   6583 3C31 POPEt  97      10.647  10.032  42.318  1.00  0.00           C
ATOM   6586 4C31 POPEt  97      11.207   8.602  42.278  1.00  0.00           C
ATOM   6589 5C31 POPEt  97      11.867   8.172  43.588  1.00  0.00           C
ATOM   6592 6C31 POPEt  97      12.217   6.682  43.608  1.00  0.00           C
ATOM   6596  NH3 POPEu  98      23.797 122.142  20.138  1.00  0.00           N
ATOM   6600  C12 POPEu  98      23.337 120.732  20.388  1.00  0.00           C
ATOM   6603  C11 POPEu  98      23.707 119.782  19.248  1.00  0.00           C
ATOM   6606  P   POPEu  98      23.687 117.202  18.818  1.00  0.00           P
ATOM   6607  O13 POPEu  98      22.827 117.002  17.628  1.00  0.00           O
ATOM   6608  O14 POPEu  98      25.127 117.372  18.508  1.00  0.00           O
ATOM   6609  O11 POPEu  98      23.667 116.072  19.918  1.00  0.00           O
ATOM   6610  O12 POPEu  98      23.217 118.492  19.578  1.00  0.00           O
ATOM   6611  C1  POPEu  98      23.067 116.092  21.228  1.00  0.00           C
ATOM   6614  C2  POPEu  98      24.117 116.352  22.378  1.00  0.00           C
ATOM   6616  O21 POPEu  98      23.687 115.892  23.688  1.00  0.00           O
ATOM   6617  C21 POPEu  98      23.767 114.572  23.878  1.00  0.00           C
ATOM   6618  O22 POPEu  98      24.197 113.772  23.068  1.00  0.00           O
ATOM   6619  C22 POPEu  98      23.427 114.232  25.348  1.00  0.00           C
ATOM   6622  C3  POPEu  98      24.447 117.872  22.458  1.00  0.00           C
ATOM   6625  O31 POPEu  98      25.457 118.222  23.458  1.00  0.00           O
ATOM   6626  C31 POPEu  98      25.227 119.412  24.058  1.00  0.00           C
ATOM   6627  O32 POPEu  98      24.287 120.142  23.808  1.00  0.00           O
ATOM   6628  C32 POPEu  98      26.327 119.752  25.048  1.00  0.00           C
ATOM   6631  C23 POPEu  98      24.167 112.972  25.878  1.00  0.00           C
ATOM   6634  C24 POPEu  98      24.867 113.142  27.248  1.00  0.00           C
ATOM   6637  C25 POPEu  98      23.967 112.982  28.478  1.00  0.00           C
ATOM   6640  C26 POPEu  98      24.767 112.942  29.798  1.00  0.00           C
ATOM   6643  C27 POPEu  98      23.937 112.412  30.988  1.00  0.00           C
ATOM   6646  C28 POPEu  98      24.697 112.412  32.338  1.00  0.00           C
ATOM   6649  C29 POPEu  98      23.877 111.712  33.398  1.00  0.00           C
ATOM   6651 0C21 POPEu  98      23.607 112.092  34.658  1.00  0.00           C
ATOM   6653 1C21 POPEu  98      24.127 113.282  35.438  1.00  0.00           C
ATOM   6656 2C21 POPEu  98      24.157 112.892  36.938  1.00  0.00           C
ATOM   6659 3C21 POPEu  98      24.417 114.012  37.958  1.00  0.00           C
ATOM   6662 4C21 POPEu  98      24.207 113.452  39.378  1.00  0.00           C
ATOM   6665 5C21 POPEu  98      24.327 114.442  40.558  1.00  0.00           C
ATOM   6668 6C21 POPEu  98      24.107 113.702  41.888  1.00  0.00           C
ATOM   6671 7C21 POPEu  98      24.187 114.602  43.128  1.00  0.00           C
ATOM   6674 8C21 POPEu  98      23.927 113.842  44.438  1.00  0.00           C
ATOM   6678  C33 POPEu  98      25.757 120.202  26.418  1.00  0.00           C
ATOM   6681  C34 POPEu  98      26.657 121.192  27.168  1.00  0.00           C
ATOM   6684  C35 POPEu  98      25.977 121.692  28.448  1.00  0.00           C
ATOM   6687  C36 POPEu  98      26.067 120.782  29.678  1.00  0.00           C
ATOM   6690  C37 POPEu  98      25.187 121.282  30.838  1.00  0.00           C
ATOM   6693  C38 POPEu  98      25.297 120.472  32.128  1.00  0.00           C
ATOM   6696  C39 POPEu  98      24.107 120.642  33.088  1.00  0.00           C
ATOM   6699 0C31 POPEu  98      23.937 122.042  33.698  1.00  0.00           C
ATOM   6702 1C31 POPEu  98      22.767 122.092  34.708  1.00  0.00           C
ATOM   6705 2C31 POPEu  98      22.617 123.432  35.448  1.00  0.00           C
ATOM   6708 3C31 POPEu  98      23.597 123.602  36.618  1.00  0.00           C
ATOM   6711 4C31 POPEu  98      23.077 123.012  37.938  1.00  0.00           C
ATOM   6714 5C31 POPEu  98      24.187 122.842  38.988  1.00  0.00           C
ATOM   6717 6C31 POPEu  98      23.667 122.502  40.398  1.00  0.00           C
ATOM   6721  NH3 POPEv  99      98.557  87.892  69.718  1.00  0.00           N
ATOM   6725  C12 POPEv  99      98.097  89.012  68.818  1.00  0.00           C
ATOM   6728  C11 POPEv  99      97.927  90.372  69.498  1.00  0.00           C
ATOM   6731  P   POPEv  99      96.957  92.672  68.698  1.00  0.00           P
ATOM   6732  O13 POPEv  99      95.487  92.582  68.508  1.00  0.00           O
ATOM   6733  O14 POPEv  99      97.447  93.202  69.998  1.00  0.00           O
ATOM   6734  O11 POPEv  99      97.667  93.542  67.568  1.00  0.00           O
ATOM   6735  O12 POPEv  99      97.617  91.262  68.438  1.00  0.00           O
ATOM   6736  C1  POPEv  99      97.097  93.732  66.268  1.00  0.00           C
ATOM   6739  C2  POPEv  99      97.867  94.832  65.458  1.00  0.00           C
ATOM   6741  O21 POPEv  99      96.987  95.702  64.708  1.00  0.00           O
ATOM   6742  C21 POPEv  99      96.227  95.112  63.808  1.00  0.00           C
ATOM   6743  O22 POPEv  99      96.247  93.932  63.508  1.00  0.00           O
ATOM   6744  C22 POPEv  99      95.327  96.122  63.098  1.00  0.00           C
ATOM   6747  C3  POPEv  99      98.997  94.192  64.588  1.00  0.00           C
ATOM   6750  O31 POPEv  99      99.907  95.132  63.988  1.00  0.00           O
ATOM   6751  C31 POPEv  99      99.727  95.392  62.698  1.00  0.00           C
ATOM   6752  O32 POPEv  99      98.717  95.192  62.038  1.00  0.00           O
ATOM   6753  C32 POPEv  99     101.057  95.892  62.108  1.00  0.00           C
ATOM   6756  C23 POPEv  99      93.927  95.542  62.828  1.00  0.00           C
ATOM   6759  C24 POPEv  99      93.147  96.322  61.768  1.00  0.00           C
ATOM   6762  C25 POPEv  99      92.307  95.402  60.868  1.00  0.00           C
ATOM   6765  C26 POPEv  99      91.037  94.872  61.538  1.00  0.00           C
ATOM   6768  C27 POPEv  99      90.307  93.902  60.598  1.00  0.00           C
ATOM   6771  C28 POPEv  99      89.057  93.262  61.238  1.00  0.00           C
ATOM   6774  C29 POPEv  99      88.167  92.272  60.538  1.00  0.00           C
ATOM   6776 0C21 POPEv  99      88.227  91.782  59.288  1.00  0.00           C
ATOM   6778 1C21 POPEv  99      89.277  92.102  58.268  1.00  0.00           C
ATOM   6781 2C21 POPEv  99      89.097  91.502  56.868  1.00  0.00           C
ATOM   6784 3C21 POPEv  99      87.997  92.112  56.008  1.00  0.00           C
ATOM   6787 4C21 POPEv  99      88.387  91.992  54.518  1.00  0.00           C
ATOM   6790 5C21 POPEv  99      87.207  91.852  53.558  1.00  0.00           C
ATOM   6793 6C21 POPEv  99      86.407  93.142  53.378  1.00  0.00           C
ATOM   6796 7C21 POPEv  99      85.327  92.992  52.288  1.00  0.00           C
ATOM   6799 8C21 POPEv  99      84.617  94.302  51.958  1.00  0.00           C
ATOM   6803  C33 POPEv  99     101.177  95.652  60.578  1.00  0.00           C
ATOM   6806  C34 POPEv  99     102.647  95.572  60.138  1.00  0.00           C
ATOM   6809  C35 POPEv  99     102.887  95.472  58.618  1.00  0.00           C
ATOM   6812  C36 POPEv  99     102.137  94.342  57.898  1.00  0.00           C
ATOM   6815  C37 POPEv  99     102.727  94.082  56.498  1.00  0.00           C
ATOM   6818  C38 POPEv  99     102.047  92.942  55.718  1.00  0.00           C
ATOM   6821  C39 POPEv  99     102.967  92.382  54.608  1.00  0.00           C
ATOM   6824 0C31 POPEv  99     102.367  92.392  53.188  1.00  0.00           C
ATOM   6827 1C31 POPEv  99     103.467  92.242  52.128  1.00  0.00           C
ATOM   6830 2C31 POPEv  99     102.967  92.132  50.678  1.00  0.00           C
ATOM   6833 3C31 POPEv  99     103.197  90.732  50.088  1.00  0.00           C
ATOM   6836 4C31 POPEv  99     103.047  90.682  48.558  1.00  0.00           C
ATOM   6839 5C31 POPEv  99     103.547  89.342  47.978  1.00  0.00           C
ATOM   6842 6C31 POPEv  99     103.467  89.272  46.448  1.00  0.00           C
ATOM   6846  NH3 POPEw 100      53.447  16.502  62.568  1.00  0.00           N
ATOM   6850  C12 POPEw 100      54.287  17.042  61.438  1.00  0.00           C
ATOM   6853  C11 POPEw 100      55.707  17.382  61.938  1.00  0.00           C
ATOM   6856  P   POPEw 100      58.127  17.882  61.178  1.00  0.00           P
ATOM   6857  O13 POPEw 100      58.817  18.292  59.938  1.00  0.00           O
ATOM   6858  O14 POPEw 100      58.237  18.772  62.348  1.00  0.00           O
ATOM   6859  O11 POPEw 100      58.467  16.402  61.598  1.00  0.00           O
ATOM   6860  O12 POPEw 100      56.567  17.752  60.848  1.00  0.00           O
ATOM   6861  C1  POPEw 100      59.467  15.642  60.938  1.00  0.00           C
ATOM   6864  C2  POPEw 100      58.877  14.722  59.828  1.00  0.00           C
ATOM   6866  O21 POPEw 100      59.897  14.322  58.868  1.00  0.00           O
ATOM   6867  C21 POPEw 100      60.257  15.262  57.988  1.00  0.00           C
ATOM   6868  O22 POPEw 100      60.187  16.462  58.158  1.00  0.00           O
ATOM   6869  C22 POPEw 100      60.697  14.652  56.668  1.00  0.00           C
ATOM   6872  C3  POPEw 100      57.567  15.212  59.128  1.00  0.00           C
ATOM   6875  O31 POPEw 100      57.317  14.392  57.968  1.00  0.00           O
ATOM   6876  C31 POPEw 100      56.257  14.712  57.258  1.00  0.00           C
ATOM   6877  O32 POPEw 100      55.377  15.482  57.578  1.00  0.00           O
ATOM   6878  C32 POPEw 100      56.337  13.932  55.948  1.00  0.00           C
ATOM   6881  C23 POPEw 100      60.307  15.632  55.538  1.00  0.00           C
ATOM   6884  C24 POPEw 100      60.387  15.052  54.118  1.00  0.00           C
ATOM   6887  C25 POPEw 100      59.627  15.932  53.108  1.00  0.00           C
ATOM   6890  C26 POPEw 100      60.457  16.372  51.898  1.00  0.00           C
ATOM   6893  C27 POPEw 100      59.737  17.452  51.088  1.00  0.00           C
ATOM   6896  C28 POPEw 100      60.577  18.042  49.928  1.00  0.00           C
ATOM   6899  C29 POPEw 100      60.627  17.152  48.718  1.00  0.00           C
ATOM   6901 0C21 POPEw 100      59.887  17.282  47.588  1.00  0.00           C
ATOM   6903 1C21 POPEw 100      58.827  18.312  47.298  1.00  0.00           C
ATOM   6906 2C21 POPEw 100      57.447  17.672  46.998  1.00  0.00           C
ATOM   6909 3C21 POPEw 100      57.397  16.902  45.668  1.00  0.00           C
ATOM   6912 4C21 POPEw 100      56.107  16.092  45.478  1.00  0.00           C
ATOM   6915 5C21 POPEw 100      56.227  15.122  44.298  1.00  0.00           C
ATOM   6918 6C21 POPEw 100      55.327  13.892  44.378  1.00  0.00           C
ATOM   6921 7C21 POPEw 100      55.867  12.712  43.548  1.00  0.00           C
ATOM   6924 8C21 POPEw 100      55.317  11.352  43.978  1.00  0.00           C
ATOM   6928  C33 POPEw 100      55.477  14.592  54.858  1.00  0.00           C
ATOM   6931  C34 POPEw 100      55.747  13.932  53.498  1.00  0.00           C
ATOM   6934  C35 POPEw 100      54.947  14.562  52.368  1.00  0.00           C
ATOM   6937  C36 POPEw 100      55.447  15.972  52.028  1.00  0.00           C
ATOM   6940  C37 POPEw 100      54.927  16.462  50.678  1.00  0.00           C
ATOM   6943  C38 POPEw 100      55.437  17.872  50.378  1.00  0.00           C
ATOM   6946  C39 POPEw 100      54.507  18.622  49.418  1.00  0.00           C
ATOM   6949 0C31 POPEw 100      54.987  20.052  49.178  1.00  0.00           C
ATOM   6952 1C31 POPEw 100      53.897  20.932  48.558  1.00  0.00           C
ATOM   6955 2C31 POPEw 100      54.357  22.392  48.458  1.00  0.00           C
ATOM   6958 3C31 POPEw 100      54.677  22.872  47.038  1.00  0.00           C
ATOM   6961 4C31 POPEw 100      53.427  23.282  46.258  1.00  0.00           C
ATOM   6964 5C31 POPEw 100      53.757  24.142  45.028  1.00  0.00           C
ATOM   6967 6C31 POPEw 100      52.507  24.632  44.278  1.00  0.00           C
ATOM   6971  NH3 POPEx 101      71.817  80.572  73.758  1.00  0.00           N
ATOM   6975  C12 POPEx 101      72.317  80.562  72.358  1.00  0.00           C
ATOM   6978  C11 POPEx 101      72.617  79.132  71.918  1.00  0.00           C
ATOM   6981  P   POPEx 101      73.727  77.822  69.988  1.00  0.00           P
ATOM   6982  O13 POPEx 101      74.607  78.292  68.898  1.00  0.00           O
ATOM   6983  O14 POPEx 101      74.337  77.012  71.048  1.00  0.00           O
ATOM   6984  O11 POPEx 101      72.487  77.082  69.358  1.00  0.00           O
ATOM   6985  O12 POPEx 101      73.097  79.162  70.578  1.00  0.00           O
ATOM   6986  C1  POPEx 101      71.737  77.752  68.348  1.00  0.00           C
ATOM   6989  C2  POPEx 101      71.347  76.712  67.308  1.00  0.00           C
ATOM   6991  O21 POPEx 101      70.777  77.382  66.168  1.00  0.00           O
ATOM   6992  C21 POPEx 101      70.737  76.772  64.978  1.00  0.00           C
ATOM   6993  O22 POPEx 101      70.007  77.122  64.058  1.00  0.00           O
ATOM   6994  C22 POPEx 101      71.767  75.652  64.798  1.00  0.00           C
ATOM   6997  C3  POPEx 101      70.347  75.732  67.968  1.00  0.00           C
ATOM   7000  O31 POPEx 101      69.867  74.732  67.048  1.00  0.00           O
ATOM   7001  C31 POPEx 101      68.697  75.002  66.498  1.00  0.00           C
ATOM   7002  O32 POPEx 101      67.947  75.912  66.778  1.00  0.00           O
ATOM   7003  C32 POPEx 101      68.507  74.042  65.358  1.00  0.00           C
ATOM   7006  C23 POPEx 101      71.667  74.982  63.418  1.00  0.00           C
ATOM   7009  C24 POPEx 101      72.687  73.842  63.278  1.00  0.00           C
ATOM   7012  C25 POPEx 101      72.937  73.512  61.808  1.00  0.00           C
ATOM   7015  C26 POPEx 101      74.007  74.422  61.198  1.00  0.00           C
ATOM   7018  C27 POPEx 101      74.027  74.332  59.668  1.00  0.00           C
ATOM   7021  C28 POPEx 101      75.237  75.072  59.058  1.00  0.00           C
ATOM   7024  C29 POPEx 101      75.407  75.262  57.568  1.00  0.00           C
ATOM   7026 0C21 POPEx 101      74.627  74.912  56.518  1.00  0.00           C
ATOM   7028 1C21 POPEx 101      73.297  74.202  56.478  1.00  0.00           C
ATOM   7031 2C21 POPEx 101      72.177  75.062  55.848  1.00  0.00           C
ATOM   7034 3C21 POPEx 101      72.207  75.082  54.318  1.00  0.00           C
ATOM   7037 4C21 POPEx 101      70.807  75.202  53.698  1.00  0.00           C
ATOM   7040 5C21 POPEx 101      70.127  76.562  53.918  1.00  0.00           C
ATOM   7043 6C21 POPEx 101      68.647  76.542  53.508  1.00  0.00           C
ATOM   7046 7C21 POPEx 101      68.007  77.932  53.458  1.00  0.00           C
ATOM   7049 8C21 POPEx 101      66.577  77.922  52.898  1.00  0.00           C
ATOM   7053  C33 POPEx 101      67.597  74.582  64.228  1.00  0.00           C
ATOM   7056  C34 POPEx 101      67.777  73.672  63.008  1.00  0.00           C
ATOM   7059  C35 POPEx 101      68.297  74.292  61.708  1.00  0.00           C
ATOM   7062  C36 POPEx 101      68.977  73.172  60.898  1.00  0.00           C
ATOM   7065  C37 POPEx 101      69.397  73.512  59.468  1.00  0.00           C
ATOM   7068  C38 POPEx 101      70.037  72.352  58.688  1.00  0.00           C
ATOM   7071  C39 POPEx 101      69.147  71.112  58.748  1.00  0.00           C
ATOM   7074 0C31 POPEx 101      69.397  70.082  57.648  1.00  0.00           C
ATOM   7077 1C31 POPEx 101      68.567  68.812  57.908  1.00  0.00           C
ATOM   7080 2C31 POPEx 101      68.697  67.792  56.778  1.00  0.00           C
ATOM   7083 3C31 POPEx 101      67.707  68.052  55.638  1.00  0.00           C
ATOM   7086 4C31 POPEx 101      68.117  67.322  54.358  1.00  0.00           C
ATOM   7089 5C31 POPEx 101      67.057  67.402  53.258  1.00  0.00           C
ATOM   7092 6C31 POPEx 101      67.497  66.732  51.958  1.00  0.00           C
ATOM   7096  NH3 POPEy 102      18.497 101.752  66.208  1.00  0.00           N
ATOM   7100  C12 POPEy 102      18.147 100.912  64.998  1.00  0.00           C
ATOM   7103  C11 POPEy 102      17.977  99.432  65.358  1.00  0.00           C
ATOM   7106  P   POPEy 102      17.007  97.192  64.498  1.00  0.00           P
ATOM   7107  O13 POPEy 102      17.397  96.872  65.898  1.00  0.00           O
ATOM   7108  O14 POPEy 102      15.577  97.002  64.148  1.00  0.00           O
ATOM   7109  O11 POPEy 102      17.917  96.322  63.538  1.00  0.00           O
ATOM   7110  O12 POPEy 102      17.477  98.692  64.228  1.00  0.00           O
ATOM   7111  C1  POPEy 102      18.067  96.742  62.178  1.00  0.00           C
ATOM   7114  C2  POPEy 102      18.457  95.572  61.238  1.00  0.00           C
ATOM   7116  O21 POPEy 102      18.267  96.012  59.888  1.00  0.00           O
ATOM   7117  C21 POPEy 102      19.197  96.802  59.378  1.00  0.00           C
ATOM   7118  O22 POPEy 102      20.167  97.262  59.938  1.00  0.00           O
ATOM   7119  C22 POPEy 102      18.817  97.072  57.918  1.00  0.00           C
ATOM   7122  C3  POPEy 102      17.577  94.282  61.458  1.00  0.00           C
ATOM   7125  O31 POPEy 102      17.857  93.232  60.488  1.00  0.00           O
ATOM   7126  C31 POPEy 102      17.167  93.342  59.338  1.00  0.00           C
ATOM   7127  O32 POPEy 102      16.167  94.022  59.178  1.00  0.00           O
ATOM   7128  C32 POPEy 102      17.887  92.532  58.258  1.00  0.00           C
ATOM   7131  C23 POPEy 102      20.017  97.012  56.938  1.00  0.00           C
ATOM   7134  C24 POPEy 102      19.817  95.922  55.878  1.00  0.00           C
ATOM   7137  C25 POPEy 102      20.787  95.952  54.688  1.00  0.00           C
ATOM   7140  C26 POPEy 102      20.167  95.252  53.478  1.00  0.00           C
ATOM   7143  C27 POPEy 102      20.997  95.232  52.178  1.00  0.00           C
ATOM   7146  C28 POPEy 102      20.137  95.252  50.878  1.00  0.00           C
ATOM   7149  C29 POPEy 102      18.987  94.262  50.868  1.00  0.00           C
ATOM   7151 0C21 POPEy 102      18.427  93.662  49.808  1.00  0.00           C
ATOM   7153 1C21 POPEy 102      18.817  93.822  48.358  1.00  0.00           C
ATOM   7156 2C21 POPEy 102      19.487  92.552  47.798  1.00  0.00           C
ATOM   7159 3C21 POPEy 102      19.977  92.732  46.358  1.00  0.00           C
ATOM   7162 4C21 POPEy 102      21.127  91.772  45.988  1.00  0.00           C
ATOM   7165 5C21 POPEy 102      20.677  90.352  45.628  1.00  0.00           C
ATOM   7168 6C21 POPEy 102      21.837  89.352  45.738  1.00  0.00           C
ATOM   7171 7C21 POPEy 102      21.507  87.962  45.198  1.00  0.00           C
ATOM   7174 8C21 POPEy 102      22.677  86.972  45.338  1.00  0.00           C
ATOM   7178  C33 POPEy 102      17.337  92.802  56.838  1.00  0.00           C
ATOM   7181  C34 POPEy 102      18.377  92.582  55.718  1.00  0.00           C
ATOM   7184  C35 POPEy 102      18.177  91.312  54.878  1.00  0.00           C
ATOM   7187  C36 POPEy 102      18.997  91.382  53.578  1.00  0.00           C
ATOM   7190  C37 POPEy 102      18.857  90.152  52.658  1.00  0.00           C
ATOM   7193  C38 POPEy 102      19.887  90.152  51.518  1.00  0.00           C
ATOM   7196  C39 POPEy 102      19.317  89.862  50.118  1.00  0.00           C
ATOM   7199 0C31 POPEy 102      18.917  88.402  49.878  1.00  0.00           C
ATOM   7202 1C31 POPEy 102      18.617  88.142  48.388  1.00  0.00           C
ATOM   7205 2C31 POPEy 102      18.487  86.652  48.028  1.00  0.00           C
ATOM   7208 3C31 POPEy 102      17.107  86.232  47.488  1.00  0.00           C
ATOM   7211 4C31 POPEy 102      16.797  86.792  46.088  1.00  0.00           C
ATOM   7214 5C31 POPEy 102      15.557  86.132  45.458  1.00  0.00           C
ATOM   7217 6C31 POPEy 102      15.207  86.662  44.068  1.00  0.00           C
ATOM   7221  NH3 POPEz 103     106.787  77.832  62.018  1.00  0.00           N
ATOM   7225  C12 POPEz 103     105.727  78.402  62.918  1.00  0.00           C
ATOM   7228  C11 POPEz 103     105.687  79.932  62.888  1.00  0.00           C
ATOM   7231  P   POPEz 103     104.247  81.782  64.088  1.00  0.00           P
ATOM   7232  O13 POPEz 103     103.417  81.842  65.318  1.00  0.00           O
ATOM   7233  O14 POPEz 103     105.427  82.652  64.058  1.00  0.00           O
ATOM   7234  O11 POPEz 103     103.287  82.202  62.918  1.00  0.00           O
ATOM   7235  O12 POPEz 103     104.577  80.302  63.688  1.00  0.00           O
ATOM   7236  C1  POPEz 103     103.737  82.552  61.608  1.00  0.00           C
ATOM   7239  C2  POPEz 103     102.647  83.422  60.958  1.00  0.00           C
ATOM   7241  O21 POPEz 103     103.187  84.292  59.948  1.00  0.00           O
ATOM   7242  C21 POPEz 103     103.407  83.742  58.778  1.00  0.00           C
ATOM   7243  O22 POPEz 103     103.167  82.582  58.498  1.00  0.00           O
ATOM   7244  C22 POPEz 103     103.907  84.832  57.818  1.00  0.00           C
ATOM   7247  C3  POPEz 103     101.967  84.342  62.008  1.00  0.00           C
ATOM   7250  O31 POPEz 103     101.127  85.302  61.358  1.00  0.00           O
ATOM   7251  C31 POPEz 103      99.977  84.762  60.928  1.00  0.00           C
ATOM   7252  O32 POPEz 103      99.347  83.892  61.498  1.00  0.00           O
ATOM   7253  C32 POPEz 103      99.837  85.162  59.458  1.00  0.00           C
ATOM   7256  C23 POPEz 103     104.627  84.292  56.558  1.00  0.00           C
ATOM   7259  C24 POPEz 103     104.927  85.372  55.518  1.00  0.00           C
ATOM   7262  C25 POPEz 103     105.397  84.772  54.178  1.00  0.00           C
ATOM   7265  C26 POPEz 103     104.267  84.252  53.278  1.00  0.00           C
ATOM   7268  C27 POPEz 103     104.797  83.472  52.068  1.00  0.00           C
ATOM   7271  C28 POPEz 103     103.927  83.582  50.798  1.00  0.00           C
ATOM   7274  C29 POPEz 103     104.057  84.952  50.168  1.00  0.00           C
ATOM   7276 0C21 POPEz 103     104.657  85.252  48.998  1.00  0.00           C
ATOM   7278 1C21 POPEz 103     105.287  84.272  48.048  1.00  0.00           C
ATOM   7281 2C21 POPEz 103     106.747  83.892  48.388  1.00  0.00           C
ATOM   7284 3C21 POPEz 103     107.747  85.042  48.268  1.00  0.00           C
ATOM   7287 4C21 POPEz 103     109.197  84.542  48.338  1.00  0.00           C
ATOM   7290 5C21 POPEz 103     110.257  85.642  48.128  1.00  0.00           C
ATOM   7293 6C21 POPEz 103     110.617  86.382  49.428  1.00  0.00           C
ATOM   7296 7C21 POPEz 103     111.867  87.262  49.308  1.00  0.00           C
ATOM   7299 8C21 POPEz 103     112.337  87.792  50.668  1.00  0.00           C
ATOM   7303  C33 POPEz 103      98.377  85.392  58.998  1.00  0.00           C
ATOM   7306  C34 POPEz 103      98.287  85.712  57.498  1.00  0.00           C
ATOM   7309  C35 POPEz 103      99.057  84.732  56.598  1.00  0.00           C
ATOM   7312  C36 POPEz 103      98.437  84.622  55.198  1.00  0.00           C
ATOM   7315  C37 POPEz 103      99.137  83.602  54.288  1.00  0.00           C
ATOM   7318  C38 POPEz 103      98.317  83.362  53.018  1.00  0.00           C
ATOM   7321  C39 POPEz 103      98.617  82.052  52.268  1.00  0.00           C
ATOM   7324 0C31 POPEz 103      99.787  82.152  51.278  1.00  0.00           C
ATOM   7327 1C31 POPEz 103      99.527  81.362  49.988  1.00  0.00           C
ATOM   7330 2C31 POPEz 103     100.737  81.312  49.038  1.00  0.00           C
ATOM   7333 3C31 POPEz 103     101.767  80.252  49.448  1.00  0.00           C
ATOM   7336 4C31 POPEz 103     102.877  80.092  48.408  1.00  0.00           C
ATOM   7339 5C31 POPEz 103     103.727  78.842  48.648  1.00  0.00           C
ATOM   7342 6C31 POPEz 103     104.707  78.552  47.518  1.00  0.00           C
ATOM   7346  NH3 POPE0 104      50.727  77.072  26.138  1.00  0.00           N
ATOM   7350  C12 POPE0 104      52.197  76.762  26.128  1.00  0.00           C
ATOM   7353  C11 POPE0 104      53.017  78.042  26.268  1.00  0.00           C
ATOM   7356  P   POPE0 104      55.477  78.762  25.808  1.00  0.00           P
ATOM   7357  O13 POPE0 104      56.787  78.082  25.858  1.00  0.00           O
ATOM   7358  O14 POPE0 104      55.107  79.322  24.498  1.00  0.00           O
ATOM   7359  O11 POPE0 104      55.447  79.922  26.888  1.00  0.00           O
ATOM   7360  O12 POPE0 104      54.397  77.732  26.328  1.00  0.00           O
ATOM   7361  C1  POPE0 104      55.557  79.572  28.268  1.00  0.00           C
ATOM   7364  C2  POPE0 104      55.797  80.812  29.158  1.00  0.00           C
ATOM   7366  O21 POPE0 104      55.647  80.382  30.538  1.00  0.00           O
ATOM   7367  C21 POPE0 104      56.657  80.722  31.348  1.00  0.00           C
ATOM   7368  O22 POPE0 104      57.607  81.392  31.018  1.00  0.00           O
ATOM   7369  C22 POPE0 104      56.427  80.182  32.758  1.00  0.00           C
ATOM   7372  C3  POPE0 104      54.787  81.952  28.778  1.00  0.00           C
ATOM   7375  O31 POPE0 104      54.027  82.512  29.868  1.00  0.00           O
ATOM   7376  C31 POPE0 104      54.657  83.402  30.628  1.00  0.00           C
ATOM   7377  O32 POPE0 104      55.827  83.742  30.528  1.00  0.00           O
ATOM   7378  C32 POPE0 104      53.657  83.872  31.678  1.00  0.00           C
ATOM   7381  C23 POPE0 104      57.527  80.722  33.708  1.00  0.00           C
ATOM   7384  C24 POPE0 104      57.357  80.402  35.198  1.00  0.00           C
ATOM   7387  C25 POPE0 104      58.467  81.092  36.008  1.00  0.00           C
ATOM   7390  C26 POPE0 104      58.417  80.802  37.508  1.00  0.00           C
ATOM   7393  C27 POPE0 104      59.487  81.562  38.308  1.00  0.00           C
ATOM   7396  C28 POPE0 104      59.217  81.582  39.828  1.00  0.00           C
ATOM   7399  C29 POPE0 104      59.667  82.882  40.448  1.00  0.00           C
ATOM   7401 0C21 POPE0 104      59.447  83.282  41.708  1.00  0.00           C
ATOM   7403 1C21 POPE0 104      58.817  82.492  42.838  1.00  0.00           C
ATOM   7406 2C21 POPE0 104      59.937  82.242  43.868  1.00  0.00           C
ATOM   7409 3C21 POPE0 104      59.507  81.682  45.228  1.00  0.00           C
ATOM   7412 4C21 POPE0 104      60.657  81.902  46.238  1.00  0.00           C
ATOM   7415 5C21 POPE0 104      60.547  81.112  47.548  1.00  0.00           C
ATOM   7418 6C21 POPE0 104      61.087  79.682  47.438  1.00  0.00           C
ATOM   7421 7C21 POPE0 104      61.227  79.032  48.818  1.00  0.00           C
ATOM   7424 8C21 POPE0 104      61.907  77.662  48.768  1.00  0.00           C
ATOM   7428  C33 POPE0 104      54.087  85.102  32.498  1.00  0.00           C
ATOM   7431  C34 POPE0 104      53.217  85.252  33.758  1.00  0.00           C
ATOM   7434  C35 POPE0 104      52.227  86.422  33.688  1.00  0.00           C
ATOM   7437  C36 POPE0 104      51.357  86.592  34.948  1.00  0.00           C
ATOM   7440  C37 POPE0 104      50.317  87.722  34.768  1.00  0.00           C
ATOM   7443  C38 POPE0 104      49.077  87.642  35.678  1.00  0.00           C
ATOM   7446  C39 POPE0 104      49.267  88.132  37.128  1.00  0.00           C
ATOM   7449 0C31 POPE0 104      47.917  88.282  37.848  1.00  0.00           C
ATOM   7452 1C31 POPE0 104      48.007  88.452  39.368  1.00  0.00           C
ATOM   7455 2C31 POPE0 104      46.627  88.332  40.048  1.00  0.00           C
ATOM   7458 3C31 POPE0 104      46.267  89.452  41.038  1.00  0.00           C
ATOM   7461 4C31 POPE0 104      46.667  89.192  42.498  1.00  0.00           C
ATOM   7464 5C31 POPE0 104      46.027  90.212  43.448  1.00  0.00           C
ATOM   7467 6C31 POPE0 104      46.287  89.942  44.938  1.00  0.00           C
ATOM   7471  NH3 POPE1 105      56.007  14.682  24.868  1.00  0.00           N
ATOM   7475  C12 POPE1 105      55.547  13.292  24.538  1.00  0.00           C
ATOM   7478  C11 POPE1 105      54.297  13.252  23.678  1.00  0.00           C
ATOM   7481  P   POPE1 105      52.737  11.162  23.148  1.00  0.00           P
ATOM   7482  O13 POPE1 105      51.677  12.072  22.678  1.00  0.00           O
ATOM   7483  O14 POPE1 105      52.957   9.922  22.378  1.00  0.00           O
ATOM   7484  O11 POPE1 105      52.387  10.652  24.608  1.00  0.00           O
ATOM   7485  O12 POPE1 105      54.127  11.902  23.288  1.00  0.00           O
ATOM   7486  C1  POPE1 105      52.587  11.352  25.808  1.00  0.00           C
ATOM   7489  C2  POPE1 105      52.307  10.422  27.018  1.00  0.00           C
ATOM   7491  O21 POPE1 105      52.677  11.102  28.218  1.00  0.00           O
ATOM   7492  C21 POPE1 105      51.727  11.872  28.718  1.00  0.00           C
ATOM   7493  O22 POPE1 105      50.627  12.042  28.238  1.00  0.00           O
ATOM   7494  C22 POPE1 105      52.237  12.462  30.028  1.00  0.00           C
ATOM   7497  C3  POPE1 105      53.087   9.072  26.958  1.00  0.00           C
ATOM   7500  O31 POPE1 105      52.967   8.322  28.178  1.00  0.00           O
ATOM   7501  C31 POPE1 105      53.757   8.422  29.248  1.00  0.00           C
ATOM   7502  O32 POPE1 105      53.527   7.852  30.308  1.00  0.00           O
ATOM   7503  C32 POPE1 105      55.047   9.232  29.058  1.00  0.00           C
ATOM   7506  C23 POPE1 105      51.107  12.572  31.078  1.00  0.00           C
ATOM   7509  C24 POPE1 105      51.527  13.272  32.368  1.00  0.00           C
ATOM   7512  C25 POPE1 105      50.337  13.722  33.228  1.00  0.00           C
ATOM   7515  C26 POPE1 105      49.867  12.712  34.268  1.00  0.00           C
ATOM   7518  C27 POPE1 105      48.847  13.332  35.238  1.00  0.00           C
ATOM   7521  C28 POPE1 105      48.657  12.512  36.528  1.00  0.00           C
ATOM   7524  C29 POPE1 105      47.477  11.572  36.478  1.00  0.00           C
ATOM   7526 0C21 POPE1 105      46.607  11.402  37.498  1.00  0.00           C
ATOM   7528 1C21 POPE1 105      46.777  12.082  38.828  1.00  0.00           C
ATOM   7531 2C21 POPE1 105      45.977  11.462  39.998  1.00  0.00           C
ATOM   7534 3C21 POPE1 105      44.497  11.872  40.028  1.00  0.00           C
ATOM   7537 4C21 POPE1 105      43.917  11.682  41.428  1.00  0.00           C
ATOM   7540 5C21 POPE1 105      42.447  12.072  41.568  1.00  0.00           C
ATOM   7543 6C21 POPE1 105      41.947  11.852  43.008  1.00  0.00           C
ATOM   7546 7C21 POPE1 105      40.517  12.362  43.228  1.00  0.00           C
ATOM   7549 8C21 POPE1 105      39.997  12.052  44.628  1.00  0.00           C
ATOM   7553  C33 POPE1 105      55.637   9.652  30.428  1.00  0.00           C
ATOM   7556  C34 POPE1 105      57.027  10.302  30.408  1.00  0.00           C
ATOM   7559  C35 POPE1 105      57.207  11.562  29.548  1.00  0.00           C
ATOM   7562  C36 POPE1 105      58.387  12.442  30.018  1.00  0.00           C
ATOM   7565  C37 POPE1 105      58.907  13.362  28.908  1.00  0.00           C
ATOM   7568  C38 POPE1 105      59.917  14.432  29.348  1.00  0.00           C
ATOM   7571  C39 POPE1 105      59.327  15.502  30.278  1.00  0.00           C
ATOM   7574 0C31 POPE1 105      59.867  15.382  31.708  1.00  0.00           C
ATOM   7577 1C31 POPE1 105      59.357  16.512  32.618  1.00  0.00           C
ATOM   7580 2C31 POPE1 105      59.847  16.372  34.068  1.00  0.00           C
ATOM   7583 3C31 POPE1 105      61.137  17.152  34.378  1.00  0.00           C
ATOM   7586 4C31 POPE1 105      62.357  16.762  33.538  1.00  0.00           C
ATOM   7589 5C31 POPE1 105      63.677  17.292  34.128  1.00  0.00           C
ATOM   7592 6C31 POPE1 105      64.897  17.002  33.258  1.00  0.00           C
ATOM   7596  NH3 POPE2 106      36.627 115.582  62.238  1.00  0.00           N
ATOM   7600  C12 POPE2 106      35.197 115.772  62.678  1.00  0.00           C
ATOM   7603  C11 POPE2 106      34.907 115.272  64.118  1.00  0.00           C
ATOM   7606  P   POPE2 106      32.377 115.802  64.868  1.00  0.00           P
ATOM   7607  O13 POPE2 106      32.857 116.562  66.038  1.00  0.00           O
ATOM   7608  O14 POPE2 106      31.117 115.032  64.998  1.00  0.00           O
ATOM   7609  O11 POPE2 106      32.237 116.752  63.608  1.00  0.00           O
ATOM   7610  O12 POPE2 106      33.537 114.872  64.288  1.00  0.00           O
ATOM   7611  C1  POPE2 106      32.047 116.122  62.328  1.00  0.00           C
ATOM   7614  C2  POPE2 106      30.567 115.822  62.028  1.00  0.00           C
ATOM   7616  O21 POPE2 106      30.427 115.462  60.648  1.00  0.00           O
ATOM   7617  C21 POPE2 106      30.767 116.322  59.708  1.00  0.00           C
ATOM   7618  O22 POPE2 106      30.947 117.522  59.828  1.00  0.00           O
ATOM   7619  C22 POPE2 106      31.067 115.472  58.468  1.00  0.00           C
ATOM   7622  C3  POPE2 106      29.587 116.932  62.488  1.00  0.00           C
ATOM   7625  O31 POPE2 106      28.227 116.512  62.258  1.00  0.00           O
ATOM   7626  C31 POPE2 106      27.707 116.872  61.078  1.00  0.00           C
ATOM   7627  O32 POPE2 106      27.437 116.092  60.178  1.00  0.00           O
ATOM   7628  C32 POPE2 106      27.457 118.382  61.038  1.00  0.00           C
ATOM   7631  C23 POPE2 106      31.047 116.222  57.118  1.00  0.00           C
ATOM   7634  C24 POPE2 106      32.347 115.982  56.338  1.00  0.00           C
ATOM   7637  C25 POPE2 106      32.187 116.162  54.818  1.00  0.00           C
ATOM   7640  C26 POPE2 106      33.227 115.352  54.038  1.00  0.00           C
ATOM   7643  C27 POPE2 106      33.047 115.432  52.518  1.00  0.00           C
ATOM   7646  C28 POPE2 106      33.987 114.462  51.788  1.00  0.00           C
ATOM   7649  C29 POPE2 106      34.037 114.722  50.308  1.00  0.00           C
ATOM   7651 0C21 POPE2 106      35.087 114.502  49.508  1.00  0.00           C
ATOM   7653 1C21 POPE2 106      36.407 113.892  49.898  1.00  0.00           C
ATOM   7656 2C21 POPE2 106      36.877 112.792  48.928  1.00  0.00           C
ATOM   7659 3C21 POPE2 106      38.117 112.062  49.448  1.00  0.00           C
ATOM   7662 4C21 POPE2 106      38.737 111.052  48.478  1.00  0.00           C
ATOM   7665 5C21 POPE2 106      39.447 111.692  47.278  1.00  0.00           C
ATOM   7668 6C21 POPE2 106      40.527 110.772  46.698  1.00  0.00           C
ATOM   7671 7C21 POPE2 106      41.217 111.362  45.458  1.00  0.00           C
ATOM   7674 8C21 POPE2 106      42.397 110.512  44.988  1.00  0.00           C
ATOM   7678  C33 POPE2 106      27.757 118.962  59.638  1.00  0.00           C
ATOM   7681  C34 POPE2 106      27.337 120.432  59.478  1.00  0.00           C
ATOM   7684  C35 POPE2 106      25.867 120.672  59.848  1.00  0.00           C
ATOM   7687  C36 POPE2 106      25.337 122.092  59.588  1.00  0.00           C
ATOM   7690  C37 POPE2 106      23.947 122.262  60.228  1.00  0.00           C
ATOM   7693  C38 POPE2 106      23.277 123.622  59.998  1.00  0.00           C
ATOM   7696  C39 POPE2 106      22.587 123.742  58.618  1.00  0.00           C
ATOM   7699 0C31 POPE2 106      23.177 124.842  57.728  1.00  0.00           C
ATOM   7702 1C31 POPE2 106      22.487 124.982  56.358  1.00  0.00           C
ATOM   7705 2C31 POPE2 106      22.757 126.332  55.678  1.00  0.00           C
ATOM   7708 3C31 POPE2 106      24.047 126.452  54.868  1.00  0.00           C
ATOM   7711 4C31 POPE2 106      23.747 126.612  53.368  1.00  0.00           C
ATOM   7714 5C31 POPE2 106      24.997 126.792  52.488  1.00  0.00           C
ATOM   7717 6C31 POPE2 106      24.667 127.102  51.028  1.00  0.00           C
ATOM   7721  NH3 POPE3 107     105.187  93.752  70.048  1.00  0.00           N
ATOM   7725  C12 POPE3 107     105.267  93.252  68.638  1.00  0.00           C
ATOM   7728  C11 POPE3 107     106.207  92.052  68.518  1.00  0.00           C
ATOM   7731  P   POPE3 107     106.937  90.222  66.868  1.00  0.00           P
ATOM   7732  O13 POPE3 107     108.337  90.692  66.768  1.00  0.00           O
ATOM   7733  O14 POPE3 107     106.647  89.162  67.848  1.00  0.00           O
ATOM   7734  O11 POPE3 107     106.427  89.772  65.428  1.00  0.00           O
ATOM   7735  O12 POPE3 107     106.037  91.482  67.218  1.00  0.00           O
ATOM   7736  C1  POPE3 107     105.277  90.392  64.878  1.00  0.00           C
ATOM   7739  C2  POPE3 107     105.147  89.992  63.398  1.00  0.00           C
ATOM   7741  O21 POPE3 107     104.027  90.702  62.828  1.00  0.00           O
ATOM   7742  C21 POPE3 107     102.797  90.282  63.048  1.00  0.00           C
ATOM   7743  O22 POPE3 107     102.457  89.292  63.638  1.00  0.00           O
ATOM   7744  C22 POPE3 107     101.907  91.282  62.318  1.00  0.00           C
ATOM   7747  C3  POPE3 107     105.177  88.422  63.218  1.00  0.00           C
ATOM   7750  O31 POPE3 107     104.277  87.872  62.238  1.00  0.00           O
ATOM   7751  C31 POPE3 107     104.477  88.232  60.978  1.00  0.00           C
ATOM   7752  O32 POPE3 107     105.457  88.832  60.558  1.00  0.00           O
ATOM   7753  C32 POPE3 107     103.177  87.932  60.228  1.00  0.00           C
ATOM   7756  C23 POPE3 107     100.387  91.172  62.538  1.00  0.00           C
ATOM   7759  C24 POPE3 107      99.747  91.812  61.308  1.00  0.00           C
ATOM   7762  C25 POPE3 107      98.217  91.822  61.258  1.00  0.00           C
ATOM   7765  C26 POPE3 107      97.787  92.432  59.918  1.00  0.00           C
ATOM   7768  C27 POPE3 107      96.497  93.242  59.988  1.00  0.00           C
ATOM   7771  C28 POPE3 107      96.197  93.872  58.618  1.00  0.00           C
ATOM   7774  C29 POPE3 107      94.977  94.762  58.648  1.00  0.00           C
ATOM   7776 0C21 POPE3 107      94.217  95.072  57.588  1.00  0.00           C
ATOM   7778 1C21 POPE3 107      94.427  94.622  56.168  1.00  0.00           C
ATOM   7781 2C21 POPE3 107      93.107  94.132  55.548  1.00  0.00           C
ATOM   7784 3C21 POPE3 107      93.257  93.702  54.078  1.00  0.00           C
ATOM   7787 4C21 POPE3 107      91.897  93.372  53.468  1.00  0.00           C
ATOM   7790 5C21 POPE3 107      91.997  92.762  52.058  1.00  0.00           C
ATOM   7793 6C21 POPE3 107      90.607  92.462  51.498  1.00  0.00           C
ATOM   7796 7C21 POPE3 107      90.637  91.632  50.218  1.00  0.00           C
ATOM   7799 8C21 POPE3 107      89.237  91.212  49.758  1.00  0.00           C
ATOM   7803  C33 POPE3 107     103.117  88.502  58.788  1.00  0.00           C
ATOM   7806  C34 POPE3 107     101.677  88.882  58.408  1.00  0.00           C
ATOM   7809  C35 POPE3 107     101.537  89.322  56.948  1.00  0.00           C
ATOM   7812  C36 POPE3 107     101.417  88.142  55.978  1.00  0.00           C
ATOM   7815  C37 POPE3 107     101.557  88.622  54.528  1.00  0.00           C
ATOM   7818  C38 POPE3 107     101.607  87.492  53.498  1.00  0.00           C
ATOM   7821  C39 POPE3 107     100.327  87.342  52.668  1.00  0.00           C
ATOM   7824 0C31 POPE3 107     100.637  86.782  51.268  1.00  0.00           C
ATOM   7827 1C31 POPE3 107      99.387  86.522  50.418  1.00  0.00           C
ATOM   7830 2C31 POPE3 107      99.757  86.022  49.008  1.00  0.00           C
ATOM   7833 3C31 POPE3 107     100.107  87.152  48.028  1.00  0.00           C
ATOM   7836 4C31 POPE3 107      98.877  87.852  47.428  1.00  0.00           C
ATOM   7839 5C31 POPE3 107      99.237  88.772  46.258  1.00  0.00           C
ATOM   7842 6C31 POPE3 107      98.027  89.382  45.558  1.00  0.00           C
ATOM   7846  NH3 POPE4 108     109.327  33.992  67.528  1.00  0.00           N
ATOM   7850  C12 POPE4 108     109.307  32.572  68.038  1.00  0.00           C
ATOM   7853  C11 POPE4 108     110.727  31.992  68.028  1.00  0.00           C
ATOM   7856  P   POPE4 108     111.897  29.672  68.248  1.00  0.00           P
ATOM   7857  O13 POPE4 108     112.967  30.402  67.538  1.00  0.00           O
ATOM   7858  O14 POPE4 108     112.287  29.012  69.508  1.00  0.00           O
ATOM   7859  O11 POPE4 108     111.187  28.662  67.258  1.00  0.00           O
ATOM   7860  O12 POPE4 108     110.717  30.682  68.588  1.00  0.00           O
ATOM   7861  C1  POPE4 108     110.687  29.152  66.008  1.00  0.00           C
ATOM   7864  C2  POPE4 108     110.227  27.962  65.118  1.00  0.00           C
ATOM   7866  O21 POPE4 108     110.197  28.352  63.728  1.00  0.00           O
ATOM   7867  C21 POPE4 108     111.337  28.222  63.058  1.00  0.00           C
ATOM   7868  O22 POPE4 108     112.437  28.052  63.548  1.00  0.00           O
ATOM   7869  C22 POPE4 108     111.007  28.152  61.568  1.00  0.00           C
ATOM   7872  C3  POPE4 108     108.827  27.392  65.508  1.00  0.00           C
ATOM   7875  O31 POPE4 108     108.497  26.322  64.598  1.00  0.00           O
ATOM   7876  C31 POPE4 108     107.297  26.322  64.038  1.00  0.00           C
ATOM   7877  O32 POPE4 108     106.257  26.682  64.568  1.00  0.00           O
ATOM   7878  C32 POPE4 108     107.417  25.742  62.628  1.00  0.00           C
ATOM   7881  C23 POPE4 108     112.107  27.552  60.658  1.00  0.00           C
ATOM   7884  C24 POPE4 108     111.517  27.032  59.348  1.00  0.00           C
ATOM   7887  C25 POPE4 108     112.417  27.212  58.118  1.00  0.00           C
ATOM   7890  C26 POPE4 108     112.657  28.692  57.748  1.00  0.00           C
ATOM   7893  C27 POPE4 108     112.867  28.882  56.238  1.00  0.00           C
ATOM   7896  C28 POPE4 108     113.497  30.232  55.848  1.00  0.00           C
ATOM   7899  C29 POPE4 108     114.957  30.332  56.238  1.00  0.00           C
ATOM   7901 0C21 POPE4 108     116.007  30.572  55.428  1.00  0.00           C
ATOM   7903 1C21 POPE4 108     115.967  30.852  53.948  1.00  0.00           C
ATOM   7906 2C21 POPE4 108     116.437  29.672  53.058  1.00  0.00           C
ATOM   7909 3C21 POPE4 108     117.827  29.862  52.418  1.00  0.00           C
ATOM   7912 4C21 POPE4 108     117.927  29.132  51.068  1.00  0.00           C
ATOM   7915 5C21 POPE4 108     119.207  29.442  50.288  1.00  0.00           C
ATOM   7918 6C21 POPE4 108     120.447  28.692  50.808  1.00  0.00           C
ATOM   7921 7C21 POPE4 108     121.267  28.072  49.668  1.00  0.00           C
ATOM   7924 8C21 POPE4 108     122.517  27.332  50.138  1.00  0.00           C
ATOM   7928  C33 POPE4 108     106.447  26.362  61.598  1.00  0.00           C
ATOM   7931  C34 POPE4 108     106.477  25.632  60.238  1.00  0.00           C
ATOM   7934  C35 POPE4 108     105.687  26.312  59.108  1.00  0.00           C
ATOM   7937  C36 POPE4 108     106.377  27.552  58.508  1.00  0.00           C
ATOM   7940  C37 POPE4 108     105.467  28.332  57.538  1.00  0.00           C
ATOM   7943  C38 POPE4 108     106.177  29.552  56.918  1.00  0.00           C
ATOM   7946  C39 POPE4 108     105.227  30.602  56.328  1.00  0.00           C
ATOM   7949 0C31 POPE4 108     104.707  30.292  54.918  1.00  0.00           C
ATOM   7952 1C31 POPE4 108     103.817  31.432  54.388  1.00  0.00           C
ATOM   7955 2C31 POPE4 108     103.467  31.322  52.898  1.00  0.00           C
ATOM   7958 3C31 POPE4 108     104.607  31.752  51.978  1.00  0.00           C
ATOM   7961 4C31 POPE4 108     104.227  31.692  50.488  1.00  0.00           C
ATOM   7964 5C31 POPE4 108     105.337  32.242  49.578  1.00  0.00           C
ATOM   7967 6C31 POPE4 108     104.987  32.182  48.088  1.00  0.00           C
ATOM   7971  NH3 POPE5 109      23.027  10.602  68.938  1.00  0.00           N
ATOM   7975  C12 POPE5 109      23.317  11.722  67.978  1.00  0.00           C
ATOM   7978  C11 POPE5 109      22.187  12.752  67.998  1.00  0.00           C
ATOM   7981  P   POPE5 109      21.417  14.992  67.008  1.00  0.00           P
ATOM   7982  O13 POPE5 109      20.187  14.512  67.638  1.00  0.00           O
ATOM   7983  O14 POPE5 109      21.947  16.322  67.408  1.00  0.00           O
ATOM   7984  O11 POPE5 109      21.347  14.972  65.408  1.00  0.00           O
ATOM   7985  O12 POPE5 109      22.587  13.952  67.318  1.00  0.00           O
ATOM   7986  C1  POPE5 109      22.327  15.762  64.698  1.00  0.00           C
ATOM   7989  C2  POPE5 109      22.127  15.772  63.158  1.00  0.00           C
ATOM   7991  O21 POPE5 109      23.167  16.572  62.558  1.00  0.00           O
ATOM   7992  C21 POPE5 109      22.977  17.842  62.218  1.00  0.00           C
ATOM   7993  O22 POPE5 109      22.257  18.642  62.798  1.00  0.00           O
ATOM   7994  C22 POPE5 109      23.837  18.092  60.968  1.00  0.00           C
ATOM   7997  C3  POPE5 109      20.677  16.092  62.698  1.00  0.00           C
ATOM   8000  O31 POPE5 109      20.537  16.612  61.368  1.00  0.00           O
ATOM   8001  C31 POPE5 109      20.757  15.972  60.208  1.00  0.00           C
ATOM   8002  O32 POPE5 109      20.607  16.522  59.128  1.00  0.00           O
ATOM   8003  C32 POPE5 109      21.297  14.542  60.288  1.00  0.00           C
ATOM   8006  C23 POPE5 109      23.227  18.932  59.808  1.00  0.00           C
ATOM   8009  C24 POPE5 109      23.727  18.422  58.448  1.00  0.00           C
ATOM   8012  C25 POPE5 109      24.177  19.492  57.428  1.00  0.00           C
ATOM   8015  C26 POPE5 109      23.267  20.692  57.178  1.00  0.00           C
ATOM   8018  C27 POPE5 109      23.887  21.632  56.118  1.00  0.00           C
ATOM   8021  C28 POPE5 109      23.327  23.072  56.128  1.00  0.00           C
ATOM   8024  C29 POPE5 109      21.877  23.162  55.728  1.00  0.00           C
ATOM   8026 0C21 POPE5 109      21.337  24.102  54.928  1.00  0.00           C
ATOM   8028 1C21 POPE5 109      22.077  25.222  54.248  1.00  0.00           C
ATOM   8031 2C21 POPE5 109      21.277  25.932  53.128  1.00  0.00           C
ATOM   8034 3C21 POPE5 109      20.837  24.992  51.998  1.00  0.00           C
ATOM   8037 4C21 POPE5 109      20.687  25.632  50.608  1.00  0.00           C
ATOM   8040 5C21 POPE5 109      19.407  26.472  50.428  1.00  0.00           C
ATOM   8043 6C21 POPE5 109      18.967  26.552  48.958  1.00  0.00           C
ATOM   8046 7C21 POPE5 109      17.667  27.342  48.758  1.00  0.00           C
ATOM   8049 8C21 POPE5 109      17.097  27.212  47.338  1.00  0.00           C
ATOM   8053  C33 POPE5 109      22.827  14.492  60.038  1.00  0.00           C
ATOM   8056  C34 POPE5 109      23.397  13.102  59.718  1.00  0.00           C
ATOM   8059  C35 POPE5 109      23.537  12.902  58.218  1.00  0.00           C
ATOM   8062  C36 POPE5 109      24.497  11.802  57.768  1.00  0.00           C
ATOM   8065  C37 POPE5 109      24.777  11.962  56.268  1.00  0.00           C
ATOM   8068  C38 POPE5 109      25.747  10.932  55.678  1.00  0.00           C
ATOM   8071  C39 POPE5 109      26.177  11.282  54.248  1.00  0.00           C
ATOM   8074 0C31 POPE5 109      27.007  12.572  54.168  1.00  0.00           C
ATOM   8077 1C31 POPE5 109      27.717  12.742  52.818  1.00  0.00           C
ATOM   8080 2C31 POPE5 109      28.687  13.932  52.828  1.00  0.00           C
ATOM   8083 3C31 POPE5 109      29.397  14.122  51.478  1.00  0.00           C
ATOM   8086 4C31 POPE5 109      28.497  14.742  50.398  1.00  0.00           C
ATOM   8089 5C31 POPE5 109      28.707  16.262  50.248  1.00  0.00           C
ATOM   8092 6C31 POPE5 109      27.807  16.902  49.198  1.00  0.00           C
ATOM   8096  NH3 POPE6 110      54.977  98.822  26.488  1.00  0.00           N
ATOM   8100  C12 POPE6 110      54.567  99.452  25.178  1.00  0.00           C
ATOM   8103  C11 POPE6 110      53.587 100.622  25.348  1.00  0.00           C
ATOM   8106  P   POPE6 110      52.107 102.112  23.698  1.00  0.00           P
ATOM   8107  O13 POPE6 110      52.527 103.532  23.838  1.00  0.00           O
ATOM   8108  O14 POPE6 110      51.617 101.752  22.338  1.00  0.00           O
ATOM   8109  O11 POPE6 110      51.027 101.752  24.798  1.00  0.00           O
ATOM   8110  O12 POPE6 110      53.367 101.232  24.068  1.00  0.00           O
ATOM   8111  C1  POPE6 110      50.477 102.672  25.738  1.00  0.00           C
ATOM   8114  C2  POPE6 110      51.357 102.902  27.008  1.00  0.00           C
ATOM   8116  O21 POPE6 110      50.487 103.072  28.138  1.00  0.00           O
ATOM   8117  C21 POPE6 110      50.997 102.722  29.308  1.00  0.00           C
ATOM   8118  O22 POPE6 110      51.957 102.002  29.488  1.00  0.00           O
ATOM   8119  C22 POPE6 110      50.227 103.502  30.388  1.00  0.00           C
ATOM   8122  C3  POPE6 110      52.267 104.172  26.858  1.00  0.00           C
ATOM   8125  O31 POPE6 110      52.047 105.152  27.888  1.00  0.00           O
ATOM   8126  C31 POPE6 110      51.167 106.122  27.628  1.00  0.00           C
ATOM   8127  O32 POPE6 110      50.657 106.322  26.538  1.00  0.00           O
ATOM   8128  C32 POPE6 110      50.997 106.962  28.898  1.00  0.00           C
ATOM   8131  C23 POPE6 110      50.047 102.752  31.728  1.00  0.00           C
ATOM   8134  C24 POPE6 110      48.867 103.372  32.508  1.00  0.00           C
ATOM   8137  C25 POPE6 110      48.827 103.062  34.018  1.00  0.00           C
ATOM   8140  C26 POPE6 110      50.057 103.562  34.778  1.00  0.00           C
ATOM   8143  C27 POPE6 110      49.917 103.542  36.308  1.00  0.00           C
ATOM   8146  C28 POPE6 110      51.307 103.782  36.938  1.00  0.00           C
ATOM   8149  C29 POPE6 110      51.497 104.072  38.408  1.00  0.00           C
ATOM   8151 0C21 POPE6 110      51.017 103.432  39.488  1.00  0.00           C
ATOM   8153 1C21 POPE6 110      50.117 102.222  39.508  1.00  0.00           C
ATOM   8156 2C21 POPE6 110      48.697 102.602  39.958  1.00  0.00           C
ATOM   8159 3C21 POPE6 110      48.517 102.662  41.478  1.00  0.00           C
ATOM   8162 4C21 POPE6 110      47.157 103.232  41.888  1.00  0.00           C
ATOM   8165 5C21 POPE6 110      47.087 103.592  43.378  1.00  0.00           C
ATOM   8168 6C21 POPE6 110      46.497 104.992  43.608  1.00  0.00           C
ATOM   8171 7C21 POPE6 110      46.227 105.292  45.088  1.00  0.00           C
ATOM   8174 8C21 POPE6 110      45.777 106.732  45.348  1.00  0.00           C
ATOM   8178  C33 POPE6 110      49.547 107.152  29.388  1.00  0.00           C
ATOM   8181  C34 POPE6 110      49.517 107.702  30.818  1.00  0.00           C
ATOM   8184  C35 POPE6 110      48.187 108.352  31.218  1.00  0.00           C
ATOM   8187  C36 POPE6 110      48.277 109.882  31.218  1.00  0.00           C
ATOM   8190  C37 POPE6 110      46.957 110.572  31.608  1.00  0.00           C
ATOM   8193  C38 POPE6 110      46.957 112.092  31.428  1.00  0.00           C
ATOM   8196  C39 POPE6 110      48.137 112.812  32.098  1.00  0.00           C
ATOM   8199 0C31 POPE6 110      47.897 114.322  32.138  1.00  0.00           C
ATOM   8202 1C31 POPE6 110      49.137 115.152  32.448  1.00  0.00           C
ATOM   8205 2C31 POPE6 110      48.897 116.662  32.308  1.00  0.00           C
ATOM   8208 3C31 POPE6 110      50.167 117.412  31.888  1.00  0.00           C
ATOM   8211 4C31 POPE6 110      51.267 117.432  32.958  1.00  0.00           C
ATOM   8214 5C31 POPE6 110      52.637 117.722  32.328  1.00  0.00           C
ATOM   8217 6C31 POPE6 110      53.757 117.902  33.348  1.00  0.00           C
ATOM   8221  NH3 POPE7 111      60.707  42.132  68.778  1.00  0.00           N
ATOM   8225  C12 POPE7 111      60.867  43.272  69.748  1.00  0.00           C
ATOM   8228  C11 POPE7 111      61.987  44.262  69.388  1.00  0.00           C
ATOM   8231  P   POPE7 111      60.937  46.692  69.638  1.00  0.00           P
ATOM   8232  O13 POPE7 111      61.807  47.742  69.108  1.00  0.00           O
ATOM   8233  O14 POPE7 111      59.917  47.052  70.658  1.00  0.00           O
ATOM   8234  O11 POPE7 111      60.157  46.042  68.418  1.00  0.00           O
ATOM   8235  O12 POPE7 111      61.787  45.452  70.148  1.00  0.00           O
ATOM   8236  C1  POPE7 111      59.577  46.952  67.478  1.00  0.00           C
ATOM   8239  C2  POPE7 111      60.567  47.322  66.328  1.00  0.00           C
ATOM   8241  O21 POPE7 111      59.967  47.972  65.188  1.00  0.00           O
ATOM   8242  C21 POPE7 111      59.007  47.402  64.478  1.00  0.00           C
ATOM   8243  O22 POPE7 111      58.447  46.342  64.718  1.00  0.00           O
ATOM   8244  C22 POPE7 111      58.747  48.292  63.238  1.00  0.00           C
ATOM   8247  C3  POPE7 111      61.417  46.082  65.928  1.00  0.00           C
ATOM   8250  O31 POPE7 111      62.107  46.252  64.668  1.00  0.00           O
ATOM   8251  C31 POPE7 111      63.217  47.002  64.738  1.00  0.00           C
ATOM   8252  O32 POPE7 111      63.767  47.342  65.768  1.00  0.00           O
ATOM   8253  C32 POPE7 111      63.577  47.442  63.318  1.00  0.00           C
ATOM   8256  C23 POPE7 111      57.527  47.932  62.348  1.00  0.00           C
ATOM   8259  C24 POPE7 111      57.707  48.292  60.848  1.00  0.00           C
ATOM   8262  C25 POPE7 111      56.417  48.722  60.128  1.00  0.00           C
ATOM   8265  C26 POPE7 111      56.447  48.672  58.588  1.00  0.00           C
ATOM   8268  C27 POPE7 111      55.387  49.592  57.948  1.00  0.00           C
ATOM   8271  C28 POPE7 111      54.617  49.032  56.718  1.00  0.00           C
ATOM   8274  C29 POPE7 111      55.437  48.742  55.488  1.00  0.00           C
ATOM   8276 0C21 POPE7 111      55.157  49.082  54.208  1.00  0.00           C
ATOM   8278 1C21 POPE7 111      53.987  49.862  53.658  1.00  0.00           C
ATOM   8281 2C21 POPE7 111      54.337  50.892  52.548  1.00  0.00           C
ATOM   8284 3C21 POPE7 111      54.847  50.312  51.208  1.00  0.00           C
ATOM   8287 4C21 POPE7 111      54.727  51.332  50.058  1.00  0.00           C
ATOM   8290 5C21 POPE7 111      55.917  51.362  49.088  1.00  0.00           C
ATOM   8293 6C21 POPE7 111      57.167  52.062  49.648  1.00  0.00           C
ATOM   8296 7C21 POPE7 111      57.997  52.722  48.538  1.00  0.00           C
ATOM   8299 8C21 POPE7 111      59.207  53.522  49.018  1.00  0.00           C
ATOM   8303  C33 POPE7 111      62.837  48.752  62.978  1.00  0.00           C
ATOM   8306  C34 POPE7 111      62.557  48.982  61.488  1.00  0.00           C
ATOM   8309  C35 POPE7 111      63.697  49.702  60.748  1.00  0.00           C
ATOM   8312  C36 POPE7 111      63.597  51.232  60.758  1.00  0.00           C
ATOM   8315  C37 POPE7 111      64.497  51.912  59.728  1.00  0.00           C
ATOM   8318  C38 POPE7 111      63.987  53.302  59.338  1.00  0.00           C
ATOM   8321  C39 POPE7 111      64.917  54.032  58.348  1.00  0.00           C
ATOM   8324 0C31 POPE7 111      65.277  53.202  57.108  1.00  0.00           C
ATOM   8327 1C31 POPE7 111      66.217  53.942  56.148  1.00  0.00           C
ATOM   8330 2C31 POPE7 111      66.717  53.052  54.998  1.00  0.00           C
ATOM   8333 3C31 POPE7 111      65.677  52.812  53.898  1.00  0.00           C
ATOM   8336 4C31 POPE7 111      65.447  54.042  53.008  1.00  0.00           C
ATOM   8339 5C31 POPE7 111      64.447  53.762  51.878  1.00  0.00           C
ATOM   8342 6C31 POPE7 111      64.367  54.912  50.878  1.00  0.00           C
ATOM   8346  NH3 POPE8 112      36.507 124.732  18.458  1.00  0.00           N
ATOM   8350  C12 POPE8 112      36.717 125.382  19.798  1.00  0.00           C
ATOM   8353  C11 POPE8 112      36.247 126.832  19.728  1.00  0.00           C
ATOM   8356  P   POPE8 112      35.957 128.892  21.228  1.00  0.00           P
ATOM   8357  O13 POPE8 112      36.827 129.936  20.648  1.00  0.00           O
ATOM   8358  O14 POPE8 112      34.547 128.892  20.798  1.00  0.00           O
ATOM   8359  O11 POPE8 112      36.017 128.972  22.818  1.00  0.00           O
ATOM   8360  O12 POPE8 112      36.617 127.472  20.948  1.00  0.00           O
ATOM   8361  C1  POPE8 112      37.147 129.496  23.508  1.00  0.00           C
ATOM   8364  C2  POPE8 112      38.267 128.432  23.678  1.00  0.00           C
ATOM   8366  O21 POPE8 112      38.637 128.392  25.068  1.00  0.00           O
ATOM   8367  C21 POPE8 112      39.137 127.242  25.508  1.00  0.00           C
ATOM   8368  O22 POPE8 112      39.727 126.412  24.838  1.00  0.00           O
ATOM   8369  C22 POPE8 112      38.697 127.052  26.958  1.00  0.00           C
ATOM   8372  C3  POPE8 112      39.417 128.732  22.678  1.00  0.00           C
ATOM   8375  O31 POPE8 112      40.667 128.132  23.088  1.00  0.00           O
ATOM   8376  C31 POPE8 112      41.707 128.922  22.908  1.00  0.00           C
ATOM   8377  O32 POPE8 112      41.987 129.476  21.868  1.00  0.00           O
ATOM   8378  C32 POPE8 112      42.317 129.206  24.268  1.00  0.00           C
ATOM   8381  C23 POPE8 112      39.637 126.162  27.808  1.00  0.00           C
ATOM   8384  C24 POPE8 112      38.897 125.492  28.978  1.00  0.00           C
ATOM   8387  C25 POPE8 112      39.647 125.492  30.318  1.00  0.00           C
ATOM   8390  C26 POPE8 112      40.957 124.702  30.388  1.00  0.00           C
ATOM   8393  C27 POPE8 112      41.217 124.212  31.818  1.00  0.00           C
ATOM   8396  C28 POPE8 112      42.627 123.622  32.038  1.00  0.00           C
ATOM   8399  C29 POPE8 112      43.697 124.662  32.228  1.00  0.00           C
ATOM   8401 0C21 POPE8 112      43.977 125.302  33.378  1.00  0.00           C
ATOM   8403 1C21 POPE8 112      43.237 125.152  34.688  1.00  0.00           C
ATOM   8406 2C21 POPE8 112      42.727 126.512  35.218  1.00  0.00           C
ATOM   8409 3C21 POPE8 112      41.777 126.392  36.428  1.00  0.00           C
ATOM   8412 4C21 POPE8 112      41.267 127.772  36.868  1.00  0.00           C
ATOM   8415 5C21 POPE8 112      40.237 127.762  38.008  1.00  0.00           C
ATOM   8418 6C21 POPE8 112      40.827 127.452  39.398  1.00  0.00           C
ATOM   8421 7C21 POPE8 112      39.897 127.922  40.538  1.00  0.00           C
ATOM   8424 8C21 POPE8 112      40.507 127.792  41.928  1.00  0.00           C
ATOM   8428  C33 POPE8 112      42.077 130.686  24.618  1.00  0.00           C
ATOM   8431  C34 POPE8 112      41.997 130.916  26.138  1.00  0.00           C
ATOM   8434  C35 POPE8 112      43.327 130.676  26.858  1.00  0.00           C
ATOM   8437  C36 POPE8 112      44.327 131.816  26.678  1.00  0.00           C
ATOM   8440  C37 POPE8 112      45.487 131.776  27.678  1.00  0.00           C
ATOM   8443  C38 POPE8 112      46.347 133.046  27.658  1.00  0.00           C
ATOM   8446  C39 POPE8 112      47.497 133.066  28.678  1.00  0.00           C
ATOM   8449 0C31 POPE8 112      47.077 132.836  30.138  1.00  0.00           C
ATOM   8452 1C31 POPE8 112      48.267 132.976  31.088  1.00  0.00           C
ATOM   8455 2C31 POPE8 112      47.937 132.596  32.538  1.00  0.00           C
ATOM   8458 3C31 POPE8 112      49.187 132.556  33.418  1.00  0.00           C
ATOM   8461 4C31 POPE8 112      48.887 132.086  34.858  1.00  0.00           C
ATOM   8464 5C31 POPE8 112      50.167 131.876  35.678  1.00  0.00           C
ATOM   8467 6C31 POPE8 112      49.917 131.416  37.118  1.00  0.00           C
ATOM   8471  NH3 POPE9 113      12.797  20.022  66.648  1.00  0.00           N
ATOM   8475  C12 POPE9 113      14.257  19.702  66.788  1.00  0.00           C
ATOM   8478  C11 POPE9 113      14.437  18.282  67.328  1.00  0.00           C
ATOM   8481  P   POPE9 113      16.677  17.522  66.248  1.00  0.00           P
ATOM   8482  O13 POPE9 113      16.607  16.062  66.048  1.00  0.00           O
ATOM   8483  O14 POPE9 113      17.977  18.242  66.268  1.00  0.00           O
ATOM   8484  O11 POPE9 113      15.887  18.142  65.028  1.00  0.00           O
ATOM   8485  O12 POPE9 113      15.807  17.972  67.468  1.00  0.00           O
ATOM   8486  C1  POPE9 113      16.187  17.672  63.728  1.00  0.00           C
ATOM   8489  C2  POPE9 113      15.097  16.692  63.218  1.00  0.00           C
ATOM   8491  O21 POPE9 113      15.327  16.462  61.818  1.00  0.00           O
ATOM   8492  C21 POPE9 113      15.087  17.442  60.968  1.00  0.00           C
ATOM   8493  O22 POPE9 113      14.577  18.522  61.218  1.00  0.00           O
ATOM   8494  C22 POPE9 113      15.687  17.052  59.608  1.00  0.00           C
ATOM   8497  C3  POPE9 113      13.657  17.162  63.578  1.00  0.00           C
ATOM   8500  O31 POPE9 113      12.727  16.712  62.578  1.00  0.00           O
ATOM   8501  C31 POPE9 113      11.697  17.532  62.368  1.00  0.00           C
ATOM   8502  O32 POPE9 113      11.267  18.342  63.158  1.00  0.00           O
ATOM   8503  C32 POPE9 113      11.407  17.472  60.858  1.00  0.00           C
ATOM   8506  C23 POPE9 113      15.647  18.192  58.568  1.00  0.00           C
ATOM   8509  C24 POPE9 113      16.547  17.942  57.348  1.00  0.00           C
ATOM   8512  C25 POPE9 113      16.837  19.192  56.508  1.00  0.00           C
ATOM   8515  C26 POPE9 113      17.867  18.902  55.408  1.00  0.00           C
ATOM   8518  C27 POPE9 113      18.237  20.132  54.558  1.00  0.00           C
ATOM   8521  C28 POPE9 113      19.287  19.872  53.468  1.00  0.00           C
ATOM   8524  C29 POPE9 113      19.707  21.202  52.908  1.00  0.00           C
ATOM   8526 0C21 POPE9 113      19.457  21.692  51.678  1.00  0.00           C
ATOM   8528 1C21 POPE9 113      18.767  21.072  50.498  1.00  0.00           C
ATOM   8531 2C21 POPE9 113      19.527  21.532  49.238  1.00  0.00           C
ATOM   8534 3C21 POPE9 113      18.757  21.402  47.918  1.00  0.00           C
ATOM   8537 4C21 POPE9 113      19.597  21.882  46.718  1.00  0.00           C
ATOM   8540 5C21 POPE9 113      19.847  23.402  46.708  1.00  0.00           C
ATOM   8543 6C21 POPE9 113      20.897  23.842  45.668  1.00  0.00           C
ATOM   8546 7C21 POPE9 113      21.137  25.352  45.718  1.00  0.00           C
ATOM   8549 8C21 POPE9 113      22.257  25.842  44.788  1.00  0.00           C
ATOM   8553  C33 POPE9 113       9.957  17.232  60.408  1.00  0.00           C
ATOM   8556  C34 POPE9 113       9.787  17.442  58.888  1.00  0.00           C
ATOM   8559  C35 POPE9 113      10.937  16.862  58.048  1.00  0.00           C
ATOM   8562  C36 POPE9 113      10.797  16.992  56.518  1.00  0.00           C
ATOM   8565  C37 POPE9 113      12.157  16.782  55.818  1.00  0.00           C
ATOM   8568  C38 POPE9 113      12.067  16.112  54.448  1.00  0.00           C
ATOM   8571  C39 POPE9 113      13.427  15.552  53.978  1.00  0.00           C
ATOM   8574 0C31 POPE9 113      14.197  16.462  53.018  1.00  0.00           C
ATOM   8577 1C31 POPE9 113      15.697  16.532  53.338  1.00  0.00           C
ATOM   8580 2C31 POPE9 113      16.517  17.172  52.208  1.00  0.00           C
ATOM   8583 3C31 POPE9 113      16.887  16.182  51.078  1.00  0.00           C
ATOM   8586 4C31 POPE9 113      18.347  15.712  51.108  1.00  0.00           C
ATOM   8589 5C31 POPE9 113      18.667  14.732  49.978  1.00  0.00           C
ATOM   8592 6C31 POPE9 113      20.167  14.482  49.808  1.00  0.00           C
ATOM   8596  NH3 POPE  114      27.407  16.502  67.998  1.00  0.00           N
ATOM   8600  C12 POPE  114      27.747  17.952  68.208  1.00  0.00           C
ATOM   8603  C11 POPE  114      29.167  18.272  67.688  1.00  0.00           C
ATOM   8606  P   POPE  114      30.827  20.242  67.298  1.00  0.00           P
ATOM   8607  O13 POPE  114      30.757  21.652  66.888  1.00  0.00           O
ATOM   8608  O14 POPE  114      31.857  19.912  68.318  1.00  0.00           O
ATOM   8609  O11 POPE  114      31.137  19.322  66.028  1.00  0.00           O
ATOM   8610  O12 POPE  114      29.427  19.662  67.808  1.00  0.00           O
ATOM   8611  C1  POPE  114      31.057  19.702  64.638  1.00  0.00           C
ATOM   8614  C2  POPE  114      30.357  18.582  63.788  1.00  0.00           C
ATOM   8616  O21 POPE  114      30.947  18.242  62.508  1.00  0.00           O
ATOM   8617  C21 POPE  114      31.337  19.142  61.618  1.00  0.00           C
ATOM   8618  O22 POPE  114      31.397  20.342  61.778  1.00  0.00           O
ATOM   8619  C22 POPE  114      31.557  18.392  60.288  1.00  0.00           C
ATOM   8622  C3  POPE  114      28.807  18.752  63.658  1.00  0.00           C
ATOM   8625  O31 POPE  114      28.237  17.852  62.688  1.00  0.00           O
ATOM   8626  C31 POPE  114      27.867  18.232  61.448  1.00  0.00           C
ATOM   8627  O32 POPE  114      27.457  17.442  60.608  1.00  0.00           O
ATOM   8628  C32 POPE  114      27.937  19.732  61.198  1.00  0.00           C
ATOM   8631  C23 POPE  114      32.427  19.152  59.268  1.00  0.00           C
ATOM   8634  C24 POPE  114      32.757  18.322  58.028  1.00  0.00           C
ATOM   8637  C25 POPE  114      33.697  19.062  57.068  1.00  0.00           C
ATOM   8640  C26 POPE  114      33.097  20.342  56.498  1.00  0.00           C
ATOM   8643  C27 POPE  114      33.867  20.832  55.268  1.00  0.00           C
ATOM   8646  C28 POPE  114      33.147  21.992  54.558  1.00  0.00           C
ATOM   8649  C29 POPE  114      33.167  23.272  55.348  1.00  0.00           C
ATOM   8651 0C21 POPE  114      32.947  24.482  54.808  1.00  0.00           C
ATOM   8653 1C21 POPE  114      32.617  24.692  53.358  1.00  0.00           C
ATOM   8656 2C21 POPE  114      32.057  26.092  53.058  1.00  0.00           C
ATOM   8659 3C21 POPE  114      31.937  26.322  51.548  1.00  0.00           C
ATOM   8662 4C21 POPE  114      31.307  27.672  51.168  1.00  0.00           C
ATOM   8665 5C21 POPE  114      29.797  27.642  50.898  1.00  0.00           C
ATOM   8668 6C21 POPE  114      29.417  26.632  49.798  1.00  0.00           C
ATOM   8671 7C21 POPE  114      28.017  26.822  49.208  1.00  0.00           C
ATOM   8674 8C21 POPE  114      27.607  25.652  48.318  1.00  0.00           C
ATOM   8678  C33 POPE  114      27.527  20.092  59.768  1.00  0.00           C
ATOM   8681  C34 POPE  114      27.827  21.562  59.488  1.00  0.00           C
ATOM   8684  C35 POPE  114      27.867  21.882  57.998  1.00  0.00           C
ATOM   8687  C36 POPE  114      29.157  21.392  57.338  1.00  0.00           C
ATOM   8690  C37 POPE  114      28.967  20.862  55.908  1.00  0.00           C
ATOM   8693  C38 POPE  114      28.947  21.952  54.838  1.00  0.00           C
ATOM   8696  C39 POPE  114      27.677  22.812  54.808  1.00  0.00           C
ATOM   8699 0C31 POPE  114      27.717  23.762  53.608  1.00  0.00           C
ATOM   8702 1C31 POPE  114      26.427  24.562  53.388  1.00  0.00           C
ATOM   8705 2C31 POPE  114      26.517  25.342  52.078  1.00  0.00           C
ATOM   8708 3C31 POPE  114      25.207  25.992  51.638  1.00  0.00           C
ATOM   8711 4C31 POPE  114      25.077  27.462  52.008  1.00  0.00           C
ATOM   8714 5C31 POPE  114      24.077  28.182  51.098  1.00  0.00           C
ATOM   8717 6C31 POPE  114      24.047  29.692  51.308  1.00  0.00           C
ATOM   8721  NH3 POPE  115       7.147  62.962  23.798  1.00  0.00           N
ATOM   8725  C12 POPE  115       7.657  64.302  23.298  1.00  0.00           C
ATOM   8728  C11 POPE  115       9.077  64.232  22.678  1.00  0.00           C
ATOM   8731  P   POPE  115      10.837  66.162  22.068  1.00  0.00           P
ATOM   8732  O13 POPE  115      11.787  65.112  22.498  1.00  0.00           O
ATOM   8733  O14 POPE  115      11.137  66.902  20.828  1.00  0.00           O
ATOM   8734  O11 POPE  115      10.677  67.202  23.238  1.00  0.00           O
ATOM   8735  O12 POPE  115       9.387  65.462  21.998  1.00  0.00           O
ATOM   8736  C1  POPE  115      10.437  66.852  24.608  1.00  0.00           C
ATOM   8739  C2  POPE  115       9.367  67.772  25.238  1.00  0.00           C
ATOM   8741  O21 POPE  115       8.927  67.202  26.488  1.00  0.00           O
ATOM   8742  C21 POPE  115       9.277  67.882  27.578  1.00  0.00           C
ATOM   8743  O22 POPE  115       9.887  68.932  27.598  1.00  0.00           O
ATOM   8744  C22 POPE  115       8.787  67.182  28.828  1.00  0.00           C
ATOM   8747  C3  POPE  115       8.157  68.052  24.288  1.00  0.00           C
ATOM   8750  O31 POPE  115       6.967  68.482  24.978  1.00  0.00           O
ATOM   8751  C31 POPE  115       7.047  69.692  25.538  1.00  0.00           C
ATOM   8752  O32 POPE  115       8.017  70.422  25.538  1.00  0.00           O
ATOM   8753  C32 POPE  115       5.717  70.002  26.238  1.00  0.00           C
ATOM   8756  C23 POPE  115       9.587  67.682  30.048  1.00  0.00           C
ATOM   8759  C24 POPE  115       9.127  67.042  31.368  1.00  0.00           C
ATOM   8762  C25 POPE  115       7.817  67.622  31.908  1.00  0.00           C
ATOM   8765  C26 POPE  115       6.837  66.542  32.378  1.00  0.00           C
ATOM   8768  C27 POPE  115       5.577  67.112  33.038  1.00  0.00           C
ATOM   8771  C28 POPE  115       4.547  66.042  33.418  1.00  0.00           C
ATOM   8774  C29 POPE  115       5.087  64.972  34.338  1.00  0.00           C
ATOM   8776 0C21 POPE  115       4.497  64.432  35.428  1.00  0.00           C
ATOM   8778 1C21 POPE  115       3.177  64.782  36.048  1.00  0.00           C
ATOM   8781 2C21 POPE  115       3.437  65.012  37.548  1.00  0.00           C
ATOM   8784 3C21 POPE  115       2.197  65.422  38.358  1.00  0.00           C
ATOM   8787 4C21 POPE  115       2.617  66.042  39.698  1.00  0.00           C
ATOM   8790 5C21 POPE  115       1.467  66.172  40.698  1.00  0.00           C
ATOM   8793 6C21 POPE  115       1.917  66.862  41.988  1.00  0.00           C
ATOM   8796 7C21 POPE  115       0.887  66.712  43.108  1.00  0.00           C
ATOM   8799 8C21 POPE  115       1.177  67.582  44.338  1.00  0.00           C
ATOM   8803  C33 POPE  115       5.787  69.832  27.768  1.00  0.00           C
ATOM   8806  C34 POPE  115       4.577  70.512  28.448  1.00  0.00           C
ATOM   8809  C35 POPE  115       4.567  70.472  29.988  1.00  0.00           C
ATOM   8812  C36 POPE  115       5.887  70.942  30.598  1.00  0.00           C
ATOM   8815  C37 POPE  115       5.927  70.892  32.128  1.00  0.00           C
ATOM   8818  C38 POPE  115       7.347  71.232  32.608  1.00  0.00           C
ATOM   8821  C39 POPE  115       7.497  71.242  34.128  1.00  0.00           C
ATOM   8824 0C31 POPE  115       6.947  72.532  34.738  1.00  0.00           C
ATOM   8827 1C31 POPE  115       6.807  72.462  36.258  1.00  0.00           C
ATOM   8830 2C31 POPE  115       5.997  73.652  36.798  1.00  0.00           C
ATOM   8833 3C31 POPE  115       6.857  74.882  37.108  1.00  0.00           C
ATOM   8836 4C31 POPE  115       5.987  76.132  37.348  1.00  0.00           C
ATOM   8839 5C31 POPE  115       6.497  77.022  38.488  1.00  0.00           C
ATOM   8842 6C31 POPE  115       5.507  78.142  38.838  1.00  0.00           C
ATOM   8846  NH3 POPE  116     109.767  90.562  22.848  1.00  0.00           N
ATOM   8850  C12 POPE  116     108.697  91.562  23.128  1.00  0.00           C
ATOM   8853  C11 POPE  116     109.267  92.982  22.888  1.00  0.00           C
ATOM   8856  P   POPE  116     107.017  94.232  23.258  1.00  0.00           P
ATOM   8857  O13 POPE  116     106.697  93.502  22.008  1.00  0.00           O
ATOM   8858  O14 POPE  116     106.657  95.662  23.348  1.00  0.00           O
ATOM   8859  O11 POPE  116     106.407  93.432  24.468  1.00  0.00           O
ATOM   8860  O12 POPE  116     108.537  94.022  23.558  1.00  0.00           O
ATOM   8861  C1  POPE  116     106.637  93.932  25.788  1.00  0.00           C
ATOM   8864  C2  POPE  116     107.987  93.412  26.378  1.00  0.00           C
ATOM   8866  O21 POPE  116     107.737  92.602  27.528  1.00  0.00           O
ATOM   8867  C21 POPE  116     107.157  93.272  28.508  1.00  0.00           C
ATOM   8868  O22 POPE  116     107.027  94.472  28.588  1.00  0.00           O
ATOM   8869  C22 POPE  116     106.567  92.272  29.468  1.00  0.00           C
ATOM   8872  C3  POPE  116     109.067  94.522  26.618  1.00  0.00           C
ATOM   8875  O31 POPE  116     110.037  94.032  27.568  1.00  0.00           O
ATOM   8876  C31 POPE  116     110.297  94.852  28.578  1.00  0.00           C
ATOM   8877  O32 POPE  116     109.977  96.022  28.658  1.00  0.00           O
ATOM   8878  C32 POPE  116     111.117  94.122  29.608  1.00  0.00           C
ATOM   8881  C23 POPE  116     105.727  92.932  30.568  1.00  0.00           C
ATOM   8884  C24 POPE  116     105.077  91.862  31.438  1.00  0.00           C
ATOM   8887  C25 POPE  116     106.087  91.112  32.308  1.00  0.00           C
ATOM   8890  C26 POPE  116     105.577  89.742  32.738  1.00  0.00           C
ATOM   8893  C27 POPE  116     106.537  89.022  33.688  1.00  0.00           C
ATOM   8896  C28 POPE  116     105.827  87.882  34.438  1.00  0.00           C
ATOM   8899  C29 POPE  116     106.697  87.332  35.528  1.00  0.00           C
ATOM   8901 0C21 POPE  116     106.817  87.842  36.768  1.00  0.00           C
ATOM   8903 1C21 POPE  116     106.117  89.072  37.298  1.00  0.00           C
ATOM   8906 2C21 POPE  116     107.107  90.092  37.898  1.00  0.00           C
ATOM   8909 3C21 POPE  116     107.687  89.642  39.248  1.00  0.00           C
ATOM   8912 4C21 POPE  116     108.697  90.622  39.868  1.00  0.00           C
ATOM   8915 5C21 POPE  116     110.117  90.462  39.298  1.00  0.00           C
ATOM   8918 6C21 POPE  116     111.187  91.032  40.238  1.00  0.00           C
ATOM   8921 7C21 POPE  116     112.607  90.522  39.938  1.00  0.00           C
ATOM   8924 8C21 POPE  116     113.637  91.042  40.928  1.00  0.00           C
ATOM   8928  C33 POPE  116     110.257  93.602  30.768  1.00  0.00           C
ATOM   8931  C34 POPE  116     111.177  92.942  31.798  1.00  0.00           C
ATOM   8934  C35 POPE  116     110.547  92.842  33.178  1.00  0.00           C
ATOM   8937  C36 POPE  116     111.617  92.452  34.198  1.00  0.00           C
ATOM   8940  C37 POPE  116     111.217  92.722  35.648  1.00  0.00           C
ATOM   8943  C38 POPE  116     112.417  92.572  36.588  1.00  0.00           C
ATOM   8946  C39 POPE  116     112.527  93.722  37.608  1.00  0.00           C
ATOM   8949 0C31 POPE  116     113.927  93.812  38.238  1.00  0.00           C
ATOM   8952 1C31 POPE  116     114.147  95.142  38.968  1.00  0.00           C
ATOM   8955 2C31 POPE  116     115.577  95.292  39.528  1.00  0.00           C
ATOM   8958 3C31 POPE  116     115.777  94.672  40.918  1.00  0.00           C
ATOM   8961 4C31 POPE  116     115.217  95.542  42.048  1.00  0.00           C
ATOM   8964 5C31 POPE  116     115.577  95.022  43.448  1.00  0.00           C
ATOM   8967 6C31 POPE  116     115.187  96.002  44.558  1.00  0.00           C
ATOM   8971  NH3 POPE  117      15.047  41.332  70.128  1.00  0.00           N
ATOM   8975  C12 POPE  117      14.647  40.592  68.868  1.00  0.00           C
ATOM   8978  C11 POPE  117      14.717  39.062  69.058  1.00  0.00           C
ATOM   8981  P   POPE  117      14.607  36.822  67.788  1.00  0.00           P
ATOM   8982  O13 POPE  117      15.687  36.432  68.728  1.00  0.00           O
ATOM   8983  O14 POPE  117      13.267  36.202  67.918  1.00  0.00           O
ATOM   8984  O11 POPE  117      15.127  36.562  66.338  1.00  0.00           O
ATOM   8985  O12 POPE  117      14.417  38.402  67.818  1.00  0.00           O
ATOM   8986  C1  POPE  117      15.827  37.522  65.548  1.00  0.00           C
ATOM   8989  C2  POPE  117      14.897  38.102  64.448  1.00  0.00           C
ATOM   8991  O21 POPE  117      15.577  39.002  63.568  1.00  0.00           O
ATOM   8992  C21 POPE  117      16.157  38.372  62.558  1.00  0.00           C
ATOM   8993  O22 POPE  117      16.637  37.262  62.608  1.00  0.00           O
ATOM   8994  C22 POPE  117      15.827  39.152  61.278  1.00  0.00           C
ATOM   8997  C3  POPE  117      13.697  38.892  65.018  1.00  0.00           C
ATOM   9000  O31 POPE  117      12.997  39.542  63.938  1.00  0.00           O
ATOM   9001  C31 POPE  117      12.517  40.732  64.268  1.00  0.00           C
ATOM   9002  O32 POPE  117      12.267  41.082  65.408  1.00  0.00           O
ATOM   9003  C32 POPE  117      12.357  41.612  63.038  1.00  0.00           C
ATOM   9006  C23 POPE  117      16.927  39.172  60.198  1.00  0.00           C
ATOM   9009  C24 POPE  117      16.367  39.562  58.818  1.00  0.00           C
ATOM   9012  C25 POPE  117      15.507  38.472  58.178  1.00  0.00           C
ATOM   9015  C26 POPE  117      15.077  38.802  56.738  1.00  0.00           C
ATOM   9018  C27 POPE  117      14.227  37.682  56.138  1.00  0.00           C
ATOM   9021  C28 POPE  117      13.777  37.952  54.688  1.00  0.00           C
ATOM   9024  C29 POPE  117      14.927  37.832  53.708  1.00  0.00           C
ATOM   9026 0C21 POPE  117      15.187  36.802  52.878  1.00  0.00           C
ATOM   9028 1C21 POPE  117      14.377  35.542  52.698  1.00  0.00           C
ATOM   9031 2C21 POPE  117      14.077  35.212  51.228  1.00  0.00           C
ATOM   9034 3C21 POPE  117      13.217  36.282  50.518  1.00  0.00           C
ATOM   9037 4C21 POPE  117      12.837  35.892  49.078  1.00  0.00           C
ATOM   9040 5C21 POPE  117      12.257  37.072  48.298  1.00  0.00           C
ATOM   9043 6C21 POPE  117      11.727  36.692  46.908  1.00  0.00           C
ATOM   9046 7C21 POPE  117      11.377  37.912  46.048  1.00  0.00           C
ATOM   9049 8C21 POPE  117      10.717  37.562  44.718  1.00  0.00           C
ATOM   9053  C33 POPE  117      10.877  41.732  62.618  1.00  0.00           C
ATOM   9056  C34 POPE  117      10.457  40.642  61.638  1.00  0.00           C
ATOM   9059  C35 POPE  117      10.907  40.922  60.198  1.00  0.00           C
ATOM   9062  C36 POPE  117       9.847  40.442  59.208  1.00  0.00           C
ATOM   9065  C37 POPE  117      10.337  40.332  57.768  1.00  0.00           C
ATOM   9068  C38 POPE  117       9.287  39.662  56.878  1.00  0.00           C
ATOM   9071  C39 POPE  117       9.727  39.542  55.418  1.00  0.00           C
ATOM   9074 0C31 POPE  117       9.487  40.852  54.658  1.00  0.00           C
ATOM   9077 1C31 POPE  117       9.917  40.792  53.188  1.00  0.00           C
ATOM   9080 2C31 POPE  117       9.907  42.182  52.538  1.00  0.00           C
ATOM   9083 3C31 POPE  117       8.517  42.832  52.528  1.00  0.00           C
ATOM   9086 4C31 POPE  117       8.537  44.282  52.018  1.00  0.00           C
ATOM   9089 5C31 POPE  117       7.127  44.862  51.868  1.00  0.00           C
ATOM   9092 6C31 POPE  117       7.107  46.292  51.338  1.00  0.00           C
ATOM   9096  NH3 POPE  118     123.427  41.102  68.768  1.00  0.00           N
ATOM   9100  C12 POPE  118     123.207  40.012  69.788  1.00  0.00           C
ATOM   9103  C11 POPE  118     123.047  38.612  69.168  1.00  0.00           C
ATOM   9106  P   POPE  118     123.077  36.082  69.998  1.00  0.00           P
ATOM   9107  O13 POPE  118     124.377  35.522  69.598  1.00  0.00           O
ATOM   9108  O14 POPE  118     122.467  35.502  71.218  1.00  0.00           O
ATOM   9109  O11 POPE  118     122.077  35.962  68.758  1.00  0.00           O
ATOM   9110  O12 POPE  118     123.197  37.652  70.198  1.00  0.00           O
ATOM   9111  C1  POPE  118     122.587  35.732  67.438  1.00  0.00           C
ATOM   9114  C2  POPE  118     121.427  35.762  66.408  1.00  0.00           C
ATOM   9116  O21 POPE  118     121.867  35.662  65.048  1.00  0.00           O
ATOM   9117  C21 POPE  118     122.287  34.512  64.578  1.00  0.00           C
ATOM   9118  O22 POPE  118     122.657  33.552  65.238  1.00  0.00           O
ATOM   9119  C22 POPE  118     122.197  34.572  63.048  1.00  0.00           C
ATOM   9122  C3  POPE  118     120.607  37.082  66.538  1.00  0.00           C
ATOM   9125  O31 POPE  118     119.687  37.262  65.428  1.00  0.00           O
ATOM   9126  C31 POPE  118     120.167  37.972  64.398  1.00  0.00           C
ATOM   9127  O32 POPE  118     121.137  38.702  64.448  1.00  0.00           O
ATOM   9128  C32 POPE  118     119.267  37.742  63.188  1.00  0.00           C
ATOM   9131  C23 POPE  118     120.807  34.082  62.578  1.00  0.00           C
ATOM   9134  C24 POPE  118     120.457  34.402  61.108  1.00  0.00           C
ATOM   9137  C25 POPE  118     121.427  33.812  60.078  1.00  0.00           C
ATOM   9140  C26 POPE  118     121.677  32.312  60.238  1.00  0.00           C
ATOM   9143  C27 POPE  118     122.487  31.772  59.058  1.00  0.00           C
ATOM   9146  C28 POPE  118     122.967  30.322  59.228  1.00  0.00           C
ATOM   9149  C29 POPE  118     123.677  29.932  57.958  1.00  0.00           C
ATOM   9151 0C21 POPE  118     124.447  28.872  57.708  1.00  0.00           C
ATOM   9153 1C21 POPE  118     124.837  27.762  58.658  1.00  0.00           C
ATOM   9156 2C21 POPE  118     126.297  27.302  58.438  1.00  0.00           C
ATOM   9159 3C21 POPE  118     127.337  28.352  58.868  1.00  0.00           C
ATOM   9162 4C21 POPE  118     128.151  28.922  57.698  1.00  0.00           C
ATOM   9165 5C21 POPE  118     129.231  27.962  57.178  1.00  0.00           C
ATOM   9168 6C21 POPE  118     130.001  28.532  55.988  1.00  0.00           C
ATOM   9171 7C21 POPE  118     131.111  27.592  55.498  1.00  0.00           C
ATOM   9174 8C21 POPE  118     131.841  28.112  54.248  1.00  0.00           C
ATOM   9178  C33 POPE  118     119.887  38.312  61.898  1.00  0.00           C
ATOM   9181  C34 POPE  118     119.637  39.822  61.758  1.00  0.00           C
ATOM   9184  C35 POPE  118     118.307  40.152  61.068  1.00  0.00           C
ATOM   9187  C36 POPE  118     118.327  39.762  59.578  1.00  0.00           C
ATOM   9190  C37 POPE  118     117.617  40.762  58.678  1.00  0.00           C
ATOM   9193  C38 POPE  118     118.007  40.602  57.208  1.00  0.00           C
ATOM   9196  C39 POPE  118     118.707  41.842  56.638  1.00  0.00           C
ATOM   9199 0C31 POPE  118     119.417  41.522  55.318  1.00  0.00           C
ATOM   9202 1C31 POPE  118     119.377  42.652  54.288  1.00  0.00           C
ATOM   9205 2C31 POPE  118     120.097  42.292  52.968  1.00  0.00           C
ATOM   9208 3C31 POPE  118     119.847  40.832  52.568  1.00  0.00           C
ATOM   9211 4C31 POPE  118     120.207  40.472  51.128  1.00  0.00           C
ATOM   9214 5C31 POPE  118     120.037  38.972  50.888  1.00  0.00           C
ATOM   9217 6C31 POPE  118     120.167  38.602  49.418  1.00  0.00           C
ATOM   9221  NH3 POPE  119     118.277  28.242  23.358  1.00  0.00           N
ATOM   9225  C12 POPE  119     119.657  28.822  23.488  1.00  0.00           C
ATOM   9228  C11 POPE  119     120.687  27.682  23.568  1.00  0.00           C
ATOM   9231  P   POPE  119     123.197  27.262  24.168  1.00  0.00           P
ATOM   9232  O13 POPE  119     122.867  25.872  23.838  1.00  0.00           O
ATOM   9233  O14 POPE  119     124.387  27.842  23.528  1.00  0.00           O
ATOM   9234  O11 POPE  119     123.357  27.412  25.738  1.00  0.00           O
ATOM   9235  O12 POPE  119     121.957  28.222  23.888  1.00  0.00           O
ATOM   9236  C1  POPE  119     122.487  26.642  26.568  1.00  0.00           C
ATOM   9239  C2  POPE  119     122.437  27.312  27.958  1.00  0.00           C
ATOM   9241  O21 POPE  119     121.997  26.402  28.978  1.00  0.00           O
ATOM   9242  C21 POPE  119     120.767  25.952  28.928  1.00  0.00           C
ATOM   9243  O22 POPE  119     119.937  26.172  28.068  1.00  0.00           O
ATOM   9244  C22 POPE  119     120.517  25.132  30.188  1.00  0.00           C
ATOM   9247  C3  POPE  119     121.617  28.632  27.848  1.00  0.00           C
ATOM   9250  O31 POPE  119     120.767  28.932  28.958  1.00  0.00           O
ATOM   9251  C31 POPE  119     121.357  29.342  30.058  1.00  0.00           C
ATOM   9252  O32 POPE  119     122.547  29.522  30.218  1.00  0.00           O
ATOM   9253  C32 POPE  119     120.257  29.742  31.038  1.00  0.00           C
ATOM   9256  C23 POPE  119     120.007  26.022  31.358  1.00  0.00           C
ATOM   9259  C24 POPE  119     119.817  25.212  32.638  1.00  0.00           C
ATOM   9262  C25 POPE  119     118.897  25.872  33.678  1.00  0.00           C
ATOM   9265  C26 POPE  119     117.957  24.842  34.298  1.00  0.00           C
ATOM   9268  C27 POPE  119     116.977  25.412  35.328  1.00  0.00           C
ATOM   9271  C28 POPE  119     115.847  24.412  35.628  1.00  0.00           C
ATOM   9274  C29 POPE  119     115.037  24.742  36.858  1.00  0.00           C
ATOM   9276 0C21 POPE  119     113.767  25.192  36.948  1.00  0.00           C
ATOM   9278 1C21 POPE  119     112.817  25.542  35.828  1.00  0.00           C
ATOM   9281 2C21 POPE  119     112.327  27.002  35.928  1.00  0.00           C
ATOM   9284 3C21 POPE  119     111.437  27.322  37.148  1.00  0.00           C
ATOM   9287 4C21 POPE  119     111.837  28.632  37.838  1.00  0.00           C
ATOM   9290 5C21 POPE  119     110.957  28.992  39.048  1.00  0.00           C
ATOM   9293 6C21 POPE  119     109.647  29.692  38.668  1.00  0.00           C
ATOM   9296 7C21 POPE  119     108.837  30.092  39.898  1.00  0.00           C
ATOM   9299 8C21 POPE  119     107.537  30.842  39.598  1.00  0.00           C
ATOM   9303  C33 POPE  119     120.777  29.792  32.478  1.00  0.00           C
ATOM   9306  C34 POPE  119     119.637  30.042  33.448  1.00  0.00           C
ATOM   9309  C35 POPE  119     120.027  29.722  34.888  1.00  0.00           C
ATOM   9312  C36 POPE  119     120.857  30.822  35.568  1.00  0.00           C
ATOM   9315  C37 POPE  119     121.137  30.412  37.018  1.00  0.00           C
ATOM   9318  C38 POPE  119     121.597  31.562  37.938  1.00  0.00           C
ATOM   9321  C39 POPE  119     121.667  31.142  39.418  1.00  0.00           C
ATOM   9324 0C31 POPE  119     120.377  30.472  39.918  1.00  0.00           C
ATOM   9327 1C31 POPE  119     120.277  30.292  41.448  1.00  0.00           C
ATOM   9330 2C31 POPE  119     118.937  29.642  41.808  1.00  0.00           C
ATOM   9333 3C31 POPE  119     118.557  29.702  43.298  1.00  0.00           C
ATOM   9336 4C31 POPE  119     119.257  28.642  44.168  1.00  0.00           C
ATOM   9339 5C31 POPE  119     118.667  28.622  45.588  1.00  0.00           C
ATOM   9342 6C31 POPE  119     119.257  27.522  46.468  1.00  0.00           C
ATOM   9346  NH3 POPE  120      80.437  26.922  69.268  1.00  0.00           N
ATOM   9350  C12 POPE  120      80.537  27.242  67.808  1.00  0.00           C
ATOM   9353  C11 POPE  120      81.497  28.412  67.518  1.00  0.00           C
ATOM   9356  P   POPE  120      83.007  29.282  65.588  1.00  0.00           P
ATOM   9357  O13 POPE  120      83.227  30.432  66.508  1.00  0.00           O
ATOM   9358  O14 POPE  120      84.197  28.462  65.268  1.00  0.00           O
ATOM   9359  O11 POPE  120      82.427  29.822  64.218  1.00  0.00           O
ATOM   9360  O12 POPE  120      81.907  28.312  66.158  1.00  0.00           O
ATOM   9361  C1  POPE  120      82.517  29.032  63.028  1.00  0.00           C
ATOM   9364  C2  POPE  120      82.497  30.012  61.838  1.00  0.00           C
ATOM   9366  O21 POPE  120      82.467  29.372  60.548  1.00  0.00           O
ATOM   9367  C21 POPE  120      83.567  28.812  60.058  1.00  0.00           C
ATOM   9368  O22 POPE  120      84.537  28.432  60.688  1.00  0.00           O
ATOM   9369  C22 POPE  120      83.487  28.882  58.518  1.00  0.00           C
ATOM   9372  C3  POPE  120      83.607  31.092  61.918  1.00  0.00           C
ATOM   9375  O31 POPE  120      83.537  31.862  60.698  1.00  0.00           O
ATOM   9376  C31 POPE  120      84.677  32.232  60.158  1.00  0.00           C
ATOM   9377  O32 POPE  120      85.757  32.252  60.708  1.00  0.00           O
ATOM   9378  C32 POPE  120      84.377  32.622  58.718  1.00  0.00           C
ATOM   9381  C23 POPE  120      84.057  27.662  57.738  1.00  0.00           C
ATOM   9384  C24 POPE  120      84.457  28.082  56.308  1.00  0.00           C
ATOM   9387  C25 POPE  120      84.747  26.912  55.348  1.00  0.00           C
ATOM   9390  C26 POPE  120      85.427  27.402  54.048  1.00  0.00           C
ATOM   9393  C27 POPE  120      85.237  26.472  52.828  1.00  0.00           C
ATOM   9396  C28 POPE  120      86.187  26.822  51.658  1.00  0.00           C
ATOM   9399  C29 POPE  120      85.767  26.232  50.328  1.00  0.00           C
ATOM   9401 0C21 POPE  120      86.517  25.572  49.418  1.00  0.00           C
ATOM   9403 1C21 POPE  120      87.987  25.222  49.488  1.00  0.00           C
ATOM   9406 2C21 POPE  120      88.357  23.952  48.698  1.00  0.00           C
ATOM   9409 3C21 POPE  120      87.667  22.672  49.208  1.00  0.00           C
ATOM   9412 4C21 POPE  120      88.247  21.372  48.628  1.00  0.00           C
ATOM   9415 5C21 POPE  120      87.477  20.142  49.118  1.00  0.00           C
ATOM   9418 6C21 POPE  120      88.287  18.832  49.028  1.00  0.00           C
ATOM   9421 7C21 POPE  120      87.457  17.622  49.468  1.00  0.00           C
ATOM   9424 8C21 POPE  120      88.267  16.342  49.698  1.00  0.00           C
ATOM   9428  C33 POPE  120      85.657  32.732  57.888  1.00  0.00           C
ATOM   9431  C34 POPE  120      85.367  32.942  56.398  1.00  0.00           C
ATOM   9434  C35 POPE  120      86.647  33.222  55.618  1.00  0.00           C
ATOM   9437  C36 POPE  120      87.577  32.012  55.468  1.00  0.00           C
ATOM   9440  C37 POPE  120      89.027  32.372  55.828  1.00  0.00           C
ATOM   9443  C38 POPE  120      90.017  31.282  55.408  1.00  0.00           C
ATOM   9446  C39 POPE  120      91.437  31.532  55.948  1.00  0.00           C
ATOM   9449 0C31 POPE  120      91.567  31.172  57.438  1.00  0.00           C
ATOM   9452 1C31 POPE  120      92.897  31.642  58.048  1.00  0.00           C
ATOM   9455 2C31 POPE  120      92.907  31.422  59.558  1.00  0.00           C
ATOM   9458 3C31 POPE  120      94.197  31.882  60.248  1.00  0.00           C
ATOM   9461 4C31 POPE  120      95.397  30.992  59.948  1.00  0.00           C
ATOM   9464 5C31 POPE  120      96.237  30.752  61.208  1.00  0.00           C
ATOM   9467 6C31 POPE  120      97.437  29.832  60.978  1.00  0.00           C
ATOM   9471  NH3 POPE  121      27.717 114.712  67.658  1.00  0.00           N
ATOM   9475  C12 POPE  121      26.227 114.692  67.368  1.00  0.00           C
ATOM   9478  C11 POPE  121      25.937 115.082  65.908  1.00  0.00           C
ATOM   9481  P   POPE  121      24.077 115.922  64.318  1.00  0.00           P
ATOM   9482  O13 POPE  121      23.837 117.392  64.378  1.00  0.00           O
ATOM   9483  O14 POPE  121      25.047 115.422  63.328  1.00  0.00           O
ATOM   9484  O11 POPE  121      22.657 115.222  64.078  1.00  0.00           O
ATOM   9485  O12 POPE  121      24.547 115.372  65.738  1.00  0.00           O
ATOM   9486  C1  POPE  121      22.367 114.362  62.958  1.00  0.00           C
ATOM   9489  C2  POPE  121      21.307 114.962  61.978  1.00  0.00           C
ATOM   9491  O21 POPE  121      21.527 114.332  60.698  1.00  0.00           O
ATOM   9492  C21 POPE  121      20.497 114.342  59.848  1.00  0.00           C
ATOM   9493  O22 POPE  121      19.377 114.782  60.098  1.00  0.00           O
ATOM   9494  C22 POPE  121      20.937 113.782  58.488  1.00  0.00           C
ATOM   9497  C3  POPE  121      21.457 116.522  61.888  1.00  0.00           C
ATOM   9500  O31 POPE  121      20.467 117.202  61.088  1.00  0.00           O
ATOM   9501  C31 POPE  121      20.847 117.492  59.838  1.00  0.00           C
ATOM   9502  O32 POPE  121      21.927 117.172  59.348  1.00  0.00           O
ATOM   9503  C32 POPE  121      19.787 118.272  59.088  1.00  0.00           C
ATOM   9506  C23 POPE  121      20.497 114.662  57.288  1.00  0.00           C
ATOM   9509  C24 POPE  121      20.867 114.062  55.918  1.00  0.00           C
ATOM   9512  C25 POPE  121      22.367 114.082  55.578  1.00  0.00           C
ATOM   9515  C26 POPE  121      22.697 113.162  54.388  1.00  0.00           C
ATOM   9518  C27 POPE  121      24.177 113.132  53.948  1.00  0.00           C
ATOM   9521  C28 POPE  121      24.377 112.112  52.808  1.00  0.00           C
ATOM   9524  C29 POPE  121      25.687 111.982  52.058  1.00  0.00           C
ATOM   9526 0C21 POPE  121      26.947 112.382  52.328  1.00  0.00           C
ATOM   9528 1C21 POPE  121      27.507 113.102  53.518  1.00  0.00           C
ATOM   9531 2C21 POPE  121      28.147 112.122  54.518  1.00  0.00           C
ATOM   9534 3C21 POPE  121      29.297 112.722  55.338  1.00  0.00           C
ATOM   9537 4C21 POPE  121      29.897 111.682  56.288  1.00  0.00           C
ATOM   9540 5C21 POPE  121      31.117 112.212  57.058  1.00  0.00           C
ATOM   9543 6C21 POPE  121      32.377 111.342  56.898  1.00  0.00           C
ATOM   9546 7C21 POPE  121      33.627 112.082  57.388  1.00  0.00           C
ATOM   9549 8C21 POPE  121      34.907 111.262  57.288  1.00  0.00           C
ATOM   9553  C33 POPE  121      20.437 119.142  57.988  1.00  0.00           C
ATOM   9556  C34 POPE  121      19.377 119.982  57.268  1.00  0.00           C
ATOM   9559  C35 POPE  121      19.947 120.832  56.138  1.00  0.00           C
ATOM   9562  C36 POPE  121      18.857 121.232  55.138  1.00  0.00           C
ATOM   9565  C37 POPE  121      19.327 122.212  54.058  1.00  0.00           C
ATOM   9568  C38 POPE  121      18.347 122.222  52.868  1.00  0.00           C
ATOM   9571  C39 POPE  121      18.357 123.532  52.058  1.00  0.00           C
ATOM   9574 0C31 POPE  121      19.737 123.912  51.508  1.00  0.00           C
ATOM   9577 1C31 POPE  121      19.627 124.992  50.428  1.00  0.00           C
ATOM   9580 2C31 POPE  121      21.007 125.422  49.888  1.00  0.00           C
ATOM   9583 3C31 POPE  121      20.927 126.262  48.598  1.00  0.00           C
ATOM   9586 4C31 POPE  121      20.287 125.512  47.428  1.00  0.00           C
ATOM   9589 5C31 POPE  121      20.657 126.072  46.048  1.00  0.00           C
ATOM   9592 6C31 POPE  121      19.997 125.322  44.898  1.00  0.00           C
ATOM   9596  NH3 POPE  122      72.607 120.502  21.728  1.00  0.00           N
ATOM   9600  C12 POPE  122      72.937 119.132  21.188  1.00  0.00           C
ATOM   9603  C11 POPE  122      73.877 118.332  22.118  1.00  0.00           C
ATOM   9606  P   POPE  122      74.807 115.902  22.478  1.00  0.00           P
ATOM   9607  O13 POPE  122      73.747 115.092  23.108  1.00  0.00           O
ATOM   9608  O14 POPE  122      75.797 115.232  21.588  1.00  0.00           O
ATOM   9609  O11 POPE  122      75.547 116.802  23.568  1.00  0.00           O
ATOM   9610  O12 POPE  122      74.067 117.012  21.608  1.00  0.00           O
ATOM   9611  C1  POPE  122      75.427 116.492  24.968  1.00  0.00           C
ATOM   9614  C2  POPE  122      76.037 117.622  25.858  1.00  0.00           C
ATOM   9616  O21 POPE  122      75.737 117.372  27.248  1.00  0.00           O
ATOM   9617  C21 POPE  122      76.547 116.502  27.828  1.00  0.00           C
ATOM   9618  O22 POPE  122      77.497 115.942  27.318  1.00  0.00           O
ATOM   9619  C22 POPE  122      76.117 116.332  29.288  1.00  0.00           C
ATOM   9622  C3  POPE  122      75.447 119.012  25.488  1.00  0.00           C
ATOM   9625  O31 POPE  122      76.257 120.142  25.918  1.00  0.00           O
ATOM   9626  C31 POPE  122      75.657 121.062  26.668  1.00  0.00           C
ATOM   9627  O32 POPE  122      74.587 120.922  27.238  1.00  0.00           O
ATOM   9628  C32 POPE  122      76.357 122.422  26.538  1.00  0.00           C
ATOM   9631  C23 POPE  122      76.207 117.652  30.098  1.00  0.00           C
ATOM   9634  C24 POPE  122      75.927 117.522  31.608  1.00  0.00           C
ATOM   9637  C25 POPE  122      76.667 118.622  32.398  1.00  0.00           C
ATOM   9640  C26 POPE  122      76.277 118.782  33.878  1.00  0.00           C
ATOM   9643  C27 POPE  122      77.167 119.852  34.548  1.00  0.00           C
ATOM   9646  C28 POPE  122      76.637 120.402  35.888  1.00  0.00           C
ATOM   9649  C29 POPE  122      76.367 119.322  36.898  1.00  0.00           C
ATOM   9651 0C21 POPE  122      76.907 119.182  38.118  1.00  0.00           C
ATOM   9653 1C21 POPE  122      77.947 120.032  38.808  1.00  0.00           C
ATOM   9656 2C21 POPE  122      78.887 119.112  39.618  1.00  0.00           C
ATOM   9659 3C21 POPE  122      79.647 119.792  40.788  1.00  0.00           C
ATOM   9662 4C21 POPE  122      79.567 118.962  42.078  1.00  0.00           C
ATOM   9665 5C21 POPE  122      80.877 118.842  42.878  1.00  0.00           C
ATOM   9668 6C21 POPE  122      81.267 120.082  43.698  1.00  0.00           C
ATOM   9671 7C21 POPE  122      82.237 119.712  44.828  1.00  0.00           C
ATOM   9674 8C21 POPE  122      82.777 120.902  45.628  1.00  0.00           C
ATOM   9678  C33 POPE  122      77.037 122.882  27.858  1.00  0.00           C
ATOM   9681  C34 POPE  122      77.407 124.362  27.928  1.00  0.00           C
ATOM   9684  C35 POPE  122      78.227 124.662  29.188  1.00  0.00           C
ATOM   9687  C36 POPE  122      78.327 126.152  29.518  1.00  0.00           C
ATOM   9690  C37 POPE  122      79.287 126.432  30.688  1.00  0.00           C
ATOM   9693  C38 POPE  122      78.877 127.612  31.558  1.00  0.00           C
ATOM   9696  C39 POPE  122      79.587 127.622  32.918  1.00  0.00           C
ATOM   9699 0C31 POPE  122      79.007 128.682  33.878  1.00  0.00           C
ATOM   9702 1C31 POPE  122      79.167 128.272  35.348  1.00  0.00           C
ATOM   9705 2C31 POPE  122      78.457 129.236  36.298  1.00  0.00           C
ATOM   9708 3C31 POPE  122      78.147 128.642  37.678  1.00  0.00           C
ATOM   9711 4C31 POPE  122      79.367 128.542  38.588  1.00  0.00           C
ATOM   9714 5C31 POPE  122      78.987 128.182  40.038  1.00  0.00           C
ATOM   9717 6C31 POPE  122      80.177 128.212  40.998  1.00  0.00           C
ATOM   9721  NH3 POPE  123      97.977 118.372  18.978  1.00  0.00           N
ATOM   9725  C12 POPE  123      96.767 118.862  18.218  1.00  0.00           C
ATOM   9728  C11 POPE  123      95.507 118.862  19.088  1.00  0.00           C
ATOM   9731  P   POPE  123      93.397 120.352  19.098  1.00  0.00           P
ATOM   9732  O13 POPE  123      94.207 121.322  19.868  1.00  0.00           O
ATOM   9733  O14 POPE  123      92.387 120.862  18.138  1.00  0.00           O
ATOM   9734  O11 POPE  123      92.757 119.232  19.988  1.00  0.00           O
ATOM   9735  O12 POPE  123      94.417 119.422  18.328  1.00  0.00           O
ATOM   9736  C1  POPE  123      92.247 119.452  21.308  1.00  0.00           C
ATOM   9739  C2  POPE  123      93.287 119.022  22.378  1.00  0.00           C
ATOM   9741  O21 POPE  123      92.707 118.122  23.348  1.00  0.00           O
ATOM   9742  C21 POPE  123      92.457 116.922  22.908  1.00  0.00           C
ATOM   9743  O22 POPE  123      92.527 116.552  21.748  1.00  0.00           O
ATOM   9744  C22 POPE  123      92.137 115.982  24.068  1.00  0.00           C
ATOM   9747  C3  POPE  123      93.917 120.242  23.098  1.00  0.00           C
ATOM   9750  O31 POPE  123      95.227 119.932  23.628  1.00  0.00           O
ATOM   9751  C31 POPE  123      95.357 119.842  24.948  1.00  0.00           C
ATOM   9752  O32 POPE  123      94.487 120.042  25.778  1.00  0.00           O
ATOM   9753  C32 POPE  123      96.827 119.602  25.268  1.00  0.00           C
ATOM   9756  C23 POPE  123      92.767 114.592  23.858  1.00  0.00           C
ATOM   9759  C24 POPE  123      93.667 114.162  25.018  1.00  0.00           C
ATOM   9762  C25 POPE  123      92.907 113.532  26.168  1.00  0.00           C
ATOM   9765  C26 POPE  123      92.017 114.452  27.018  1.00  0.00           C
ATOM   9768  C27 POPE  123      91.477 113.662  28.208  1.00  0.00           C
ATOM   9771  C28 POPE  123      90.317 114.332  28.958  1.00  0.00           C
ATOM   9774  C29 POPE  123      89.727 113.332  29.918  1.00  0.00           C
ATOM   9776 0C21 POPE  123      89.037 113.562  31.048  1.00  0.00           C
ATOM   9778 1C21 POPE  123      88.587 114.882  31.618  1.00  0.00           C
ATOM   9781 2C21 POPE  123      87.147 114.852  32.208  1.00  0.00           C
ATOM   9784 3C21 POPE  123      86.237 113.722  31.668  1.00  0.00           C
ATOM   9787 4C21 POPE  123      84.777 113.742  32.148  1.00  0.00           C
ATOM   9790 5C21 POPE  123      84.187 112.332  32.048  1.00  0.00           C
ATOM   9793 6C21 POPE  123      82.657 112.262  32.188  1.00  0.00           C
ATOM   9796 7C21 POPE  123      82.137 110.822  32.008  1.00  0.00           C
ATOM   9799 8C21 POPE  123      80.607 110.702  31.998  1.00  0.00           C
ATOM   9803  C33 POPE  123      97.097 119.472  26.788  1.00  0.00           C
ATOM   9806  C34 POPE  123      98.527 119.892  27.158  1.00  0.00           C
ATOM   9809  C35 POPE  123      99.007 119.282  28.488  1.00  0.00           C
ATOM   9812  C36 POPE  123      98.557 120.042  29.748  1.00  0.00           C
ATOM   9815  C37 POPE  123      99.087 119.332  30.998  1.00  0.00           C
ATOM   9818  C38 POPE  123      99.077 120.172  32.268  1.00  0.00           C
ATOM   9821  C39 POPE  123      97.677 120.512  32.798  1.00  0.00           C
ATOM   9824 0C31 POPE  123      97.727 120.782  34.308  1.00  0.00           C
ATOM   9827 1C31 POPE  123      96.357 121.092  34.928  1.00  0.00           C
ATOM   9830 2C31 POPE  123      96.437 121.002  36.458  1.00  0.00           C
ATOM   9833 3C31 POPE  123      95.057 121.102  37.128  1.00  0.00           C
ATOM   9836 4C31 POPE  123      95.117 120.672  38.598  1.00  0.00           C
ATOM   9839 5C31 POPE  123      93.747 120.642  39.278  1.00  0.00           C
ATOM   9842 6C31 POPE  123      93.787 120.022  40.668  1.00  0.00           C
ATOM   9846  NH3 POPE  124      13.427  91.242  20.968  1.00  0.00           N
ATOM   9850  C12 POPE  124      14.817  90.842  20.498  1.00  0.00           C
ATOM   9853  C11 POPE  124      15.057  89.312  20.418  1.00  0.00           C
ATOM   9856  P   POPE  124      17.637  88.692  20.528  1.00  0.00           P
ATOM   9857  O13 POPE  124      17.547  87.282  20.988  1.00  0.00           O
ATOM   9858  O14 POPE  124      18.817  89.012  19.698  1.00  0.00           O
ATOM   9859  O11 POPE  124      17.497  89.732  21.728  1.00  0.00           O
ATOM   9860  O12 POPE  124      16.287  89.002  19.748  1.00  0.00           O
ATOM   9861  C1  POPE  124      18.197  89.452  22.938  1.00  0.00           C
ATOM   9864  C2  POPE  124      17.887  90.522  24.048  1.00  0.00           C
ATOM   9866  O21 POPE  124      18.697  90.452  25.238  1.00  0.00           O
ATOM   9867  C21 POPE  124      19.667  89.602  25.478  1.00  0.00           C
ATOM   9868  O22 POPE  124      20.207  88.832  24.708  1.00  0.00           O
ATOM   9869  C22 POPE  124      20.017  89.772  26.958  1.00  0.00           C
ATOM   9872  C3  POPE  124      16.377  90.522  24.478  1.00  0.00           C
ATOM   9875  O31 POPE  124      16.197  90.422  25.908  1.00  0.00           O
ATOM   9876  C31 POPE  124      15.997  91.532  26.608  1.00  0.00           C
ATOM   9877  O32 POPE  124      15.677  92.612  26.148  1.00  0.00           O
ATOM   9878  C32 POPE  124      16.367  91.222  28.078  1.00  0.00           C
ATOM   9881  C23 POPE  124      19.047  89.012  27.908  1.00  0.00           C
ATOM   9884  C24 POPE  124      18.967  89.612  29.328  1.00  0.00           C
ATOM   9887  C25 POPE  124      19.987  89.072  30.338  1.00  0.00           C
ATOM   9890  C26 POPE  124      19.547  87.772  31.028  1.00  0.00           C
ATOM   9893  C27 POPE  124      20.637  87.242  31.958  1.00  0.00           C
ATOM   9896  C28 POPE  124      20.207  86.052  32.838  1.00  0.00           C
ATOM   9899  C29 POPE  124      21.377  85.672  33.708  1.00  0.00           C
ATOM   9901 0C21 POPE  124      21.597  84.532  34.368  1.00  0.00           C
ATOM   9903 1C21 POPE  124      20.657  83.362  34.488  1.00  0.00           C
ATOM   9906 2C21 POPE  124      20.267  83.172  35.968  1.00  0.00           C
ATOM   9909 3C21 POPE  124      19.527  84.372  36.568  1.00  0.00           C
ATOM   9912 4C21 POPE  124      19.407  84.292  38.098  1.00  0.00           C
ATOM   9915 5C21 POPE  124      19.047  85.632  38.738  1.00  0.00           C
ATOM   9918 6C21 POPE  124      19.117  85.592  40.278  1.00  0.00           C
ATOM   9921 7C21 POPE  124      19.067  87.002  40.878  1.00  0.00           C
ATOM   9924 8C21 POPE  124      19.097  87.012  42.408  1.00  0.00           C
ATOM   9928  C33 POPE  124      15.567  91.862  29.258  1.00  0.00           C
ATOM   9931  C34 POPE  124      15.787  91.062  30.568  1.00  0.00           C
ATOM   9934  C35 POPE  124      14.977  91.512  31.798  1.00  0.00           C
ATOM   9937  C36 POPE  124      15.777  92.322  32.848  1.00  0.00           C
ATOM   9940  C37 POPE  124      16.057  91.582  34.168  1.00  0.00           C
ATOM   9943  C38 POPE  124      16.747  92.482  35.208  1.00  0.00           C
ATOM   9946  C39 POPE  124      17.237  91.762  36.478  1.00  0.00           C
ATOM   9949 0C31 POPE  124      18.207  92.652  37.288  1.00  0.00           C
ATOM   9952 1C31 POPE  124      18.597  92.102  38.668  1.00  0.00           C
ATOM   9955 2C31 POPE  124      19.687  92.962  39.338  1.00  0.00           C
ATOM   9958 3C31 POPE  124      19.497  93.122  40.858  1.00  0.00           C
ATOM   9961 4C31 POPE  124      20.547  94.052  41.478  1.00  0.00           C
ATOM   9964 5C31 POPE  124      20.197  94.442  42.928  1.00  0.00           C
ATOM   9967 6C31 POPE  124      21.237  95.342  43.598  1.00  0.00           C
ATOM   9971  NH3 POPE  125     115.207  42.562  23.108  1.00  0.00           N
ATOM   9975  C12 POPE  125     115.367  41.262  23.838  1.00  0.00           C
ATOM   9978  C11 POPE  125     115.817  41.532  25.268  1.00  0.00           C
ATOM   9981  P   POPE  125     116.907  40.432  27.298  1.00  0.00           P
ATOM   9982  O13 POPE  125     118.357  40.662  27.048  1.00  0.00           O
ATOM   9983  O14 POPE  125     116.177  41.482  28.048  1.00  0.00           O
ATOM   9984  O11 POPE  125     116.697  39.022  27.968  1.00  0.00           O
ATOM   9985  O12 POPE  125     116.237  40.292  25.868  1.00  0.00           O
ATOM   9986  C1  POPE  125     116.677  38.852  29.388  1.00  0.00           C
ATOM   9989  C2  POPE  125     117.767  37.842  29.838  1.00  0.00           C
ATOM   9991  O21 POPE  125     118.357  38.272  31.068  1.00  0.00           O
ATOM   9992  C21 POPE  125     117.567  38.252  32.108  1.00  0.00           C
ATOM   9993  O22 POPE  125     116.667  37.462  32.328  1.00  0.00           O
ATOM   9994  C22 POPE  125     117.947  39.462  32.958  1.00  0.00           C
ATOM   9997  C3  POPE  125     118.917  37.722  28.818  1.00  0.00           C
ATOM  10000  O31 POPE  125     119.897  36.792  29.328  1.00  0.00           O
ATOM  10001  C31 POPE  125     120.917  37.282  30.018  1.00  0.00           C
ATOM  10002  O32 POPE  125     121.287  38.442  30.068  1.00  0.00           O
ATOM  10003  C32 POPE  125     121.487  36.162  30.908  1.00  0.00           C
ATOM  10006  C23 POPE  125     118.217  39.192  34.448  1.00  0.00           C
ATOM  10009  C24 POPE  125     118.907  40.422  35.038  1.00  0.00           C
ATOM  10012  C25 POPE  125     119.487  40.242  36.448  1.00  0.00           C
ATOM  10015  C26 POPE  125     118.447  40.432  37.558  1.00  0.00           C
ATOM  10018  C27 POPE  125     119.097  40.802  38.898  1.00  0.00           C
ATOM  10021  C28 POPE  125     118.157  41.562  39.848  1.00  0.00           C
ATOM  10024  C29 POPE  125     117.057  40.702  40.408  1.00  0.00           C
ATOM  10026 0C21 POPE  125     116.427  40.892  41.588  1.00  0.00           C
ATOM  10028 1C21 POPE  125     116.677  42.022  42.558  1.00  0.00           C
ATOM  10031 2C21 POPE  125     117.247  41.532  43.898  1.00  0.00           C
ATOM  10034 3C21 POPE  125     118.557  40.742  43.738  1.00  0.00           C
ATOM  10037 4C21 POPE  125     119.227  40.392  45.068  1.00  0.00           C
ATOM  10040 5C21 POPE  125     120.077  39.112  44.958  1.00  0.00           C
ATOM  10043 6C21 POPE  125     121.197  39.052  45.998  1.00  0.00           C
ATOM  10046 7C21 POPE  125     121.777  37.642  46.158  1.00  0.00           C
ATOM  10049 8C21 POPE  125     122.987  37.572  47.088  1.00  0.00           C
ATOM  10053  C33 POPE  125     121.797  36.532  32.388  1.00  0.00           C
ATOM  10056  C34 POPE  125     121.207  35.462  33.338  1.00  0.00           C
ATOM  10059  C35 POPE  125     121.787  35.382  34.768  1.00  0.00           C
ATOM  10062  C36 POPE  125     121.197  36.362  35.788  1.00  0.00           C
ATOM  10065  C37 POPE  125     121.477  35.922  37.238  1.00  0.00           C
ATOM  10068  C38 POPE  125     120.917  36.902  38.288  1.00  0.00           C
ATOM  10071  C39 POPE  125     120.197  36.232  39.468  1.00  0.00           C
ATOM  10074 0C31 POPE  125     121.097  35.552  40.508  1.00  0.00           C
ATOM  10077 1C31 POPE  125     120.287  35.202  41.768  1.00  0.00           C
ATOM  10080 2C31 POPE  125     121.107  34.552  42.888  1.00  0.00           C
ATOM  10083 3C31 POPE  125     120.377  34.542  44.248  1.00  0.00           C
ATOM  10086 4C31 POPE  125     119.017  33.832  44.238  1.00  0.00           C
ATOM  10089 5C31 POPE  125     118.477  33.552  45.658  1.00  0.00           C
ATOM  10092 6C31 POPE  125     117.077  32.942  45.698  1.00  0.00           C
ATOM  10096  NH3 POPE  126      88.197  46.732  23.068  1.00  0.00           N
ATOM  10100  C12 POPE  126      87.627  45.382  23.378  1.00  0.00           C
ATOM  10103  C11 POPE  126      86.127  45.322  22.998  1.00  0.00           C
ATOM  10106  P   POPE  126      85.867  42.732  23.158  1.00  0.00           P
ATOM  10107  O13 POPE  126      87.007  42.762  22.218  1.00  0.00           O
ATOM  10108  O14 POPE  126      84.677  42.002  22.688  1.00  0.00           O
ATOM  10109  O11 POPE  126      86.317  42.112  24.528  1.00  0.00           O
ATOM  10110  O12 POPE  126      85.457  44.212  23.578  1.00  0.00           O
ATOM  10111  C1  POPE  126      86.707  42.812  25.728  1.00  0.00           C
ATOM  10114  C2  POPE  126      85.787  42.492  26.938  1.00  0.00           C
ATOM  10116  O21 POPE  126      86.517  42.482  28.178  1.00  0.00           O
ATOM  10117  C21 POPE  126      86.857  43.622  28.728  1.00  0.00           C
ATOM  10118  O22 POPE  126      86.607  44.732  28.278  1.00  0.00           O
ATOM  10119  C22 POPE  126      87.657  43.352  30.008  1.00  0.00           C
ATOM  10122  C3  POPE  126      85.117  41.102  26.818  1.00  0.00           C
ATOM  10125  O31 POPE  126      84.117  40.982  27.848  1.00  0.00           O
ATOM  10126  C31 POPE  126      84.527  40.412  28.978  1.00  0.00           C
ATOM  10127  O32 POPE  126      85.477  39.672  29.128  1.00  0.00           O
ATOM  10128  C32 POPE  126      83.587  40.922  30.088  1.00  0.00           C
ATOM  10131  C23 POPE  126      87.407  44.312  31.198  1.00  0.00           C
ATOM  10134  C24 POPE  126      88.297  43.912  32.378  1.00  0.00           C
ATOM  10137  C25 POPE  126      88.027  44.602  33.718  1.00  0.00           C
ATOM  10140  C26 POPE  126      88.507  43.732  34.888  1.00  0.00           C
ATOM  10143  C27 POPE  126      88.737  44.502  36.208  1.00  0.00           C
ATOM  10146  C28 POPE  126      89.347  43.592  37.298  1.00  0.00           C
ATOM  10149  C29 POPE  126      90.397  44.282  38.138  1.00  0.00           C
ATOM  10151 0C21 POPE  126      90.467  44.362  39.478  1.00  0.00           C
ATOM  10153 1C21 POPE  126      89.507  43.812  40.498  1.00  0.00           C
ATOM  10156 2C21 POPE  126      89.257  44.792  41.658  1.00  0.00           C
ATOM  10159 3C21 POPE  126      89.217  44.092  43.028  1.00  0.00           C
ATOM  10162 4C21 POPE  126      88.577  44.932  44.138  1.00  0.00           C
ATOM  10165 5C21 POPE  126      87.047  44.872  44.068  1.00  0.00           C
ATOM  10168 6C21 POPE  126      86.337  45.642  45.188  1.00  0.00           C
ATOM  10171 7C21 POPE  126      84.817  45.462  45.098  1.00  0.00           C
ATOM  10174 8C21 POPE  126      84.047  46.172  46.218  1.00  0.00           C
ATOM  10178  C33 POPE  126      83.657  42.462  30.238  1.00  0.00           C
ATOM  10181  C34 POPE  126      82.397  43.082  30.868  1.00  0.00           C
ATOM  10184  C35 POPE  126      82.257  42.812  32.368  1.00  0.00           C
ATOM  10187  C36 POPE  126      83.147  43.742  33.198  1.00  0.00           C
ATOM  10190  C37 POPE  126      83.237  43.262  34.648  1.00  0.00           C
ATOM  10193  C38 POPE  126      84.097  44.182  35.518  1.00  0.00           C
ATOM  10196  C39 POPE  126      84.737  43.382  36.658  1.00  0.00           C
ATOM  10199 0C31 POPE  126      84.967  44.182  37.928  1.00  0.00           C
ATOM  10202 1C31 POPE  126      85.517  43.262  39.018  1.00  0.00           C
ATOM  10205 2C31 POPE  126      85.227  43.752  40.438  1.00  0.00           C
ATOM  10208 3C31 POPE  126      85.577  42.672  41.458  1.00  0.00           C
ATOM  10211 4C31 POPE  126      84.577  42.582  42.608  1.00  0.00           C
ATOM  10214 5C31 POPE  126      84.937  41.422  43.548  1.00  0.00           C
ATOM  10217 6C31 POPE  126      84.057  41.312  44.778  1.00  0.00           C
ATOM  10221  NH3 POPE  127      30.777  24.922  67.848  1.00  0.00           N
ATOM  10225  C12 POPE  127      30.807  26.432  67.928  1.00  0.00           C
ATOM  10228  C11 POPE  127      30.777  26.962  69.368  1.00  0.00           C
ATOM  10231  P   POPE  127      31.607  29.472  69.688  1.00  0.00           P
ATOM  10232  O13 POPE  127      30.917  30.782  69.748  1.00  0.00           O
ATOM  10233  O14 POPE  127      32.357  29.042  70.898  1.00  0.00           O
ATOM  10234  O11 POPE  127      32.557  29.412  68.388  1.00  0.00           O
ATOM  10235  O12 POPE  127      30.557  28.362  69.328  1.00  0.00           O
ATOM  10236  C1  POPE  127      32.047  30.082  67.218  1.00  0.00           C
ATOM  10239  C2  POPE  127      33.057  30.012  66.038  1.00  0.00           C
ATOM  10241  O21 POPE  127      32.667  30.992  65.058  1.00  0.00           O
ATOM  10242  C21 POPE  127      33.637  31.442  64.288  1.00  0.00           C
ATOM  10243  O22 POPE  127      34.827  31.172  64.378  1.00  0.00           O
ATOM  10244  C22 POPE  127      33.047  32.402  63.268  1.00  0.00           C
ATOM  10247  C3  POPE  127      33.087  28.582  65.408  1.00  0.00           C
ATOM  10250  O31 POPE  127      33.787  28.612  64.158  1.00  0.00           O
ATOM  10251  C31 POPE  127      33.257  28.032  63.098  1.00  0.00           C
ATOM  10252  O32 POPE  127      32.457  27.112  63.108  1.00  0.00           O
ATOM  10253  C32 POPE  127      33.807  28.782  61.878  1.00  0.00           C
ATOM  10256  C23 POPE  127      33.927  32.602  62.018  1.00  0.00           C
ATOM  10259  C24 POPE  127      33.517  33.862  61.238  1.00  0.00           C
ATOM  10262  C25 POPE  127      34.367  35.102  61.568  1.00  0.00           C
ATOM  10265  C26 POPE  127      33.817  36.332  60.848  1.00  0.00           C
ATOM  10268  C27 POPE  127      34.857  37.432  60.588  1.00  0.00           C
ATOM  10271  C28 POPE  127      34.307  38.572  59.698  1.00  0.00           C
ATOM  10274  C29 POPE  127      34.077  38.122  58.268  1.00  0.00           C
ATOM  10276 0C21 POPE  127      34.187  38.862  57.148  1.00  0.00           C
ATOM  10278 1C21 POPE  127      34.497  40.332  57.048  1.00  0.00           C
ATOM  10281 2C21 POPE  127      33.367  41.092  56.328  1.00  0.00           C
ATOM  10284 3C21 POPE  127      33.327  40.882  54.808  1.00  0.00           C
ATOM  10287 4C21 POPE  127      32.067  41.512  54.178  1.00  0.00           C
ATOM  10290 5C21 POPE  127      32.157  41.742  52.658  1.00  0.00           C
ATOM  10293 6C21 POPE  127      32.047  40.462  51.808  1.00  0.00           C
ATOM  10296 7C21 POPE  127      32.107  40.782  50.308  1.00  0.00           C
ATOM  10299 8C21 POPE  127      31.977  39.552  49.398  1.00  0.00           C
ATOM  10303  C33 POPE  127      33.627  28.112  60.508  1.00  0.00           C
ATOM  10306  C34 POPE  127      34.177  29.002  59.378  1.00  0.00           C
ATOM  10309  C35 POPE  127      33.527  28.732  58.018  1.00  0.00           C
ATOM  10312  C36 POPE  127      33.977  29.722  56.938  1.00  0.00           C
ATOM  10315  C37 POPE  127      33.027  29.722  55.728  1.00  0.00           C
ATOM  10318  C38 POPE  127      33.437  30.762  54.668  1.00  0.00           C
ATOM  10321  C39 POPE  127      34.467  30.242  53.668  1.00  0.00           C
ATOM  10324 0C31 POPE  127      34.837  31.322  52.648  1.00  0.00           C
ATOM  10327 1C31 POPE  127      35.577  30.772  51.418  1.00  0.00           C
ATOM  10330 2C31 POPE  127      35.787  31.862  50.358  1.00  0.00           C
ATOM  10333 3C31 POPE  127      36.067  31.332  48.948  1.00  0.00           C
ATOM  10336 4C31 POPE  127      34.917  30.462  48.398  1.00  0.00           C
ATOM  10339 5C31 POPE  127      34.757  30.622  46.888  1.00  0.00           C
ATOM  10342 6C31 POPE  127      33.777  29.652  46.248  1.00  0.00           C
ATOM  10346  NH3 POPE  128     104.257  55.112  68.128  1.00  0.00           N
ATOM  10350  C12 POPE  128     105.747  55.132  68.328  1.00  0.00           C
ATOM  10353  C11 POPE  128     106.177  55.572  69.728  1.00  0.00           C
ATOM  10356  P   POPE  128     108.807  55.262  70.078  1.00  0.00           P
ATOM  10357  O13 POPE  128     109.807  56.292  70.388  1.00  0.00           O
ATOM  10358  O14 POPE  128     108.447  54.352  71.188  1.00  0.00           O
ATOM  10359  O11 POPE  128     109.187  54.422  68.798  1.00  0.00           O
ATOM  10360  O12 POPE  128     107.517  56.062  69.658  1.00  0.00           O
ATOM  10361  C1  POPE  128     109.847  55.102  67.738  1.00  0.00           C
ATOM  10364  C2  POPE  128     109.677  54.312  66.428  1.00  0.00           C
ATOM  10366  O21 POPE  128     110.227  55.102  65.348  1.00  0.00           O
ATOM  10367  C21 POPE  128     111.527  55.002  65.238  1.00  0.00           C
ATOM  10368  O22 POPE  128     112.317  55.892  65.528  1.00  0.00           O
ATOM  10369  C22 POPE  128     111.917  53.592  64.738  1.00  0.00           C
ATOM  10372  C3  POPE  128     108.197  54.012  66.138  1.00  0.00           C
ATOM  10375  O31 POPE  128     108.077  53.312  64.878  1.00  0.00           O
ATOM  10376  C31 POPE  128     107.927  54.122  63.838  1.00  0.00           C
ATOM  10377  O32 POPE  128     107.477  55.262  63.878  1.00  0.00           O
ATOM  10378  C32 POPE  128     108.417  53.472  62.558  1.00  0.00           C
ATOM  10381  C23 POPE  128     112.927  53.592  63.568  1.00  0.00           C
ATOM  10384  C24 POPE  128     113.317  52.182  63.088  1.00  0.00           C
ATOM  10387  C25 POPE  128     114.167  52.152  61.808  1.00  0.00           C
ATOM  10390  C26 POPE  128     115.467  52.992  61.828  1.00  0.00           C
ATOM  10393  C27 POPE  128     116.517  52.532  60.798  1.00  0.00           C
ATOM  10396  C28 POPE  128     117.647  53.562  60.558  1.00  0.00           C
ATOM  10399  C29 POPE  128     118.927  52.942  60.038  1.00  0.00           C
ATOM  10401 0C21 POPE  128     119.747  53.382  59.068  1.00  0.00           C
ATOM  10403 1C21 POPE  128     119.607  54.622  58.218  1.00  0.00           C
ATOM  10406 2C21 POPE  128     120.477  55.802  58.718  1.00  0.00           C
ATOM  10409 3C21 POPE  128     121.997  55.582  58.688  1.00  0.00           C
ATOM  10412 4C21 POPE  128     122.757  56.852  59.108  1.00  0.00           C
ATOM  10415 5C21 POPE  128     124.247  56.632  59.458  1.00  0.00           C
ATOM  10418 6C21 POPE  128     125.217  56.842  58.278  1.00  0.00           C
ATOM  10421 7C21 POPE  128     126.667  56.952  58.778  1.00  0.00           C
ATOM  10424 8C21 POPE  128     127.711  57.182  57.678  1.00  0.00           C
ATOM  10428  C33 POPE  128     108.257  54.412  61.348  1.00  0.00           C
ATOM  10431  C34 POPE  128     109.297  55.552  61.298  1.00  0.00           C
ATOM  10434  C35 POPE  128     110.667  55.082  60.808  1.00  0.00           C
ATOM  10437  C36 POPE  128     110.767  54.972  59.278  1.00  0.00           C
ATOM  10440  C37 POPE  128     112.207  54.672  58.838  1.00  0.00           C
ATOM  10443  C38 POPE  128     112.527  55.132  57.408  1.00  0.00           C
ATOM  10446  C39 POPE  128     111.807  54.352  56.298  1.00  0.00           C
ATOM  10449 0C31 POPE  128     112.407  52.962  56.028  1.00  0.00           C
ATOM  10452 1C31 POPE  128     111.777  52.282  54.808  1.00  0.00           C
ATOM  10455 2C31 POPE  128     112.417  50.932  54.468  1.00  0.00           C
ATOM  10458 3C31 POPE  128     113.787  51.082  53.788  1.00  0.00           C
ATOM  10461 4C31 POPE  128     113.947  50.172  52.568  1.00  0.00           C
ATOM  10464 5C31 POPE  128     115.217  50.462  51.768  1.00  0.00           C
ATOM  10467 6C31 POPE  128     115.307  49.582  50.518  1.00  0.00           C
ATOM  10471  NH3 POPE  129       8.637  47.682  68.668  1.00  0.00           N
ATOM  10475  C12 POPE  129       7.157  47.802  68.828  1.00  0.00           C
ATOM  10478  C11 POPE  129       6.627  49.242  68.898  1.00  0.00           C
ATOM  10481  P   POPE  129       4.307  50.482  68.958  1.00  0.00           P
ATOM  10482  O13 POPE  129       2.997  50.152  69.518  1.00  0.00           O
ATOM  10483  O14 POPE  129       5.077  51.552  69.648  1.00  0.00           O
ATOM  10484  O11 POPE  129       4.257  50.702  67.378  1.00  0.00           O
ATOM  10485  O12 POPE  129       5.207  49.172  68.978  1.00  0.00           O
ATOM  10486  C1  POPE  129       3.247  50.042  66.578  1.00  0.00           C
ATOM  10489  C2  POPE  129       3.777  49.712  65.148  1.00  0.00           C
ATOM  10491  O21 POPE  129       2.717  49.372  64.218  1.00  0.00           O
ATOM  10492  C21 POPE  129       2.317  48.102  64.108  1.00  0.00           C
ATOM  10493  O22 POPE  129       2.517  47.222  64.928  1.00  0.00           O
ATOM  10494  C22 POPE  129       1.687  47.852  62.718  1.00  0.00           C
ATOM  10497  C3  POPE  129       4.967  48.692  65.178  1.00  0.00           C
ATOM  10500  O31 POPE  129       5.217  48.122  63.858  1.00  0.00           O
ATOM  10501  C31 POPE  129       6.147  48.762  63.158  1.00  0.00           C
ATOM  10502  O32 POPE  129       7.347  48.602  63.318  1.00  0.00           O
ATOM  10503  C32 POPE  129       5.497  49.772  62.218  1.00  0.00           C
ATOM  10506  C23 POPE  129       2.377  46.672  61.978  1.00  0.00           C
ATOM  10509  C24 POPE  129       1.617  45.972  60.848  1.00  0.00           C
ATOM  10512  C25 POPE  129       1.487  46.732  59.518  1.00  0.00           C
ATOM  10515  C26 POPE  129       0.817  45.832  58.458  1.00  0.00           C
ATOM  10518  C27 POPE  129       0.407  46.562  57.178  1.00  0.00           C
ATOM  10521  C28 POPE  129      -0.443  45.702  56.208  1.00  0.00           C
ATOM  10524  C29 POPE  129       0.297  44.522  55.628  1.00  0.00           C
ATOM  10526 0C21 POPE  129       0.277  44.082  54.348  1.00  0.00           C
ATOM  10528 1C21 POPE  129      -0.523  44.642  53.198  1.00  0.00           C
ATOM  10531 2C21 POPE  129       0.237  44.892  51.868  1.00  0.00           C
ATOM  10534 3C21 POPE  129       1.637  44.282  51.708  1.00  0.00           C
ATOM  10537 4C21 POPE  129       2.127  44.392  50.258  1.00  0.00           C
ATOM  10540 5C21 POPE  129       3.577  43.932  50.058  1.00  0.00           C
ATOM  10543 6C21 POPE  129       3.977  43.912  48.578  1.00  0.00           C
ATOM  10546 7C21 POPE  129       5.467  43.612  48.378  1.00  0.00           C
ATOM  10549 8C21 POPE  129       5.917  43.552  46.908  1.00  0.00           C
ATOM  10553  C33 POPE  129       5.477  49.392  60.728  1.00  0.00           C
ATOM  10556  C34 POPE  129       4.637  50.432  59.988  1.00  0.00           C
ATOM  10559  C35 POPE  129       4.477  50.172  58.498  1.00  0.00           C
ATOM  10562  C36 POPE  129       5.737  50.412  57.658  1.00  0.00           C
ATOM  10565  C37 POPE  129       5.317  50.592  56.198  1.00  0.00           C
ATOM  10568  C38 POPE  129       6.447  50.812  55.198  1.00  0.00           C
ATOM  10571  C39 POPE  129       5.827  51.082  53.818  1.00  0.00           C
ATOM  10574 0C31 POPE  129       6.657  50.592  52.628  1.00  0.00           C
ATOM  10577 1C31 POPE  129       5.757  50.492  51.388  1.00  0.00           C
ATOM  10580 2C31 POPE  129       6.467  49.942  50.148  1.00  0.00           C
ATOM  10583 3C31 POPE  129       7.417  50.952  49.498  1.00  0.00           C
ATOM  10586 4C31 POPE  129       6.757  52.302  49.168  1.00  0.00           C
ATOM  10589 5C31 POPE  129       7.457  53.052  48.038  1.00  0.00           C
ATOM  10592 6C31 POPE  129       6.627  54.192  47.448  1.00  0.00           C
ATOM  10596  NH3 POPE  130      35.747  18.762  24.848  1.00  0.00           N
ATOM  10600  C12 POPE  130      34.767  19.882  25.118  1.00  0.00           C
ATOM  10603  C11 POPE  130      34.877  21.022  24.088  1.00  0.00           C
ATOM  10606  P   POPE  130      33.897  23.292  23.328  1.00  0.00           P
ATOM  10607  O13 POPE  130      35.287  23.772  23.178  1.00  0.00           O
ATOM  10608  O14 POPE  130      33.117  22.982  22.108  1.00  0.00           O
ATOM  10609  O11 POPE  130      33.057  24.372  24.138  1.00  0.00           O
ATOM  10610  O12 POPE  130      33.877  22.022  24.318  1.00  0.00           O
ATOM  10611  C1  POPE  130      33.657  24.882  25.328  1.00  0.00           C
ATOM  10614  C2  POPE  130      33.037  26.222  25.818  1.00  0.00           C
ATOM  10616  O21 POPE  130      33.197  26.352  27.238  1.00  0.00           O
ATOM  10617  C21 POPE  130      34.417  26.502  27.708  1.00  0.00           C
ATOM  10618  O22 POPE  130      35.457  26.362  27.098  1.00  0.00           O
ATOM  10619  C22 POPE  130      34.277  26.962  29.158  1.00  0.00           C
ATOM  10622  C3  POPE  130      31.527  26.312  25.478  1.00  0.00           C
ATOM  10625  O31 POPE  130      30.897  27.322  26.318  1.00  0.00           O
ATOM  10626  C31 POPE  130      29.947  26.812  27.098  1.00  0.00           C
ATOM  10627  O32 POPE  130      29.117  25.982  26.748  1.00  0.00           O
ATOM  10628  C32 POPE  130      30.217  27.242  28.548  1.00  0.00           C
ATOM  10631  C23 POPE  130      35.627  27.302  29.828  1.00  0.00           C
ATOM  10634  C24 POPE  130      35.457  28.312  30.968  1.00  0.00           C
ATOM  10637  C25 POPE  130      34.537  27.862  32.118  1.00  0.00           C
ATOM  10640  C26 POPE  130      34.427  28.952  33.198  1.00  0.00           C
ATOM  10643  C27 POPE  130      33.677  28.562  34.488  1.00  0.00           C
ATOM  10646  C28 POPE  130      33.757  29.712  35.518  1.00  0.00           C
ATOM  10649  C29 POPE  130      33.507  29.292  36.938  1.00  0.00           C
ATOM  10651 0C21 POPE  130      32.917  30.012  37.908  1.00  0.00           C
ATOM  10653 1C21 POPE  130      32.337  31.402  37.768  1.00  0.00           C
ATOM  10656 2C21 POPE  130      33.397  32.522  37.808  1.00  0.00           C
ATOM  10659 3C21 POPE  130      33.977  32.862  39.198  1.00  0.00           C
ATOM  10662 4C21 POPE  130      35.067  33.942  39.068  1.00  0.00           C
ATOM  10665 5C21 POPE  130      35.827  34.302  40.358  1.00  0.00           C
ATOM  10668 6C21 POPE  130      37.007  35.222  40.018  1.00  0.00           C
ATOM  10671 7C21 POPE  130      37.917  35.512  41.208  1.00  0.00           C
ATOM  10674 8C21 POPE  130      39.077  36.462  40.878  1.00  0.00           C
ATOM  10678  C33 POPE  130      29.887  26.082  29.518  1.00  0.00           C
ATOM  10681  C34 POPE  130      30.527  26.172  30.918  1.00  0.00           C
ATOM  10684  C35 POPE  130      30.307  24.842  31.658  1.00  0.00           C
ATOM  10687  C36 POPE  130      30.817  24.782  33.098  1.00  0.00           C
ATOM  10690  C37 POPE  130      30.507  23.392  33.698  1.00  0.00           C
ATOM  10693  C38 POPE  130      30.647  23.302  35.218  1.00  0.00           C
ATOM  10696  C39 POPE  130      32.057  23.012  35.728  1.00  0.00           C
ATOM  10699 0C31 POPE  130      32.027  22.742  37.238  1.00  0.00           C
ATOM  10702 1C31 POPE  130      33.347  22.202  37.818  1.00  0.00           C
ATOM  10705 2C31 POPE  130      33.127  21.432  39.128  1.00  0.00           C
ATOM  10708 3C31 POPE  130      32.467  22.232  40.268  1.00  0.00           C
ATOM  10711 4C31 POPE  130      33.397  23.232  40.948  1.00  0.00           C
ATOM  10714 5C31 POPE  130      32.747  23.862  42.188  1.00  0.00           C
ATOM  10717 6C31 POPE  130      33.727  24.672  43.038  1.00  0.00           C
ATOM  10721  NH3 POPE  131      34.507  21.562  68.298  1.00  0.00           N
ATOM  10725  C12 POPE  131      35.997  21.772  68.498  1.00  0.00           C
ATOM  10728  C11 POPE  131      36.677  22.472  67.308  1.00  0.00           C
ATOM  10731  P   POPE  131      39.167  22.602  66.478  1.00  0.00           P
ATOM  10732  O13 POPE  131      40.267  21.772  66.998  1.00  0.00           O
ATOM  10733  O14 POPE  131      38.537  22.172  65.208  1.00  0.00           O
ATOM  10734  O11 POPE  131      39.677  24.092  66.348  1.00  0.00           O
ATOM  10735  O12 POPE  131      38.047  22.732  67.608  1.00  0.00           O
ATOM  10736  C1  POPE  131      38.897  25.162  65.808  1.00  0.00           C
ATOM  10739  C2  POPE  131      39.617  25.742  64.568  1.00  0.00           C
ATOM  10741  O21 POPE  131      39.087  27.022  64.148  1.00  0.00           O
ATOM  10742  C21 POPE  131      38.087  27.102  63.268  1.00  0.00           C
ATOM  10743  O22 POPE  131      37.347  26.202  62.938  1.00  0.00           O
ATOM  10744  C22 POPE  131      37.917  28.572  62.828  1.00  0.00           C
ATOM  10747  C3  POPE  131      39.787  24.652  63.468  1.00  0.00           C
ATOM  10750  O31 POPE  131      40.237  25.192  62.218  1.00  0.00           O
ATOM  10751  C31 POPE  131      41.487  25.602  62.218  1.00  0.00           C
ATOM  10752  O32 POPE  131      42.307  25.422  63.098  1.00  0.00           O
ATOM  10753  C32 POPE  131      41.647  26.352  60.898  1.00  0.00           C
ATOM  10756  C23 POPE  131      38.617  28.932  61.488  1.00  0.00           C
ATOM  10759  C24 POPE  131      38.077  30.212  60.808  1.00  0.00           C
ATOM  10762  C25 POPE  131      38.847  30.562  59.518  1.00  0.00           C
ATOM  10765  C26 POPE  131      38.337  31.822  58.768  1.00  0.00           C
ATOM  10768  C27 POPE  131      39.307  32.242  57.648  1.00  0.00           C
ATOM  10771  C28 POPE  131      38.937  33.512  56.838  1.00  0.00           C
ATOM  10774  C29 POPE  131      37.967  33.242  55.698  1.00  0.00           C
ATOM  10776 0C21 POPE  131      38.097  33.592  54.398  1.00  0.00           C
ATOM  10778 1C21 POPE  131      39.187  34.402  53.748  1.00  0.00           C
ATOM  10781 2C21 POPE  131      38.727  34.942  52.368  1.00  0.00           C
ATOM  10784 3C21 POPE  131      39.707  35.912  51.678  1.00  0.00           C
ATOM  10787 4C21 POPE  131      39.127  36.512  50.388  1.00  0.00           C
ATOM  10790 5C21 POPE  131      40.057  37.522  49.698  1.00  0.00           C
ATOM  10793 6C21 POPE  131      39.297  38.532  48.828  1.00  0.00           C
ATOM  10796 7C21 POPE  131      40.227  39.282  47.868  1.00  0.00           C
ATOM  10799 8C21 POPE  131      39.567  40.382  47.038  1.00  0.00           C
ATOM  10803  C33 POPE  131      43.057  26.652  60.378  1.00  0.00           C
ATOM  10806  C34 POPE  131      42.937  27.612  59.188  1.00  0.00           C
ATOM  10809  C35 POPE  131      44.307  28.012  58.658  1.00  0.00           C
ATOM  10812  C36 POPE  131      44.327  28.332  57.158  1.00  0.00           C
ATOM  10815  C37 POPE  131      45.727  28.062  56.608  1.00  0.00           C
ATOM  10818  C38 POPE  131      46.097  28.892  55.388  1.00  0.00           C
ATOM  10821  C39 POPE  131      45.377  28.522  54.088  1.00  0.00           C
ATOM  10824 0C31 POPE  131      45.937  29.412  52.978  1.00  0.00           C
ATOM  10827 1C31 POPE  131      45.487  29.132  51.538  1.00  0.00           C
ATOM  10830 2C31 POPE  131      46.397  29.952  50.618  1.00  0.00           C
ATOM  10833 3C31 POPE  131      46.207  29.782  49.108  1.00  0.00           C
ATOM  10836 4C31 POPE  131      47.507  30.192  48.408  1.00  0.00           C
ATOM  10839 5C31 POPE  131      47.387  30.442  46.898  1.00  0.00           C
ATOM  10842 6C31 POPE  131      48.747  30.772  46.268  1.00  0.00           C
ATOM  10846  NH3 POPE  132      61.757  43.242  22.358  1.00  0.00           N
ATOM  10850  C12 POPE  132      62.977  43.922  21.798  1.00  0.00           C
ATOM  10853  C11 POPE  132      64.197  42.982  21.718  1.00  0.00           C
ATOM  10856  P   POPE  132      66.557  44.172  21.908  1.00  0.00           P
ATOM  10857  O13 POPE  132      67.147  42.952  22.508  1.00  0.00           O
ATOM  10858  O14 POPE  132      67.417  44.932  20.968  1.00  0.00           O
ATOM  10859  O11 POPE  132      65.927  45.102  23.038  1.00  0.00           O
ATOM  10860  O12 POPE  132      65.277  43.692  21.108  1.00  0.00           O
ATOM  10861  C1  POPE  132      65.827  44.592  24.388  1.00  0.00           C
ATOM  10864  C2  POPE  132      64.747  45.282  25.298  1.00  0.00           C
ATOM  10866  O21 POPE  132      65.367  46.422  25.948  1.00  0.00           O
ATOM  10867  C21 POPE  132      64.677  47.552  25.938  1.00  0.00           C
ATOM  10868  O22 POPE  132      63.547  47.682  25.518  1.00  0.00           O
ATOM  10869  C22 POPE  132      65.537  48.682  26.538  1.00  0.00           C
ATOM  10872  C3  POPE  132      64.287  44.262  26.388  1.00  0.00           C
ATOM  10875  O31 POPE  132      62.997  44.522  26.998  1.00  0.00           O
ATOM  10876  C31 POPE  132      63.007  45.022  28.218  1.00  0.00           C
ATOM  10877  O32 POPE  132      63.977  45.432  28.828  1.00  0.00           O
ATOM  10878  C32 POPE  132      61.617  44.852  28.858  1.00  0.00           C
ATOM  10881  C23 POPE  132      64.777  49.982  26.848  1.00  0.00           C
ATOM  10884  C24 POPE  132      65.697  51.202  27.088  1.00  0.00           C
ATOM  10887  C25 POPE  132      66.597  51.152  28.328  1.00  0.00           C
ATOM  10890  C26 POPE  132      65.847  51.172  29.678  1.00  0.00           C
ATOM  10893  C27 POPE  132      66.697  51.692  30.848  1.00  0.00           C
ATOM  10896  C28 POPE  132      65.947  51.792  32.198  1.00  0.00           C
ATOM  10899  C29 POPE  132      65.657  50.442  32.798  1.00  0.00           C
ATOM  10901 0C21 POPE  132      65.417  50.162  34.088  1.00  0.00           C
ATOM  10903 1C21 POPE  132      65.297  51.122  35.248  1.00  0.00           C
ATOM  10906 2C21 POPE  132      66.307  50.892  36.398  1.00  0.00           C
ATOM  10909 3C21 POPE  132      65.757  51.312  37.778  1.00  0.00           C
ATOM  10912 4C21 POPE  132      66.747  51.032  38.918  1.00  0.00           C
ATOM  10915 5C21 POPE  132      66.207  51.392  40.308  1.00  0.00           C
ATOM  10918 6C21 POPE  132      67.327  51.522  41.358  1.00  0.00           C
ATOM  10921 7C21 POPE  132      66.817  51.482  42.808  1.00  0.00           C
ATOM  10924 8C21 POPE  132      67.917  51.732  43.838  1.00  0.00           C
ATOM  10928  C33 POPE  132      61.267  45.972  29.868  1.00  0.00           C
ATOM  10931  C34 POPE  132      60.307  45.452  30.938  1.00  0.00           C
ATOM  10934  C35 POPE  132      59.937  46.472  32.028  1.00  0.00           C
ATOM  10937  C36 POPE  132      59.787  45.752  33.368  1.00  0.00           C
ATOM  10940  C37 POPE  132      59.157  46.562  34.508  1.00  0.00           C
ATOM  10943  C38 POPE  132      59.797  46.162  35.838  1.00  0.00           C
ATOM  10946  C39 POPE  132      58.947  46.382  37.088  1.00  0.00           C
ATOM  10949 0C31 POPE  132      59.797  46.182  38.348  1.00  0.00           C
ATOM  10952 1C31 POPE  132      58.977  46.102  39.638  1.00  0.00           C
ATOM  10955 2C31 POPE  132      59.857  46.182  40.888  1.00  0.00           C
ATOM  10958 3C31 POPE  132      60.517  44.872  41.298  1.00  0.00           C
ATOM  10961 4C31 POPE  132      60.337  44.602  42.798  1.00  0.00           C
ATOM  10964 5C31 POPE  132      60.987  43.292  43.228  1.00  0.00           C
ATOM  10967 6C31 POPE  132      60.897  43.002  44.728  1.00  0.00           C
ATOM  10971  NH3 POPE  133      87.747  53.102  66.278  1.00  0.00           N
ATOM  10975  C12 POPE  133      89.057  53.272  66.998  1.00  0.00           C
ATOM  10978  C11 POPE  133      90.117  53.762  65.988  1.00  0.00           C
ATOM  10981  P   POPE  133      92.147  53.292  67.758  1.00  0.00           P
ATOM  10982  O13 POPE  133      91.307  53.632  68.938  1.00  0.00           O
ATOM  10983  O14 POPE  133      93.517  53.852  67.748  1.00  0.00           O
ATOM  10984  O11 POPE  133      92.207  51.752  67.488  1.00  0.00           O
ATOM  10985  O12 POPE  133      91.437  53.892  66.498  1.00  0.00           O
ATOM  10986  C1  POPE  133      91.767  51.002  66.358  1.00  0.00           C
ATOM  10989  C2  POPE  133      92.527  51.382  65.058  1.00  0.00           C
ATOM  10991  O21 POPE  133      92.007  50.632  63.938  1.00  0.00           O
ATOM  10992  C21 POPE  133      92.397  49.382  63.758  1.00  0.00           C
ATOM  10993  O22 POPE  133      93.077  48.722  64.518  1.00  0.00           O
ATOM  10994  C22 POPE  133      91.897  48.902  62.388  1.00  0.00           C
ATOM  10997  C3  POPE  133      94.087  51.352  65.288  1.00  0.00           C
ATOM  11000  O31 POPE  133      94.877  50.662  64.318  1.00  0.00           O
ATOM  11001  C31 POPE  133      95.007  50.972  63.028  1.00  0.00           C
ATOM  11002  O32 POPE  133      95.457  50.182  62.208  1.00  0.00           O
ATOM  11003  C32 POPE  133      94.617  52.392  62.648  1.00  0.00           C
ATOM  11006  C23 POPE  133      92.897  47.982  61.658  1.00  0.00           C
ATOM  11009  C24 POPE  133      92.437  47.512  60.268  1.00  0.00           C
ATOM  11012  C25 POPE  133      92.197  48.642  59.248  1.00  0.00           C
ATOM  11015  C26 POPE  133      92.577  48.232  57.818  1.00  0.00           C
ATOM  11018  C27 POPE  133      92.147  49.242  56.738  1.00  0.00           C
ATOM  11021  C28 POPE  133      92.757  48.952  55.358  1.00  0.00           C
ATOM  11024  C29 POPE  133      91.797  49.102  54.198  1.00  0.00           C
ATOM  11026 0C21 POPE  133      91.777  50.042  53.238  1.00  0.00           C
ATOM  11028 1C21 POPE  133      92.667  51.252  53.098  1.00  0.00           C
ATOM  11031 2C21 POPE  133      93.607  51.302  51.858  1.00  0.00           C
ATOM  11034 3C21 POPE  133      93.507  52.632  51.098  1.00  0.00           C
ATOM  11037 4C21 POPE  133      94.757  53.022  50.298  1.00  0.00           C
ATOM  11040 5C21 POPE  133      95.927  53.502  51.168  1.00  0.00           C
ATOM  11043 6C21 POPE  133      96.627  54.732  50.588  1.00  0.00           C
ATOM  11046 7C21 POPE  133      97.867  55.122  51.388  1.00  0.00           C
ATOM  11049 8C21 POPE  133      98.567  56.392  50.908  1.00  0.00           C
ATOM  11053  C33 POPE  133      94.257  52.512  61.148  1.00  0.00           C
ATOM  11056  C34 POPE  133      94.307  53.962  60.638  1.00  0.00           C
ATOM  11059  C35 POPE  133      93.297  54.952  61.248  1.00  0.00           C
ATOM  11062  C36 POPE  133      91.817  54.582  60.988  1.00  0.00           C
ATOM  11065  C37 POPE  133      90.907  55.812  60.818  1.00  0.00           C
ATOM  11068  C38 POPE  133      89.507  55.532  60.228  1.00  0.00           C
ATOM  11071  C39 POPE  133      89.017  56.682  59.338  1.00  0.00           C
ATOM  11074 0C31 POPE  133      87.497  56.752  59.068  1.00  0.00           C
ATOM  11077 1C31 POPE  133      87.117  58.122  58.478  1.00  0.00           C
ATOM  11080 2C31 POPE  133      85.727  58.222  57.848  1.00  0.00           C
ATOM  11083 3C31 POPE  133      85.757  58.042  56.318  1.00  0.00           C
ATOM  11086 4C31 POPE  133      84.427  58.342  55.618  1.00  0.00           C
ATOM  11089 5C31 POPE  133      84.557  58.262  54.088  1.00  0.00           C
ATOM  11092 6C31 POPE  133      83.247  58.552  53.338  1.00  0.00           C
ATOM  11096  NH3 POPE  134      84.057  98.342  69.498  1.00  0.00           N
ATOM  11100  C12 POPE  134      85.167  97.332  69.298  1.00  0.00           C
ATOM  11103  C11 POPE  134      86.557  97.942  69.558  1.00  0.00           C
ATOM  11106  P   POPE  134      89.057  97.212  69.188  1.00  0.00           P
ATOM  11107  O13 POPE  134      89.747  97.792  70.358  1.00  0.00           O
ATOM  11108  O14 POPE  134      89.637  96.012  68.558  1.00  0.00           O
ATOM  11109  O11 POPE  134      88.957  98.322  68.078  1.00  0.00           O
ATOM  11110  O12 POPE  134      87.537  96.912  69.508  1.00  0.00           O
ATOM  11111  C1  POPE  134      90.047  98.632  67.208  1.00  0.00           C
ATOM  11114  C2  POPE  134      89.487  99.432  66.018  1.00  0.00           C
ATOM  11116  O21 POPE  134      90.277  99.372  64.798  1.00  0.00           O
ATOM  11117  C21 POPE  134      91.407 100.082  64.848  1.00  0.00           C
ATOM  11118  O22 POPE  134      92.117 100.142  65.818  1.00  0.00           O
ATOM  11119  C22 POPE  134      91.637 100.812  63.528  1.00  0.00           C
ATOM  11122  C3  POPE  134      89.167 100.892  66.418  1.00  0.00           C
ATOM  11125  O31 POPE  134      88.987 101.682  65.228  1.00  0.00           O
ATOM  11126  C31 POPE  134      88.497 102.892  65.458  1.00  0.00           C
ATOM  11127  O32 POPE  134      88.247 103.342  66.558  1.00  0.00           O
ATOM  11128  C32 POPE  134      88.267 103.572  64.108  1.00  0.00           C
ATOM  11131  C23 POPE  134      92.967 100.452  62.838  1.00  0.00           C
ATOM  11134  C24 POPE  134      93.057 101.112  61.448  1.00  0.00           C
ATOM  11137  C25 POPE  134      94.367 100.822  60.708  1.00  0.00           C
ATOM  11140  C26 POPE  134      94.217  99.992  59.438  1.00  0.00           C
ATOM  11143  C27 POPE  134      95.567  99.612  58.818  1.00  0.00           C
ATOM  11146  C28 POPE  134      95.397  98.742  57.558  1.00  0.00           C
ATOM  11149  C29 POPE  134      96.617  97.902  57.298  1.00  0.00           C
ATOM  11151 0C21 POPE  134      97.307  97.772  56.148  1.00  0.00           C
ATOM  11153 1C21 POPE  134      97.017  98.412  54.808  1.00  0.00           C
ATOM  11156 2C21 POPE  134      96.697  97.302  53.798  1.00  0.00           C
ATOM  11159 3C21 POPE  134      96.357  97.822  52.398  1.00  0.00           C
ATOM  11162 4C21 POPE  134      95.937  96.662  51.478  1.00  0.00           C
ATOM  11165 5C21 POPE  134      95.737  97.062  50.008  1.00  0.00           C
ATOM  11168 6C21 POPE  134      94.727  98.192  49.808  1.00  0.00           C
ATOM  11171 7C21 POPE  134      94.377  98.402  48.338  1.00  0.00           C
ATOM  11174 8C21 POPE  134      93.437  99.592  48.108  1.00  0.00           C
ATOM  11178  C33 POPE  134      86.807 104.042  63.878  1.00  0.00           C
ATOM  11181  C34 POPE  134      86.457 104.062  62.388  1.00  0.00           C
ATOM  11184  C35 POPE  134      85.107 104.702  62.058  1.00  0.00           C
ATOM  11187  C36 POPE  134      84.657 104.332  60.638  1.00  0.00           C
ATOM  11190  C37 POPE  134      83.427 105.102  60.168  1.00  0.00           C
ATOM  11193  C38 POPE  134      83.087 104.802  58.698  1.00  0.00           C
ATOM  11196  C39 POPE  134      81.947 105.652  58.128  1.00  0.00           C
ATOM  11199 0C31 POPE  134      82.247 107.142  58.298  1.00  0.00           C
ATOM  11202 1C31 POPE  134      81.567 108.082  57.298  1.00  0.00           C
ATOM  11205 2C31 POPE  134      82.417 109.352  57.218  1.00  0.00           C
ATOM  11208 3C31 POPE  134      81.877 110.462  56.328  1.00  0.00           C
ATOM  11211 4C31 POPE  134      82.747 111.722  56.488  1.00  0.00           C
ATOM  11214 5C31 POPE  134      81.917 112.962  56.748  1.00  0.00           C
ATOM  11217 6C31 POPE  134      82.697 114.112  57.368  1.00  0.00           C
ATOM  11221  NH3 POPE  135      81.267  71.422  23.458  1.00  0.00           N
ATOM  11225  C12 POPE  135      81.587  70.072  24.068  1.00  0.00           C
ATOM  11228  C11 POPE  135      82.967  69.552  23.588  1.00  0.00           C
ATOM  11231  P   POPE  135      82.997  66.882  23.908  1.00  0.00           P
ATOM  11232  O13 POPE  135      84.207  66.032  24.098  1.00  0.00           O
ATOM  11233  O14 POPE  135      82.307  66.832  22.608  1.00  0.00           O
ATOM  11234  O11 POPE  135      81.957  66.612  25.078  1.00  0.00           O
ATOM  11235  O12 POPE  135      83.417  68.372  24.248  1.00  0.00           O
ATOM  11236  C1  POPE  135      82.277  65.902  26.288  1.00  0.00           C
ATOM  11239  C2  POPE  135      82.917  66.812  27.378  1.00  0.00           C
ATOM  11241  O21 POPE  135      82.917  66.192  28.688  1.00  0.00           O
ATOM  11242  C21 POPE  135      83.797  65.232  28.938  1.00  0.00           C
ATOM  11243  O22 POPE  135      83.987  64.242  28.268  1.00  0.00           O
ATOM  11244  C22 POPE  135      84.557  65.672  30.218  1.00  0.00           C
ATOM  11247  C3  POPE  135      82.177  68.182  27.488  1.00  0.00           C
ATOM  11250  O31 POPE  135      82.387  68.792  28.788  1.00  0.00           O
ATOM  11251  C31 POPE  135      81.327  68.782  29.598  1.00  0.00           C
ATOM  11252  O32 POPE  135      80.167  68.762  29.248  1.00  0.00           O
ATOM  11253  C32 POPE  135      81.837  68.662  31.038  1.00  0.00           C
ATOM  11256  C23 POPE  135      85.577  64.682  30.858  1.00  0.00           C
ATOM  11259  C24 POPE  135      86.527  65.412  31.838  1.00  0.00           C
ATOM  11262  C25 POPE  135      86.427  64.982  33.308  1.00  0.00           C
ATOM  11265  C26 POPE  135      87.597  64.132  33.838  1.00  0.00           C
ATOM  11268  C27 POPE  135      87.557  63.982  35.368  1.00  0.00           C
ATOM  11271  C28 POPE  135      88.857  63.482  36.038  1.00  0.00           C
ATOM  11274  C29 POPE  135      89.117  61.992  35.908  1.00  0.00           C
ATOM  11276 0C21 POPE  135      88.687  61.032  36.748  1.00  0.00           C
ATOM  11278 1C21 POPE  135      87.827  61.212  37.978  1.00  0.00           C
ATOM  11281 2C21 POPE  135      88.447  60.602  39.258  1.00  0.00           C
ATOM  11284 3C21 POPE  135      89.637  61.402  39.798  1.00  0.00           C
ATOM  11287 4C21 POPE  135      90.307  60.792  41.038  1.00  0.00           C
ATOM  11290 5C21 POPE  135      89.447  60.892  42.308  1.00  0.00           C
ATOM  11293 6C21 POPE  135      90.177  60.442  43.578  1.00  0.00           C
ATOM  11296 7C21 POPE  135      89.297  60.592  44.828  1.00  0.00           C
ATOM  11299 8C21 POPE  135      90.017  60.252  46.138  1.00  0.00           C
ATOM  11303  C33 POPE  135      80.717  68.382  32.058  1.00  0.00           C
ATOM  11306  C34 POPE  135      80.947  67.092  32.878  1.00  0.00           C
ATOM  11309  C35 POPE  135      81.977  67.222  33.988  1.00  0.00           C
ATOM  11312  C36 POPE  135      81.517  68.222  35.048  1.00  0.00           C
ATOM  11315  C37 POPE  135      82.377  68.192  36.308  1.00  0.00           C
ATOM  11318  C38 POPE  135      81.587  67.962  37.598  1.00  0.00           C
ATOM  11321  C39 POPE  135      81.157  66.512  37.778  1.00  0.00           C
ATOM  11324 0C31 POPE  135      80.647  66.242  39.198  1.00  0.00           C
ATOM  11327 1C31 POPE  135      80.397  64.752  39.438  1.00  0.00           C
ATOM  11330 2C31 POPE  135      80.137  64.392  40.908  1.00  0.00           C
ATOM  11333 3C31 POPE  135      81.367  64.522  41.818  1.00  0.00           C
ATOM  11336 4C31 POPE  135      81.037  64.302  43.308  1.00  0.00           C
ATOM  11339 5C31 POPE  135      82.297  64.282  44.188  1.00  0.00           C
ATOM  11342 6C31 POPE  135      81.997  64.162  45.678  1.00  0.00           C
ATOM  11346  NH3 POPE  136      51.417  63.912  26.088  1.00  0.00           N
ATOM  11350  C12 POPE  136      50.867  65.242  25.638  1.00  0.00           C
ATOM  11353  C11 POPE  136      49.337  65.382  25.758  1.00  0.00           C
ATOM  11356  P   POPE  136      47.507  67.312  25.788  1.00  0.00           P
ATOM  11357  O13 POPE  136      47.257  68.342  24.758  1.00  0.00           O
ATOM  11358  O14 POPE  136      46.547  66.192  25.878  1.00  0.00           O
ATOM  11359  O11 POPE  136      47.567  68.002  27.218  1.00  0.00           O
ATOM  11360  O12 POPE  136      48.997  66.772  25.608  1.00  0.00           O
ATOM  11361  C1  POPE  136      48.167  67.242  28.288  1.00  0.00           C
ATOM  11364  C2  POPE  136      47.447  67.462  29.638  1.00  0.00           C
ATOM  11366  O21 POPE  136      48.387  67.152  30.688  1.00  0.00           O
ATOM  11367  C21 POPE  136      48.367  66.052  31.378  1.00  0.00           C
ATOM  11368  O22 POPE  136      47.817  64.992  31.108  1.00  0.00           O
ATOM  11369  C22 POPE  136      49.317  66.262  32.578  1.00  0.00           C
ATOM  11372  C3  POPE  136      46.027  66.772  29.698  1.00  0.00           C
ATOM  11375  O31 POPE  136      45.287  66.712  30.958  1.00  0.00           O
ATOM  11376  C31 POPE  136      45.387  67.702  31.808  1.00  0.00           C
ATOM  11377  O32 POPE  136      46.237  68.572  31.838  1.00  0.00           O
ATOM  11378  C32 POPE  136      44.257  67.692  32.838  1.00  0.00           C
ATOM  11381  C23 POPE  136      48.767  67.172  33.708  1.00  0.00           C
ATOM  11384  C24 POPE  136      49.717  67.152  34.928  1.00  0.00           C
ATOM  11387  C25 POPE  136      49.277  68.012  36.118  1.00  0.00           C
ATOM  11390  C26 POPE  136      50.117  67.732  37.378  1.00  0.00           C
ATOM  11393  C27 POPE  136      49.687  68.512  38.628  1.00  0.00           C
ATOM  11396  C28 POPE  136      50.367  67.982  39.908  1.00  0.00           C
ATOM  11399  C29 POPE  136      49.767  68.542  41.178  1.00  0.00           C
ATOM  11401 0C21 POPE  136      50.367  68.612  42.388  1.00  0.00           C
ATOM  11403 1C21 POPE  136      51.777  68.192  42.728  1.00  0.00           C
ATOM  11406 2C21 POPE  136      52.347  69.052  43.878  1.00  0.00           C
ATOM  11409 3C21 POPE  136      53.847  68.852  44.108  1.00  0.00           C
ATOM  11412 4C21 POPE  136      54.347  69.692  45.298  1.00  0.00           C
ATOM  11415 5C21 POPE  136      55.867  69.932  45.328  1.00  0.00           C
ATOM  11418 6C21 POPE  136      56.357  70.852  44.208  1.00  0.00           C
ATOM  11421 7C21 POPE  136      57.737  71.462  44.488  1.00  0.00           C
ATOM  11424 8C21 POPE  136      58.217  72.402  43.388  1.00  0.00           C
ATOM  11428  C33 POPE  136      44.697  68.632  33.988  1.00  0.00           C
ATOM  11431  C34 POPE  136      43.817  68.592  35.228  1.00  0.00           C
ATOM  11434  C35 POPE  136      44.257  69.642  36.248  1.00  0.00           C
ATOM  11437  C36 POPE  136      43.887  69.272  37.688  1.00  0.00           C
ATOM  11440  C37 POPE  136      44.437  70.302  38.678  1.00  0.00           C
ATOM  11443  C38 POPE  136      43.927  70.092  40.108  1.00  0.00           C
ATOM  11446  C39 POPE  136      44.917  69.382  41.038  1.00  0.00           C
ATOM  11449 0C31 POPE  136      45.787  70.372  41.848  1.00  0.00           C
ATOM  11452 1C31 POPE  136      46.197  69.772  43.198  1.00  0.00           C
ATOM  11455 2C31 POPE  136      46.597  70.802  44.268  1.00  0.00           C
ATOM  11458 3C31 POPE  136      47.937  71.512  43.988  1.00  0.00           C
ATOM  11461 4C31 POPE  136      48.877  71.502  45.198  1.00  0.00           C
ATOM  11464 5C31 POPE  136      50.217  72.172  44.908  1.00  0.00           C
ATOM  11467 6C31 POPE  136      51.217  72.072  46.068  1.00  0.00           C
ATOM  11471  NH3 POPE  137       6.427  50.592  25.178  1.00  0.00           N
ATOM  11475  C12 POPE  137       4.917  50.612  25.328  1.00  0.00           C
ATOM  11478  C11 POPE  137       4.377  52.052  25.458  1.00  0.00           C
ATOM  11481  P   POPE  137       2.217  53.402  26.018  1.00  0.00           P
ATOM  11482  O13 POPE  137       2.637  54.492  25.088  1.00  0.00           O
ATOM  11483  O14 POPE  137       0.767  53.212  26.238  1.00  0.00           O
ATOM  11484  O11 POPE  137       2.887  53.582  27.448  1.00  0.00           O
ATOM  11485  O12 POPE  137       2.937  52.062  25.568  1.00  0.00           O
ATOM  11486  C1  POPE  137       2.857  52.472  28.378  1.00  0.00           C
ATOM  11489  C2  POPE  137       3.787  52.712  29.618  1.00  0.00           C
ATOM  11491  O21 POPE  137       3.087  52.262  30.808  1.00  0.00           O
ATOM  11492  C21 POPE  137       3.767  52.112  31.928  1.00  0.00           C
ATOM  11493  O22 POPE  137       4.957  52.242  32.098  1.00  0.00           O
ATOM  11494  C22 POPE  137       2.757  51.782  33.048  1.00  0.00           C
ATOM  11497  C3  POPE  137       4.167  54.222  29.648  1.00  0.00           C
ATOM  11500  O31 POPE  137       4.937  54.572  30.808  1.00  0.00           O
ATOM  11501  C31 POPE  137       4.937  55.842  31.158  1.00  0.00           C
ATOM  11502  O32 POPE  137       4.417  56.772  30.568  1.00  0.00           O
ATOM  11503  C32 POPE  137       5.647  55.892  32.498  1.00  0.00           C
ATOM  11506  C23 POPE  137       3.217  51.942  34.528  1.00  0.00           C
ATOM  11509  C24 POPE  137       2.007  52.292  35.408  1.00  0.00           C
ATOM  11512  C25 POPE  137       2.247  52.432  36.918  1.00  0.00           C
ATOM  11515  C26 POPE  137       1.117  53.232  37.598  1.00  0.00           C
ATOM  11518  C27 POPE  137       0.617  52.622  38.908  1.00  0.00           C
ATOM  11521  C28 POPE  137      -0.693  53.272  39.408  1.00  0.00           C
ATOM  11524  C29 POPE  137      -0.483  54.702  39.858  1.00  0.00           C
ATOM  11526 0C21 POPE  137      -0.203  55.092  41.108  1.00  0.00           C
ATOM  11528 1C21 POPE  137      -0.053  54.162  42.288  1.00  0.00           C
ATOM  11531 2C21 POPE  137      -0.143  54.822  43.678  1.00  0.00           C
ATOM  11534 3C21 POPE  137       0.967  55.842  43.988  1.00  0.00           C
ATOM  11537 4C21 POPE  137       1.187  55.992  45.508  1.00  0.00           C
ATOM  11540 5C21 POPE  137       2.047  54.852  46.088  1.00  0.00           C
ATOM  11543 6C21 POPE  137       1.537  54.322  47.428  1.00  0.00           C
ATOM  11546 7C21 POPE  137       2.397  53.192  48.008  1.00  0.00           C
ATOM  11549 8C21 POPE  137       1.797  52.572  49.278  1.00  0.00           C
ATOM  11553  C33 POPE  137       5.637  57.242  33.228  1.00  0.00           C
ATOM  11556  C34 POPE  137       6.327  57.102  34.598  1.00  0.00           C
ATOM  11559  C35 POPE  137       5.367  56.662  35.698  1.00  0.00           C
ATOM  11562  C36 POPE  137       6.077  56.172  36.968  1.00  0.00           C
ATOM  11565  C37 POPE  137       5.057  55.772  38.038  1.00  0.00           C
ATOM  11568  C38 POPE  137       5.637  54.982  39.208  1.00  0.00           C
ATOM  11571  C39 POPE  137       4.497  54.432  40.068  1.00  0.00           C
ATOM  11574 0C31 POPE  137       4.967  53.802  41.378  1.00  0.00           C
ATOM  11577 1C31 POPE  137       3.787  53.182  42.138  1.00  0.00           C
ATOM  11580 2C31 POPE  137       4.177  52.622  43.508  1.00  0.00           C
ATOM  11583 3C31 POPE  137       3.507  51.272  43.798  1.00  0.00           C
ATOM  11586 4C31 POPE  137       1.977  51.252  43.788  1.00  0.00           C
ATOM  11589 5C31 POPE  137       1.437  49.922  44.328  1.00  0.00           C
ATOM  11592 6C31 POPE  137      -0.083  49.782  44.268  1.00  0.00           C
ATOM  11596  NH3 POPE  138      90.137  31.692  27.288  1.00  0.00           N
ATOM  11600  C12 POPE  138      91.627  31.712  27.518  1.00  0.00           C
ATOM  11603  C11 POPE  138      92.367  32.212  26.268  1.00  0.00           C
ATOM  11606  P   POPE  138      94.757  31.252  26.768  1.00  0.00           P
ATOM  11607  O13 POPE  138      96.097  31.782  26.378  1.00  0.00           O
ATOM  11608  O14 POPE  138      94.287  30.072  26.008  1.00  0.00           O
ATOM  11609  O11 POPE  138      94.647  30.962  28.328  1.00  0.00           O
ATOM  11610  O12 POPE  138      93.737  32.432  26.548  1.00  0.00           O
ATOM  11611  C1  POPE  138      94.807  31.982  29.338  1.00  0.00           C
ATOM  11614  C2  POPE  138      93.757  31.902  30.508  1.00  0.00           C
ATOM  11616  O21 POPE  138      94.337  32.302  31.768  1.00  0.00           O
ATOM  11617  C21 POPE  138      94.597  33.602  31.888  1.00  0.00           C
ATOM  11618  O22 POPE  138      94.317  34.452  31.068  1.00  0.00           O
ATOM  11619  C22 POPE  138      95.307  33.852  33.228  1.00  0.00           C
ATOM  11622  C3  POPE  138      93.197  30.462  30.708  1.00  0.00           C
ATOM  11625  O31 POPE  138      92.097  30.492  31.658  1.00  0.00           O
ATOM  11626  C31 POPE  138      92.277  29.752  32.748  1.00  0.00           C
ATOM  11627  O32 POPE  138      93.217  29.022  32.978  1.00  0.00           O
ATOM  11628  C32 POPE  138      91.127  29.972  33.738  1.00  0.00           C
ATOM  11631  C23 POPE  138      94.977  35.242  33.818  1.00  0.00           C
ATOM  11634  C24 POPE  138      95.877  35.682  34.978  1.00  0.00           C
ATOM  11637  C25 POPE  138      95.897  34.772  36.218  1.00  0.00           C
ATOM  11640  C26 POPE  138      94.677  34.932  37.158  1.00  0.00           C
ATOM  11643  C27 POPE  138      94.907  34.202  38.488  1.00  0.00           C
ATOM  11646  C28 POPE  138      93.697  34.242  39.458  1.00  0.00           C
ATOM  11649  C29 POPE  138      93.717  35.422  40.408  1.00  0.00           C
ATOM  11651 0C21 POPE  138      93.527  35.402  41.748  1.00  0.00           C
ATOM  11653 1C21 POPE  138      93.267  34.202  42.628  1.00  0.00           C
ATOM  11656 2C21 POPE  138      94.347  34.052  43.718  1.00  0.00           C
ATOM  11659 3C21 POPE  138      94.437  32.622  44.288  1.00  0.00           C
ATOM  11662 4C21 POPE  138      95.777  32.342  44.988  1.00  0.00           C
ATOM  11665 5C21 POPE  138      95.817  32.662  46.488  1.00  0.00           C
ATOM  11668 6C21 POPE  138      94.987  31.702  47.358  1.00  0.00           C
ATOM  11671 7C21 POPE  138      95.417  31.732  48.828  1.00  0.00           C
ATOM  11674 8C21 POPE  138      94.607  30.782  49.728  1.00  0.00           C
ATOM  11678  C33 POPE  138      90.947  28.782  34.708  1.00  0.00           C
ATOM  11681  C34 POPE  138      89.617  28.862  35.488  1.00  0.00           C
ATOM  11684  C35 POPE  138      89.167  27.512  36.068  1.00  0.00           C
ATOM  11687  C36 POPE  138      89.877  27.092  37.358  1.00  0.00           C
ATOM  11690  C37 POPE  138      89.777  25.572  37.588  1.00  0.00           C
ATOM  11693  C38 POPE  138      89.647  25.172  39.058  1.00  0.00           C
ATOM  11696  C39 POPE  138      88.177  24.972  39.448  1.00  0.00           C
ATOM  11699 0C31 POPE  138      87.977  24.672  40.938  1.00  0.00           C
ATOM  11702 1C31 POPE  138      86.567  24.132  41.238  1.00  0.00           C
ATOM  11705 2C31 POPE  138      86.307  24.052  42.748  1.00  0.00           C
ATOM  11708 3C31 POPE  138      85.037  23.282  43.118  1.00  0.00           C
ATOM  11711 4C31 POPE  138      85.127  21.772  42.828  1.00  0.00           C
ATOM  11714 5C31 POPE  138      84.467  20.932  43.928  1.00  0.00           C
ATOM  11717 6C31 POPE  138      84.507  19.422  43.648  1.00  0.00           C
ATOM  11721  NH3 POPE  139      12.657  93.072  67.068  1.00  0.00           N
ATOM  11725  C12 POPE  139      11.517  92.292  66.458  1.00  0.00           C
ATOM  11728  C11 POPE  139      10.187  93.052  66.548  1.00  0.00           C
ATOM  11731  P   POPE  139       8.797  91.012  65.638  1.00  0.00           P
ATOM  11732  O13 POPE  139       7.387  90.942  65.198  1.00  0.00           O
ATOM  11733  O14 POPE  139       9.107  90.412  66.958  1.00  0.00           O
ATOM  11734  O11 POPE  139       9.817  90.512  64.528  1.00  0.00           O
ATOM  11735  O12 POPE  139       9.207  92.542  65.658  1.00  0.00           O
ATOM  11736  C1  POPE  139       9.547  90.512  63.118  1.00  0.00           C
ATOM  11739  C2  POPE  139       9.907  91.872  62.438  1.00  0.00           C
ATOM  11741  O21 POPE  139       9.847  91.892  60.998  1.00  0.00           O
ATOM  11742  C21 POPE  139       9.967  90.762  60.308  1.00  0.00           C
ATOM  11743  O22 POPE  139       9.047  90.012  60.028  1.00  0.00           O
ATOM  11744  C22 POPE  139      11.377  90.662  59.748  1.00  0.00           C
ATOM  11747  C3  POPE  139      11.297  92.422  62.898  1.00  0.00           C
ATOM  11750  O31 POPE  139      12.097  92.992  61.838  1.00  0.00           O
ATOM  11751  C31 POPE  139      11.907  94.282  61.588  1.00  0.00           C
ATOM  11752  O32 POPE  139      11.287  95.052  62.308  1.00  0.00           O
ATOM  11753  C32 POPE  139      12.567  94.592  60.248  1.00  0.00           C
ATOM  11756  C23 POPE  139      11.417  90.632  58.208  1.00  0.00           C
ATOM  11759  C24 POPE  139      12.817  90.992  57.718  1.00  0.00           C
ATOM  11762  C25 POPE  139      13.017  90.832  56.208  1.00  0.00           C
ATOM  11765  C26 POPE  139      12.437  91.992  55.378  1.00  0.00           C
ATOM  11768  C27 POPE  139      12.687  91.802  53.878  1.00  0.00           C
ATOM  11771  C28 POPE  139      12.227  92.992  53.018  1.00  0.00           C
ATOM  11774  C29 POPE  139      13.097  94.212  53.188  1.00  0.00           C
ATOM  11776 0C21 POPE  139      13.837  94.802  52.238  1.00  0.00           C
ATOM  11778 1C21 POPE  139      13.947  94.332  50.818  1.00  0.00           C
ATOM  11781 2C21 POPE  139      14.807  95.262  49.938  1.00  0.00           C
ATOM  11784 3C21 POPE  139      14.207  96.662  49.758  1.00  0.00           C
ATOM  11787 4C21 POPE  139      14.757  97.372  48.518  1.00  0.00           C
ATOM  11790 5C21 POPE  139      14.447  98.872  48.488  1.00  0.00           C
ATOM  11793 6C21 POPE  139      14.697  99.482  47.098  1.00  0.00           C
ATOM  11796 7C21 POPE  139      14.677 101.022  47.098  1.00  0.00           C
ATOM  11799 8C21 POPE  139      14.837 101.622  45.698  1.00  0.00           C
ATOM  11803  C33 POPE  139      12.287  96.012  59.688  1.00  0.00           C
ATOM  11806  C34 POPE  139      11.937  96.002  58.188  1.00  0.00           C
ATOM  11809  C35 POPE  139      13.087  95.672  57.228  1.00  0.00           C
ATOM  11812  C36 POPE  139      14.037  96.852  56.978  1.00  0.00           C
ATOM  11815  C37 POPE  139      14.997  96.632  55.788  1.00  0.00           C
ATOM  11818  C38 POPE  139      15.997  97.782  55.568  1.00  0.00           C
ATOM  11821  C39 POPE  139      16.957  97.542  54.388  1.00  0.00           C
ATOM  11824 0C31 POPE  139      16.487  98.092  53.028  1.00  0.00           C
ATOM  11827 1C31 POPE  139      17.387  97.812  51.818  1.00  0.00           C
ATOM  11830 2C31 POPE  139      18.467  98.872  51.548  1.00  0.00           C
ATOM  11833 3C31 POPE  139      19.517  98.972  52.658  1.00  0.00           C
ATOM  11836 4C31 POPE  139      20.747  99.792  52.268  1.00  0.00           C
ATOM  11839 5C31 POPE  139      21.837  99.742  53.348  1.00  0.00           C
ATOM  11842 6C31 POPE  139      23.037 100.652  53.048  1.00  0.00           C
ATOM  11846  NH3 POPE  140      37.867  33.602  23.638  1.00  0.00           N
ATOM  11850  C12 POPE  140      36.987  34.832  23.438  1.00  0.00           C
ATOM  11853  C11 POPE  140      36.437  35.482  24.738  1.00  0.00           C
ATOM  11856  P   POPE  140      33.897  36.272  24.448  1.00  0.00           P
ATOM  11857  O13 POPE  140      33.267  37.032  23.338  1.00  0.00           O
ATOM  11858  O14 POPE  140      33.697  34.802  24.448  1.00  0.00           O
ATOM  11859  O11 POPE  140      33.347  36.822  25.828  1.00  0.00           O
ATOM  11860  O12 POPE  140      35.467  36.522  24.478  1.00  0.00           O
ATOM  11861  C1  POPE  140      33.857  36.222  27.028  1.00  0.00           C
ATOM  11864  C2  POPE  140      32.927  36.492  28.248  1.00  0.00           C
ATOM  11866  O21 POPE  140      32.647  35.252  28.918  1.00  0.00           O
ATOM  11867  C21 POPE  140      33.647  34.562  29.458  1.00  0.00           C
ATOM  11868  O22 POPE  140      33.757  33.352  29.348  1.00  0.00           O
ATOM  11869  C22 POPE  140      34.627  35.402  30.288  1.00  0.00           C
ATOM  11872  C3  POPE  140      31.577  37.172  27.878  1.00  0.00           C
ATOM  11875  O31 POPE  140      30.507  37.042  28.848  1.00  0.00           O
ATOM  11876  C31 POPE  140      30.737  37.492  30.078  1.00  0.00           C
ATOM  11877  O32 POPE  140      31.787  37.952  30.478  1.00  0.00           O
ATOM  11878  C32 POPE  140      29.467  37.412  30.918  1.00  0.00           C
ATOM  11881  C23 POPE  140      35.257  34.572  31.438  1.00  0.00           C
ATOM  11884  C24 POPE  140      34.507  34.762  32.758  1.00  0.00           C
ATOM  11887  C25 POPE  140      34.777  33.692  33.838  1.00  0.00           C
ATOM  11890  C26 POPE  140      36.247  33.582  34.268  1.00  0.00           C
ATOM  11893  C27 POPE  140      36.377  33.092  35.718  1.00  0.00           C
ATOM  11896  C28 POPE  140      37.757  33.312  36.368  1.00  0.00           C
ATOM  11899  C29 POPE  140      38.827  32.582  35.608  1.00  0.00           C
ATOM  11901 0C21 POPE  140      40.137  32.872  35.628  1.00  0.00           C
ATOM  11903 1C21 POPE  140      40.817  33.912  36.478  1.00  0.00           C
ATOM  11906 2C21 POPE  140      42.177  33.402  36.968  1.00  0.00           C
ATOM  11909 3C21 POPE  140      43.197  33.212  35.828  1.00  0.00           C
ATOM  11912 4C21 POPE  140      44.637  33.012  36.298  1.00  0.00           C
ATOM  11915 5C21 POPE  140      44.857  31.662  36.988  1.00  0.00           C
ATOM  11918 6C21 POPE  140      46.127  31.652  37.848  1.00  0.00           C
ATOM  11921 7C21 POPE  140      46.297  30.322  38.578  1.00  0.00           C
ATOM  11924 8C21 POPE  140      47.337  30.402  39.698  1.00  0.00           C
ATOM  11928  C33 POPE  140      29.527  38.322  32.178  1.00  0.00           C
ATOM  11931  C34 POPE  140      28.317  38.072  33.088  1.00  0.00           C
ATOM  11934  C35 POPE  140      27.877  39.272  33.938  1.00  0.00           C
ATOM  11937  C36 POPE  140      28.677  39.592  35.218  1.00  0.00           C
ATOM  11940  C37 POPE  140      27.907  40.652  36.038  1.00  0.00           C
ATOM  11943  C38 POPE  140      28.727  41.412  37.098  1.00  0.00           C
ATOM  11946  C39 POPE  140      29.107  40.562  38.318  1.00  0.00           C
ATOM  11949 0C31 POPE  140      29.837  41.372  39.398  1.00  0.00           C
ATOM  11952 1C31 POPE  140      30.297  40.482  40.558  1.00  0.00           C
ATOM  11955 2C31 POPE  140      31.217  41.182  41.578  1.00  0.00           C
ATOM  11958 3C31 POPE  140      31.897  40.172  42.508  1.00  0.00           C
ATOM  11961 4C31 POPE  140      30.967  39.522  43.548  1.00  0.00           C
ATOM  11964 5C31 POPE  140      31.547  38.232  44.128  1.00  0.00           C
ATOM  11967 6C31 POPE  140      30.697  37.602  45.238  1.00  0.00           C
ATOM  11971  NH3 POPE  141      17.127  50.422  68.018  1.00  0.00           N
ATOM  11975  C12 POPE  141      17.127  51.902  67.778  1.00  0.00           C
ATOM  11978  C11 POPE  141      18.517  52.352  67.378  1.00  0.00           C
ATOM  11981  P   POPE  141      19.857  54.532  67.208  1.00  0.00           P
ATOM  11982  O13 POPE  141      19.567  55.972  67.388  1.00  0.00           O
ATOM  11983  O14 POPE  141      20.807  53.892  68.148  1.00  0.00           O
ATOM  11984  O11 POPE  141      20.207  54.202  65.698  1.00  0.00           O
ATOM  11985  O12 POPE  141      18.487  53.772  67.318  1.00  0.00           O
ATOM  11986  C1  POPE  141      19.677  55.022  64.628  1.00  0.00           C
ATOM  11989  C2  POPE  141      18.787  54.242  63.608  1.00  0.00           C
ATOM  11991  O21 POPE  141      19.147  54.742  62.288  1.00  0.00           O
ATOM  11992  C21 POPE  141      18.717  54.092  61.208  1.00  0.00           C
ATOM  11993  O22 POPE  141      17.677  53.462  61.108  1.00  0.00           O
ATOM  11994  C22 POPE  141      19.767  54.202  60.098  1.00  0.00           C
ATOM  11997  C3  POPE  141      17.267  54.342  63.988  1.00  0.00           C
ATOM  12000  O31 POPE  141      16.457  53.212  63.548  1.00  0.00           O
ATOM  12001  C31 POPE  141      15.347  53.522  62.868  1.00  0.00           C
ATOM  12002  O32 POPE  141      14.917  54.652  62.688  1.00  0.00           O
ATOM  12003  C32 POPE  141      14.687  52.232  62.348  1.00  0.00           C
ATOM  12006  C23 POPE  141      19.507  53.162  58.968  1.00  0.00           C
ATOM  12009  C24 POPE  141      20.717  52.882  58.068  1.00  0.00           C
ATOM  12012  C25 POPE  141      20.367  52.052  56.808  1.00  0.00           C
ATOM  12015  C26 POPE  141      20.277  50.532  57.008  1.00  0.00           C
ATOM  12018  C27 POPE  141      19.907  49.772  55.728  1.00  0.00           C
ATOM  12021  C28 POPE  141      19.677  48.252  55.898  1.00  0.00           C
ATOM  12024  C29 POPE  141      20.887  47.522  56.438  1.00  0.00           C
ATOM  12026 0C21 POPE  141      21.757  46.762  55.748  1.00  0.00           C
ATOM  12028 1C21 POPE  141      21.787  46.502  54.258  1.00  0.00           C
ATOM  12031 2C21 POPE  141      23.247  46.482  53.758  1.00  0.00           C
ATOM  12034 3C21 POPE  141      23.407  46.252  52.248  1.00  0.00           C
ATOM  12037 4C21 POPE  141      24.877  46.262  51.818  1.00  0.00           C
ATOM  12040 5C21 POPE  141      25.507  47.662  51.728  1.00  0.00           C
ATOM  12043 6C21 POPE  141      25.047  48.452  50.488  1.00  0.00           C
ATOM  12046 7C21 POPE  141      25.647  49.862  50.438  1.00  0.00           C
ATOM  12049 8C21 POPE  141      25.257  50.632  49.168  1.00  0.00           C
ATOM  12053  C33 POPE  141      14.857  52.002  60.818  1.00  0.00           C
ATOM  12056  C34 POPE  141      13.957  50.882  60.268  1.00  0.00           C
ATOM  12059  C35 POPE  141      14.687  49.692  59.588  1.00  0.00           C
ATOM  12062  C36 POPE  141      14.687  49.742  58.048  1.00  0.00           C
ATOM  12065  C37 POPE  141      15.357  48.522  57.398  1.00  0.00           C
ATOM  12068  C38 POPE  141      15.037  48.342  55.898  1.00  0.00           C
ATOM  12071  C39 POPE  141      15.697  49.362  54.948  1.00  0.00           C
ATOM  12074 0C31 POPE  141      15.487  48.972  53.478  1.00  0.00           C
ATOM  12077 1C31 POPE  141      16.207  49.902  52.478  1.00  0.00           C
ATOM  12080 2C31 POPE  141      15.927  49.502  51.018  1.00  0.00           C
ATOM  12083 3C31 POPE  141      16.787  50.242  49.968  1.00  0.00           C
ATOM  12086 4C31 POPE  141      18.247  49.772  49.908  1.00  0.00           C
ATOM  12089 5C31 POPE  141      18.967  50.252  48.638  1.00  0.00           C
ATOM  12092 6C31 POPE  141      20.337  49.602  48.408  1.00  0.00           C
ATOM  12096  NH3 POPE  142      50.977  96.232  71.558  1.00  0.00           N
ATOM  12100  C12 POPE  142      50.847  97.712  71.768  1.00  0.00           C
ATOM  12103  C11 POPE  142      51.247  98.502  70.518  1.00  0.00           C
ATOM  12106  P   POPE  142      51.777 100.952  69.808  1.00  0.00           P
ATOM  12107  O13 POPE  142      51.007 102.202  70.018  1.00  0.00           O
ATOM  12108  O14 POPE  142      53.257 101.072  69.788  1.00  0.00           O
ATOM  12109  O11 POPE  142      51.287 100.312  68.458  1.00  0.00           O
ATOM  12110  O12 POPE  142      51.307  99.882  70.878  1.00  0.00           O
ATOM  12111  C1  POPE  142      52.137 100.202  67.338  1.00  0.00           C
ATOM  12114  C2  POPE  142      51.867 101.342  66.308  1.00  0.00           C
ATOM  12116  O21 POPE  142      52.437 100.992  65.048  1.00  0.00           O
ATOM  12117  C21 POPE  142      53.737 100.802  64.988  1.00  0.00           C
ATOM  12118  O22 POPE  142      54.547 100.932  65.888  1.00  0.00           O
ATOM  12119  C22 POPE  142      54.047 100.242  63.618  1.00  0.00           C
ATOM  12122  C3  POPE  142      52.297 102.762  66.788  1.00  0.00           C
ATOM  12125  O31 POPE  142      52.417 103.752  65.748  1.00  0.00           O
ATOM  12126  C31 POPE  142      51.337 104.142  65.098  1.00  0.00           C
ATOM  12127  O32 POPE  142      50.217 103.682  65.178  1.00  0.00           O
ATOM  12128  C32 POPE  142      51.707 105.312  64.178  1.00  0.00           C
ATOM  12131  C23 POPE  142      53.897 101.282  62.488  1.00  0.00           C
ATOM  12134  C24 POPE  142      54.217 100.592  61.158  1.00  0.00           C
ATOM  12137  C25 POPE  142      54.297 101.542  59.968  1.00  0.00           C
ATOM  12140  C26 POPE  142      53.047 101.562  59.068  1.00  0.00           C
ATOM  12143  C27 POPE  142      53.357 102.352  57.788  1.00  0.00           C
ATOM  12146  C28 POPE  142      52.287 102.322  56.668  1.00  0.00           C
ATOM  12149  C29 POPE  142      52.917 102.962  55.458  1.00  0.00           C
ATOM  12151 0C21 POPE  142      52.417 103.172  54.228  1.00  0.00           C
ATOM  12153 1C21 POPE  142      51.027 102.902  53.718  1.00  0.00           C
ATOM  12156 2C21 POPE  142      50.357 104.212  53.258  1.00  0.00           C
ATOM  12159 3C21 POPE  142      50.007 104.292  51.768  1.00  0.00           C
ATOM  12162 4C21 POPE  142      49.597 105.702  51.308  1.00  0.00           C
ATOM  12165 5C21 POPE  142      49.447 105.822  49.788  1.00  0.00           C
ATOM  12168 6C21 POPE  142      48.117 106.432  49.318  1.00  0.00           C
ATOM  12171 7C21 POPE  142      48.067 107.962  49.368  1.00  0.00           C
ATOM  12174 8C21 POPE  142      46.797 108.542  48.738  1.00  0.00           C
ATOM  12178  C33 POPE  142      52.057 104.852  62.738  1.00  0.00           C
ATOM  12181  C34 POPE  142      52.907 105.902  61.998  1.00  0.00           C
ATOM  12184  C35 POPE  142      53.007 105.662  60.488  1.00  0.00           C
ATOM  12187  C36 POPE  142      51.867 106.372  59.728  1.00  0.00           C
ATOM  12190  C37 POPE  142      51.927 106.232  58.198  1.00  0.00           C
ATOM  12193  C38 POPE  142      51.297 107.462  57.518  1.00  0.00           C
ATOM  12196  C39 POPE  142      50.817 107.252  56.078  1.00  0.00           C
ATOM  12199 0C31 POPE  142      49.507 106.442  55.978  1.00  0.00           C
ATOM  12202 1C31 POPE  142      48.687 106.812  54.718  1.00  0.00           C
ATOM  12205 2C31 POPE  142      47.477 105.892  54.478  1.00  0.00           C
ATOM  12208 3C31 POPE  142      46.087 106.542  54.488  1.00  0.00           C
ATOM  12211 4C31 POPE  142      45.407 106.622  53.118  1.00  0.00           C
ATOM  12214 5C31 POPE  142      43.937 107.042  53.258  1.00  0.00           C
ATOM  12217 6C31 POPE  142      43.127 106.892  51.968  1.00  0.00           C
ATOM  12221  NH3 POPE  143      96.197 127.732  20.528  1.00  0.00           N
ATOM  12225  C12 POPE  143      94.827 127.812  19.918  1.00  0.00           C
ATOM  12228  C11 POPE  143      93.967 128.842  20.668  1.00  0.00           C
ATOM  12231  P   POPE  143      91.367 128.952  21.028  1.00  0.00           P
ATOM  12232  O13 POPE  143      91.437 130.186  21.838  1.00  0.00           O
ATOM  12233  O14 POPE  143      90.177 128.892  20.148  1.00  0.00           O
ATOM  12234  O11 POPE  143      91.537 127.682  21.958  1.00  0.00           O
ATOM  12235  O12 POPE  143      92.657 128.862  20.128  1.00  0.00           O
ATOM  12236  C1  POPE  143      91.857 127.812  23.348  1.00  0.00           C
ATOM  12239  C2  POPE  143      92.617 126.572  23.908  1.00  0.00           C
ATOM  12241  O21 POPE  143      93.797 126.982  24.628  1.00  0.00           O
ATOM  12242  C21 POPE  143      93.567 127.412  25.858  1.00  0.00           C
ATOM  12243  O22 POPE  143      92.467 127.662  26.328  1.00  0.00           O
ATOM  12244  C22 POPE  143      94.877 127.462  26.658  1.00  0.00           C
ATOM  12247  C3  POPE  143      93.037 125.552  22.798  1.00  0.00           C
ATOM  12250  O31 POPE  143      93.857 124.502  23.338  1.00  0.00           O
ATOM  12251  C31 POPE  143      95.167 124.632  23.158  1.00  0.00           C
ATOM  12252  O32 POPE  143      95.727 125.442  22.438  1.00  0.00           O
ATOM  12253  C32 POPE  143      95.887 123.602  24.038  1.00  0.00           C
ATOM  12256  C23 POPE  143      95.317 128.902  27.028  1.00  0.00           C
ATOM  12259  C24 POPE  143      96.417 129.002  28.108  1.00  0.00           C
ATOM  12262  C25 POPE  143      96.127 128.292  29.438  1.00  0.00           C
ATOM  12265  C26 POPE  143      94.927 128.862  30.208  1.00  0.00           C
ATOM  12268  C27 POPE  143      94.367 127.852  31.228  1.00  0.00           C
ATOM  12271  C28 POPE  143      93.127 128.352  31.988  1.00  0.00           C
ATOM  12274  C29 POPE  143      93.507 129.316  33.078  1.00  0.00           C
ATOM  12276 0C21 POPE  143      93.067 129.296  34.348  1.00  0.00           C
ATOM  12278 1C21 POPE  143      92.057 128.362  34.968  1.00  0.00           C
ATOM  12281 2C21 POPE  143      92.737 127.472  36.028  1.00  0.00           C
ATOM  12284 3C21 POPE  143      91.747 126.772  36.968  1.00  0.00           C
ATOM  12287 4C21 POPE  143      92.487 126.052  38.108  1.00  0.00           C
ATOM  12290 5C21 POPE  143      91.587 125.662  39.278  1.00  0.00           C
ATOM  12293 6C21 POPE  143      91.077 124.212  39.248  1.00  0.00           C
ATOM  12296 7C21 POPE  143      90.437 123.852  40.598  1.00  0.00           C
ATOM  12299 8C21 POPE  143      90.097 122.382  40.808  1.00  0.00           C
ATOM  12303  C33 POPE  143      97.227 124.142  24.588  1.00  0.00           C
ATOM  12306  C34 POPE  143      97.847 123.212  25.638  1.00  0.00           C
ATOM  12309  C35 POPE  143      97.937 123.822  27.038  1.00  0.00           C
ATOM  12312  C36 POPE  143      96.577 124.102  27.698  1.00  0.00           C
ATOM  12315  C37 POPE  143      96.747 124.442  29.178  1.00  0.00           C
ATOM  12318  C38 POPE  143      95.447 124.672  29.948  1.00  0.00           C
ATOM  12321  C39 POPE  143      94.717 123.382  30.298  1.00  0.00           C
ATOM  12324 0C31 POPE  143      93.537 123.602  31.248  1.00  0.00           C
ATOM  12327 1C31 POPE  143      93.067 122.312  31.918  1.00  0.00           C
ATOM  12330 2C31 POPE  143      92.127 122.562  33.098  1.00  0.00           C
ATOM  12333 3C31 POPE  143      91.967 121.302  33.968  1.00  0.00           C
ATOM  12336 4C31 POPE  143      91.107 121.562  35.218  1.00  0.00           C
ATOM  12339 5C31 POPE  143      91.087 120.352  36.158  1.00  0.00           C
ATOM  12342 6C31 POPE  143      90.307 120.602  37.448  1.00  0.00           C
ATOM  12346  NH3 POPE  144     115.317  31.212  70.818  1.00  0.00           N
ATOM  12350  C12 POPE  144     114.257  32.022  70.138  1.00  0.00           C
ATOM  12353  C11 POPE  144     114.517  33.522  70.378  1.00  0.00           C
ATOM  12356  P   POPE  144     113.237  35.482  69.098  1.00  0.00           P
ATOM  12357  O13 POPE  144     112.227  36.372  69.718  1.00  0.00           O
ATOM  12358  O14 POPE  144     114.587  36.052  68.868  1.00  0.00           O
ATOM  12359  O11 POPE  144     112.677  34.772  67.808  1.00  0.00           O
ATOM  12360  O12 POPE  144     113.347  34.262  70.068  1.00  0.00           O
ATOM  12361  C1  POPE  144     113.507  33.812  67.138  1.00  0.00           C
ATOM  12364  C2  POPE  144     113.427  34.052  65.618  1.00  0.00           C
ATOM  12366  O21 POPE  144     113.687  32.822  64.928  1.00  0.00           O
ATOM  12367  C21 POPE  144     114.577  32.782  63.968  1.00  0.00           C
ATOM  12368  O22 POPE  144     115.787  32.882  64.098  1.00  0.00           O
ATOM  12369  C22 POPE  144     113.767  32.762  62.648  1.00  0.00           C
ATOM  12372  C3  POPE  144     114.237  35.312  65.218  1.00  0.00           C
ATOM  12375  O31 POPE  144     113.547  36.042  64.178  1.00  0.00           O
ATOM  12376  C31 POPE  144     114.237  36.322  63.098  1.00  0.00           C
ATOM  12377  O32 POPE  144     115.327  35.892  62.798  1.00  0.00           O
ATOM  12378  C32 POPE  144     113.407  37.322  62.298  1.00  0.00           C
ATOM  12381  C23 POPE  144     114.557  32.512  61.348  1.00  0.00           C
ATOM  12384  C24 POPE  144     113.737  32.932  60.108  1.00  0.00           C
ATOM  12387  C25 POPE  144     114.277  34.182  59.398  1.00  0.00           C
ATOM  12390  C26 POPE  144     115.357  33.852  58.368  1.00  0.00           C
ATOM  12393  C27 POPE  144     115.897  35.082  57.618  1.00  0.00           C
ATOM  12396  C28 POPE  144     116.847  34.702  56.468  1.00  0.00           C
ATOM  12399  C29 POPE  144     117.527  35.882  55.808  1.00  0.00           C
ATOM  12401 0C21 POPE  144     117.337  36.332  54.548  1.00  0.00           C
ATOM  12403 1C21 POPE  144     116.307  35.842  53.568  1.00  0.00           C
ATOM  12406 2C21 POPE  144     116.767  34.942  52.408  1.00  0.00           C
ATOM  12409 3C21 POPE  144     115.767  35.032  51.248  1.00  0.00           C
ATOM  12412 4C21 POPE  144     115.937  33.942  50.188  1.00  0.00           C
ATOM  12415 5C21 POPE  144     115.437  32.572  50.668  1.00  0.00           C
ATOM  12418 6C21 POPE  144     114.497  31.942  49.648  1.00  0.00           C
ATOM  12421 7C21 POPE  144     113.927  30.592  50.088  1.00  0.00           C
ATOM  12424 8C21 POPE  144     112.797  30.132  49.188  1.00  0.00           C
ATOM  12428  C33 POPE  144     113.837  37.462  60.838  1.00  0.00           C
ATOM  12431  C34 POPE  144     113.537  38.862  60.308  1.00  0.00           C
ATOM  12434  C35 POPE  144     114.267  39.172  59.008  1.00  0.00           C
ATOM  12437  C36 POPE  144     113.767  38.352  57.818  1.00  0.00           C
ATOM  12440  C37 POPE  144     114.557  38.652  56.538  1.00  0.00           C
ATOM  12443  C38 POPE  144     114.037  37.802  55.378  1.00  0.00           C
ATOM  12446  C39 POPE  144     113.917  38.512  54.028  1.00  0.00           C
ATOM  12449 0C31 POPE  144     112.587  39.262  53.888  1.00  0.00           C
ATOM  12452 1C31 POPE  144     112.017  39.322  52.468  1.00  0.00           C
ATOM  12455 2C31 POPE  144     110.497  39.542  52.508  1.00  0.00           C
ATOM  12458 3C31 POPE  144     109.827  39.692  51.148  1.00  0.00           C
ATOM  12461 4C31 POPE  144     108.317  39.962  51.278  1.00  0.00           C
ATOM  12464 5C31 POPE  144     107.607  40.042  49.918  1.00  0.00           C
ATOM  12467 6C31 POPE  144     106.097  40.302  50.048  1.00  0.00           C
ATOM  12471  NH3 POPE  145      65.077  20.502  69.248  1.00  0.00           N
ATOM  12475  C12 POPE  145      65.997  21.542  68.648  1.00  0.00           C
ATOM  12478  C11 POPE  145      66.397  21.192  67.208  1.00  0.00           C
ATOM  12481  P   POPE  145      67.817  21.782  65.148  1.00  0.00           P
ATOM  12482  O13 POPE  145      69.287  21.942  64.998  1.00  0.00           O
ATOM  12483  O14 POPE  145      67.267  20.462  64.768  1.00  0.00           O
ATOM  12484  O11 POPE  145      67.087  22.952  64.408  1.00  0.00           O
ATOM  12485  O12 POPE  145      67.407  22.062  66.678  1.00  0.00           O
ATOM  12486  C1  POPE  145      66.827  22.952  63.008  1.00  0.00           C
ATOM  12489  C2  POPE  145      67.627  24.052  62.248  1.00  0.00           C
ATOM  12491  O21 POPE  145      66.847  24.522  61.128  1.00  0.00           O
ATOM  12492  C21 POPE  145      66.697  23.722  60.088  1.00  0.00           C
ATOM  12493  O22 POPE  145      67.227  22.632  59.938  1.00  0.00           O
ATOM  12494  C22 POPE  145      65.847  24.452  59.058  1.00  0.00           C
ATOM  12497  C3  POPE  145      69.117  23.712  61.908  1.00  0.00           C
ATOM  12500  O31 POPE  145      69.677  24.632  60.938  1.00  0.00           O
ATOM  12501  C31 POPE  145      70.107  24.272  59.718  1.00  0.00           C
ATOM  12502  O32 POPE  145      70.077  25.022  58.748  1.00  0.00           O
ATOM  12503  C32 POPE  145      70.527  22.812  59.628  1.00  0.00           C
ATOM  12506  C23 POPE  145      65.537  23.602  57.818  1.00  0.00           C
ATOM  12509  C24 POPE  145      64.607  24.352  56.848  1.00  0.00           C
ATOM  12512  C25 POPE  145      65.287  25.492  56.088  1.00  0.00           C
ATOM  12515  C26 POPE  145      64.267  26.452  55.478  1.00  0.00           C
ATOM  12518  C27 POPE  145      64.847  27.382  54.398  1.00  0.00           C
ATOM  12521  C28 POPE  145      63.937  28.562  53.998  1.00  0.00           C
ATOM  12524  C29 POPE  145      62.487  28.182  53.968  1.00  0.00           C
ATOM  12526 0C21 POPE  145      61.637  28.182  52.928  1.00  0.00           C
ATOM  12528 1C21 POPE  145      61.887  28.532  51.478  1.00  0.00           C
ATOM  12531 2C21 POPE  145      60.767  27.802  50.698  1.00  0.00           C
ATOM  12534 3C21 POPE  145      60.597  28.172  49.218  1.00  0.00           C
ATOM  12537 4C21 POPE  145      59.457  27.362  48.568  1.00  0.00           C
ATOM  12540 5C21 POPE  145      58.187  27.332  49.438  1.00  0.00           C
ATOM  12543 6C21 POPE  145      56.947  26.712  48.798  1.00  0.00           C
ATOM  12546 7C21 POPE  145      55.777  26.752  49.798  1.00  0.00           C
ATOM  12549 8C21 POPE  145      54.487  26.132  49.268  1.00  0.00           C
ATOM  12553  C33 POPE  145      71.307  22.382  58.368  1.00  0.00           C
ATOM  12556  C34 POPE  145      71.287  20.842  58.298  1.00  0.00           C
ATOM  12559  C35 POPE  145      72.497  20.182  57.608  1.00  0.00           C
ATOM  12562  C36 POPE  145      73.807  20.392  58.378  1.00  0.00           C
ATOM  12565  C37 POPE  145      74.947  19.472  57.928  1.00  0.00           C
ATOM  12568  C38 POPE  145      75.867  20.112  56.878  1.00  0.00           C
ATOM  12571  C39 POPE  145      76.827  19.092  56.258  1.00  0.00           C
ATOM  12574 0C31 POPE  145      77.187  19.402  54.788  1.00  0.00           C
ATOM  12577 1C31 POPE  145      78.377  20.352  54.638  1.00  0.00           C
ATOM  12580 2C31 POPE  145      78.627  20.842  53.198  1.00  0.00           C
ATOM  12583 3C31 POPE  145      78.397  19.772  52.128  1.00  0.00           C
ATOM  12586 4C31 POPE  145      79.147  20.082  50.828  1.00  0.00           C
ATOM  12589 5C31 POPE  145      78.667  19.242  49.648  1.00  0.00           C
ATOM  12592 6C31 POPE  145      79.527  19.462  48.408  1.00  0.00           C
ATOM  12596  NH3 POPE  146     122.387 119.482  63.458  1.00  0.00           N
ATOM  12600  C12 POPE  146     122.607 117.992  63.438  1.00  0.00           C
ATOM  12603  C11 POPE  146     123.267 117.482  64.728  1.00  0.00           C
ATOM  12606  P   POPE  146     122.167 115.202  65.338  1.00  0.00           P
ATOM  12607  O13 POPE  146     120.967 116.062  65.418  1.00  0.00           O
ATOM  12608  O14 POPE  146     122.657 114.572  66.578  1.00  0.00           O
ATOM  12609  O11 POPE  146     121.987 114.022  64.318  1.00  0.00           O
ATOM  12610  O12 POPE  146     123.347 116.042  64.708  1.00  0.00           O
ATOM  12611  C1  POPE  146     122.317 114.052  62.938  1.00  0.00           C
ATOM  12614  C2  POPE  146     123.747 113.482  62.668  1.00  0.00           C
ATOM  12616  O21 POPE  146     124.167 113.572  61.318  1.00  0.00           O
ATOM  12617  C21 POPE  146     123.827 114.552  60.548  1.00  0.00           C
ATOM  12618  O22 POPE  146     123.677 115.722  60.848  1.00  0.00           O
ATOM  12619  C22 POPE  146     123.657 113.972  59.148  1.00  0.00           C
ATOM  12622  C3  POPE  146     123.867 111.972  63.018  1.00  0.00           C
ATOM  12625  O31 POPE  146     123.227 111.132  62.008  1.00  0.00           O
ATOM  12626  C31 POPE  146     124.017 110.732  60.998  1.00  0.00           C
ATOM  12627  O32 POPE  146     125.197 110.972  60.888  1.00  0.00           O
ATOM  12628  C32 POPE  146     123.287 109.782  60.028  1.00  0.00           C
ATOM  12631  C23 POPE  146     122.617 114.732  58.298  1.00  0.00           C
ATOM  12634  C24 POPE  146     122.177 113.932  57.068  1.00  0.00           C
ATOM  12637  C25 POPE  146     123.077 114.102  55.848  1.00  0.00           C
ATOM  12640  C26 POPE  146     124.577 113.912  56.098  1.00  0.00           C
ATOM  12643  C27 POPE  146     125.407 113.632  54.828  1.00  0.00           C
ATOM  12646  C28 POPE  146     126.807 114.272  54.838  1.00  0.00           C
ATOM  12649  C29 POPE  146     127.611 113.962  56.068  1.00  0.00           C
ATOM  12651 0C21 POPE  146     128.941 113.942  56.188  1.00  0.00           C
ATOM  12653 1C21 POPE  146     129.951 114.272  55.118  1.00  0.00           C
[truncated: 1,671,494 more chars]
