# Supplementary material for: Characterizing Membrane Association and Periplasmic Transfer of Bacterial Lipoproteins through Molecular Dynamics Simulations
Source: Structure. 2020 Apr 7;28(4):475–487.e3. doi: 10.1016/j.str.2020.01.012 (PMC7139219; doi:10.1016/j.str.2020.01.012)
Supplement: Data S1. Final Coordinates from Simulations (Y–Z), Related to Figure 3 [file mmc3.zip › Y-Z/YAFY-4-atomistic.pdb]

TITLE     Protein
REMARK    THIS IS A SIMULATION BOX
CRYST1  129.219  129.219  105.016  90.00  90.00  90.00 P 1           1
MODEL        1
ATOM      1  N   CYSTA   1      66.659  58.624  58.828  1.00  0.00           N
ATOM      3  CA  CYSTA   1      67.109  59.334  60.008  1.00  0.00           C
ATOM      5  C   CYSTA   1      66.209  59.254  61.258  1.00  0.00           C
ATOM      6  O   CYSTA   1      66.569  59.764  62.318  1.00  0.00           O
ATOM      7  CB  CYSTA   1      68.649  59.154  60.288  1.00  0.00           C
ATOM     10  SG  CYSTA   1      69.819  59.984  59.148  1.00  0.00           S
ATOM     11  C1  CYSTA   1      69.800  59.054  57.578  1.00  0.00           C
ATOM     14  CA1 CYSTA   1      66.599  57.294  58.748  1.00  0.00           C
ATOM     15  OA1 CYSTA   1      66.779  56.604  59.738  1.00  0.00           O
ATOM     16  CA2 CYSTA   1      66.349  56.614  57.458  1.00  0.00           C
ATOM     19  C11 CYSTA   1      71.169  58.454  57.128  1.00  0.00           C
ATOM     21  O11 CYSTA   1      72.219  59.424  57.038  1.00  0.00           O
ATOM     22  CX1 CYSTA   1      72.149  60.374  56.138  1.00  0.00           C
ATOM     23  OX1 CYSTA   1      71.190  60.664  55.448  1.00  0.00           O
ATOM     24  CX2 CYSTA   1      73.480  61.094  56.038  1.00  0.00           C
ATOM     27  C12 CYSTA   1      71.160  57.504  55.888  1.00  0.00           C
ATOM     30  O12 CYSTA   1      71.179  58.114  54.598  1.00  0.00           O
ATOM     31  CD1 CYSTA   1      70.129  58.364  53.818  1.00  0.00           C
ATOM     32  OD1 CYSTA   1      70.249  58.684  52.648  1.00  0.00           O
ATOM     33  CD2 CYSTA   1      68.749  58.214  54.468  1.00  0.00           C
ATOM     36  CA3 CYSTA   1      65.689  57.484  56.378  1.00  0.00           C
ATOM     39  CA4 CYSTA   1      64.270  57.984  56.698  1.00  0.00           C
ATOM     42  CA5 CYSTA   1      63.569  58.604  55.478  1.00  0.00           C
ATOM     45  CA6 CYSTA   1      63.410  57.574  54.358  1.00  0.00           C
ATOM     48  CA7 CYSTA   1      62.559  57.994  53.158  1.00  0.00           C
ATOM     51  CA8 CYSTA   1      62.559  56.894  52.078  1.00  0.00           C
ATOM     54  CA9 CYSTA   1      61.830  57.264  50.788  1.00  0.00           C
ATOM     57 0CA1 CYSTA   1      61.269  56.035  50.068  1.00  0.00           C
ATOM     60 1CA1 CYSTA   1      62.289  54.934  49.738  1.00  0.00           C
ATOM     63 2CA1 CYSTA   1      61.629  53.654  49.228  1.00  0.00           C
ATOM     66 3CA1 CYSTA   1      62.669  52.594  48.848  1.00  0.00           C
ATOM     69 4CA1 CYSTA   1      62.079  51.224  48.468  1.00  0.00           C
ATOM     72 5CA1 CYSTA   1      61.339  50.524  49.608  1.00  0.00           C
ATOM     75 6CA1 CYSTA   1      61.219  49.014  49.398  1.00  0.00           C
ATOM     79  CD3 CYSTA   1      67.620  58.054  53.428  1.00  0.00           C
ATOM     82  CD4 CYSTA   1      67.349  59.334  52.638  1.00  0.00           C
ATOM     85  CD5 CYSTA   1      65.869  59.554  52.378  1.00  0.00           C
ATOM     88  CD6 CYSTA   1      65.619  60.664  51.358  1.00  0.00           C
ATOM     91  CD7 CYSTA   1      65.980  60.214  49.938  1.00  0.00           C
ATOM     94  CD8 CYSTA   1      65.649  61.284  48.898  1.00  0.00           C
ATOM     97  CD9 CYSTA   1      65.910  60.764  47.488  1.00  0.00           C
ATOM    100 0CD1 CYSTA   1      65.549  61.804  46.418  1.00  0.00           C
ATOM    103 1CD1 CYSTA   1      64.039  61.874  46.138  1.00  0.00           C
ATOM    106 2CD1 CYSTA   1      63.739  62.824  44.978  1.00  0.00           C
ATOM    109 3CD1 CYSTA   1      62.249  63.064  44.738  1.00  0.00           C
ATOM    112 4CD1 CYSTA   1      61.510  61.894  44.068  1.00  0.00           C
ATOM    115 5CD1 CYSTA   1      60.079  62.324  43.738  1.00  0.00           C
ATOM    118 6CD1 CYSTA   1      59.159  61.214  43.258  1.00  0.00           C
ATOM    122  CX3 CYSTA   1      73.329  62.384  55.208  1.00  0.00           C
ATOM    125  CX4 CYSTA   1      74.679  63.004  54.868  1.00  0.00           C
ATOM    128  CX5 CYSTA   1      74.579  64.344  54.128  1.00  0.00           C
ATOM    131  CX6 CYSTA   1      75.980  64.914  53.828  1.00  0.00           C
ATOM    134  CX7 CYSTA   1      76.009  66.304  53.148  1.00  0.00           C
ATOM    137  CX8 CYSTA   1      76.179  67.494  54.118  1.00  0.00           C
ATOM    140  CX9 CYSTA   1      74.910  67.944  54.778  1.00  0.00           C
ATOM    142 0CX1 CYSTA   1      74.679  69.134  55.358  1.00  0.00           C
ATOM    144 1CX1 CYSTA   1      75.599  70.314  55.468  1.00  0.00           C
ATOM    147 2CX1 CYSTA   1      75.289  71.284  54.318  1.00  0.00           C
ATOM    150 3CX1 CYSTA   1      75.929  72.634  54.568  1.00  0.00           C
ATOM    153 4CX1 CYSTA   1      75.929  73.504  53.308  1.00  0.00           C
ATOM    156 5CX1 CYSTA   1      76.639  74.824  53.598  1.00  0.00           C
ATOM    159 6CX1 CYSTA   1      76.869  75.694  52.368  1.00  0.00           C
ATOM    162 7CX1 CYSTA   1      77.569  76.994  52.768  1.00  0.00           C
ATOM    165 8CX1 CYSTA   1      77.949  77.854  51.568  1.00  0.00           C
ATOM    169  N   ASP A   2      64.940  58.774  61.178  1.00  0.00           N
ATOM    171  CA  ASP A   2      63.929  59.254  62.118  1.00  0.00           C
ATOM    173  CB  ASP A   2      62.889  60.214  61.478  1.00  0.00           C
ATOM    176  CG  ASP A   2      61.809  59.574  60.608  1.00  0.00           C
ATOM    177  OD1 ASP A   2      60.649  59.994  60.828  1.00  0.00           O
ATOM    178  OD2 ASP A   2      62.109  58.834  59.648  1.00  0.00           O
ATOM    179  C   ASP A   2      63.279  58.204  63.038  1.00  0.00           C
ATOM    180  O   ASP A   2      62.799  57.134  62.658  1.00  0.00           O
ATOM    181  N   ASP A   3      63.199  58.514  64.348  1.00  0.00           N
ATOM    183  CA  ASP A   3      64.349  58.974  65.108  1.00  0.00           C
ATOM    185  CB  ASP A   3      63.999  59.624  66.478  1.00  0.00           C
ATOM    188  CG  ASP A   3      63.049  60.814  66.468  1.00  0.00           C
ATOM    189  OD1 ASP A   3      62.579  61.114  67.608  1.00  0.00           O
ATOM    190  OD2 ASP A   3      62.919  61.534  65.458  1.00  0.00           O
ATOM    191  C   ASP A   3      65.120  57.714  65.468  1.00  0.00           C
ATOM    192  O   ASP A   3      64.520  56.724  65.878  1.00  0.00           O
ATOM    193  N   ARG A   4      66.469  57.744  65.488  1.00  0.00           N
ATOM    195  CA  ARG A   4      67.129  56.954  66.498  1.00  0.00           C
ATOM    197  CB  ARG A   4      68.410  56.304  65.968  1.00  0.00           C
ATOM    200  CG  ARG A   4      69.800  56.594  66.558  1.00  0.00           C
ATOM    203  CD  ARG A   4      70.789  56.444  65.418  1.00  0.00           C
ATOM    206  NE  ARG A   4      72.109  55.965  65.888  1.00  0.00           N
ATOM    208  CZ  ARG A   4      73.010  55.594  64.988  1.00  0.00           C
ATOM    209  NH1 ARG A   4      73.990  54.804  65.328  1.00  0.00           N
ATOM    212  NH2 ARG A   4      72.949  55.924  63.708  1.00  0.00           N
ATOM    215  C   ARG A   4      67.169  57.774  67.778  1.00  0.00           C
ATOM    216  O   ARG A   4      68.089  58.504  68.128  1.00  0.00           O
ATOM    217  N   SER A   5      66.039  57.614  68.508  1.00  0.00           N
ATOM    219  CA  SER A   5      65.869  57.964  69.898  1.00  0.00           C
ATOM    221  CB  SER A   5      64.379  57.894  70.358  1.00  0.00           C
ATOM    224  OG  SER A   5      63.969  59.144  70.918  1.00  0.00           O
ATOM    226  C   SER A   5      66.639  57.004  70.738  1.00  0.00           C
ATOM    227  O   SER A   5      66.879  57.314  71.888  1.00  0.00           O
ATOM    228  N   ASP A   6      67.020  55.854  70.148  1.00  0.00           N
ATOM    230  CA  ASP A   6      67.880  54.804  70.638  1.00  0.00           C
ATOM    232  CB  ASP A   6      69.419  55.084  70.618  1.00  0.00           C
ATOM    235  CG  ASP A   6      70.080  55.974  71.678  1.00  0.00           C
ATOM    236  OD1 ASP A   6      71.269  56.324  71.458  1.00  0.00           O
ATOM    237  OD2 ASP A   6      69.520  56.314  72.738  1.00  0.00           O
ATOM    238  C   ASP A   6      67.359  53.894  71.738  1.00  0.00           C
ATOM    239  O   ASP A   6      67.109  54.264  72.898  1.00  0.00           O
ATOM    240  N   ASP A   7      67.199  52.604  71.368  1.00  0.00           N
ATOM    242  CA  ASP A   7      67.039  51.504  72.288  1.00  0.00           C
ATOM    244  CB  ASP A   7      66.339  50.274  71.628  1.00  0.00           C
ATOM    247  CG  ASP A   7      67.009  49.684  70.388  1.00  0.00           C
ATOM    248  OD1 ASP A   7      66.679  48.514  70.058  1.00  0.00           O
ATOM    249  OD2 ASP A   7      67.779  50.384  69.688  1.00  0.00           O
ATOM    250  C   ASP A   7      68.410  51.264  72.888  1.00  0.00           C
ATOM    251  O   ASP A   7      69.339  50.734  72.298  1.00  0.00           O
ATOM    252  N   LEU A   8      68.660  51.824  74.078  1.00  0.00           N
ATOM    254  CA  LEU A   8      67.899  51.524  75.268  1.00  0.00           C
ATOM    256  CB  LEU A   8      68.639  50.394  76.028  1.00  0.00           C
ATOM    259  CG  LEU A   8      70.149  50.224  75.688  1.00  0.00           C
ATOM    261  CD1 LEU A   8      70.669  48.964  76.378  1.00  0.00           C
ATOM    265  CD2 LEU A   8      71.029  51.434  76.068  1.00  0.00           C
ATOM    269  C   LEU A   8      67.709  52.734  76.168  1.00  0.00           C
ATOM    270  O   LEU A   8      67.039  52.654  77.188  1.00  0.00           O
ATOM    271  N   LYS A   9      68.279  53.894  75.818  1.00  0.00           N
ATOM    273  CA  LYS A   9      68.309  55.054  76.698  1.00  0.00           C
ATOM    275  CB  LYS A   9      69.439  56.004  76.248  1.00  0.00           C
ATOM    278  CG  LYS A   9      70.849  55.464  76.458  1.00  0.00           C
ATOM    281  CD  LYS A   9      71.899  56.314  75.738  1.00  0.00           C
ATOM    284  CE  LYS A   9      73.249  55.614  75.758  1.00  0.00           C
ATOM    287  NZ  LYS A   9      74.270  56.404  75.098  1.00  0.00           N
ATOM    291  C   LYS A   9      66.959  55.764  76.848  1.00  0.00           C
ATOM    292  O   LYS A   9      66.619  56.244  77.928  1.00  0.00           O
ATOM    293  N   ALA A  10      66.129  55.794  75.788  1.00  0.00           N
ATOM    295  CA  ALA A  10      64.889  56.544  75.748  1.00  0.00           C
ATOM    297  CB  ALA A  10      64.319  56.604  74.318  1.00  0.00           C
ATOM    301  C   ALA A  10      63.839  55.924  76.648  1.00  0.00           C
ATOM    302  O   ALA A  10      63.080  56.574  77.368  1.00  0.00           O
ATOM    303  N   ILE A  11      63.779  54.584  76.628  1.00  0.00           N
ATOM    305  CA  ILE A  11      62.909  53.804  77.478  1.00  0.00           C
ATOM    307  CB  ILE A  11      62.629  52.434  76.838  1.00  0.00           C
ATOM    309  CG2 ILE A  11      62.620  51.254  77.828  1.00  0.00           C
ATOM    313  CG1 ILE A  11      61.309  52.554  76.038  1.00  0.00           C
ATOM    316  CD  ILE A  11      60.879  51.284  75.318  1.00  0.00           C
ATOM    320  C   ILE A  11      63.410  53.724  78.898  1.00  0.00           C
ATOM    321  O   ILE A  11      62.620  53.594  79.828  1.00  0.00           O
ATOM    322  N   SER A  12      64.730  53.854  79.108  1.00  0.00           N
ATOM    324  CA  SER A  12      65.299  53.994  80.438  1.00  0.00           C
ATOM    326  CB  SER A  12      66.859  53.964  80.458  1.00  0.00           C
ATOM    329  OG  SER A  12      67.330  52.944  81.328  1.00  0.00           O
ATOM    331  C   SER A  12      64.859  55.254  81.148  1.00  0.00           C
ATOM    332  O   SER A  12      64.450  55.214  82.298  1.00  0.00           O
ATOM    333  N   LYS A  13      64.859  56.414  80.468  1.00  0.00           N
ATOM    335  CA  LYS A  13      64.520  57.654  81.148  1.00  0.00           C
ATOM    337  CB  LYS A  13      65.349  58.864  80.648  1.00  0.00           C
ATOM    340  CG  LYS A  13      66.809  58.754  81.148  1.00  0.00           C
ATOM    343  CD  LYS A  13      67.510  60.084  81.508  1.00  0.00           C
ATOM    346  CE  LYS A  13      68.149  60.034  82.918  1.00  0.00           C
ATOM    349  NZ  LYS A  13      69.149  61.094  83.108  1.00  0.00           N
ATOM    353  C   LYS A  13      63.029  57.894  81.318  1.00  0.00           C
ATOM    354  O   LYS A  13      62.589  58.594  82.228  1.00  0.00           O
ATOM    355  N   PHE A  14      62.209  57.194  80.538  1.00  0.00           N
ATOM    357  CA  PHE A  14      60.819  56.894  80.828  1.00  0.00           C
ATOM    359  CB  PHE A  14      60.249  56.314  79.508  1.00  0.00           C
ATOM    362  CG  PHE A  14      58.989  55.484  79.498  1.00  0.00           C
ATOM    363  CD1 PHE A  14      57.769  56.035  79.048  1.00  0.00           C
ATOM    365  CE1 PHE A  14      56.719  55.214  78.638  1.00  0.00           C
ATOM    367  CZ  PHE A  14      56.849  53.834  78.728  1.00  0.00           C
ATOM    369  CD2 PHE A  14      59.069  54.094  79.658  1.00  0.00           C
ATOM    371  CE2 PHE A  14      57.989  53.274  79.308  1.00  0.00           C
ATOM    373  C   PHE A  14      60.589  56.094  82.118  1.00  0.00           C
ATOM    374  O   PHE A  14      59.719  56.384  82.918  1.00  0.00           O
ATOM    375  N   LYS A  15      61.449  55.084  82.378  1.00  0.00           N
ATOM    377  CA  LYS A  15      61.549  54.364  83.638  1.00  0.00           C
ATOM    379  CB  LYS A  15      62.229  52.984  83.418  1.00  0.00           C
ATOM    382  CG  LYS A  15      61.219  51.924  82.968  1.00  0.00           C
ATOM    385  CD  LYS A  15      61.879  50.694  82.318  1.00  0.00           C
ATOM    388  CE  LYS A  15      61.179  50.274  81.028  1.00  0.00           C
ATOM    391  NZ  LYS A  15      61.929  49.204  80.348  1.00  0.00           N
ATOM    395  C   LYS A  15      62.199  55.104  84.818  1.00  0.00           C
ATOM    396  O   LYS A  15      62.029  54.684  85.958  1.00  0.00           O
ATOM    397  N   ASP A  16      62.919  56.204  84.548  1.00  0.00           N
ATOM    399  CA  ASP A  16      63.639  56.934  85.568  1.00  0.00           C
ATOM    401  CB  ASP A  16      65.169  56.974  85.328  1.00  0.00           C
ATOM    404  CG  ASP A  16      65.929  55.674  85.488  1.00  0.00           C
ATOM    405  OD1 ASP A  16      67.190  55.804  85.458  1.00  0.00           O
ATOM    406  OD2 ASP A  16      65.369  54.554  85.608  1.00  0.00           O
ATOM    407  C   ASP A  16      63.139  58.374  85.678  1.00  0.00           C
ATOM    408  O   ASP A  16      63.909  59.274  86.038  1.00  0.00           O
ATOM    409  N   LEU A  17      61.849  58.604  85.378  1.00  0.00           N
ATOM    411  CA  LEU A  17      60.899  59.184  86.318  1.00  0.00           C
ATOM    413  CB  LEU A  17      61.199  60.624  86.848  1.00  0.00           C
ATOM    416  CG  LEU A  17      61.649  60.834  88.328  1.00  0.00           C
ATOM    418  CD1 LEU A  17      61.289  62.244  88.808  1.00  0.00           C
ATOM    422  CD2 LEU A  17      63.149  60.594  88.558  1.00  0.00           C
ATOM    426  C   LEU A  17      60.659  58.234  87.458  1.00  0.00           C
ATOM    427  O   LEU A  17      61.539  57.504  87.898  1.00  0.00           O
ATOM    428  N   THR A  18      59.429  58.204  87.988  1.00  0.00           N
ATOM    430  CA  THR A  18      59.080  57.134  88.918  1.00  0.00           C
ATOM    432  CB  THR A  18      57.969  57.474  89.918  1.00  0.00           C
ATOM    434  OG1 THR A  18      58.569  57.844  91.138  1.00  0.00           O
ATOM    436  CG2 THR A  18      57.089  56.284  90.298  1.00  0.00           C
ATOM    440  C   THR A  18      58.739  55.904  88.108  1.00  0.00           C
ATOM    441  O   THR A  18      57.779  55.965  87.338  1.00  0.00           O
ATOM    442  N   PRO A  19      59.449  54.785  88.208  1.00  0.00           N
ATOM    443  CD  PRO A  19      60.589  54.614  89.098  1.00  0.00           C
ATOM    446  CA  PRO A  19      58.999  53.524  87.628  1.00  0.00           C
ATOM    448  CB  PRO A  19      60.159  52.544  87.918  1.00  0.00           C
ATOM    451  CG  PRO A  19      60.949  53.134  89.088  1.00  0.00           C
ATOM    454  C   PRO A  19      57.639  53.114  88.178  1.00  0.00           C
ATOM    455  O   PRO A  19      57.399  53.294  89.368  1.00  0.00           O
ATOM    456  N   PRO A  20      56.749  52.594  87.358  1.00  0.00           N
ATOM    457  CD  PRO A  20      57.189  51.414  86.608  1.00  0.00           C
ATOM    460  CA  PRO A  20      55.389  52.274  87.788  1.00  0.00           C
ATOM    462  CB  PRO A  20      55.580  50.894  88.388  1.00  0.00           C
ATOM    465  CG  PRO A  20      56.499  50.244  87.328  1.00  0.00           C
ATOM    468  C   PRO A  20      54.409  53.194  88.508  1.00  0.00           C
ATOM    469  O   PRO A  20      53.349  52.674  88.848  1.00  0.00           O
ATOM    470  N   ARG A  21      54.559  54.534  88.638  1.00  0.00           N
ATOM    472  CA  ARG A  21      53.339  55.354  88.548  1.00  0.00           C
ATOM    474  CB  ARG A  21      52.799  56.224  89.728  1.00  0.00           C
ATOM    477  CG  ARG A  21      53.649  57.334  90.388  1.00  0.00           C
ATOM    480  CD  ARG A  21      52.749  58.354  91.128  1.00  0.00           C
ATOM    483  NE  ARG A  21      53.589  59.414  91.768  1.00  0.00           N
ATOM    485  CZ  ARG A  21      53.099  60.354  92.578  1.00  0.00           C
ATOM    486  NH1 ARG A  21      53.889  61.294  93.058  1.00  0.00           N
ATOM    489  NH2 ARG A  21      51.830  60.424  92.878  1.00  0.00           N
ATOM    492  C   ARG A  21      53.299  56.084  87.228  1.00  0.00           C
ATOM    493  O   ARG A  21      54.059  57.004  86.948  1.00  0.00           O
ATOM    494  N   PHE A  22      52.280  55.724  86.408  1.00  0.00           N
ATOM    496  CA  PHE A  22      51.589  56.704  85.588  1.00  0.00           C
ATOM    498  CB  PHE A  22      50.429  56.074  84.748  1.00  0.00           C
ATOM    501  CG  PHE A  22      50.899  55.564  83.408  1.00  0.00           C
ATOM    502  CD1 PHE A  22      52.119  54.884  83.238  1.00  0.00           C
ATOM    504  CE1 PHE A  22      52.589  54.574  81.958  1.00  0.00           C
ATOM    506  CZ  PHE A  22      51.849  54.924  80.828  1.00  0.00           C
ATOM    508  CD2 PHE A  22      50.120  55.804  82.268  1.00  0.00           C
ATOM    510  CE2 PHE A  22      50.589  55.514  80.988  1.00  0.00           C
ATOM    512  C   PHE A  22      51.030  57.764  86.518  1.00  0.00           C
ATOM    513  O   PHE A  22      50.289  57.424  87.438  1.00  0.00           O
ATOM    514  N   SER A  23      51.419  59.044  86.438  1.00  0.00           N
ATOM    516  CA  SER A  23      51.789  59.774  85.238  1.00  0.00           C
ATOM    518  CB  SER A  23      50.899  61.044  85.188  1.00  0.00           C
ATOM    521  OG  SER A  23      51.049  61.804  83.988  1.00  0.00           O
ATOM    523  C   SER A  23      53.259  60.164  85.148  1.00  0.00           C
ATOM    524  O   SER A  23      53.679  60.724  84.138  1.00  0.00           O
ATOM    525  N   ASP A  24      54.119  59.834  86.138  1.00  0.00           N
ATOM    527  CA  ASP A  24      55.519  60.254  86.128  1.00  0.00           C
ATOM    529  CB  ASP A  24      56.209  59.864  87.458  1.00  0.00           C
ATOM    532  CG  ASP A  24      56.289  61.004  88.438  1.00  0.00           C
ATOM    533  OD1 ASP A  24      56.999  60.784  89.448  1.00  0.00           O
ATOM    534  OD2 ASP A  24      55.649  62.074  88.258  1.00  0.00           O
ATOM    535  C   ASP A  24      56.319  59.624  85.008  1.00  0.00           C
ATOM    536  O   ASP A  24      57.280  60.204  84.508  1.00  0.00           O
ATOM    537  N   VAL A  25      55.949  58.404  84.598  1.00  0.00           N
ATOM    539  CA  VAL A  25      56.529  57.764  83.428  1.00  0.00           C
ATOM    541  CB  VAL A  25      56.019  56.324  83.318  1.00  0.00           C
ATOM    543  CG1 VAL A  25      56.479  55.694  81.998  1.00  0.00           C
ATOM    547  CG2 VAL A  25      56.580  55.504  84.488  1.00  0.00           C
ATOM    551  C   VAL A  25      56.269  58.524  82.138  1.00  0.00           C
ATOM    552  O   VAL A  25      57.159  58.784  81.328  1.00  0.00           O
ATOM    553  N   VAL A  26      55.019  58.964  81.918  1.00  0.00           N
ATOM    555  CA  VAL A  26      54.639  59.774  80.768  1.00  0.00           C
ATOM    557  CB  VAL A  26      53.129  59.884  80.648  1.00  0.00           C
ATOM    559  CG1 VAL A  26      52.779  60.824  79.488  1.00  0.00           C
ATOM    563  CG2 VAL A  26      52.609  58.454  80.398  1.00  0.00           C
ATOM    567  C   VAL A  26      55.309  61.124  80.778  1.00  0.00           C
ATOM    568  O   VAL A  26      55.839  61.594  79.778  1.00  0.00           O
ATOM    569  N   SER A  27      55.379  61.754  81.968  1.00  0.00           N
ATOM    571  CA  SER A  27      56.079  63.004  82.198  1.00  0.00           C
ATOM    573  CB  SER A  27      56.179  63.224  83.728  1.00  0.00           C
ATOM    576  OG  SER A  27      56.409  64.584  84.078  1.00  0.00           O
ATOM    578  C   SER A  27      57.509  62.984  81.668  1.00  0.00           C
ATOM    579  O   SER A  27      57.949  63.844  80.908  1.00  0.00           O
ATOM    580  N   HIS A  28      58.259  61.924  81.998  1.00  0.00           N
ATOM    582  CA  HIS A  28      59.669  61.934  81.688  1.00  0.00           C
ATOM    584  CB  HIS A  28      60.510  61.214  82.748  1.00  0.00           C
ATOM    587  ND1 HIS A  28      62.719  61.424  83.838  1.00  0.00           N
ATOM    588  CG  HIS A  28      61.909  61.744  82.778  1.00  0.00           C
ATOM    589  CE1 HIS A  28      63.830  62.114  83.658  1.00  0.00           C
ATOM    591  NE2 HIS A  28      63.779  62.864  82.538  1.00  0.00           N
ATOM    593  CD2 HIS A  28      62.539  62.644  81.978  1.00  0.00           C
ATOM    595  C   HIS A  28      59.980  61.334  80.338  1.00  0.00           C
ATOM    596  O   HIS A  28      61.100  61.424  79.848  1.00  0.00           O
ATOM    597  N   GLN A  29      59.019  60.734  79.618  1.00  0.00           N
ATOM    599  CA  GLN A  29      59.269  60.494  78.208  1.00  0.00           C
ATOM    601  CB  GLN A  29      58.279  59.454  77.668  1.00  0.00           C
ATOM    604  CG  GLN A  29      58.339  59.124  76.158  1.00  0.00           C
ATOM    607  CD  GLN A  29      59.679  58.614  75.628  1.00  0.00           C
ATOM    608  OE1 GLN A  29      59.839  58.404  74.418  1.00  0.00           O
ATOM    609  NE2 GLN A  29      60.649  58.334  76.518  1.00  0.00           N
ATOM    612  C   GLN A  29      59.149  61.734  77.398  1.00  0.00           C
ATOM    613  O   GLN A  29      59.920  61.994  76.468  1.00  0.00           O
ATOM    614  N   ASP A  30      58.189  62.554  77.778  1.00  0.00           N
ATOM    616  CA  ASP A  30      57.859  63.734  77.038  1.00  0.00           C
ATOM    618  CB  ASP A  30      56.370  64.024  77.318  1.00  0.00           C
ATOM    621  CG  ASP A  30      55.440  62.884  76.908  1.00  0.00           C
ATOM    622  OD1 ASP A  30      54.219  63.034  77.168  1.00  0.00           O
ATOM    623  OD2 ASP A  30      55.879  61.874  76.298  1.00  0.00           O
ATOM    624  C   ASP A  30      58.859  64.864  77.328  1.00  0.00           C
ATOM    625  O   ASP A  30      59.260  65.554  76.388  1.00  0.00           O
ATOM    626  N   ASP A  31      59.409  64.954  78.568  1.00  0.00           N
ATOM    628  CA  ASP A  31      60.609  65.724  78.918  1.00  0.00           C
ATOM    630  CB  ASP A  31      60.929  65.654  80.448  1.00  0.00           C
ATOM    633  CG  ASP A  31      60.009  66.454  81.378  1.00  0.00           C
ATOM    634  OD1 ASP A  31      60.339  66.484  82.598  1.00  0.00           O
ATOM    635  OD2 ASP A  31      58.989  67.014  80.918  1.00  0.00           O
ATOM    636  C   ASP A  31      61.879  65.274  78.168  1.00  0.00           C
ATOM    637  O   ASP A  31      62.760  66.074  77.838  1.00  0.00           O
ATOM    638  N   VAL A  32      62.059  63.944  77.948  1.00  0.00           N
ATOM    640  CA  VAL A  32      63.189  63.424  77.188  1.00  0.00           C
ATOM    642  CB  VAL A  32      63.499  61.954  77.508  1.00  0.00           C
ATOM    644  CG1 VAL A  32      64.619  61.354  76.628  1.00  0.00           C
ATOM    648  CG2 VAL A  32      63.999  61.844  78.958  1.00  0.00           C
ATOM    652  C   VAL A  32      63.039  63.644  75.698  1.00  0.00           C
ATOM    653  O   VAL A  32      63.990  64.044  75.038  1.00  0.00           O
ATOM    654  N   SER A  33      61.839  63.404  75.108  1.00  0.00           N
ATOM    656  CA  SER A  33      61.659  63.434  73.648  1.00  0.00           C
ATOM    658  CB  SER A  33      60.279  62.884  73.158  1.00  0.00           C
ATOM    661  OG  SER A  33      60.179  62.914  71.728  1.00  0.00           O
ATOM    663  C   SER A  33      61.889  64.804  73.038  1.00  0.00           C
ATOM    664  O   SER A  33      62.569  64.974  72.018  1.00  0.00           O
ATOM    665  N   GLU A  34      61.370  65.834  73.718  1.00  0.00           N
ATOM    667  CA  GLU A  34      61.459  67.215  73.308  1.00  0.00           C
ATOM    669  CB  GLU A  34      60.589  68.064  74.258  1.00  0.00           C
ATOM    672  CG  GLU A  34      60.279  69.465  73.688  1.00  0.00           C
ATOM    675  CD  GLU A  34      59.429  69.414  72.418  1.00  0.00           C
ATOM    676  OE1 GLU A  34      59.989  69.494  71.298  1.00  0.00           O
ATOM    677  OE2 GLU A  34      58.169  69.344  72.568  1.00  0.00           O
ATOM    678  C   GLU A  34      62.899  67.714  73.318  1.00  0.00           C
ATOM    679  O   GLU A  34      63.419  68.374  72.418  1.00  0.00           O
ATOM    680  N   GLU A  35      63.649  67.344  74.378  1.00  0.00           N
ATOM    682  CA  GLU A  35      65.069  67.584  74.428  1.00  0.00           C
ATOM    684  CB  GLU A  35      65.619  67.394  75.858  1.00  0.00           C
ATOM    687  CG  GLU A  35      66.729  68.434  76.178  1.00  0.00           C
ATOM    690  CD  GLU A  35      66.249  69.764  76.768  1.00  0.00           C
ATOM    691  OE1 GLU A  35      67.069  70.724  76.868  1.00  0.00           O
ATOM    692  OE2 GLU A  35      65.069  69.834  77.188  1.00  0.00           O
ATOM    693  C   GLU A  35      65.849  66.755  73.408  1.00  0.00           C
ATOM    694  O   GLU A  35      66.679  67.294  72.678  1.00  0.00           O
ATOM    695  N   TRP A  36      65.559  65.444  73.248  1.00  0.00           N
ATOM    697  CA  TRP A  36      66.219  64.574  72.278  1.00  0.00           C
ATOM    699  CB  TRP A  36      65.689  63.104  72.378  1.00  0.00           C
ATOM    702  CG  TRP A  36      66.559  62.054  73.008  1.00  0.00           C
ATOM    703  CD1 TRP A  36      66.739  60.834  72.408  1.00  0.00           C
ATOM    705  NE1 TRP A  36      67.399  59.994  73.258  1.00  0.00           N
ATOM    707  CE2 TRP A  36      67.699  60.634  74.408  1.00  0.00           C
ATOM    708  CD2 TRP A  36      67.219  61.954  74.298  1.00  0.00           C
ATOM    709  CE3 TRP A  36      67.429  62.834  75.368  1.00  0.00           C
ATOM    711  CZ3 TRP A  36      68.049  62.334  76.528  1.00  0.00           C
ATOM    713  CZ2 TRP A  36      68.340  60.154  75.548  1.00  0.00           C
ATOM    715  CH2 TRP A  36      68.489  61.024  76.618  1.00  0.00           C
ATOM    717  C   TRP A  36      66.089  65.074  70.838  1.00  0.00           C
ATOM    718  O   TRP A  36      67.039  65.014  70.068  1.00  0.00           O
ATOM    719  N   SER A  37      64.929  65.614  70.438  1.00  0.00           N
ATOM    721  CA  SER A  37      64.749  66.256  69.128  1.00  0.00           C
ATOM    723  CB  SER A  37      63.269  66.694  68.938  1.00  0.00           C
ATOM    726  OG  SER A  37      62.899  66.714  67.558  1.00  0.00           O
ATOM    728  C   SER A  37      65.619  67.474  68.918  1.00  0.00           C
ATOM    729  O   SER A  37      66.230  67.674  67.868  1.00  0.00           O
ATOM    730  N   GLN A  38      65.709  68.344  69.928  1.00  0.00           N
ATOM    732  CA  GLN A  38      66.269  69.664  69.718  1.00  0.00           C
ATOM    734  CB  GLN A  38      65.389  70.684  70.488  1.00  0.00           C
ATOM    737  CG  GLN A  38      65.619  72.184  70.148  1.00  0.00           C
ATOM    740  CD  GLN A  38      65.529  72.554  68.658  1.00  0.00           C
ATOM    741  OE1 GLN A  38      66.080  73.535  68.188  1.00  0.00           O
ATOM    742  NE2 GLN A  38      64.779  71.755  67.878  1.00  0.00           N
ATOM    745  C   GLN A  38      67.740  69.664  70.138  1.00  0.00           C
ATOM    746  O   GLN A  38      68.489  70.594  69.908  1.00  0.00           O
ATOM    747  N   VAL A  39      68.229  68.535  70.688  1.00  0.00           N
ATOM    749  CA  VAL A  39      69.639  68.194  70.758  1.00  0.00           C
ATOM    751  CB  VAL A  39      69.769  66.834  71.458  1.00  0.00           C
ATOM    753  CG1 VAL A  39      71.109  66.134  71.188  1.00  0.00           C
ATOM    757  CG2 VAL A  39      69.639  67.014  72.978  1.00  0.00           C
ATOM    761  C   VAL A  39      70.330  68.104  69.408  1.00  0.00           C
ATOM    762  O   VAL A  39      71.409  68.684  69.248  1.00  0.00           O
ATOM    763  N   ASP A  40      69.719  67.374  68.438  1.00  0.00           N
ATOM    765  CA  ASP A  40      70.419  66.934  67.228  1.00  0.00           C
ATOM    767  CB  ASP A  40      70.419  65.374  67.118  1.00  0.00           C
ATOM    770  CG  ASP A  40      71.690  64.794  66.498  1.00  0.00           C
ATOM    771  OD1 ASP A  40      71.639  63.614  66.048  1.00  0.00           O
ATOM    772  OD2 ASP A  40      72.769  65.434  66.578  1.00  0.00           O
ATOM    773  C   ASP A  40      69.809  67.604  65.998  1.00  0.00           C
ATOM    774  O   ASP A  40      70.129  67.304  64.848  1.00  0.00           O
ATOM    775  N   TYR A  41      68.979  68.644  66.238  1.00  0.00           N
ATOM    777  CA  TYR A  41      68.870  69.754  65.318  1.00  0.00           C
ATOM    779  CB  TYR A  41      67.539  70.564  65.488  1.00  0.00           C
ATOM    782  CG  TYR A  41      66.569  70.434  64.318  1.00  0.00           C
ATOM    783  CD1 TYR A  41      66.989  70.314  62.978  1.00  0.00           C
ATOM    785  CE1 TYR A  41      66.080  70.324  61.918  1.00  0.00           C
ATOM    787  CZ  TYR A  41      64.709  70.454  62.178  1.00  0.00           C
ATOM    788  OH  TYR A  41      63.809  70.484  61.098  1.00  0.00           O
ATOM    790  CD2 TYR A  41      65.179  70.544  64.558  1.00  0.00           C
ATOM    792  CE2 TYR A  41      64.260  70.564  63.498  1.00  0.00           C
ATOM    794  C   TYR A  41      70.099  70.645  65.468  1.00  0.00           C
ATOM    795  O   TYR A  41      70.999  70.414  66.278  1.00  0.00           O
ATOM    796  N   LEU A  42      70.209  71.664  64.618  1.00  0.00           N
ATOM    798  CA  LEU A  42      71.199  72.704  64.738  1.00  0.00           C
ATOM    800  CB  LEU A  42      71.490  73.404  63.388  1.00  0.00           C
ATOM    803  CG  LEU A  42      71.139  72.644  62.078  1.00  0.00           C
ATOM    805  CD1 LEU A  42      71.869  73.264  60.888  1.00  0.00           C
ATOM    809  CD2 LEU A  42      69.649  72.684  61.748  1.00  0.00           C
ATOM    813  C   LEU A  42      70.749  73.724  65.768  1.00  0.00           C
ATOM    814  O   LEU A  42      69.569  74.054  65.838  1.00  0.00           O
ATOM    815  N   SER A  43      71.699  74.204  66.598  1.00  0.00           N
ATOM    817  CA  SER A  43      71.389  74.924  67.838  1.00  0.00           C
ATOM    819  CB  SER A  43      70.639  76.274  67.748  1.00  0.00           C
ATOM    822  OG  SER A  43      71.529  77.294  67.308  1.00  0.00           O
ATOM    824  C   SER A  43      70.840  74.024  68.908  1.00  0.00           C
ATOM    825  O   SER A  43      69.660  73.704  68.968  1.00  0.00           O
ATOM    826  N   GLY A  44      71.729  73.564  69.808  1.00  0.00           N
ATOM    828  CA  GLY A  44      71.359  72.594  70.838  1.00  0.00           C
ATOM    831  C   GLY A  44      71.059  73.244  72.158  1.00  0.00           C
ATOM    832  O   GLY A  44      71.939  73.924  72.678  1.00  0.00           O
ATOM    833  N   PRO A  45      69.899  73.044  72.778  1.00  0.00           N
ATOM    834  CD  PRO A  45      68.649  72.895  72.058  1.00  0.00           C
ATOM    837  CA  PRO A  45      69.649  73.364  74.168  1.00  0.00           C
ATOM    839  CB  PRO A  45      68.149  73.075  74.348  1.00  0.00           C
ATOM    842  CG  PRO A  45      67.580  73.444  72.988  1.00  0.00           C
ATOM    845  C   PRO A  45      70.510  72.674  75.218  1.00  0.00           C
ATOM    846  O   PRO A  45      71.729  72.574  75.118  1.00  0.00           O
ATOM    847  N   THR A  46      69.879  72.314  76.358  1.00  0.00           N
ATOM    849  CA  THR A  46      70.599  71.904  77.568  1.00  0.00           C
ATOM    851  CB  THR A  46      69.669  71.965  78.778  1.00  0.00           C
ATOM    853  OG1 THR A  46      69.899  73.164  79.508  1.00  0.00           O
ATOM    855  CG2 THR A  46      69.819  70.814  79.768  1.00  0.00           C
ATOM    859  C   THR A  46      71.370  70.604  77.438  1.00  0.00           C
ATOM    860  O   THR A  46      72.559  70.494  77.768  1.00  0.00           O
ATOM    861  N   LEU A  47      70.719  69.584  76.868  1.00  0.00           N
ATOM    863  CA  LEU A  47      71.379  68.384  76.408  1.00  0.00           C
ATOM    865  CB  LEU A  47      70.419  67.204  76.198  1.00  0.00           C
ATOM    868  CG  LEU A  47      69.959  66.464  77.478  1.00  0.00           C
ATOM    870  CD1 LEU A  47      68.940  65.414  77.068  1.00  0.00           C
ATOM    874  CD2 LEU A  47      69.389  67.334  78.608  1.00  0.00           C
ATOM    878  C   LEU A  47      72.190  68.684  75.148  1.00  0.00           C
ATOM    879  O   LEU A  47      71.739  69.364  74.228  1.00  0.00           O
ATOM    880  N   GLN A  48      73.429  68.194  75.068  1.00  0.00           N
ATOM    882  CA  GLN A  48      74.239  68.254  73.858  1.00  0.00           C
ATOM    884  CB  GLN A  48      75.679  68.724  74.168  1.00  0.00           C
ATOM    887  CG  GLN A  48      76.149  69.914  73.288  1.00  0.00           C
ATOM    890  CD  GLN A  48      75.339  71.224  73.388  1.00  0.00           C
ATOM    891  OE1 GLN A  48      75.719  72.204  72.738  1.00  0.00           O
ATOM    892  NE2 GLN A  48      74.279  71.284  74.228  1.00  0.00           N
ATOM    895  C   GLN A  48      74.199  66.884  73.228  1.00  0.00           C
ATOM    896  O   GLN A  48      73.599  65.965  73.768  1.00  0.00           O
ATOM    897  N   VAL A  49      74.769  66.724  72.018  1.00  0.00           N
ATOM    899  CA  VAL A  49      74.569  65.535  71.198  1.00  0.00           C
ATOM    901  CB  VAL A  49      75.169  65.684  69.808  1.00  0.00           C
ATOM    903  CG1 VAL A  49      74.929  64.414  68.958  1.00  0.00           C
ATOM    907  CG2 VAL A  49      74.509  66.895  69.118  1.00  0.00           C
ATOM    911  C   VAL A  49      74.999  64.214  71.858  1.00  0.00           C
ATOM    912  O   VAL A  49      76.179  63.944  72.048  1.00  0.00           O
ATOM    913  N   LEU A  50      73.999  63.364  72.228  1.00  0.00           N
ATOM    915  CA  LEU A  50      74.249  62.164  73.028  1.00  0.00           C
ATOM    917  CB  LEU A  50      74.139  62.424  74.568  1.00  0.00           C
ATOM    920  CG  LEU A  50      72.880  63.064  75.178  1.00  0.00           C
ATOM    922  CD1 LEU A  50      73.129  63.374  76.668  1.00  0.00           C
ATOM    926  CD2 LEU A  50      71.609  62.234  74.998  1.00  0.00           C
ATOM    930  C   LEU A  50      73.459  60.965  72.518  1.00  0.00           C
ATOM    931  O   LEU A  50      73.200  59.974  73.208  1.00  0.00           O
ATOM    932  N   ARG A  51      73.139  61.014  71.208  1.00  0.00           N
ATOM    934  CA  ARG A  51      72.669  59.904  70.398  1.00  0.00           C
ATOM    936  CB  ARG A  51      71.969  60.484  69.118  1.00  0.00           C
ATOM    939  CG  ARG A  51      70.569  61.124  69.338  1.00  0.00           C
ATOM    942  CD  ARG A  51      69.999  61.684  68.028  1.00  0.00           C
ATOM    945  NE  ARG A  51      68.569  62.134  68.128  1.00  0.00           N
ATOM    947  CZ  ARG A  51      67.940  62.704  67.108  1.00  0.00           C
ATOM    948  NH1 ARG A  51      66.779  63.314  67.288  1.00  0.00           N
ATOM    951  NH2 ARG A  51      68.429  62.694  65.888  1.00  0.00           N
ATOM    954  C   ARG A  51      73.809  58.924  70.038  1.00  0.00           C
ATOM    955  O   ARG A  51      74.309  58.914  68.918  1.00  0.00           O
ATOM    956  N   THR A  52      74.260  58.114  71.018  1.00  0.00           N
ATOM    958  CA  THR A  52      75.260  57.064  70.838  1.00  0.00           C
ATOM    960  CB  THR A  52      76.630  57.324  71.478  1.00  0.00           C
ATOM    962  OG1 THR A  52      77.529  57.874  70.518  1.00  0.00           O
ATOM    964  CG2 THR A  52      76.510  58.284  72.668  1.00  0.00           C
ATOM    968  C   THR A  52      74.759  55.744  71.438  1.00  0.00           C
ATOM    969  OT1 THR A  52      74.309  55.734  72.608  1.00  0.00           O
ATOM    970  OT2 THR A  52      74.899  54.724  70.718  1.00  0.00           O
ATOM    971  NH3 POPEB  53      44.379 119.084  64.998  1.00  0.00           N
ATOM    975  C12 POPEB  53      44.929 117.796  65.508  1.00  0.00           C
ATOM    978  C11 POPEB  53      45.489 117.064  64.298  1.00  0.00           C
ATOM    981  P   POPEB  53      47.029 115.164  63.658  1.00  0.00           P
ATOM    982  O13 POPEB  53      47.969 116.234  63.228  1.00  0.00           O
ATOM    983  O14 POPEB  53      47.629 113.914  64.168  1.00  0.00           O
ATOM    984  O11 POPEB  53      46.019 114.814  62.518  1.00  0.00           O
ATOM    985  O12 POPEB  53      46.069 115.835  64.728  1.00  0.00           O
ATOM    986  C1  POPEB  53      45.969 115.444  61.248  1.00  0.00           C
ATOM    989  C2  POPEB  53      44.669 114.975  60.558  1.00  0.00           C
ATOM    991  O21 POPEB  53      44.819 114.734  59.148  1.00  0.00           O
ATOM    992  C21 POPEB  53      45.499 113.674  58.758  1.00  0.00           C
ATOM    993  O22 POPEB  53      46.370 113.094  59.378  1.00  0.00           O
ATOM    994  C22 POPEB  53      45.029 113.305  57.348  1.00  0.00           C
ATOM    997  C3  POPEB  53      43.479 115.975  60.728  1.00  0.00           C
ATOM   1000  O31 POPEB  53      42.329 115.506  59.988  1.00  0.00           O
ATOM   1001  C31 POPEB  53      41.690 116.355  59.188  1.00  0.00           C
ATOM   1002  O32 POPEB  53      41.969 117.524  59.028  1.00  0.00           O
ATOM   1003  C32 POPEB  53      40.440 115.714  58.568  1.00  0.00           C
ATOM   1006  C23 POPEB  53      44.939 111.785  57.078  1.00  0.00           C
ATOM   1009  C24 POPEB  53      44.029 111.505  55.868  1.00  0.00           C
ATOM   1012  C25 POPEB  53      43.999 110.035  55.428  1.00  0.00           C
ATOM   1015  C26 POPEB  53      42.969 109.774  54.308  1.00  0.00           C
ATOM   1018  C27 POPEB  53      43.259 108.505  53.498  1.00  0.00           C
ATOM   1021  C28 POPEB  53      42.350 108.294  52.258  1.00  0.00           C
ATOM   1024  C29 POPEB  53      40.989 107.715  52.568  1.00  0.00           C
ATOM   1026 0C21 POPEB  53      40.249 106.915  51.778  1.00  0.00           C
ATOM   1028 1C21 POPEB  53      40.599 106.474  50.388  1.00  0.00           C
ATOM   1031 2C21 POPEB  53      39.349 106.164  49.528  1.00  0.00           C
ATOM   1034 3C21 POPEB  53      38.589 104.895  49.948  1.00  0.00           C
ATOM   1037 4C21 POPEB  53      37.690 104.334  48.838  1.00  0.00           C
ATOM   1040 5C21 POPEB  53      36.719 103.224  49.278  1.00  0.00           C
ATOM   1043 6C21 POPEB  53      37.389 102.024  49.968  1.00  0.00           C
ATOM   1046 7C21 POPEB  53      36.440 100.824  50.118  1.00  0.00           C
ATOM   1049 8C21 POPEB  53      36.999  99.695  50.998  1.00  0.00           C
ATOM   1053  C33 POPEB  53      40.719 114.755  57.378  1.00  0.00           C
ATOM   1056  C34 POPEB  53      40.190 115.224  56.018  1.00  0.00           C
ATOM   1059  C35 POPEB  53      41.109 114.784  54.878  1.00  0.00           C
ATOM   1062  C36 POPEB  53      40.619 115.154  53.468  1.00  0.00           C
ATOM   1065  C37 POPEB  53      41.709 114.935  52.408  1.00  0.00           C
ATOM   1068  C38 POPEB  53      41.629 115.874  51.198  1.00  0.00           C
ATOM   1071  C39 POPEB  53      40.839 115.354  49.988  1.00  0.00           C
ATOM   1074 0C31 POPEB  53      40.889 116.414  48.878  1.00  0.00           C
ATOM   1077 1C31 POPEB  53      40.249 116.034  47.538  1.00  0.00           C
ATOM   1080 2C31 POPEB  53      40.099 117.314  46.698  1.00  0.00           C
ATOM   1083 3C31 POPEB  53      40.079 117.134  45.178  1.00  0.00           C
ATOM   1086 4C31 POPEB  53      38.799 116.495  44.628  1.00  0.00           C
ATOM   1089 5C31 POPEB  53      38.619 116.785  43.138  1.00  0.00           C
ATOM   1092 6C31 POPEB  53      37.399 116.104  42.518  1.00  0.00           C
ATOM   1096  NH3 POPEC  54     108.059  54.715  21.968  1.00  0.00           N
ATOM   1100  C12 POPEC  54     109.449  55.304  21.918  1.00  0.00           C
ATOM   1103  C11 POPEC  54     109.469  56.794  21.518  1.00  0.00           C
ATOM   1106  P   POPEC  54     111.529  58.224  22.288  1.00  0.00           P
ATOM   1107  O13 POPEC  54     112.910  58.514  21.858  1.00  0.00           O
ATOM   1108  O14 POPEC  54     110.559  59.324  22.478  1.00  0.00           O
ATOM   1109  O11 POPEC  54     111.580  57.264  23.548  1.00  0.00           O
ATOM   1110  O12 POPEC  54     110.819  57.224  21.288  1.00  0.00           O
ATOM   1111  C1  POPEC  54     110.760  57.464  24.698  1.00  0.00           C
ATOM   1114  C2  POPEC  54     110.979  56.224  25.598  1.00  0.00           C
ATOM   1116  O21 POPEC  54     110.050  56.154  26.698  1.00  0.00           O
ATOM   1117  C21 POPEC  54     110.429  56.234  27.968  1.00  0.00           C
ATOM   1118  O22 POPEC  54     110.299  55.344  28.778  1.00  0.00           O
ATOM   1119  C22 POPEC  54     110.909  57.644  28.298  1.00  0.00           C
ATOM   1122  C3  POPEC  54     112.510  55.984  25.898  1.00  0.00           C
ATOM   1125  O31 POPEC  54     112.690  54.984  26.918  1.00  0.00           O
ATOM   1126  C31 POPEC  54     113.839  55.154  27.588  1.00  0.00           C
ATOM   1127  O32 POPEC  54     114.889  55.524  27.108  1.00  0.00           O
ATOM   1128  C32 POPEC  54     113.459  55.164  29.078  1.00  0.00           C
ATOM   1131  C23 POPEC  54     110.709  58.014  29.778  1.00  0.00           C
ATOM   1134  C24 POPEC  54     110.639  59.534  29.988  1.00  0.00           C
ATOM   1137  C25 POPEC  54     110.169  59.944  31.388  1.00  0.00           C
ATOM   1140  C26 POPEC  54     111.260  59.974  32.468  1.00  0.00           C
ATOM   1143  C27 POPEC  54     111.920  61.354  32.668  1.00  0.00           C
ATOM   1146  C28 POPEC  54     111.929  61.824  34.138  1.00  0.00           C
ATOM   1149  C29 POPEC  54     110.599  62.374  34.608  1.00  0.00           C
ATOM   1151 0C21 POPEC  54     110.389  63.184  35.668  1.00  0.00           C
ATOM   1153 1C21 POPEC  54     111.429  63.664  36.658  1.00  0.00           C
ATOM   1156 2C21 POPEC  54     111.039  63.424  38.128  1.00  0.00           C
ATOM   1159 3C21 POPEC  54     112.190  63.794  39.068  1.00  0.00           C
ATOM   1162 4C21 POPEC  54     112.119  63.164  40.458  1.00  0.00           C
ATOM   1165 5C21 POPEC  54     111.219  63.884  41.468  1.00  0.00           C
ATOM   1168 6C21 POPEC  54     111.559  63.414  42.888  1.00  0.00           C
ATOM   1171 7C21 POPEC  54     110.649  63.994  43.978  1.00  0.00           C
ATOM   1174 8C21 POPEC  54     111.160  63.654  45.378  1.00  0.00           C
ATOM   1178  C33 POPEC  54     114.469  54.684  30.138  1.00  0.00           C
ATOM   1181  C34 POPEC  54     113.830  54.934  31.518  1.00  0.00           C
ATOM   1184  C35 POPEC  54     114.739  54.684  32.728  1.00  0.00           C
ATOM   1187  C36 POPEC  54     114.010  54.974  34.048  1.00  0.00           C
ATOM   1190  C37 POPEC  54     114.929  55.044  35.278  1.00  0.00           C
ATOM   1193  C38 POPEC  54     114.339  55.924  36.398  1.00  0.00           C
ATOM   1196  C39 POPEC  54     112.969  55.494  36.918  1.00  0.00           C
ATOM   1199 0C31 POPEC  54     112.969  54.484  38.078  1.00  0.00           C
ATOM   1202 1C31 POPEC  54     111.580  54.504  38.718  1.00  0.00           C
ATOM   1205 2C31 POPEC  54     111.339  53.544  39.888  1.00  0.00           C
ATOM   1208 3C31 POPEC  54     109.849  53.544  40.238  1.00  0.00           C
ATOM   1211 4C31 POPEC  54     109.479  52.654  41.418  1.00  0.00           C
ATOM   1214 5C31 POPEC  54     107.959  52.564  41.618  1.00  0.00           C
ATOM   1217 6C31 POPEC  54     107.519  51.694  42.798  1.00  0.00           C
ATOM   1221  NH3 POPED  55      45.729 119.664  20.118  1.00  0.00           N
ATOM   1225  C12 POPED  55      47.119 119.035  20.178  1.00  0.00           C
ATOM   1228  C11 POPED  55      47.129 117.524  19.828  1.00  0.00           C
ATOM   1231  P   POPED  55      49.799 117.195  19.848  1.00  0.00           P
ATOM   1232  O13 POPED  55      49.859 117.785  18.498  1.00  0.00           O
ATOM   1233  O14 POPED  55      50.729 116.064  20.168  1.00  0.00           O
ATOM   1234  O11 POPED  55      49.989 118.335  20.918  1.00  0.00           O
ATOM   1235  O12 POPED  55      48.309 116.794  20.188  1.00  0.00           O
ATOM   1236  C1  POPED  55      50.269 118.035  22.288  1.00  0.00           C
ATOM   1239  C2  POPED  55      49.089 117.354  23.068  1.00  0.00           C
ATOM   1241  O21 POPED  55      48.940 117.944  24.368  1.00  0.00           O
ATOM   1242  C21 POPED  55      49.969 117.924  25.198  1.00  0.00           C
ATOM   1243  O22 POPED  55      51.059 117.435  24.988  1.00  0.00           O
ATOM   1244  C22 POPED  55      49.529 118.585  26.488  1.00  0.00           C
ATOM   1247  C3  POPED  55      49.190 115.794  23.108  1.00  0.00           C
ATOM   1250  O31 POPED  55      48.749 115.154  24.328  1.00  0.00           O
ATOM   1251  C31 POPED  55      47.449 115.014  24.528  1.00  0.00           C
ATOM   1252  O32 POPED  55      46.569 115.354  23.738  1.00  0.00           O
ATOM   1253  C32 POPED  55      47.239 114.294  25.878  1.00  0.00           C
ATOM   1256  C23 POPED  55      50.589 119.544  27.058  1.00  0.00           C
ATOM   1259  C24 POPED  55      50.199 120.005  28.468  1.00  0.00           C
ATOM   1262  C25 POPED  55      51.370 120.625  29.218  1.00  0.00           C
ATOM   1265  C26 POPED  55      51.160 120.644  30.738  1.00  0.00           C
ATOM   1268  C27 POPED  55      52.489 120.734  31.488  1.00  0.00           C
ATOM   1271  C28 POPED  55      52.329 120.514  32.998  1.00  0.00           C
ATOM   1274  C29 POPED  55      53.660 120.275  33.668  1.00  0.00           C
ATOM   1276 0C21 POPED  55      53.839 119.734  34.888  1.00  0.00           C
ATOM   1278 1C21 POPED  55      52.760 119.324  35.858  1.00  0.00           C
ATOM   1281 2C21 POPED  55      51.909 120.506  36.378  1.00  0.00           C
ATOM   1284 3C21 POPED  55      52.679 121.604  37.118  1.00  0.00           C
ATOM   1287 4C21 POPED  55      51.760 122.814  37.338  1.00  0.00           C
ATOM   1290 5C21 POPED  55      52.219 123.874  38.348  1.00  0.00           C
ATOM   1293 6C21 POPED  55      51.129 124.944  38.508  1.00  0.00           C
ATOM   1296 7C21 POPED  55      51.289 125.835  39.738  1.00  0.00           C
ATOM   1299 8C21 POPED  55      50.099 126.775  39.948  1.00  0.00           C
ATOM   1303  C33 POPED  55      46.839 115.204  27.078  1.00  0.00           C
ATOM   1306  C34 POPED  55      46.399 114.375  28.298  1.00  0.00           C
ATOM   1309  C35 POPED  55      45.849 115.224  29.468  1.00  0.00           C
ATOM   1312  C36 POPED  55      46.929 115.914  30.308  1.00  0.00           C
ATOM   1315  C37 POPED  55      46.379 117.134  31.058  1.00  0.00           C
ATOM   1318  C38 POPED  55      47.480 117.974  31.728  1.00  0.00           C
ATOM   1321  C39 POPED  55      47.839 117.524  33.158  1.00  0.00           C
ATOM   1324 0C31 POPED  55      47.229 118.454  34.228  1.00  0.00           C
ATOM   1327 1C31 POPED  55      47.739 118.174  35.648  1.00  0.00           C
ATOM   1330 2C31 POPED  55      47.509 119.375  36.568  1.00  0.00           C
ATOM   1333 3C31 POPED  55      48.169 119.256  37.948  1.00  0.00           C
ATOM   1336 4C31 POPED  55      48.179 120.604  38.688  1.00  0.00           C
ATOM   1339 5C31 POPED  55      48.769 120.555  40.098  1.00  0.00           C
ATOM   1342 6C31 POPED  55      48.949 121.945  40.718  1.00  0.00           C
ATOM   1346  NH3 POPEE  56      61.429  29.624  15.298  1.00  0.00           N
ATOM   1350  C12 POPEE  56      62.049  29.314  16.618  1.00  0.00           C
ATOM   1353  C11 POPEE  56      62.550  27.874  16.648  1.00  0.00           C
ATOM   1356  P   POPEE  56      63.929  26.384  18.238  1.00  0.00           P
ATOM   1357  O13 POPEE  56      62.989  25.274  17.968  1.00  0.00           O
ATOM   1358  O14 POPEE  56      65.279  26.324  17.628  1.00  0.00           O
ATOM   1359  O11 POPEE  56      64.080  26.494  19.808  1.00  0.00           O
ATOM   1360  O12 POPEE  56      63.319  27.764  17.828  1.00  0.00           O
ATOM   1361  C1  POPEE  56      64.629  27.634  20.468  1.00  0.00           C
ATOM   1364  C2  POPEE  56      64.889  27.264  21.958  1.00  0.00           C
ATOM   1366  O21 POPEE  56      65.700  28.154  22.748  1.00  0.00           O
ATOM   1367  C21 POPEE  56      65.660  29.464  22.628  1.00  0.00           C
ATOM   1368  O22 POPEE  56      65.399  30.104  21.628  1.00  0.00           O
ATOM   1369  C22 POPEE  56      66.069  30.074  23.988  1.00  0.00           C
ATOM   1372  C3  POPEE  56      65.469  25.814  22.058  1.00  0.00           C
ATOM   1375  O31 POPEE  56      65.910  25.414  23.368  1.00  0.00           O
ATOM   1376  C31 POPEE  56      64.940  25.154  24.238  1.00  0.00           C
ATOM   1377  O32 POPEE  56      63.769  25.474  24.118  1.00  0.00           O
ATOM   1378  C32 POPEE  56      65.549  24.474  25.468  1.00  0.00           C
ATOM   1381  C23 POPEE  56      65.039  29.744  25.088  1.00  0.00           C
ATOM   1384  C24 POPEE  56      65.499  29.884  26.548  1.00  0.00           C
ATOM   1387  C25 POPEE  56      64.359  29.484  27.498  1.00  0.00           C
ATOM   1390  C26 POPEE  56      64.709  29.704  28.978  1.00  0.00           C
ATOM   1393  C27 POPEE  56      63.539  29.534  29.958  1.00  0.00           C
ATOM   1396  C28 POPEE  56      63.580  28.304  30.878  1.00  0.00           C
ATOM   1399  C29 POPEE  56      63.069  27.024  30.258  1.00  0.00           C
ATOM   1401 0C21 POPEE  56      62.089  26.224  30.698  1.00  0.00           C
ATOM   1403 1C21 POPEE  56      61.239  26.384  31.948  1.00  0.00           C
ATOM   1406 2C21 POPEE  56      61.109  25.074  32.758  1.00  0.00           C
ATOM   1409 3C21 POPEE  56      60.379  23.944  32.018  1.00  0.00           C
ATOM   1412 4C21 POPEE  56      60.309  22.644  32.828  1.00  0.00           C
ATOM   1415 5C21 POPEE  56      60.319  21.414  31.908  1.00  0.00           C
ATOM   1418 6C21 POPEE  56      61.739  20.974  31.498  1.00  0.00           C
ATOM   1421 7C21 POPEE  56      61.739  19.974  30.338  1.00  0.00           C
ATOM   1424 8C21 POPEE  56      63.099  19.354  30.058  1.00  0.00           C
ATOM   1428  C33 POPEE  56      64.619  23.374  26.038  1.00  0.00           C
ATOM   1431  C34 POPEE  56      65.099  22.724  27.348  1.00  0.00           C
ATOM   1434  C35 POPEE  56      64.940  23.654  28.558  1.00  0.00           C
ATOM   1437  C36 POPEE  56      65.739  23.234  29.798  1.00  0.00           C
ATOM   1440  C37 POPEE  56      65.889  24.384  30.808  1.00  0.00           C
ATOM   1443  C38 POPEE  56      66.649  23.994  32.078  1.00  0.00           C
ATOM   1446  C39 POPEE  56      65.719  23.554  33.218  1.00  0.00           C
ATOM   1449 0C31 POPEE  56      65.069  24.714  33.978  1.00  0.00           C
ATOM   1452 1C31 POPEE  56      64.209  24.224  35.148  1.00  0.00           C
ATOM   1455 2C31 POPEE  56      63.919  25.314  36.178  1.00  0.00           C
ATOM   1458 3C31 POPEE  56      62.729  25.014  37.098  1.00  0.00           C
ATOM   1461 4C31 POPEE  56      62.709  23.604  37.718  1.00  0.00           C
ATOM   1464 5C31 POPEE  56      61.599  23.484  38.758  1.00  0.00           C
ATOM   1467 6C31 POPEE  56      61.419  22.074  39.328  1.00  0.00           C
ATOM   1471  NH3 POPEF  57      27.769  73.244  24.698  1.00  0.00           N
ATOM   1475  C12 POPEF  57      28.899  73.364  23.708  1.00  0.00           C
ATOM   1478  C11 POPEF  57      30.059  74.234  24.218  1.00  0.00           C
ATOM   1481  P   POPEF  57      32.349  75.094  23.168  1.00  0.00           P
ATOM   1482  O13 POPEF  57      33.229  74.604  22.088  1.00  0.00           O
ATOM   1483  O14 POPEF  57      31.789  76.444  22.938  1.00  0.00           O
ATOM   1484  O11 POPEF  57      33.159  75.084  24.498  1.00  0.00           O
ATOM   1485  O12 POPEF  57      31.169  74.064  23.358  1.00  0.00           O
ATOM   1486  C1  POPEF  57      32.690  75.724  25.668  1.00  0.00           C
ATOM   1489  C2  POPEF  57      33.819  75.804  26.698  1.00  0.00           C
ATOM   1491  O21 POPEF  57      33.129  76.074  27.928  1.00  0.00           O
ATOM   1492  C21 POPEF  57      33.639  75.494  28.988  1.00  0.00           C
ATOM   1493  O22 POPEF  57      34.709  74.944  29.088  1.00  0.00           O
ATOM   1494  C22 POPEF  57      32.579  75.645  30.098  1.00  0.00           C
ATOM   1497  C3  POPEF  57      34.859  76.904  26.378  1.00  0.00           C
ATOM   1500  O31 POPEF  57      35.489  77.364  27.588  1.00  0.00           O
ATOM   1501  C31 POPEF  57      36.069  78.535  27.568  1.00  0.00           C
ATOM   1502  O32 POPEF  57      36.189  79.256  26.588  1.00  0.00           O
ATOM   1503  C32 POPEF  57      36.539  78.854  28.988  1.00  0.00           C
ATOM   1506  C23 POPEF  57      33.129  75.554  31.538  1.00  0.00           C
ATOM   1509  C24 POPEF  57      32.749  74.234  32.228  1.00  0.00           C
ATOM   1512  C25 POPEF  57      33.819  73.134  32.128  1.00  0.00           C
ATOM   1515  C26 POPEF  57      33.219  71.734  32.298  1.00  0.00           C
ATOM   1518  C27 POPEF  57      34.269  70.634  32.558  1.00  0.00           C
ATOM   1521  C28 POPEF  57      33.940  69.724  33.768  1.00  0.00           C
ATOM   1524  C29 POPEF  57      34.039  70.484  35.068  1.00  0.00           C
ATOM   1526 0C21 POPEF  57      34.329  69.974  36.278  1.00  0.00           C
ATOM   1528 1C21 POPEF  57      34.569  68.514  36.608  1.00  0.00           C
ATOM   1531 2C21 POPEF  57      35.289  68.304  37.958  1.00  0.00           C
ATOM   1534 3C21 POPEF  57      36.819  68.285  37.878  1.00  0.00           C
ATOM   1537 4C21 POPEF  57      37.439  68.014  39.258  1.00  0.00           C
ATOM   1540 5C21 POPEF  57      38.969  67.854  39.248  1.00  0.00           C
ATOM   1543 6C21 POPEF  57      39.509  67.604  40.668  1.00  0.00           C
ATOM   1546 7C21 POPEF  57      41.030  67.506  40.748  1.00  0.00           C
ATOM   1549 8C21 POPEF  57      41.529  67.254  42.178  1.00  0.00           C
ATOM   1553  C33 POPEF  57      35.379  78.704  30.008  1.00  0.00           C
ATOM   1556  C34 POPEF  57      35.689  79.244  31.408  1.00  0.00           C
ATOM   1559  C35 POPEF  57      36.659  78.414  32.258  1.00  0.00           C
ATOM   1562  C36 POPEF  57      36.649  78.864  33.728  1.00  0.00           C
ATOM   1565  C37 POPEF  57      37.779  78.244  34.568  1.00  0.00           C
ATOM   1568  C38 POPEF  57      37.709  78.594  36.068  1.00  0.00           C
ATOM   1571  C39 POPEF  57      36.919  77.584  36.898  1.00  0.00           C
ATOM   1574 0C31 POPEF  57      37.139  77.744  38.408  1.00  0.00           C
ATOM   1577 1C31 POPEF  57      36.539  76.574  39.208  1.00  0.00           C
ATOM   1580 2C31 POPEF  57      37.159  76.374  40.598  1.00  0.00           C
ATOM   1583 3C31 POPEF  57      38.599  75.844  40.538  1.00  0.00           C
ATOM   1586 4C31 POPEF  57      38.809  74.514  41.278  1.00  0.00           C
ATOM   1589 5C31 POPEF  57      40.129  73.844  40.858  1.00  0.00           C
ATOM   1592 6C31 POPEF  57      40.440  72.524  41.578  1.00  0.00           C
ATOM   1596  NH3 POPEG  58     103.979  92.395  24.208  1.00  0.00           N
ATOM   1600  C12 POPEG  58     103.389  93.785  24.108  1.00  0.00           C
ATOM   1603  C11 POPEG  58     101.870  93.804  23.808  1.00  0.00           C
ATOM   1606  P   POPEG  58      99.949  95.644  23.968  1.00  0.00           P
ATOM   1607  O13 POPEG  58      99.729  96.854  23.128  1.00  0.00           O
ATOM   1608  O14 POPEG  58      99.059  94.484  23.748  1.00  0.00           O
ATOM   1609  O11 POPEG  58      99.859  96.064  25.478  1.00  0.00           O
ATOM   1610  O12 POPEG  58     101.440  95.164  23.698  1.00  0.00           O
ATOM   1611  C1  POPEG  58     100.690  95.604  26.538  1.00  0.00           C
ATOM   1614  C2  POPEG  58      99.889  94.795  27.588  1.00  0.00           C
ATOM   1616  O21 POPEG  58     100.830  94.174  28.478  1.00  0.00           O
ATOM   1617  C21 POPEG  58     100.999  94.784  29.638  1.00  0.00           C
ATOM   1618  O22 POPEG  58     100.469  95.835  29.978  1.00  0.00           O
ATOM   1619  C22 POPEG  58     101.910  93.924  30.508  1.00  0.00           C
ATOM   1622  C3  POPEG  58      98.999  93.674  26.968  1.00  0.00           C
ATOM   1625  O31 POPEG  58      98.330  92.936  28.018  1.00  0.00           O
ATOM   1626  C31 POPEG  58      98.940  91.854  28.478  1.00  0.00           C
ATOM   1627  O32 POPEG  58      99.869  91.264  27.948  1.00  0.00           O
ATOM   1628  C32 POPEG  58      98.389  91.574  29.858  1.00  0.00           C
ATOM   1631  C23 POPEG  58     101.899  94.334  32.008  1.00  0.00           C
ATOM   1634  C24 POPEG  58     102.799  93.405  32.818  1.00  0.00           C
ATOM   1637  C25 POPEG  58     102.889  93.725  34.318  1.00  0.00           C
ATOM   1640  C26 POPEG  58     101.859  92.974  35.178  1.00  0.00           C
ATOM   1643  C27 POPEG  58     102.270  92.936  36.658  1.00  0.00           C
ATOM   1646  C28 POPEG  58     101.319  92.114  37.548  1.00  0.00           C
ATOM   1649  C29 POPEG  58     101.510  92.395  39.018  1.00  0.00           C
ATOM   1651 0C21 POPEG  58     101.709  91.514  40.018  1.00  0.00           C
ATOM   1653 1C21 POPEG  58     101.789  90.014  39.898  1.00  0.00           C
ATOM   1656 2C21 POPEG  58     101.999  89.305  41.258  1.00  0.00           C
ATOM   1659 3C21 POPEG  58     100.800  89.415  42.218  1.00  0.00           C
ATOM   1662 4C21 POPEG  58     100.839  88.405  43.388  1.00  0.00           C
ATOM   1665 5C21 POPEG  58     100.919  89.054  44.778  1.00  0.00           C
ATOM   1668 6C21 POPEG  58     100.579  88.074  45.908  1.00  0.00           C
ATOM   1671 7C21 POPEG  58     100.699  88.685  47.308  1.00  0.00           C
ATOM   1674 8C21 POPEG  58     100.229  87.734  48.418  1.00  0.00           C
ATOM   1678  C33 POPEG  58      99.249  90.574  30.658  1.00  0.00           C
ATOM   1681  C34 POPEG  58      99.389  90.975  32.128  1.00  0.00           C
ATOM   1684  C35 POPEG  58      98.059  91.034  32.878  1.00  0.00           C
ATOM   1687  C36 POPEG  58      97.980  89.984  33.988  1.00  0.00           C
ATOM   1690  C37 POPEG  58      96.839  90.245  34.968  1.00  0.00           C
ATOM   1693  C38 POPEG  58      96.870  89.244  36.128  1.00  0.00           C
ATOM   1696  C39 POPEG  58      96.090  89.725  37.358  1.00  0.00           C
ATOM   1699 0C31 POPEG  58      96.689  91.024  37.918  1.00  0.00           C
ATOM   1702 1C31 POPEG  58      96.649  91.115  39.438  1.00  0.00           C
ATOM   1705 2C31 POPEG  58      97.499  92.295  39.938  1.00  0.00           C
ATOM   1708 3C31 POPEG  58      97.399  92.505  41.448  1.00  0.00           C
ATOM   1711 4C31 POPEG  58      98.749  92.854  42.088  1.00  0.00           C
ATOM   1714 5C31 POPEG  58      98.609  93.154  43.588  1.00  0.00           C
ATOM   1717 6C31 POPEG  58      99.949  93.414  44.278  1.00  0.00           C
ATOM   1721  NH3 POPEH  59      86.529 120.774  23.768  1.00  0.00           N
ATOM   1725  C12 POPEH  59      87.880 120.275  24.148  1.00  0.00           C
ATOM   1728  C11 POPEH  59      88.260 119.174  23.158  1.00  0.00           C
ATOM   1731  P   POPEH  59      90.800 119.074  22.708  1.00  0.00           P
ATOM   1732  O13 POPEH  59      90.520 120.424  22.188  1.00  0.00           O
ATOM   1733  O14 POPEH  59      91.199 117.985  21.788  1.00  0.00           O
ATOM   1734  O11 POPEH  59      91.849 119.244  23.858  1.00  0.00           O
ATOM   1735  O12 POPEH  59      89.519 118.615  23.528  1.00  0.00           O
ATOM   1736  C1  POPEH  59      91.449 119.935  25.048  1.00  0.00           C
ATOM   1739  C2  POPEH  59      91.269 118.895  26.158  1.00  0.00           C
ATOM   1741  O21 POPEH  59      90.749 119.494  27.348  1.00  0.00           O
ATOM   1742  C21 POPEH  59      91.419 120.464  27.918  1.00  0.00           C
ATOM   1743  O22 POPEH  59      92.529 120.874  27.638  1.00  0.00           O
ATOM   1744  C22 POPEH  59      90.520 120.945  29.058  1.00  0.00           C
ATOM   1747  C3  POPEH  59      92.589 118.074  26.338  1.00  0.00           C
ATOM   1750  O31 POPEH  59      92.919 117.724  27.678  1.00  0.00           O
ATOM   1751  C31 POPEH  59      92.080 117.044  28.418  1.00  0.00           C
ATOM   1752  O32 POPEH  59      91.059 116.474  28.028  1.00  0.00           O
ATOM   1753  C32 POPEH  59      92.529 117.124  29.868  1.00  0.00           C
ATOM   1756  C23 POPEH  59      91.149 122.034  29.928  1.00  0.00           C
ATOM   1759  C24 POPEH  59      90.229 122.494  31.048  1.00  0.00           C
ATOM   1762  C25 POPEH  59      90.830 123.715  31.758  1.00  0.00           C
ATOM   1765  C26 POPEH  59      90.100 124.104  33.048  1.00  0.00           C
ATOM   1768  C27 POPEH  59      90.670 125.415  33.608  1.00  0.00           C
ATOM   1771  C28 POPEH  59      90.050 125.805  34.958  1.00  0.00           C
ATOM   1774  C29 POPEH  59      90.449 127.204  35.348  1.00  0.00           C
ATOM   1776 0C21 POPEH  59      91.269 127.575  36.338  1.00  0.00           C
ATOM   1778 1C21 POPEH  59      92.010 126.686  37.308  1.00  0.00           C
ATOM   1781 2C21 POPEH  59      91.219 126.285  38.578  1.00  0.00           C
ATOM   1784 3C21 POPEH  59      89.999 127.164  38.928  1.00  0.00           C
ATOM   1787 4C21 POPEH  59      89.090 126.574  40.028  1.00  0.00           C
ATOM   1790 5C21 POPEH  59      88.539 125.164  39.748  1.00  0.00           C
ATOM   1793 6C21 POPEH  59      88.039 124.944  38.308  1.00  0.00           C
ATOM   1796 7C21 POPEH  59      87.449 123.545  38.078  1.00  0.00           C
ATOM   1799 8C21 POPEH  59      87.219 123.224  36.598  1.00  0.00           C
ATOM   1803  C33 POPEH  59      91.379 116.904  30.868  1.00  0.00           C
ATOM   1806  C34 POPEH  59      90.950 118.184  31.608  1.00  0.00           C
ATOM   1809  C35 POPEH  59      91.109 118.094  33.128  1.00  0.00           C
ATOM   1812  C36 POPEH  59      89.779 117.964  33.868  1.00  0.00           C
ATOM   1815  C37 POPEH  59      89.960 118.035  35.388  1.00  0.00           C
ATOM   1818  C38 POPEH  59      88.609 117.936  36.098  1.00  0.00           C
ATOM   1821  C39 POPEH  59      88.689 118.094  37.628  1.00  0.00           C
ATOM   1824 0C31 POPEH  59      87.330 118.524  38.188  1.00  0.00           C
ATOM   1827 1C31 POPEH  59      87.359 118.865  39.678  1.00  0.00           C
ATOM   1830 2C31 POPEH  59      86.160 119.755  40.058  1.00  0.00           C
ATOM   1833 3C31 POPEH  59      86.210 120.345  41.478  1.00  0.00           C
ATOM   1836 4C31 POPEH  59      87.559 120.964  41.848  1.00  0.00           C
ATOM   1839 5C31 POPEH  59      87.489 121.934  43.028  1.00  0.00           C
ATOM   1842 6C31 POPEH  59      88.870 122.435  43.478  1.00  0.00           C
ATOM   1846  NH3 POPEI  60      28.029  33.074  21.778  1.00  0.00           N
ATOM   1850  C12 POPEI  60      29.099  32.154  21.248  1.00  0.00           C
ATOM   1853  C11 POPEI  60      28.639  31.344  20.018  1.00  0.00           C
ATOM   1856  P   POPEI  60      30.039  29.104  19.908  1.00  0.00           P
ATOM   1857  O13 POPEI  60      29.689  28.184  18.808  1.00  0.00           O
ATOM   1858  O14 POPEI  60      31.449  29.064  20.348  1.00  0.00           O
ATOM   1859  O11 POPEI  60      29.099  28.924  21.158  1.00  0.00           O
ATOM   1860  O12 POPEI  60      29.739  30.604  19.478  1.00  0.00           O
ATOM   1861  C1  POPEI  60      29.119  27.694  21.858  1.00  0.00           C
ATOM   1864  C2  POPEI  60      28.699  27.934  23.318  1.00  0.00           C
ATOM   1866  O21 POPEI  60      28.269  26.674  23.848  1.00  0.00           O
ATOM   1867  C21 POPEI  60      28.769  26.104  24.938  1.00  0.00           C
ATOM   1868  O22 POPEI  60      28.269  25.104  25.438  1.00  0.00           O
ATOM   1869  C22 POPEI  60      29.999  26.794  25.528  1.00  0.00           C
ATOM   1872  C3  POPEI  60      27.499  28.904  23.398  1.00  0.00           C
ATOM   1875  O31 POPEI  60      27.129  29.104  24.778  1.00  0.00           O
ATOM   1876  C31 POPEI  60      26.029  28.494  25.218  1.00  0.00           C
ATOM   1877  O32 POPEI  60      25.279  27.794  24.568  1.00  0.00           O
ATOM   1878  C32 POPEI  60      25.869  28.874  26.698  1.00  0.00           C
ATOM   1881  C23 POPEI  60      30.599  25.994  26.708  1.00  0.00           C
ATOM   1884  C24 POPEI  60      31.699  26.754  27.478  1.00  0.00           C
ATOM   1887  C25 POPEI  60      31.239  28.034  28.208  1.00  0.00           C
ATOM   1890  C26 POPEI  60      29.979  27.844  29.078  1.00  0.00           C
ATOM   1893  C27 POPEI  60      29.679  28.994  30.048  1.00  0.00           C
ATOM   1896  C28 POPEI  60      28.499  28.674  30.978  1.00  0.00           C
ATOM   1899  C29 POPEI  60      28.239  29.744  32.018  1.00  0.00           C
ATOM   1901 0C21 POPEI  60      28.279  29.574  33.358  1.00  0.00           C
ATOM   1903 1C21 POPEI  60      28.589  28.274  34.038  1.00  0.00           C
ATOM   1906 2C21 POPEI  60      28.259  28.154  35.538  1.00  0.00           C
ATOM   1909 3C21 POPEI  60      29.209  28.954  36.438  1.00  0.00           C
ATOM   1912 4C21 POPEI  60      29.349  28.334  37.838  1.00  0.00           C
ATOM   1915 5C21 POPEI  60      30.789  27.934  38.178  1.00  0.00           C
ATOM   1918 6C21 POPEI  60      30.889  27.184  39.508  1.00  0.00           C
ATOM   1921 7C21 POPEI  60      32.309  26.694  39.788  1.00  0.00           C
ATOM   1924 8C21 POPEI  60      32.409  25.894  41.078  1.00  0.00           C
ATOM   1928  C33 POPEI  60      24.919  27.954  27.488  1.00  0.00           C
ATOM   1931  C34 POPEI  60      24.559  28.594  28.838  1.00  0.00           C
ATOM   1934  C35 POPEI  60      24.409  27.564  29.968  1.00  0.00           C
ATOM   1937  C36 POPEI  60      23.999  28.224  31.288  1.00  0.00           C
ATOM   1940  C37 POPEI  60      24.109  27.274  32.478  1.00  0.00           C
ATOM   1943  C38 POPEI  60      23.539  27.884  33.768  1.00  0.00           C
ATOM   1946  C39 POPEI  60      22.909  26.854  34.718  1.00  0.00           C
ATOM   1949 0C31 POPEI  60      21.629  26.214  34.148  1.00  0.00           C
ATOM   1952 1C31 POPEI  60      20.979  25.204  35.098  1.00  0.00           C
ATOM   1955 2C31 POPEI  60      19.809  24.454  34.428  1.00  0.00           C
ATOM   1958 3C31 POPEI  60      18.529  25.294  34.248  1.00  0.00           C
ATOM   1961 4C31 POPEI  60      17.609  25.274  35.478  1.00  0.00           C
ATOM   1964 5C31 POPEI  60      16.379  26.164  35.308  1.00  0.00           C
ATOM   1967 6C31 POPEI  60      15.399  26.064  36.478  1.00  0.00           C
ATOM   1971  NH3 POPEJ  61      25.079  78.094  67.808  1.00  0.00           N
ATOM   1975  C12 POPEJ  61      26.519  78.554  67.778  1.00  0.00           C
ATOM   1978  C11 POPEJ  61      26.899  79.116  66.388  1.00  0.00           C
ATOM   1981  P   POPEJ  61      29.179  80.464  66.028  1.00  0.00           P
ATOM   1982  O13 POPEJ  61      28.339  81.686  66.208  1.00  0.00           O
ATOM   1983  O14 POPEJ  61      30.429  80.385  66.818  1.00  0.00           O
ATOM   1984  O11 POPEJ  61      29.469  80.285  64.478  1.00  0.00           O
ATOM   1985  O12 POPEJ  61      28.319  79.174  66.318  1.00  0.00           O
ATOM   1986  C1  POPEJ  61      28.389  80.494  63.568  1.00  0.00           C
ATOM   1989  C2  POPEJ  61      28.919  80.714  62.138  1.00  0.00           C
ATOM   1991  O21 POPEJ  61      27.789  81.075  61.318  1.00  0.00           O
ATOM   1992  C21 POPEJ  61      28.079  81.794  60.248  1.00  0.00           C
ATOM   1993  O22 POPEJ  61      29.159  82.314  59.998  1.00  0.00           O
ATOM   1994  C22 POPEJ  61      26.849  81.894  59.348  1.00  0.00           C
ATOM   1997  C3  POPEJ  61      29.629  79.434  61.598  1.00  0.00           C
ATOM   2000  O31 POPEJ  61      30.009  79.594  60.208  1.00  0.00           O
ATOM   2001  C31 POPEJ  61      29.689  78.624  59.388  1.00  0.00           C
ATOM   2002  O32 POPEJ  61      29.339  77.494  59.698  1.00  0.00           O
ATOM   2003  C32 POPEJ  61      29.779  79.104  57.948  1.00  0.00           C
ATOM   2006  C23 POPEJ  61      27.209  82.395  57.918  1.00  0.00           C
ATOM   2009  C24 POPEJ  61      25.999  82.535  56.978  1.00  0.00           C
ATOM   2012  C25 POPEJ  61      25.159  83.814  57.188  1.00  0.00           C
ATOM   2015  C26 POPEJ  61      24.829  84.544  55.868  1.00  0.00           C
ATOM   2018  C27 POPEJ  61      24.249  85.954  56.048  1.00  0.00           C
ATOM   2021  C28 POPEJ  61      24.369  86.824  54.768  1.00  0.00           C
ATOM   2024  C29 POPEJ  61      23.449  88.025  54.748  1.00  0.00           C
ATOM   2026 0C21 POPEJ  61      23.569  89.154  54.018  1.00  0.00           C
ATOM   2028 1C21 POPEJ  61      24.659  89.544  53.058  1.00  0.00           C
ATOM   2031 2C21 POPEJ  61      24.759  91.085  52.858  1.00  0.00           C
ATOM   2034 3C21 POPEJ  61      23.619  91.756  52.068  1.00  0.00           C
ATOM   2037 4C21 POPEJ  61      23.929  93.244  51.808  1.00  0.00           C
ATOM   2040 5C21 POPEJ  61      22.839  94.046  51.068  1.00  0.00           C
ATOM   2043 6C21 POPEJ  61      22.579  93.594  49.618  1.00  0.00           C
ATOM   2046 7C21 POPEJ  61      21.939  94.704  48.778  1.00  0.00           C
ATOM   2049 8C21 POPEJ  61      21.449  94.235  47.398  1.00  0.00           C
ATOM   2053  C33 POPEJ  61      28.769  78.314  57.078  1.00  0.00           C
ATOM   2056  C34 POPEJ  61      28.559  78.864  55.668  1.00  0.00           C
ATOM   2059  C35 POPEJ  61      27.559  77.964  54.938  1.00  0.00           C
ATOM   2062  C36 POPEJ  61      27.189  78.314  53.488  1.00  0.00           C
ATOM   2065  C37 POPEJ  61      26.789  77.024  52.758  1.00  0.00           C
ATOM   2068  C38 POPEJ  61      26.689  77.114  51.228  1.00  0.00           C
ATOM   2071  C39 POPEJ  61      25.329  77.615  50.748  1.00  0.00           C
ATOM   2074 0C31 POPEJ  61      25.149  77.354  49.248  1.00  0.00           C
ATOM   2077 1C31 POPEJ  61      23.879  78.005  48.688  1.00  0.00           C
ATOM   2080 2C31 POPEJ  61      23.779  77.864  47.168  1.00  0.00           C
ATOM   2083 3C31 POPEJ  61      23.269  76.494  46.718  1.00  0.00           C
ATOM   2086 4C31 POPEJ  61      23.859  76.064  45.368  1.00  0.00           C
ATOM   2089 5C31 POPEJ  61      23.179  74.834  44.768  1.00  0.00           C
ATOM   2092 6C31 POPEJ  61      23.859  74.325  43.488  1.00  0.00           C
ATOM   2096  NH3 POPEK  62      26.159 126.344  20.618  1.00  0.00           N
ATOM   2100  C12 POPEK  62      25.749 125.075  21.338  1.00  0.00           C
ATOM   2103  C11 POPEK  62      24.249 124.734  21.108  1.00  0.00           C
ATOM   2106  P   POPEK  62      23.609 122.174  20.508  1.00  0.00           P
ATOM   2107  O13 POPEK  62      23.969 122.514  19.128  1.00  0.00           O
ATOM   2108  O14 POPEK  62      22.259 121.624  20.788  1.00  0.00           O
ATOM   2109  O11 POPEK  62      24.669 121.085  21.018  1.00  0.00           O
ATOM   2110  O12 POPEK  62      23.919 123.394  21.478  1.00  0.00           O
ATOM   2111  C1  POPEK  62      25.599 121.465  22.028  1.00  0.00           C
ATOM   2114  C2  POPEK  62      24.949 121.484  23.428  1.00  0.00           C
ATOM   2116  O21 POPEK  62      25.919 122.044  24.328  1.00  0.00           O
ATOM   2117  C21 POPEK  62      25.429 122.435  25.508  1.00  0.00           C
ATOM   2118  O22 POPEK  62      24.269 122.444  25.848  1.00  0.00           O
ATOM   2119  C22 POPEK  62      26.599 122.915  26.358  1.00  0.00           C
ATOM   2122  C3  POPEK  62      24.489 120.044  23.768  1.00  0.00           C
ATOM   2125  O31 POPEK  62      24.739 119.734  25.138  1.00  0.00           O
ATOM   2126  C31 POPEK  62      23.729 119.344  25.888  1.00  0.00           C
ATOM   2127  O32 POPEK  62      22.569 119.244  25.548  1.00  0.00           O
ATOM   2128  C32 POPEK  62      24.349 118.874  27.198  1.00  0.00           C
ATOM   2131  C23 POPEK  62      26.319 122.814  27.878  1.00  0.00           C
ATOM   2134  C24 POPEK  62      27.349 123.604  28.698  1.00  0.00           C
ATOM   2137  C25 POPEK  62      27.209 123.435  30.218  1.00  0.00           C
ATOM   2140  C26 POPEK  62      27.849 122.155  30.778  1.00  0.00           C
ATOM   2143  C27 POPEK  62      26.879 120.975  30.998  1.00  0.00           C
ATOM   2146  C28 POPEK  62      26.759 120.525  32.468  1.00  0.00           C
ATOM   2149  C29 POPEK  62      26.179 121.635  33.298  1.00  0.00           C
ATOM   2151 0C21 POPEK  62      26.309 121.805  34.618  1.00  0.00           C
ATOM   2153 1C21 POPEK  62      26.949 120.884  35.628  1.00  0.00           C
ATOM   2156 2C21 POPEK  62      25.909 120.654  36.738  1.00  0.00           C
ATOM   2159 3C21 POPEK  62      26.429 120.054  38.048  1.00  0.00           C
ATOM   2162 4C21 POPEK  62      25.389 120.296  39.148  1.00  0.00           C
ATOM   2165 5C21 POPEK  62      25.699 119.685  40.518  1.00  0.00           C
ATOM   2168 6C21 POPEK  62      24.819 120.285  41.618  1.00  0.00           C
ATOM   2171 7C21 POPEK  62      24.699 119.404  42.858  1.00  0.00           C
ATOM   2174 8C21 POPEK  62      23.869 120.064  43.968  1.00  0.00           C
ATOM   2178  C33 POPEK  62      23.469 119.014  28.448  1.00  0.00           C
ATOM   2181  C34 POPEK  62      23.779 117.824  29.368  1.00  0.00           C
ATOM   2184  C35 POPEK  62      23.629 118.055  30.868  1.00  0.00           C
ATOM   2187  C36 POPEK  62      23.759 116.694  31.558  1.00  0.00           C
ATOM   2190  C37 POPEK  62      23.819 116.704  33.088  1.00  0.00           C
ATOM   2193  C38 POPEK  62      24.019 115.264  33.578  1.00  0.00           C
ATOM   2196  C39 POPEK  62      23.829 115.084  35.088  1.00  0.00           C
ATOM   2199 0C31 POPEK  62      25.019 115.525  35.938  1.00  0.00           C
ATOM   2202 1C31 POPEK  62      24.699 115.304  37.418  1.00  0.00           C
ATOM   2205 2C31 POPEK  62      25.859 115.584  38.378  1.00  0.00           C
ATOM   2208 3C31 POPEK  62      25.379 115.525  39.838  1.00  0.00           C
ATOM   2211 4C31 POPEK  62      25.039 114.104  40.318  1.00  0.00           C
ATOM   2214 5C31 POPEK  62      24.199 114.116  41.608  1.00  0.00           C
ATOM   2217 6C31 POPEK  62      23.919 112.724  42.158  1.00  0.00           C
ATOM   2221  NH3 POPEL  63     116.910   8.854  21.958  1.00  0.00           N
ATOM   2225  C12 POPEL  63     116.819  10.364  22.028  1.00  0.00           C
ATOM   2228  C11 POPEL  63     115.559  10.934  21.308  1.00  0.00           C
ATOM   2231  P   POPEL  63     114.179  13.214  21.308  1.00  0.00           P
ATOM   2232  O13 POPEL  63     114.569  14.634  21.138  1.00  0.00           O
ATOM   2233  O14 POPEL  63     113.330  12.614  20.258  1.00  0.00           O
ATOM   2234  O11 POPEL  63     113.409  13.084  22.688  1.00  0.00           O
ATOM   2235  O12 POPEL  63     115.469  12.324  21.578  1.00  0.00           O
ATOM   2236  C1  POPEL  63     114.010  13.634  23.868  1.00  0.00           C
ATOM   2239  C2  POPEL  63     113.769  12.684  25.068  1.00  0.00           C
ATOM   2241  O21 POPEL  63     114.249  13.344  26.258  1.00  0.00           O
ATOM   2242  C21 POPEL  63     113.590  13.034  27.368  1.00  0.00           C
ATOM   2243  O22 POPEL  63     112.809  12.104  27.488  1.00  0.00           O
ATOM   2244  C22 POPEL  63     113.850  14.074  28.448  1.00  0.00           C
ATOM   2247  C3  POPEL  63     114.429  11.294  24.848  1.00  0.00           C
ATOM   2250  O31 POPEL  63     113.430  10.254  24.698  1.00  0.00           O
ATOM   2251  C31 POPEL  63     113.179   9.564  25.798  1.00  0.00           C
ATOM   2252  O32 POPEL  63     113.929   9.444  26.748  1.00  0.00           O
ATOM   2253  C32 POPEL  63     111.730   9.084  25.758  1.00  0.00           C
ATOM   2256  C23 POPEL  63     112.649  14.154  29.428  1.00  0.00           C
ATOM   2259  C24 POPEL  63     112.959  14.874  30.748  1.00  0.00           C
ATOM   2262  C25 POPEL  63     113.800  14.014  31.688  1.00  0.00           C
ATOM   2265  C26 POPEL  63     114.230  14.694  32.998  1.00  0.00           C
ATOM   2268  C27 POPEL  63     114.999  13.704  33.898  1.00  0.00           C
ATOM   2271  C28 POPEL  63     115.930  14.344  34.948  1.00  0.00           C
ATOM   2274  C29 POPEL  63     115.249  15.104  36.058  1.00  0.00           C
ATOM   2276 0C21 POPEL  63     115.909  15.634  37.108  1.00  0.00           C
ATOM   2278 1C21 POPEL  63     117.399  15.524  37.358  1.00  0.00           C
ATOM   2281 2C21 POPEL  63     117.769  14.994  38.758  1.00  0.00           C
ATOM   2284 3C21 POPEL  63     118.899  13.954  38.708  1.00  0.00           C
ATOM   2287 4C21 POPEL  63     119.580  13.754  40.068  1.00  0.00           C
ATOM   2290 5C21 POPEL  63     120.749  12.754  40.038  1.00  0.00           C
ATOM   2293 6C21 POPEL  63     121.839  13.124  41.058  1.00  0.00           C
ATOM   2296 7C21 POPEL  63     122.939  12.064  41.178  1.00  0.00           C
ATOM   2299 8C21 POPEL  63     124.119  12.514  42.048  1.00  0.00           C
ATOM   2303  C33 POPEL  63     110.830  10.194  26.338  1.00  0.00           C
ATOM   2306  C34 POPEL  63     109.349  10.184  25.938  1.00  0.00           C
ATOM   2309  C35 POPEL  63     108.619  11.404  26.558  1.00  0.00           C
ATOM   2312  C36 POPEL  63     108.260  11.214  28.038  1.00  0.00           C
ATOM   2315  C37 POPEL  63     106.879  10.584  28.268  1.00  0.00           C
ATOM   2318  C38 POPEL  63     106.519  10.484  29.748  1.00  0.00           C
ATOM   2321  C39 POPEL  63     105.449   9.424  30.038  1.00  0.00           C
ATOM   2324 0C31 POPEL  63     104.199   9.574  29.178  1.00  0.00           C
ATOM   2327 1C31 POPEL  63     103.099   8.584  29.588  1.00  0.00           C
ATOM   2330 2C31 POPEL  63     101.829   8.724  28.748  1.00  0.00           C
ATOM   2333 3C31 POPEL  63     100.559   8.674  29.608  1.00  0.00           C
ATOM   2336 4C31 POPEL  63     100.319   9.994  30.348  1.00  0.00           C
ATOM   2339 5C31 POPEL  63      99.279   9.874  31.468  1.00  0.00           C
ATOM   2342 6C31 POPEL  63      99.139  11.164  32.268  1.00  0.00           C
ATOM   2346  NH3 POPEM  64      37.409  41.774  21.108  1.00  0.00           N
ATOM   2350  C12 POPEM  64      37.729  40.384  21.618  1.00  0.00           C
ATOM   2353  C11 POPEM  64      39.149  40.214  22.158  1.00  0.00           C
ATOM   2356  P   POPEM  64      40.319  37.864  21.778  1.00  0.00           P
ATOM   2357  O13 POPEM  64      39.659  36.564  21.508  1.00  0.00           O
ATOM   2358  O14 POPEM  64      40.809  38.614  20.578  1.00  0.00           O
ATOM   2359  O11 POPEM  64      41.510  37.704  22.788  1.00  0.00           O
ATOM   2360  O12 POPEM  64      39.330  38.834  22.488  1.00  0.00           O
ATOM   2361  C1  POPEM  64      41.489  38.114  24.158  1.00  0.00           C
ATOM   2364  C2  POPEM  64      42.940  37.994  24.708  1.00  0.00           C
ATOM   2366  O21 POPEM  64      43.069  38.334  26.108  1.00  0.00           O
ATOM   2367  C21 POPEM  64      43.299  39.594  26.448  1.00  0.00           C
ATOM   2368  O22 POPEM  64      42.789  40.574  25.938  1.00  0.00           O
ATOM   2369  C22 POPEM  64      44.479  39.614  27.448  1.00  0.00           C
ATOM   2372  C3  POPEM  64      43.919  38.754  23.748  1.00  0.00           C
ATOM   2375  O31 POPEM  64      45.199  39.064  24.308  1.00  0.00           O
ATOM   2376  C31 POPEM  64      46.059  38.054  24.418  1.00  0.00           C
ATOM   2377  O32 POPEM  64      45.859  36.894  24.098  1.00  0.00           O
ATOM   2378  C32 POPEM  64      47.229  38.574  25.248  1.00  0.00           C
ATOM   2381  C23 POPEM  64      44.269  40.324  28.818  1.00  0.00           C
ATOM   2384  C24 POPEM  64      45.609  40.444  29.578  1.00  0.00           C
ATOM   2387  C25 POPEM  64      45.519  41.035  31.008  1.00  0.00           C
ATOM   2390  C26 POPEM  64      45.889  40.044  32.138  1.00  0.00           C
ATOM   2393  C27 POPEM  64      46.479  40.714  33.388  1.00  0.00           C
ATOM   2396  C28 POPEM  64      46.690  39.774  34.608  1.00  0.00           C
ATOM   2399  C29 POPEM  64      47.789  38.734  34.528  1.00  0.00           C
ATOM   2401 0C21 POPEM  64      49.049  38.854  34.998  1.00  0.00           C
ATOM   2403 1C21 POPEM  64      49.669  40.084  35.628  1.00  0.00           C
ATOM   2406 2C21 POPEM  64      51.119  39.904  36.138  1.00  0.00           C
ATOM   2409 3C21 POPEM  64      51.209  39.144  37.468  1.00  0.00           C
ATOM   2412 4C21 POPEM  64      52.459  38.264  37.648  1.00  0.00           C
ATOM   2415 5C21 POPEM  64      53.739  39.004  38.098  1.00  0.00           C
ATOM   2418 6C21 POPEM  64      54.579  38.124  39.038  1.00  0.00           C
ATOM   2421 7C21 POPEM  64      55.879  38.784  39.498  1.00  0.00           C
ATOM   2424 8C21 POPEM  64      56.589  38.034  40.628  1.00  0.00           C
ATOM   2428  C33 POPEM  64      48.569  37.844  25.038  1.00  0.00           C
ATOM   2431  C34 POPEM  64      49.279  37.594  26.378  1.00  0.00           C
ATOM   2434  C35 POPEM  64      49.529  38.874  27.178  1.00  0.00           C
ATOM   2437  C36 POPEM  64      50.069  38.544  28.568  1.00  0.00           C
ATOM   2440  C37 POPEM  64      50.169  39.774  29.478  1.00  0.00           C
ATOM   2443  C38 POPEM  64      51.039  39.534  30.708  1.00  0.00           C
ATOM   2446  C39 POPEM  64      50.769  38.254  31.488  1.00  0.00           C
ATOM   2449 0C31 POPEM  64      51.830  38.114  32.588  1.00  0.00           C
ATOM   2452 1C31 POPEM  64      52.299  36.684  32.848  1.00  0.00           C
ATOM   2455 2C31 POPEM  64      53.459  36.734  33.848  1.00  0.00           C
ATOM   2458 3C31 POPEM  64      54.229  35.434  34.038  1.00  0.00           C
ATOM   2461 4C31 POPEM  64      53.379  34.264  34.538  1.00  0.00           C
ATOM   2464 5C31 POPEM  64      54.239  33.294  35.368  1.00  0.00           C
ATOM   2467 6C31 POPEM  64      53.839  31.834  35.208  1.00  0.00           C
ATOM   2471  NH3 POPEN  65      51.539 121.756  61.518  1.00  0.00           N
ATOM   2475  C12 POPEN  65      52.369 122.944  61.938  1.00  0.00           C
ATOM   2478  C11 POPEN  65      51.499 124.135  62.398  1.00  0.00           C
ATOM   2481  P   POPEN  65      52.709 126.444  61.968  1.00  0.00           P
ATOM   2482  O13 POPEN  65      51.749 127.533  62.268  1.00  0.00           O
ATOM   2483  O14 POPEN  65      54.139 126.714  62.208  1.00  0.00           O
ATOM   2484  O11 POPEN  65      52.499 125.864  60.508  1.00  0.00           O
ATOM   2485  O12 POPEN  65      52.329 125.194  62.868  1.00  0.00           O
ATOM   2486  C1  POPEN  65      52.410 126.785  59.418  1.00  0.00           C
ATOM   2489  C2  POPEN  65      52.569 126.014  58.078  1.00  0.00           C
ATOM   2491  O21 POPEN  65      52.529 126.904  56.938  1.00  0.00           O
ATOM   2492  C21 POPEN  65      53.719 127.383  56.628  1.00  0.00           C
ATOM   2493  O22 POPEN  65      54.459 127.993  57.378  1.00  0.00           O
ATOM   2494  C22 POPEN  65      54.099 126.866  55.258  1.00  0.00           C
ATOM   2497  C3  POPEN  65      51.469 124.944  57.858  1.00  0.00           C
ATOM   2500  O31 POPEN  65      51.739 124.214  56.638  1.00  0.00           O
ATOM   2501  C31 POPEN  65      50.689 123.564  56.118  1.00  0.00           C
ATOM   2502  O32 POPEN  65      49.559 123.615  56.568  1.00  0.00           O
ATOM   2503  C32 POPEN  65      51.149 122.924  54.798  1.00  0.00           C
ATOM   2506  C23 POPEN  65      53.949 127.923  54.158  1.00  0.00           C
ATOM   2509  C24 POPEN  65      53.929 127.313  52.758  1.00  0.00           C
ATOM   2512  C25 POPEN  65      55.249 127.463  52.008  1.00  0.00           C
ATOM   2515  C26 POPEN  65      55.050 127.313  50.498  1.00  0.00           C
ATOM   2518  C27 POPEN  65      56.329 127.613  49.708  1.00  0.00           C
ATOM   2521  C28 POPEN  65      56.009 128.004  48.258  1.00  0.00           C
ATOM   2524  C29 POPEN  65      57.280 128.293  47.498  1.00  0.00           C
ATOM   2526 0C21 POPEN  65      57.809 129.514  47.278  1.00  0.00           C
ATOM   2528 1C21 POPEN  65      57.280 130.824  47.808  1.00  0.00           C
ATOM   2531 2C21 POPEN  65      58.399 131.875  47.908  1.00  0.00           C
ATOM   2534 3C21 POPEN  65      58.800 132.493  46.558  1.00  0.00           C
ATOM   2537 4C21 POPEN  65      60.279 132.904  46.518  1.00  0.00           C
ATOM   2540 5C21 POPEN  65      60.569 134.144  45.648  1.00  0.00           C
ATOM   2543 6C21 POPEN  65      60.120 134.023  44.188  1.00  0.00           C
ATOM   2546 7C21 POPEN  65      60.519 135.254  43.368  1.00  0.00           C
ATOM   2549 8C21 POPEN  65      59.999 135.243  41.938  1.00  0.00           C
ATOM   2553  C33 POPEN  65      50.069 122.134  54.008  1.00  0.00           C
ATOM   2556  C34 POPEN  65      50.649 121.514  52.738  1.00  0.00           C
ATOM   2559  C35 POPEN  65      49.559 121.054  51.748  1.00  0.00           C
ATOM   2562  C36 POPEN  65      50.129 120.404  50.478  1.00  0.00           C
ATOM   2565  C37 POPEN  65      49.179 120.514  49.278  1.00  0.00           C
ATOM   2568  C38 POPEN  65      49.729 119.914  47.978  1.00  0.00           C
ATOM   2571  C39 POPEN  65      49.419 118.414  47.828  1.00  0.00           C
ATOM   2574 0C31 POPEN  65      49.539 117.915  46.368  1.00  0.00           C
ATOM   2577 1C31 POPEN  65      49.019 116.474  46.198  1.00  0.00           C
ATOM   2580 2C31 POPEN  65      48.649 116.115  44.748  1.00  0.00           C
ATOM   2583 3C31 POPEN  65      47.849 114.804  44.668  1.00  0.00           C
ATOM   2586 4C31 POPEN  65      48.639 113.645  44.048  1.00  0.00           C
ATOM   2589 5C31 POPEN  65      47.789 112.365  43.938  1.00  0.00           C
ATOM   2592 6C31 POPEN  65      48.549 111.185  43.318  1.00  0.00           C
ATOM   2596  NH3 POPEO  66      29.789 119.364  61.128  1.00  0.00           N
ATOM   2600  C12 POPEO  66      28.809 120.494  60.928  1.00  0.00           C
ATOM   2603  C11 POPEO  66      29.509 121.834  60.698  1.00  0.00           C
ATOM   2606  P   POPEO  66      28.719 124.305  61.058  1.00  0.00           P
ATOM   2607  O13 POPEO  66      27.419 124.744  61.588  1.00  0.00           O
ATOM   2608  O14 POPEO  66      29.859 124.294  61.998  1.00  0.00           O
ATOM   2609  O11 POPEO  66      29.099 125.075  59.728  1.00  0.00           O
ATOM   2610  O12 POPEO  66      28.509 122.824  60.528  1.00  0.00           O
ATOM   2611  C1  POPEO  66      30.299 124.674  59.048  1.00  0.00           C
ATOM   2614  C2  POPEO  66      30.709 125.744  58.018  1.00  0.00           C
ATOM   2616  O21 POPEO  66      31.649 125.115  57.128  1.00  0.00           O
ATOM   2617  C21 POPEO  66      32.369 125.774  56.228  1.00  0.00           C
ATOM   2618  O22 POPEO  66      32.599 126.964  56.168  1.00  0.00           O
ATOM   2619  C22 POPEO  66      32.739 124.784  55.128  1.00  0.00           C
ATOM   2622  C3  POPEO  66      31.139 127.094  58.698  1.00  0.00           C
ATOM   2625  O31 POPEO  66      30.999 128.203  57.788  1.00  0.00           O
ATOM   2626  C31 POPEO  66      29.729 128.523  57.528  1.00  0.00           C
ATOM   2627  O32 POPEO  66      28.799 128.423  58.298  1.00  0.00           O
ATOM   2628  C32 POPEO  66      29.599 128.753  56.018  1.00  0.00           C
ATOM   2631  C23 POPEO  66      33.769 125.366  54.138  1.00  0.00           C
ATOM   2634  C24 POPEO  66      34.170 124.344  53.058  1.00  0.00           C
ATOM   2637  C25 POPEO  66      34.669 125.024  51.788  1.00  0.00           C
ATOM   2640  C26 POPEO  66      35.289 124.074  50.758  1.00  0.00           C
ATOM   2643  C27 POPEO  66      35.299 124.685  49.348  1.00  0.00           C
ATOM   2646  C28 POPEO  66      36.069 123.865  48.308  1.00  0.00           C
ATOM   2649  C29 POPEO  66      37.479 124.354  48.068  1.00  0.00           C
ATOM   2651 0C21 POPEO  66      37.909 125.094  47.028  1.00  0.00           C
ATOM   2653 1C21 POPEO  66      37.109 125.634  45.868  1.00  0.00           C
ATOM   2656 2C21 POPEO  66      37.519 125.094  44.478  1.00  0.00           C
ATOM   2659 3C21 POPEO  66      39.029 125.094  44.198  1.00  0.00           C
ATOM   2662 4C21 POPEO  66      39.389 124.614  42.778  1.00  0.00           C
ATOM   2665 5C21 POPEO  66      39.459 125.734  41.728  1.00  0.00           C
ATOM   2668 6C21 POPEO  66      39.569 125.154  40.308  1.00  0.00           C
ATOM   2671 7C21 POPEO  66      39.719 126.204  39.198  1.00  0.00           C
ATOM   2674 8C21 POPEO  66      39.839 125.594  37.798  1.00  0.00           C
ATOM   2678  C33 POPEO  66      28.229 128.253  55.478  1.00  0.00           C
ATOM   2681  C34 POPEO  66      28.349 127.354  54.238  1.00  0.00           C
ATOM   2684  C35 POPEO  66      29.079 127.964  53.038  1.00  0.00           C
ATOM   2687  C36 POPEO  66      28.429 129.243  52.498  1.00  0.00           C
ATOM   2690  C37 POPEO  66      29.189 129.803  51.288  1.00  0.00           C
ATOM   2693  C38 POPEO  66      28.759 131.223  50.898  1.00  0.00           C
ATOM   2696  C39 POPEO  66      27.469 131.313  50.088  1.00  0.00           C
ATOM   2699 0C31 POPEO  66      27.589 130.733  48.678  1.00  0.00           C
ATOM   2702 1C31 POPEO  66      26.379 131.113  47.828  1.00  0.00           C
ATOM   2705 2C31 POPEO  66      26.179 130.163  46.648  1.00  0.00           C
ATOM   2708 3C31 POPEO  66      27.289 130.213  45.588  1.00  0.00           C
ATOM   2711 4C31 POPEO  66      27.059 129.124  44.548  1.00  0.00           C
ATOM   2714 5C31 POPEO  66      27.919 129.284  43.298  1.00  0.00           C
ATOM   2717 6C31 POPEO  66      27.649 128.193  42.258  1.00  0.00           C
ATOM   2721  NH3 POPEP  67      24.749  19.324  19.818  1.00  0.00           N
ATOM   2725  C12 POPEP  67      23.469  20.044  19.468  1.00  0.00           C
ATOM   2728  C11 POPEP  67      23.569  21.554  19.738  1.00  0.00           C
ATOM   2731  P   POPEP  67      22.139  23.704  19.228  1.00  0.00           P
ATOM   2732  O13 POPEP  67      23.489  24.214  18.948  1.00  0.00           O
ATOM   2733  O14 POPEP  67      21.059  23.904  18.228  1.00  0.00           O
ATOM   2734  O11 POPEP  67      21.679  24.404  20.588  1.00  0.00           O
ATOM   2735  O12 POPEP  67      22.269  22.164  19.648  1.00  0.00           O
ATOM   2736  C1  POPEP  67      22.479  24.254  21.768  1.00  0.00           C
ATOM   2739  C2  POPEP  67      21.719  24.854  22.998  1.00  0.00           C
ATOM   2741  O21 POPEP  67      22.389  24.854  24.278  1.00  0.00           O
ATOM   2742  C21 POPEP  67      23.099  23.814  24.708  1.00  0.00           C
ATOM   2743  O22 POPEP  67      23.729  23.014  24.048  1.00  0.00           O
ATOM   2744  C22 POPEP  67      22.619  23.504  26.138  1.00  0.00           C
ATOM   2747  C3  POPEP  67      20.329  24.174  23.158  1.00  0.00           C
ATOM   2750  O31 POPEP  67      19.269  25.104  23.458  1.00  0.00           O
ATOM   2751  C31 POPEP  67      18.709  25.134  24.668  1.00  0.00           C
ATOM   2752  O32 POPEP  67      17.549  25.424  24.898  1.00  0.00           O
ATOM   2753  C32 POPEP  67      19.669  24.894  25.818  1.00  0.00           C
ATOM   2756  C23 POPEP  67      23.529  22.584  26.998  1.00  0.00           C
ATOM   2759  C24 POPEP  67      22.689  21.874  28.068  1.00  0.00           C
ATOM   2762  C25 POPEP  67      23.499  21.334  29.258  1.00  0.00           C
ATOM   2765  C26 POPEP  67      24.269  22.424  30.018  1.00  0.00           C
ATOM   2768  C27 POPEP  67      24.189  22.324  31.558  1.00  0.00           C
ATOM   2771  C28 POPEP  67      25.289  23.174  32.228  1.00  0.00           C
ATOM   2774  C29 POPEP  67      24.959  23.654  33.618  1.00  0.00           C
ATOM   2776 0C21 POPEP  67      25.749  23.584  34.718  1.00  0.00           C
ATOM   2778 1C21 POPEP  67      27.139  22.984  34.768  1.00  0.00           C
ATOM   2781 2C21 POPEP  67      28.119  23.634  35.768  1.00  0.00           C
ATOM   2784 3C21 POPEP  67      29.399  22.774  35.888  1.00  0.00           C
ATOM   2787 4C21 POPEP  67      30.259  23.054  37.128  1.00  0.00           C
ATOM   2790 5C21 POPEP  67      31.139  21.854  37.508  1.00  0.00           C
ATOM   2793 6C21 POPEP  67      31.459  21.754  39.008  1.00  0.00           C
ATOM   2796 7C21 POPEP  67      32.039  20.394  39.398  1.00  0.00           C
ATOM   2799 8C21 POPEP  67      32.119  20.134  40.908  1.00  0.00           C
ATOM   2803  C33 POPEP  67      18.949  25.224  27.148  1.00  0.00           C
ATOM   2806  C34 POPEP  67      19.869  25.174  28.368  1.00  0.00           C
ATOM   2809  C35 POPEP  67      19.189  25.674  29.658  1.00  0.00           C
ATOM   2812  C36 POPEP  67      18.919  27.194  29.708  1.00  0.00           C
ATOM   2815  C37 POPEP  67      17.659  27.654  28.948  1.00  0.00           C
ATOM   2818  C38 POPEP  67      16.869  28.764  29.628  1.00  0.00           C
ATOM   2821  C39 POPEP  67      16.089  28.254  30.848  1.00  0.00           C
ATOM   2824 0C31 POPEP  67      15.169  29.314  31.458  1.00  0.00           C
ATOM   2827 1C31 POPEP  67      14.029  28.674  32.248  1.00  0.00           C
ATOM   2830 2C31 POPEP  67      13.189  29.654  33.088  1.00  0.00           C
ATOM   2833 3C31 POPEP  67      13.929  30.104  34.348  1.00  0.00           C
ATOM   2836 4C31 POPEP  67      13.019  30.874  35.308  1.00  0.00           C
ATOM   2839 5C31 POPEP  67      13.759  31.264  36.588  1.00  0.00           C
ATOM   2842 6C31 POPEP  67      12.899  32.064  37.558  1.00  0.00           C
ATOM   2846  NH3 POPEQ  68      50.639  15.504  63.058  1.00  0.00           N
ATOM   2850  C12 POPEQ  68      49.339  15.174  63.748  1.00  0.00           C
ATOM   2853  C11 POPEQ  68      48.209  15.014  62.728  1.00  0.00           C
ATOM   2856  P   POPEQ  68      45.729  14.354  63.398  1.00  0.00           P
ATOM   2857  O13 POPEQ  68      45.339  14.074  64.798  1.00  0.00           O
ATOM   2858  O14 POPEQ  68      45.459  15.714  62.888  1.00  0.00           O
ATOM   2859  O11 POPEQ  68      45.050  13.284  62.458  1.00  0.00           O
ATOM   2860  O12 POPEQ  68      47.289  14.044  63.238  1.00  0.00           O
ATOM   2861  C1  POPEQ  68      45.839  12.704  61.418  1.00  0.00           C
ATOM   2864  C2  POPEQ  68      44.999  11.884  60.408  1.00  0.00           C
ATOM   2866  O21 POPEQ  68      44.059  12.714  59.698  1.00  0.00           O
ATOM   2867  C21 POPEQ  68      44.539  13.124  58.558  1.00  0.00           C
ATOM   2868  O22 POPEQ  68      45.359  14.014  58.398  1.00  0.00           O
ATOM   2869  C22 POPEQ  68      44.089  12.164  57.458  1.00  0.00           C
ATOM   2872  C3  POPEQ  68      44.239  10.654  60.958  1.00  0.00           C
ATOM   2875  O31 POPEQ  68      44.019   9.814  59.818  1.00  0.00           O
ATOM   2876  C31 POPEQ  68      42.859   9.224  59.598  1.00  0.00           C
ATOM   2877  O32 POPEQ  68      41.979   9.034  60.418  1.00  0.00           O
ATOM   2878  C32 POPEQ  68      42.879   8.814  58.118  1.00  0.00           C
ATOM   2881  C23 POPEQ  68      44.769  12.414  56.098  1.00  0.00           C
ATOM   2884  C24 POPEQ  68      44.409  11.334  55.068  1.00  0.00           C
ATOM   2887  C25 POPEQ  68      43.749  11.844  53.788  1.00  0.00           C
ATOM   2890  C26 POPEQ  68      42.469  11.094  53.378  1.00  0.00           C
ATOM   2893  C27 POPEQ  68      41.849  11.804  52.168  1.00  0.00           C
ATOM   2896  C28 POPEQ  68      40.309  11.754  52.008  1.00  0.00           C
ATOM   2899  C29 POPEQ  68      39.949  12.924  51.128  1.00  0.00           C
ATOM   2901 0C21 POPEQ  68      38.809  13.624  51.058  1.00  0.00           C
ATOM   2903 1C21 POPEQ  68      37.519  13.314  51.758  1.00  0.00           C
ATOM   2906 2C21 POPEQ  68      36.299  13.614  50.878  1.00  0.00           C
ATOM   2909 3C21 POPEQ  68      36.339  12.914  49.498  1.00  0.00           C
ATOM   2912 4C21 POPEQ  68      35.169  13.284  48.568  1.00  0.00           C
ATOM   2915 5C21 POPEQ  68      35.009  14.784  48.308  1.00  0.00           C
ATOM   2918 6C21 POPEQ  68      36.189  15.484  47.618  1.00  0.00           C
ATOM   2921 7C21 POPEQ  68      35.949  17.004  47.478  1.00  0.00           C
ATOM   2924 8C21 POPEQ  68      37.049  17.744  46.708  1.00  0.00           C
ATOM   2928  C33 POPEQ  68      41.859   7.764  57.608  1.00  0.00           C
ATOM   2931  C34 POPEQ  68      42.489   6.964  56.448  1.00  0.00           C
ATOM   2934  C35 POPEQ  68      41.529   6.214  55.508  1.00  0.00           C
ATOM   2937  C36 POPEQ  68      42.319   5.344  54.518  1.00  0.00           C
ATOM   2940  C37 POPEQ  68      41.619   5.024  53.178  1.00  0.00           C
ATOM   2943  C38 POPEQ  68      42.509   4.104  52.318  1.00  0.00           C
ATOM   2946  C39 POPEQ  68      42.009   3.814  50.898  1.00  0.00           C
ATOM   2949 0C31 POPEQ  68      40.769   2.904  50.838  1.00  0.00           C
ATOM   2952 1C31 POPEQ  68      40.449   2.434  49.408  1.00  0.00           C
ATOM   2955 2C31 POPEQ  68      39.089   1.714  49.288  1.00  0.00           C
ATOM   2958 3C31 POPEQ  68      39.169   0.264  48.778  1.00  0.00           C
ATOM   2961 4C31 POPEQ  68      39.850  -0.706  49.758  1.00  0.00           C
ATOM   2964 5C31 POPEQ  68      39.579  -2.175  49.398  1.00  0.00           C
ATOM   2967 6C31 POPEQ  68      40.149  -3.185  50.388  1.00  0.00           C
ATOM   2971  NH3 POPER  69     123.489   8.284  63.128  1.00  0.00           N
ATOM   2975  C12 POPER  69     122.449   9.064  62.348  1.00  0.00           C
ATOM   2978  C11 POPER  69     121.279   9.454  63.268  1.00  0.00           C
ATOM   2981  P   POPER  69     119.259  10.984  63.628  1.00  0.00           P
ATOM   2982  O13 POPER  69     118.330   9.894  63.978  1.00  0.00           O
ATOM   2983  O14 POPER  69     120.010  11.594  64.748  1.00  0.00           O
ATOM   2984  O11 POPER  69     118.580  12.114  62.728  1.00  0.00           O
ATOM   2985  O12 POPER  69     120.340  10.334  62.618  1.00  0.00           O
ATOM   2986  C1  POPER  69     117.859  11.784  61.528  1.00  0.00           C
ATOM   2989  C2  POPER  69     118.319  12.634  60.308  1.00  0.00           C
ATOM   2991  O21 POPER  69     117.859  11.934  59.138  1.00  0.00           O
ATOM   2992  C21 POPER  69     117.119  12.444  58.148  1.00  0.00           C
ATOM   2993  O22 POPER  69     116.549  11.724  57.338  1.00  0.00           O
ATOM   2994  C22 POPER  69     117.029  13.974  58.058  1.00  0.00           C
ATOM   2997  C3  POPER  69     119.869  12.754  60.288  1.00  0.00           C
ATOM   3000  O31 POPER  69     120.369  13.344  59.058  1.00  0.00           O
ATOM   3001  C31 POPER  69     120.520  14.664  59.108  1.00  0.00           C
ATOM   3002  O32 POPER  69     120.279  15.374  60.068  1.00  0.00           O
ATOM   3003  C32 POPER  69     120.899  15.164  57.698  1.00  0.00           C
ATOM   3006  C23 POPER  69     116.239  14.404  56.778  1.00  0.00           C
ATOM   3009  C24 POPER  69     116.370  15.864  56.318  1.00  0.00           C
ATOM   3012  C25 POPER  69     115.849  16.034  54.878  1.00  0.00           C
ATOM   3015  C26 POPER  69     116.179  17.344  54.138  1.00  0.00           C
ATOM   3018  C27 POPER  69     116.059  17.144  52.608  1.00  0.00           C
ATOM   3021  C28 POPER  69     116.510  18.314  51.708  1.00  0.00           C
ATOM   3024  C29 POPER  69     116.789  17.804  50.318  1.00  0.00           C
ATOM   3026 0C21 POPER  69     117.010  18.484  49.168  1.00  0.00           C
ATOM   3028 1C21 POPER  69     117.069  19.964  48.918  1.00  0.00           C
ATOM   3031 2C21 POPER  69     116.119  20.454  47.788  1.00  0.00           C
ATOM   3034 3C21 POPER  69     116.109  19.604  46.488  1.00  0.00           C
ATOM   3037 4C21 POPER  69     115.219  20.204  45.378  1.00  0.00           C
ATOM   3040 5C21 POPER  69     114.370  19.164  44.608  1.00  0.00           C
ATOM   3043 6C21 POPER  69     115.139  18.424  43.518  1.00  0.00           C
ATOM   3046 7C21 POPER  69     114.329  17.354  42.768  1.00  0.00           C
ATOM   3049 8C21 POPER  69     115.069  16.754  41.558  1.00  0.00           C
ATOM   3053  C33 POPER  69     120.480  16.644  57.488  1.00  0.00           C
ATOM   3056  C34 POPER  69     120.190  17.004  56.028  1.00  0.00           C
ATOM   3059  C35 POPER  69     121.389  17.034  55.068  1.00  0.00           C
ATOM   3062  C36 POPER  69     120.950  17.764  53.788  1.00  0.00           C
ATOM   3065  C37 POPER  69     121.809  17.544  52.538  1.00  0.00           C
ATOM   3068  C38 POPER  69     120.979  17.944  51.298  1.00  0.00           C
ATOM   3071  C39 POPER  69     121.749  18.214  50.008  1.00  0.00           C
ATOM   3074 0C31 POPER  69     122.740  19.384  50.088  1.00  0.00           C
ATOM   3077 1C31 POPER  69     123.209  19.834  48.698  1.00  0.00           C
ATOM   3080 2C31 POPER  69     124.459  20.734  48.728  1.00  0.00           C
ATOM   3083 3C31 POPER  69     124.169  22.234  48.878  1.00  0.00           C
ATOM   3086 4C31 POPER  69     123.819  22.904  47.548  1.00  0.00           C
ATOM   3089 5C31 POPER  69     123.809  24.434  47.628  1.00  0.00           C
ATOM   3092 6C31 POPER  69     123.660  25.104  46.248  1.00  0.00           C
ATOM   3096  NH3 POPES  70     102.699   4.104  18.458  1.00  0.00           N
ATOM   3100  C12 POPES  70     102.219   5.544  18.378  1.00  0.00           C
ATOM   3103  C11 POPES  70     103.190   6.584  18.988  1.00  0.00           C
ATOM   3106  P   POPES  70     103.039   8.884  20.258  1.00  0.00           P
ATOM   3107  O13 POPES  70     104.399   8.484  20.668  1.00  0.00           O
ATOM   3108  O14 POPES  70     102.869  10.244  19.708  1.00  0.00           O
ATOM   3109  O11 POPES  70     102.050   8.704  21.478  1.00  0.00           O
ATOM   3110  O12 POPES  70     102.519   7.854  19.148  1.00  0.00           O
ATOM   3111  C1  POPES  70     102.480   9.284  22.728  1.00  0.00           C
ATOM   3114  C2  POPES  70     101.370   9.234  23.818  1.00  0.00           C
ATOM   3116  O21 POPES  70     101.920   9.384  25.148  1.00  0.00           O
ATOM   3117  C21 POPES  70     102.669  10.444  25.348  1.00  0.00           C
ATOM   3118  O22 POPES  70     103.879  10.494  25.218  1.00  0.00           O
ATOM   3119  C22 POPES  70     101.800  11.594  25.838  1.00  0.00           C
ATOM   3122  C3  POPES  70     100.599   7.894  23.758  1.00  0.00           C
ATOM   3125  O31 POPES  70     100.069   7.474  25.028  1.00  0.00           O
ATOM   3126  C31 POPES  70      98.870   7.874  25.408  1.00  0.00           C
ATOM   3127  O32 POPES  70      98.120   8.604  24.778  1.00  0.00           O
ATOM   3128  C32 POPES  70      98.489   6.994  26.618  1.00  0.00           C
ATOM   3131  C23 POPES  70     102.349  12.974  25.458  1.00  0.00           C
ATOM   3134  C24 POPES  70     102.130  13.984  26.588  1.00  0.00           C
ATOM   3137  C25 POPES  70     103.269  13.854  27.608  1.00  0.00           C
ATOM   3140  C26 POPES  70     102.949  14.354  29.028  1.00  0.00           C
ATOM   3143  C27 POPES  70     104.169  14.074  29.908  1.00  0.00           C
ATOM   3146  C28 POPES  70     104.019  14.394  31.398  1.00  0.00           C
ATOM   3149  C29 POPES  70     105.369  14.144  32.018  1.00  0.00           C
ATOM   3151 0C21 POPES  70     105.679  13.344  33.048  1.00  0.00           C
ATOM   3153 1C21 POPES  70     104.729  12.604  33.968  1.00  0.00           C
ATOM   3156 2C21 POPES  70     105.249  12.784  35.398  1.00  0.00           C
ATOM   3159 3C21 POPES  70     104.319  12.234  36.498  1.00  0.00           C
ATOM   3162 4C21 POPES  70     104.669  12.814  37.868  1.00  0.00           C
ATOM   3165 5C21 POPES  70     104.149  14.254  38.048  1.00  0.00           C
ATOM   3168 6C21 POPES  70     104.889  15.034  39.148  1.00  0.00           C
ATOM   3171 7C21 POPES  70     104.379  16.484  39.248  1.00  0.00           C
ATOM   3174 8C21 POPES  70     105.139  17.324  40.268  1.00  0.00           C
ATOM   3178  C33 POPES  70      97.279   7.464  27.448  1.00  0.00           C
ATOM   3181  C34 POPES  70      96.580   6.294  28.168  1.00  0.00           C
ATOM   3184  C35 POPES  70      97.149   5.944  29.548  1.00  0.00           C
ATOM   3187  C36 POPES  70      96.330   6.544  30.698  1.00  0.00           C
ATOM   3190  C37 POPES  70      95.670   5.464  31.568  1.00  0.00           C
ATOM   3193  C38 POPES  70      94.789   6.004  32.708  1.00  0.00           C
ATOM   3196  C39 POPES  70      95.499   6.964  33.668  1.00  0.00           C
ATOM   3199 0C31 POPES  70      96.569   6.254  34.498  1.00  0.00           C
ATOM   3202 1C31 POPES  70      97.270   7.194  35.478  1.00  0.00           C
ATOM   3205 2C31 POPES  70      98.059   6.464  36.568  1.00  0.00           C
ATOM   3208 3C31 POPES  70      97.149   5.934  37.678  1.00  0.00           C
ATOM   3211 4C31 POPES  70      97.949   5.384  38.858  1.00  0.00           C
ATOM   3214 5C31 POPES  70      97.019   4.884  39.968  1.00  0.00           C
ATOM   3217 6C31 POPES  70      97.779   4.314  41.168  1.00  0.00           C
ATOM   3221  NH3 POPET  71     103.249   4.824  62.888  1.00  0.00           N
ATOM   3225  C12 POPET  71     101.829   5.284  63.148  1.00  0.00           C
ATOM   3228  C11 POPET  71     101.669   6.814  63.248  1.00  0.00           C
ATOM   3231  P   POPET  71      99.729   8.574  63.158  1.00  0.00           P
ATOM   3232  O13 POPET  71      98.639   8.914  64.118  1.00  0.00           O
ATOM   3233  O14 POPET  71     100.889   9.484  63.058  1.00  0.00           O
ATOM   3234  O11 POPET  71      99.049   8.364  61.748  1.00  0.00           O
ATOM   3235  O12 POPET  71     100.289   7.124  63.518  1.00  0.00           O
ATOM   3236  C1  POPET  71      99.010   7.154  61.008  1.00  0.00           C
ATOM   3239  C2  POPET  71      98.979   7.414  59.468  1.00  0.00           C
ATOM   3241  O21 POPET  71      98.870   6.104  58.858  1.00  0.00           O
ATOM   3242  C21 POPET  71      98.260   5.984  57.698  1.00  0.00           C
ATOM   3243  O22 POPET  71      98.199   6.824  56.818  1.00  0.00           O
ATOM   3244  C22 POPET  71      97.600   4.614  57.588  1.00  0.00           C
ATOM   3247  C3  POPET  71     100.219   8.264  59.038  1.00  0.00           C
ATOM   3250  O31 POPET  71     100.399   8.404  57.618  1.00  0.00           O
ATOM   3251  C31 POPET  71      99.619   9.314  57.058  1.00  0.00           C
ATOM   3252  O32 POPET  71      98.730   9.954  57.598  1.00  0.00           O
ATOM   3253  C32 POPET  71      99.999   9.434  55.568  1.00  0.00           C
ATOM   3256  C23 POPET  71      96.370   4.684  56.658  1.00  0.00           C
ATOM   3259  C24 POPET  71      95.649   3.344  56.458  1.00  0.00           C
ATOM   3262  C25 POPET  71      94.499   3.404  55.428  1.00  0.00           C
ATOM   3265  C26 POPET  71      94.869   4.004  54.058  1.00  0.00           C
ATOM   3268  C27 POPET  71      93.730   3.994  53.038  1.00  0.00           C
ATOM   3271  C28 POPET  71      93.719   5.234  52.108  1.00  0.00           C
ATOM   3274  C29 POPET  71      93.749   4.894  50.638  1.00  0.00           C
ATOM   3276 0C21 POPET  71      92.699   4.854  49.808  1.00  0.00           C
ATOM   3278 1C21 POPET  71      91.249   5.144  50.098  1.00  0.00           C
ATOM   3281 2C21 POPET  71      90.620   5.974  48.958  1.00  0.00           C
ATOM   3284 3C21 POPET  71      89.099   5.804  48.818  1.00  0.00           C
ATOM   3287 4C21 POPET  71      88.559   6.614  47.628  1.00  0.00           C
ATOM   3290 5C21 POPET  71      87.069   6.414  47.308  1.00  0.00           C
ATOM   3293 6C21 POPET  71      86.129   6.984  48.378  1.00  0.00           C
ATOM   3296 7C21 POPET  71      84.989   7.834  47.818  1.00  0.00           C
ATOM   3299 8C21 POPET  71      84.189   8.584  48.888  1.00  0.00           C
ATOM   3303  C33 POPET  71      98.969  10.274  54.778  1.00  0.00           C
ATOM   3306  C34 POPET  71      98.959   9.994  53.258  1.00  0.00           C
ATOM   3309  C35 POPET  71      99.510  11.164  52.428  1.00  0.00           C
ATOM   3312  C36 POPET  71      98.450  12.234  52.148  1.00  0.00           C
ATOM   3315  C37 POPET  71      99.029  13.544  51.598  1.00  0.00           C
ATOM   3318  C38 POPET  71      98.069  14.744  51.718  1.00  0.00           C
ATOM   3321  C39 POPET  71      96.920  14.734  50.708  1.00  0.00           C
ATOM   3324 0C31 POPET  71      97.099  15.794  49.618  1.00  0.00           C
ATOM   3327 1C31 POPET  71      95.899  15.824  48.668  1.00  0.00           C
ATOM   3330 2C31 POPET  71      96.059  16.834  47.518  1.00  0.00           C
ATOM   3333 3C31 POPET  71      94.929  16.704  46.488  1.00  0.00           C
ATOM   3336 4C31 POPET  71      93.919  17.854  46.528  1.00  0.00           C
ATOM   3339 5C31 POPET  71      92.659  17.514  45.728  1.00  0.00           C
ATOM   3342 6C31 POPET  71      91.609  18.614  45.698  1.00  0.00           C
ATOM   3346  NH3 POPEU  72     100.029  19.194  19.868  1.00  0.00           N
ATOM   3350  C12 POPEU  72     101.419  18.614  19.778  1.00  0.00           C
ATOM   3353  C11 POPEU  72     102.279  19.084  20.958  1.00  0.00           C
ATOM   3356  P   POPEU  72     104.680  18.714  21.948  1.00  0.00           P
ATOM   3357  O13 POPEU  72     104.949  17.434  22.648  1.00  0.00           O
ATOM   3358  O14 POPEU  72     105.800  19.394  21.248  1.00  0.00           O
ATOM   3359  O11 POPEU  72     103.949  19.734  22.948  1.00  0.00           O
ATOM   3360  O12 POPEU  72     103.559  18.484  20.858  1.00  0.00           O
ATOM   3361  C1  POPEU  72     103.409  19.124  24.138  1.00  0.00           C
ATOM   3364  C2  POPEU  72     102.620  20.074  25.088  1.00  0.00           C
ATOM   3366  O21 POPEU  72     102.089  19.314  26.188  1.00  0.00           O
ATOM   3367  C21 POPEU  72     101.119  18.444  25.878  1.00  0.00           C
ATOM   3368  O22 POPEU  72     100.629  18.294  24.778  1.00  0.00           O
ATOM   3369  C22 POPEU  72     100.719  17.654  27.108  1.00  0.00           C
ATOM   3372  C3  POPEU  72     101.539  21.004  24.428  1.00  0.00           C
ATOM   3375  O31 POPEU  72     100.760  21.604  25.498  1.00  0.00           O
ATOM   3376  C31 POPEU  72      99.459  21.774  25.308  1.00  0.00           C
ATOM   3377  O32 POPEU  72      98.889  21.794  24.238  1.00  0.00           O
ATOM   3378  C32 POPEU  72      98.819  21.954  26.698  1.00  0.00           C
ATOM   3381  C23 POPEU  72      99.270  17.944  27.538  1.00  0.00           C
ATOM   3384  C24 POPEU  72      98.779  16.944  28.598  1.00  0.00           C
ATOM   3387  C25 POPEU  72      99.719  16.834  29.808  1.00  0.00           C
ATOM   3390  C26 POPEU  72      99.149  15.944  30.928  1.00  0.00           C
ATOM   3393  C27 POPEU  72     100.219  15.594  31.978  1.00  0.00           C
ATOM   3396  C28 POPEU  72      99.659  14.914  33.248  1.00  0.00           C
ATOM   3399  C29 POPEU  72      98.850  15.924  34.038  1.00  0.00           C
ATOM   3401 0C21 POPEU  72      98.889  16.184  35.348  1.00  0.00           C
ATOM   3403 1C21 POPEU  72      99.630  15.484  36.468  1.00  0.00           C
ATOM   3406 2C21 POPEU  72      98.870  15.864  37.758  1.00  0.00           C
ATOM   3409 3C21 POPEU  72      99.270  15.144  39.058  1.00  0.00           C
ATOM   3412 4C21 POPEU  72      98.109  15.204  40.068  1.00  0.00           C
ATOM   3415 5C21 POPEU  72      98.380  15.954  41.378  1.00  0.00           C
ATOM   3418 6C21 POPEU  72      97.080  16.574  41.938  1.00  0.00           C
ATOM   3421 7C21 POPEU  72      97.270  17.454  43.178  1.00  0.00           C
ATOM   3424 8C21 POPEU  72      96.049  18.324  43.508  1.00  0.00           C
ATOM   3428  C33 POPEU  72      97.299  22.264  26.738  1.00  0.00           C
ATOM   3431  C34 POPEU  72      96.689  21.834  28.088  1.00  0.00           C
ATOM   3434  C35 POPEU  72      95.199  22.174  28.298  1.00  0.00           C
ATOM   3437  C36 POPEU  72      94.939  23.594  28.808  1.00  0.00           C
ATOM   3440  C37 POPEU  72      93.919  23.664  29.958  1.00  0.00           C
ATOM   3443  C38 POPEU  72      93.809  25.064  30.578  1.00  0.00           C
ATOM   3446  C39 POPEU  72      93.079  25.044  31.938  1.00  0.00           C
ATOM   3449 0C31 POPEU  72      93.160  26.384  32.688  1.00  0.00           C
ATOM   3452 1C31 POPEU  72      92.669  26.264  34.148  1.00  0.00           C
ATOM   3455 2C31 POPEU  72      92.709  27.604  34.918  1.00  0.00           C
ATOM   3458 3C31 POPEU  72      91.319  28.234  35.118  1.00  0.00           C
ATOM   3461 4C31 POPEU  72      90.469  27.484  36.158  1.00  0.00           C
ATOM   3464 5C31 POPEU  72      88.990  27.894  36.108  1.00  0.00           C
ATOM   3467 6C31 POPEU  72      88.120  27.164  37.128  1.00  0.00           C
ATOM   3471  NH3 POPEV  73      87.550  93.895  64.218  1.00  0.00           N
ATOM   3475  C12 POPEV  73      89.019  94.046  63.888  1.00  0.00           C
ATOM   3478  C11 POPEV  73      89.899  93.825  65.138  1.00  0.00           C
ATOM   3481  P   POPEV  73      92.429  93.435  65.738  1.00  0.00           P
ATOM   3482  O13 POPEV  73      93.559  94.354  66.018  1.00  0.00           O
ATOM   3483  O14 POPEV  73      91.819  92.764  66.898  1.00  0.00           O
ATOM   3484  O11 POPEV  73      92.939  92.274  64.788  1.00  0.00           O
ATOM   3485  O12 POPEV  73      91.279  94.074  64.838  1.00  0.00           O
ATOM   3486  C1  POPEV  73      91.969  91.325  64.328  1.00  0.00           C
ATOM   3489  C2  POPEV  73      92.699  90.124  63.698  1.00  0.00           C
ATOM   3491  O21 POPEV  73      91.739  89.145  63.228  1.00  0.00           O
ATOM   3492  C21 POPEV  73      91.409  89.305  61.958  1.00  0.00           C
ATOM   3493  O22 POPEV  73      91.699  90.245  61.248  1.00  0.00           O
ATOM   3494  C22 POPEV  73      90.690  88.064  61.448  1.00  0.00           C
ATOM   3497  C3  POPEV  73      93.669  89.474  64.718  1.00  0.00           C
ATOM   3500  O31 POPEV  73      94.820  88.944  64.038  1.00  0.00           O
ATOM   3501  C31 POPEV  73      94.680  87.745  63.528  1.00  0.00           C
ATOM   3502  O32 POPEV  73      93.749  86.984  63.698  1.00  0.00           O
ATOM   3503  C32 POPEV  73      95.740  87.584  62.448  1.00  0.00           C
ATOM   3506  C23 POPEV  73      90.979  87.924  59.948  1.00  0.00           C
ATOM   3509  C24 POPEV  73      90.100  86.894  59.258  1.00  0.00           C
ATOM   3512  C25 POPEV  73      90.389  86.884  57.758  1.00  0.00           C
ATOM   3515  C26 POPEV  73      89.440  86.005  56.968  1.00  0.00           C
ATOM   3518  C27 POPEV  73      89.690  86.164  55.468  1.00  0.00           C
ATOM   3521  C28 POPEV  73      88.699  85.404  54.588  1.00  0.00           C
ATOM   3524  C29 POPEV  73      89.019  85.734  53.158  1.00  0.00           C
ATOM   3526 0C21 POPEV  73      88.339  85.366  52.068  1.00  0.00           C
ATOM   3528 1C21 POPEV  73      87.089  84.544  52.058  1.00  0.00           C
ATOM   3531 2C21 POPEV  73      86.559  84.454  50.618  1.00  0.00           C
ATOM   3534 3C21 POPEV  73      86.020  85.794  50.068  1.00  0.00           C
ATOM   3537 4C21 POPEV  73      86.099  85.874  48.528  1.00  0.00           C
ATOM   3540 5C21 POPEV  73      85.429  84.674  47.838  1.00  0.00           C
ATOM   3543 6C21 POPEV  73      85.429  84.764  46.308  1.00  0.00           C
ATOM   3546 7C21 POPEV  73      84.980  83.435  45.688  1.00  0.00           C
ATOM   3549 8C21 POPEV  73      84.919  83.435  44.168  1.00  0.00           C
ATOM   3553  C33 POPEV  73      95.269  88.305  61.168  1.00  0.00           C
ATOM   3556  C34 POPEV  73      96.429  88.615  60.208  1.00  0.00           C
ATOM   3559  C35 POPEV  73      96.020  89.755  59.288  1.00  0.00           C
ATOM   3562  C36 POPEV  73      97.069  90.164  58.268  1.00  0.00           C
ATOM   3565  C37 POPEV  73      96.619  91.444  57.558  1.00  0.00           C
ATOM   3568  C38 POPEV  73      97.410  91.744  56.288  1.00  0.00           C
ATOM   3571  C39 POPEV  73      98.809  92.325  56.528  1.00  0.00           C
ATOM   3574 0C31 POPEV  73      99.459  92.615  55.178  1.00  0.00           C
ATOM   3577 1C31 POPEV  73     100.810  93.344  55.198  1.00  0.00           C
ATOM   3580 2C31 POPEV  73     101.139  93.965  53.828  1.00  0.00           C
ATOM   3583 3C31 POPEV  73     101.009  92.964  52.668  1.00  0.00           C
ATOM   3586 4C31 POPEV  73     101.109  93.615  51.278  1.00  0.00           C
ATOM   3589 5C31 POPEV  73     100.719  92.624  50.168  1.00  0.00           C
ATOM   3592 6C31 POPEV  73     100.599  93.265  48.788  1.00  0.00           C
ATOM   3596  NH3 POPEW  74       9.329  56.994  64.468  1.00  0.00           N
ATOM   3600  C12 POPEW  74      10.129  55.764  64.798  1.00  0.00           C
ATOM   3603  C11 POPEW  74       9.259  54.494  64.728  1.00  0.00           C
ATOM   3606  P   POPEW  74      10.329  52.194  64.008  1.00  0.00           P
ATOM   3607  O13 POPEW  74      11.219  51.204  64.668  1.00  0.00           O
ATOM   3608  O14 POPEW  74       9.089  51.664  63.428  1.00  0.00           O
ATOM   3609  O11 POPEW  74      11.169  52.914  62.868  1.00  0.00           O
ATOM   3610  O12 POPEW  74      10.029  53.344  65.058  1.00  0.00           O
ATOM   3611  C1  POPEW  74      11.029  52.524  61.498  1.00  0.00           C
ATOM   3614  C2  POPEW  74      12.409  52.104  60.938  1.00  0.00           C
ATOM   3616  O21 POPEW  74      12.249  51.594  59.598  1.00  0.00           O
ATOM   3617  C21 POPEW  74      12.489  52.454  58.618  1.00  0.00           C
ATOM   3618  O22 POPEW  74      12.849  53.614  58.748  1.00  0.00           O
ATOM   3619  C22 POPEW  74      12.209  51.784  57.258  1.00  0.00           C
ATOM   3622  C3  POPEW  74      13.019  50.974  61.818  1.00  0.00           C
ATOM   3625  O31 POPEW  74      14.449  51.064  61.888  1.00  0.00           O
ATOM   3626  C31 POPEW  74      15.059  50.884  60.728  1.00  0.00           C
ATOM   3627  O32 POPEW  74      15.559  51.774  60.058  1.00  0.00           O
ATOM   3628  C32 POPEW  74      15.029  49.424  60.308  1.00  0.00           C
ATOM   3631  C23 POPEW  74      13.119  52.274  56.098  1.00  0.00           C
ATOM   3634  C24 POPEW  74      12.569  51.924  54.698  1.00  0.00           C
ATOM   3637  C25 POPEW  74      13.669  51.574  53.668  1.00  0.00           C
ATOM   3640  C26 POPEW  74      13.449  52.154  52.258  1.00  0.00           C
ATOM   3643  C27 POPEW  74      14.229  51.394  51.178  1.00  0.00           C
ATOM   3646  C28 POPEW  74      14.169  52.034  49.768  1.00  0.00           C
ATOM   3649  C29 POPEW  74      14.389  51.014  48.668  1.00  0.00           C
ATOM   3651 0C21 POPEW  74      15.149  51.104  47.548  1.00  0.00           C
ATOM   3653 1C21 POPEW  74      15.999  52.244  47.048  1.00  0.00           C
ATOM   3656 2C21 POPEW  74      17.279  51.764  46.308  1.00  0.00           C
ATOM   3659 3C21 POPEW  74      17.939  52.894  45.488  1.00  0.00           C
ATOM   3662 4C21 POPEW  74      19.329  52.574  44.908  1.00  0.00           C
ATOM   3665 5C21 POPEW  74      19.789  53.674  43.938  1.00  0.00           C
ATOM   3668 6C21 POPEW  74      21.239  53.564  43.438  1.00  0.00           C
ATOM   3671 7C21 POPEW  74      21.609  54.734  42.508  1.00  0.00           C
ATOM   3674 8C21 POPEW  74      23.099  54.834  42.178  1.00  0.00           C
ATOM   3678  C33 POPEW  74      14.339  49.314  58.938  1.00  0.00           C
ATOM   3681  C34 POPEW  74      14.909  48.194  58.078  1.00  0.00           C
ATOM   3684  C35 POPEW  74      14.609  48.494  56.608  1.00  0.00           C
ATOM   3687  C36 POPEW  74      15.319  47.554  55.638  1.00  0.00           C
ATOM   3690  C37 POPEW  74      15.009  47.964  54.198  1.00  0.00           C
ATOM   3693  C38 POPEW  74      15.809  47.215  53.148  1.00  0.00           C
ATOM   3696  C39 POPEW  74      15.399  47.634  51.728  1.00  0.00           C
ATOM   3699 0C31 POPEW  74      16.419  47.204  50.678  1.00  0.00           C
ATOM   3702 1C31 POPEW  74      15.939  47.424  49.238  1.00  0.00           C
ATOM   3705 2C31 POPEW  74      17.089  47.264  48.228  1.00  0.00           C
ATOM   3708 3C31 POPEW  74      16.629  47.394  46.778  1.00  0.00           C
ATOM   3711 4C31 POPEW  74      17.809  47.654  45.828  1.00  0.00           C
ATOM   3714 5C31 POPEW  74      17.369  47.804  44.368  1.00  0.00           C
ATOM   3717 6C31 POPEW  74      18.549  48.034  43.418  1.00  0.00           C
ATOM   3721  NH3 POPEX  75      50.539  32.464  64.128  1.00  0.00           N
ATOM   3725  C12 POPEX  75      51.909  33.054  64.388  1.00  0.00           C
ATOM   3728  C11 POPEX  75      51.830  34.484  64.958  1.00  0.00           C
ATOM   3731  P   POPEX  75      53.859  36.004  64.218  1.00  0.00           P
ATOM   3732  O13 POPEX  75      53.509  37.384  64.638  1.00  0.00           O
ATOM   3733  O14 POPEX  75      55.289  35.714  64.048  1.00  0.00           O
ATOM   3734  O11 POPEX  75      53.099  35.664  62.878  1.00  0.00           O
ATOM   3735  O12 POPEX  75      53.149  34.984  65.208  1.00  0.00           O
ATOM   3736  C1  POPEX  75      52.529  36.654  62.028  1.00  0.00           C
ATOM   3739  C2  POPEX  75      51.939  36.024  60.728  1.00  0.00           C
ATOM   3741  O21 POPEX  75      51.209  37.004  59.948  1.00  0.00           O
ATOM   3742  C21 POPEX  75      51.699  37.274  58.748  1.00  0.00           C
ATOM   3743  O22 POPEX  75      52.859  37.124  58.418  1.00  0.00           O
ATOM   3744  C22 POPEX  75      50.609  37.804  57.818  1.00  0.00           C
ATOM   3747  C3  POPEX  75      50.939  34.914  61.128  1.00  0.00           C
ATOM   3750  O31 POPEX  75      50.619  34.024  60.038  1.00  0.00           O
ATOM   3751  C31 POPEX  75      49.609  34.394  59.268  1.00  0.00           C
ATOM   3752  O32 POPEX  75      48.929  35.384  59.418  1.00  0.00           O
ATOM   3753  C32 POPEX  75      49.429  33.384  58.148  1.00  0.00           C
ATOM   3756  C23 POPEX  75      50.999  37.584  56.338  1.00  0.00           C
ATOM   3759  C24 POPEX  75      49.869  37.864  55.328  1.00  0.00           C
ATOM   3762  C25 POPEX  75      50.399  37.824  53.888  1.00  0.00           C
ATOM   3765  C26 POPEX  75      49.359  38.094  52.778  1.00  0.00           C
ATOM   3768  C27 POPEX  75      50.059  38.434  51.448  1.00  0.00           C
ATOM   3771  C28 POPEX  75      49.089  38.794  50.288  1.00  0.00           C
ATOM   3774  C29 POPEX  75      49.639  39.964  49.518  1.00  0.00           C
ATOM   3776 0C21 POPEX  75      49.789  40.164  48.198  1.00  0.00           C
ATOM   3778 1C21 POPEX  75      49.399  39.294  47.048  1.00  0.00           C
ATOM   3781 2C21 POPEX  75      48.309  39.944  46.168  1.00  0.00           C
ATOM   3784 3C21 POPEX  75      48.439  41.474  45.988  1.00  0.00           C
ATOM   3787 4C21 POPEX  75      47.539  42.074  44.898  1.00  0.00           C
ATOM   3790 5C21 POPEX  75      46.089  41.574  44.968  1.00  0.00           C
ATOM   3793 6C21 POPEX  75      45.149  42.334  44.028  1.00  0.00           C
ATOM   3796 7C21 POPEX  75      43.779  41.664  43.868  1.00  0.00           C
ATOM   3799 8C21 POPEX  75      42.979  42.274  42.728  1.00  0.00           C
ATOM   3803  C33 POPEX  75      49.529  34.024  56.738  1.00  0.00           C
ATOM   3806  C34 POPEX  75      50.169  33.054  55.748  1.00  0.00           C
ATOM   3809  C35 POPEX  75      50.499  33.644  54.378  1.00  0.00           C
ATOM   3812  C36 POPEX  75      51.339  32.654  53.558  1.00  0.00           C
ATOM   3815  C37 POPEX  75      51.999  33.254  52.318  1.00  0.00           C
ATOM   3818  C38 POPEX  75      53.029  32.314  51.668  1.00  0.00           C
ATOM   3821  C39 POPEX  75      52.429  31.214  50.788  1.00  0.00           C
ATOM   3824 0C31 POPEX  75      52.319  31.674  49.338  1.00  0.00           C
ATOM   3827 1C31 POPEX  75      51.859  30.584  48.358  1.00  0.00           C
ATOM   3830 2C31 POPEX  75      52.139  31.024  46.918  1.00  0.00           C
ATOM   3833 3C31 POPEX  75      51.849  29.964  45.858  1.00  0.00           C
ATOM   3836 4C31 POPEX  75      52.589  30.284  44.548  1.00  0.00           C
ATOM   3839 5C31 POPEX  75      52.280  29.314  43.408  1.00  0.00           C
ATOM   3842 6C31 POPEX  75      53.139  29.584  42.168  1.00  0.00           C
ATOM   3846  NH3 POPEY  76      13.489  10.204  22.218  1.00  0.00           N
ATOM   3850  C12 POPEY  76      14.399   9.084  21.788  1.00  0.00           C
ATOM   3853  C11 POPEY  76      15.869   9.454  21.658  1.00  0.00           C
ATOM   3856  P   POPEY  76      18.169   8.224  21.558  1.00  0.00           P
ATOM   3857  O13 POPEY  76      18.719   6.914  21.198  1.00  0.00           O
ATOM   3858  O14 POPEY  76      18.759   9.394  20.848  1.00  0.00           O
ATOM   3859  O11 POPEY  76      18.269   8.494  23.128  1.00  0.00           O
ATOM   3860  O12 POPEY  76      16.599   8.274  21.308  1.00  0.00           O
ATOM   3861  C1  POPEY  76      17.649   7.604  24.068  1.00  0.00           C
ATOM   3864  C2  POPEY  76      17.699   8.234  25.498  1.00  0.00           C
ATOM   3866  O21 POPEY  76      17.089   7.334  26.438  1.00  0.00           O
ATOM   3867  C21 POPEY  76      16.239   7.624  27.408  1.00  0.00           C
ATOM   3868  O22 POPEY  76      15.549   8.624  27.528  1.00  0.00           O
ATOM   3869  C22 POPEY  76      16.249   6.444  28.388  1.00  0.00           C
ATOM   3872  C3  POPEY  76      17.199   9.704  25.448  1.00  0.00           C
ATOM   3875  O31 POPEY  76      17.339  10.384  26.718  1.00  0.00           O
ATOM   3876  C31 POPEY  76      16.749  11.574  26.688  1.00  0.00           C
ATOM   3877  O32 POPEY  76      16.489  12.204  25.678  1.00  0.00           O
ATOM   3878  C32 POPEY  76      16.279  11.934  28.098  1.00  0.00           C
ATOM   3881  C23 POPEY  76      15.569   6.714  29.758  1.00  0.00           C
ATOM   3884  C24 POPEY  76      15.449   5.424  30.578  1.00  0.00           C
ATOM   3887  C25 POPEY  76      15.729   5.544  32.098  1.00  0.00           C
ATOM   3890  C26 POPEY  76      14.539   5.964  32.978  1.00  0.00           C
ATOM   3893  C27 POPEY  76      14.339   5.004  34.168  1.00  0.00           C
ATOM   3896  C28 POPEY  76      13.199   5.364  35.148  1.00  0.00           C
ATOM   3899  C29 POPEY  76      13.439   6.574  36.018  1.00  0.00           C
ATOM   3901 0C21 POPEY  76      13.889   6.564  37.288  1.00  0.00           C
ATOM   3903 1C21 POPEY  76      14.339   5.354  38.068  1.00  0.00           C
ATOM   3906 2C21 POPEY  76      15.119   5.714  39.358  1.00  0.00           C
ATOM   3909 3C21 POPEY  76      16.029   4.564  39.818  1.00  0.00           C
ATOM   3912 4C21 POPEY  76      16.699   4.814  41.178  1.00  0.00           C
ATOM   3915 5C21 POPEY  76      17.599   3.644  41.608  1.00  0.00           C
ATOM   3918 6C21 POPEY  76      18.259   3.824  42.988  1.00  0.00           C
ATOM   3921 7C21 POPEY  76      19.149   2.634  43.358  1.00  0.00           C
ATOM   3924 8C21 POPEY  76      19.799   2.734  44.738  1.00  0.00           C
ATOM   3928  C33 POPEY  76      15.299  13.124  28.088  1.00  0.00           C
ATOM   3931  C34 POPEY  76      14.469  13.284  29.368  1.00  0.00           C
ATOM   3934  C35 POPEY  76      15.289  13.634  30.618  1.00  0.00           C
ATOM   3937  C36 POPEY  76      15.259  15.134  30.978  1.00  0.00           C
ATOM   3940  C37 POPEY  76      15.809  15.344  32.398  1.00  0.00           C
ATOM   3943  C38 POPEY  76      15.739  16.804  32.888  1.00  0.00           C
ATOM   3946  C39 POPEY  76      15.919  16.944  34.408  1.00  0.00           C
ATOM   3949 0C31 POPEY  76      17.129  16.194  34.998  1.00  0.00           C
ATOM   3952 1C31 POPEY  76      16.729  14.964  35.838  1.00  0.00           C
ATOM   3955 2C31 POPEY  76      17.539  13.684  35.578  1.00  0.00           C
ATOM   3958 3C31 POPEY  76      18.879  13.594  36.308  1.00  0.00           C
ATOM   3961 4C31 POPEY  76      19.409  12.144  36.308  1.00  0.00           C
ATOM   3964 5C31 POPEY  76      20.779  12.004  36.988  1.00  0.00           C
ATOM   3967 6C31 POPEY  76      21.259  10.554  37.128  1.00  0.00           C
ATOM   3971  NH3 POPEZ  77      30.769  93.834  21.058  1.00  0.00           N
ATOM   3975  C12 POPEZ  77      30.619  93.305  22.448  1.00  0.00           C
ATOM   3978  C11 POPEZ  77      29.199  92.834  22.748  1.00  0.00           C
ATOM   3981  P   POPEZ  77      28.039  91.185  24.378  1.00  0.00           P
ATOM   3982  O13 POPEZ  77      27.319  90.854  23.118  1.00  0.00           O
ATOM   3983  O14 POPEZ  77      28.579  90.044  25.148  1.00  0.00           O
ATOM   3984  O11 POPEZ  77      27.119  92.064  25.308  1.00  0.00           O
ATOM   3985  O12 POPEZ  77      29.229  92.164  24.008  1.00  0.00           O
ATOM   3986  C1  POPEZ  77      27.129  91.924  26.738  1.00  0.00           C
ATOM   3989  C2  POPEZ  77      25.679  91.775  27.238  1.00  0.00           C
ATOM   3991  O21 POPEZ  77      25.519  92.114  28.628  1.00  0.00           O
ATOM   3992  C21 POPEZ  77      26.139  91.665  29.718  1.00  0.00           C
ATOM   3993  O22 POPEZ  77      25.989  92.195  30.818  1.00  0.00           O
ATOM   3994  C22 POPEZ  77      27.009  90.415  29.608  1.00  0.00           C
ATOM   3997  C3  POPEZ  77      24.969  90.454  26.798  1.00  0.00           C
ATOM   4000  O31 POPEZ  77      23.569  90.514  27.118  1.00  0.00           O
ATOM   4001  C31 POPEZ  77      23.109  89.555  27.888  1.00  0.00           C
ATOM   4002  O32 POPEZ  77      23.179  88.354  27.668  1.00  0.00           O
ATOM   4003  C32 POPEZ  77      22.899  90.215  29.248  1.00  0.00           C
ATOM   4006  C23 POPEZ  77      26.539  89.275  30.568  1.00  0.00           C
ATOM   4009  C24 POPEZ  77      27.659  88.575  31.358  1.00  0.00           C
ATOM   4012  C25 POPEZ  77      28.409  89.464  32.378  1.00  0.00           C
ATOM   4015  C26 POPEZ  77      27.909  89.354  33.828  1.00  0.00           C
ATOM   4018  C27 POPEZ  77      28.539  90.444  34.728  1.00  0.00           C
ATOM   4021  C28 POPEZ  77      28.419  90.184  36.248  1.00  0.00           C
ATOM   4024  C29 POPEZ  77      29.769  90.255  36.908  1.00  0.00           C
ATOM   4026 0C21 POPEZ  77      30.199  91.024  37.928  1.00  0.00           C
ATOM   4028 1C21 POPEZ  77      29.409  91.964  38.808  1.00  0.00           C
ATOM   4031 2C21 POPEZ  77      30.079  92.085  40.188  1.00  0.00           C
ATOM   4034 3C21 POPEZ  77      29.179  92.715  41.268  1.00  0.00           C
ATOM   4037 4C21 POPEZ  77      29.839  92.715  42.658  1.00  0.00           C
ATOM   4040 5C21 POPEZ  77      31.059  93.645  42.728  1.00  0.00           C
ATOM   4043 6C21 POPEZ  77      31.699  93.725  44.118  1.00  0.00           C
ATOM   4046 7C21 POPEZ  77      32.959  94.604  44.118  1.00  0.00           C
ATOM   4049 8C21 POPEZ  77      33.619  94.755  45.488  1.00  0.00           C
ATOM   4053  C33 POPEZ  77      21.789  89.634  30.148  1.00  0.00           C
ATOM   4056  C34 POPEZ  77      22.189  89.965  31.588  1.00  0.00           C
ATOM   4059  C35 POPEZ  77      21.219  89.494  32.678  1.00  0.00           C
ATOM   4062  C36 POPEZ  77      21.959  89.504  34.018  1.00  0.00           C
ATOM   4065  C37 POPEZ  77      21.109  89.145  35.238  1.00  0.00           C
ATOM   4068  C38 POPEZ  77      22.029  88.934  36.438  1.00  0.00           C
ATOM   4071  C39 POPEZ  77      21.319  88.484  37.718  1.00  0.00           C
ATOM   4074 0C31 POPEZ  77      20.659  89.664  38.448  1.00  0.00           C
ATOM   4077 1C31 POPEZ  77      20.099  89.264  39.818  1.00  0.00           C
ATOM   4080 2C31 POPEZ  77      19.769  90.474  40.698  1.00  0.00           C
ATOM   4083 3C31 POPEZ  77      21.019  91.134  41.298  1.00  0.00           C
ATOM   4086 4C31 POPEZ  77      20.729  92.484  41.958  1.00  0.00           C
ATOM   4089 5C31 POPEZ  77      21.989  93.104  42.538  1.00  0.00           C
ATOM   4092 6C31 POPEZ  77      21.759  94.464  43.198  1.00  0.00           C
ATOM   4096  NH3 POPEa  78      -2.790  64.544  64.838  1.00  0.00           N
ATOM   4100  C12 POPEa  78      -1.700  65.594  64.928  1.00  0.00           C
ATOM   4103  C11 POPEa  78      -0.751  65.384  66.128  1.00  0.00           C
ATOM   4106  P   POPEa  78       1.769  66.264  65.968  1.00  0.00           P
ATOM   4107  O13 POPEa  78       2.129  64.844  66.098  1.00  0.00           O
ATOM   4108  O14 POPEa  78       2.489  67.224  66.828  1.00  0.00           O
ATOM   4109  O11 POPEa  78       1.939  66.645  64.438  1.00  0.00           O
ATOM   4110  O12 POPEa  78       0.199  66.444  66.198  1.00  0.00           O
ATOM   4111  C1  POPEa  78       1.809  68.014  64.018  1.00  0.00           C
ATOM   4114  C2  POPEa  78       0.329  68.414  63.798  1.00  0.00           C
ATOM   4116  O21 POPEa  78       0.039  68.535  62.378  1.00  0.00           O
ATOM   4117  C21 POPEa  78      -1.250  68.514  62.058  1.00  0.00           C
ATOM   4118  O22 POPEa  78      -2.190  68.634  62.838  1.00  0.00           O
ATOM   4119  C22 POPEa  78      -1.450  68.204  60.558  1.00  0.00           C
ATOM   4122  C3  POPEa  78      -0.051  69.644  64.688  1.00  0.00           C
ATOM   4125  O31 POPEa  78      -0.341  70.824  63.928  1.00  0.00           O
ATOM   4126  C31 POPEa  78       0.739  71.424  63.448  1.00  0.00           C
ATOM   4127  O32 POPEa  78       1.899  71.094  63.628  1.00  0.00           O
ATOM   4128  C32 POPEa  78       0.339  72.554  62.518  1.00  0.00           C
ATOM   4131  C23 POPEa  78      -0.741  69.134  59.538  1.00  0.00           C
ATOM   4134  C24 POPEa  78      -0.601  68.454  58.158  1.00  0.00           C
ATOM   4137  C25 POPEa  78       0.249  69.204  57.118  1.00  0.00           C
ATOM   4140  C26 POPEa  78      -0.551  70.194  56.258  1.00  0.00           C
ATOM   4143  C27 POPEa  78       0.309  71.035  55.298  1.00  0.00           C
ATOM   4146  C28 POPEa  78      -0.481  71.674  54.128  1.00  0.00           C
ATOM   4149  C29 POPEa  78      -0.961  70.645  53.138  1.00  0.00           C
ATOM   4151 0C21 POPEa  78      -1.600  70.804  51.958  1.00  0.00           C
ATOM   4153 1C21 POPEa  78      -2.060  72.054  51.228  1.00  0.00           C
ATOM   4156 2C21 POPEa  78      -1.860  73.434  51.868  1.00  0.00           C
ATOM   4159 3C21 POPEa  78      -2.430  74.584  51.018  1.00  0.00           C
ATOM   4162 4C21 POPEa  78      -2.330  75.954  51.708  1.00  0.00           C
ATOM   4165 5C21 POPEa  78      -2.790  77.134  50.838  1.00  0.00           C
ATOM   4168 6C21 POPEa  78      -1.780  77.464  49.728  1.00  0.00           C
ATOM   4171 7C21 POPEa  78      -2.240  78.604  48.808  1.00  0.00           C
ATOM   4174 8C21 POPEa  78      -1.190  79.024  47.778  1.00  0.00           C
ATOM   4178  C33 POPEa  78       1.119  72.374  61.208  1.00  0.00           C
ATOM   4181  C34 POPEa  78       0.669  73.314  60.098  1.00  0.00           C
ATOM   4184  C35 POPEa  78       1.669  73.304  58.928  1.00  0.00           C
ATOM   4187  C36 POPEa  78       2.699  74.434  59.008  1.00  0.00           C
ATOM   4190  C37 POPEa  78       4.139  73.924  58.948  1.00  0.00           C
ATOM   4193  C38 POPEa  78       5.219  74.994  59.188  1.00  0.00           C
ATOM   4196  C39 POPEa  78       6.549  74.535  58.588  1.00  0.00           C
ATOM   4199 0C31 POPEa  78       6.579  74.834  57.078  1.00  0.00           C
ATOM   4202 1C31 POPEa  78       7.519  73.964  56.238  1.00  0.00           C
ATOM   4205 2C31 POPEa  78       7.279  74.264  54.758  1.00  0.00           C
ATOM   4208 3C31 POPEa  78       7.959  73.304  53.778  1.00  0.00           C
ATOM   4211 4C31 POPEa  78       7.519  73.594  52.338  1.00  0.00           C
ATOM   4214 5C31 POPEa  78       8.239  72.734  51.298  1.00  0.00           C
ATOM   4217 6C31 POPEa  78       7.759  73.005  49.868  1.00  0.00           C
ATOM   4221  NH3 POPEb  79     111.049   4.304  61.848  1.00  0.00           N
ATOM   4225  C12 POPEb  79     109.749   4.544  62.598  1.00  0.00           C
ATOM   4228  C11 POPEb  79     109.789   5.904  63.308  1.00  0.00           C
ATOM   4231  P   POPEb  79     107.620   7.344  63.518  1.00  0.00           P
ATOM   4232  O13 POPEb  79     106.499   7.544  64.468  1.00  0.00           O
ATOM   4233  O14 POPEb  79     108.509   8.504  63.268  1.00  0.00           O
ATOM   4234  O11 POPEb  79     107.050   6.794  62.158  1.00  0.00           O
ATOM   4235  O12 POPEb  79     108.549   6.154  63.988  1.00  0.00           O
ATOM   4236  C1  POPEb  79     107.449   7.454  60.958  1.00  0.00           C
ATOM   4239  C2  POPEb  79     106.599   6.964  59.778  1.00  0.00           C
ATOM   4241  O21 POPEb  79     106.949   7.744  58.628  1.00  0.00           O
ATOM   4242  C21 POPEb  79     108.059   7.354  58.038  1.00  0.00           C
ATOM   4243  O22 POPEb  79     108.689   6.354  58.328  1.00  0.00           O
ATOM   4244  C22 POPEb  79     108.430   8.354  56.948  1.00  0.00           C
ATOM   4247  C3  POPEb  79     105.089   7.104  60.028  1.00  0.00           C
ATOM   4250  O31 POPEb  79     104.410   6.674  58.838  1.00  0.00           O
ATOM   4251  C31 POPEb  79     104.249   5.374  58.808  1.00  0.00           C
ATOM   4252  O32 POPEb  79     103.990   4.684  59.788  1.00  0.00           O
ATOM   4253  C32 POPEb  79     104.510   4.904  57.368  1.00  0.00           C
ATOM   4256  C23 POPEb  79     108.839   7.634  55.638  1.00  0.00           C
ATOM   4259  C24 POPEb  79     109.469   8.584  54.618  1.00  0.00           C
ATOM   4262  C25 POPEb  79     109.859   7.844  53.328  1.00  0.00           C
ATOM   4265  C26 POPEb  79     110.469   8.764  52.258  1.00  0.00           C
ATOM   4268  C27 POPEb  79     110.550   8.064  50.888  1.00  0.00           C
ATOM   4271  C28 POPEb  79     110.919   9.014  49.738  1.00  0.00           C
ATOM   4274  C29 POPEb  79     112.399   9.264  49.618  1.00  0.00           C
ATOM   4276 0C21 POPEb  79     113.120   9.164  48.488  1.00  0.00           C
ATOM   4278 1C21 POPEb  79     112.600   8.784  47.118  1.00  0.00           C
ATOM   4281 2C21 POPEb  79     113.760   8.664  46.118  1.00  0.00           C
ATOM   4284 3C21 POPEb  79     113.330   8.304  44.688  1.00  0.00           C
ATOM   4287 4C21 POPEb  79     114.550   8.364  43.758  1.00  0.00           C
ATOM   4290 5C21 POPEb  79     114.300   8.034  42.278  1.00  0.00           C
ATOM   4293 6C21 POPEb  79     115.509   8.474  41.448  1.00  0.00           C
ATOM   4296 7C21 POPEb  79     115.859   7.574  40.268  1.00  0.00           C
ATOM   4299 8C21 POPEb  79     117.239   7.884  39.698  1.00  0.00           C
ATOM   4303  C33 POPEb  79     105.569   3.794  57.318  1.00  0.00           C
ATOM   4306  C34 POPEb  79     105.620   2.984  56.008  1.00  0.00           C
ATOM   4309  C35 POPEb  79     105.740   3.754  54.688  1.00  0.00           C
ATOM   4312  C36 POPEb  79     105.800   2.714  53.548  1.00  0.00           C
ATOM   4315  C37 POPEb  79     105.819   3.274  52.118  1.00  0.00           C
ATOM   4318  C38 POPEb  79     105.819   2.104  51.118  1.00  0.00           C
ATOM   4321  C39 POPEb  79     105.639   2.494  49.648  1.00  0.00           C
ATOM   4324 0C31 POPEb  79     106.959   2.924  48.998  1.00  0.00           C
ATOM   4327 1C31 POPEb  79     107.039   2.634  47.498  1.00  0.00           C
ATOM   4330 2C31 POPEb  79     108.459   2.894  46.998  1.00  0.00           C
ATOM   4333 3C31 POPEb  79     108.719   2.564  45.518  1.00  0.00           C
ATOM   4336 4C31 POPEb  79     110.159   2.934  45.158  1.00  0.00           C
ATOM   4339 5C31 POPEb  79     110.539   2.624  43.708  1.00  0.00           C
ATOM   4342 6C31 POPEb  79     111.990   3.014  43.398  1.00  0.00           C
ATOM   4346  NH3 POPEc  80      50.009  90.285  20.968  1.00  0.00           N
ATOM   4350  C12 POPEc  80      49.850  91.495  21.858  1.00  0.00           C
ATOM   4353  C11 POPEc  80      50.859  91.444  23.008  1.00  0.00           C
ATOM   4356  P   POPEc  80      51.580  92.824  25.038  1.00  0.00           P
ATOM   4357  O13 POPEc  80      52.709  93.364  24.278  1.00  0.00           O
ATOM   4358  O14 POPEc  80      50.909  93.594  26.108  1.00  0.00           O
ATOM   4359  O11 POPEc  80      51.929  91.374  25.598  1.00  0.00           O
ATOM   4360  O12 POPEc  80      50.479  92.404  23.988  1.00  0.00           O
ATOM   4361  C1  POPEc  80      50.999  90.894  26.588  1.00  0.00           C
ATOM   4364  C2  POPEc  80      51.109  89.375  26.808  1.00  0.00           C
ATOM   4366  O21 POPEc  80      49.850  89.046  27.418  1.00  0.00           O
ATOM   4367  C21 POPEc  80      49.850  88.554  28.628  1.00  0.00           C
ATOM   4368  O22 POPEc  80      50.190  87.435  28.958  1.00  0.00           O
ATOM   4369  C22 POPEc  80      49.489  89.695  29.578  1.00  0.00           C
ATOM   4372  C3  POPEc  80      52.420  88.974  27.568  1.00  0.00           C
ATOM   4375  O31 POPEc  80      52.679  87.575  27.398  1.00  0.00           O
ATOM   4376  C31 POPEc  80      52.979  86.654  28.328  1.00  0.00           C
ATOM   4377  O32 POPEc  80      53.099  85.474  28.068  1.00  0.00           O
ATOM   4378  C32 POPEc  80      53.199  87.225  29.748  1.00  0.00           C
ATOM   4381  C23 POPEc  80      49.449  89.264  31.058  1.00  0.00           C
ATOM   4384  C24 POPEc  80      48.989  90.415  31.968  1.00  0.00           C
ATOM   4387  C25 POPEc  80      49.789  90.506  33.268  1.00  0.00           C
ATOM   4390  C26 POPEc  80      49.519  89.384  34.288  1.00  0.00           C
ATOM   4393  C27 POPEc  80      50.569  89.474  35.408  1.00  0.00           C
ATOM   4396  C28 POPEc  80      50.599  88.344  36.458  1.00  0.00           C
ATOM   4399  C29 POPEc  80      51.949  88.445  37.138  1.00  0.00           C
ATOM   4401 0C21 POPEc  80      52.299  88.265  38.418  1.00  0.00           C
ATOM   4403 1C21 POPEc  80      51.479  87.764  39.578  1.00  0.00           C
ATOM   4406 2C21 POPEc  80      52.369  86.735  40.298  1.00  0.00           C
ATOM   4409 3C21 POPEc  80      51.839  86.145  41.608  1.00  0.00           C
ATOM   4412 4C21 POPEc  80      52.879  85.174  42.168  1.00  0.00           C
ATOM   4415 5C21 POPEc  80      52.499  84.434  43.448  1.00  0.00           C
ATOM   4418 6C21 POPEc  80      51.479  83.305  43.228  1.00  0.00           C
ATOM   4421 7C21 POPEc  80      51.889  82.004  43.948  1.00  0.00           C
ATOM   4424 8C21 POPEc  80      50.789  80.945  43.968  1.00  0.00           C
ATOM   4428  C33 POPEc  80      53.329  86.115  30.828  1.00  0.00           C
ATOM   4431  C34 POPEc  80      53.089  86.645  32.258  1.00  0.00           C
ATOM   4434  C35 POPEc  80      54.289  87.384  32.878  1.00  0.00           C
ATOM   4437  C36 POPEc  80      55.169  86.474  33.738  1.00  0.00           C
ATOM   4440  C37 POPEc  80      56.440  87.225  34.188  1.00  0.00           C
ATOM   4443  C38 POPEc  80      57.249  86.595  35.318  1.00  0.00           C
ATOM   4446  C39 POPEc  80      56.409  86.274  36.558  1.00  0.00           C
ATOM   4449 0C31 POPEc  80      57.229  86.164  37.848  1.00  0.00           C
ATOM   4452 1C31 POPEc  80      56.739  84.984  38.678  1.00  0.00           C
ATOM   4455 2C31 POPEc  80      56.979  85.094  40.188  1.00  0.00           C
ATOM   4458 3C31 POPEc  80      56.059  84.145  40.968  1.00  0.00           C
ATOM   4461 4C31 POPEc  80      56.139  82.664  40.558  1.00  0.00           C
ATOM   4464 5C31 POPEc  80      54.869  81.884  40.948  1.00  0.00           C
ATOM   4467 6C31 POPEc  80      54.809  80.494  40.308  1.00  0.00           C
ATOM   4471  NH3 POPEd  81     118.730  94.035  20.728  1.00  0.00           N
ATOM   4475  C12 POPEd  81     117.620  95.054  20.668  1.00  0.00           C
ATOM   4478  C11 POPEd  81     118.170  96.484  20.498  1.00  0.00           C
ATOM   4481  P   POPEd  81     117.369  98.874  19.848  1.00  0.00           P
ATOM   4482  O13 POPEd  81     118.839  99.124  19.868  1.00  0.00           O
ATOM   4483  O14 POPEd  81     116.580  99.394  18.728  1.00  0.00           O
ATOM   4484  O11 POPEd  81     116.739  99.404  21.198  1.00  0.00           O
ATOM   4485  O12 POPEd  81     117.119  97.325  20.008  1.00  0.00           O
ATOM   4486  C1  POPEd  81     117.239 100.584  21.838  1.00  0.00           C
ATOM   4489  C2  POPEd  81     117.779 100.234  23.248  1.00  0.00           C
ATOM   4491  O21 POPEd  81     116.759 100.564  24.218  1.00  0.00           O
ATOM   4492  C21 POPEd  81     116.809  99.884  25.338  1.00  0.00           C
ATOM   4493  O22 POPEd  81     117.529  98.924  25.558  1.00  0.00           O
ATOM   4494  C22 POPEd  81     115.760 100.436  26.318  1.00  0.00           C
ATOM   4497  C3  POPEd  81     119.109 100.984  23.558  1.00  0.00           C
ATOM   4500  O31 POPEd  81     119.630 100.574  24.828  1.00  0.00           O
ATOM   4501  C31 POPEd  81     120.670 101.274  25.278  1.00  0.00           C
ATOM   4502  O32 POPEd  81     121.260 102.144  24.688  1.00  0.00           O
ATOM   4503  C32 POPEd  81     120.789 100.864  26.748  1.00  0.00           C
ATOM   4506  C23 POPEd  81     115.839  99.755  27.698  1.00  0.00           C
ATOM   4509  C24 POPEd  81     114.619  99.954  28.598  1.00  0.00           C
ATOM   4512  C25 POPEd  81     114.599 101.294  29.358  1.00  0.00           C
ATOM   4515  C26 POPEd  81     114.589 101.104  30.878  1.00  0.00           C
ATOM   4518  C27 POPEd  81     114.510 102.454  31.608  1.00  0.00           C
ATOM   4521  C28 POPEd  81     114.339 102.325  33.138  1.00  0.00           C
ATOM   4524  C29 POPEd  81     114.440 103.694  33.768  1.00  0.00           C
ATOM   4526 0C21 POPEd  81     115.190 104.064  34.818  1.00  0.00           C
ATOM   4528 1C21 POPEd  81     116.039 103.154  35.668  1.00  0.00           C
ATOM   4531 2C21 POPEd  81     117.130 103.844  36.508  1.00  0.00           C
ATOM   4534 3C21 POPEd  81     118.380 104.314  35.748  1.00  0.00           C
ATOM   4537 4C21 POPEd  81     119.449 104.804  36.748  1.00  0.00           C
ATOM   4540 5C21 POPEd  81     120.439 105.824  36.168  1.00  0.00           C
ATOM   4543 6C21 POPEd  81     121.219 106.554  37.268  1.00  0.00           C
ATOM   4546 7C21 POPEd  81     121.959 107.804  36.758  1.00  0.00           C
ATOM   4549 8C21 POPEd  81     122.449 108.715  37.888  1.00  0.00           C
ATOM   4553  C33 POPEd  81     121.949 101.344  27.638  1.00  0.00           C
ATOM   4556  C34 POPEd  81     122.279 100.224  28.648  1.00  0.00           C
ATOM   4559  C35 POPEd  81     123.469 100.485  29.568  1.00  0.00           C
ATOM   4562  C36 POPEd  81     123.219 101.624  30.558  1.00  0.00           C
ATOM   4565  C37 POPEd  81     124.049 101.495  31.848  1.00  0.00           C
ATOM   4568  C38 POPEd  81     124.239 102.845  32.548  1.00  0.00           C
ATOM   4571  C39 POPEd  81     124.680 102.684  34.008  1.00  0.00           C
ATOM   4574 0C31 POPEd  81     125.679 103.755  34.478  1.00  0.00           C
ATOM   4577 1C31 POPEd  81     125.120 104.644  35.588  1.00  0.00           C
ATOM   4580 2C31 POPEd  81     125.999 105.874  35.868  1.00  0.00           C
ATOM   4583 3C31 POPEd  81     127.249 105.564  36.698  1.00  0.00           C
ATOM   4586 4C31 POPEd  81     127.130 106.064  38.148  1.00  0.00           C
ATOM   4589 5C31 POPEd  81     128.348 105.714  38.998  1.00  0.00           C
ATOM   4592 6C31 POPEd  81     128.278 106.264  40.428  1.00  0.00           C
ATOM   4596  NH3 POPEe  82      87.019  87.475  23.388  1.00  0.00           N
ATOM   4600  C12 POPEe  82      86.399  88.715  22.818  1.00  0.00           C
ATOM   4603  C11 POPEe  82      84.929  88.464  22.468  1.00  0.00           C
ATOM   4606  P   POPEe  82      83.909  90.874  22.058  1.00  0.00           P
ATOM   4607  O13 POPEe  82      83.749  91.694  20.848  1.00  0.00           O
ATOM   4608  O14 POPEe  82      82.779  90.714  22.998  1.00  0.00           O
ATOM   4609  O11 POPEe  82      85.149  91.514  22.828  1.00  0.00           O
ATOM   4610  O12 POPEe  82      84.490  89.484  21.588  1.00  0.00           O
ATOM   4611  C1  POPEe  82      84.859  92.104  24.108  1.00  0.00           C
ATOM   4614  C2  POPEe  82      85.989  93.055  24.548  1.00  0.00           C
ATOM   4616  O21 POPEe  82      86.099  93.094  25.968  1.00  0.00           O
ATOM   4617  C21 POPEe  82      85.129  93.615  26.708  1.00  0.00           C
ATOM   4618  O22 POPEe  82      83.979  93.834  26.378  1.00  0.00           O
ATOM   4619  C22 POPEe  82      85.749  93.814  28.108  1.00  0.00           C
ATOM   4622  C3  POPEe  82      85.930  94.484  23.938  1.00  0.00           C
ATOM   4625  O31 POPEe  82      86.879  95.345  24.608  1.00  0.00           O
ATOM   4626  C31 POPEe  82      87.949  95.794  23.948  1.00  0.00           C
ATOM   4627  O32 POPEe  82      88.190  95.584  22.768  1.00  0.00           O
ATOM   4628  C32 POPEe  82      88.779  96.686  24.868  1.00  0.00           C
ATOM   4631  C23 POPEe  82      84.849  93.514  29.318  1.00  0.00           C
ATOM   4634  C24 POPEe  82      85.660  93.035  30.538  1.00  0.00           C
ATOM   4637  C25 POPEe  82      86.449  94.154  31.228  1.00  0.00           C
ATOM   4640  C26 POPEe  82      87.529  93.604  32.188  1.00  0.00           C
ATOM   4643  C27 POPEe  82      88.450  94.704  32.718  1.00  0.00           C
ATOM   4646  C28 POPEe  82      89.589  94.204  33.628  1.00  0.00           C
ATOM   4649  C29 POPEe  82      89.059  93.865  34.998  1.00  0.00           C
ATOM   4651 0C21 POPEe  82      89.700  94.014  36.168  1.00  0.00           C
ATOM   4653 1C21 POPEe  82      91.129  94.434  36.358  1.00  0.00           C
ATOM   4656 2C21 POPEe  82      91.870  93.484  37.318  1.00  0.00           C
ATOM   4659 3C21 POPEe  82      91.619  93.785  38.808  1.00  0.00           C
ATOM   4662 4C21 POPEe  82      91.580  92.554  39.738  1.00  0.00           C
ATOM   4665 5C21 POPEe  82      92.569  91.404  39.438  1.00  0.00           C
ATOM   4668 6C21 POPEe  82      91.839  90.044  39.438  1.00  0.00           C
ATOM   4671 7C21 POPEe  82      92.729  88.855  39.058  1.00  0.00           C
ATOM   4674 8C21 POPEe  82      91.969  87.524  39.158  1.00  0.00           C
ATOM   4678  C33 POPEe  82      90.059  96.024  25.458  1.00  0.00           C
ATOM   4681  C34 POPEe  82      90.169  96.264  26.978  1.00  0.00           C
ATOM   4684  C35 POPEe  82      90.989  95.234  27.758  1.00  0.00           C
ATOM   4687  C36 POPEe  82      92.499  95.245  27.498  1.00  0.00           C
ATOM   4690  C37 POPEe  82      93.190  94.135  28.318  1.00  0.00           C
ATOM   4693  C38 POPEe  82      94.589  94.534  28.798  1.00  0.00           C
ATOM   4696  C39 POPEe  82      95.109  93.734  30.018  1.00  0.00           C
ATOM   4699 0C31 POPEe  82      94.259  93.954  31.288  1.00  0.00           C
ATOM   4702 1C31 POPEe  82      94.759  93.184  32.518  1.00  0.00           C
ATOM   4705 2C31 POPEe  82      94.029  91.854  32.738  1.00  0.00           C
ATOM   4708 3C31 POPEe  82      93.260  91.775  34.058  1.00  0.00           C
ATOM   4711 4C31 POPEe  82      92.249  90.614  34.038  1.00  0.00           C
ATOM   4714 5C31 POPEe  82      91.510  90.354  35.348  1.00  0.00           C
ATOM   4717 6C31 POPEe  82      90.609  89.124  35.268  1.00  0.00           C
ATOM   4721  NH3 POPEf  83      42.420  67.564  20.858  1.00  0.00           N
ATOM   4725  C12 POPEf  83      41.239  68.484  20.978  1.00  0.00           C
ATOM   4728  C11 POPEf  83      39.980  67.814  20.408  1.00  0.00           C
ATOM   4731  P   POPEf  83      38.129  69.064  21.818  1.00  0.00           P
ATOM   4732  O13 POPEf  83      38.519  70.434  22.178  1.00  0.00           O
ATOM   4733  O14 POPEf  83      36.689  68.724  21.788  1.00  0.00           O
ATOM   4734  O11 POPEf  83      38.869  68.054  22.798  1.00  0.00           O
ATOM   4735  O12 POPEf  83      38.839  68.674  20.458  1.00  0.00           O
ATOM   4736  C1  POPEf  83      38.829  68.094  24.218  1.00  0.00           C
ATOM   4739  C2  POPEf  83      40.190  68.504  24.828  1.00  0.00           C
ATOM   4741  O21 POPEf  83      40.559  67.634  25.908  1.00  0.00           O
ATOM   4742  C21 POPEf  83      39.739  67.444  26.928  1.00  0.00           C
ATOM   4743  O22 POPEf  83      38.889  68.215  27.348  1.00  0.00           O
ATOM   4744  C22 POPEf  83      40.039  66.035  27.468  1.00  0.00           C
ATOM   4747  C3  POPEf  83      40.279  70.044  25.098  1.00  0.00           C
ATOM   4750  O31 POPEf  83      41.049  70.444  26.238  1.00  0.00           O
ATOM   4751  C31 POPEf  83      42.289  70.014  26.348  1.00  0.00           C
ATOM   4752  O32 POPEf  83      42.899  69.344  25.528  1.00  0.00           O
ATOM   4753  C32 POPEf  83      42.830  70.484  27.708  1.00  0.00           C
ATOM   4756  C23 POPEf  83      39.619  65.764  28.938  1.00  0.00           C
ATOM   4759  C24 POPEf  83      39.659  64.264  29.308  1.00  0.00           C
ATOM   4762  C25 POPEf  83      40.239  63.904  30.698  1.00  0.00           C
ATOM   4765  C26 POPEf  83      39.209  63.884  31.838  1.00  0.00           C
ATOM   4768  C27 POPEf  83      39.039  62.524  32.548  1.00  0.00           C
ATOM   4771  C28 POPEf  83      37.949  62.614  33.648  1.00  0.00           C
ATOM   4774  C29 POPEf  83      37.129  61.404  34.048  1.00  0.00           C
ATOM   4776 0C21 POPEf  83      37.519  60.214  34.548  1.00  0.00           C
ATOM   4778 1C21 POPEf  83      38.909  59.734  34.858  1.00  0.00           C
ATOM   4781 2C21 POPEf  83      39.119  59.484  36.368  1.00  0.00           C
ATOM   4784 3C21 POPEf  83      38.059  58.594  37.038  1.00  0.00           C
ATOM   4787 4C21 POPEf  83      38.489  58.084  38.428  1.00  0.00           C
ATOM   4790 5C21 POPEf  83      37.519  57.074  39.058  1.00  0.00           C
ATOM   4793 6C21 POPEf  83      38.279  55.965  39.788  1.00  0.00           C
ATOM   4796 7C21 POPEf  83      37.369  54.974  40.538  1.00  0.00           C
ATOM   4799 8C21 POPEf  83      38.169  53.954  41.348  1.00  0.00           C
ATOM   4803  C33 POPEf  83      41.889  70.124  28.888  1.00  0.00           C
ATOM   4806  C34 POPEf  83      42.410  70.624  30.238  1.00  0.00           C
ATOM   4809  C35 POPEf  83      41.409  70.474  31.398  1.00  0.00           C
ATOM   4812  C36 POPEf  83      41.030  69.034  31.758  1.00  0.00           C
ATOM   4815  C37 POPEf  83      39.980  69.024  32.878  1.00  0.00           C
ATOM   4818  C38 POPEf  83      40.039  67.814  33.828  1.00  0.00           C
ATOM   4821  C39 POPEf  83      41.219  67.895  34.798  1.00  0.00           C
ATOM   4824 0C31 POPEf  83      41.129  69.024  35.828  1.00  0.00           C
ATOM   4827 1C31 POPEf  83      42.499  69.644  36.138  1.00  0.00           C
ATOM   4830 2C31 POPEf  83      42.410  70.884  37.028  1.00  0.00           C
ATOM   4833 3C31 POPEf  83      41.859  72.134  36.318  1.00  0.00           C
ATOM   4836 4C31 POPEf  83      41.899  73.374  37.218  1.00  0.00           C
ATOM   4839 5C31 POPEf  83      41.219  74.604  36.588  1.00  0.00           C
ATOM   4842 6C31 POPEf  83      41.379  75.874  37.418  1.00  0.00           C
ATOM   4846  NH3 POPEg  84     116.529 101.864  66.848  1.00  0.00           N
ATOM   4850  C12 POPEg  84     116.149 101.334  65.488  1.00  0.00           C
ATOM   4853  C11 POPEg  84     114.969 102.134  64.938  1.00  0.00           C
ATOM   4856  P   POPEg  84     114.510 102.335  62.448  1.00  0.00           P
ATOM   4857  O13 POPEg  84     113.879 103.634  62.748  1.00  0.00           O
ATOM   4858  O14 POPEg  84     115.930 102.264  62.068  1.00  0.00           O
ATOM   4859  O11 POPEg  84     113.590 101.495  61.468  1.00  0.00           O
ATOM   4860  O12 POPEg  84     114.389 101.484  63.788  1.00  0.00           O
ATOM   4861  C1  POPEg  84     113.990 100.184  61.068  1.00  0.00           C
ATOM   4864  C2  POPEg  84     113.859  99.965  59.538  1.00  0.00           C
ATOM   4866  O21 POPEg  84     114.099  98.545  59.418  1.00  0.00           O
ATOM   4867  C21 POPEg  84     114.019  97.974  58.248  1.00  0.00           C
ATOM   4868  O22 POPEg  84     113.679  98.514  57.208  1.00  0.00           O
ATOM   4869  C22 POPEg  84     114.379  96.484  58.408  1.00  0.00           C
ATOM   4872  C3  POPEg  84     114.869 100.914  58.768  1.00  0.00           C
ATOM   4875  O31 POPEg  84     114.569 101.185  57.368  1.00  0.00           O
ATOM   4876  C31 POPEg  84     115.499 102.004  56.818  1.00  0.00           C
ATOM   4877  O32 POPEg  84     116.519 102.344  57.368  1.00  0.00           O
ATOM   4878  C32 POPEg  84     115.240 102.284  55.338  1.00  0.00           C
ATOM   4881  C23 POPEg  84     114.609  95.695  57.088  1.00  0.00           C
ATOM   4884  C24 POPEg  84     114.669  94.165  57.328  1.00  0.00           C
ATOM   4887  C25 POPEg  84     115.279  93.354  56.168  1.00  0.00           C
ATOM   4890  C26 POPEg  84     114.370  93.084  54.948  1.00  0.00           C
ATOM   4893  C27 POPEg  84     115.209  92.624  53.738  1.00  0.00           C
ATOM   4896  C28 POPEg  84     114.440  92.304  52.438  1.00  0.00           C
ATOM   4899  C29 POPEg  84     115.359  92.575  51.268  1.00  0.00           C
ATOM   4901 0C21 POPEg  84     115.410  92.034  50.038  1.00  0.00           C
ATOM   4903 1C21 POPEg  84     114.490  91.034  49.378  1.00  0.00           C
ATOM   4906 2C21 POPEg  84     114.010  91.574  48.008  1.00  0.00           C
ATOM   4909 3C21 POPEg  84     114.289  90.625  46.828  1.00  0.00           C
ATOM   4912 4C21 POPEg  84     113.999  91.264  45.458  1.00  0.00           C
ATOM   4915 5C21 POPEg  84     114.910  92.444  45.098  1.00  0.00           C
ATOM   4918 6C21 POPEg  84     114.680  92.994  43.678  1.00  0.00           C
ATOM   4921 7C21 POPEg  84     115.410  94.324  43.468  1.00  0.00           C
ATOM   4924 8C21 POPEg  84     115.309  94.904  42.058  1.00  0.00           C
ATOM   4928  C33 POPEg  84     116.210 103.394  54.838  1.00  0.00           C
ATOM   4931  C34 POPEg  84     116.249 103.624  53.318  1.00  0.00           C
ATOM   4934  C35 POPEg  84     115.760 105.035  52.928  1.00  0.00           C
ATOM   4937  C36 POPEg  84     114.230 105.134  52.858  1.00  0.00           C
ATOM   4940  C37 POPEg  84     113.660 106.304  53.668  1.00  0.00           C
ATOM   4943  C38 POPEg  84     112.249 106.704  53.208  1.00  0.00           C
ATOM   4946  C39 POPEg  84     112.299 107.535  51.918  1.00  0.00           C
ATOM   4949 0C31 POPEg  84     112.050 109.025  52.168  1.00  0.00           C
ATOM   4952 1C31 POPEg  84     112.249 109.854  50.888  1.00  0.00           C
ATOM   4955 2C31 POPEg  84     110.959 110.494  50.338  1.00  0.00           C
ATOM   4958 3C31 POPEg  84     110.679 110.184  48.858  1.00  0.00           C
ATOM   4961 4C31 POPEg  84     110.719 111.424  47.958  1.00  0.00           C
ATOM   4964 5C31 POPEg  84     110.609 111.054  46.468  1.00  0.00           C
ATOM   4967 6C31 POPEg  84     110.449 112.264  45.548  1.00  0.00           C
ATOM   4971  NH3 POPEh  85      22.069  42.285  60.798  1.00  0.00           N
ATOM   4975  C12 POPEh  85      23.519  42.064  60.498  1.00  0.00           C
ATOM   4978  C11 POPEh  85      24.409  42.504  61.658  1.00  0.00           C
ATOM   4981  P   POPEh  85      26.969  41.924  61.488  1.00  0.00           P
ATOM   4982  O13 POPEh  85      27.639  42.604  62.618  1.00  0.00           O
ATOM   4983  O14 POPEh  85      26.609  40.514  61.678  1.00  0.00           O
ATOM   4984  O11 POPEh  85      27.879  42.024  60.208  1.00  0.00           O
ATOM   4985  O12 POPEh  85      25.699  42.774  61.128  1.00  0.00           O
ATOM   4986  C1  POPEh  85      27.449  42.624  58.998  1.00  0.00           C
ATOM   4989  C2  POPEh  85      28.039  41.804  57.828  1.00  0.00           C
ATOM   4991  O21 POPEh  85      28.229  42.644  56.678  1.00  0.00           O
ATOM   4992  C21 POPEh  85      27.159  43.114  56.058  1.00  0.00           C
ATOM   4993  O22 POPEh  85      25.999  43.004  56.418  1.00  0.00           O
ATOM   4994  C22 POPEh  85      27.649  43.784  54.778  1.00  0.00           C
ATOM   4997  C3  POPEh  85      27.259  40.464  57.588  1.00  0.00           C
ATOM   5000  O31 POPEh  85      28.039  39.344  57.088  1.00  0.00           O
ATOM   5001  C31 POPEh  85      28.319  39.404  55.778  1.00  0.00           C
ATOM   5002  O32 POPEh  85      28.599  40.424  55.178  1.00  0.00           O
ATOM   5003  C32 POPEh  85      28.089  38.074  55.078  1.00  0.00           C
ATOM   5006  C23 POPEh  85      26.559  44.164  53.748  1.00  0.00           C
ATOM   5009  C24 POPEh  85      27.229  44.774  52.498  1.00  0.00           C
ATOM   5012  C25 POPEh  85      26.329  44.874  51.248  1.00  0.00           C
ATOM   5015  C26 POPEh  85      25.689  46.254  51.038  1.00  0.00           C
ATOM   5018  C27 POPEh  85      25.339  46.524  49.558  1.00  0.00           C
ATOM   5021  C28 POPEh  85      24.779  47.934  49.258  1.00  0.00           C
ATOM   5024  C29 POPEh  85      23.429  48.114  49.888  1.00  0.00           C
ATOM   5026 0C21 POPEh  85      22.319  48.694  49.398  1.00  0.00           C
ATOM   5028 1C21 POPEh  85      22.159  49.424  48.088  1.00  0.00           C
ATOM   5031 2C21 POPEh  85      20.919  50.354  48.138  1.00  0.00           C
ATOM   5034 3C21 POPEh  85      20.989  51.424  49.248  1.00  0.00           C
ATOM   5037 4C21 POPEh  85      19.859  52.464  49.188  1.00  0.00           C
ATOM   5040 5C21 POPEh  85      18.719  52.224  50.198  1.00  0.00           C
ATOM   5043 6C21 POPEh  85      19.159  52.514  51.648  1.00  0.00           C
ATOM   5046 7C21 POPEh  85      17.999  52.564  52.648  1.00  0.00           C
ATOM   5049 8C21 POPEh  85      18.449  52.954  54.058  1.00  0.00           C
ATOM   5053  C33 POPEh  85      26.909  38.254  54.108  1.00  0.00           C
ATOM   5056  C34 POPEh  85      26.719  37.154  53.058  1.00  0.00           C
ATOM   5059  C35 POPEh  85      25.499  37.464  52.178  1.00  0.00           C
ATOM   5062  C36 POPEh  85      25.519  36.744  50.828  1.00  0.00           C
ATOM   5065  C37 POPEh  85      24.609  37.404  49.788  1.00  0.00           C
ATOM   5068  C38 POPEh  85      24.959  36.984  48.358  1.00  0.00           C
ATOM   5071  C39 POPEh  85      24.469  37.994  47.298  1.00  0.00           C
ATOM   5074 0C31 POPEh  85      23.089  37.684  46.718  1.00  0.00           C
ATOM   5077 1C31 POPEh  85      22.659  38.794  45.748  1.00  0.00           C
ATOM   5080 2C31 POPEh  85      21.329  38.534  45.038  1.00  0.00           C
ATOM   5083 3C31 POPEh  85      20.819  39.824  44.378  1.00  0.00           C
ATOM   5086 4C31 POPEh  85      19.649  39.624  43.408  1.00  0.00           C
ATOM   5089 5C31 POPEh  85      19.139  40.954  42.828  1.00  0.00           C
ATOM   5092 6C31 POPEh  85      18.079  40.784  41.738  1.00  0.00           C
ATOM   5096  NH3 POPEi  86      66.519 113.794  22.058  1.00  0.00           N
ATOM   5100  C12 POPEi  86      65.510 113.624  20.968  1.00  0.00           C
ATOM   5103  C11 POPEi  86      64.109 113.825  21.548  1.00  0.00           C
ATOM   5106  P   POPEi  86      61.690 113.084  21.378  1.00  0.00           P
ATOM   5107  O13 POPEi  86      61.349 114.394  21.968  1.00  0.00           O
ATOM   5108  O14 POPEi  86      60.739 112.494  20.398  1.00  0.00           O
ATOM   5109  O11 POPEi  86      62.039 112.055  22.518  1.00  0.00           O
ATOM   5110  O12 POPEi  86      63.109 113.335  20.658  1.00  0.00           O
ATOM   5111  C1  POPEi  86      61.599 112.185  23.878  1.00  0.00           C
ATOM   5114  C2  POPEi  86      62.769 112.454  24.908  1.00  0.00           C
ATOM   5116  O21 POPEi  86      62.609 111.764  26.178  1.00  0.00           O
ATOM   5117  C21 POPEi  86      61.469 111.945  26.818  1.00  0.00           C
ATOM   5118  O22 POPEi  86      60.529 112.624  26.438  1.00  0.00           O
ATOM   5119  C22 POPEi  86      61.459 111.234  28.168  1.00  0.00           C
ATOM   5122  C3  POPEi  86      63.019 113.984  25.108  1.00  0.00           C
ATOM   5125  O31 POPEi  86      64.260 114.305  25.798  1.00  0.00           O
ATOM   5126  C31 POPEi  86      64.149 114.445  27.118  1.00  0.00           C
ATOM   5127  O32 POPEi  86      63.189 114.135  27.788  1.00  0.00           O
ATOM   5128  C32 POPEi  86      65.409 115.115  27.718  1.00  0.00           C
ATOM   5131  C23 POPEi  86      60.779 112.155  29.198  1.00  0.00           C
ATOM   5134  C24 POPEi  86      60.689 111.564  30.608  1.00  0.00           C
ATOM   5137  C25 POPEi  86      60.459 112.645  31.688  1.00  0.00           C
ATOM   5140  C26 POPEi  86      61.789 113.174  32.228  1.00  0.00           C
ATOM   5143  C27 POPEi  86      61.719 114.264  33.298  1.00  0.00           C
ATOM   5146  C28 POPEi  86      62.989 114.324  34.178  1.00  0.00           C
ATOM   5149  C29 POPEi  86      64.289 114.364  33.408  1.00  0.00           C
ATOM   5151 0C21 POPEi  86      65.510 114.394  33.958  1.00  0.00           C
ATOM   5153 1C21 POPEi  86      65.829 114.454  35.428  1.00  0.00           C
ATOM   5156 2C21 POPEi  86      65.759 115.905  35.928  1.00  0.00           C
ATOM   5159 3C21 POPEi  86      66.409 116.115  37.308  1.00  0.00           C
ATOM   5162 4C21 POPEi  86      65.989 117.444  37.938  1.00  0.00           C
ATOM   5165 5C21 POPEi  86      67.139 118.405  38.218  1.00  0.00           C
ATOM   5168 6C21 POPEi  86      67.989 118.006  39.428  1.00  0.00           C
ATOM   5171 7C21 POPEi  86      68.699 119.244  39.978  1.00  0.00           C
ATOM   5174 8C21 POPEi  86      69.709 118.924  41.058  1.00  0.00           C
ATOM   5178  C33 POPEi  86      65.319 115.215  29.278  1.00  0.00           C
ATOM   5181  C34 POPEi  86      65.969 116.465  29.908  1.00  0.00           C
ATOM   5184  C35 POPEi  86      67.410 116.314  30.418  1.00  0.00           C
ATOM   5187  C36 POPEi  86      67.620 116.714  31.898  1.00  0.00           C
ATOM   5190  C37 POPEi  86      68.999 117.354  32.118  1.00  0.00           C
ATOM   5193  C38 POPEi  86      69.199 118.025  33.488  1.00  0.00           C
ATOM   5196  C39 POPEi  86      69.330 117.044  34.648  1.00  0.00           C
ATOM   5199 0C31 POPEi  86      70.599 117.255  35.478  1.00  0.00           C
ATOM   5202 1C31 POPEi  86      70.569 116.434  36.768  1.00  0.00           C
ATOM   5205 2C31 POPEi  86      71.869 116.454  37.588  1.00  0.00           C
ATOM   5208 3C31 POPEi  86      72.410 117.854  37.928  1.00  0.00           C
ATOM   5211 4C31 POPEi  86      73.410 117.785  39.088  1.00  0.00           C
ATOM   5214 5C31 POPEi  86      74.249 119.054  39.258  1.00  0.00           C
ATOM   5217 6C31 POPEi  86      75.249 118.954  40.418  1.00  0.00           C
ATOM   5221  NH3 POPEj  87     110.950  39.234  19.248  1.00  0.00           N
ATOM   5225  C12 POPEj  87     110.740  40.564  19.898  1.00  0.00           C
ATOM   5228  C11 POPEj  87     111.510  40.534  21.218  1.00  0.00           C
ATOM   5231  P   POPEj  87     111.749  41.824  23.408  1.00  0.00           P
ATOM   5232  O13 POPEj  87     110.810  40.884  24.048  1.00  0.00           O
ATOM   5233  O14 POPEj  87     113.190  41.584  23.688  1.00  0.00           O
ATOM   5234  O11 POPEj  87     111.350  43.284  23.848  1.00  0.00           O
ATOM   5235  O12 POPEj  87     111.469  41.814  21.848  1.00  0.00           O
ATOM   5236  C1  POPEj  87     111.809  43.824  25.088  1.00  0.00           C
ATOM   5239  C2  POPEj  87     110.609  44.264  25.968  1.00  0.00           C
ATOM   5241  O21 POPEj  87     111.049  44.834  27.198  1.00  0.00           O
ATOM   5242  C21 POPEj  87     111.709  45.965  27.198  1.00  0.00           C
ATOM   5243  O22 POPEj  87     112.019  46.634  26.228  1.00  0.00           O
ATOM   5244  C22 POPEj  87     111.910  46.344  28.658  1.00  0.00           C
ATOM   5247  C3  POPEj  87     109.669  43.064  26.278  1.00  0.00           C
ATOM   5250  O31 POPEj  87     108.440  43.454  26.938  1.00  0.00           O
ATOM   5251  C31 POPEj  87     108.450  43.434  28.258  1.00  0.00           C
ATOM   5252  O32 POPEj  87     109.420  43.214  28.968  1.00  0.00           O
ATOM   5253  C32 POPEj  87     107.039  43.714  28.788  1.00  0.00           C
ATOM   5256  C23 POPEj  87     112.620  47.704  28.838  1.00  0.00           C
ATOM   5259  C24 POPEj  87     112.289  48.374  30.178  1.00  0.00           C
ATOM   5262  C25 POPEj  87     112.719  47.554  31.398  1.00  0.00           C
ATOM   5265  C26 POPEj  87     112.089  48.094  32.688  1.00  0.00           C
ATOM   5268  C27 POPEj  87     112.169  47.074  33.838  1.00  0.00           C
ATOM   5271  C28 POPEj  87     111.260  47.444  35.018  1.00  0.00           C
ATOM   5274  C29 POPEj  87     111.969  48.144  36.158  1.00  0.00           C
ATOM   5276 0C21 POPEj  87     112.200  47.624  37.378  1.00  0.00           C
ATOM   5278 1C21 POPEj  87     111.789  46.244  37.838  1.00  0.00           C
ATOM   5281 2C21 POPEj  87     111.679  46.064  39.368  1.00  0.00           C
ATOM   5284 3C21 POPEj  87     110.520  46.844  39.998  1.00  0.00           C
ATOM   5287 4C21 POPEj  87     110.369  46.624  41.508  1.00  0.00           C
ATOM   5290 5C21 POPEj  87     109.919  45.214  41.908  1.00  0.00           C
ATOM   5293 6C21 POPEj  87     109.759  45.044  43.428  1.00  0.00           C
ATOM   5296 7C21 POPEj  87     109.329  43.644  43.868  1.00  0.00           C
ATOM   5299 8C21 POPEj  87     109.420  43.444  45.388  1.00  0.00           C
ATOM   5303  C33 POPEj  87     106.969  43.634  30.328  1.00  0.00           C
ATOM   5306  C34 POPEj  87     105.559  43.334  30.858  1.00  0.00           C
ATOM   5309  C35 POPEj  87     105.069  44.304  31.938  1.00  0.00           C
ATOM   5312  C36 POPEj  87     103.819  43.804  32.678  1.00  0.00           C
ATOM   5315  C37 POPEj  87     103.170  44.874  33.568  1.00  0.00           C
ATOM   5318  C38 POPEj  87     102.989  44.454  35.038  1.00  0.00           C
ATOM   5321  C39 POPEj  87     101.940  43.354  35.278  1.00  0.00           C
ATOM   5324 0C31 POPEj  87     101.770  43.084  36.788  1.00  0.00           C
ATOM   5327 1C31 POPEj  87     100.749  41.994  37.158  1.00  0.00           C
ATOM   5330 2C31 POPEj  87     100.789  41.724  38.668  1.00  0.00           C
ATOM   5333 3C31 POPEj  87      99.759  40.714  39.188  1.00  0.00           C
ATOM   5336 4C31 POPEj  87      99.999  40.394  40.668  1.00  0.00           C
ATOM   5339 5C31 POPEj  87      98.899  39.554  41.328  1.00  0.00           C
ATOM   5342 6C31 POPEj  87      99.230  39.154  42.768  1.00  0.00           C
ATOM   5346  NH3 POPEk  88      21.879  25.174  65.908  1.00  0.00           N
ATOM   5350  C12 POPEk  88      21.189  26.494  65.968  1.00  0.00           C
ATOM   5353  C11 POPEk  88      20.709  26.844  64.558  1.00  0.00           C
ATOM   5356  P   POPEk  88      19.789  29.064  63.548  1.00  0.00           P
ATOM   5357  O13 POPEk  88      18.629  29.974  63.678  1.00  0.00           O
ATOM   5358  O14 POPEk  88      21.119  29.714  63.638  1.00  0.00           O
ATOM   5359  O11 POPEk  88      19.669  28.224  62.208  1.00  0.00           O
ATOM   5360  O12 POPEk  88      19.799  27.934  64.658  1.00  0.00           O
ATOM   5361  C1  POPEk  88      20.769  28.084  61.298  1.00  0.00           C
ATOM   5364  C2  POPEk  88      20.249  28.174  59.838  1.00  0.00           C
ATOM   5366  O21 POPEk  88      21.209  27.614  58.918  1.00  0.00           O
ATOM   5367  C21 POPEk  88      22.269  28.354  58.638  1.00  0.00           C
ATOM   5368  O22 POPEk  88      22.639  29.354  59.208  1.00  0.00           O
ATOM   5369  C22 POPEk  88      22.959  27.754  57.418  1.00  0.00           C
ATOM   5372  C3  POPEk  88      19.789  29.614  59.418  1.00  0.00           C
ATOM   5375  O31 POPEk  88      19.899  29.764  57.978  1.00  0.00           O
ATOM   5376  C31 POPEk  88      18.859  29.354  57.288  1.00  0.00           C
ATOM   5377  O32 POPEk  88      17.719  29.224  57.698  1.00  0.00           O
ATOM   5378  C32 POPEk  88      19.329  28.934  55.878  1.00  0.00           C
ATOM   5381  C23 POPEk  88      23.319  28.794  56.328  1.00  0.00           C
ATOM   5384  C24 POPEk  88      23.369  28.144  54.938  1.00  0.00           C
ATOM   5387  C25 POPEk  88      23.899  29.054  53.818  1.00  0.00           C
ATOM   5390  C26 POPEk  88      23.459  28.594  52.418  1.00  0.00           C
ATOM   5393  C27 POPEk  88      24.039  29.464  51.288  1.00  0.00           C
ATOM   5396  C28 POPEk  88      23.179  29.474  50.008  1.00  0.00           C
ATOM   5399  C29 POPEk  88      23.919  29.084  48.758  1.00  0.00           C
ATOM   5401 0C21 POPEk  88      24.179  29.854  47.688  1.00  0.00           C
ATOM   5403 1C21 POPEk  88      23.889  31.324  47.478  1.00  0.00           C
ATOM   5406 2C21 POPEk  88      24.979  31.934  46.578  1.00  0.00           C
ATOM   5409 3C21 POPEk  88      24.839  33.444  46.308  1.00  0.00           C
ATOM   5412 4C21 POPEk  88      25.889  33.944  45.298  1.00  0.00           C
ATOM   5415 5C21 POPEk  88      25.759  35.434  44.988  1.00  0.00           C
ATOM   5418 6C21 POPEk  88      26.779  35.924  43.948  1.00  0.00           C
ATOM   5421 7C21 POPEk  88      26.649  37.424  43.668  1.00  0.00           C
ATOM   5424 8C21 POPEk  88      27.719  37.934  42.708  1.00  0.00           C
ATOM   5428  C33 POPEk  88      18.139  28.664  54.938  1.00  0.00           C
ATOM   5431  C34 POPEk  88      18.509  28.194  53.518  1.00  0.00           C
ATOM   5434  C35 POPEk  88      17.369  28.514  52.548  1.00  0.00           C
ATOM   5437  C36 POPEk  88      17.069  27.494  51.438  1.00  0.00           C
ATOM   5440  C37 POPEk  88      15.859  27.974  50.618  1.00  0.00           C
ATOM   5443  C38 POPEk  88      15.319  26.984  49.568  1.00  0.00           C
ATOM   5446  C39 POPEk  88      16.309  26.694  48.438  1.00  0.00           C
ATOM   5449 0C31 POPEk  88      15.649  26.304  47.108  1.00  0.00           C
ATOM   5452 1C31 POPEk  88      16.649  26.154  45.958  1.00  0.00           C
ATOM   5455 2C31 POPEk  88      15.979  25.864  44.608  1.00  0.00           C
ATOM   5458 3C31 POPEk  88      16.929  26.074  43.418  1.00  0.00           C
ATOM   5461 4C31 POPEk  88      18.069  25.054  43.338  1.00  0.00           C
ATOM   5464 5C31 POPEk  88      19.189  25.524  42.398  1.00  0.00           C
ATOM   5467 6C31 POPEk  88      20.349  24.544  42.228  1.00  0.00           C
ATOM   5471  NH3 POPEl  89      57.169 116.225  22.808  1.00  0.00           N
ATOM   5475  C12 POPEl  89      58.559 115.844  23.218  1.00  0.00           C
ATOM   5478  C11 POPEl  89      59.409 117.074  23.518  1.00  0.00           C
ATOM   5481  P   POPEl  89      61.959 117.544  23.608  1.00  0.00           P
ATOM   5482  O13 POPEl  89      63.169 117.074  24.338  1.00  0.00           O
ATOM   5483  O14 POPEl  89      62.169 117.834  22.178  1.00  0.00           O
ATOM   5484  O11 POPEl  89      61.499 118.884  24.278  1.00  0.00           O
ATOM   5485  O12 POPEl  89      60.719 116.624  23.858  1.00  0.00           O
ATOM   5486  C1  POPEl  89      61.690 119.354  25.608  1.00  0.00           C
ATOM   5489  C2  POPEl  89      60.899 118.654  26.758  1.00  0.00           C
ATOM   5491  O21 POPEl  89      60.839 119.594  27.858  1.00  0.00           O
ATOM   5492  C21 POPEl  89      59.789 120.424  27.878  1.00  0.00           C
ATOM   5493  O22 POPEl  89      58.899 120.436  27.058  1.00  0.00           O
ATOM   5494  C22 POPEl  89      59.899 121.365  29.078  1.00  0.00           C
ATOM   5497  C3  POPEl  89      61.580 117.304  27.198  1.00  0.00           C
ATOM   5500  O31 POPEl  89      62.069 117.244  28.548  1.00  0.00           O
ATOM   5501  C31 POPEl  89      61.219 117.365  29.538  1.00  0.00           C
ATOM   5502  O32 POPEl  89      59.999 117.304  29.478  1.00  0.00           O
ATOM   5503  C32 POPEl  89      62.049 117.634  30.798  1.00  0.00           C
ATOM   5506  C23 POPEl  89      58.719 121.164  30.068  1.00  0.00           C
ATOM   5509  C24 POPEl  89      58.739 122.055  31.318  1.00  0.00           C
ATOM   5512  C25 POPEl  89      58.249 121.264  32.538  1.00  0.00           C
ATOM   5515  C26 POPEl  89      57.919 122.064  33.798  1.00  0.00           C
ATOM   5518  C27 POPEl  89      57.509 121.104  34.938  1.00  0.00           C
ATOM   5521  C28 POPEl  89      56.639 121.704  36.048  1.00  0.00           C
ATOM   5524  C29 POPEl  89      57.410 122.594  36.988  1.00  0.00           C
ATOM   5526 0C21 POPEl  89      57.849 122.255  38.208  1.00  0.00           C
ATOM   5528 1C21 POPEl  89      57.669 120.924  38.898  1.00  0.00           C
ATOM   5531 2C21 POPEl  89      57.919 121.005  40.428  1.00  0.00           C
ATOM   5534 3C21 POPEl  89      59.369 121.344  40.788  1.00  0.00           C
ATOM   5537 4C21 POPEl  89      59.479 122.225  42.048  1.00  0.00           C
ATOM   5540 5C21 POPEl  89      60.889 122.804  42.308  1.00  0.00           C
ATOM   5543 6C21 POPEl  89      61.429 123.634  41.148  1.00  0.00           C
ATOM   5546 7C21 POPEl  89      62.499 124.655  41.568  1.00  0.00           C
ATOM   5549 8C21 POPEl  89      63.069 125.444  40.388  1.00  0.00           C
ATOM   5553  C33 POPEl  89      61.440 118.654  31.768  1.00  0.00           C
ATOM   5556  C34 POPEl  89      62.550 119.564  32.288  1.00  0.00           C
ATOM   5559  C35 POPEl  89      62.099 120.594  33.328  1.00  0.00           C
ATOM   5562  C36 POPEl  89      61.559 119.954  34.598  1.00  0.00           C
ATOM   5565  C37 POPEl  89      62.099 120.644  35.838  1.00  0.00           C
ATOM   5568  C38 POPEl  89      61.300 120.234  37.068  1.00  0.00           C
ATOM   5571  C39 POPEl  89      62.069 120.506  38.358  1.00  0.00           C
ATOM   5574 0C31 POPEl  89      62.459 119.214  39.078  1.00  0.00           C
ATOM   5577 1C31 POPEl  89      63.099 119.534  40.428  1.00  0.00           C
ATOM   5580 2C31 POPEl  89      63.440 118.274  41.228  1.00  0.00           C
ATOM   5583 3C31 POPEl  89      63.789 118.594  42.678  1.00  0.00           C
ATOM   5586 4C31 POPEl  89      64.919 119.624  42.848  1.00  0.00           C
ATOM   5589 5C31 POPEl  89      65.330 119.755  44.318  1.00  0.00           C
ATOM   5592 6C31 POPEl  89      65.919 121.115  44.678  1.00  0.00           C
ATOM   5596  NH3 POPEm  90     129.268  92.354  61.248  1.00  0.00           N
ATOM   5600  C12 POPEm  90     129.348  93.274  62.458  1.00  0.00           C
ATOM   5603  C11 POPEm  90     129.158  94.764  62.108  1.00  0.00           C
ATOM   5606  P   POPEm  90     129.149  96.945  63.628  1.00  0.00           P
ATOM   5607  O13 POPEm  90     128.479  97.325  64.908  1.00  0.00           O
ATOM   5608  O14 POPEm  90     130.619  97.055  63.588  1.00  0.00           O
ATOM   5609  O11 POPEm  90     128.488  97.745  62.428  1.00  0.00           O
ATOM   5610  O12 POPEm  90     128.788  95.454  63.288  1.00  0.00           O
ATOM   5611  C1  POPEm  90     129.158  98.125  61.208  1.00  0.00           C
ATOM   5614  C2  POPEm  90     128.169  98.044  59.998  1.00  0.00           C
ATOM   5616  O21 POPEm  90     128.748  98.384  58.718  1.00  0.00           O
ATOM   5617  C21 POPEm  90     129.399  97.395  58.128  1.00  0.00           C
ATOM   5618  O22 POPEm  90     130.278  96.714  58.618  1.00  0.00           O
ATOM   5619  C22 POPEm  90     128.649  97.055  56.828  1.00  0.00           C
ATOM   5622  C3  POPEm  90     126.920  98.984  60.168  1.00  0.00           C
ATOM   5625  O31 POPEm  90     126.049  98.995  59.008  1.00  0.00           O
ATOM   5626  C31 POPEm  90     125.299  97.904  58.858  1.00  0.00           C
ATOM   5627  O32 POPEm  90     125.199  96.994  59.668  1.00  0.00           O
ATOM   5628  C32 POPEm  90     124.609  97.895  57.498  1.00  0.00           C
ATOM   5631  C23 POPEm  90     129.488  96.744  55.558  1.00  0.00           C
ATOM   5634  C24 POPEm  90     128.608  96.864  54.298  1.00  0.00           C
ATOM   5637  C25 POPEm  90     129.229  96.444  52.958  1.00  0.00           C
ATOM   5640  C26 POPEm  90     129.098  94.935  52.678  1.00  0.00           C
ATOM   5643  C27 POPEm  90     129.498  94.534  51.238  1.00  0.00           C
ATOM   5646  C28 POPEm  90     128.518  93.604  50.488  1.00  0.00           C
ATOM   5649  C29 POPEm  90     127.239  94.285  50.108  1.00  0.00           C
ATOM   5651 0C21 POPEm  90     126.619  94.204  48.908  1.00  0.00           C
ATOM   5653 1C21 POPEm  90     127.029  93.344  47.738  1.00  0.00           C
ATOM   5656 2C21 POPEm  90     125.839  92.824  46.908  1.00  0.00           C
ATOM   5659 3C21 POPEm  90     124.729  92.144  47.728  1.00  0.00           C
ATOM   5662 4C21 POPEm  90     123.719  91.414  46.838  1.00  0.00           C
ATOM   5665 5C21 POPEm  90     122.429  91.045  47.578  1.00  0.00           C
ATOM   5668 6C21 POPEm  90     121.519  90.124  46.748  1.00  0.00           C
ATOM   5671 7C21 POPEm  90     120.109  89.994  47.338  1.00  0.00           C
ATOM   5674 8C21 POPEm  90     119.189  89.046  46.568  1.00  0.00           C
ATOM   5678  C33 POPEm  90     124.919  96.564  56.768  1.00  0.00           C
ATOM   5681  C34 POPEm  90     123.809  96.075  55.838  1.00  0.00           C
ATOM   5684  C35 POPEm  90     123.919  94.555  55.638  1.00  0.00           C
ATOM   5687  C36 POPEm  90     123.499  94.095  54.238  1.00  0.00           C
ATOM   5690  C37 POPEm  90     123.260  92.575  54.188  1.00  0.00           C
ATOM   5693  C38 POPEm  90     123.539  91.994  52.808  1.00  0.00           C
ATOM   5696  C39 POPEm  90     124.859  91.204  52.768  1.00  0.00           C
ATOM   5699 0C31 POPEm  90     125.269  90.874  51.338  1.00  0.00           C
ATOM   5702 1C31 POPEm  90     126.510  89.975  51.248  1.00  0.00           C
ATOM   5705 2C31 POPEm  90     127.039  89.935  49.808  1.00  0.00           C
ATOM   5708 3C31 POPEm  90     128.408  89.264  49.648  1.00  0.00           C
ATOM   5711 4C31 POPEm  90     129.059  89.644  48.308  1.00  0.00           C
ATOM   5714 5C31 POPEm  90     130.449  89.046  48.118  1.00  0.00           C
ATOM   5717 6C31 POPEm  90     131.128  89.494  46.828  1.00  0.00           C
ATOM   5721  NH3 POPEn  91     108.549  45.864  22.948  1.00  0.00           N
ATOM   5725  C12 POPEn  91     107.510  44.774  23.088  1.00  0.00           C
ATOM   5728  C11 POPEn  91     106.940  44.344  21.718  1.00  0.00           C
ATOM   5731  P   POPEn  91     105.889  41.974  21.208  1.00  0.00           P
ATOM   5732  O13 POPEn  91     104.779  41.864  20.228  1.00  0.00           O
ATOM   5733  O14 POPEn  91     107.249  41.694  20.718  1.00  0.00           O
ATOM   5734  O11 POPEn  91     105.459  41.054  22.448  1.00  0.00           O
ATOM   5735  O12 POPEn  91     105.859  43.404  21.868  1.00  0.00           O
ATOM   5736  C1  POPEn  91     106.260  40.884  23.638  1.00  0.00           C
ATOM   5739  C2  POPEn  91     105.629  41.504  24.938  1.00  0.00           C
ATOM   5741  O21 POPEn  91     105.869  40.774  26.148  1.00  0.00           O
ATOM   5742  C21 POPEn  91     107.069  40.404  26.558  1.00  0.00           C
ATOM   5743  O22 POPEn  91     108.089  40.354  25.898  1.00  0.00           O
ATOM   5744  C22 POPEn  91     106.940  40.074  28.048  1.00  0.00           C
ATOM   5747  C3  POPEn  91     104.090  41.674  24.808  1.00  0.00           C
ATOM   5750  O31 POPEn  91     103.450  42.394  25.888  1.00  0.00           O
ATOM   5751  C31 POPEn  91     102.980  41.684  26.918  1.00  0.00           C
ATOM   5752  O32 POPEn  91     102.980  40.474  27.008  1.00  0.00           O
ATOM   5753  C32 POPEn  91     102.340  42.644  27.928  1.00  0.00           C
ATOM   5756  C23 POPEn  91     108.240  39.684  28.788  1.00  0.00           C
ATOM   5759  C24 POPEn  91     107.989  39.294  30.248  1.00  0.00           C
ATOM   5762  C25 POPEn  91     109.199  39.474  31.198  1.00  0.00           C
ATOM   5765  C26 POPEn  91     110.389  38.534  30.948  1.00  0.00           C
ATOM   5768  C27 POPEn  91     111.219  38.234  32.218  1.00  0.00           C
ATOM   5771  C28 POPEn  91     110.839  36.924  32.938  1.00  0.00           C
ATOM   5774  C29 POPEn  91     109.410  36.894  33.408  1.00  0.00           C
ATOM   5776 0C21 POPEn  91     108.949  36.724  34.668  1.00  0.00           C
ATOM   5778 1C21 POPEn  91     109.779  36.514  35.908  1.00  0.00           C
ATOM   5781 2C21 POPEn  91     109.239  37.294  37.128  1.00  0.00           C
ATOM   5784 3C21 POPEn  91     107.819  36.864  37.528  1.00  0.00           C
ATOM   5787 4C21 POPEn  91     107.480  37.044  39.008  1.00  0.00           C
ATOM   5790 5C21 POPEn  91     107.320  38.504  39.458  1.00  0.00           C
ATOM   5793 6C21 POPEn  91     106.149  38.674  40.438  1.00  0.00           C
ATOM   5796 7C21 POPEn  91     106.059  40.054  41.088  1.00  0.00           C
ATOM   5799 8C21 POPEn  91     104.789  40.244  41.928  1.00  0.00           C
ATOM   5803  C33 POPEn  91     101.519  41.874  28.998  1.00  0.00           C
ATOM   5806  C34 POPEn  91     100.709  42.744  29.968  1.00  0.00           C
ATOM   5809  C35 POPEn  91     100.190  41.874  31.128  1.00  0.00           C
ATOM   5812  C36 POPEn  91      99.169  42.514  32.088  1.00  0.00           C
ATOM   5815  C37 POPEn  91      98.879  41.554  33.258  1.00  0.00           C
ATOM   5818  C38 POPEn  91      97.550  41.744  34.008  1.00  0.00           C
ATOM   5821  C39 POPEn  91      97.299  40.564  34.958  1.00  0.00           C
ATOM   5824 0C31 POPEn  91      95.880  40.484  35.558  1.00  0.00           C
ATOM   5827 1C31 POPEn  91      95.369  39.024  35.578  1.00  0.00           C
ATOM   5830 2C31 POPEn  91      94.279  38.724  36.618  1.00  0.00           C
ATOM   5833 3C31 POPEn  91      94.830  38.634  38.038  1.00  0.00           C
ATOM   5836 4C31 POPEn  91      94.080  37.644  38.928  1.00  0.00           C
ATOM   5839 5C31 POPEn  91      94.879  37.254  40.178  1.00  0.00           C
ATOM   5842 6C31 POPEn  91      94.309  36.044  40.908  1.00  0.00           C
ATOM   5846  NH3 POPEo  92      82.789  13.574  20.798  1.00  0.00           N
ATOM   5850  C12 POPEo  92      81.319  13.904  20.808  1.00  0.00           C
ATOM   5853  C11 POPEo  92      80.509  12.744  21.368  1.00  0.00           C
ATOM   5856  P   POPEo  92      78.219  11.584  21.018  1.00  0.00           P
ATOM   5857  O13 POPEo  92      77.779  11.514  19.618  1.00  0.00           O
ATOM   5858  O14 POPEo  92      79.019  10.444  21.538  1.00  0.00           O
ATOM   5859  O11 POPEo  92      77.079  11.894  22.078  1.00  0.00           O
ATOM   5860  O12 POPEo  92      79.109  12.904  21.118  1.00  0.00           O
ATOM   5861  C1  POPEo  92      77.550  12.164  23.418  1.00  0.00           C
ATOM   5864  C2  POPEo  92      76.399  12.294  24.458  1.00  0.00           C
ATOM   5866  O21 POPEo  92      77.050  12.554  25.718  1.00  0.00           O
ATOM   5867  C21 POPEo  92      76.279  12.964  26.728  1.00  0.00           C
ATOM   5868  O22 POPEo  92      75.080  13.084  26.718  1.00  0.00           O
ATOM   5869  C22 POPEo  92      77.179  13.354  27.918  1.00  0.00           C
ATOM   5872  C3  POPEo  92      75.539  10.984  24.388  1.00  0.00           C
ATOM   5875  O31 POPEo  92      74.559  10.814  25.428  1.00  0.00           O
ATOM   5876  C31 POPEo  92      74.899  10.014  26.428  1.00  0.00           C
ATOM   5877  O32 POPEo  92      75.929   9.364  26.488  1.00  0.00           O
ATOM   5878  C32 POPEo  92      73.870  10.094  27.548  1.00  0.00           C
ATOM   5881  C23 POPEo  92      76.409  13.224  29.258  1.00  0.00           C
ATOM   5884  C24 POPEo  92      76.999  14.054  30.408  1.00  0.00           C
ATOM   5887  C25 POPEo  92      75.999  14.104  31.578  1.00  0.00           C
ATOM   5890  C26 POPEo  92      76.440  14.974  32.758  1.00  0.00           C
ATOM   5893  C27 POPEo  92      75.279  15.194  33.738  1.00  0.00           C
ATOM   5896  C28 POPEo  92      75.719  15.834  35.068  1.00  0.00           C
ATOM   5899  C29 POPEo  92      75.859  14.814  36.168  1.00  0.00           C
ATOM   5901 0C21 POPEo  92      74.879  14.494  37.038  1.00  0.00           C
ATOM   5903 1C21 POPEo  92      73.499  15.094  37.028  1.00  0.00           C
ATOM   5906 2C21 POPEo  92      72.559  14.454  38.068  1.00  0.00           C
ATOM   5909 3C21 POPEo  92      72.859  14.894  39.508  1.00  0.00           C
ATOM   5912 4C21 POPEo  92      71.989  14.154  40.538  1.00  0.00           C
ATOM   5915 5C21 POPEo  92      72.139  14.714  41.948  1.00  0.00           C
ATOM   5918 6C21 POPEo  92      71.289  13.974  42.998  1.00  0.00           C
ATOM   5921 7C21 POPEo  92      71.289  14.674  44.358  1.00  0.00           C
ATOM   5924 8C21 POPEo  92      70.459  13.964  45.428  1.00  0.00           C
ATOM   5928  C33 POPEo  92      74.479   9.574  28.868  1.00  0.00           C
ATOM   5931  C34 POPEo  92      73.660   9.934  30.108  1.00  0.00           C
ATOM   5934  C35 POPEo  92      74.479   9.814  31.408  1.00  0.00           C
ATOM   5937  C36 POPEo  92      74.940   8.384  31.718  1.00  0.00           C
ATOM   5940  C37 POPEo  92      75.609   8.274  33.098  1.00  0.00           C
ATOM   5943  C38 POPEo  92      75.770   6.814  33.558  1.00  0.00           C
ATOM   5946  C39 POPEo  92      77.230   6.354  33.548  1.00  0.00           C
ATOM   5949 0C31 POPEo  92      77.969   6.714  34.838  1.00  0.00           C
ATOM   5952 1C31 POPEo  92      79.359   6.074  34.938  1.00  0.00           C
ATOM   5955 2C31 POPEo  92      79.989   6.274  36.328  1.00  0.00           C
ATOM   5958 3C31 POPEo  92      79.969   4.994  37.168  1.00  0.00           C
ATOM   5961 4C31 POPEo  92      80.349   5.244  38.638  1.00  0.00           C
ATOM   5964 5C31 POPEo  92      80.550   3.944  39.428  1.00  0.00           C
ATOM   5967 6C31 POPEo  92      80.679   4.144  40.948  1.00  0.00           C
ATOM   5971  NH3 POPEp  93       4.169  33.514  16.488  1.00  0.00           N
ATOM   5975  C12 POPEp  93       5.619  33.224  16.728  1.00  0.00           C
ATOM   5978  C11 POPEp  93       6.169  33.874  17.998  1.00  0.00           C
ATOM   5981  P   POPEp  93       8.579  34.094  18.958  1.00  0.00           P
ATOM   5982  O13 POPEp  93       9.869  33.954  18.238  1.00  0.00           O
ATOM   5983  O14 POPEp  93       8.059  35.454  19.208  1.00  0.00           O
ATOM   5984  O11 POPEp  93       8.779  33.384  20.358  1.00  0.00           O
ATOM   5985  O12 POPEp  93       7.459  33.294  18.218  1.00  0.00           O
ATOM   5986  C1  POPEp  93       9.119  34.244  21.468  1.00  0.00           C
ATOM   5989  C2  POPEp  93       9.419  33.394  22.728  1.00  0.00           C
ATOM   5991  O21 POPEp  93       9.179  34.114  23.958  1.00  0.00           O
ATOM   5992  C21 POPEp  93      10.049  35.024  24.338  1.00  0.00           C
ATOM   5993  O22 POPEp  93      10.949  35.484  23.658  1.00  0.00           O
ATOM   5994  C22 POPEp  93       9.759  35.344  25.808  1.00  0.00           C
ATOM   5997  C3  POPEp  93      10.809  32.714  22.648  1.00  0.00           C
ATOM   6000  O31 POPEp  93      11.039  31.864  23.798  1.00  0.00           O
ATOM   6001  C31 POPEp  93      12.029  32.164  24.608  1.00  0.00           C
ATOM   6002  O32 POPEp  93      12.799  33.104  24.508  1.00  0.00           O
ATOM   6003  C32 POPEp  93      12.169  31.074  25.658  1.00  0.00           C
ATOM   6006  C23 POPEp  93      10.919  36.054  26.548  1.00  0.00           C
ATOM   6009  C24 POPEp  93      10.559  36.554  27.958  1.00  0.00           C
ATOM   6012  C25 POPEp  93      10.329  35.444  28.998  1.00  0.00           C
ATOM   6015  C26 POPEp  93      10.659  35.884  30.438  1.00  0.00           C
ATOM   6018  C27 POPEp  93      10.439  34.774  31.468  1.00  0.00           C
ATOM   6021  C28 POPEp  93      11.079  35.024  32.858  1.00  0.00           C
ATOM   6024  C29 POPEp  93      10.359  36.004  33.758  1.00  0.00           C
ATOM   6026 0C21 POPEp  93      10.039  35.834  35.058  1.00  0.00           C
ATOM   6028 1C21 POPEp  93      10.349  34.614  35.898  1.00  0.00           C
ATOM   6031 2C21 POPEp  93      10.419  34.814  37.428  1.00  0.00           C
ATOM   6034 3C21 POPEp  93      11.529  35.774  37.908  1.00  0.00           C
ATOM   6037 4C21 POPEp  93      12.069  35.484  39.328  1.00  0.00           C
ATOM   6040 5C21 POPEp  93      12.889  36.634  39.958  1.00  0.00           C
ATOM   6043 6C21 POPEp  93      14.189  36.984  39.228  1.00  0.00           C
ATOM   6046 7C21 POPEp  93      14.879  38.274  39.728  1.00  0.00           C
ATOM   6049 8C21 POPEp  93      16.229  38.544  39.068  1.00  0.00           C
ATOM   6053  C33 POPEp  93      11.929  31.584  27.088  1.00  0.00           C
ATOM   6056  C34 POPEp  93      12.219  30.474  28.098  1.00  0.00           C
ATOM   6059  C35 POPEp  93      11.789  30.834  29.518  1.00  0.00           C
ATOM   6062  C36 POPEp  93      10.289  30.634  29.768  1.00  0.00           C
ATOM   6065  C37 POPEp  93       9.919  31.004  31.198  1.00  0.00           C
ATOM   6068  C38 POPEp  93       8.709  30.264  31.778  1.00  0.00           C
ATOM   6071  C39 POPEp  93       8.899  30.114  33.288  1.00  0.00           C
ATOM   6074 0C31 POPEp  93       7.679  29.574  34.018  1.00  0.00           C
ATOM   6077 1C31 POPEp  93       7.979  29.524  35.518  1.00  0.00           C
ATOM   6080 2C31 POPEp  93       6.799  28.984  36.318  1.00  0.00           C
ATOM   6083 3C31 POPEp  93       6.999  29.154  37.828  1.00  0.00           C
ATOM   6086 4C31 POPEp  93       6.869  30.614  38.288  1.00  0.00           C
ATOM   6089 5C31 POPEp  93       6.519  30.694  39.778  1.00  0.00           C
ATOM   6092 6C31 POPEp  93       6.019  32.054  40.228  1.00  0.00           C
ATOM   6096  NH3 POPEq  94      24.609 117.185  21.018  1.00  0.00           N
ATOM   6100  C12 POPEq  94      25.989 117.185  20.418  1.00  0.00           C
ATOM   6103  C11 POPEq  94      26.059 116.304  19.148  1.00  0.00           C
ATOM   6106  P   POPEq  94      28.559 115.525  19.028  1.00  0.00           P
ATOM   6107  O13 POPEq  94      28.219 114.095  19.098  1.00  0.00           O
ATOM   6108  O14 POPEq  94      29.789 115.835  18.278  1.00  0.00           O
ATOM   6109  O11 POPEq  94      28.789 116.045  20.488  1.00  0.00           O
ATOM   6110  O12 POPEq  94      27.339 116.384  18.518  1.00  0.00           O
ATOM   6111  C1  POPEq  94      29.889 115.485  21.208  1.00  0.00           C
ATOM   6114  C2  POPEq  94      30.309 116.404  22.408  1.00  0.00           C
ATOM   6116  O21 POPEq  94      31.209 115.794  23.348  1.00  0.00           O
ATOM   6117  C21 POPEq  94      31.619 114.574  23.108  1.00  0.00           C
ATOM   6118  O22 POPEq  94      32.289 114.186  22.168  1.00  0.00           O
ATOM   6119  C22 POPEq  94      30.729 113.654  23.958  1.00  0.00           C
ATOM   6122  C3  POPEq  94      29.049 116.884  23.178  1.00  0.00           C
ATOM   6125  O31 POPEq  94      29.309 117.204  24.568  1.00  0.00           O
ATOM   6126  C31 POPEq  94      29.769 118.445  24.748  1.00  0.00           C
ATOM   6127  O32 POPEq  94      29.779 119.305  23.898  1.00  0.00           O
ATOM   6128  C32 POPEq  94      30.159 118.634  26.218  1.00  0.00           C
ATOM   6131  C23 POPEq  94      31.129 113.564  25.448  1.00  0.00           C
ATOM   6134  C24 POPEq  94      30.719 114.795  26.278  1.00  0.00           C
ATOM   6137  C25 POPEq  94      30.909 114.524  27.768  1.00  0.00           C
ATOM   6140  C26 POPEq  94      30.379 115.634  28.688  1.00  0.00           C
ATOM   6143  C27 POPEq  94      30.399 115.154  30.148  1.00  0.00           C
ATOM   6146  C28 POPEq  94      29.919 116.194  31.178  1.00  0.00           C
ATOM   6149  C29 POPEq  94      31.049 116.624  32.068  1.00  0.00           C
ATOM   6151 0C21 POPEq  94      31.099 116.584  33.418  1.00  0.00           C
ATOM   6153 1C21 POPEq  94      30.019 116.164  34.388  1.00  0.00           C
ATOM   6156 2C21 POPEq  94      29.609 117.335  35.298  1.00  0.00           C
ATOM   6159 3C21 POPEq  94      30.719 117.845  36.248  1.00  0.00           C
ATOM   6162 4C21 POPEq  94      30.299 119.095  37.028  1.00  0.00           C
ATOM   6165 5C21 POPEq  94      30.209 118.884  38.538  1.00  0.00           C
ATOM   6168 6C21 POPEq  94      31.529 119.014  39.318  1.00  0.00           C
ATOM   6171 7C21 POPEq  94      31.269 119.174  40.818  1.00  0.00           C
ATOM   6174 8C21 POPEq  94      32.539 119.324  41.658  1.00  0.00           C
ATOM   6178  C33 POPEq  94      30.889 119.984  26.518  1.00  0.00           C
ATOM   6181  C34 POPEq  94      31.719 120.014  27.818  1.00  0.00           C
ATOM   6184  C35 POPEq  94      30.889 120.075  29.108  1.00  0.00           C
ATOM   6187  C36 POPEq  94      31.719 120.174  30.408  1.00  0.00           C
ATOM   6190  C37 POPEq  94      30.819 120.506  31.618  1.00  0.00           C
ATOM   6193  C38 POPEq  94      31.409 120.285  33.018  1.00  0.00           C
ATOM   6196  C39 POPEq  94      32.769 120.945  33.308  1.00  0.00           C
ATOM   6199 0C31 POPEq  94      33.119 120.814  34.798  1.00  0.00           C
ATOM   6202 1C31 POPEq  94      34.529 121.285  35.168  1.00  0.00           C
ATOM   6205 2C31 POPEq  94      34.879 120.994  36.628  1.00  0.00           C
ATOM   6208 3C31 POPEq  94      36.369 121.215  36.938  1.00  0.00           C
ATOM   6211 4C31 POPEq  94      36.799 120.684  38.308  1.00  0.00           C
ATOM   6214 5C31 POPEq  94      38.309 120.784  38.528  1.00  0.00           C
ATOM   6217 6C31 POPEq  94      38.759 120.084  39.808  1.00  0.00           C
ATOM   6221  NH3 POPEr  95       9.509   3.024  20.888  1.00  0.00           N
ATOM   6225  C12 POPEr  95      11.019   3.104  20.828  1.00  0.00           C
ATOM   6228  C11 POPEr  95      11.449   4.204  19.848  1.00  0.00           C
ATOM   6231  P   POPEr  95      13.539   5.734  19.748  1.00  0.00           P
ATOM   6232  O13 POPEr  95      14.979   5.644  19.428  1.00  0.00           O
ATOM   6233  O14 POPEr  95      12.759   6.614  18.838  1.00  0.00           O
ATOM   6234  O11 POPEr  95      13.219   6.234  21.238  1.00  0.00           O
ATOM   6235  O12 POPEr  95      12.869   4.284  19.738  1.00  0.00           O
ATOM   6236  C1  POPEr  95      13.729   5.604  22.418  1.00  0.00           C
ATOM   6239  C2  POPEr  95      12.969   5.924  23.758  1.00  0.00           C
ATOM   6241  O21 POPEr  95      12.469   4.674  24.278  1.00  0.00           O
ATOM   6242  C21 POPEr  95      12.759   4.494  25.568  1.00  0.00           C
ATOM   6243  O22 POPEr  95      12.179   5.014  26.498  1.00  0.00           O
ATOM   6244  C22 POPEr  95      14.029   3.654  25.708  1.00  0.00           C
ATOM   6247  C3  POPEr  95      11.799   6.954  23.658  1.00  0.00           C
ATOM   6250  O31 POPEr  95      10.979   7.084  24.858  1.00  0.00           O
ATOM   6251  C31 POPEr  95      11.479   7.904  25.788  1.00  0.00           C
ATOM   6252  O32 POPEr  95      12.579   8.414  25.738  1.00  0.00           O
ATOM   6253  C32 POPEr  95      10.459   8.194  26.898  1.00  0.00           C
ATOM   6256  C23 POPEr  95      14.289   3.274  27.178  1.00  0.00           C
ATOM   6259  C24 POPEr  95      15.709   2.754  27.438  1.00  0.00           C
ATOM   6262  C25 POPEr  95      15.819   2.264  28.888  1.00  0.00           C
ATOM   6265  C26 POPEr  95      15.549   0.774  29.098  1.00  0.00           C
ATOM   6268  C27 POPEr  95      15.769   0.374  30.558  1.00  0.00           C
ATOM   6271  C28 POPEr  95      16.019  -1.126  30.728  1.00  0.00           C
ATOM   6274  C29 POPEr  95      16.089  -1.456  32.188  1.00  0.00           C
ATOM   6276 0C21 POPEr  95      17.109  -2.036  32.838  1.00  0.00           C
ATOM   6278 1C21 POPEr  95      18.419  -2.495  32.248  1.00  0.00           C
ATOM   6281 2C21 POPEr  95      19.439  -2.765  33.368  1.00  0.00           C
ATOM   6284 3C21 POPEr  95      19.139  -4.055  34.158  1.00  0.00           C
ATOM   6287 4C21 POPEr  95      19.649  -3.995  35.598  1.00  0.00           C
ATOM   6290 5C21 POPEr  95      19.339  -5.285  36.378  1.00  0.00           C
ATOM   6293 6C21 POPEr  95      19.679  -5.155  37.868  1.00  0.00           C
ATOM   6296 7C21 POPEr  95      19.479  -6.455  38.648  1.00  0.00           C
ATOM   6299 8C21 POPEr  95      19.689  -6.265  40.158  1.00  0.00           C
ATOM   6303  C33 POPEr  95      11.099   8.184  28.318  1.00  0.00           C
ATOM   6306  C34 POPEr  95      10.189   8.764  29.418  1.00  0.00           C
ATOM   6309  C35 POPEr  95      10.749   8.704  30.858  1.00  0.00           C
ATOM   6312  C36 POPEr  95      12.229   9.144  30.918  1.00  0.00           C
ATOM   6315  C37 POPEr  95      12.819   9.414  32.318  1.00  0.00           C
ATOM   6318  C38 POPEr  95      14.079  10.284  32.158  1.00  0.00           C
ATOM   6321  C39 POPEr  95      15.219  10.104  33.178  1.00  0.00           C
ATOM   6324 0C31 POPEr  95      16.579  10.074  32.438  1.00  0.00           C
ATOM   6327 1C31 POPEr  95      17.779  10.564  33.258  1.00  0.00           C
ATOM   6330 2C31 POPEr  95      18.999  10.894  32.388  1.00  0.00           C
ATOM   6333 3C31 POPEr  95      19.399   9.774  31.398  1.00  0.00           C
ATOM   6336 4C31 POPEr  95      20.869   9.854  30.988  1.00  0.00           C
ATOM   6339 5C31 POPEr  95      21.259   8.804  29.938  1.00  0.00           C
ATOM   6342 6C31 POPEr  95      22.769   8.754  29.668  1.00  0.00           C
ATOM   6346  NH3 POPEs  96      13.249   6.584  65.178  1.00  0.00           N
ATOM   6350  C12 POPEs  96      12.019   6.514  64.308  1.00  0.00           C
ATOM   6353  C11 POPEs  96      10.839   7.334  64.868  1.00  0.00           C
ATOM   6356  P   POPEs  96       8.569   6.074  64.378  1.00  0.00           P
ATOM   6357  O13 POPEs  96       7.239   6.704  64.268  1.00  0.00           O
ATOM   6358  O14 POPEs  96       8.919   5.374  65.628  1.00  0.00           O
ATOM   6359  O11 POPEs  96       8.789   5.114  63.138  1.00  0.00           O
ATOM   6360  O12 POPEs  96       9.659   7.174  64.078  1.00  0.00           O
ATOM   6361  C1  POPEs  96       8.159   5.424  61.888  1.00  0.00           C
ATOM   6364  C2  POPEs  96       8.949   6.484  61.068  1.00  0.00           C
ATOM   6366  O21 POPEs  96       8.429   6.444  59.728  1.00  0.00           O
ATOM   6367  C21 POPEs  96       8.219   7.604  59.138  1.00  0.00           C
ATOM   6368  O22 POPEs  96       8.389   8.704  59.638  1.00  0.00           O
ATOM   6369  C22 POPEs  96       7.529   7.344  57.798  1.00  0.00           C
ATOM   6372  C3  POPEs  96      10.459   6.134  61.038  1.00  0.00           C
ATOM   6375  O31 POPEs  96      11.269   7.224  60.558  1.00  0.00           O
ATOM   6376  C31 POPEs  96      11.699   7.144  59.308  1.00  0.00           C
ATOM   6377  O32 POPEs  96      11.539   6.214  58.548  1.00  0.00           O
ATOM   6378  C32 POPEs  96      12.399   8.454  58.938  1.00  0.00           C
ATOM   6381  C23 POPEs  96       8.289   7.844  56.548  1.00  0.00           C
ATOM   6384  C24 POPEs  96       7.449   7.504  55.308  1.00  0.00           C
ATOM   6387  C25 POPEs  96       8.059   7.854  53.948  1.00  0.00           C
ATOM   6390  C26 POPEs  96       7.079   7.434  52.838  1.00  0.00           C
ATOM   6393  C27 POPEs  96       7.529   7.754  51.398  1.00  0.00           C
ATOM   6396  C28 POPEs  96       6.449   7.374  50.358  1.00  0.00           C
ATOM   6399  C29 POPEs  96       6.249   5.884  50.268  1.00  0.00           C
ATOM   6401 0C21 POPEs  96       5.769   5.194  49.228  1.00  0.00           C
ATOM   6403 1C21 POPEs  96       5.239   5.774  47.928  1.00  0.00           C
ATOM   6406 2C21 POPEs  96       4.379   4.734  47.188  1.00  0.00           C
ATOM   6409 3C21 POPEs  96       5.209   3.594  46.568  1.00  0.00           C
ATOM   6412 4C21 POPEs  96       4.509   2.224  46.508  1.00  0.00           C
ATOM   6415 5C21 POPEs  96       5.469   1.104  46.958  1.00  0.00           C
ATOM   6418 6C21 POPEs  96       4.869  -0.306  46.968  1.00  0.00           C
ATOM   6421 7C21 POPEs  96       5.779  -1.296  47.708  1.00  0.00           C
ATOM   6424 8C21 POPEs  96       5.279  -2.735  47.718  1.00  0.00           C
ATOM   6428  C33 POPEs  96      11.429   9.364  58.138  1.00  0.00           C
ATOM   6431  C34 POPEs  96      11.959  10.784  57.898  1.00  0.00           C
ATOM   6434  C35 POPEs  96      12.789  10.934  56.628  1.00  0.00           C
ATOM   6437  C36 POPEs  96      14.279  10.734  56.888  1.00  0.00           C
ATOM   6440  C37 POPEs  96      15.109  10.774  55.608  1.00  0.00           C
ATOM   6443  C38 POPEs  96      16.599  10.884  55.908  1.00  0.00           C
ATOM   6446  C39 POPEs  96      17.379  11.324  54.668  1.00  0.00           C
ATOM   6449 0C31 POPEs  96      17.819  10.184  53.738  1.00  0.00           C
ATOM   6452 1C31 POPEs  96      17.559  10.534  52.258  1.00  0.00           C
ATOM   6455 2C31 POPEs  96      18.059   9.494  51.248  1.00  0.00           C
ATOM   6458 3C31 POPEs  96      17.659   8.054  51.558  1.00  0.00           C
ATOM   6461 4C31 POPEs  96      17.779   7.104  50.348  1.00  0.00           C
ATOM   6464 5C31 POPEs  96      17.469   5.644  50.708  1.00  0.00           C
ATOM   6467 6C31 POPEs  96      17.519   4.704  49.508  1.00  0.00           C
ATOM   6471  NH3 POPEt  97      48.549  15.014  17.208  1.00  0.00           N
ATOM   6475  C12 POPEt  97      47.509  14.334  18.058  1.00  0.00           C
ATOM   6478  C11 POPEt  97      46.319  13.784  17.248  1.00  0.00           C
ATOM   6481  P   POPEt  97      45.029  12.254  18.918  1.00  0.00           P
ATOM   6482  O13 POPEt  97      46.259  11.474  18.708  1.00  0.00           O
ATOM   6483  O14 POPEt  97      43.719  11.624  18.688  1.00  0.00           O
ATOM   6484  O11 POPEt  97      44.989  12.774  20.418  1.00  0.00           O
ATOM   6485  O12 POPEt  97      45.149  13.604  18.068  1.00  0.00           O
ATOM   6486  C1  POPEt  97      45.669  13.994  20.708  1.00  0.00           C
ATOM   6489  C2  POPEt  97      45.469  14.444  22.168  1.00  0.00           C
ATOM   6491  O21 POPEt  97      46.749  14.704  22.778  1.00  0.00           O
ATOM   6492  C21 POPEt  97      46.799  15.824  23.498  1.00  0.00           C
ATOM   6493  O22 POPEt  97      45.929  16.664  23.538  1.00  0.00           O
ATOM   6494  C22 POPEt  97      48.089  15.824  24.318  1.00  0.00           C
ATOM   6497  C3  POPEt  97      44.739  13.384  23.008  1.00  0.00           C
ATOM   6500  O31 POPEt  97      44.309  14.024  24.208  1.00  0.00           O
ATOM   6501  C31 POPEt  97      44.609  13.454  25.348  1.00  0.00           C
ATOM   6502  O32 POPEt  97      44.980  12.304  25.518  1.00  0.00           O
ATOM   6503  C32 POPEt  97      44.439  14.524  26.418  1.00  0.00           C
ATOM   6506  C23 POPEt  97      47.999  14.914  25.568  1.00  0.00           C
ATOM   6509  C24 POPEt  97      49.379  14.424  26.018  1.00  0.00           C
ATOM   6512  C25 POPEt  97      49.359  13.224  26.978  1.00  0.00           C
ATOM   6515  C26 POPEt  97      49.920  13.454  28.388  1.00  0.00           C
ATOM   6518  C27 POPEt  97      49.119  12.724  29.468  1.00  0.00           C
ATOM   6521  C28 POPEt  97      49.850  12.654  30.828  1.00  0.00           C
ATOM   6524  C29 POPEt  97      50.609  11.364  30.988  1.00  0.00           C
ATOM   6526 0C21 POPEt  97      51.049  10.814  32.128  1.00  0.00           C
ATOM   6528 1C21 POPEt  97      50.929  11.384  33.518  1.00  0.00           C
ATOM   6531 2C21 POPEt  97      50.529  10.334  34.578  1.00  0.00           C
ATOM   6534 3C21 POPEt  97      50.519  10.924  35.998  1.00  0.00           C
ATOM   6537 4C21 POPEt  97      49.939   9.974  37.058  1.00  0.00           C
ATOM   6540 5C21 POPEt  97      49.599  10.724  38.358  1.00  0.00           C
ATOM   6543 6C21 POPEt  97      48.870   9.864  39.398  1.00  0.00           C
ATOM   6546 7C21 POPEt  97      48.419  10.694  40.618  1.00  0.00           C
ATOM   6549 8C21 POPEt  97      47.799   9.874  41.748  1.00  0.00           C
ATOM   6553  C33 POPEt  97      44.629  14.014  27.848  1.00  0.00           C
ATOM   6556  C34 POPEt  97      45.179  15.154  28.698  1.00  0.00           C
ATOM   6559  C35 POPEt  97      45.029  14.914  30.198  1.00  0.00           C
ATOM   6562  C36 POPEt  97      46.209  15.504  30.948  1.00  0.00           C
ATOM   6565  C37 POPEt  97      46.039  15.414  32.468  1.00  0.00           C
ATOM   6568  C38 POPEt  97      47.319  15.884  33.148  1.00  0.00           C
ATOM   6571  C39 POPEt  97      47.239  15.874  34.668  1.00  0.00           C
ATOM   6574 0C31 POPEt  97      48.530  16.424  35.278  1.00  0.00           C
ATOM   6577 1C31 POPEt  97      48.439  16.434  36.808  1.00  0.00           C
ATOM   6580 2C31 POPEt  97      49.769  16.744  37.488  1.00  0.00           C
ATOM   6583 3C31 POPEt  97      49.649  16.554  38.998  1.00  0.00           C
ATOM   6586 4C31 POPEt  97      50.909  16.994  39.748  1.00  0.00           C
ATOM   6589 5C31 POPEt  97      50.669  17.014  41.248  1.00  0.00           C
ATOM   6592 6C31 POPEt  97      51.889  17.474  42.048  1.00  0.00           C
ATOM   6596  NH3 POPEu  98      92.959  10.494  18.578  1.00  0.00           N
ATOM   6600  C12 POPEu  98      92.550   9.774  19.828  1.00  0.00           C
ATOM   6603  C11 POPEu  98      91.129   9.254  19.668  1.00  0.00           C
ATOM   6606  P   POPEu  98      89.420   7.874  21.058  1.00  0.00           P
ATOM   6607  O13 POPEu  98      88.629   9.024  21.508  1.00  0.00           O
ATOM   6608  O14 POPEu  98      88.909   7.124  19.878  1.00  0.00           O
ATOM   6609  O11 POPEu  98      89.659   6.854  22.258  1.00  0.00           O
ATOM   6610  O12 POPEu  98      90.880   8.384  20.758  1.00  0.00           O
ATOM   6611  C1  POPEu  98      89.639   7.324  23.608  1.00  0.00           C
ATOM   6614  C2  POPEu  98      88.499   6.644  24.398  1.00  0.00           C
ATOM   6616  O21 POPEu  98      88.170   7.384  25.588  1.00  0.00           O
ATOM   6617  C21 POPEu  98      88.919   7.214  26.648  1.00  0.00           C
ATOM   6618  O22 POPEu  98      89.949   6.554  26.738  1.00  0.00           O
ATOM   6619  C22 POPEu  98      88.229   7.814  27.868  1.00  0.00           C
ATOM   6622  C3  POPEu  98      88.789   5.134  24.648  1.00  0.00           C
ATOM   6625  O31 POPEu  98      87.889   4.604  25.638  1.00  0.00           O
ATOM   6626  C31 POPEu  98      88.380   3.694  26.458  1.00  0.00           C
ATOM   6627  O32 POPEu  98      89.449   3.124  26.328  1.00  0.00           O
ATOM   6628  C32 POPEu  98      87.359   3.514  27.608  1.00  0.00           C
ATOM   6631  C23 POPEu  98      89.010   7.534  29.178  1.00  0.00           C
ATOM   6634  C24 POPEu  98      88.120   7.634  30.428  1.00  0.00           C
ATOM   6637  C25 POPEu  98      88.909   7.624  31.738  1.00  0.00           C
ATOM   6640  C26 POPEu  98      89.580   8.964  32.068  1.00  0.00           C
ATOM   6643  C27 POPEu  98      90.260   8.964  33.438  1.00  0.00           C
ATOM   6646  C28 POPEu  98      90.940  10.304  33.798  1.00  0.00           C
ATOM   6649  C29 POPEu  98      91.580  10.244  35.168  1.00  0.00           C
ATOM   6651 0C21 POPEu  98      91.199  10.884  36.288  1.00  0.00           C
ATOM   6653 1C21 POPEu  98      90.010  11.794  36.458  1.00  0.00           C
ATOM   6656 2C21 POPEu  98      89.119  11.434  37.668  1.00  0.00           C
ATOM   6659 3C21 POPEu  98      89.630  11.954  39.028  1.00  0.00           C
ATOM   6662 4C21 POPEu  98      88.629  11.644  40.158  1.00  0.00           C
ATOM   6665 5C21 POPEu  98      88.959  12.334  41.498  1.00  0.00           C
ATOM   6668 6C21 POPEu  98      88.149  13.624  41.728  1.00  0.00           C
ATOM   6671 7C21 POPEu  98      88.399  14.254  43.108  1.00  0.00           C
ATOM   6674 8C21 POPEu  98      87.460  15.414  43.418  1.00  0.00           C
ATOM   6678  C33 POPEu  98      87.569   2.244  28.458  1.00  0.00           C
ATOM   6681  C34 POPEu  98      86.829   2.254  29.808  1.00  0.00           C
ATOM   6684  C35 POPEu  98      87.629   1.484  30.878  1.00  0.00           C
ATOM   6687  C36 POPEu  98      86.929   1.224  32.218  1.00  0.00           C
ATOM   6690  C37 POPEu  98      87.939   0.684  33.248  1.00  0.00           C
ATOM   6693  C38 POPEu  98      87.379   0.484  34.668  1.00  0.00           C
ATOM   6696  C39 POPEu  98      88.240   1.194  35.738  1.00  0.00           C
ATOM   6699 0C31 POPEu  98      87.760   0.994  37.188  1.00  0.00           C
ATOM   6702 1C31 POPEu  98      88.619   1.784  38.188  1.00  0.00           C
ATOM   6705 2C31 POPEu  98      88.009   1.884  39.598  1.00  0.00           C
ATOM   6708 3C31 POPEu  98      87.259   3.194  39.868  1.00  0.00           C
ATOM   6711 4C31 POPEu  98      88.179   4.424  40.058  1.00  0.00           C
ATOM   6714 5C31 POPEu  98      87.389   5.724  40.268  1.00  0.00           C
ATOM   6717 6C31 POPEu  98      88.279   6.954  40.458  1.00  0.00           C
ATOM   6721  NH3 POPEv  99      52.199  23.724  61.878  1.00  0.00           N
ATOM   6725  C12 POPEv  99      53.639  24.044  62.178  1.00  0.00           C
ATOM   6728  C11 POPEv  99      53.879  25.544  62.398  1.00  0.00           C
ATOM   6731  P   POPEv  99      56.079  26.834  61.788  1.00  0.00           P
ATOM   6732  O13 POPEv  99      55.249  28.054  61.768  1.00  0.00           O
ATOM   6733  O14 POPEv  99      57.420  26.924  62.408  1.00  0.00           O
ATOM   6734  O11 POPEv  99      56.160  26.074  60.398  1.00  0.00           O
ATOM   6735  O12 POPEv  99      55.279  25.744  62.598  1.00  0.00           O
ATOM   6736  C1  POPEv  99      55.369  26.424  59.248  1.00  0.00           C
ATOM   6739  C2  POPEv  99      55.739  25.484  58.048  1.00  0.00           C
ATOM   6741  O21 POPEv  99      55.299  26.054  56.798  1.00  0.00           O
ATOM   6742  C21 POPEv  99      54.159  25.784  56.218  1.00  0.00           C
ATOM   6743  O22 POPEv  99      53.299  25.004  56.608  1.00  0.00           O
ATOM   6744  C22 POPEv  99      54.149  26.524  54.868  1.00  0.00           C
ATOM   6747  C3  POPEv  99      55.339  24.004  58.398  1.00  0.00           C
ATOM   6750  O31 POPEv  99      54.989  23.114  57.318  1.00  0.00           O
ATOM   6751  C31 POPEv  99      55.849  22.954  56.338  1.00  0.00           C
ATOM   6752  O32 POPEv  99      57.049  23.144  56.398  1.00  0.00           O
ATOM   6753  C32 POPEv  99      55.029  22.594  55.088  1.00  0.00           C
ATOM   6756  C23 POPEv  99      53.149  26.084  53.778  1.00  0.00           C
ATOM   6759  C24 POPEv  99      53.299  27.024  52.568  1.00  0.00           C
ATOM   6762  C25 POPEv  99      52.329  26.744  51.428  1.00  0.00           C
ATOM   6765  C26 POPEv  99      52.839  25.814  50.308  1.00  0.00           C
ATOM   6768  C27 POPEv  99      51.789  25.764  49.188  1.00  0.00           C
ATOM   6771  C28 POPEv  99      51.979  24.734  48.068  1.00  0.00           C
ATOM   6774  C29 POPEv  99      50.729  24.724  47.218  1.00  0.00           C
ATOM   6776 0C21 POPEv  99      50.479  23.984  46.118  1.00  0.00           C
ATOM   6778 1C21 POPEv  99      51.379  22.954  45.488  1.00  0.00           C
ATOM   6781 2C21 POPEv  99      50.629  21.674  45.038  1.00  0.00           C
ATOM   6784 3C21 POPEv  99      49.709  21.064  46.098  1.00  0.00           C
ATOM   6787 4C21 POPEv  99      49.049  19.734  45.688  1.00  0.00           C
ATOM   6790 5C21 POPEv  99      48.129  19.184  46.798  1.00  0.00           C
ATOM   6793 6C21 POPEv  99      47.309  17.954  46.378  1.00  0.00           C
ATOM   6796 7C21 POPEv  99      46.409  17.454  47.518  1.00  0.00           C
ATOM   6799 8C21 POPEv  99      45.519  16.264  47.128  1.00  0.00           C
ATOM   6803  C33 POPEv  99      55.849  22.574  53.778  1.00  0.00           C
ATOM   6806  C34 POPEv  99      55.109  23.284  52.628  1.00  0.00           C
ATOM   6809  C35 POPEv  99      55.529  22.784  51.248  1.00  0.00           C
ATOM   6812  C36 POPEv  99      54.789  21.494  50.858  1.00  0.00           C
ATOM   6815  C37 POPEv  99      53.689  21.724  49.818  1.00  0.00           C
ATOM   6818  C38 POPEv  99      52.879  20.454  49.518  1.00  0.00           C
ATOM   6821  C39 POPEv  99      52.719  20.194  48.018  1.00  0.00           C
ATOM   6824 0C31 POPEv  99      53.870  19.364  47.448  1.00  0.00           C
ATOM   6827 1C31 POPEv  99      53.769  19.134  45.928  1.00  0.00           C
ATOM   6830 2C31 POPEv  99      54.869  18.194  45.438  1.00  0.00           C
ATOM   6833 3C31 POPEv  99      54.759  17.794  43.968  1.00  0.00           C
ATOM   6836 4C31 POPEv  99      55.959  16.964  43.488  1.00  0.00           C
ATOM   6839 5C31 POPEv  99      55.839  16.524  42.018  1.00  0.00           C
ATOM   6842 6C31 POPEv  99      57.019  15.674  41.548  1.00  0.00           C
ATOM   6846  NH3 POPEw 100      90.279 130.063  63.078  1.00  0.00           N
ATOM   6850  C12 POPEw 100      91.020 128.844  63.558  1.00  0.00           C
ATOM   6853  C11 POPEw 100      92.510 128.883  63.188  1.00  0.00           C
ATOM   6856  P   POPEw 100      94.029 126.756  63.378  1.00  0.00           P
ATOM   6857  O13 POPEw 100      95.069 127.263  62.458  1.00  0.00           O
ATOM   6858  O14 POPEw 100      94.449 125.774  64.418  1.00  0.00           O
ATOM   6859  O11 POPEw 100      92.880 126.075  62.518  1.00  0.00           O
ATOM   6860  O12 POPEw 100      93.249 127.993  64.028  1.00  0.00           O
ATOM   6861  C1  POPEw 100      93.310 125.204  61.458  1.00  0.00           C
ATOM   6864  C2  POPEw 100      92.159 124.904  60.468  1.00  0.00           C
ATOM   6866  O21 POPEw 100      92.600 124.165  59.318  1.00  0.00           O
ATOM   6867  C21 POPEw 100      92.529 122.854  59.388  1.00  0.00           C
ATOM   6868  O22 POPEw 100      92.529 122.195  60.418  1.00  0.00           O
ATOM   6869  C22 POPEw 100      92.279 122.374  57.958  1.00  0.00           C
ATOM   6872  C3  POPEw 100      91.609 126.215  59.898  1.00  0.00           C
ATOM   6875  O31 POPEw 100      90.489 125.964  59.008  1.00  0.00           O
ATOM   6876  C31 POPEw 100      90.749 125.945  57.708  1.00  0.00           C
ATOM   6877  O32 POPEw 100      91.709 126.474  57.178  1.00  0.00           O
ATOM   6878  C32 POPEw 100      89.680 125.134  56.978  1.00  0.00           C
ATOM   6881  C23 POPEw 100      92.460 120.874  57.708  1.00  0.00           C
ATOM   6884  C24 POPEw 100      91.819 120.474  56.368  1.00  0.00           C
ATOM   6887  C25 POPEw 100      92.589 119.364  55.648  1.00  0.00           C
ATOM   6890  C26 POPEw 100      92.709 118.064  56.458  1.00  0.00           C
ATOM   6893  C27 POPEw 100      93.819 117.185  55.868  1.00  0.00           C
ATOM   6896  C28 POPEw 100      93.779 115.714  56.318  1.00  0.00           C
ATOM   6899  C29 POPEw 100      93.830 115.485  57.808  1.00  0.00           C
ATOM   6901 0C21 POPEw 100      94.830 114.895  58.498  1.00  0.00           C
ATOM   6903 1C21 POPEw 100      96.160 114.424  57.988  1.00  0.00           C
ATOM   6906 2C21 POPEw 100      96.519 113.006  58.468  1.00  0.00           C
ATOM   6909 3C21 POPEw 100      97.919 112.605  57.988  1.00  0.00           C
ATOM   6912 4C21 POPEw 100      97.969 111.244  57.288  1.00  0.00           C
ATOM   6915 5C21 POPEw 100      98.649 110.145  58.108  1.00  0.00           C
ATOM   6918 6C21 POPEw 100      98.580 108.804  57.388  1.00  0.00           C
ATOM   6921 7C21 POPEw 100      99.019 107.605  58.228  1.00  0.00           C
ATOM   6924 8C21 POPEw 100      98.739 106.274  57.518  1.00  0.00           C
ATOM   6928  C33 POPEw 100      90.149 124.854  55.538  1.00  0.00           C
ATOM   6931  C34 POPEw 100      89.160 124.135  54.618  1.00  0.00           C
ATOM   6934  C35 POPEw 100      89.899 123.844  53.308  1.00  0.00           C
ATOM   6937  C36 POPEw 100      89.080 123.464  52.068  1.00  0.00           C
ATOM   6940  C37 POPEw 100      89.960 123.624  50.818  1.00  0.00           C
ATOM   6943  C38 POPEw 100      89.379 123.064  49.518  1.00  0.00           C
ATOM   6946  C39 POPEw 100      90.289 121.984  48.908  1.00  0.00           C
ATOM   6949 0C31 POPEw 100      89.709 121.404  47.608  1.00  0.00           C
ATOM   6952 1C31 POPEw 100      90.499 120.204  47.058  1.00  0.00           C
ATOM   6955 2C31 POPEw 100      89.599 119.314  46.198  1.00  0.00           C
ATOM   6958 3C31 POPEw 100      90.340 118.195  45.448  1.00  0.00           C
ATOM   6961 4C31 POPEw 100      90.839 118.615  44.058  1.00  0.00           C
ATOM   6964 5C31 POPEw 100      91.149 117.414  43.148  1.00  0.00           C
ATOM   6967 6C31 POPEw 100      91.429 117.804  41.698  1.00  0.00           C
ATOM   6971  NH3 POPEx 101      90.810  69.674  64.288  1.00  0.00           N
ATOM   6975  C12 POPEx 101      91.059  68.194  64.368  1.00  0.00           C
ATOM   6978  C11 POPEx 101      90.779  67.584  65.738  1.00  0.00           C
ATOM   6981  P   POPEx 101      90.369  64.994  66.068  1.00  0.00           P
ATOM   6982  O13 POPEx 101      90.889  64.364  67.308  1.00  0.00           O
ATOM   6983  O14 POPEx 101      88.969  65.474  66.008  1.00  0.00           O
ATOM   6984  O11 POPEx 101      90.609  64.074  64.778  1.00  0.00           O
ATOM   6985  O12 POPEx 101      91.239  66.244  65.688  1.00  0.00           O
ATOM   6986  C1  POPEx 101      90.219  64.704  63.538  1.00  0.00           C
ATOM   6989  C2  POPEx 101      90.039  63.704  62.378  1.00  0.00           C
ATOM   6991  O21 POPEx 101      88.899  64.124  61.588  1.00  0.00           O
ATOM   6992  C21 POPEx 101      89.069  65.204  60.838  1.00  0.00           C
ATOM   6993  O22 POPEx 101      88.590  66.304  61.088  1.00  0.00           O
ATOM   6994  C22 POPEx 101      89.989  64.874  59.648  1.00  0.00           C
ATOM   6997  C3  POPEx 101      89.799  62.254  62.878  1.00  0.00           C
ATOM   7000  O31 POPEx 101      89.969  61.304  61.818  1.00  0.00           O
ATOM   7001  C31 POPEx 101      88.909  61.074  61.048  1.00  0.00           C
ATOM   7002  O32 POPEx 101      87.789  61.534  61.208  1.00  0.00           O
ATOM   7003  C32 POPEx 101      89.370  60.214  59.868  1.00  0.00           C
ATOM   7006  C23 POPEx 101      89.429  65.255  58.258  1.00  0.00           C
ATOM   7009  C24 POPEx 101      90.550  65.564  57.258  1.00  0.00           C
ATOM   7012  C25 POPEx 101      90.539  64.724  55.968  1.00  0.00           C
ATOM   7015  C26 POPEx 101      91.490  65.344  54.938  1.00  0.00           C
ATOM   7018  C27 POPEx 101      91.519  64.664  53.568  1.00  0.00           C
ATOM   7021  C28 POPEx 101      92.569  65.334  52.668  1.00  0.00           C
ATOM   7024  C29 POPEx 101      92.609  64.754  51.278  1.00  0.00           C
ATOM   7026 0C21 POPEx 101      93.399  65.204  50.278  1.00  0.00           C
ATOM   7028 1C21 POPEx 101      94.429  66.294  50.398  1.00  0.00           C
ATOM   7031 2C21 POPEx 101      95.529  66.134  49.338  1.00  0.00           C
ATOM   7034 3C21 POPEx 101      96.730  67.084  49.518  1.00  0.00           C
ATOM   7037 4C21 POPEx 101      97.749  66.924  48.388  1.00  0.00           C
ATOM   7040 5C21 POPEx 101      99.119  67.554  48.648  1.00  0.00           C
ATOM   7043 6C21 POPEx 101      99.669  68.344  47.458  1.00  0.00           C
ATOM   7046 7C21 POPEx 101     101.149  68.734  47.618  1.00  0.00           C
ATOM   7049 8C21 POPEx 101     101.699  69.535  46.438  1.00  0.00           C
ATOM   7053  C33 POPEx 101      88.919  60.784  58.498  1.00  0.00           C
ATOM   7056  C34 POPEx 101      89.199  59.834  57.338  1.00  0.00           C
ATOM   7059  C35 POPEx 101      90.639  59.804  56.778  1.00  0.00           C
ATOM   7062  C36 POPEx 101      90.660  59.004  55.468  1.00  0.00           C
ATOM   7065  C37 POPEx 101      92.039  58.774  54.838  1.00  0.00           C
ATOM   7068  C38 POPEx 101      91.899  58.134  53.448  1.00  0.00           C
ATOM   7071  C39 POPEx 101      91.849  59.144  52.288  1.00  0.00           C
ATOM   7074 0C31 POPEx 101      93.229  59.464  51.698  1.00  0.00           C
ATOM   7077 1C31 POPEx 101      93.739  60.884  51.968  1.00  0.00           C
ATOM   7080 2C31 POPEx 101      95.219  60.984  51.568  1.00  0.00           C
ATOM   7083 3C31 POPEx 101      95.810  62.394  51.628  1.00  0.00           C
ATOM   7086 4C31 POPEx 101      97.299  62.354  51.288  1.00  0.00           C
ATOM   7089 5C31 POPEx 101      98.009  63.704  51.438  1.00  0.00           C
ATOM   7092 6C31 POPEx 101      99.490  63.624  51.068  1.00  0.00           C
ATOM   7096  NH3 POPEy 102      78.270  38.314  68.078  1.00  0.00           N
ATOM   7100  C12 POPEy 102      77.809  39.654  67.608  1.00  0.00           C
ATOM   7103  C11 POPEy 102      77.190  39.494  66.238  1.00  0.00           C
ATOM   7106  P   POPEy 102      75.800  40.704  64.468  1.00  0.00           P
ATOM   7107  O13 POPEy 102      74.839  39.574  64.508  1.00  0.00           O
ATOM   7108  O14 POPEy 102      75.299  42.054  64.158  1.00  0.00           O
ATOM   7109  O11 POPEy 102      76.910  40.294  63.408  1.00  0.00           O
ATOM   7110  O12 POPEy 102      76.649  40.734  65.808  1.00  0.00           O
ATOM   7111  C1  POPEy 102      76.690  40.684  62.038  1.00  0.00           C
ATOM   7114  C2  POPEy 102      77.620  39.904  61.068  1.00  0.00           C
ATOM   7116  O21 POPEy 102      77.459  40.374  59.718  1.00  0.00           O
ATOM   7117  C21 POPEy 102      78.329  41.294  59.338  1.00  0.00           C
ATOM   7118  O22 POPEy 102      78.969  42.024  60.078  1.00  0.00           O
ATOM   7119  C22 POPEy 102      78.469  41.224  57.808  1.00  0.00           C
ATOM   7122  C3  POPEy 102      77.309  38.374  61.078  1.00  0.00           C
ATOM   7125  O31 POPEy 102      78.309  37.614  60.388  1.00  0.00           O
ATOM   7126  C31 POPEy 102      78.419  37.664  59.048  1.00  0.00           C
ATOM   7127  O32 POPEy 102      79.490  37.764  58.478  1.00  0.00           O
ATOM   7128  C32 POPEy 102      77.059  37.574  58.338  1.00  0.00           C
ATOM   7131  C23 POPEy 102      79.799  41.764  57.218  1.00  0.00           C
ATOM   7134  C24 POPEy 102      80.609  40.724  56.398  1.00  0.00           C
ATOM   7137  C25 POPEy 102      79.980  40.364  55.048  1.00  0.00           C
ATOM   7140  C26 POPEy 102      80.819  39.374  54.228  1.00  0.00           C
ATOM   7143  C27 POPEy 102      80.169  39.094  52.858  1.00  0.00           C
ATOM   7146  C28 POPEy 102      80.839  37.984  52.018  1.00  0.00           C
ATOM   7149  C29 POPEy 102      82.159  38.384  51.418  1.00  0.00           C
ATOM   7151 0C21 POPEy 102      83.069  37.554  50.888  1.00  0.00           C
ATOM   7153 1C21 POPEy 102      82.989  36.044  50.818  1.00  0.00           C
ATOM   7156 2C21 POPEy 102      82.889  35.454  49.398  1.00  0.00           C
ATOM   7159 3C21 POPEy 102      81.469  35.544  48.828  1.00  0.00           C
ATOM   7162 4C21 POPEy 102      81.129  34.454  47.808  1.00  0.00           C
ATOM   7165 5C21 POPEy 102      81.809  34.614  46.438  1.00  0.00           C
ATOM   7168 6C21 POPEy 102      80.969  33.984  45.308  1.00  0.00           C
ATOM   7171 7C21 POPEy 102      81.699  33.954  43.958  1.00  0.00           C
ATOM   7174 8C21 POPEy 102      80.789  33.624  42.768  1.00  0.00           C
ATOM   7178  C33 POPEy 102      77.169  37.394  56.798  1.00  0.00           C
ATOM   7181  C34 POPEy 102      76.349  36.204  56.268  1.00  0.00           C
ATOM   7184  C35 POPEy 102      75.980  36.324  54.778  1.00  0.00           C
ATOM   7187  C36 POPEy 102      77.199  36.554  53.868  1.00  0.00           C
ATOM   7190  C37 POPEy 102      77.059  35.984  52.448  1.00  0.00           C
ATOM   7193  C38 POPEy 102      76.969  37.024  51.318  1.00  0.00           C
ATOM   7196  C39 POPEy 102      75.549  37.184  50.758  1.00  0.00           C
ATOM   7199 0C31 POPEy 102      75.099  36.024  49.868  1.00  0.00           C
ATOM   7202 1C31 POPEy 102      73.580  35.984  49.678  1.00  0.00           C
ATOM   7205 2C31 POPEy 102      73.139  35.094  48.498  1.00  0.00           C
ATOM   7208 3C31 POPEy 102      73.200  35.864  47.168  1.00  0.00           C
ATOM   7211 4C31 POPEy 102      71.969  36.744  46.928  1.00  0.00           C
ATOM   7214 5C31 POPEy 102      72.269  37.954  46.038  1.00  0.00           C
ATOM   7217 6C31 POPEy 102      71.039  38.824  45.748  1.00  0.00           C
ATOM   7221  NH3 POPEz 103      28.819  23.194  63.388  1.00  0.00           N
ATOM   7225  C12 POPEz 103      28.809  21.674  63.458  1.00  0.00           C
ATOM   7228  C11 POPEz 103      27.439  21.104  63.918  1.00  0.00           C
ATOM   7231  P   POPEz 103      26.469  18.684  63.488  1.00  0.00           P
ATOM   7232  O13 POPEz 103      26.899  17.264  63.558  1.00  0.00           O
ATOM   7233  O14 POPEz 103      25.159  18.984  64.098  1.00  0.00           O
ATOM   7234  O11 POPEz 103      26.459  19.064  61.958  1.00  0.00           O
ATOM   7235  O12 POPEz 103      27.529  19.684  64.118  1.00  0.00           O
ATOM   7236  C1  POPEz 103      25.479  19.774  61.248  1.00  0.00           C
ATOM   7239  C2  POPEz 103      25.159  19.044  59.918  1.00  0.00           C
ATOM   7241  O21 POPEz 103      24.099  19.744  59.228  1.00  0.00           O
ATOM   7242  C21 POPEz 103      24.199  19.724  57.908  1.00  0.00           C
ATOM   7243  O22 POPEz 103      25.229  19.524  57.288  1.00  0.00           O
ATOM   7244  C22 POPEz 103      22.829  19.984  57.298  1.00  0.00           C
ATOM   7247  C3  POPEz 103      24.719  17.574  60.148  1.00  0.00           C
ATOM   7250  O31 POPEz 103      24.419  16.894  58.908  1.00  0.00           O
ATOM   7251  C31 POPEz 103      25.439  16.294  58.278  1.00  0.00           C
ATOM   7252  O32 POPEz 103      26.569  16.234  58.708  1.00  0.00           O
ATOM   7253  C32 POPEz 103      24.889  15.594  57.048  1.00  0.00           C
ATOM   7256  C23 POPEz 103      22.799  20.234  55.768  1.00  0.00           C
ATOM   7259  C24 POPEz 103      21.359  20.154  55.238  1.00  0.00           C
ATOM   7262  C25 POPEz 103      21.229  20.294  53.708  1.00  0.00           C
ATOM   7265  C26 POPEz 103      21.079  21.744  53.198  1.00  0.00           C
ATOM   7268  C27 POPEz 103      20.849  21.794  51.678  1.00  0.00           C
ATOM   7271  C28 POPEz 103      20.519  23.204  51.138  1.00  0.00           C
ATOM   7274  C29 POPEz 103      20.329  23.204  49.628  1.00  0.00           C
ATOM   7276 0C21 POPEz 103      20.379  24.284  48.818  1.00  0.00           C
ATOM   7278 1C21 POPEz 103      20.569  25.714  49.278  1.00  0.00           C
ATOM   7281 2C21 POPEz 103      19.949  26.784  48.348  1.00  0.00           C
ATOM   7284 3C21 POPEz 103      20.849  27.214  47.178  1.00  0.00           C
ATOM   7287 4C21 POPEz 103      20.589  28.644  46.668  1.00  0.00           C
ATOM   7290 5C21 POPEz 103      19.229  28.824  45.978  1.00  0.00           C
ATOM   7293 6C21 POPEz 103      19.089  30.194  45.308  1.00  0.00           C
ATOM   7296 7C21 POPEz 103      17.789  30.344  44.508  1.00  0.00           C
ATOM   7299 8C21 POPEz 103      17.759  31.664  43.738  1.00  0.00           C
ATOM   7303  C33 POPEz 103      25.789  15.594  55.798  1.00  0.00           C
ATOM   7306  C34 POPEz 103      25.009  14.844  54.718  1.00  0.00           C
ATOM   7309  C35 POPEz 103      25.699  14.624  53.378  1.00  0.00           C
ATOM   7312  C36 POPEz 103      24.639  14.124  52.388  1.00  0.00           C
ATOM   7315  C37 POPEz 103      25.169  13.854  50.978  1.00  0.00           C
ATOM   7318  C38 POPEz 103      24.059  13.624  49.948  1.00  0.00           C
ATOM   7321  C39 POPEz 103      22.949  12.684  50.428  1.00  0.00           C
ATOM   7324 0C31 POPEz 103      21.959  12.314  49.318  1.00  0.00           C
ATOM   7327 1C31 POPEz 103      20.859  11.354  49.788  1.00  0.00           C
ATOM   7330 2C31 POPEz 103      19.889  10.974  48.658  1.00  0.00           C
ATOM   7333 3C31 POPEz 103      18.719  11.954  48.518  1.00  0.00           C
ATOM   7336 4C31 POPEz 103      17.709  11.494  47.468  1.00  0.00           C
ATOM   7339 5C31 POPEz 103      16.449  12.364  47.428  1.00  0.00           C
ATOM   7342 6C31 POPEz 103      15.439  11.924  46.368  1.00  0.00           C
ATOM   7346  NH3 POPE0 104     104.259 125.124  23.938  1.00  0.00           N
ATOM   7350  C12 POPE0 104     102.789 124.895  23.718  1.00  0.00           C
ATOM   7353  C11 POPE0 104     102.550 123.445  23.258  1.00  0.00           C
ATOM   7356  P   POPE0 104     100.069 122.484  23.218  1.00  0.00           P
ATOM   7357  O13 POPE0 104      98.859 123.204  22.748  1.00  0.00           O
ATOM   7358  O14 POPE0 104     100.179 121.054  22.888  1.00  0.00           O
ATOM   7359  O11 POPE0 104     100.129 122.624  24.798  1.00  0.00           O
ATOM   7360  O12 POPE0 104     101.279 123.335  22.658  1.00  0.00           O
ATOM   7361  C1  POPE0 104      99.090 121.924  25.528  1.00  0.00           C
ATOM   7364  C2  POPE0 104      98.330 122.874  26.478  1.00  0.00           C
ATOM   7366  O21 POPE0 104      97.130 122.225  26.948  1.00  0.00           O
ATOM   7367  C21 POPE0 104      97.219 121.635  28.128  1.00  0.00           C
ATOM   7368  O22 POPE0 104      98.249 121.495  28.758  1.00  0.00           O
ATOM   7369  C22 POPE0 104      95.830 121.304  28.668  1.00  0.00           C
ATOM   7372  C3  POPE0 104      97.949 124.244  25.828  1.00  0.00           C
ATOM   7375  O31 POPE0 104      97.010 124.935  26.688  1.00  0.00           O
ATOM   7376  C31 POPE0 104      97.589 125.366  27.798  1.00  0.00           C
ATOM   7377  O32 POPE0 104      98.789 125.525  27.948  1.00  0.00           O
ATOM   7378  C32 POPE0 104      96.569 125.424  28.918  1.00  0.00           C
ATOM   7381  C23 POPE0 104      95.899 120.814  30.128  1.00  0.00           C
ATOM   7384  C24 POPE0 104      94.510 120.765  30.758  1.00  0.00           C
ATOM   7387  C25 POPE0 104      94.490 120.314  32.238  1.00  0.00           C
ATOM   7390  C26 POPE0 104      93.839 121.365  33.158  1.00  0.00           C
ATOM   7393  C27 POPE0 104      94.010 121.054  34.648  1.00  0.00           C
ATOM   7396  C28 POPE0 104      93.609 122.204  35.588  1.00  0.00           C
ATOM   7399  C29 POPE0 104      92.159 122.234  36.038  1.00  0.00           C
ATOM   7401 0C21 POPE0 104      91.719 121.894  37.268  1.00  0.00           C
ATOM   7403 1C21 POPE0 104      92.589 121.334  38.368  1.00  0.00           C
ATOM   7406 2C21 POPE0 104      93.310 122.374  39.238  1.00  0.00           C
ATOM   7409 3C21 POPE0 104      92.489 122.936  40.408  1.00  0.00           C
ATOM   7412 4C21 POPE0 104      93.419 123.484  41.508  1.00  0.00           C
ATOM   7415 5C21 POPE0 104      92.699 123.984  42.768  1.00  0.00           C
ATOM   7418 6C21 POPE0 104      92.419 125.494  42.738  1.00  0.00           C
ATOM   7421 7C21 POPE0 104      91.949 126.014  44.108  1.00  0.00           C
ATOM   7424 8C21 POPE0 104      91.859 127.543  44.158  1.00  0.00           C
ATOM   7428  C33 POPE0 104      97.050 124.504  30.068  1.00  0.00           C
ATOM   7431  C34 POPE0 104      97.620 125.255  31.268  1.00  0.00           C
ATOM   7434  C35 POPE0 104      96.499 125.824  32.158  1.00  0.00           C
ATOM   7437  C36 POPE0 104      96.969 126.075  33.588  1.00  0.00           C
ATOM   7440  C37 POPE0 104      95.800 126.424  34.498  1.00  0.00           C
ATOM   7443  C38 POPE0 104      96.169 126.424  35.988  1.00  0.00           C
ATOM   7446  C39 POPE0 104      96.590 127.794  36.528  1.00  0.00           C
ATOM   7449 0C31 POPE0 104      96.619 127.783  38.068  1.00  0.00           C
ATOM   7452 1C31 POPE0 104      97.050 129.113  38.698  1.00  0.00           C
ATOM   7455 2C31 POPE0 104      96.679 129.223  40.188  1.00  0.00           C
ATOM   7458 3C31 POPE0 104      97.109 127.993  41.018  1.00  0.00           C
ATOM   7461 4C31 POPE0 104      96.829 128.154  42.518  1.00  0.00           C
ATOM   7464 5C31 POPE0 104      97.050 126.866  43.318  1.00  0.00           C
ATOM   7467 6C31 POPE0 104      96.849 127.055  44.818  1.00  0.00           C
ATOM   7471  NH3 POPE1 105     112.349 130.684  24.888  1.00  0.00           N
ATOM   7475  C12 POPE1 105     113.289 130.674  23.718  1.00  0.00           C
ATOM   7478  C11 POPE1 105     114.300 129.534  23.918  1.00  0.00           C
ATOM   7481  P   POPE1 105     115.760 128.193  22.238  1.00  0.00           P
ATOM   7482  O13 POPE1 105     114.619 127.693  21.438  1.00  0.00           O
ATOM   7483  O14 POPE1 105     117.029 128.464  21.518  1.00  0.00           O
ATOM   7484  O11 POPE1 105     116.020 127.263  23.508  1.00  0.00           O
ATOM   7485  O12 POPE1 105     115.289 129.553  22.878  1.00  0.00           O
ATOM   7486  C1  POPE1 105     116.910 127.683  24.548  1.00  0.00           C
ATOM   7489  C2  POPE1 105     116.660 126.884  25.858  1.00  0.00           C
ATOM   7491  O21 POPE1 105     116.859 127.693  27.028  1.00  0.00           O
ATOM   7492  C21 POPE1 105     118.099 128.023  27.338  1.00  0.00           C
ATOM   7493  O22 POPE1 105     119.099 127.843  26.668  1.00  0.00           O
ATOM   7494  C22 POPE1 105     118.050 128.685  28.708  1.00  0.00           C
ATOM   7497  C3  POPE1 105     117.460 125.544  25.918  1.00  0.00           C
ATOM   7500  O31 POPE1 105     117.239 124.904  27.188  1.00  0.00           O
ATOM   7501  C31 POPE1 105     118.310 124.685  27.938  1.00  0.00           C
ATOM   7502  O32 POPE1 105     119.469 124.674  27.558  1.00  0.00           O
ATOM   7503  C32 POPE1 105     117.830 124.574  29.388  1.00  0.00           C
ATOM   7506  C23 POPE1 105     119.440 128.844  29.348  1.00  0.00           C
ATOM   7509  C24 POPE1 105     119.359 129.874  30.468  1.00  0.00           C
ATOM   7512  C25 POPE1 105     120.699 130.193  31.148  1.00  0.00           C
ATOM   7515  C26 POPE1 105     121.189 129.113  32.128  1.00  0.00           C
ATOM   7518  C27 POPE1 105     120.550 129.214  33.518  1.00  0.00           C
ATOM   7521  C28 POPE1 105     121.429 128.613  34.648  1.00  0.00           C
ATOM   7524  C29 POPE1 105     122.699 129.404  34.858  1.00  0.00           C
ATOM   7526 0C21 POPE1 105     122.989 130.233  35.888  1.00  0.00           C
ATOM   7528 1C21 POPE1 105     122.119 130.534  37.088  1.00  0.00           C
ATOM   7531 2C21 POPE1 105     122.919 130.563  38.408  1.00  0.00           C
ATOM   7534 3C21 POPE1 105     123.629 131.913  38.638  1.00  0.00           C
ATOM   7537 4C21 POPE1 105     124.399 132.003  39.958  1.00  0.00           C
ATOM   7540 5C21 POPE1 105     124.010 133.253  40.758  1.00  0.00           C
ATOM   7543 6C21 POPE1 105     124.910 133.523  41.978  1.00  0.00           C
ATOM   7546 7C21 POPE1 105     124.459 134.753  42.768  1.00  0.00           C
ATOM   7549 8C21 POPE1 105     125.410 135.154  43.908  1.00  0.00           C
ATOM   7553  C33 POPE1 105     118.929 124.244  30.438  1.00  0.00           C
ATOM   7556  C34 POPE1 105     118.310 124.005  31.828  1.00  0.00           C
ATOM   7559  C35 POPE1 105     119.169 123.165  32.788  1.00  0.00           C
ATOM   7562  C36 POPE1 105     120.319 123.895  33.488  1.00  0.00           C
ATOM   7565  C37 POPE1 105     120.789 123.125  34.738  1.00  0.00           C
ATOM   7568  C38 POPE1 105     121.870 123.844  35.558  1.00  0.00           C
ATOM   7571  C39 POPE1 105     123.300 123.494  35.098  1.00  0.00           C
ATOM   7574 0C31 POPE1 105     124.049 122.524  36.028  1.00  0.00           C
ATOM   7577 1C31 POPE1 105     125.469 122.234  35.508  1.00  0.00           C
ATOM   7580 2C31 POPE1 105     126.609 122.724  36.418  1.00  0.00           C
ATOM   7583 3C31 POPE1 105     127.060 121.714  37.478  1.00  0.00           C
ATOM   7586 4C31 POPE1 105     126.249 121.724  38.788  1.00  0.00           C
ATOM   7589 5C31 POPE1 105     126.999 120.994  39.918  1.00  0.00           C
ATOM   7592 6C31 POPE1 105     126.269 121.024  41.258  1.00  0.00           C
ATOM   7596  NH3 POPE2 106     123.979  79.186  66.368  1.00  0.00           N
ATOM   7600  C12 POPE2 106     123.710  77.714  66.508  1.00  0.00           C
ATOM   7603  C11 POPE2 106     122.239  77.414  66.278  1.00  0.00           C
ATOM   7606  P   POPE2 106     120.800  75.334  65.648  1.00  0.00           P
ATOM   7607  O13 POPE2 106     120.100  74.715  66.788  1.00  0.00           O
ATOM   7608  O14 POPE2 106     120.100  76.394  64.868  1.00  0.00           O
ATOM   7609  O11 POPE2 106     121.409  74.234  64.678  1.00  0.00           O
ATOM   7610  O12 POPE2 106     122.109  76.004  66.228  1.00  0.00           O
ATOM   7611  C1  POPE2 106     120.789  73.914  63.438  1.00  0.00           C
ATOM   7614  C2  POPE2 106     121.809  73.164  62.538  1.00  0.00           C
ATOM   7616  O21 POPE2 106     121.149  72.584  61.388  1.00  0.00           O
ATOM   7617  C21 POPE2 106     121.039  73.454  60.398  1.00  0.00           C
ATOM   7618  O22 POPE2 106     121.419  74.604  60.398  1.00  0.00           O
ATOM   7619  C22 POPE2 106     120.509  72.734  59.158  1.00  0.00           C
ATOM   7622  C3  POPE2 106     122.550  72.044  63.328  1.00  0.00           C
ATOM   7625  O31 POPE2 106     122.620  70.774  62.668  1.00  0.00           O
ATOM   7626  C31 POPE2 106     123.499  70.424  61.728  1.00  0.00           C
ATOM   7627  O32 POPE2 106     123.679  69.264  61.398  1.00  0.00           O
ATOM   7628  C32 POPE2 106     124.249  71.574  61.058  1.00  0.00           C
ATOM   7631  C23 POPE2 106     120.399  73.634  57.908  1.00  0.00           C
ATOM   7634  C24 POPE2 106     120.109  72.755  56.688  1.00  0.00           C
ATOM   7637  C25 POPE2 106     119.550  73.454  55.438  1.00  0.00           C
ATOM   7640  C26 POPE2 106     118.559  72.484  54.778  1.00  0.00           C
ATOM   7643  C27 POPE2 106     118.409  72.484  53.258  1.00  0.00           C
ATOM   7646  C28 POPE2 106     117.880  71.094  52.838  1.00  0.00           C
ATOM   7649  C29 POPE2 106     117.559  70.914  51.388  1.00  0.00           C
ATOM   7651 0C21 POPE2 106     117.580  69.744  50.728  1.00  0.00           C
ATOM   7653 1C21 POPE2 106     117.929  68.394  51.328  1.00  0.00           C
ATOM   7656 2C21 POPE2 106     118.099  67.294  50.258  1.00  0.00           C
ATOM   7659 3C21 POPE2 106     119.479  67.344  49.578  1.00  0.00           C
ATOM   7662 4C21 POPE2 106     119.589  66.484  48.308  1.00  0.00           C
ATOM   7665 5C21 POPE2 106     119.469  64.974  48.538  1.00  0.00           C
ATOM   7668 6C21 POPE2 106     119.749  64.174  47.258  1.00  0.00           C
ATOM   7671 7C21 POPE2 106     119.709  62.654  47.458  1.00  0.00           C
ATOM   7674 8C21 POPE2 106     120.059  61.864  46.198  1.00  0.00           C
ATOM   7678  C33 POPE2 106     125.159  71.044  59.928  1.00  0.00           C
ATOM   7681  C34 POPE2 106     125.499  72.094  58.848  1.00  0.00           C
ATOM   7684  C35 POPE2 106     124.329  72.374  57.898  1.00  0.00           C
ATOM   7687  C36 POPE2 106     124.669  73.474  56.868  1.00  0.00           C
ATOM   7690  C37 POPE2 106     123.760  73.394  55.638  1.00  0.00           C
ATOM   7693  C38 POPE2 106     124.239  74.264  54.468  1.00  0.00           C
ATOM   7696  C39 POPE2 106     123.289  74.164  53.258  1.00  0.00           C
ATOM   7699 0C31 POPE2 106     122.789  75.524  52.768  1.00  0.00           C
ATOM   7702 1C31 POPE2 106     121.749  75.404  51.638  1.00  0.00           C
ATOM   7705 2C31 POPE2 106     120.919  76.684  51.478  1.00  0.00           C
ATOM   7708 3C31 POPE2 106     120.899  77.285  50.058  1.00  0.00           C
ATOM   7711 4C31 POPE2 106     122.229  77.924  49.618  1.00  0.00           C
ATOM   7714 5C31 POPE2 106     122.029  78.844  48.418  1.00  0.00           C
ATOM   7717 6C31 POPE2 106     123.310  79.514  47.908  1.00  0.00           C
ATOM   7721  NH3 POPE3 107     104.130 102.834  67.508  1.00  0.00           N
ATOM   7725  C12 POPE3 107     103.160 101.686  67.488  1.00  0.00           C
ATOM   7728  C11 POPE3 107     101.730 102.164  67.328  1.00  0.00           C
ATOM   7731  P   POPE3 107      99.639 101.365  66.008  1.00  0.00           P
ATOM   7732  O13 POPE3 107      98.660 100.275  66.248  1.00  0.00           O
ATOM   7733  O14 POPE3 107      99.199 102.734  66.318  1.00  0.00           O
ATOM   7734  O11 POPE3 107     100.240 101.294  64.548  1.00  0.00           O
ATOM   7735  O12 POPE3 107     100.919 101.075  66.888  1.00  0.00           O
ATOM   7736  C1  POPE3 107     101.109 102.354  64.128  1.00  0.00           C
ATOM   7739  C2  POPE3 107     101.230 102.505  62.588  1.00  0.00           C
ATOM   7741  O21 POPE3 107     101.800 103.814  62.358  1.00  0.00           O
ATOM   7742  C21 POPE3 107     102.460 103.954  61.228  1.00  0.00           C
ATOM   7743  O22 POPE3 107     102.589 103.114  60.358  1.00  0.00           O
ATOM   7744  C22 POPE3 107     103.099 105.345  61.178  1.00  0.00           C
ATOM   7747  C3  POPE3 107      99.840 102.314  61.878  1.00  0.00           C
ATOM   7750  O31 POPE3 107      99.960 101.814  60.528  1.00  0.00           O
ATOM   7751  C31 POPE3 107      99.550 102.624  59.538  1.00  0.00           C
ATOM   7752  O32 POPE3 107      98.879 103.634  59.678  1.00  0.00           O
ATOM   7753  C32 POPE3 107     100.120 102.164  58.208  1.00  0.00           C
ATOM   7756  C23 POPE3 107     102.639 106.174  59.958  1.00  0.00           C
ATOM   7759  C24 POPE3 107     103.549 107.374  59.678  1.00  0.00           C
ATOM   7762  C25 POPE3 107     102.980 108.354  58.638  1.00  0.00           C
ATOM   7765  C26 POPE3 107     103.120 107.854  57.198  1.00  0.00           C
ATOM   7768  C27 POPE3 107     102.050 108.454  56.268  1.00  0.00           C
ATOM   7771  C28 POPE3 107     102.510 108.725  54.828  1.00  0.00           C
ATOM   7774  C29 POPE3 107     102.999 107.535  54.058  1.00  0.00           C
ATOM   7776 0C21 POPE3 107     102.299 106.805  53.178  1.00  0.00           C
ATOM   7778 1C21 POPE3 107     100.849 106.984  52.808  1.00  0.00           C
ATOM   7781 2C21 POPE3 107     100.459 106.395  51.438  1.00  0.00           C
ATOM   7784 3C21 POPE3 107     100.889 104.935  51.178  1.00  0.00           C
ATOM   7787 4C21 POPE3 107      99.809 104.116  50.458  1.00  0.00           C
ATOM   7790 5C21 POPE3 107     100.330 102.985  49.548  1.00  0.00           C
ATOM   7793 6C21 POPE3 107     100.670 103.464  48.128  1.00  0.00           C
ATOM   7796 7C21 POPE3 107     100.999 102.304  47.178  1.00  0.00           C
ATOM   7799 8C21 POPE3 107     101.269 102.755  45.738  1.00  0.00           C
ATOM   7803  C33 POPE3 107      99.099 102.174  57.038  1.00  0.00           C
ATOM   7806  C34 POPE3 107      99.779 101.724  55.738  1.00  0.00           C
ATOM   7809  C35 POPE3 107      98.870 101.794  54.508  1.00  0.00           C
ATOM   7812  C36 POPE3 107      97.949 100.564  54.338  1.00  0.00           C
ATOM   7815  C37 POPE3 107      98.330  99.725  53.108  1.00  0.00           C
ATOM   7818  C38 POPE3 107      97.279  98.674  52.728  1.00  0.00           C
ATOM   7821  C39 POPE3 107      97.219  97.475  53.678  1.00  0.00           C
ATOM   7824 0C31 POPE3 107      96.129  96.465  53.268  1.00  0.00           C
ATOM   7827 1C31 POPE3 107      96.199  95.145  54.038  1.00  0.00           C
ATOM   7830 2C31 POPE3 107      95.100  94.165  53.588  1.00  0.00           C
ATOM   7833 3C31 POPE3 107      93.809  94.256  54.428  1.00  0.00           C
ATOM   7836 4C31 POPE3 107      92.529  94.095  53.588  1.00  0.00           C
ATOM   7839 5C31 POPE3 107      91.289  93.844  54.458  1.00  0.00           C
ATOM   7842 6C31 POPE3 107      89.969  93.984  53.708  1.00  0.00           C
ATOM   7846  NH3 POPE4 108      72.849  42.864  62.048  1.00  0.00           N
ATOM   7850  C12 POPE4 108      71.869  43.364  61.008  1.00  0.00           C
ATOM   7853  C11 POPE4 108      72.499  44.524  60.198  1.00  0.00           C
ATOM   7856  P   POPE4 108      70.369  44.914  58.628  1.00  0.00           P
ATOM   7857  O13 POPE4 108      70.209  45.474  57.258  1.00  0.00           O
ATOM   7858  O14 POPE4 108      69.739  45.624  59.758  1.00  0.00           O
ATOM   7859  O11 POPE4 108      70.010  43.364  58.608  1.00  0.00           O
ATOM   7860  O12 POPE4 108      71.910  44.764  58.918  1.00  0.00           O
ATOM   7861  C1  POPE4 108      69.579  42.734  57.388  1.00  0.00           C
ATOM   7864  C2  POPE4 108      70.759  42.224  56.508  1.00  0.00           C
ATOM   7866  O21 POPE4 108      70.309  41.134  55.698  1.00  0.00           O
ATOM   7867  C21 POPE4 108      69.469  41.414  54.728  1.00  0.00           C
ATOM   7868  O22 POPE4 108      69.529  42.354  53.958  1.00  0.00           O
ATOM   7869  C22 POPE4 108      68.300  40.454  54.888  1.00  0.00           C
ATOM   7872  C3  POPE4 108      71.929  41.704  57.388  1.00  0.00           C
ATOM   7875  O31 POPE4 108      72.889  41.044  56.558  1.00  0.00           O
ATOM   7876  C31 POPE4 108      74.109  41.544  56.538  1.00  0.00           C
ATOM   7877  O32 POPE4 108      74.669  42.124  57.448  1.00  0.00           O
ATOM   7878  C32 POPE4 108      74.649  41.314  55.108  1.00  0.00           C
ATOM   7881  C23 POPE4 108      67.550  40.064  53.608  1.00  0.00           C
ATOM   7884  C24 POPE4 108      66.099  39.785  53.968  1.00  0.00           C
ATOM   7887  C25 POPE4 108      65.469  38.544  53.338  1.00  0.00           C
ATOM   7890  C26 POPE4 108      64.509  38.864  52.188  1.00  0.00           C
ATOM   7893  C27 POPE4 108      63.660  37.654  51.818  1.00  0.00           C
ATOM   7896  C28 POPE4 108      62.469  37.954  50.888  1.00  0.00           C
ATOM   7899  C29 POPE4 108      61.170  37.394  51.378  1.00  0.00           C
ATOM   7901 0C21 POPE4 108      59.989  37.544  50.748  1.00  0.00           C
ATOM   7903 1C21 POPE4 108      59.769  38.324  49.488  1.00  0.00           C
ATOM   7906 2C21 POPE4 108      59.209  37.484  48.318  1.00  0.00           C
ATOM   7909 3C21 POPE4 108      60.279  36.634  47.618  1.00  0.00           C
ATOM   7912 4C21 POPE4 108      59.749  35.944  46.348  1.00  0.00           C
ATOM   7915 5C21 POPE4 108      60.869  35.504  45.398  1.00  0.00           C
ATOM   7918 6C21 POPE4 108      60.349  34.684  44.208  1.00  0.00           C
ATOM   7921 7C21 POPE4 108      61.419  34.444  43.138  1.00  0.00           C
ATOM   7924 8C21 POPE4 108      60.969  33.474  42.038  1.00  0.00           C
ATOM   7928  C33 POPE4 108      76.179  41.154  55.038  1.00  0.00           C
ATOM   7931  C34 POPE4 108      76.739  41.004  53.608  1.00  0.00           C
ATOM   7934  C35 POPE4 108      77.249  42.334  53.028  1.00  0.00           C
ATOM   7937  C36 POPE4 108      77.999  42.174  51.688  1.00  0.00           C
ATOM   7940  C37 POPE4 108      79.189  43.144  51.548  1.00  0.00           C
ATOM   7943  C38 POPE4 108      79.879  43.074  50.178  1.00  0.00           C
ATOM   7946  C39 POPE4 108      80.679  41.784  49.948  1.00  0.00           C
ATOM   7949 0C31 POPE4 108      80.839  41.404  48.478  1.00  0.00           C
ATOM   7952 1C31 POPE4 108      81.459  40.004  48.328  1.00  0.00           C
ATOM   7955 2C31 POPE4 108      81.300  39.374  46.948  1.00  0.00           C
ATOM   7958 3C31 POPE4 108      81.789  40.264  45.798  1.00  0.00           C
ATOM   7961 4C31 POPE4 108      82.209  39.444  44.578  1.00  0.00           C
ATOM   7964 5C31 POPE4 108      82.460  40.274  43.318  1.00  0.00           C
ATOM   7967 6C31 POPE4 108      82.910  39.444  42.108  1.00  0.00           C
ATOM   7971  NH3 POPE5 109      11.369  20.814  64.808  1.00  0.00           N
ATOM   7975  C12 POPE5 109       9.929  20.564  65.168  1.00  0.00           C
ATOM   7978  C11 POPE5 109       8.999  20.204  63.998  1.00  0.00           C
ATOM   7981  P   POPE5 109       6.359  20.384  64.378  1.00  0.00           P
ATOM   7982  O13 POPE5 109       5.699  20.294  65.698  1.00  0.00           O
ATOM   7983  O14 POPE5 109       6.549  21.694  63.748  1.00  0.00           O
ATOM   7984  O11 POPE5 109       5.689  19.424  63.328  1.00  0.00           O
ATOM   7985  O12 POPE5 109       7.779  19.714  64.538  1.00  0.00           O
ATOM   7986  C1  POPE5 109       6.429  19.064  62.158  1.00  0.00           C
ATOM   7989  C2  POPE5 109       5.469  18.494  61.108  1.00  0.00           C
ATOM   7991  O21 POPE5 109       6.179  18.204  59.878  1.00  0.00           O
ATOM   7992  C21 POPE5 109       5.869  16.984  59.428  1.00  0.00           C
ATOM   7993  O22 POPE5 109       5.909  15.974  60.108  1.00  0.00           O
ATOM   7994  C22 POPE5 109       5.399  17.084  57.978  1.00  0.00           C
ATOM   7997  C3  POPE5 109       4.319  19.474  60.758  1.00  0.00           C
ATOM   8000  O31 POPE5 109       3.869  19.214  59.418  1.00  0.00           O
ATOM   8001  C31 POPE5 109       2.579  19.364  59.148  1.00  0.00           C
ATOM   8002  O32 POPE5 109       1.739  19.724  59.948  1.00  0.00           O
ATOM   8003  C32 POPE5 109       2.399  19.034  57.648  1.00  0.00           C
ATOM   8006  C23 POPE5 109       6.049  16.064  57.018  1.00  0.00           C
ATOM   8009  C24 POPE5 109       5.599  16.304  55.568  1.00  0.00           C
ATOM   8012  C25 POPE5 109       4.209  15.734  55.228  1.00  0.00           C
ATOM   8015  C26 POPE5 109       3.719  16.224  53.848  1.00  0.00           C
ATOM   8018  C27 POPE5 109       2.519  15.424  53.338  1.00  0.00           C
ATOM   8021  C28 POPE5 109       1.889  15.954  52.028  1.00  0.00           C
ATOM   8024  C29 POPE5 109       1.219  17.294  52.178  1.00  0.00           C
ATOM   8026 0C21 POPE5 109      -0.001  17.664  51.718  1.00  0.00           C
ATOM   8028 1C21 POPE5 109      -0.971  16.834  50.918  1.00  0.00           C
ATOM   8031 2C21 POPE5 109      -1.720  17.694  49.868  1.00  0.00           C
ATOM   8034 3C21 POPE5 109      -0.941  17.974  48.568  1.00  0.00           C
ATOM   8037 4C21 POPE5 109      -1.700  18.984  47.688  1.00  0.00           C
ATOM   8040 5C21 POPE5 109      -1.440  18.884  46.178  1.00  0.00           C
ATOM   8043 6C21 POPE5 109      -0.011  19.234  45.738  1.00  0.00           C
ATOM   8046 7C21 POPE5 109       0.089  19.454  44.218  1.00  0.00           C
ATOM   8049 8C21 POPE5 109       1.509  19.764  43.728  1.00  0.00           C
ATOM   8053  C33 POPE5 109       1.889  20.204  56.778  1.00  0.00           C
ATOM   8056  C34 POPE5 109       0.899  19.734  55.688  1.00  0.00           C
ATOM   8059  C35 POPE5 109       0.009  20.864  55.168  1.00  0.00           C
ATOM   8062  C36 POPE5 109       0.399  21.364  53.778  1.00  0.00           C
ATOM   8065  C37 POPE5 109      -0.271  22.714  53.478  1.00  0.00           C
ATOM   8068  C38 POPE5 109       0.159  23.324  52.148  1.00  0.00           C
ATOM   8071  C39 POPE5 109      -0.581  22.834  50.898  1.00  0.00           C
ATOM   8074 0C31 POPE5 109      -0.031  23.634  49.728  1.00  0.00           C
ATOM   8077 1C31 POPE5 109      -0.681  23.444  48.358  1.00  0.00           C
ATOM   8080 2C31 POPE5 109      -0.021  24.474  47.428  1.00  0.00           C
ATOM   8083 3C31 POPE5 109      -0.251  24.294  45.928  1.00  0.00           C
ATOM   8086 4C31 POPE5 109       0.689  25.254  45.198  1.00  0.00           C
ATOM   8089 5C31 POPE5 109       0.729  25.104  43.678  1.00  0.00           C
ATOM   8092 6C31 POPE5 109       1.799  26.034  43.098  1.00  0.00           C
ATOM   8096  NH3 POPE6 110      75.479  39.844  13.228  1.00  0.00           N
ATOM   8100  C12 POPE6 110      75.229  40.734  14.408  1.00  0.00           C
ATOM   8103  C11 POPE6 110      74.149  40.114  15.298  1.00  0.00           C
ATOM   8106  P   POPE6 110      72.559  40.834  17.228  1.00  0.00           P
ATOM   8107  O13 POPE6 110      72.190  42.094  17.898  1.00  0.00           O
ATOM   8108  O14 POPE6 110      71.510  40.194  16.408  1.00  0.00           O
ATOM   8109  O11 POPE6 110      72.949  39.694  18.248  1.00  0.00           O
ATOM   8110  O12 POPE6 110      73.899  40.994  16.388  1.00  0.00           O
ATOM   8111  C1  POPE6 110      73.620  39.944  19.468  1.00  0.00           C
ATOM   8114  C2  POPE6 110      73.329  38.724  20.358  1.00  0.00           C
ATOM   8116  O21 POPE6 110      73.379  38.994  21.758  1.00  0.00           O
ATOM   8117  C21 POPE6 110      74.489  39.474  22.288  1.00  0.00           C
ATOM   8118  O22 POPE6 110      75.559  39.624  21.728  1.00  0.00           O
ATOM   8119  C22 POPE6 110      74.169  39.804  23.758  1.00  0.00           C
ATOM   8122  C3  POPE6 110      74.119  37.464  19.918  1.00  0.00           C
ATOM   8125  O31 POPE6 110      73.550  36.294  20.528  1.00  0.00           O
ATOM   8126  C31 POPE6 110      74.029  36.024  21.728  1.00  0.00           C
ATOM   8127  O32 POPE6 110      75.069  36.444  22.198  1.00  0.00           O
ATOM   8128  C32 POPE6 110      72.989  35.184  22.468  1.00  0.00           C
ATOM   8131  C23 POPE6 110      75.120  39.204  24.818  1.00  0.00           C
ATOM   8134  C24 POPE6 110      74.800  39.785  26.198  1.00  0.00           C
ATOM   8137  C25 POPE6 110      75.520  39.134  27.378  1.00  0.00           C
ATOM   8140  C26 POPE6 110      75.209  39.864  28.698  1.00  0.00           C
ATOM   8143  C27 POPE6 110      76.069  39.394  29.888  1.00  0.00           C
ATOM   8146  C28 POPE6 110      75.689  40.084  31.208  1.00  0.00           C
ATOM   8149  C29 POPE6 110      76.770  39.994  32.258  1.00  0.00           C
ATOM   8151 0C21 POPE6 110      76.849  39.154  33.308  1.00  0.00           C
ATOM   8153 1C21 POPE6 110      75.859  38.084  33.718  1.00  0.00           C
ATOM   8156 2C21 POPE6 110      76.399  36.654  33.488  1.00  0.00           C
ATOM   8159 3C21 POPE6 110      75.469  35.594  34.088  1.00  0.00           C
ATOM   8162 4C21 POPE6 110      75.649  34.184  33.508  1.00  0.00           C
ATOM   8165 5C21 POPE6 110      76.719  33.344  34.218  1.00  0.00           C
ATOM   8168 6C21 POPE6 110      76.129  32.164  35.008  1.00  0.00           C
ATOM   8171 7C21 POPE6 110      77.209  31.284  35.648  1.00  0.00           C
ATOM   8174 8C21 POPE6 110      76.639  30.074  36.388  1.00  0.00           C
ATOM   8178  C33 POPE6 110      73.200  35.164  24.008  1.00  0.00           C
ATOM   8181  C34 POPE6 110      71.899  34.854  24.748  1.00  0.00           C
ATOM   8184  C35 POPE6 110      72.039  34.614  26.268  1.00  0.00           C
ATOM   8187  C36 POPE6 110      72.449  35.864  27.068  1.00  0.00           C
ATOM   8190  C37 POPE6 110      72.330  35.654  28.588  1.00  0.00           C
ATOM   8193  C38 POPE6 110      73.069  36.724  29.388  1.00  0.00           C
ATOM   8196  C39 POPE6 110      73.129  36.484  30.898  1.00  0.00           C
ATOM   8199 0C31 POPE6 110      71.839  36.834  31.648  1.00  0.00           C
ATOM   8202 1C31 POPE6 110      72.020  36.634  33.158  1.00  0.00           C
ATOM   8205 2C31 POPE6 110      70.759  36.764  34.018  1.00  0.00           C
ATOM   8208 3C31 POPE6 110      71.009  36.184  35.418  1.00  0.00           C
ATOM   8211 4C31 POPE6 110      71.709  37.144  36.398  1.00  0.00           C
ATOM   8214 5C31 POPE6 110      72.709  36.404  37.308  1.00  0.00           C
ATOM   8217 6C31 POPE6 110      73.179  37.234  38.508  1.00  0.00           C
ATOM   8221  NH3 POPE7 111      57.690 128.963  62.558  1.00  0.00           N
ATOM   8225  C12 POPE7 111      59.010 128.324  62.178  1.00  0.00           C
ATOM   8228  C11 POPE7 111      59.010 126.794  62.368  1.00  0.00           C
ATOM   8231  P   POPE7 111      60.569 124.714  62.258  1.00  0.00           P
ATOM   8232  O13 POPE7 111      61.869 124.354  61.648  1.00  0.00           O
ATOM   8233  O14 POPE7 111      60.399 124.564  63.728  1.00  0.00           O
ATOM   8234  O11 POPE7 111      59.379 123.914  61.528  1.00  0.00           O
ATOM   8235  O12 POPE7 111      60.219 126.225  61.868  1.00  0.00           O
ATOM   8236  C1  POPE7 111      59.159 124.095  60.118  1.00  0.00           C
ATOM   8239  C2  POPE7 111      58.029 123.174  59.518  1.00  0.00           C
ATOM   8241  O21 POPE7 111      58.479 122.244  58.518  1.00  0.00           O
ATOM   8242  C21 POPE7 111      59.349 122.535  57.538  1.00  0.00           C
ATOM   8243  O22 POPE7 111      60.109 121.724  57.048  1.00  0.00           O
ATOM   8244  C22 POPE7 111      59.179 123.944  56.948  1.00  0.00           C
ATOM   8247  C3  POPE7 111      56.690 123.865  59.098  1.00  0.00           C
ATOM   8250  O31 POPE7 111      55.609 122.924  58.948  1.00  0.00           O
ATOM   8251  C31 POPE7 111      55.190 122.335  57.808  1.00  0.00           C
ATOM   8252  O32 POPE7 111      54.319 121.484  57.818  1.00  0.00           O
ATOM   8253  C32 POPE7 111      55.839 122.814  56.518  1.00  0.00           C
ATOM   8256  C23 POPE7 111      59.839 124.084  55.548  1.00  0.00           C
ATOM   8259  C24 POPE7 111      59.719 125.506  54.988  1.00  0.00           C
ATOM   8262  C25 POPE7 111      60.409 125.674  53.628  1.00  0.00           C
ATOM   8265  C26 POPE7 111      59.599 125.084  52.468  1.00  0.00           C
ATOM   8268  C27 POPE7 111      60.229 125.395  51.098  1.00  0.00           C
ATOM   8271  C28 POPE7 111      59.529 124.685  49.918  1.00  0.00           C
ATOM   8274  C29 POPE7 111      59.889 123.224  49.858  1.00  0.00           C
ATOM   8276 0C21 POPE7 111      60.469 122.575  48.828  1.00  0.00           C
ATOM   8278 1C21 POPE7 111      60.869 123.154  47.488  1.00  0.00           C
ATOM   8281 2C21 POPE7 111      62.199 122.694  46.728  1.00  0.00           C
ATOM   8284 3C21 POPE7 111      63.419 121.704  46.948  1.00  0.00           C
ATOM   8287 4C21 POPE7 111      63.440 120.805  48.198  1.00  0.00           C
ATOM   8290 5C21 POPE7 111      64.839 120.674  48.828  1.00  0.00           C
ATOM   8293 6C21 POPE7 111      65.619 119.375  48.618  1.00  0.00           C
ATOM   8296 7C21 POPE7 111      66.889 119.415  49.478  1.00  0.00           C
ATOM   8299 8C21 POPE7 111      67.719 118.125  49.478  1.00  0.00           C
ATOM   8303  C33 POPE7 111      54.959 122.404  55.308  1.00  0.00           C
ATOM   8306  C34 POPE7 111      55.619 122.645  53.938  1.00  0.00           C
ATOM   8309  C35 POPE7 111      54.569 122.845  52.838  1.00  0.00           C
ATOM   8312  C36 POPE7 111      54.939 122.214  51.488  1.00  0.00           C
ATOM   8315  C37 POPE7 111      53.929 122.575  50.388  1.00  0.00           C
ATOM   8318  C38 POPE7 111      53.839 121.546  49.248  1.00  0.00           C
ATOM   8321  C39 POPE7 111      55.129 121.395  48.418  1.00  0.00           C
ATOM   8324 0C31 POPE7 111      55.209 122.435  47.298  1.00  0.00           C
ATOM   8327 1C31 POPE7 111      56.529 122.395  46.518  1.00  0.00           C
ATOM   8330 2C31 POPE7 111      56.349 122.936  45.088  1.00  0.00           C
ATOM   8333 3C31 POPE7 111      57.569 123.654  44.518  1.00  0.00           C
ATOM   8336 4C31 POPE7 111      57.729 125.105  45.018  1.00  0.00           C
ATOM   8339 5C31 POPE7 111      58.629 125.924  44.078  1.00  0.00           C
ATOM   8342 6C31 POPE7 111      58.739 127.403  44.448  1.00  0.00           C
ATOM   8346  NH3 POPE8 112      56.079 100.514  23.208  1.00  0.00           N
ATOM   8350  C12 POPE8 112      55.549  99.116  22.978  1.00  0.00           C
ATOM   8353  C11 POPE8 112      56.440  98.114  23.728  1.00  0.00           C
ATOM   8356  P   POPE8 112      57.139  95.774  24.338  1.00  0.00           P
ATOM   8357  O13 POPE8 112      56.769  94.354  24.098  1.00  0.00           O
ATOM   8358  O14 POPE8 112      58.459  96.204  23.838  1.00  0.00           O
ATOM   8359  O11 POPE8 112      57.109  96.145  25.868  1.00  0.00           O
ATOM   8360  O12 POPE8 112      56.019  96.735  23.668  1.00  0.00           O
ATOM   8361  C1  POPE8 112      57.949  95.555  26.868  1.00  0.00           C
ATOM   8364  C2  POPE8 112      57.019  94.774  27.828  1.00  0.00           C
ATOM   8366  O21 POPE8 112      57.579  94.404  29.108  1.00  0.00           O
ATOM   8367  C21 POPE8 112      57.669  95.354  30.008  1.00  0.00           C
ATOM   8368  O22 POPE8 112      57.760  96.546  29.828  1.00  0.00           O
ATOM   8369  C22 POPE8 112      57.339  94.755  31.388  1.00  0.00           C
ATOM   8372  C3  POPE8 112      56.519  93.475  27.138  1.00  0.00           C
ATOM   8375  O31 POPE8 112      55.849  92.584  28.048  1.00  0.00           O
ATOM   8376  C31 POPE8 112      54.569  92.854  28.248  1.00  0.00           C
ATOM   8377  O32 POPE8 112      53.929  93.764  27.758  1.00  0.00           O
ATOM   8378  C32 POPE8 112      54.010  91.794  29.198  1.00  0.00           C
ATOM   8381  C23 POPE8 112      58.399  95.005  32.498  1.00  0.00           C
ATOM   8384  C24 POPE8 112      57.760  95.064  33.888  1.00  0.00           C
ATOM   8387  C25 POPE8 112      58.769  94.984  35.028  1.00  0.00           C
ATOM   8390  C26 POPE8 112      58.179  95.245  36.428  1.00  0.00           C
ATOM   8393  C27 POPE8 112      59.209  94.935  37.518  1.00  0.00           C
ATOM   8396  C28 POPE8 112      59.029  95.734  38.828  1.00  0.00           C
ATOM   8399  C29 POPE8 112      60.369  96.244  39.308  1.00  0.00           C
ATOM   8401 0C21 POPE8 112      60.939  96.124  40.518  1.00  0.00           C
ATOM   8403 1C21 POPE8 112      60.379  95.485  41.758  1.00  0.00           C
ATOM   8406 2C21 POPE8 112      61.359  95.754  42.918  1.00  0.00           C
ATOM   8409 3C21 POPE8 112      60.849  95.304  44.298  1.00  0.00           C
ATOM   8412 4C21 POPE8 112      61.899  95.555  45.398  1.00  0.00           C
ATOM   8415 5C21 POPE8 112      61.429  95.174  46.808  1.00  0.00           C
ATOM   8418 6C21 POPE8 112      60.409  96.145  47.408  1.00  0.00           C
ATOM   8421 7C21 POPE8 112      59.899  95.684  48.788  1.00  0.00           C
ATOM   8424 8C21 POPE8 112      58.899  96.654  49.418  1.00  0.00           C
ATOM   8428  C33 POPE8 112      54.199  92.164  30.688  1.00  0.00           C
ATOM   8431  C34 POPE8 112      53.979  90.945  31.588  1.00  0.00           C
ATOM   8434  C35 POPE8 112      54.709  91.024  32.938  1.00  0.00           C
ATOM   8437  C36 POPE8 112      53.809  91.424  34.108  1.00  0.00           C
ATOM   8440  C37 POPE8 112      54.409  91.005  35.458  1.00  0.00           C
ATOM   8443  C38 POPE8 112      53.629  91.564  36.648  1.00  0.00           C
ATOM   8446  C39 POPE8 112      53.969  93.035  36.918  1.00  0.00           C
ATOM   8449 0C31 POPE8 112      52.760  93.884  37.318  1.00  0.00           C
ATOM   8452 1C31 POPE8 112      53.049  95.385  37.208  1.00  0.00           C
ATOM   8455 2C31 POPE8 112      52.760  96.185  38.488  1.00  0.00           C
ATOM   8458 3C31 POPE8 112      53.749  95.894  39.618  1.00  0.00           C
ATOM   8461 4C31 POPE8 112      53.800  97.015  40.668  1.00  0.00           C
ATOM   8464 5C31 POPE8 112      54.980  96.864  41.638  1.00  0.00           C
ATOM   8467 6C31 POPE8 112      55.179  98.084  42.548  1.00  0.00           C
ATOM   8471  NH3 POPE9 113      68.929 102.785  64.978  1.00  0.00           N
ATOM   8475  C12 POPE9 113      69.959 103.865  64.768  1.00  0.00           C
ATOM   8478  C11 POPE9 113      71.379 103.294  64.698  1.00  0.00           C
ATOM   8481  P   POPE9 113      73.809 104.264  64.868  1.00  0.00           P
ATOM   8482  O13 POPE9 113      74.509 105.535  64.618  1.00  0.00           O
ATOM   8483  O14 POPE9 113      73.909 103.694  66.238  1.00  0.00           O
ATOM   8484  O11 POPE9 113      74.330 103.154  63.898  1.00  0.00           O
ATOM   8485  O12 POPE9 113      72.279 104.364  64.468  1.00  0.00           O
ATOM   8486  C1  POPE9 113      74.569 103.405  62.518  1.00  0.00           C
ATOM   8489  C2  POPE9 113      75.910 102.775  62.118  1.00  0.00           C
ATOM   8491  O21 POPE9 113      76.089 103.025  60.708  1.00  0.00           O
ATOM   8492  C21 POPE9 113      77.249 103.604  60.428  1.00  0.00           C
ATOM   8493  O22 POPE9 113      77.869 104.354  61.168  1.00  0.00           O
ATOM   8494  C22 POPE9 113      77.709 103.214  59.028  1.00  0.00           C
ATOM   8497  C3  POPE9 113      75.929 101.244  62.368  1.00  0.00           C
ATOM   8500  O31 POPE9 113      76.699 100.564  61.348  1.00  0.00           O
ATOM   8501  C31 POPE9 113      76.539  99.244  61.318  1.00  0.00           C
ATOM   8502  O32 POPE9 113      76.109  98.554  62.218  1.00  0.00           O
ATOM   8503  C32 POPE9 113      76.839  98.794  59.878  1.00  0.00           C
ATOM   8506  C23 POPE9 113      79.099 103.794  58.698  1.00  0.00           C
ATOM   8509  C24 POPE9 113      79.849 102.904  57.698  1.00  0.00           C
ATOM   8512  C25 POPE9 113      81.260 103.384  57.328  1.00  0.00           C
ATOM   8515  C26 POPE9 113      81.979 102.424  56.368  1.00  0.00           C
ATOM   8518  C27 POPE9 113      83.440 102.834  56.148  1.00  0.00           C
ATOM   8521  C28 POPE9 113      84.119 102.264  54.888  1.00  0.00           C
ATOM   8524  C29 POPE9 113      84.080 100.754  54.758  1.00  0.00           C
ATOM   8526 0C21 POPE9 113      85.059  99.884  55.048  1.00  0.00           C
ATOM   8528 1C21 POPE9 113      86.399 100.194  55.668  1.00  0.00           C
ATOM   8531 2C21 POPE9 113      86.739  99.204  56.808  1.00  0.00           C
ATOM   8534 3C21 POPE9 113      87.779  98.134  56.448  1.00  0.00           C
ATOM   8537 4C21 POPE9 113      87.629  96.884  57.328  1.00  0.00           C
ATOM   8540 5C21 POPE9 113      88.730  95.814  57.198  1.00  0.00           C
ATOM   8543 6C21 POPE9 113      88.209  94.454  57.708  1.00  0.00           C
ATOM   8546 7C21 POPE9 113      89.199  93.294  57.628  1.00  0.00           C
ATOM   8549 8C21 POPE9 113      88.509  91.945  57.858  1.00  0.00           C
ATOM   8553  C33 POPE9 113      75.709  97.936  59.258  1.00  0.00           C
ATOM   8556  C34 POPE9 113      75.169  98.454  57.918  1.00  0.00           C
ATOM   8559  C35 POPE9 113      76.179  98.414  56.768  1.00  0.00           C
ATOM   8562  C36 POPE9 113      75.779  99.354  55.628  1.00  0.00           C
ATOM   8565  C37 POPE9 113      76.699  99.314  54.398  1.00  0.00           C
ATOM   8568  C38 POPE9 113      76.129 100.064  53.198  1.00  0.00           C
ATOM   8571  C39 POPE9 113      76.039 101.595  53.358  1.00  0.00           C
ATOM   8574 0C31 POPE9 113      77.339 102.335  52.988  1.00  0.00           C
ATOM   8577 1C31 POPE9 113      77.119 103.814  52.658  1.00  0.00           C
ATOM   8580 2C31 POPE9 113      78.329 104.445  51.948  1.00  0.00           C
ATOM   8583 3C31 POPE9 113      78.109 105.894  51.498  1.00  0.00           C
ATOM   8586 4C31 POPE9 113      77.789 106.054  49.998  1.00  0.00           C
ATOM   8589 5C31 POPE9 113      78.580 107.195  49.338  1.00  0.00           C
ATOM   8592 6C31 POPE9 113      78.349 107.335  47.828  1.00  0.00           C
ATOM   8596  NH3 POPE  114      91.370 113.785  65.118  1.00  0.00           N
ATOM   8600  C12 POPE  114      91.979 112.414  65.268  1.00  0.00           C
ATOM   8603  C11 POPE  114      93.459 112.505  65.668  1.00  0.00           C
ATOM   8606  P   POPE  114      94.919 110.494  64.878  1.00  0.00           P
ATOM   8607  O13 POPE  114      96.119 111.365  64.808  1.00  0.00           O
ATOM   8608  O14 POPE  114      95.159 109.095  65.238  1.00  0.00           O
ATOM   8609  O11 POPE  114      94.109 110.584  63.488  1.00  0.00           O
ATOM   8610  O12 POPE  114      93.940 111.185  65.928  1.00  0.00           O
ATOM   8611  C1  POPE  114      94.820 110.134  62.318  1.00  0.00           C
ATOM   8614  C2  POPE  114      94.019 110.444  61.018  1.00  0.00           C
ATOM   8616  O21 POPE  114      94.799 110.324  59.818  1.00  0.00           O
ATOM   8617  C21 POPE  114      95.129 109.095  59.508  1.00  0.00           C
ATOM   8618  O22 POPE  114      95.999 108.414  60.038  1.00  0.00           O
ATOM   8619  C22 POPE  114      94.169 108.594  58.418  1.00  0.00           C
ATOM   8622  C3  POPE  114      93.450 111.894  61.018  1.00  0.00           C
ATOM   8625  O31 POPE  114      93.079 112.374  59.698  1.00  0.00           O
ATOM   8626  C31 POPE  114      92.180 111.665  59.028  1.00  0.00           C
ATOM   8627  O32 POPE  114      91.440 110.814  59.478  1.00  0.00           O
ATOM   8628  C32 POPE  114      92.099 112.164  57.578  1.00  0.00           C
ATOM   8631  C23 POPE  114      94.879 108.314  57.068  1.00  0.00           C
ATOM   8634  C24 POPE  114      94.059 107.505  56.048  1.00  0.00           C
ATOM   8637  C25 POPE  114      94.889 107.114  54.818  1.00  0.00           C
ATOM   8640  C26 POPE  114      94.609 105.695  54.288  1.00  0.00           C
ATOM   8643  C27 POPE  114      95.489 105.354  53.078  1.00  0.00           C
ATOM   8646  C28 POPE  114      95.209 103.954  52.478  1.00  0.00           C
ATOM   8649  C29 POPE  114      96.279 103.575  51.478  1.00  0.00           C
ATOM   8651 0C21 POPE  114      96.149 102.885  50.328  1.00  0.00           C
ATOM   8653 1C21 POPE  114      94.889 102.264  49.768  1.00  0.00           C
ATOM   8656 2C21 POPE  114      94.420 102.845  48.418  1.00  0.00           C
ATOM   8659 3C21 POPE  114      95.139 102.274  47.178  1.00  0.00           C
ATOM   8662 4C21 POPE  114      94.519 102.796  45.868  1.00  0.00           C
ATOM   8665 5C21 POPE  114      95.100 102.244  44.548  1.00  0.00           C
ATOM   8668 6C21 POPE  114      94.130 101.325  43.788  1.00  0.00           C
ATOM   8671 7C21 POPE  114      94.469 101.145  42.298  1.00  0.00           C
ATOM   8674 8C21 POPE  114      93.469 100.275  41.528  1.00  0.00           C
ATOM   8678  C33 POPE  114      93.059 111.454  56.568  1.00  0.00           C
ATOM   8681  C34 POPE  114      93.559 112.444  55.508  1.00  0.00           C
ATOM   8684  C35 POPE  114      94.049 111.854  54.188  1.00  0.00           C
ATOM   8687  C36 POPE  114      95.269 110.924  54.268  1.00  0.00           C
ATOM   8690  C37 POPE  114      96.139 110.994  53.008  1.00  0.00           C
ATOM   8693  C38 POPE  114      97.010 109.764  52.748  1.00  0.00           C
ATOM   8696  C39 POPE  114      98.330 110.084  52.018  1.00  0.00           C
ATOM   8699 0C31 POPE  114      98.219 110.964  50.758  1.00  0.00           C
ATOM   8702 1C31 POPE  114      99.609 111.215  50.138  1.00  0.00           C
ATOM   8705 2C31 POPE  114      99.770 112.575  49.428  1.00  0.00           C
ATOM   8708 3C31 POPE  114     101.230 112.804  48.998  1.00  0.00           C
ATOM   8711 4C31 POPE  114     101.599 114.275  48.808  1.00  0.00           C
ATOM   8714 5C31 POPE  114     103.120 114.464  48.668  1.00  0.00           C
ATOM   8717 6C31 POPE  114     103.570 115.924  48.648  1.00  0.00           C
ATOM   8721  NH3 POPE  115      19.839  82.944  17.158  1.00  0.00           N
ATOM   8725  C12 POPE  115      21.029  83.324  17.988  1.00  0.00           C
ATOM   8728  C11 POPE  115      20.909  82.715  19.378  1.00  0.00           C
ATOM   8731  P   POPE  115      22.699  82.244  21.248  1.00  0.00           P
ATOM   8732  O13 POPE  115      22.149  80.864  21.238  1.00  0.00           O
ATOM   8733  O14 POPE  115      24.149  82.384  21.108  1.00  0.00           O
ATOM   8734  O11 POPE  115      22.099  83.006  22.498  1.00  0.00           O
ATOM   8735  O12 POPE  115      22.079  83.084  20.078  1.00  0.00           O
ATOM   8736  C1  POPE  115      22.859  83.794  23.408  1.00  0.00           C
ATOM   8739  C2  POPE  115      22.149  83.774  24.798  1.00  0.00           C
ATOM   8741  O21 POPE  115      23.019  84.375  25.778  1.00  0.00           O
ATOM   8742  C21 POPE  115      22.579  84.474  27.028  1.00  0.00           C
ATOM   8743  O22 POPE  115      21.479  84.174  27.428  1.00  0.00           O
ATOM   8744  C22 POPE  115      23.699  85.054  27.898  1.00  0.00           C
ATOM   8747  C3  POPE  115      21.769  82.304  25.158  1.00  0.00           C
ATOM   8750  O31 POPE  115      20.339  82.185  25.308  1.00  0.00           O
ATOM   8751  C31 POPE  115      19.719  82.155  26.508  1.00  0.00           C
ATOM   8752  O32 POPE  115      18.569  82.524  26.678  1.00  0.00           O
ATOM   8753  C32 POPE  115      20.489  81.314  27.518  1.00  0.00           C
ATOM   8756  C23 POPE  115      23.259  85.275  29.368  1.00  0.00           C
ATOM   8759  C24 POPE  115      24.399  85.805  30.268  1.00  0.00           C
ATOM   8762  C25 POPE  115      23.899  86.204  31.668  1.00  0.00           C
ATOM   8765  C26 POPE  115      24.789  85.754  32.838  1.00  0.00           C
ATOM   8768  C27 POPE  115      24.289  86.304  34.178  1.00  0.00           C
ATOM   8771  C28 POPE  115      25.039  85.765  35.428  1.00  0.00           C
ATOM   8774  C29 POPE  115      24.199  85.984  36.668  1.00  0.00           C
ATOM   8776 0C21 POPE  115      24.589  86.234  37.938  1.00  0.00           C
ATOM   8778 1C21 POPE  115      25.979  86.294  38.498  1.00  0.00           C
ATOM   8781 2C21 POPE  115      26.369  87.645  39.148  1.00  0.00           C
ATOM   8784 3C21 POPE  115      25.379  88.204  40.188  1.00  0.00           C
ATOM   8787 4C21 POPE  115      26.079  89.124  41.208  1.00  0.00           C
ATOM   8790 5C21 POPE  115      25.129  89.954  42.078  1.00  0.00           C
ATOM   8793 6C21 POPE  115      25.879  90.665  43.218  1.00  0.00           C
ATOM   8796 7C21 POPE  115      24.999  91.635  44.028  1.00  0.00           C
ATOM   8799 8C21 POPE  115      25.729  92.284  45.208  1.00  0.00           C
ATOM   8803  C33 POPE  115      19.639  81.085  28.778  1.00  0.00           C
ATOM   8806  C34 POPE  115      20.299  80.094  29.738  1.00  0.00           C
ATOM   8809  C35 POPE  115      21.419  80.704  30.578  1.00  0.00           C
ATOM   8812  C36 POPE  115      20.999  81.085  32.008  1.00  0.00           C
ATOM   8815  C37 POPE  115      22.179  81.134  32.978  1.00  0.00           C
ATOM   8818  C38 POPE  115      21.739  81.535  34.388  1.00  0.00           C
ATOM   8821  C39 POPE  115      22.749  81.154  35.478  1.00  0.00           C
ATOM   8824 0C31 POPE  115      24.079  81.904  35.458  1.00  0.00           C
ATOM   8827 1C31 POPE  115      24.839  81.686  36.778  1.00  0.00           C
ATOM   8830 2C31 POPE  115      26.329  82.024  36.738  1.00  0.00           C
ATOM   8833 3C31 POPE  115      27.079  81.624  38.028  1.00  0.00           C
ATOM   8836 4C31 POPE  115      26.859  80.145  38.398  1.00  0.00           C
ATOM   8839 5C31 POPE  115      27.959  79.554  39.288  1.00  0.00           C
ATOM   8842 6C31 POPE  115      27.759  78.064  39.548  1.00  0.00           C
ATOM   8846  NH3 POPE  116      43.469  41.274  21.248  1.00  0.00           N
ATOM   8850  C12 POPE  116      44.429  40.884  20.168  1.00  0.00           C
ATOM   8853  C11 POPE  116      44.980  39.474  20.438  1.00  0.00           C
ATOM   8856  P   POPE  116      47.189  38.374  19.608  1.00  0.00           P
ATOM   8857  O13 POPE  116      47.109  37.714  20.928  1.00  0.00           O
ATOM   8858  O14 POPE  116      47.559  37.554  18.448  1.00  0.00           O
ATOM   8859  O11 POPE  116      48.169  39.624  19.638  1.00  0.00           O
ATOM   8860  O12 POPE  116      45.799  39.094  19.338  1.00  0.00           O
ATOM   8861  C1  POPE  116      48.379  40.334  20.858  1.00  0.00           C
ATOM   8864  C2  POPE  116      49.819  40.904  20.868  1.00  0.00           C
ATOM   8866  O21 POPE  116      50.179  41.664  22.008  1.00  0.00           O
ATOM   8867  C21 POPE  116      49.489  41.794  23.098  1.00  0.00           C
ATOM   8868  O22 POPE  116      48.289  41.664  23.298  1.00  0.00           O
ATOM   8869  C22 POPE  116      50.549  42.104  24.168  1.00  0.00           C
ATOM   8872  C3  POPE  116      50.209  41.734  19.608  1.00  0.00           C
ATOM   8875  O31 POPE  116      51.419  42.484  19.868  1.00  0.00           O
ATOM   8876  C31 POPE  116      52.539  41.844  19.548  1.00  0.00           C
ATOM   8877  O32 POPE  116      52.749  41.304  18.478  1.00  0.00           O
ATOM   8878  C32 POPE  116      53.479  41.774  20.758  1.00  0.00           C
ATOM   8881  C23 POPE  116      50.039  42.854  25.418  1.00  0.00           C
ATOM   8884  C24 POPE  116      51.230  43.394  26.228  1.00  0.00           C
ATOM   8887  C25 POPE  116      50.789  44.154  27.488  1.00  0.00           C
ATOM   8890  C26 POPE  116      50.260  43.234  28.588  1.00  0.00           C
ATOM   8893  C27 POPE  116      49.389  43.954  29.628  1.00  0.00           C
ATOM   8896  C28 POPE  116      50.099  44.174  30.978  1.00  0.00           C
ATOM   8899  C29 POPE  116      49.679  43.134  31.968  1.00  0.00           C
ATOM   8901 0C21 POPE  116      49.339  43.324  33.248  1.00  0.00           C
ATOM   8903 1C21 POPE  116      49.349  44.614  34.048  1.00  0.00           C
ATOM   8906 2C21 POPE  116      47.919  44.984  34.478  1.00  0.00           C
ATOM   8909 3C21 POPE  116      47.859  45.774  35.798  1.00  0.00           C
ATOM   8912 4C21 POPE  116      46.440  45.754  36.398  1.00  0.00           C
ATOM   8915 5C21 POPE  116      46.339  46.394  37.798  1.00  0.00           C
ATOM   8918 6C21 POPE  116      45.499  45.564  38.778  1.00  0.00           C
ATOM   8921 7C21 POPE  116      44.679  46.424  39.748  1.00  0.00           C
ATOM   8924 8C21 POPE  116      43.909  45.594  40.788  1.00  0.00           C
ATOM   8928  C33 POPE  116      54.059  40.344  20.888  1.00  0.00           C
ATOM   8931  C34 POPE  116      54.739  40.044  22.228  1.00  0.00           C
ATOM   8934  C35 POPE  116      53.749  39.824  23.388  1.00  0.00           C
ATOM   8937  C36 POPE  116      54.449  39.334  24.668  1.00  0.00           C
ATOM   8940  C37 POPE  116      53.479  38.984  25.818  1.00  0.00           C
ATOM   8943  C38 POPE  116      54.099  38.194  26.998  1.00  0.00           C
ATOM   8946  C39 POPE  116      55.120  38.954  27.868  1.00  0.00           C
ATOM   8949 0C31 POPE  116      55.129  38.544  29.338  1.00  0.00           C
ATOM   8952 1C31 POPE  116      56.100  39.344  30.238  1.00  0.00           C
ATOM   8955 2C31 POPE  116      56.239  38.604  31.568  1.00  0.00           C
ATOM   8958 3C31 POPE  116      56.969  39.314  32.718  1.00  0.00           C
ATOM   8961 4C31 POPE  116      57.239  38.274  33.818  1.00  0.00           C
ATOM   8964 5C31 POPE  116      57.489  38.814  35.228  1.00  0.00           C
ATOM   8967 6C31 POPE  116      57.690  37.664  36.228  1.00  0.00           C
ATOM   8971  NH3 POPE  117     113.499  50.774  64.548  1.00  0.00           N
ATOM   8975  C12 POPE  117     113.440  52.224  64.918  1.00  0.00           C
ATOM   8978  C11 POPE  117     113.990  52.414  66.338  1.00  0.00           C
ATOM   8981  P   POPE  117     114.399  55.004  66.618  1.00  0.00           P
ATOM   8982  O13 POPE  117     113.660  56.094  67.298  1.00  0.00           O
ATOM   8983  O14 POPE  117     115.819  54.794  66.978  1.00  0.00           O
ATOM   8984  O11 POPE  117     114.259  55.104  65.028  1.00  0.00           O
ATOM   8985  O12 POPE  117     113.619  53.654  66.918  1.00  0.00           O
ATOM   8986  C1  POPE  117     115.419  54.944  64.208  1.00  0.00           C
ATOM   8989  C2  POPE  117     115.050  54.764  62.708  1.00  0.00           C
ATOM   8991  O21 POPE  117     116.249  54.794  61.938  1.00  0.00           O
ATOM   8992  C21 POPE  117     116.359  54.324  60.668  1.00  0.00           C
ATOM   8993  O22 POPE  117     117.229  54.715  59.908  1.00  0.00           O
ATOM   8994  C22 POPE  117     115.389  53.194  60.258  1.00  0.00           C
ATOM   8997  C3  POPE  117     114.069  55.884  62.288  1.00  0.00           C
ATOM   9000  O31 POPE  117     113.859  55.834  60.878  1.00  0.00           O
ATOM   9001  C31 POPE  117     112.719  56.264  60.378  1.00  0.00           C
ATOM   9002  O32 POPE  117     111.819  56.814  60.978  1.00  0.00           O
ATOM   9003  C32 POPE  117     112.939  56.124  58.868  1.00  0.00           C
ATOM   9006  C23 POPE  117     115.709  52.594  58.848  1.00  0.00           C
ATOM   9009  C24 POPE  117     114.609  51.654  58.328  1.00  0.00           C
ATOM   9012  C25 POPE  117     114.899  50.984  56.968  1.00  0.00           C
ATOM   9015  C26 POPE  117     113.660  50.294  56.358  1.00  0.00           C
ATOM   9018  C27 POPE  117     113.899  49.604  54.998  1.00  0.00           C
ATOM   9021  C28 POPE  117     112.589  49.284  54.238  1.00  0.00           C
ATOM   9024  C29 POPE  117     112.729  49.134  52.738  1.00  0.00           C
ATOM   9026 0C21 POPE  117     111.730  49.154  51.838  1.00  0.00           C
ATOM   9028 1C21 POPE  117     110.249  49.214  52.158  1.00  0.00           C
ATOM   9031 2C21 POPE  117     109.529  50.574  51.918  1.00  0.00           C
ATOM   9034 3C21 POPE  117     109.169  50.924  50.468  1.00  0.00           C
ATOM   9037 4C21 POPE  117     107.819  51.674  50.388  1.00  0.00           C
ATOM   9040 5C21 POPE  117     107.480  52.204  48.988  1.00  0.00           C
ATOM   9043 6C21 POPE  117     105.979  52.124  48.638  1.00  0.00           C
ATOM   9046 7C21 POPE  117     105.709  52.474  47.168  1.00  0.00           C
ATOM   9049 8C21 POPE  117     104.279  52.174  46.728  1.00  0.00           C
ATOM   9053  C33 POPE  117     111.739  55.764  57.958  1.00  0.00           C
ATOM   9056  C34 POPE  117     112.190  54.684  56.958  1.00  0.00           C
ATOM   9059  C35 POPE  117     111.870  54.914  55.478  1.00  0.00           C
ATOM   9062  C36 POPE  117     112.439  53.724  54.708  1.00  0.00           C
ATOM   9065  C37 POPE  117     112.620  53.894  53.198  1.00  0.00           C
ATOM   9068  C38 POPE  117     113.209  52.614  52.598  1.00  0.00           C
ATOM   9071  C39 POPE  117     114.580  52.764  51.908  1.00  0.00           C
ATOM   9074 0C31 POPE  117     114.490  53.424  50.538  1.00  0.00           C
ATOM   9077 1C31 POPE  117     115.800  53.284  49.748  1.00  0.00           C
ATOM   9080 2C31 POPE  117     115.779  54.074  48.428  1.00  0.00           C
ATOM   9083 3C31 POPE  117     115.649  53.204  47.178  1.00  0.00           C
ATOM   9086 4C31 POPE  117     115.410  54.084  45.948  1.00  0.00           C
ATOM   9089 5C31 POPE  117     115.190  53.334  44.628  1.00  0.00           C
ATOM   9092 6C31 POPE  117     114.789  54.274  43.498  1.00  0.00           C
ATOM   9096  NH3 POPE  118      27.319  84.644  64.388  1.00  0.00           N
ATOM   9100  C12 POPE  118      28.369  85.436  65.128  1.00  0.00           C
ATOM   9103  C11 POPE  118      29.759  84.895  64.828  1.00  0.00           C
ATOM   9106  P   POPE  118      32.239  85.184  65.608  1.00  0.00           P
ATOM   9107  O13 POPE  118      32.779  85.945  64.458  1.00  0.00           O
ATOM   9108  O14 POPE  118      32.899  85.436  66.908  1.00  0.00           O
ATOM   9109  O11 POPE  118      32.349  83.624  65.308  1.00  0.00           O
ATOM   9110  O12 POPE  118      30.689  85.464  65.748  1.00  0.00           O
ATOM   9111  C1  POPE  118      32.269  83.074  63.988  1.00  0.00           C
ATOM   9114  C2  POPE  118      33.599  83.214  63.208  1.00  0.00           C
ATOM   9116  O21 POPE  118      33.539  82.575  61.908  1.00  0.00           O
ATOM   9117  C21 POPE  118      32.739  83.165  61.038  1.00  0.00           C
ATOM   9118  O22 POPE  118      32.079  84.165  61.248  1.00  0.00           O
ATOM   9119  C22 POPE  118      32.789  82.444  59.688  1.00  0.00           C
ATOM   9122  C3  POPE  118      34.769  82.624  64.058  1.00  0.00           C
ATOM   9125  O31 POPE  118      35.929  82.325  63.238  1.00  0.00           O
ATOM   9126  C31 POPE  118      35.829  81.174  62.588  1.00  0.00           C
ATOM   9127  O32 POPE  118      35.109  80.234  62.888  1.00  0.00           O
ATOM   9128  C32 POPE  118      36.729  81.255  61.368  1.00  0.00           C
ATOM   9131  C23 POPE  118      32.199  83.335  58.558  1.00  0.00           C
ATOM   9134  C24 POPE  118      31.779  82.594  57.278  1.00  0.00           C
ATOM   9137  C25 POPE  118      32.869  82.414  56.208  1.00  0.00           C
ATOM   9140  C26 POPE  118      32.199  82.104  54.858  1.00  0.00           C
ATOM   9143  C27 POPE  118      33.099  81.686  53.688  1.00  0.00           C
ATOM   9146  C28 POPE  118      32.219  81.424  52.448  1.00  0.00           C
ATOM   9149  C29 POPE  118      32.669  80.695  51.208  1.00  0.00           C
ATOM   9151 0C21 POPE  118      33.889  80.385  50.718  1.00  0.00           C
ATOM   9153 1C21 POPE  118      35.260  80.704  51.258  1.00  0.00           C
ATOM   9156 2C21 POPE  118      35.849  81.994  50.678  1.00  0.00           C
ATOM   9159 3C21 POPE  118      36.029  82.034  49.148  1.00  0.00           C
ATOM   9162 4C21 POPE  118      36.759  83.324  48.728  1.00  0.00           C
ATOM   9165 5C21 POPE  118      37.159  83.394  47.248  1.00  0.00           C
ATOM   9168 6C21 POPE  118      38.309  84.394  47.028  1.00  0.00           C
ATOM   9171 7C21 POPE  118      38.699  84.624  45.568  1.00  0.00           C
ATOM   9174 8C21 POPE  118      40.069  85.275  45.408  1.00  0.00           C
ATOM   9178  C33 POPE  118      36.429  80.174  60.298  1.00  0.00           C
ATOM   9181  C34 POPE  118      37.339  80.424  59.088  1.00  0.00           C
ATOM   9184  C35 POPE  118      37.229  79.354  57.998  1.00  0.00           C
ATOM   9187  C36 POPE  118      38.259  79.586  56.888  1.00  0.00           C
ATOM   9190  C37 POPE  118      38.539  78.335  56.048  1.00  0.00           C
ATOM   9193  C38 POPE  118      39.639  78.574  55.018  1.00  0.00           C
ATOM   9196  C39 POPE  118      39.159  79.454  53.858  1.00  0.00           C
ATOM   9199 0C31 POPE  118      40.269  79.654  52.818  1.00  0.00           C
ATOM   9202 1C31 POPE  118      39.699  79.866  51.418  1.00  0.00           C
ATOM   9205 2C31 POPE  118      40.809  79.866  50.358  1.00  0.00           C
ATOM   9208 3C31 POPE  118      40.269  79.994  48.928  1.00  0.00           C
ATOM   9211 4C31 POPE  118      39.649  78.694  48.408  1.00  0.00           C
ATOM   9214 5C31 POPE  118      39.379  78.734  46.908  1.00  0.00           C
ATOM   9217 6C31 POPE  118      39.039  77.374  46.308  1.00  0.00           C
ATOM   9221  NH3 POPE  119      36.539 118.785  13.828  1.00  0.00           N
ATOM   9225  C12 POPE  119      35.079 118.914  14.208  1.00  0.00           C
ATOM   9228  C11 POPE  119      34.830 118.394  15.638  1.00  0.00           C
ATOM   9231  P   POPE  119      32.809 119.124  17.118  1.00  0.00           P
ATOM   9232  O13 POPE  119      33.069 120.544  16.908  1.00  0.00           O
ATOM   9233  O14 POPE  119      31.419 118.694  17.298  1.00  0.00           O
ATOM   9234  O11 POPE  119      33.619 118.524  18.358  1.00  0.00           O
ATOM   9235  O12 POPE  119      33.439 118.284  15.918  1.00  0.00           O
ATOM   9236  C1  POPE  119      33.769 119.354  19.508  1.00  0.00           C
ATOM   9239  C2  POPE  119      33.929 118.585  20.878  1.00  0.00           C
ATOM   9241  O21 POPE  119      33.709 119.474  21.988  1.00  0.00           O
ATOM   9242  C21 POPE  119      34.299 120.665  21.908  1.00  0.00           C
ATOM   9243  O22 POPE  119      35.299 120.914  21.258  1.00  0.00           O
ATOM   9244  C22 POPE  119      33.609 121.604  22.878  1.00  0.00           C
ATOM   9247  C3  POPE  119      35.260 117.734  20.988  1.00  0.00           C
ATOM   9250  O31 POPE  119      35.889 117.524  22.278  1.00  0.00           O
ATOM   9251  C31 POPE  119      35.239 116.735  23.168  1.00  0.00           C
ATOM   9252  O32 POPE  119      34.059 116.465  23.078  1.00  0.00           O
ATOM   9253  C32 POPE  119      36.219 116.264  24.278  1.00  0.00           C
ATOM   9256  C23 POPE  119      34.539 122.796  23.238  1.00  0.00           C
ATOM   9259  C24 POPE  119      33.969 123.664  24.368  1.00  0.00           C
ATOM   9262  C25 POPE  119      34.479 123.414  25.798  1.00  0.00           C
ATOM   9265  C26 POPE  119      35.359 122.195  26.038  1.00  0.00           C
ATOM   9268  C27 POPE  119      35.469 121.854  27.528  1.00  0.00           C
ATOM   9271  C28 POPE  119      36.149 120.494  27.768  1.00  0.00           C
ATOM   9274  C29 POPE  119      37.579 120.654  28.208  1.00  0.00           C
ATOM   9276 0C21 POPE  119      38.109 120.124  29.318  1.00  0.00           C
ATOM   9278 1C21 POPE  119      37.330 119.256  30.258  1.00  0.00           C
ATOM   9281 2C21 POPE  119      37.999 118.965  31.608  1.00  0.00           C
ATOM   9284 3C21 POPE  119      37.099 117.994  32.368  1.00  0.00           C
ATOM   9287 4C21 POPE  119      37.419 117.854  33.858  1.00  0.00           C
ATOM   9290 5C21 POPE  119      36.369 116.964  34.508  1.00  0.00           C
ATOM   9293 6C21 POPE  119      36.440 116.974  36.038  1.00  0.00           C
ATOM   9296 7C21 POPE  119      35.349 116.094  36.638  1.00  0.00           C
ATOM   9299 8C21 POPE  119      35.299 116.215  38.158  1.00  0.00           C
ATOM   9303  C33 POPE  119      35.719 116.535  25.728  1.00  0.00           C
ATOM   9306  C34 POPE  119      36.709 116.314  26.898  1.00  0.00           C
ATOM   9309  C35 POPE  119      36.670 114.904  27.478  1.00  0.00           C
ATOM   9312  C36 POPE  119      36.929 114.865  28.998  1.00  0.00           C
ATOM   9315  C37 POPE  119      36.809 113.445  29.558  1.00  0.00           C
ATOM   9318  C38 POPE  119      36.739 113.344  31.088  1.00  0.00           C
ATOM   9321  C39 POPE  119      38.029 113.715  31.818  1.00  0.00           C
ATOM   9324 0C31 POPE  119      38.119 112.985  33.158  1.00  0.00           C
ATOM   9327 1C31 POPE  119      39.289 113.424  34.038  1.00  0.00           C
ATOM   9330 2C31 POPE  119      39.349 112.664  35.368  1.00  0.00           C
ATOM   9333 3C31 POPE  119      38.189 112.994  36.328  1.00  0.00           C
ATOM   9336 4C31 POPE  119      38.299 112.204  37.648  1.00  0.00           C
ATOM   9339 5C31 POPE  119      37.239 112.594  38.678  1.00  0.00           C
ATOM   9342 6C31 POPE  119      37.409 111.824  39.988  1.00  0.00           C
ATOM   9346  NH3 POPE  120     111.590  57.654  64.148  1.00  0.00           N
ATOM   9350  C12 POPE  120     111.990  58.374  65.418  1.00  0.00           C
ATOM   9353  C11 POPE  120     112.439  59.824  65.128  1.00  0.00           C
ATOM   9356  P   POPE  120     112.270  62.144  66.368  1.00  0.00           P
ATOM   9357  O13 POPE  120     110.800  62.314  66.338  1.00  0.00           O
ATOM   9358  O14 POPE  120     112.939  62.844  67.478  1.00  0.00           O
ATOM   9359  O11 POPE  120     112.840  62.694  64.988  1.00  0.00           O
ATOM   9360  O12 POPE  120     112.629  60.584  66.318  1.00  0.00           O
ATOM   9361  C1  POPE  120     111.979  63.124  63.938  1.00  0.00           C
ATOM   9364  C2  POPE  120     112.789  63.104  62.628  1.00  0.00           C
ATOM   9366  O21 POPE  120     111.899  63.374  61.518  1.00  0.00           O
ATOM   9367  C21 POPE  120     112.529  63.755  60.408  1.00  0.00           C
ATOM   9368  O22 POPE  120     113.619  64.285  60.348  1.00  0.00           O
ATOM   9369  C22 POPE  120     111.630  63.474  59.198  1.00  0.00           C
ATOM   9372  C3  POPE  120     113.419  61.694  62.478  1.00  0.00           C
ATOM   9375  O31 POPE  120     113.870  61.424  61.138  1.00  0.00           O
ATOM   9376  C31 POPE  120     113.859  60.134  60.828  1.00  0.00           C
ATOM   9377  O32 POPE  120     113.660  59.224  61.608  1.00  0.00           O
ATOM   9378  C32 POPE  120     113.990  60.004  59.318  1.00  0.00           C
ATOM   9381  C23 POPE  120     112.340  63.634  57.828  1.00  0.00           C
ATOM   9384  C24 POPE  120     111.350  63.434  56.668  1.00  0.00           C
ATOM   9387  C25 POPE  120     111.829  64.005  55.328  1.00  0.00           C
ATOM   9390  C26 POPE  120     112.489  63.014  54.348  1.00  0.00           C
ATOM   9393  C27 POPE  120     112.200  63.424  52.888  1.00  0.00           C
ATOM   9396  C28 POPE  120     113.199  62.984  51.818  1.00  0.00           C
ATOM   9399  C29 POPE  120     113.109  61.524  51.428  1.00  0.00           C
ATOM   9401 0C21 POPE  120     112.489  60.994  50.348  1.00  0.00           C
ATOM   9403 1C21 POPE  120     111.709  61.724  49.278  1.00  0.00           C
ATOM   9406 2C21 POPE  120     110.660  60.874  48.508  1.00  0.00           C
ATOM   9409 3C21 POPE  120     109.239  60.834  49.128  1.00  0.00           C
ATOM   9412 4C21 POPE  120     108.089  60.674  48.118  1.00  0.00           C
ATOM   9415 5C21 POPE  120     107.620  59.224  47.908  1.00  0.00           C
ATOM   9418 6C21 POPE  120     106.630  59.074  46.738  1.00  0.00           C
ATOM   9421 7C21 POPE  120     106.059  57.654  46.598  1.00  0.00           C
ATOM   9424 8C21 POPE  120     105.289  57.434  45.288  1.00  0.00           C
ATOM   9428  C33 POPE  120     112.609  59.744  58.658  1.00  0.00           C
ATOM   9431  C34 POPE  120     112.609  59.904  57.128  1.00  0.00           C
ATOM   9434  C35 POPE  120     113.580  58.964  56.398  1.00  0.00           C
ATOM   9437  C36 POPE  120     113.639  59.224  54.888  1.00  0.00           C
ATOM   9440  C37 POPE  120     114.449  58.134  54.178  1.00  0.00           C
ATOM   9443  C38 POPE  120     114.659  58.384  52.678  1.00  0.00           C
ATOM   9446  C39 POPE  120     115.050  57.104  51.918  1.00  0.00           C
ATOM   9449 0C31 POPE  120     115.880  57.364  50.658  1.00  0.00           C
ATOM   9452 1C31 POPE  120     115.120  58.074  49.528  1.00  0.00           C
ATOM   9455 2C31 POPE  120     115.999  58.284  48.288  1.00  0.00           C
ATOM   9458 3C31 POPE  120     115.349  59.214  47.248  1.00  0.00           C
ATOM   9461 4C31 POPE  120     116.139  59.284  45.928  1.00  0.00           C
ATOM   9464 5C31 POPE  120     115.520  60.244  44.918  1.00  0.00           C
ATOM   9467 6C31 POPE  120     116.129  60.174  43.518  1.00  0.00           C
ATOM   9471  NH3 POPE  121     100.489  27.894  64.448  1.00  0.00           N
ATOM   9475  C12 POPE  121     100.909  28.904  63.408  1.00  0.00           C
ATOM   9478  C11 POPE  121     102.429  29.174  63.338  1.00  0.00           C
ATOM   9481  P   POPE  121     104.179  30.514  61.928  1.00  0.00           P
ATOM   9482  O13 POPE  121     104.700  31.254  63.088  1.00  0.00           O
ATOM   9483  O14 POPE  121     104.939  29.294  61.538  1.00  0.00           O
ATOM   9484  O11 POPE  121     104.039  31.514  60.708  1.00  0.00           O
ATOM   9485  O12 POPE  121     102.690  30.074  62.258  1.00  0.00           O
ATOM   9486  C1  POPE  121     103.219  31.314  59.548  1.00  0.00           C
ATOM   9489  C2  POPE  121     104.069  31.464  58.258  1.00  0.00           C
ATOM   9491  O21 POPE  121     103.310  31.094  57.098  1.00  0.00           O
ATOM   9492  C21 POPE  121     103.109  32.024  56.198  1.00  0.00           C
ATOM   9493  O22 POPE  121     102.949  33.224  56.388  1.00  0.00           O
ATOM   9494  C22 POPE  121     103.300  31.394  54.818  1.00  0.00           C
ATOM   9497  C3  POPE  121     105.279  30.504  58.318  1.00  0.00           C
ATOM   9500  O31 POPE  121     106.039  30.424  57.068  1.00  0.00           O
ATOM   9501  C31 POPE  121     105.620  29.464  56.248  1.00  0.00           C
ATOM   9502  O32 POPE  121     104.669  28.724  56.428  1.00  0.00           O
ATOM   9503  C32 POPE  121     106.539  29.354  55.048  1.00  0.00           C
ATOM   9506  C23 POPE  121     102.809  32.274  53.658  1.00  0.00           C
ATOM   9509  C24 POPE  121     103.279  31.754  52.298  1.00  0.00           C
ATOM   9512  C25 POPE  121     102.999  30.274  52.038  1.00  0.00           C
ATOM   9515  C26 POPE  121     103.380  29.874  50.608  1.00  0.00           C
ATOM   9518  C27 POPE  121     103.389  28.354  50.408  1.00  0.00           C
ATOM   9521  C28 POPE  121     102.679  27.894  49.128  1.00  0.00           C
ATOM   9524  C29 POPE  121     101.189  27.764  49.318  1.00  0.00           C
ATOM   9526 0C21 POPE  121     100.229  28.314  48.558  1.00  0.00           C
ATOM   9528 1C21 POPE  121     100.439  29.184  47.348  1.00  0.00           C
ATOM   9531 2C21 POPE  121     100.289  28.394  46.038  1.00  0.00           C
ATOM   9534 3C21 POPE  121     100.359  29.294  44.798  1.00  0.00           C
ATOM   9537 4C21 POPE  121     100.129  28.514  43.498  1.00  0.00           C
ATOM   9540 5C21 POPE  121      99.969  29.404  42.258  1.00  0.00           C
ATOM   9543 6C21 POPE  121      98.749  30.344  42.328  1.00  0.00           C
ATOM   9546 7C21 POPE  121      98.029  30.514  40.988  1.00  0.00           C
ATOM   9549 8C21 POPE  121      96.870  31.514  41.018  1.00  0.00           C
ATOM   9553  C33 POPE  121     106.219  28.054  54.288  1.00  0.00           C
ATOM   9556  C34 POPE  121     107.320  27.654  53.308  1.00  0.00           C
ATOM   9559  C35 POPE  121     107.050  28.104  51.868  1.00  0.00           C
ATOM   9562  C36 POPE  121     108.359  28.194  51.098  1.00  0.00           C
ATOM   9565  C37 POPE  121     108.179  28.614  49.638  1.00  0.00           C
ATOM   9568  C38 POPE  121     109.499  29.154  49.068  1.00  0.00           C
ATOM   9571  C39 POPE  121     109.440  29.344  47.548  1.00  0.00           C
ATOM   9574 0C31 POPE  121     110.069  28.164  46.798  1.00  0.00           C
ATOM   9577 1C31 POPE  121     109.799  28.234  45.288  1.00  0.00           C
ATOM   9580 2C31 POPE  121     110.410  27.044  44.518  1.00  0.00           C
ATOM   9583 3C31 POPE  121     109.830  26.894  43.108  1.00  0.00           C
ATOM   9586 4C31 POPE  121     110.279  27.984  42.118  1.00  0.00           C
ATOM   9589 5C31 POPE  121     109.410  27.984  40.848  1.00  0.00           C
ATOM   9592 6C31 POPE  121     109.889  28.964  39.768  1.00  0.00           C
ATOM   9596  NH3 POPE  122      50.519  70.006  18.888  1.00  0.00           N
ATOM   9600  C12 POPE  122      49.939  68.724  19.488  1.00  0.00           C
ATOM   9603  C11 POPE  122      48.530  68.294  18.968  1.00  0.00           C
ATOM   9606  P   POPE  122      47.179  65.954  19.108  1.00  0.00           P
ATOM   9607  O13 POPE  122      46.019  66.505  18.378  1.00  0.00           O
ATOM   9608  O14 POPE  122      47.969  64.874  18.468  1.00  0.00           O
ATOM   9609  O11 POPE  122      46.569  65.374  20.438  1.00  0.00           O
ATOM   9610  O12 POPE  122      48.119  67.104  19.648  1.00  0.00           O
ATOM   9611  C1  POPE  122      47.350  65.334  21.628  1.00  0.00           C
ATOM   9614  C2  POPE  122      46.979  64.074  22.448  1.00  0.00           C
ATOM   9616  O21 POPE  122      47.459  64.214  23.788  1.00  0.00           O
ATOM   9617  C21 POPE  122      48.719  63.924  24.058  1.00  0.00           C
ATOM   9618  O22 POPE  122      49.569  63.574  23.248  1.00  0.00           O
ATOM   9619  C22 POPE  122      48.909  64.234  25.548  1.00  0.00           C
ATOM   9622  C3  POPE  122      47.350  62.744  21.688  1.00  0.00           C
ATOM   9625  O31 POPE  122      47.469  61.554  22.498  1.00  0.00           O
ATOM   9626  C31 POPE  122      46.699  61.424  23.558  1.00  0.00           C
ATOM   9627  O32 POPE  122      45.679  62.034  23.798  1.00  0.00           O
ATOM   9628  C32 POPE  122      47.339  60.404  24.488  1.00  0.00           C
ATOM   9631  C23 POPE  122      49.799  63.254  26.348  1.00  0.00           C
ATOM   9634  C24 POPE  122      50.609  64.014  27.418  1.00  0.00           C
ATOM   9637  C25 POPE  122      50.519  63.434  28.848  1.00  0.00           C
ATOM   9640  C26 POPE  122      51.809  62.764  29.348  1.00  0.00           C
ATOM   9643  C27 POPE  122      52.489  63.564  30.468  1.00  0.00           C
ATOM   9646  C28 POPE  122      53.849  63.004  30.938  1.00  0.00           C
ATOM   9649  C29 POPE  122      54.479  63.964  31.938  1.00  0.00           C
ATOM   9651 0C21 POPE  122      55.260  63.704  32.998  1.00  0.00           C
ATOM   9653 1C21 POPE  122      55.769  62.374  33.488  1.00  0.00           C
ATOM   9656 2C21 POPE  122      56.069  62.354  35.008  1.00  0.00           C
ATOM   9659 3C21 POPE  122      54.809  62.314  35.888  1.00  0.00           C
ATOM   9662 4C21 POPE  122      55.089  61.974  37.358  1.00  0.00           C
ATOM   9665 5C21 POPE  122      53.789  61.834  38.168  1.00  0.00           C
ATOM   9668 6C21 POPE  122      53.979  61.084  39.498  1.00  0.00           C
ATOM   9671 7C21 POPE  122      52.649  60.864  40.238  1.00  0.00           C
ATOM   9674 8C21 POPE  122      52.760  59.974  41.478  1.00  0.00           C
ATOM   9678  C33 POPE  122      46.649  60.314  25.848  1.00  0.00           C
ATOM   9681  C34 POPE  122      47.439  59.414  26.798  1.00  0.00           C
ATOM   9684  C35 POPE  122      46.719  59.044  28.098  1.00  0.00           C
ATOM   9687  C36 POPE  122      47.259  57.754  28.738  1.00  0.00           C
ATOM   9690  C37 POPE  122      46.239  57.134  29.698  1.00  0.00           C
ATOM   9693  C38 POPE  122      46.399  55.624  29.948  1.00  0.00           C
ATOM   9696  C39 POPE  122      45.069  54.984  30.388  1.00  0.00           C
ATOM   9699 0C31 POPE  122      44.749  55.134  31.878  1.00  0.00           C
ATOM   9702 1C31 POPE  122      43.279  54.774  32.198  1.00  0.00           C
ATOM   9705 2C31 POPE  122      43.129  53.694  33.278  1.00  0.00           C
ATOM   9708 3C31 POPE  122      43.519  54.164  34.688  1.00  0.00           C
ATOM   9711 4C31 POPE  122      42.329  54.715  35.488  1.00  0.00           C
ATOM   9714 5C31 POPE  122      42.719  55.034  36.938  1.00  0.00           C
ATOM   9717 6C31 POPE  122      41.539  55.504  37.788  1.00  0.00           C
ATOM   9721  NH3 POPE  123     115.839  51.704  17.818  1.00  0.00           N
ATOM   9725  C12 POPE  123     116.429  52.254  19.088  1.00  0.00           C
ATOM   9728  C11 POPE  123     117.529  53.294  18.828  1.00  0.00           C
ATOM   9731  P   POPE  123     119.099  54.854  20.288  1.00  0.00           P
ATOM   9732  O13 POPE  123     120.199  54.384  19.438  1.00  0.00           O
ATOM   9733  O14 POPE  123     118.779  56.294  20.268  1.00  0.00           O
ATOM   9734  O11 POPE  123     119.410  54.394  21.778  1.00  0.00           O
ATOM   9735  O12 POPE  123     117.749  54.044  20.018  1.00  0.00           O
ATOM   9736  C1  POPE  123     118.800  55.154  22.828  1.00  0.00           C
ATOM   9739  C2  POPE  123     119.279  54.664  24.208  1.00  0.00           C
ATOM   9741  O21 POPE  123     118.699  55.514  25.218  1.00  0.00           O
ATOM   9742  C21 POPE  123     118.219  54.854  26.258  1.00  0.00           C
ATOM   9743  O22 POPE  123     117.929  53.664  26.258  1.00  0.00           O
ATOM   9744  C22 POPE  123     118.160  55.774  27.478  1.00  0.00           C
ATOM   9747  C3  POPE  123     120.830  54.724  24.298  1.00  0.00           C
ATOM   9750  O31 POPE  123     121.339  54.674  25.638  1.00  0.00           O
ATOM   9751  C31 POPE  123     121.379  53.484  26.218  1.00  0.00           C
ATOM   9752  O32 POPE  123     121.020  52.424  25.738  1.00  0.00           O
ATOM   9753  C32 POPE  123     122.109  53.684  27.558  1.00  0.00           C
ATOM   9756  C23 POPE  123     118.190  54.964  28.798  1.00  0.00           C
ATOM   9759  C24 POPE  123     118.269  55.834  30.068  1.00  0.00           C
ATOM   9762  C25 POPE  123     118.409  54.974  31.328  1.00  0.00           C
ATOM   9765  C26 POPE  123     118.489  55.784  32.638  1.00  0.00           C
ATOM   9768  C27 POPE  123     118.879  54.914  33.838  1.00  0.00           C
ATOM   9771  C28 POPE  123     118.969  55.714  35.148  1.00  0.00           C
ATOM   9774  C29 POPE  123     119.949  55.124  36.138  1.00  0.00           C
ATOM   9776 0C21 POPE  123     119.739  54.824  37.438  1.00  0.00           C
ATOM   9778 1C21 POPE  123     118.459  54.974  38.218  1.00  0.00           C
ATOM   9781 2C21 POPE  123     118.339  53.874  39.288  1.00  0.00           C
ATOM   9784 3C21 POPE  123     119.300  54.044  40.488  1.00  0.00           C
ATOM   9787 4C21 POPE  123     119.889  52.714  40.958  1.00  0.00           C
ATOM   9790 5C21 POPE  123     120.240  52.664  42.458  1.00  0.00           C
ATOM   9793 6C21 POPE  123     121.730  52.414  42.748  1.00  0.00           C
ATOM   9796 7C21 POPE  123     121.999  52.304  44.258  1.00  0.00           C
ATOM   9799 8C21 POPE  123     123.479  52.104  44.618  1.00  0.00           C
ATOM   9803  C33 POPE  123     121.859  52.654  28.688  1.00  0.00           C
ATOM   9806  C34 POPE  123     122.419  53.174  30.028  1.00  0.00           C
ATOM   9809  C35 POPE  123     122.789  52.074  31.038  1.00  0.00           C
ATOM   9812  C36 POPE  123     122.830  52.574  32.498  1.00  0.00           C
ATOM   9815  C37 POPE  123     124.059  52.074  33.278  1.00  0.00           C
ATOM   9818  C38 POPE  123     123.940  52.244  34.798  1.00  0.00           C
ATOM   9821  C39 POPE  123     125.139  51.704  35.598  1.00  0.00           C
ATOM   9824 0C31 POPE  123     125.139  52.224  37.048  1.00  0.00           C
ATOM   9827 1C31 POPE  123     125.880  51.324  38.048  1.00  0.00           C
ATOM   9830 2C31 POPE  123     125.679  51.784  39.508  1.00  0.00           C
ATOM   9833 3C31 POPE  123     125.599  50.624  40.518  1.00  0.00           C
ATOM   9836 4C31 POPE  123     126.959  50.094  40.978  1.00  0.00           C
ATOM   9839 5C31 POPE  123     126.870  48.644  41.488  1.00  0.00           C
ATOM   9842 6C31 POPE  123     128.158  48.144  42.148  1.00  0.00           C
ATOM   9846  NH3 POPE  124      34.089 101.694  18.588  1.00  0.00           N
ATOM   9850  C12 POPE  124      35.509 101.564  19.078  1.00  0.00           C
ATOM   9853  C11 POPE  124      35.899 100.094  19.278  1.00  0.00           C
ATOM   9856  P   POPE  124      37.589  99.604  21.258  1.00  0.00           P
ATOM   9857  O13 POPE  124      37.199  98.195  21.448  1.00  0.00           O
ATOM   9858  O14 POPE  124      38.979  99.994  21.528  1.00  0.00           O
ATOM   9859  O11 POPE  124      36.609 100.525  22.088  1.00  0.00           O
ATOM   9860  O12 POPE  124      37.229 100.044  19.788  1.00  0.00           O
ATOM   9861  C1  POPE  124      35.959 100.014  23.258  1.00  0.00           C
ATOM   9864  C2  POPE  124      34.830 100.994  23.648  1.00  0.00           C
ATOM   9866  O21 POPE  124      34.589 100.994  25.068  1.00  0.00           O
ATOM   9867  C21 POPE  124      34.049  99.924  25.628  1.00  0.00           C
ATOM   9868  O22 POPE  124      33.479  99.025  25.058  1.00  0.00           O
ATOM   9869  C22 POPE  124      34.379  99.965  27.128  1.00  0.00           C
ATOM   9872  C3  POPE  124      33.559 100.824  22.748  1.00  0.00           C
ATOM   9875  O31 POPE  124      33.079 102.085  22.258  1.00  0.00           O
ATOM   9876  C31 POPE  124      32.449 102.845  23.128  1.00  0.00           C
ATOM   9877  O32 POPE  124      32.199 102.575  24.288  1.00  0.00           O
ATOM   9878  C32 POPE  124      32.149 104.165  22.428  1.00  0.00           C
ATOM   9881  C23 POPE  124      33.179 100.174  28.088  1.00  0.00           C
ATOM   9884  C24 POPE  124      33.659 100.234  29.548  1.00  0.00           C
ATOM   9887  C25 POPE  124      32.589 100.174  30.658  1.00  0.00           C
ATOM   9890  C26 POPE  124      33.279 100.314  32.028  1.00  0.00           C
ATOM   9893  C27 POPE  124      32.439  99.975  33.278  1.00  0.00           C
ATOM   9896  C28 POPE  124      33.309 100.154  34.548  1.00  0.00           C
ATOM   9899  C29 POPE  124      32.719  99.634  35.838  1.00  0.00           C
ATOM   9901 0C21 POPE  124      32.799 100.234  37.048  1.00  0.00           C
ATOM   9903 1C21 POPE  124      33.449 101.564  37.348  1.00  0.00           C
ATOM   9906 2C21 POPE  124      33.079 102.185  38.718  1.00  0.00           C
ATOM   9909 3C21 POPE  124      31.580 102.465  38.928  1.00  0.00           C
ATOM   9912 4C21 POPE  124      31.309 103.414  40.118  1.00  0.00           C
ATOM   9915 5C21 POPE  124      29.819 103.715  40.338  1.00  0.00           C
ATOM   9918 6C21 POPE  124      29.569 104.604  41.568  1.00  0.00           C
ATOM   9921 7C21 POPE  124      28.089 104.734  41.918  1.00  0.00           C
ATOM   9924 8C21 POPE  124      27.819 105.594  43.158  1.00  0.00           C
ATOM   9928  C33 POPE  124      31.049 105.005  23.098  1.00  0.00           C
ATOM   9931  C34 POPE  124      30.859 106.325  22.328  1.00  0.00           C
ATOM   9934  C35 POPE  124      30.569 107.564  23.188  1.00  0.00           C
ATOM   9937  C36 POPE  124      31.539 107.724  24.368  1.00  0.00           C
ATOM   9940  C37 POPE  124      31.709 109.145  24.898  1.00  0.00           C
ATOM   9943  C38 POPE  124      32.469 109.104  26.238  1.00  0.00           C
ATOM   9946  C39 POPE  124      32.609 110.464  26.938  1.00  0.00           C
ATOM   9949 0C31 POPE  124      32.929 110.275  28.418  1.00  0.00           C
ATOM   9952 1C31 POPE  124      32.979 111.584  29.198  1.00  0.00           C
ATOM   9955 2C31 POPE  124      33.229 111.325  30.688  1.00  0.00           C
ATOM   9958 3C31 POPE  124      33.089 112.575  31.568  1.00  0.00           C
ATOM   9961 4C31 POPE  124      33.389 112.284  33.038  1.00  0.00           C
ATOM   9964 5C31 POPE  124      33.249 113.524  33.938  1.00  0.00           C
ATOM   9967 6C31 POPE  124      33.459 113.214  35.418  1.00  0.00           C
ATOM   9971  NH3 POPE  125      86.849  70.774  25.728  1.00  0.00           N
ATOM   9975  C12 POPE  125      87.849  69.954  24.948  1.00  0.00           C
ATOM   9978  C11 POPE  125      87.139  68.904  24.088  1.00  0.00           C
ATOM   9981  P   POPE  125      88.909  67.834  22.458  1.00  0.00           P
ATOM   9982  O13 POPE  125      89.379  69.164  22.048  1.00  0.00           O
ATOM   9983  O14 POPE  125      88.190  67.044  21.428  1.00  0.00           O
ATOM   9984  O11 POPE  125      90.169  66.974  22.848  1.00  0.00           O
ATOM   9985  O12 POPE  125      88.050  67.854  23.788  1.00  0.00           O
ATOM   9986  C1  POPE  125      90.380  66.524  24.178  1.00  0.00           C
ATOM   9989  C2  POPE  125      89.589  65.234  24.498  1.00  0.00           C
ATOM   9991  O21 POPE  125      89.709  64.904  25.898  1.00  0.00           O
ATOM   9992  C21 POPE  125      90.940  64.674  26.348  1.00  0.00           C
ATOM   9993  O22 POPE  125      91.929  64.514  25.668  1.00  0.00           O
ATOM   9994  C22 POPE  125      90.930  64.604  27.868  1.00  0.00           C
ATOM   9997  C3  POPE  125      89.899  64.054  23.528  1.00  0.00           C
ATOM  10000  O31 POPE  125      89.230  62.864  23.988  1.00  0.00           O
ATOM  10001  C31 POPE  125      90.039  61.914  24.418  1.00  0.00           C
ATOM  10002  O32 POPE  125      90.969  61.444  23.788  1.00  0.00           O
ATOM  10003  C32 POPE  125      89.729  61.564  25.858  1.00  0.00           C
ATOM  10006  C23 POPE  125      92.019  65.535  28.468  1.00  0.00           C
ATOM  10009  C24 POPE  125      92.139  65.454  29.998  1.00  0.00           C
ATOM  10012  C25 POPE  125      90.800  65.594  30.748  1.00  0.00           C
ATOM  10015  C26 POPE  125      90.930  65.464  32.268  1.00  0.00           C
ATOM  10018  C27 POPE  125      89.550  65.454  32.928  1.00  0.00           C
ATOM  10021  C28 POPE  125      89.529  65.724  34.448  1.00  0.00           C
ATOM  10024  C29 POPE  125      90.209  64.654  35.268  1.00  0.00           C
ATOM  10026 0C21 POPE  125      90.729  64.804  36.488  1.00  0.00           C
ATOM  10028 1C21 POPE  125      90.760  66.074  37.308  1.00  0.00           C
ATOM  10031 2C21 POPE  125      89.789  66.044  38.498  1.00  0.00           C
ATOM  10034 3C21 POPE  125      90.240  65.144  39.668  1.00  0.00           C
ATOM  10037 4C21 POPE  125      89.359  65.374  40.908  1.00  0.00           C
ATOM  10040 5C21 POPE  125      89.879  64.704  42.198  1.00  0.00           C
ATOM  10043 6C21 POPE  125      89.429  63.244  42.368  1.00  0.00           C
ATOM  10046 7C21 POPE  125      89.659  62.744  43.808  1.00  0.00           C
ATOM  10049 8C21 POPE  125      89.139  61.334  44.098  1.00  0.00           C
ATOM  10053  C33 POPE  125      89.149  60.144  25.958  1.00  0.00           C
ATOM  10056  C34 POPE  125      88.800  59.785  27.398  1.00  0.00           C
ATOM  10059  C35 POPE  125      87.760  60.754  27.988  1.00  0.00           C
ATOM  10062  C36 POPE  125      87.099  60.194  29.238  1.00  0.00           C
ATOM  10065  C37 POPE  125      86.319  61.264  29.988  1.00  0.00           C
ATOM  10068  C38 POPE  125      86.139  60.944  31.478  1.00  0.00           C
ATOM  10071  C39 POPE  125      85.489  59.584  31.758  1.00  0.00           C
ATOM  10074 0C31 POPE  125      85.299  59.434  33.268  1.00  0.00           C
ATOM  10077 1C31 POPE  125      84.700  58.114  33.748  1.00  0.00           C
ATOM  10080 2C31 POPE  125      84.420  58.244  35.248  1.00  0.00           C
ATOM  10083 3C31 POPE  125      84.179  56.944  36.008  1.00  0.00           C
ATOM  10086 4C31 POPE  125      84.169  57.244  37.508  1.00  0.00           C
ATOM  10089 5C31 POPE  125      84.109  56.024  38.428  1.00  0.00           C
ATOM  10092 6C31 POPE  125      84.230  56.434  39.898  1.00  0.00           C
ATOM  10096  NH3 POPE  126     110.670 124.685  20.008  1.00  0.00           N
ATOM  10100  C12 POPE  126     111.959 125.404  19.668  1.00  0.00           C
ATOM  10103  C11 POPE  126     113.160 124.434  19.718  1.00  0.00           C
ATOM  10106  P   POPE  126     115.760 124.454  20.118  1.00  0.00           P
ATOM  10107  O13 POPE  126     115.819 123.074  19.608  1.00  0.00           O
ATOM  10108  O14 POPE  126     116.859 125.366  19.738  1.00  0.00           O
ATOM  10109  O11 POPE  126     115.709 124.344  21.688  1.00  0.00           O
ATOM  10110  O12 POPE  126     114.399 125.134  19.658  1.00  0.00           O
ATOM  10111  C1  POPE  126     115.179 123.224  22.388  1.00  0.00           C
ATOM  10114  C2  POPE  126     114.770 123.725  23.788  1.00  0.00           C
ATOM  10116  O21 POPE  126     114.749 122.645  24.758  1.00  0.00           O
ATOM  10117  C21 POPE  126     113.739 121.785  24.668  1.00  0.00           C
ATOM  10118  O22 POPE  126     112.880 121.764  23.808  1.00  0.00           O
ATOM  10119  C22 POPE  126     113.739 120.874  25.888  1.00  0.00           C
ATOM  10122  C3  POPE  126     113.520 124.655  23.778  1.00  0.00           C
ATOM  10125  O31 POPE  126     113.649 125.805  24.648  1.00  0.00           O
ATOM  10126  C31 POPE  126     113.050 125.835  25.838  1.00  0.00           C
ATOM  10127  O32 POPE  126     112.510 126.834  26.298  1.00  0.00           O
ATOM  10128  C32 POPE  126     113.289 124.564  26.648  1.00  0.00           C
ATOM  10131  C23 POPE  126     112.279 120.474  26.208  1.00  0.00           C
ATOM  10134  C24 POPE  126     112.139 119.774  27.558  1.00  0.00           C
ATOM  10137  C25 POPE  126     110.679 119.445  27.908  1.00  0.00           C
ATOM  10140  C26 POPE  126     110.579 118.865  29.328  1.00  0.00           C
ATOM  10143  C27 POPE  126     109.139 118.615  29.798  1.00  0.00           C
ATOM  10146  C28 POPE  126     109.090 117.964  31.188  1.00  0.00           C
ATOM  10149  C29 POPE  126     107.719 117.866  31.798  1.00  0.00           C
ATOM  10151 0C21 POPE  126     107.439 117.845  33.118  1.00  0.00           C
ATOM  10153 1C21 POPE  126     108.450 117.845  34.238  1.00  0.00           C
ATOM  10156 2C21 POPE  126     108.330 118.965  35.298  1.00  0.00           C
ATOM  10159 3C21 POPE  126     109.449 118.814  36.338  1.00  0.00           C
ATOM  10162 4C21 POPE  126     109.499 119.884  37.448  1.00  0.00           C
ATOM  10165 5C21 POPE  126     110.800 119.695  38.248  1.00  0.00           C
ATOM  10168 6C21 POPE  126     110.859 120.314  39.648  1.00  0.00           C
ATOM  10171 7C21 POPE  126     112.219 120.005  40.308  1.00  0.00           C
ATOM  10174 8C21 POPE  126     112.239 120.084  41.838  1.00  0.00           C
ATOM  10178  C33 POPE  126     113.099 124.795  28.168  1.00  0.00           C
ATOM  10181  C34 POPE  126     113.739 123.685  29.008  1.00  0.00           C
ATOM  10184  C35 POPE  126     113.689 123.914  30.528  1.00  0.00           C
ATOM  10187  C36 POPE  126     114.109 125.324  30.968  1.00  0.00           C
ATOM  10190  C37 POPE  126     114.589 125.415  32.428  1.00  0.00           C
ATOM  10193  C38 POPE  126     114.830 126.854  32.888  1.00  0.00           C
ATOM  10196  C39 POPE  126     115.439 126.924  34.298  1.00  0.00           C
ATOM  10199 0C31 POPE  126     115.389 128.333  34.908  1.00  0.00           C
ATOM  10202 1C31 POPE  126     116.020 128.414  36.308  1.00  0.00           C
ATOM  10205 2C31 POPE  126     115.690 129.743  37.008  1.00  0.00           C
ATOM  10208 3C31 POPE  126     114.939 129.604  38.338  1.00  0.00           C
ATOM  10211 4C31 POPE  126     115.859 129.613  39.568  1.00  0.00           C
ATOM  10214 5C31 POPE  126     115.059 129.424  40.868  1.00  0.00           C
ATOM  10217 6C31 POPE  126     115.869 129.633  42.138  1.00  0.00           C
ATOM  10221  NH3 POPE  127      78.749  93.594  65.468  1.00  0.00           N
ATOM  10225  C12 POPE  127      80.149  93.125  65.818  1.00  0.00           C
ATOM  10228  C11 POPE  127      80.260  91.714  66.478  1.00  0.00           C
ATOM  10231  P   POPE  127      82.939  91.875  66.568  1.00  0.00           P
ATOM  10232  O13 POPE  127      83.979  90.964  67.118  1.00  0.00           O
ATOM  10233  O14 POPE  127      82.709  93.134  67.308  1.00  0.00           O
ATOM  10234  O11 POPE  127      83.300  92.214  65.068  1.00  0.00           O
ATOM  10235  O12 POPE  127      81.559  91.115  66.398  1.00  0.00           O
ATOM  10236  C1  POPE  127      83.949  91.285  64.198  1.00  0.00           C
ATOM  10239  C2  POPE  127      83.069  90.864  62.988  1.00  0.00           C
ATOM  10241  O21 POPE  127      83.079  91.894  61.968  1.00  0.00           O
ATOM  10242  C21 POPE  127      83.609  91.505  60.808  1.00  0.00           C
ATOM  10243  O22 POPE  127      84.029  90.385  60.578  1.00  0.00           O
ATOM  10244  C22 POPE  127      83.719  92.654  59.818  1.00  0.00           C
ATOM  10247  C3  POPE  127      81.599  90.574  63.408  1.00  0.00           C
ATOM  10250  O31 POPE  127      80.740  90.345  62.278  1.00  0.00           O
ATOM  10251  C31 POPE  127      80.830  89.135  61.758  1.00  0.00           C
ATOM  10252  O32 POPE  127      81.590  88.265  62.148  1.00  0.00           O
ATOM  10253  C32 POPE  127      79.820  89.035  60.618  1.00  0.00           C
ATOM  10256  C23 POPE  127      82.989  92.424  58.478  1.00  0.00           C
ATOM  10259  C24 POPE  127      82.859  93.725  57.668  1.00  0.00           C
ATOM  10262  C25 POPE  127      84.169  94.186  56.988  1.00  0.00           C
ATOM  10265  C26 POPE  127      84.160  94.074  55.458  1.00  0.00           C
ATOM  10268  C27 POPE  127      85.309  94.854  54.818  1.00  0.00           C
ATOM  10271  C28 POPE  127      85.330  94.784  53.288  1.00  0.00           C
ATOM  10274  C29 POPE  127      86.649  95.296  52.768  1.00  0.00           C
ATOM  10276 0C21 POPE  127      87.219  94.994  51.588  1.00  0.00           C
ATOM  10278 1C21 POPE  127      86.639  94.124  50.488  1.00  0.00           C
ATOM  10281 2C21 POPE  127      86.219  95.014  49.298  1.00  0.00           C
ATOM  10284 3C21 POPE  127      86.049  94.235  47.988  1.00  0.00           C
ATOM  10287 4C21 POPE  127      85.349  95.044  46.878  1.00  0.00           C
ATOM  10290 5C21 POPE  127      85.999  96.395  46.578  1.00  0.00           C
ATOM  10293 6C21 POPE  127      85.249  97.174  45.488  1.00  0.00           C
ATOM  10296 7C21 POPE  127      85.819  98.575  45.248  1.00  0.00           C
ATOM  10299 8C21 POPE  127      85.039  99.354  44.188  1.00  0.00           C
ATOM  10303  C33 POPE  127      80.459  88.734  59.248  1.00  0.00           C
ATOM  10306  C34 POPE  127      79.499  89.025  58.098  1.00  0.00           C
ATOM  10309  C35 POPE  127      80.039  88.545  56.758  1.00  0.00           C
ATOM  10312  C36 POPE  127      78.969  87.845  55.908  1.00  0.00           C
ATOM  10315  C37 POPE  127      79.539  87.424  54.558  1.00  0.00           C
ATOM  10318  C38 POPE  127      78.489  86.814  53.608  1.00  0.00           C
ATOM  10321  C39 POPE  127      79.049  86.484  52.208  1.00  0.00           C
ATOM  10324 0C31 POPE  127      80.129  87.454  51.728  1.00  0.00           C
ATOM  10327 1C31 POPE  127      80.679  87.185  50.328  1.00  0.00           C
ATOM  10330 2C31 POPE  127      81.849  88.125  50.028  1.00  0.00           C
ATOM  10333 3C31 POPE  127      82.569  87.845  48.708  1.00  0.00           C
ATOM  10336 4C31 POPE  127      82.830  89.124  47.898  1.00  0.00           C
ATOM  10339 5C31 POPE  127      83.859  88.934  46.778  1.00  0.00           C
ATOM  10342 6C31 POPE  127      84.049  90.174  45.908  1.00  0.00           C
ATOM  10346  NH3 POPE  128      17.479 118.785  64.468  1.00  0.00           N
ATOM  10350  C12 POPE  128      16.009 118.744  64.798  1.00  0.00           C
ATOM  10353  C11 POPE  128      15.199 119.574  63.788  1.00  0.00           C
ATOM  10356  P   POPE  128      12.779 120.285  63.218  1.00  0.00           P
ATOM  10357  O13 POPE  128      11.449 120.154  63.828  1.00  0.00           O
ATOM  10358  O14 POPE  128      13.289 121.635  62.948  1.00  0.00           O
ATOM  10359  O11 POPE  128      12.799 119.404  61.888  1.00  0.00           O
ATOM  10360  O12 POPE  128      13.819 119.474  64.098  1.00  0.00           O
ATOM  10361  C1  POPE  128      13.249 119.935  60.638  1.00  0.00           C
ATOM  10364  C2  POPE  128      12.209 119.564  59.568  1.00  0.00           C
ATOM  10366  O21 POPE  128      12.789 119.515  58.248  1.00  0.00           O
ATOM  10367  C21 POPE  128      12.619 120.454  57.328  1.00  0.00           C
ATOM  10368  O22 POPE  128      12.109 121.546  57.478  1.00  0.00           O
ATOM  10369  C22 POPE  128      13.119 119.975  55.958  1.00  0.00           C
ATOM  10372  C3  POPE  128      10.919 120.395  59.788  1.00  0.00           C
ATOM  10375  O31 POPE  128       9.929 119.975  58.838  1.00  0.00           O
ATOM  10376  C31 POPE  128       9.289 120.994  58.268  1.00  0.00           C
ATOM  10377  O32 POPE  128       9.329 122.155  58.618  1.00  0.00           O
ATOM  10378  C32 POPE  128       8.559 120.444  57.058  1.00  0.00           C
ATOM  10381  C23 POPE  128      11.989 119.764  54.908  1.00  0.00           C
ATOM  10384  C24 POPE  128      12.509 119.804  53.458  1.00  0.00           C
ATOM  10387  C25 POPE  128      11.499 119.275  52.408  1.00  0.00           C
ATOM  10390  C26 POPE  128      11.759 119.764  50.968  1.00  0.00           C
ATOM  10393  C27 POPE  128      10.869 119.074  49.918  1.00  0.00           C
ATOM  10396  C28 POPE  128      10.649 119.844  48.588  1.00  0.00           C
ATOM  10399  C29 POPE  128      11.839 119.954  47.658  1.00  0.00           C
ATOM  10401 0C21 POPE  128      11.949 119.504  46.388  1.00  0.00           C
ATOM  10403 1C21 POPE  128      10.939 118.704  45.598  1.00  0.00           C
ATOM  10406 2C21 POPE  128      10.069 119.515  44.608  1.00  0.00           C
ATOM  10409 3C21 POPE  128      10.809 120.105  43.388  1.00  0.00           C
ATOM  10412 4C21 POPE  128       9.829 120.824  42.448  1.00  0.00           C
ATOM  10415 5C21 POPE  128      10.469 121.624  41.298  1.00  0.00           C
ATOM  10418 6C21 POPE  128      10.939 120.774  40.108  1.00  0.00           C
ATOM  10421 7C21 POPE  128      11.299 121.624  38.888  1.00  0.00           C
ATOM  10424 8C21 POPE  128      11.709 120.824  37.648  1.00  0.00           C
ATOM  10428  C33 POPE  128       7.389 121.344  56.658  1.00  0.00           C
ATOM  10431  C34 POPE  128       6.709 120.814  55.388  1.00  0.00           C
ATOM  10434  C35 POPE  128       5.189 120.954  55.428  1.00  0.00           C
ATOM  10437  C36 POPE  128       4.679 122.225  54.728  1.00  0.00           C
ATOM  10440  C37 POPE  128       3.179 122.104  54.458  1.00  0.00           C
ATOM  10443  C38 POPE  128       2.549 123.344  53.808  1.00  0.00           C
ATOM  10446  C39 POPE  128       1.089 123.585  54.218  1.00  0.00           C
ATOM  10449 0C31 POPE  128       0.949 123.995  55.688  1.00  0.00           C
ATOM  10452 1C31 POPE  128      -0.491 123.954  56.238  1.00  0.00           C
ATOM  10455 2C31 POPE  128      -0.501 123.914  57.768  1.00  0.00           C
ATOM  10458 3C31 POPE  128      -1.720 124.574  58.418  1.00  0.00           C
ATOM  10461 4C31 POPE  128      -1.760 124.275  59.928  1.00  0.00           C
ATOM  10464 5C31 POPE  128      -2.500 125.374  60.698  1.00  0.00           C
ATOM  10467 6C31 POPE  128      -2.520 125.164  62.218  1.00  0.00           C
ATOM  10471  NH3 POPE  129      74.049 124.835  61.468  1.00  0.00           N
ATOM  10475  C12 POPE  129      72.659 124.244  61.638  1.00  0.00           C
ATOM  10478  C11 POPE  129      72.519 122.755  61.268  1.00  0.00           C
ATOM  10481  P   POPE  129      70.709 120.854  61.528  1.00  0.00           P
ATOM  10482  O13 POPE  129      71.129 120.395  62.868  1.00  0.00           O
ATOM  10483  O14 POPE  129      69.279 120.695  61.158  1.00  0.00           O
ATOM  10484  O11 POPE  129      71.609 120.134  60.448  1.00  0.00           O
ATOM  10485  O12 POPE  129      71.139 122.374  61.368  1.00  0.00           O
ATOM  10486  C1  POPE  129      70.940 119.415  59.418  1.00  0.00           C
ATOM  10489  C2  POPE  129      71.919 118.545  58.558  1.00  0.00           C
ATOM  10491  O21 POPE  129      71.959 117.195  59.028  1.00  0.00           O
ATOM  10492  C21 POPE  129      70.800 116.574  59.018  1.00  0.00           C
ATOM  10493  O22 POPE  129      70.129 116.325  60.008  1.00  0.00           O
ATOM  10494  C22 POPE  129      70.330 116.414  57.558  1.00  0.00           C
ATOM  10497  C3  POPE  129      73.379 119.064  58.428  1.00  0.00           C
ATOM  10500  O31 POPE  129      73.830 119.046  57.058  1.00  0.00           O
ATOM  10501  C31 POPE  129      73.979 117.854  56.488  1.00  0.00           C
ATOM  10502  O32 POPE  129      74.109 116.794  57.048  1.00  0.00           O
ATOM  10503  C32 POPE  129      73.819 118.035  54.978  1.00  0.00           C
ATOM  10506  C23 POPE  129      69.319 115.275  57.318  1.00  0.00           C
ATOM  10509  C24 POPE  129      69.130 115.054  55.808  1.00  0.00           C
ATOM  10512  C25 POPE  129      67.830 114.314  55.488  1.00  0.00           C
ATOM  10515  C26 POPE  129      67.740 113.774  54.068  1.00  0.00           C
ATOM  10518  C27 POPE  129      66.449 112.994  53.808  1.00  0.00           C
ATOM  10521  C28 POPE  129      66.409 112.404  52.398  1.00  0.00           C
ATOM  10524  C29 POPE  129      65.219 111.514  52.188  1.00  0.00           C
ATOM  10526 0C21 POPE  129      64.709 111.185  50.988  1.00  0.00           C
ATOM  10528 1C21 POPE  129      65.269 111.604  49.658  1.00  0.00           C
ATOM  10531 2C21 POPE  129      65.029 110.525  48.588  1.00  0.00           C
ATOM  10534 3C21 POPE  129      66.059 109.384  48.538  1.00  0.00           C
ATOM  10537 4C21 POPE  129      65.499 108.104  47.898  1.00  0.00           C
ATOM  10540 5C21 POPE  129      66.440 107.384  46.908  1.00  0.00           C
ATOM  10543 6C21 POPE  129      67.659 106.686  47.518  1.00  0.00           C
ATOM  10546 7C21 POPE  129      68.449 105.864  46.478  1.00  0.00           C
ATOM  10549 8C21 POPE  129      69.709 105.194  47.018  1.00  0.00           C
ATOM  10553  C33 POPE  129      72.929 116.924  54.368  1.00  0.00           C
ATOM  10556  C34 POPE  129      72.149 117.404  53.128  1.00  0.00           C
ATOM  10559  C35 POPE  129      70.919 116.535  52.868  1.00  0.00           C
ATOM  10562  C36 POPE  129      70.819 115.975  51.438  1.00  0.00           C
ATOM  10565  C37 POPE  129      69.559 115.115  51.308  1.00  0.00           C
ATOM  10568  C38 POPE  129      69.439 114.324  50.008  1.00  0.00           C
ATOM  10571  C39 POPE  129      70.219 113.006  50.038  1.00  0.00           C
ATOM  10574 0C31 POPE  129      69.879 112.134  48.818  1.00  0.00           C
ATOM  10577 1C31 POPE  129      70.629 110.794  48.758  1.00  0.00           C
ATOM  10580 2C31 POPE  129      70.089 109.954  47.598  1.00  0.00           C
ATOM  10583 3C31 POPE  129      70.940 108.744  47.208  1.00  0.00           C
ATOM  10586 4C31 POPE  129      72.269 109.124  46.528  1.00  0.00           C
ATOM  10589 5C31 POPE  129      72.849 107.974  45.698  1.00  0.00           C
ATOM  10592 6C31 POPE  129      74.149 108.344  44.968  1.00  0.00           C
ATOM  10596  NH3 POPE  130     103.889  69.704  24.328  1.00  0.00           N
ATOM  10600  C12 POPE  130     102.849  69.424  23.268  1.00  0.00           C
ATOM  10603  C11 POPE  130     101.800  68.384  23.718  1.00  0.00           C
ATOM  10606  P   POPE  130      99.700  67.084  22.838  1.00  0.00           P
ATOM  10607  O13 POPE  130      98.489  67.854  23.188  1.00  0.00           O
ATOM  10608  O14 POPE  130      99.580  66.224  21.638  1.00  0.00           O
ATOM  10609  O11 POPE  130     100.139  66.204  24.068  1.00  0.00           O
ATOM  10610  O12 POPE  130     100.919  68.084  22.628  1.00  0.00           O
ATOM  10611  C1  POPE  130      99.560  66.344  25.358  1.00  0.00           C
ATOM  10614  C2  POPE  130     100.279  65.424  26.378  1.00  0.00           C
ATOM  10616  O21 POPE  130      99.459  65.264  27.558  1.00  0.00           O
ATOM  10617  C21 POPE  130      98.739  64.154  27.608  1.00  0.00           C
ATOM  10618  O22 POPE  130      98.730  63.264  26.788  1.00  0.00           O
ATOM  10619  C22 POPE  130      97.830  64.194  28.838  1.00  0.00           C
ATOM  10622  C3  POPE  130     101.669  65.994  26.788  1.00  0.00           C
ATOM  10625  O31 POPE  130     102.259  65.134  27.788  1.00  0.00           O
ATOM  10626  C31 POPE  130     102.289  65.594  29.028  1.00  0.00           C
ATOM  10627  O32 POPE  130     102.629  66.704  29.368  1.00  0.00           O
ATOM  10628  C32 POPE  130     101.519  64.584  29.888  1.00  0.00           C
ATOM  10631  C23 POPE  130      97.859  62.864  29.628  1.00  0.00           C
ATOM  10634  C24 POPE  130      97.099  62.944  30.958  1.00  0.00           C
ATOM  10637  C25 POPE  130      95.569  62.994  30.818  1.00  0.00           C
ATOM  10640  C26 POPE  130      94.929  61.634  30.498  1.00  0.00           C
ATOM  10643  C27 POPE  130      93.409  61.704  30.638  1.00  0.00           C
ATOM  10646  C28 POPE  130      92.690  60.364  30.418  1.00  0.00           C
ATOM  10649  C29 POPE  130      91.219  60.574  30.678  1.00  0.00           C
ATOM  10651 0C21 POPE  130      90.340  59.684  31.188  1.00  0.00           C
ATOM  10653 1C21 POPE  130      90.589  58.254  31.578  1.00  0.00           C
ATOM  10656 2C21 POPE  130      89.820  57.904  32.868  1.00  0.00           C
ATOM  10659 3C21 POPE  130      89.749  56.404  33.158  1.00  0.00           C
ATOM  10662 4C21 POPE  130      88.679  56.074  34.218  1.00  0.00           C
ATOM  10665 5C21 POPE  130      89.039  54.874  35.098  1.00  0.00           C
ATOM  10668 6C21 POPE  130      87.799  54.144  35.638  1.00  0.00           C
ATOM  10671 7C21 POPE  130      88.129  53.154  36.758  1.00  0.00           C
ATOM  10674 8C21 POPE  130      86.940  52.294  37.188  1.00  0.00           C
ATOM  10678  C33 POPE  130     101.940  64.395  31.368  1.00  0.00           C
ATOM  10681  C34 POPE  130     100.789  63.624  32.018  1.00  0.00           C
ATOM  10684  C35 POPE  130     100.950  63.034  33.428  1.00  0.00           C
ATOM  10687  C36 POPE  130      99.709  62.144  33.648  1.00  0.00           C
ATOM  10690  C37 POPE  130      99.429  61.604  35.048  1.00  0.00           C
ATOM  10693  C38 POPE  130      98.050  60.904  35.018  1.00  0.00           C
ATOM  10696  C39 POPE  130      97.559  60.364  36.368  1.00  0.00           C
ATOM  10699 0C31 POPE  130      98.300  59.094  36.798  1.00  0.00           C
ATOM  10702 1C31 POPE  130      97.910  58.634  38.198  1.00  0.00           C
ATOM  10705 2C31 POPE  130      98.590  57.314  38.558  1.00  0.00           C
ATOM  10708 3C31 POPE  130      98.779  57.124  40.068  1.00  0.00           C
ATOM  10711 4C31 POPE  130     100.100  56.414  40.358  1.00  0.00           C
ATOM  10714 5C31 POPE  130     100.299  56.064  41.828  1.00  0.00           C
ATOM  10717 6C31 POPE  130     101.569  55.254  42.028  1.00  0.00           C
ATOM  10721  NH3 POPE  131      76.099 100.945  68.348  1.00  0.00           N
ATOM  10725  C12 POPE  131      77.440 100.574  67.788  1.00  0.00           C
ATOM  10728  C11 POPE  131      77.919 101.604  66.758  1.00  0.00           C
ATOM  10731  P   POPE  131      79.580 101.844  64.808  1.00  0.00           P
ATOM  10732  O13 POPE  131      79.259 100.954  63.678  1.00  0.00           O
ATOM  10733  O14 POPE  131      79.010 103.204  64.748  1.00  0.00           O
ATOM  10734  O11 POPE  131      81.149 101.945  64.968  1.00  0.00           O
ATOM  10735  O12 POPE  131      79.119 101.124  66.138  1.00  0.00           O
ATOM  10736  C1  POPE  131      81.839 102.764  64.018  1.00  0.00           C
ATOM  10739  C2  POPE  131      83.240 102.164  63.798  1.00  0.00           C
ATOM  10741  O21 POPE  131      84.139 102.834  62.898  1.00  0.00           O
ATOM  10742  C21 POPE  131      83.830 103.874  62.168  1.00  0.00           C
ATOM  10743  O22 POPE  131      82.840 104.574  62.198  1.00  0.00           O
ATOM  10744  C22 POPE  131      84.939 104.084  61.158  1.00  0.00           C
ATOM  10747  C3  POPE  131      83.109 100.704  63.288  1.00  0.00           C
ATOM  10750  O31 POPE  131      84.399 100.105  63.338  1.00  0.00           O
ATOM  10751  C31 POPE  131      84.939  99.375  62.368  1.00  0.00           C
ATOM  10752  O32 POPE  131      86.080  98.944  62.438  1.00  0.00           O
ATOM  10753  C32 POPE  131      84.029  99.084  61.188  1.00  0.00           C
ATOM  10756  C23 POPE  131      84.449 104.914  59.958  1.00  0.00           C
ATOM  10759  C24 POPE  131      85.410 104.695  58.808  1.00  0.00           C
ATOM  10762  C25 POPE  131      85.269 105.654  57.638  1.00  0.00           C
ATOM  10765  C26 POPE  131      86.350 105.255  56.638  1.00  0.00           C
ATOM  10768  C27 POPE  131      86.419 106.014  55.308  1.00  0.00           C
ATOM  10771  C28 POPE  131      87.629 105.444  54.558  1.00  0.00           C
ATOM  10774  C29 POPE  131      87.969 106.034  53.218  1.00  0.00           C
ATOM  10776 0C21 POPE  131      88.959 106.915  52.998  1.00  0.00           C
ATOM  10778 1C21 POPE  131      89.809 107.575  54.058  1.00  0.00           C
ATOM  10781 2C21 POPE  131      90.550 108.794  53.488  1.00  0.00           C
ATOM  10784 3C21 POPE  131      91.719 108.405  52.568  1.00  0.00           C
ATOM  10787 4C21 POPE  131      91.959 109.434  51.458  1.00  0.00           C
ATOM  10790 5C21 POPE  131      93.330 109.285  50.768  1.00  0.00           C
ATOM  10793 6C21 POPE  131      93.590 107.924  50.108  1.00  0.00           C
ATOM  10796 7C21 POPE  131      94.910 107.924  49.328  1.00  0.00           C
ATOM  10799 8C21 POPE  131      95.260 106.584  48.698  1.00  0.00           C
ATOM  10803  C33 POPE  131      84.700  98.035  60.268  1.00  0.00           C
ATOM  10806  C34 POPE  131      83.760  97.365  59.278  1.00  0.00           C
ATOM  10809  C35 POPE  131      82.999  98.305  58.358  1.00  0.00           C
ATOM  10812  C36 POPE  131      82.119  97.494  57.398  1.00  0.00           C
ATOM  10815  C37 POPE  131      81.459  98.405  56.378  1.00  0.00           C
ATOM  10818  C38 POPE  131      80.449  97.684  55.478  1.00  0.00           C
ATOM  10821  C39 POPE  131      80.559  98.125  54.008  1.00  0.00           C
ATOM  10824 0C31 POPE  131      81.379  97.134  53.168  1.00  0.00           C
ATOM  10827 1C31 POPE  131      81.539  97.634  51.718  1.00  0.00           C
ATOM  10830 2C31 POPE  131      82.039  96.574  50.728  1.00  0.00           C
ATOM  10833 3C31 POPE  131      81.139  95.334  50.648  1.00  0.00           C
ATOM  10836 4C31 POPE  131      81.289  94.524  49.348  1.00  0.00           C
ATOM  10839 5C31 POPE  131      80.559  93.184  49.418  1.00  0.00           C
ATOM  10842 6C31 POPE  131      80.469  92.435  48.088  1.00  0.00           C
ATOM  10846  NH3 POPE  132      83.660  45.874  17.388  1.00  0.00           N
ATOM  10850  C12 POPE  132      83.059  45.004  16.278  1.00  0.00           C
ATOM  10853  C11 POPE  132      82.690  43.574  16.758  1.00  0.00           C
ATOM  10856  P   POPE  132      81.039  41.594  16.158  1.00  0.00           P
ATOM  10857  O13 POPE  132      79.680  42.064  16.478  1.00  0.00           O
ATOM  10858  O14 POPE  132      81.179  40.604  15.068  1.00  0.00           O
ATOM  10859  O11 POPE  132      81.849  41.114  17.438  1.00  0.00           O
ATOM  10860  O12 POPE  132      81.959  42.854  15.758  1.00  0.00           O
ATOM  10861  C1  POPE  132      81.300  41.024  18.758  1.00  0.00           C
ATOM  10864  C2  POPE  132      82.399  40.664  19.818  1.00  0.00           C
ATOM  10866  O21 POPE  132      81.979  40.824  21.178  1.00  0.00           O
ATOM  10867  C21 POPE  132      80.729  40.764  21.548  1.00  0.00           C
ATOM  10868  O22 POPE  132      79.849  40.064  21.088  1.00  0.00           O
ATOM  10869  C22 POPE  132      80.579  41.864  22.608  1.00  0.00           C
ATOM  10872  C3  POPE  132      83.679  41.564  19.728  1.00  0.00           C
ATOM  10875  O31 POPE  132      84.490  41.504  20.938  1.00  0.00           O
ATOM  10876  C31 POPE  132      84.219  42.434  21.888  1.00  0.00           C
ATOM  10877  O32 POPE  132      83.539  43.424  21.708  1.00  0.00           O
ATOM  10878  C32 POPE  132      84.719  41.914  23.258  1.00  0.00           C
ATOM  10881  C23 POPE  132      79.779  41.504  23.868  1.00  0.00           C
ATOM  10884  C24 POPE  132      79.899  42.664  24.868  1.00  0.00           C
ATOM  10887  C25 POPE  132      79.300  42.354  26.228  1.00  0.00           C
ATOM  10890  C26 POPE  132      79.510  43.484  27.248  1.00  0.00           C
ATOM  10893  C27 POPE  132      78.879  43.164  28.618  1.00  0.00           C
ATOM  10896  C28 POPE  132      78.899  44.324  29.628  1.00  0.00           C
ATOM  10899  C29 POPE  132      77.819  45.354  29.428  1.00  0.00           C
ATOM  10901 0C21 POPE  132      76.939  45.824  30.328  1.00  0.00           C
ATOM  10903 1C21 POPE  132      76.749  45.474  31.788  1.00  0.00           C
ATOM  10906 2C21 POPE  132      77.090  46.614  32.778  1.00  0.00           C
ATOM  10909 3C21 POPE  132      76.510  46.374  34.198  1.00  0.00           C
ATOM  10912 4C21 POPE  132      76.929  47.394  35.268  1.00  0.00           C
ATOM  10915 5C21 POPE  132      78.349  47.164  35.828  1.00  0.00           C
ATOM  10918 6C21 POPE  132      78.379  46.714  37.298  1.00  0.00           C
ATOM  10921 7C21 POPE  132      79.809  46.414  37.788  1.00  0.00           C
ATOM  10924 8C21 POPE  132      79.889  45.984  39.258  1.00  0.00           C
ATOM  10928  C33 POPE  132      85.279  42.924  24.298  1.00  0.00           C
ATOM  10931  C34 POPE  132      84.849  42.554  25.728  1.00  0.00           C
ATOM  10934  C35 POPE  132      85.589  43.284  26.868  1.00  0.00           C
ATOM  10937  C36 POPE  132      86.999  42.734  27.168  1.00  0.00           C
ATOM  10940  C37 POPE  132      87.690  43.414  28.368  1.00  0.00           C
ATOM  10943  C38 POPE  132      89.219  43.264  28.368  1.00  0.00           C
ATOM  10946  C39 POPE  132      89.759  41.874  28.748  1.00  0.00           C
ATOM  10949 0C31 POPE  132      89.709  41.554  30.248  1.00  0.00           C
ATOM  10952 1C31 POPE  132      90.740  40.484  30.658  1.00  0.00           C
ATOM  10955 2C31 POPE  132      90.909  40.324  32.178  1.00  0.00           C
ATOM  10958 3C31 POPE  132      92.039  39.344  32.538  1.00  0.00           C
ATOM  10961 4C31 POPE  132      91.590  37.874  32.598  1.00  0.00           C
ATOM  10964 5C31 POPE  132      92.760  36.884  32.488  1.00  0.00           C
ATOM  10967 6C31 POPE  132      92.359  35.434  32.748  1.00  0.00           C
ATOM  10971  NH3 POPE  133      35.199  89.145  67.338  1.00  0.00           N
ATOM  10975  C12 POPE  133      33.869  89.814  67.198  1.00  0.00           C
ATOM  10978  C11 POPE  133      32.739  88.785  67.258  1.00  0.00           C
ATOM  10981  P   POPE  133      30.419  90.145  67.398  1.00  0.00           P
ATOM  10982  O13 POPE  133      30.989  90.945  68.508  1.00  0.00           O
ATOM  10983  O14 POPE  133      29.309  89.235  67.718  1.00  0.00           O
ATOM  10984  O11 POPE  133      30.019  91.115  66.198  1.00  0.00           O
ATOM  10985  O12 POPE  133      31.559  89.334  66.708  1.00  0.00           O
ATOM  10986  C1  POPE  133      30.949  91.434  65.148  1.00  0.00           C
ATOM  10989  C2  POPE  133      30.939  90.385  63.998  1.00  0.00           C
ATOM  10991  O21 POPE  133      32.029  90.634  63.078  1.00  0.00           O
ATOM  10992  C21 POPE  133      31.759  90.975  61.838  1.00  0.00           C
ATOM  10993  O22 POPE  133      31.079  91.945  61.508  1.00  0.00           O
ATOM  10994  C22 POPE  133      32.379  89.954  60.868  1.00  0.00           C
ATOM  10997  C3  POPE  133      29.519  90.204  63.358  1.00  0.00           C
ATOM  11000  O31 POPE  133      29.599  89.204  62.328  1.00  0.00           O
ATOM  11001  C31 POPE  133      28.529  89.025  61.578  1.00  0.00           C
ATOM  11002  O32 POPE  133      27.439  89.555  61.718  1.00  0.00           O
ATOM  11003  C32 POPE  133      28.909  88.044  60.468  1.00  0.00           C
ATOM  11006  C23 POPE  133      32.409  90.404  59.378  1.00  0.00           C
ATOM  11009  C24 POPE  133      33.119  89.375  58.468  1.00  0.00           C
ATOM  11012  C25 POPE  133      32.199  88.534  57.578  1.00  0.00           C
ATOM  11015  C26 POPE  133      32.959  87.654  56.568  1.00  0.00           C
ATOM  11018  C27 POPE  133      32.029  86.924  55.598  1.00  0.00           C
ATOM  11021  C28 POPE  133      32.669  86.554  54.228  1.00  0.00           C
ATOM  11024  C29 POPE  133      31.879  87.094  53.058  1.00  0.00           C
ATOM  11026 0C21 POPE  133      32.159  86.974  51.748  1.00  0.00           C
ATOM  11028 1C21 POPE  133      33.309  86.234  51.118  1.00  0.00           C
ATOM  11031 2C21 POPE  133      32.949  85.824  49.668  1.00  0.00           C
ATOM  11034 3C21 POPE  133      31.889  84.704  49.598  1.00  0.00           C
ATOM  11037 4C21 POPE  133      31.179  84.594  48.238  1.00  0.00           C
ATOM  11040 5C21 POPE  133      30.259  85.784  47.928  1.00  0.00           C
ATOM  11043 6C21 POPE  133      29.249  85.506  46.808  1.00  0.00           C
ATOM  11046 7C21 POPE  133      28.379  86.724  46.488  1.00  0.00           C
ATOM  11049 8C21 POPE  133      27.289  86.434  45.448  1.00  0.00           C
ATOM  11053  C33 POPE  133      27.679  87.335  59.898  1.00  0.00           C
ATOM  11056  C34 POPE  133      28.029  86.454  58.688  1.00  0.00           C
ATOM  11059  C35 POPE  133      28.249  87.234  57.388  1.00  0.00           C
ATOM  11062  C36 POPE  133      28.219  86.285  56.178  1.00  0.00           C
ATOM  11065  C37 POPE  133      28.219  86.964  54.798  1.00  0.00           C
ATOM  11068  C38 POPE  133      27.809  85.954  53.718  1.00  0.00           C
ATOM  11071  C39 POPE  133      28.269  86.285  52.298  1.00  0.00           C
ATOM  11074 0C31 POPE  133      27.829  87.654  51.768  1.00  0.00           C
ATOM  11077 1C31 POPE  133      28.279  87.814  50.308  1.00  0.00           C
ATOM  11080 2C31 POPE  133      27.859  89.124  49.628  1.00  0.00           C
ATOM  11083 3C31 POPE  133      28.209  90.366  50.448  1.00  0.00           C
ATOM  11086 4C31 POPE  133      28.269  91.635  49.608  1.00  0.00           C
ATOM  11089 5C31 POPE  133      28.219  92.895  50.478  1.00  0.00           C
ATOM  11092 6C31 POPE  133      28.669  94.154  49.738  1.00  0.00           C
ATOM  11096  NH3 POPE  134      66.219  37.394  64.168  1.00  0.00           N
ATOM  11100  C12 POPE  134      66.199  37.854  62.738  1.00  0.00           C
ATOM  11103  C11 POPE  134      66.799  39.244  62.548  1.00  0.00           C
ATOM  11106  P   POPE  134      67.149  40.844  60.468  1.00  0.00           P
ATOM  11107  O13 POPE  134      66.080  41.664  59.888  1.00  0.00           O
ATOM  11108  O14 POPE  134      68.109  41.504  61.388  1.00  0.00           O
ATOM  11109  O11 POPE  134      67.889  40.004  59.338  1.00  0.00           O
ATOM  11110  O12 POPE  134      66.449  39.654  61.248  1.00  0.00           O
ATOM  11111  C1  POPE  134      67.109  39.234  58.408  1.00  0.00           C
ATOM  11114  C2  POPE  134      67.799  37.884  58.068  1.00  0.00           C
ATOM  11116  O21 POPE  134      67.429  37.354  56.778  1.00  0.00           O
ATOM  11117  C21 POPE  134      66.160  36.974  56.638  1.00  0.00           C
ATOM  11118  O22 POPE  134      65.199  37.474  57.188  1.00  0.00           O
ATOM  11119  C22 POPE  134      66.120  35.784  55.658  1.00  0.00           C
ATOM  11122  C3  POPE  134      67.620  36.794  59.178  1.00  0.00           C
ATOM  11125  O31 POPE  134      67.979  35.494  58.678  1.00  0.00           O
ATOM  11126  C31 POPE  134      69.289  35.354  58.448  1.00  0.00           C
ATOM  11127  O32 POPE  134      70.169  35.954  59.008  1.00  0.00           O
ATOM  11128  C32 POPE  134      69.439  34.504  57.178  1.00  0.00           C
ATOM  11131  C23 POPE  134      64.709  35.294  55.228  1.00  0.00           C
ATOM  11134  C24 POPE  134      64.779  34.154  54.188  1.00  0.00           C
ATOM  11137  C25 POPE  134      64.149  34.514  52.828  1.00  0.00           C
ATOM  11140  C26 POPE  134      64.249  33.434  51.728  1.00  0.00           C
ATOM  11143  C27 POPE  134      63.739  33.984  50.368  1.00  0.00           C
ATOM  11146  C28 POPE  134      63.789  33.014  49.158  1.00  0.00           C
ATOM  11149  C29 POPE  134      65.190  32.524  48.838  1.00  0.00           C
ATOM  11151 0C21 POPE  134      65.869  32.574  47.678  1.00  0.00           C
ATOM  11153 1C21 POPE  134      65.469  33.144  46.328  1.00  0.00           C
ATOM  11156 2C21 POPE  134      66.359  34.344  45.968  1.00  0.00           C
ATOM  11159 3C21 POPE  134      66.559  34.624  44.468  1.00  0.00           C
ATOM  11162 4C21 POPE  134      67.419  35.874  44.258  1.00  0.00           C
ATOM  11165 5C21 POPE  134      67.699  36.254  42.788  1.00  0.00           C
ATOM  11168 6C21 POPE  134      68.160  37.714  42.658  1.00  0.00           C
ATOM  11171 7C21 POPE  134      68.620  38.084  41.248  1.00  0.00           C
ATOM  11174 8C21 POPE  134      69.190  39.504  41.148  1.00  0.00           C
ATOM  11178  C33 POPE  134      70.849  34.564  56.558  1.00  0.00           C
ATOM  11181  C34 POPE  134      70.849  35.074  55.108  1.00  0.00           C
ATOM  11184  C35 POPE  134      70.940  36.604  54.978  1.00  0.00           C
ATOM  11187  C36 POPE  134      71.129  37.044  53.518  1.00  0.00           C
ATOM  11190  C37 POPE  134      71.440  38.544  53.368  1.00  0.00           C
ATOM  11193  C38 POPE  134      71.969  38.924  51.968  1.00  0.00           C
ATOM  11196  C39 POPE  134      70.940  38.754  50.848  1.00  0.00           C
ATOM  11199 0C31 POPE  134      70.029  39.984  50.668  1.00  0.00           C
ATOM  11202 1C31 POPE  134      68.919  39.734  49.648  1.00  0.00           C
ATOM  11205 2C31 POPE  134      68.179  41.014  49.248  1.00  0.00           C
ATOM  11208 3C31 POPE  134      68.589  41.564  47.878  1.00  0.00           C
ATOM  11211 4C31 POPE  134      67.620  41.164  46.768  1.00  0.00           C
ATOM  11214 5C31 POPE  134      67.999  41.774  45.418  1.00  0.00           C
ATOM  11217 6C31 POPE  134      66.939  41.554  44.338  1.00  0.00           C
ATOM  11221  NH3 POPE  135      67.999 130.124  20.278  1.00  0.00           N
ATOM  11225  C12 POPE  135      68.580 128.723  20.258  1.00  0.00           C
ATOM  11228  C11 POPE  135      70.089 128.753  19.968  1.00  0.00           C
ATOM  11231  P   POPE  135      72.059 127.164  19.338  1.00  0.00           P
ATOM  11232  O13 POPE  135      72.020 126.674  17.938  1.00  0.00           O
ATOM  11233  O14 POPE  135      72.839 128.383  19.608  1.00  0.00           O
ATOM  11234  O11 POPE  135      72.529 126.014  20.328  1.00  0.00           O
ATOM  11235  O12 POPE  135      70.580 127.413  19.848  1.00  0.00           O
ATOM  11236  C1  POPE  135      72.699 126.384  21.698  1.00  0.00           C
ATOM  11239  C2  POPE  135      72.880 125.134  22.598  1.00  0.00           C
ATOM  11241  O21 POPE  135      72.419 125.544  23.898  1.00  0.00           O
ATOM  11242  C21 POPE  135      71.959 124.594  24.688  1.00  0.00           C
ATOM  11243  O22 POPE  135      72.109 123.394  24.538  1.00  0.00           O
ATOM  11244  C22 POPE  135      71.219 125.255  25.868  1.00  0.00           C
ATOM  11247  C3  POPE  135      74.379 124.674  22.598  1.00  0.00           C
ATOM  11250  O31 POPE  135      74.569 123.265  22.858  1.00  0.00           O
ATOM  11251  C31 POPE  135      75.029 122.724  23.988  1.00  0.00           C
ATOM  11252  O32 POPE  135      75.159 121.525  24.148  1.00  0.00           O
ATOM  11253  C32 POPE  135      75.499 123.764  25.038  1.00  0.00           C
ATOM  11256  C23 POPE  135      71.429 124.484  27.188  1.00  0.00           C
ATOM  11259  C24 POPE  135      70.609 125.084  28.338  1.00  0.00           C
ATOM  11262  C25 POPE  135      71.120 124.655  29.728  1.00  0.00           C
ATOM  11265  C26 POPE  135      70.499 123.374  30.298  1.00  0.00           C
ATOM  11268  C27 POPE  135      71.370 122.715  31.378  1.00  0.00           C
ATOM  11271  C28 POPE  135      70.639 121.574  32.138  1.00  0.00           C
ATOM  11274  C29 POPE  135      69.859 122.034  33.348  1.00  0.00           C
ATOM  11276 0C21 POPE  135      70.229 121.904  34.628  1.00  0.00           C
ATOM  11278 1C21 POPE  135      71.529 121.334  35.148  1.00  0.00           C
ATOM  11281 2C21 POPE  135      72.249 122.264  36.138  1.00  0.00           C
ATOM  11284 3C21 POPE  135      71.510 122.414  37.478  1.00  0.00           C
ATOM  11287 4C21 POPE  135      72.339 123.195  38.508  1.00  0.00           C
ATOM  11290 5C21 POPE  135      71.580 123.475  39.808  1.00  0.00           C
ATOM  11293 6C21 POPE  135      72.519 123.984  40.908  1.00  0.00           C
ATOM  11296 7C21 POPE  135      71.779 124.555  42.128  1.00  0.00           C
ATOM  11299 8C21 POPE  135      72.729 124.914  43.278  1.00  0.00           C
ATOM  11303  C33 POPE  135      75.959 123.125  26.368  1.00  0.00           C
ATOM  11306  C34 POPE  135      76.639 124.135  27.318  1.00  0.00           C
ATOM  11309  C35 POPE  135      76.379 123.844  28.808  1.00  0.00           C
ATOM  11312  C36 POPE  135      75.309 124.764  29.398  1.00  0.00           C
ATOM  11315  C37 POPE  135      75.159 124.624  30.928  1.00  0.00           C
ATOM  11318  C38 POPE  135      74.899 125.975  31.628  1.00  0.00           C
ATOM  11321  C39 POPE  135      73.469 126.225  32.108  1.00  0.00           C
ATOM  11324 0C31 POPE  135      73.239 125.994  33.608  1.00  0.00           C
ATOM  11327 1C31 POPE  135      72.230 126.994  34.188  1.00  0.00           C
ATOM  11330 2C31 POPE  135      71.690 126.574  35.558  1.00  0.00           C
ATOM  11333 3C31 POPE  135      70.549 125.555  35.448  1.00  0.00           C
ATOM  11336 4C31 POPE  135      69.209 126.204  35.078  1.00  0.00           C
ATOM  11339 5C31 POPE  135      68.209 125.174  34.528  1.00  0.00           C
ATOM  11342 6C31 POPE  135      66.849 125.774  34.178  1.00  0.00           C
ATOM  11346  NH3 POPE  136       3.609 119.054  19.238  1.00  0.00           N
ATOM  11350  C12 POPE  136       3.999 117.594  19.118  1.00  0.00           C
ATOM  11353  C11 POPE  136       2.789 116.624  19.068  1.00  0.00           C
ATOM  11356  P   POPE  136       4.419 114.515  19.328  1.00  0.00           P
ATOM  11357  O13 POPE  136       5.049 114.895  18.048  1.00  0.00           O
ATOM  11358  O14 POPE  136       4.239 113.074  19.588  1.00  0.00           O
ATOM  11359  O11 POPE  136       5.309 115.115  20.498  1.00  0.00           O
ATOM  11360  O12 POPE  136       3.079 115.314  19.548  1.00  0.00           O
ATOM  11361  C1  POPE  136       5.449 114.384  21.728  1.00  0.00           C
ATOM  11364  C2  POPE  136       4.189 114.544  22.638  1.00  0.00           C
ATOM  11366  O21 POPE  136       4.059 115.844  23.238  1.00  0.00           O
ATOM  11367  C21 POPE  136       5.019 116.264  24.038  1.00  0.00           C
ATOM  11368  O22 POPE  136       6.049 115.665  24.318  1.00  0.00           O
ATOM  11369  C22 POPE  136       4.719 117.704  24.458  1.00  0.00           C
ATOM  11372  C3  POPE  136       3.889 113.324  23.588  1.00  0.00           C
ATOM  11375  O31 POPE  136       4.269 113.414  24.968  1.00  0.00           O
ATOM  11376  C31 POPE  136       3.349 113.984  25.758  1.00  0.00           C
ATOM  11377  O32 POPE  136       2.499 114.774  25.388  1.00  0.00           O
ATOM  11378  C32 POPE  136       3.499 113.445  27.178  1.00  0.00           C
ATOM  11381  C23 POPE  136       5.729 118.274  25.478  1.00  0.00           C
ATOM  11384  C24 POPE  136       5.609 119.804  25.608  1.00  0.00           C
ATOM  11387  C25 POPE  136       6.539 120.436  26.658  1.00  0.00           C
ATOM  11390  C26 POPE  136       5.939 120.424  28.078  1.00  0.00           C
ATOM  11393  C27 POPE  136       6.539 121.484  29.018  1.00  0.00           C
ATOM  11396  C28 POPE  136       5.509 122.055  30.018  1.00  0.00           C
ATOM  11399  C29 POPE  136       5.739 123.494  30.408  1.00  0.00           C
ATOM  11401 0C21 POPE  136       4.829 124.305  30.978  1.00  0.00           C
ATOM  11403 1C21 POPE  136       3.419 123.884  31.338  1.00  0.00           C
ATOM  11406 2C21 POPE  136       2.609 124.954  32.108  1.00  0.00           C
ATOM  11409 3C21 POPE  136       3.079 125.204  33.558  1.00  0.00           C
ATOM  11412 4C21 POPE  136       1.939 125.075  34.578  1.00  0.00           C
ATOM  11415 5C21 POPE  136       2.319 125.506  35.998  1.00  0.00           C
ATOM  11418 6C21 POPE  136       1.329 124.984  37.048  1.00  0.00           C
ATOM  11421 7C21 POPE  136       1.519 125.625  38.438  1.00  0.00           C
ATOM  11424 8C21 POPE  136       0.599 125.014  39.508  1.00  0.00           C
ATOM  11428  C33 POPE  136       2.989 114.454  28.218  1.00  0.00           C
ATOM  11431  C34 POPE  136       3.389 114.074  29.638  1.00  0.00           C
ATOM  11434  C35 POPE  136       3.719 115.345  30.428  1.00  0.00           C
ATOM  11437  C36 POPE  136       3.989 115.134  31.928  1.00  0.00           C
ATOM  11440  C37 POPE  136       3.919 116.465  32.698  1.00  0.00           C
ATOM  11443  C38 POPE  136       4.909 116.595  33.858  1.00  0.00           C
ATOM  11446  C39 POPE  136       6.339 116.686  33.328  1.00  0.00           C
ATOM  11449 0C31 POPE  136       7.439 117.094  34.308  1.00  0.00           C
ATOM  11452 1C31 POPE  136       8.679 117.454  33.468  1.00  0.00           C
ATOM  11455 2C31 POPE  136      10.009 117.674  34.198  1.00  0.00           C
ATOM  11458 3C31 POPE  136      11.049 117.985  33.108  1.00  0.00           C
ATOM  11461 4C31 POPE  136      12.459 118.354  33.558  1.00  0.00           C
ATOM  11464 5C31 POPE  136      13.259 118.794  32.318  1.00  0.00           C
ATOM  11467 6C31 POPE  136      14.729 119.124  32.558  1.00  0.00           C
ATOM  11471  NH3 POPE  137     108.339  81.355  26.498  1.00  0.00           N
ATOM  11475  C12 POPE  137     108.779  80.494  25.338  1.00  0.00           C
ATOM  11478  C11 POPE  137     108.800  79.004  25.708  1.00  0.00           C
ATOM  11481  P   POPE  137     109.039  76.744  24.348  1.00  0.00           P
ATOM  11482  O13 POPE  137     107.569  76.654  24.138  1.00  0.00           O
ATOM  11483  O14 POPE  137     109.910  76.234  23.268  1.00  0.00           O
ATOM  11484  O11 POPE  137     109.479  76.104  25.718  1.00  0.00           O
ATOM  11485  O12 POPE  137     109.339  78.274  24.608  1.00  0.00           O
ATOM  11486  C1  POPE  137     108.739  75.034  26.318  1.00  0.00           C
ATOM  11489  C2  POPE  137     109.029  75.014  27.828  1.00  0.00           C
ATOM  11491  O21 POPE  137     108.300  73.954  28.488  1.00  0.00           O
ATOM  11492  C21 POPE  137     109.010  73.324  29.428  1.00  0.00           C
ATOM  11493  O22 POPE  137     110.209  73.454  29.598  1.00  0.00           O
ATOM  11494  C22 POPE  137     108.109  72.524  30.358  1.00  0.00           C
ATOM  11497  C3  POPE  137     108.629  76.384  28.428  1.00  0.00           C
ATOM  11500  O31 POPE  137     109.099  76.554  29.768  1.00  0.00           O
ATOM  11501  C31 POPE  137     110.399  76.694  29.878  1.00  0.00           C
ATOM  11502  O32 POPE  137     111.189  76.914  28.978  1.00  0.00           O
ATOM  11503  C32 POPE  137     110.690  76.564  31.368  1.00  0.00           C
ATOM  11506  C23 POPE  137     108.940  71.755  31.418  1.00  0.00           C
ATOM  11509  C24 POPE  137     108.089  71.124  32.518  1.00  0.00           C
ATOM  11512  C25 POPE  137     108.969  70.324  33.498  1.00  0.00           C
ATOM  11515  C26 POPE  137     108.229  69.774  34.738  1.00  0.00           C
ATOM  11518  C27 POPE  137     109.230  69.184  35.758  1.00  0.00           C
ATOM  11521  C28 POPE  137     108.580  68.664  37.058  1.00  0.00           C
ATOM  11524  C29 POPE  137     108.209  67.204  37.038  1.00  0.00           C
ATOM  11526 0C21 POPE  137     107.830  66.494  38.128  1.00  0.00           C
ATOM  11528 1C21 POPE  137     107.699  67.044  39.528  1.00  0.00           C
ATOM  11531 2C21 POPE  137     106.239  67.224  39.998  1.00  0.00           C
ATOM  11534 3C21 POPE  137     105.769  66.164  40.998  1.00  0.00           C
ATOM  11537 4C21 POPE  137     104.389  66.484  41.598  1.00  0.00           C
ATOM  11540 5C21 POPE  137     103.450  65.284  41.598  1.00  0.00           C
ATOM  11543 6C21 POPE  137     102.180  65.494  42.438  1.00  0.00           C
ATOM  11546 7C21 POPE  137     101.249  64.285  42.368  1.00  0.00           C
ATOM  11549 8C21 POPE  137     100.089  64.354  43.358  1.00  0.00           C
ATOM  11553  C33 POPE  137     111.759  75.494  31.688  1.00  0.00           C
ATOM  11556  C34 POPE  137     111.499  74.774  33.018  1.00  0.00           C
ATOM  11559  C35 POPE  137     111.569  75.664  34.268  1.00  0.00           C
ATOM  11562  C36 POPE  137     111.199  74.904  35.548  1.00  0.00           C
ATOM  11565  C37 POPE  137     111.309  75.785  36.798  1.00  0.00           C
ATOM  11568  C38 POPE  137     110.740  75.115  38.048  1.00  0.00           C
ATOM  11571  C39 POPE  137     111.309  73.714  38.338  1.00  0.00           C
ATOM  11574 0C31 POPE  137     110.899  73.215  39.728  1.00  0.00           C
ATOM  11577 1C31 POPE  137     111.149  71.714  39.938  1.00  0.00           C
ATOM  11580 2C31 POPE  137     110.649  71.256  41.318  1.00  0.00           C
ATOM  11583 3C31 POPE  137     110.660  69.734  41.518  1.00  0.00           C
ATOM  11586 4C31 POPE  137     111.979  69.184  42.058  1.00  0.00           C
ATOM  11589 5C31 POPE  137     111.899  67.684  42.368  1.00  0.00           C
ATOM  11592 6C31 POPE  137     113.179  67.124  42.998  1.00  0.00           C
ATOM  11596  NH3 POPE  138       5.119  14.244  18.618  1.00  0.00           N
ATOM  11600  C12 POPE  138       5.769  15.324  19.448  1.00  0.00           C
ATOM  11603  C11 POPE  138       5.049  15.454  20.798  1.00  0.00           C
ATOM  11606  P   POPE  138       5.099  16.674  23.058  1.00  0.00           P
ATOM  11607  O13 POPE  138       3.729  17.244  23.108  1.00  0.00           O
ATOM  11608  O14 POPE  138       5.299  15.384  23.728  1.00  0.00           O
ATOM  11609  O11 POPE  138       6.119  17.754  23.588  1.00  0.00           O
ATOM  11610  O12 POPE  138       5.519  16.584  21.528  1.00  0.00           O
ATOM  11611  C1  POPE  138       6.749  17.684  24.858  1.00  0.00           C
ATOM  11614  C2  POPE  138       6.799  19.064  25.568  1.00  0.00           C
ATOM  11616  O21 POPE  138       6.289  18.854  26.898  1.00  0.00           O
ATOM  11617  C21 POPE  138       7.229  18.894  27.838  1.00  0.00           C
ATOM  11618  O22 POPE  138       8.159  19.664  27.878  1.00  0.00           O
ATOM  11619  C22 POPE  138       7.029  17.734  28.828  1.00  0.00           C
ATOM  11622  C3  POPE  138       5.949  20.134  24.808  1.00  0.00           C
ATOM  11625  O31 POPE  138       6.109  21.454  25.358  1.00  0.00           O
ATOM  11626  C31 POPE  138       5.589  21.814  26.538  1.00  0.00           C
ATOM  11627  O32 POPE  138       6.049  22.704  27.238  1.00  0.00           O
ATOM  11628  C32 POPE  138       4.269  21.134  26.908  1.00  0.00           C
ATOM  11631  C23 POPE  138       6.809  18.164  30.298  1.00  0.00           C
ATOM  11634  C24 POPE  138       7.659  17.364  31.298  1.00  0.00           C
ATOM  11637  C25 POPE  138       7.229  17.584  32.758  1.00  0.00           C
ATOM  11640  C26 POPE  138       8.349  17.304  33.788  1.00  0.00           C
ATOM  11643  C27 POPE  138       7.869  17.374  35.248  1.00  0.00           C
ATOM  11646  C28 POPE  138       9.029  17.434  36.268  1.00  0.00           C
ATOM  11649  C29 POPE  138       9.029  18.734  37.038  1.00  0.00           C
ATOM  11651 0C21 POPE  138       9.199  18.934  38.358  1.00  0.00           C
ATOM  11653 1C21 POPE  138       9.509  17.944  39.448  1.00  0.00           C
ATOM  11656 2C21 POPE  138       9.739  18.664  40.808  1.00  0.00           C
ATOM  11659 3C21 POPE  138      10.989  19.584  40.828  1.00  0.00           C
ATOM  11662 4C21 POPE  138      11.069  20.524  42.048  1.00  0.00           C
ATOM  11665 5C21 POPE  138      11.099  22.014  41.628  1.00  0.00           C
ATOM  11668 6C21 POPE  138      11.359  23.014  42.768  1.00  0.00           C
ATOM  11671 7C21 POPE  138      11.359  24.464  42.258  1.00  0.00           C
ATOM  11674 8C21 POPE  138      11.639  25.504  43.338  1.00  0.00           C
ATOM  11678  C33 POPE  138       4.049  21.004  28.428  1.00  0.00           C
ATOM  11681  C34 POPE  138       2.649  20.454  28.658  1.00  0.00           C
ATOM  11684  C35 POPE  138       2.289  20.134  30.108  1.00  0.00           C
ATOM  11687  C36 POPE  138       0.849  19.614  30.158  1.00  0.00           C
ATOM  11690  C37 POPE  138       0.309  19.494  31.578  1.00  0.00           C
ATOM  11693  C38 POPE  138      -1.140  19.014  31.588  1.00  0.00           C
ATOM  11696  C39 POPE  138      -1.720  18.954  33.008  1.00  0.00           C
ATOM  11699 0C31 POPE  138      -3.170  19.414  33.038  1.00  0.00           C
ATOM  11702 1C31 POPE  138      -3.780  19.424  34.448  1.00  0.00           C
ATOM  11705 2C31 POPE  138      -5.230  19.884  34.368  1.00  0.00           C
ATOM  11708 3C31 POPE  138      -6.020  19.754  35.678  1.00  0.00           C
ATOM  11711 4C31 POPE  138      -7.490  20.124  35.428  1.00  0.00           C
ATOM  11714 5C31 POPE  138      -8.440  19.764  36.568  1.00  0.00           C
ATOM  11717 6C31 POPE  138      -9.900  19.974  36.168  1.00  0.00           C
ATOM  11721  NH3 POPE  139     123.179  69.024  70.178  1.00  0.00           N
ATOM  11725  C12 POPE  139     123.240  68.794  68.698  1.00  0.00           C
ATOM  11728  C11 POPE  139     123.139  67.294  68.368  1.00  0.00           C
ATOM  11731  P   POPE  139     122.799  65.584  66.508  1.00  0.00           P
ATOM  11732  O13 POPE  139     124.109  64.914  66.718  1.00  0.00           O
ATOM  11733  O14 POPE  139     121.569  65.044  67.128  1.00  0.00           O
ATOM  11734  O11 POPE  139     122.659  65.764  64.958  1.00  0.00           O
ATOM  11735  O12 POPE  139     122.939  67.114  66.958  1.00  0.00           O
ATOM  11736  C1  POPE  139     121.619  66.505  64.338  1.00  0.00           C
ATOM  11739  C2  POPE  139     120.889  65.624  63.288  1.00  0.00           C
ATOM  11741  O21 POPE  139     120.919  66.374  62.048  1.00  0.00           O
ATOM  11742  C21 POPE  139     121.529  65.715  61.058  1.00  0.00           C
ATOM  11743  O22 POPE  139     121.599  64.514  60.948  1.00  0.00           O
ATOM  11744  C22 POPE  139     122.209  66.714  60.118  1.00  0.00           C
ATOM  11747  C3  POPE  139     119.449  65.264  63.738  1.00  0.00           C
ATOM  11750  O31 POPE  139     118.990  64.074  63.078  1.00  0.00           O
ATOM  11751  C31 POPE  139     118.269  64.044  61.968  1.00  0.00           C
ATOM  11752  O32 POPE  139     118.129  63.054  61.268  1.00  0.00           O
ATOM  11753  C32 POPE  139     117.620  65.374  61.598  1.00  0.00           C
ATOM  11756  C23 POPE  139     122.439  66.184  58.678  1.00  0.00           C
ATOM  11759  C24 POPE  139     123.789  66.645  58.098  1.00  0.00           C
ATOM  11762  C25 POPE  139     123.870  66.474  56.568  1.00  0.00           C
ATOM  11765  C26 POPE  139     123.099  67.554  55.768  1.00  0.00           C
ATOM  11768  C27 POPE  139     123.999  68.664  55.208  1.00  0.00           C
ATOM  11771  C28 POPE  139     123.619  69.145  53.788  1.00  0.00           C
ATOM  11774  C29 POPE  139     122.369  69.974  53.758  1.00  0.00           C
ATOM  11776 0C21 POPE  139     121.969  70.764  52.738  1.00  0.00           C
ATOM  11778 1C21 POPE  139     122.659  70.974  51.418  1.00  0.00           C
ATOM  11781 2C21 POPE  139     121.920  70.214  50.308  1.00  0.00           C
ATOM  11784 3C21 POPE  139     122.480  70.454  48.898  1.00  0.00           C
ATOM  11787 4C21 POPE  139     121.709  69.614  47.858  1.00  0.00           C
ATOM  11790 5C21 POPE  139     122.190  69.734  46.408  1.00  0.00           C
ATOM  11793 6C21 POPE  139     121.300  68.914  45.458  1.00  0.00           C
ATOM  11796 7C21 POPE  139     121.770  68.924  43.998  1.00  0.00           C
ATOM  11799 8C21 POPE  139     120.859  68.104  43.088  1.00  0.00           C
ATOM  11803  C33 POPE  139     116.800  65.234  60.298  1.00  0.00           C
ATOM  11806  C34 POPE  139     115.919  66.464  60.008  1.00  0.00           C
ATOM  11809  C35 POPE  139     115.359  66.404  58.588  1.00  0.00           C
ATOM  11812  C36 POPE  139     114.309  67.484  58.308  1.00  0.00           C
ATOM  11815  C37 POPE  139     113.979  67.544  56.808  1.00  0.00           C
ATOM  11818  C38 POPE  139     113.199  68.784  56.368  1.00  0.00           C
ATOM  11821  C39 POPE  139     113.419  69.084  54.878  1.00  0.00           C
ATOM  11824 0C31 POPE  139     112.429  68.354  53.948  1.00  0.00           C
ATOM  11827 1C31 POPE  139     112.919  68.304  52.498  1.00  0.00           C
ATOM  11830 2C31 POPE  139     111.829  67.854  51.508  1.00  0.00           C
ATOM  11833 3C31 POPE  139     111.199  69.024  50.728  1.00  0.00           C
ATOM  11836 4C31 POPE  139     111.699  69.134  49.278  1.00  0.00           C
ATOM  11839 5C31 POPE  139     111.139  70.354  48.548  1.00  0.00           C
ATOM  11842 6C31 POPE  139     111.459  70.364  47.048  1.00  0.00           C
ATOM  11846  NH3 POPE  140      57.079  13.154  16.018  1.00  0.00           N
ATOM  11850  C12 POPE  140      56.999  11.674  15.738  1.00  0.00           C
ATOM  11853  C11 POPE  140      56.329  10.964  16.908  1.00  0.00           C
ATOM  11856  P   POPE  140      57.039   8.444  17.238  1.00  0.00           P
ATOM  11857  O13 POPE  140      57.089   7.284  16.318  1.00  0.00           O
ATOM  11858  O14 POPE  140      58.349   9.044  17.608  1.00  0.00           O
ATOM  11859  O11 POPE  140      56.239   8.094  18.578  1.00  0.00           O
ATOM  11860  O12 POPE  140      56.170   9.584  16.598  1.00  0.00           O
ATOM  11861  C1  POPE  140      55.589   9.024  19.468  1.00  0.00           C
ATOM  11864  C2  POPE  140      56.049   8.824  20.938  1.00  0.00           C
ATOM  11866  O21 POPE  140      55.759  10.004  21.718  1.00  0.00           O
ATOM  11867  C21 POPE  140      54.639   9.964  22.448  1.00  0.00           C
ATOM  11868  O22 POPE  140      53.769   9.114  22.358  1.00  0.00           O
ATOM  11869  C22 POPE  140      54.669  11.084  23.498  1.00  0.00           C
ATOM  11872  C3  POPE  140      57.589   8.614  20.958  1.00  0.00           C
ATOM  11875  O31 POPE  140      58.129   8.964  22.248  1.00  0.00           O
ATOM  11876  C31 POPE  140      59.439   9.154  22.248  1.00  0.00           C
ATOM  11877  O32 POPE  140      60.209   8.704  21.418  1.00  0.00           O
ATOM  11878  C32 POPE  140      59.829  10.034  23.438  1.00  0.00           C
ATOM  11881  C23 POPE  140      53.759  10.864  24.738  1.00  0.00           C
ATOM  11884  C24 POPE  140      54.439  10.734  26.128  1.00  0.00           C
ATOM  11887  C25 POPE  140      53.409  10.614  27.278  1.00  0.00           C
ATOM  11890  C26 POPE  140      53.919  10.104  28.638  1.00  0.00           C
ATOM  11893  C27 POPE  140      54.179  11.164  29.718  1.00  0.00           C
ATOM  11896  C28 POPE  140      54.910  10.604  30.968  1.00  0.00           C
ATOM  11899  C29 POPE  140      54.190   9.474  31.658  1.00  0.00           C
ATOM  11901 0C21 POPE  140      54.589   8.864  32.798  1.00  0.00           C
ATOM  11903 1C21 POPE  140      55.839   9.184  33.578  1.00  0.00           C
ATOM  11906 2C21 POPE  140      55.580   9.454  35.068  1.00  0.00           C
ATOM  11909 3C21 POPE  140      55.249   8.204  35.908  1.00  0.00           C
ATOM  11912 4C21 POPE  140      53.819   8.224  36.468  1.00  0.00           C
ATOM  11915 5C21 POPE  140      53.489   7.004  37.338  1.00  0.00           C
ATOM  11918 6C21 POPE  140      53.629   7.244  38.848  1.00  0.00           C
ATOM  11921 7C21 POPE  140      52.559   6.504  39.658  1.00  0.00           C
ATOM  11924 8C21 POPE  140      52.620   6.794  41.158  1.00  0.00           C
ATOM  11928  C33 POPE  140      60.999  10.994  23.068  1.00  0.00           C
ATOM  11931  C34 POPE  140      60.789  12.414  23.618  1.00  0.00           C
ATOM  11934  C35 POPE  140      61.069  12.574  25.128  1.00  0.00           C
ATOM  11937  C36 POPE  140      62.449  13.184  25.378  1.00  0.00           C
ATOM  11940  C37 POPE  140      62.659  13.734  26.798  1.00  0.00           C
ATOM  11943  C38 POPE  140      63.949  14.574  26.888  1.00  0.00           C
ATOM  11946  C39 POPE  140      63.990  15.564  28.058  1.00  0.00           C
ATOM  11949 0C31 POPE  140      64.550  14.994  29.368  1.00  0.00           C
ATOM  11952 1C31 POPE  140      64.569  16.074  30.458  1.00  0.00           C
ATOM  11955 2C31 POPE  140      65.199  15.644  31.788  1.00  0.00           C
ATOM  11958 3C31 POPE  140      66.729  15.494  31.718  1.00  0.00           C
ATOM  11961 4C31 POPE  140      67.359  15.624  33.098  1.00  0.00           C
ATOM  11964 5C31 POPE  140      68.889  15.514  33.098  1.00  0.00           C
ATOM  11967 6C31 POPE  140      69.509  15.664  34.488  1.00  0.00           C
ATOM  11971  NH3 POPE  141      25.349  50.744  64.348  1.00  0.00           N
ATOM  11975  C12 POPE  141      23.979  51.304  64.548  1.00  0.00           C
ATOM  11978  C11 POPE  141      23.679  51.454  66.038  1.00  0.00           C
ATOM  11981  P   POPE  141      21.429  52.434  67.018  1.00  0.00           P
ATOM  11982  O13 POPE  141      20.629  51.664  67.998  1.00  0.00           O
ATOM  11983  O14 POPE  141      22.349  53.504  67.488  1.00  0.00           O
ATOM  11984  O11 POPE  141      20.499  53.074  65.918  1.00  0.00           O
ATOM  11985  O12 POPE  141      22.269  51.384  66.198  1.00  0.00           O
ATOM  11986  C1  POPE  141      21.019  53.784  64.788  1.00  0.00           C
ATOM  11989  C2  POPE  141      20.229  53.444  63.498  1.00  0.00           C
ATOM  11991  O21 POPE  141      20.709  54.304  62.438  1.00  0.00           O
ATOM  11992  C21 POPE  141      20.729  53.734  61.238  1.00  0.00           C
ATOM  11993  O22 POPE  141      20.409  52.594  60.988  1.00  0.00           O
ATOM  11994  C22 POPE  141      21.299  54.694  60.178  1.00  0.00           C
ATOM  11997  C3  POPE  141      18.699  53.644  63.698  1.00  0.00           C
ATOM  12000  O31 POPE  141      17.989  53.504  62.448  1.00  0.00           O
ATOM  12001  C31 POPE  141      17.369  54.554  61.958  1.00  0.00           C
ATOM  12002  O32 POPE  141      17.109  55.574  62.578  1.00  0.00           O
ATOM  12003  C32 POPE  141      17.299  54.434  60.428  1.00  0.00           C
ATOM  12006  C23 POPE  141      21.019  54.304  58.698  1.00  0.00           C
ATOM  12009  C24 POPE  141      22.039  55.034  57.808  1.00  0.00           C
ATOM  12012  C25 POPE  141      21.979  54.874  56.278  1.00  0.00           C
ATOM  12015  C26 POPE  141      23.239  55.514  55.678  1.00  0.00           C
ATOM  12018  C27 POPE  141      23.399  55.504  54.148  1.00  0.00           C
ATOM  12021  C28 POPE  141      24.799  56.064  53.788  1.00  0.00           C
ATOM  12024  C29 POPE  141      25.049  56.794  52.498  1.00  0.00           C
ATOM  12026 0C21 POPE  141      24.639  56.554  51.238  1.00  0.00           C
ATOM  12028 1C21 POPE  141      23.839  55.414  50.668  1.00  0.00           C
ATOM  12031 2C21 POPE  141      24.129  55.334  49.158  1.00  0.00           C
ATOM  12034 3C21 POPE  141      23.319  54.274  48.398  1.00  0.00           C
ATOM  12037 4C21 POPE  141      23.579  54.314  46.878  1.00  0.00           C
ATOM  12040 5C21 POPE  141      24.849  53.564  46.458  1.00  0.00           C
ATOM  12043 6C21 POPE  141      25.479  54.104  45.178  1.00  0.00           C
ATOM  12046 7C21 POPE  141      26.919  53.614  44.978  1.00  0.00           C
ATOM  12049 8C21 POPE  141      27.589  54.194  43.738  1.00  0.00           C
ATOM  12053  C33 POPE  141      16.019  55.014  59.778  1.00  0.00           C
ATOM  12056  C34 POPE  141      16.309  55.634  58.408  1.00  0.00           C
ATOM  12059  C35 POPE  141      15.469  55.094  57.228  1.00  0.00           C
ATOM  12062  C36 POPE  141      15.699  55.934  55.968  1.00  0.00           C
ATOM  12065  C37 POPE  141      15.059  55.414  54.678  1.00  0.00           C
ATOM  12068  C38 POPE  141      15.149  56.494  53.588  1.00  0.00           C
ATOM  12071  C39 POPE  141      14.849  56.024  52.158  1.00  0.00           C
ATOM  12074 0C31 POPE  141      15.019  57.204  51.188  1.00  0.00           C
ATOM  12077 1C31 POPE  141      14.909  56.824  49.708  1.00  0.00           C
ATOM  12080 2C31 POPE  141      15.329  57.994  48.808  1.00  0.00           C
ATOM  12083 3C31 POPE  141      15.339  57.654  47.318  1.00  0.00           C
ATOM  12086 4C31 POPE  141      13.939  57.754  46.698  1.00  0.00           C
ATOM  12089 5C31 POPE  141      13.909  57.354  45.228  1.00  0.00           C
ATOM  12092 6C31 POPE  141      12.509  57.394  44.638  1.00  0.00           C
ATOM  12096  NH3 POPE  142     114.669  22.064  62.948  1.00  0.00           N
ATOM  12100  C12 POPE  142     113.310  21.844  63.608  1.00  0.00           C
ATOM  12103  C11 POPE  142     113.190  20.484  64.358  1.00  0.00           C
ATOM  12106  P   POPE  142     110.859  19.264  64.828  1.00  0.00           P
ATOM  12107  O13 POPE  142     111.569  17.974  64.718  1.00  0.00           O
ATOM  12108  O14 POPE  142     109.820  19.374  65.868  1.00  0.00           O
ATOM  12109  O11 POPE  142     110.269  19.624  63.398  1.00  0.00           O
ATOM  12110  O12 POPE  142     111.929  20.404  65.028  1.00  0.00           O
ATOM  12111  C1  POPE  142     108.940  19.194  63.038  1.00  0.00           C
ATOM  12114  C2  POPE  142     108.859  18.774  61.548  1.00  0.00           C
ATOM  12116  O21 POPE  142     107.469  18.614  61.218  1.00  0.00           O
ATOM  12117  C21 POPE  142     106.940  18.974  60.038  1.00  0.00           C
ATOM  12118  O22 POPE  142     105.869  18.584  59.608  1.00  0.00           O
ATOM  12119  C22 POPE  142     107.760  20.024  59.288  1.00  0.00           C
ATOM  12122  C3  POPE  142     109.619  17.444  61.328  1.00  0.00           C
ATOM  12125  O31 POPE  142     109.919  17.214  59.928  1.00  0.00           O
ATOM  12126  C31 POPE  142     109.169  16.294  59.318  1.00  0.00           C
ATOM  12127  O32 POPE  142     108.170  15.774  59.768  1.00  0.00           O
ATOM  12128  C32 POPE  142     109.799  15.944  57.978  1.00  0.00           C
ATOM  12131  C23 POPE  142     106.949  20.634  58.118  1.00  0.00           C
ATOM  12134  C24 POPE  142     107.550  21.934  57.558  1.00  0.00           C
ATOM  12137  C25 POPE  142     108.459  21.734  56.348  1.00  0.00           C
ATOM  12140  C26 POPE  142     107.789  22.044  55.008  1.00  0.00           C
ATOM  12143  C27 POPE  142     108.760  21.914  53.828  1.00  0.00           C
ATOM  12146  C28 POPE  142     108.059  22.094  52.458  1.00  0.00           C
ATOM  12149  C29 POPE  142     108.629  21.174  51.418  1.00  0.00           C
ATOM  12151 0C21 POPE  142     108.899  21.444  50.128  1.00  0.00           C
ATOM  12153 1C21 POPE  142     108.719  22.764  49.418  1.00  0.00           C
ATOM  12156 2C21 POPE  142     109.910  23.044  48.478  1.00  0.00           C
ATOM  12159 3C21 POPE  142     109.899  22.214  47.178  1.00  0.00           C
ATOM  12162 4C21 POPE  142     111.239  22.374  46.438  1.00  0.00           C
ATOM  12165 5C21 POPE  142     111.160  22.274  44.908  1.00  0.00           C
ATOM  12168 6C21 POPE  142     112.330  23.044  44.268  1.00  0.00           C
ATOM  12171 7C21 POPE  142     112.349  23.004  42.738  1.00  0.00           C
ATOM  12174 8C21 POPE  142     113.430  23.904  42.148  1.00  0.00           C
ATOM  12178  C33 POPE  142     108.899  15.034  57.108  1.00  0.00           C
ATOM  12181  C34 POPE  142     109.669  13.884  56.448  1.00  0.00           C
ATOM  12184  C35 POPE  142     109.639  13.954  54.918  1.00  0.00           C
ATOM  12187  C36 POPE  142     108.499  13.134  54.338  1.00  0.00           C
ATOM  12190  C37 POPE  142     108.419  13.254  52.818  1.00  0.00           C
ATOM  12193  C38 POPE  142     107.349  12.324  52.248  1.00  0.00           C
ATOM  12196  C39 POPE  142     106.959  12.644  50.798  1.00  0.00           C
ATOM  12199 0C31 POPE  142     108.039  12.274  49.778  1.00  0.00           C
ATOM  12202 1C31 POPE  142     107.569  12.554  48.338  1.00  0.00           C
ATOM  12205 2C31 POPE  142     108.349  11.784  47.268  1.00  0.00           C
ATOM  12208 3C31 POPE  142     108.099  10.264  47.308  1.00  0.00           C
ATOM  12211 4C31 POPE  142     108.609   9.544  46.058  1.00  0.00           C
ATOM  12214 5C31 POPE  142     108.359   8.034  46.098  1.00  0.00           C
ATOM  12217 6C31 POPE  142     108.800   7.304  44.828  1.00  0.00           C
ATOM  12221  NH3 POPE  143     125.309  37.164  19.718  1.00  0.00           N
ATOM  12225  C12 POPE  143     124.840  38.194  20.718  1.00  0.00           C
ATOM  12228  C11 POPE  143     123.450  38.764  20.348  1.00  0.00           C
ATOM  12231  P   POPE  143     122.289  41.094  20.538  1.00  0.00           P
ATOM  12232  O13 POPE  143     122.959  41.514  19.278  1.00  0.00           O
ATOM  12233  O14 POPE  143     120.859  40.744  20.498  1.00  0.00           O
ATOM  12234  O11 POPE  143     122.510  42.264  21.558  1.00  0.00           O
ATOM  12235  O12 POPE  143     123.129  39.904  21.168  1.00  0.00           O
ATOM  12236  C1  POPE  143     121.739  42.234  22.778  1.00  0.00           C
ATOM  12239  C2  POPE  143     122.580  42.864  23.898  1.00  0.00           C
ATOM  12241  O21 POPE  143     122.099  42.514  25.198  1.00  0.00           O
ATOM  12242  C21 POPE  143     121.020  43.084  25.688  1.00  0.00           C
ATOM  12243  O22 POPE  143     120.439  44.074  25.248  1.00  0.00           O
ATOM  12244  C22 POPE  143     120.690  42.384  26.998  1.00  0.00           C
ATOM  12247  C3  POPE  143     122.809  44.394  23.618  1.00  0.00           C
ATOM  12250  O31 POPE  143     123.389  45.114  24.728  1.00  0.00           O
ATOM  12251  C31 POPE  143     124.599  44.684  25.088  1.00  0.00           C
ATOM  12252  O32 POPE  143     125.299  43.914  24.448  1.00  0.00           O
ATOM  12253  C32 POPE  143     124.960  45.314  26.408  1.00  0.00           C
ATOM  12256  C23 POPE  143     119.459  42.994  27.698  1.00  0.00           C
ATOM  12259  C24 POPE  143     119.139  42.314  29.038  1.00  0.00           C
ATOM  12262  C25 POPE  143     120.269  42.444  30.078  1.00  0.00           C
ATOM  12265  C26 POPE  143     119.770  42.244  31.508  1.00  0.00           C
ATOM  12268  C27 POPE  143     120.899  42.224  32.548  1.00  0.00           C
ATOM  12271  C28 POPE  143     120.369  42.274  33.988  1.00  0.00           C
ATOM  12274  C29 POPE  143     121.289  41.624  34.988  1.00  0.00           C
ATOM  12276 0C21 POPE  143     121.809  42.154  36.108  1.00  0.00           C
ATOM  12278 1C21 POPE  143     121.590  43.554  36.598  1.00  0.00           C
ATOM  12281 2C21 POPE  143     120.260  43.744  37.348  1.00  0.00           C
ATOM  12284 3C21 POPE  143     120.359  43.594  38.878  1.00  0.00           C
ATOM  12287 4C21 POPE  143     119.010  43.944  39.528  1.00  0.00           C
ATOM  12290 5C21 POPE  143     119.029  44.014  41.058  1.00  0.00           C
ATOM  12293 6C21 POPE  143     117.600  44.074  41.598  1.00  0.00           C
ATOM  12296 7C21 POPE  143     117.499  44.284  43.108  1.00  0.00           C
ATOM  12299 8C21 POPE  143     116.059  44.244  43.628  1.00  0.00           C
ATOM  12303  C33 POPE  143     125.229  44.194  27.408  1.00  0.00           C
ATOM  12306  C34 POPE  143     125.359  44.734  28.828  1.00  0.00           C
ATOM  12309  C35 POPE  143     125.709  43.604  29.778  1.00  0.00           C
ATOM  12312  C36 POPE  143     125.670  43.994  31.258  1.00  0.00           C
ATOM  12315  C37 POPE  143     126.199  42.834  32.098  1.00  0.00           C
ATOM  12318  C38 POPE  143     125.889  42.944  33.588  1.00  0.00           C
ATOM  12321  C39 POPE  143     126.419  41.704  34.318  1.00  0.00           C
ATOM  12324 0C31 POPE  143     125.670  41.394  35.618  1.00  0.00           C
ATOM  12327 1C31 POPE  143     126.039  39.994  36.138  1.00  0.00           C
ATOM  12330 2C31 POPE  143     125.069  39.464  37.198  1.00  0.00           C
ATOM  12333 3C31 POPE  143     125.139  37.934  37.328  1.00  0.00           C
ATOM  12336 4C31 POPE  143     126.449  37.384  37.888  1.00  0.00           C
ATOM  12339 5C31 POPE  143     126.809  36.024  37.268  1.00  0.00           C
ATOM  12342 6C31 POPE  143     127.660  35.134  38.168  1.00  0.00           C
ATOM  12346  NH3 POPE  144      64.619  53.794  63.068  1.00  0.00           N
ATOM  12350  C12 POPE  144      65.709  54.544  62.338  1.00  0.00           C
ATOM  12353  C11 POPE  144      67.099  54.314  62.968  1.00  0.00           C
ATOM  12356  P   POPE  144      69.599  54.794  62.138  1.00  0.00           P
ATOM  12357  O13 POPE  144      70.339  56.074  62.288  1.00  0.00           O
ATOM  12358  O14 POPE  144      70.010  53.724  63.088  1.00  0.00           O
ATOM  12359  O11 POPE  144      69.800  54.224  60.668  1.00  0.00           O
ATOM  12360  O12 POPE  144      68.039  55.064  62.228  1.00  0.00           O
ATOM  12361  C1  POPE  144      68.699  53.584  59.998  1.00  0.00           C
ATOM  12364  C2  POPE  144      69.199  52.824  58.738  1.00  0.00           C
ATOM  12366  O21 POPE  144      68.069  52.424  57.948  1.00  0.00           O
ATOM  12367  C21 POPE  144      67.719  53.174  56.918  1.00  0.00           C
ATOM  12368  O22 POPE  144      66.669  53.804  56.878  1.00  0.00           O
ATOM  12369  C22 POPE  144      68.699  53.124  55.748  1.00  0.00           C
ATOM  12372  C3  POPE  144      70.010  51.564  59.138  1.00  0.00           C
ATOM  12375  O31 POPE  144      70.729  51.004  58.008  1.00  0.00           O
ATOM  12376  C31 POPE  144      70.010  50.094  57.318  1.00  0.00           C
ATOM  12377  O32 POPE  144      68.819  49.914  57.418  1.00  0.00           O
ATOM  12378  C32 POPE  144      70.889  49.354  56.338  1.00  0.00           C
ATOM  12381  C23 POPE  144      68.660  54.454  54.968  1.00  0.00           C
ATOM  12384  C24 POPE  144      69.249  54.354  53.558  1.00  0.00           C
ATOM  12387  C25 POPE  144      70.779  54.404  53.488  1.00  0.00           C
ATOM  12390  C26 POPE  144      71.260  53.974  52.098  1.00  0.00           C
ATOM  12393  C27 POPE  144      72.589  54.594  51.658  1.00  0.00           C
ATOM  12396  C28 POPE  144      72.999  54.204  50.218  1.00  0.00           C
ATOM  12399  C29 POPE  144      71.979  54.574  49.168  1.00  0.00           C
ATOM  12401 0C21 POPE  144      72.119  55.324  48.058  1.00  0.00           C
ATOM  12403 1C21 POPE  144      73.369  56.004  47.538  1.00  0.00           C
ATOM  12406 2C21 POPE  144      73.309  57.554  47.628  1.00  0.00           C
ATOM  12409 3C21 POPE  144      72.199  58.254  46.828  1.00  0.00           C
ATOM  12412 4C21 POPE  144      71.319  59.124  47.728  1.00  0.00           C
ATOM  12415 5C21 POPE  144      70.169  59.854  47.008  1.00  0.00           C
ATOM  12418 6C21 POPE  144      70.529  61.264  46.548  1.00  0.00           C
ATOM  12421 7C21 POPE  144      69.319  61.974  45.928  1.00  0.00           C
ATOM  12424 8C21 POPE  144      69.599  63.434  45.568  1.00  0.00           C
ATOM  12428  C33 POPE  144      70.469  49.674  54.898  1.00  0.00           C
ATOM  12431  C34 POPE  144      71.349  48.944  53.888  1.00  0.00           C
ATOM  12434  C35 POPE  144      70.660  47.714  53.298  1.00  0.00           C
ATOM  12437  C36 POPE  144      71.619  46.954  52.388  1.00  0.00           C
ATOM  12440  C37 POPE  144      70.910  45.814  51.668  1.00  0.00           C
ATOM  12443  C38 POPE  144      71.869  45.054  50.758  1.00  0.00           C
ATOM  12446  C39 POPE  144      71.139  44.334  49.608  1.00  0.00           C
ATOM  12449 0C31 POPE  144      71.659  44.785  48.238  1.00  0.00           C
ATOM  12452 1C31 POPE  144      71.129  43.914  47.088  1.00  0.00           C
ATOM  12455 2C31 POPE  144      71.919  44.154  45.798  1.00  0.00           C
ATOM  12458 3C31 POPE  144      71.999  42.924  44.888  1.00  0.00           C
ATOM  12461 4C31 POPE  144      73.049  43.124  43.788  1.00  0.00           C
ATOM  12464 5C31 POPE  144      73.229  41.914  42.878  1.00  0.00           C
ATOM  12467 6C31 POPE  144      74.379  42.084  41.888  1.00  0.00           C
ATOM  12471  NH3 POPE  145      59.729  88.195  67.738  1.00  0.00           N
ATOM  12475  C12 POPE  145      59.759  86.775  67.218  1.00  0.00           C
ATOM  12478  C11 POPE  145      61.129  86.404  66.618  1.00  0.00           C
ATOM  12481  P   POPE  145      62.169  84.064  66.108  1.00  0.00           P
ATOM  12482  O13 POPE  145      62.519  83.974  67.538  1.00  0.00           O
ATOM  12483  O14 POPE  145      61.719  82.845  65.398  1.00  0.00           O
ATOM  12484  O11 POPE  145      63.329  84.744  65.268  1.00  0.00           O
ATOM  12485  O12 POPE  145      61.009  85.115  66.018  1.00  0.00           O
ATOM  12486  C1  POPE  145      64.559  85.174  65.848  1.00  0.00           C
ATOM  12489  C2  POPE  145      65.440  85.774  64.718  1.00  0.00           C
ATOM  12491  O21 POPE  145      66.729  86.134  65.228  1.00  0.00           O
ATOM  12492  C21 POPE  145      67.729  85.285  65.468  1.00  0.00           C
ATOM  12493  O22 POPE  145      68.749  85.634  66.048  1.00  0.00           O
ATOM  12494  C22 POPE  145      67.609  83.865  64.888  1.00  0.00           C
ATOM  12497  C3  POPE  145      64.749  87.034  64.108  1.00  0.00           C
ATOM  12500  O31 POPE  145      64.759  87.094  62.668  1.00  0.00           O
ATOM  12501  C31 POPE  145      65.919  87.225  62.038  1.00  0.00           C
ATOM  12502  O32 POPE  145      67.020  86.994  62.498  1.00  0.00           O
ATOM  12503  C32 POPE  145      65.589  87.764  60.638  1.00  0.00           C
ATOM  12506  C23 POPE  145      68.509  83.734  63.638  1.00  0.00           C
ATOM  12509  C24 POPE  145      68.429  82.374  62.928  1.00  0.00           C
ATOM  12512  C25 POPE  145      67.039  82.024  62.368  1.00  0.00           C
ATOM  12515  C26 POPE  145      67.109  81.014  61.198  1.00  0.00           C
ATOM  12518  C27 POPE  145      65.789  80.884  60.418  1.00  0.00           C
ATOM  12521  C28 POPE  145      65.940  80.115  59.078  1.00  0.00           C
ATOM  12524  C29 POPE  145      65.199  78.804  59.078  1.00  0.00           C
ATOM  12526 0C21 POPE  145      64.609  78.195  58.028  1.00  0.00           C
ATOM  12528 1C21 POPE  145      64.590  78.634  56.588  1.00  0.00           C
ATOM  12531 2C21 POPE  145      63.259  79.234  56.078  1.00  0.00           C
ATOM  12534 3C21 POPE  145      62.049  78.274  56.048  1.00  0.00           C
ATOM  12537 4C21 POPE  145      61.329  78.174  57.408  1.00  0.00           C
ATOM  12540 5C21 POPE  145      59.910  77.604  57.348  1.00  0.00           C
ATOM  12543 6C21 POPE  145      58.809  78.504  56.758  1.00  0.00           C
ATOM  12546 7C21 POPE  145      57.379  78.044  57.088  1.00  0.00           C
ATOM  12549 8C21 POPE  145      56.319  79.124  56.868  1.00  0.00           C
ATOM  12553  C33 POPE  145      66.779  87.944  59.688  1.00  0.00           C
ATOM  12556  C34 POPE  145      66.379  88.634  58.368  1.00  0.00           C
ATOM  12559  C35 POPE  145      65.179  87.994  57.648  1.00  0.00           C
ATOM  12562  C36 POPE  145      65.380  86.514  57.328  1.00  0.00           C
ATOM  12565  C37 POPE  145      64.260  85.945  56.448  1.00  0.00           C
ATOM  12568  C38 POPE  145      64.660  84.634  55.758  1.00  0.00           C
ATOM  12571  C39 POPE  145      64.229  84.624  54.288  1.00  0.00           C
ATOM  12574 0C31 POPE  145      64.749  83.435  53.488  1.00  0.00           C
ATOM  12577 1C31 POPE  145      64.349  83.545  52.008  1.00  0.00           C
ATOM  12580 2C31 POPE  145      65.260  82.745  51.078  1.00  0.00           C
ATOM  12583 3C31 POPE  145      65.069  81.225  51.208  1.00  0.00           C
ATOM  12586 4C31 POPE  145      66.249  80.464  50.598  1.00  0.00           C
ATOM  12589 5C31 POPE  145      66.059  78.944  50.638  1.00  0.00           C
ATOM  12592 6C31 POPE  145      67.309  78.204  50.168  1.00  0.00           C
ATOM  12596  NH3 POPE  146     106.359  19.834  66.808  1.00  0.00           N
ATOM  12600  C12 POPE  146     106.289  20.514  65.488  1.00  0.00           C
ATOM  12603  C11 POPE  146     104.889  20.254  64.928  1.00  0.00           C
ATOM  12606  P   POPE  146     103.249  20.904  63.118  1.00  0.00           P
ATOM  12607  O13 POPE  146     102.469  19.964  63.958  1.00  0.00           O
ATOM  12608  O14 POPE  146     102.690  22.254  62.918  1.00  0.00           O
ATOM  12609  O11 POPE  146     103.629  20.254  61.738  1.00  0.00           O
ATOM  12610  O12 POPE  146     104.649  21.114  63.818  1.00  0.00           O
ATOM  12611  C1  POPE  146     103.479  20.884  60.468  1.00  0.00           C
ATOM  12614  C2  POPE  146     102.299  20.274  59.678  1.00  0.00           C
ATOM  12616  O21 POPE  146     102.190  20.774  58.328  1.00  0.00           O
ATOM  12617  C21 POPE  146     102.510  19.864  57.418  1.00  0.00           C
ATOM  12618  O22 POPE  146     103.509  19.174  57.428  1.00  0.00           O
ATOM  12619  C22 POPE  146     101.419  19.824  56.328  1.00  0.00           C
ATOM  12622  C3  POPE  146     100.959  20.534  60.408  1.00  0.00           C
ATOM  12625  O31 POPE  146      99.809  20.534  59.508  1.00  0.00           O
ATOM  12626  C31 POPE  146      99.550  21.744  59.008  1.00  0.00           C
ATOM  12627  O32 POPE  146     100.129  22.754  59.318  1.00  0.00           O
ATOM  12628  C32 POPE  146      98.330  21.684  58.088  1.00  0.00           C
ATOM  12631  C23 POPE  146     101.839  19.064  55.038  1.00  0.00           C
ATOM  12634  C24 POPE  146     100.660  18.614  54.178  1.00  0.00           C
ATOM  12637  C25 POPE  146     101.099  17.894  52.888  1.00  0.00           C
ATOM  12640  C26 POPE  146     101.059  18.794  51.638  1.00  0.00           C
ATOM  12643  C27 POPE  146     101.699  18.154  50.408  1.00  0.00           C
ATOM  12646  C28 POPE  146     101.479  18.964  49.108  1.00  0.00           C
ATOM  12649  C29 POPE  146     100.169  18.624  48.438  1.00  0.00           C
ATOM  12651 0C21 POPE  146      99.999  18.464  47.108  1.00  0.00           C
ATOM  12653 1C21 POPE  146     101.070  18.694  46.058  1.00  0.00           C
[truncated: 1,671,494 more chars]
