# Supplementary material for: Characterizing Membrane Association and Periplasmic Transfer of Bacterial Lipoproteins through Molecular Dynamics Simulations
Source: Structure. 2020 Apr 7;28(4):475–487.e3. doi: 10.1016/j.str.2020.01.012 (PMC7139219; doi:10.1016/j.str.2020.01.012)
Supplement: Data S1. Final Coordinates from Simulations (Y–Z), Related to Figure 3 [file mmc3.zip › Y-Z/YAFY-5-atomistic.pdb]

TITLE     Protein
REMARK    THIS IS A SIMULATION BOX
CRYST1  129.147  129.147  105.170  90.00  90.00  90.00 P 1           1
MODEL        1
ATOM      1  N   CYSTA   1      71.628  68.403  64.220  1.00  0.00           N
ATOM      3  CA  CYSTA   1      72.568  67.943  65.250  1.00  0.00           C
ATOM      5  C   CYSTA   1      72.308  68.653  66.550  1.00  0.00           C
ATOM      6  O   CYSTA   1      72.979  69.593  66.960  1.00  0.00           O
ATOM      7  CB  CYSTA   1      72.648  66.393  65.490  1.00  0.00           C
ATOM     10  SG  CYSTA   1      71.858  65.384  64.240  1.00  0.00           S
ATOM     11  C1  CYSTA   1      72.958  65.523  62.830  1.00  0.00           C
ATOM     14  CA1 CYSTA   1      70.288  68.393  64.280  1.00  0.00           C
ATOM     15  OA1 CYSTA   1      69.668  67.623  65.020  1.00  0.00           O
ATOM     16  CA2 CYSTA   1      69.509  69.384  63.490  1.00  0.00           C
ATOM     19  C11 CYSTA   1      73.278  64.173  62.150  1.00  0.00           C
ATOM     21  O11 CYSTA   1      72.130  63.343  62.060  1.00  0.00           O
ATOM     22  CX1 CYSTA   1      71.358  63.663  61.070  1.00  0.00           C
ATOM     23  OX1 CYSTA   1      71.598  64.473  60.210  1.00  0.00           O
ATOM     24  CX2 CYSTA   1      70.138  62.773  61.160  1.00  0.00           C
ATOM     27  C12 CYSTA   1      74.299  63.353  62.930  1.00  0.00           C
ATOM     30  O12 CYSTA   1      73.939  63.223  64.320  1.00  0.00           O
ATOM     31  CD1 CYSTA   1      74.818  62.773  65.200  1.00  0.00           C
ATOM     32  OD1 CYSTA   1      74.568  62.533  66.370  1.00  0.00           O
ATOM     33  CD2 CYSTA   1      76.178  62.423  64.560  1.00  0.00           C
ATOM     36  CA3 CYSTA   1      70.348  70.103  62.410  1.00  0.00           C
ATOM     39  CA4 CYSTA   1      69.498  71.153  61.700  1.00  0.00           C
ATOM     42  CA5 CYSTA   1      70.178  71.853  60.520  1.00  0.00           C
ATOM     45  CA6 CYSTA   1      69.869  71.223  59.150  1.00  0.00           C
ATOM     48  CA7 CYSTA   1      70.458  69.823  58.960  1.00  0.00           C
ATOM     51  CA8 CYSTA   1      70.419  69.393  57.490  1.00  0.00           C
ATOM     54  CA9 CYSTA   1      71.058  68.023  57.230  1.00  0.00           C
ATOM     57 0CA1 CYSTA   1      70.178  66.843  57.650  1.00  0.00           C
ATOM     60 1CA1 CYSTA   1      70.848  65.493  57.340  1.00  0.00           C
ATOM     63 2CA1 CYSTA   1      69.958  64.263  57.550  1.00  0.00           C
ATOM     66 3CA1 CYSTA   1      68.968  64.003  56.400  1.00  0.00           C
ATOM     69 4CA1 CYSTA   1      67.549  64.493  56.690  1.00  0.00           C
ATOM     72 5CA1 CYSTA   1      66.839  63.633  57.750  1.00  0.00           C
ATOM     75 6CA1 CYSTA   1      65.398  64.083  57.990  1.00  0.00           C
ATOM     79  CD3 CYSTA   1      77.159  63.604  64.260  1.00  0.00           C
ATOM     82  CD4 CYSTA   1      78.148  63.303  63.110  1.00  0.00           C
ATOM     85  CD5 CYSTA   1      77.738  63.793  61.700  1.00  0.00           C
ATOM     88  CD6 CYSTA   1      76.979  62.763  60.840  1.00  0.00           C
ATOM     91  CD7 CYSTA   1      76.309  63.423  59.630  1.00  0.00           C
ATOM     94  CD8 CYSTA   1      75.398  62.494  58.820  1.00  0.00           C
ATOM     97  CD9 CYSTA   1      74.498  63.283  57.860  1.00  0.00           C
ATOM    100 0CD1 CYSTA   1      73.538  62.413  57.030  1.00  0.00           C
ATOM    103 1CD1 CYSTA   1      74.148  61.833  55.750  1.00  0.00           C
ATOM    106 2CD1 CYSTA   1      73.059  61.363  54.780  1.00  0.00           C
ATOM    109 3CD1 CYSTA   1      73.558  61.033  53.360  1.00  0.00           C
ATOM    112 4CD1 CYSTA   1      72.450  61.183  52.290  1.00  0.00           C
ATOM    115 5CD1 CYSTA   1      71.208  60.323  52.560  1.00  0.00           C
ATOM    118 6CD1 CYSTA   1      70.119  60.463  51.480  1.00  0.00           C
ATOM    122  CX3 CYSTA   1      70.509  61.283  61.020  1.00  0.00           C
ATOM    125  CX4 CYSTA   1      69.248  60.423  60.980  1.00  0.00           C
ATOM    128  CX5 CYSTA   1      68.458  60.613  59.680  1.00  0.00           C
ATOM    131  CX6 CYSTA   1      68.869  59.633  58.590  1.00  0.00           C
ATOM    134  CX7 CYSTA   1      68.068  59.873  57.300  1.00  0.00           C
ATOM    137  CX8 CYSTA   1      68.268  58.763  56.260  1.00  0.00           C
ATOM    140  CX9 CYSTA   1      69.708  58.713  55.800  1.00  0.00           C
ATOM    142 0CX1 CYSTA   1      70.288  57.683  55.170  1.00  0.00           C
ATOM    144 1CX1 CYSTA   1      69.598  56.413  54.730  1.00  0.00           C
ATOM    147 2CX1 CYSTA   1      69.490  56.363  53.200  1.00  0.00           C
ATOM    150 3CX1 CYSTA   1      70.848  56.253  52.490  1.00  0.00           C
ATOM    153 4CX1 CYSTA   1      70.659  56.293  50.980  1.00  0.00           C
ATOM    156 5CX1 CYSTA   1      71.958  56.263  50.170  1.00  0.00           C
ATOM    159 6CX1 CYSTA   1      72.648  57.623  50.170  1.00  0.00           C
ATOM    162 7CX1 CYSTA   1      73.828  57.653  49.210  1.00  0.00           C
ATOM    165 8CX1 CYSTA   1      74.579  58.983  49.230  1.00  0.00           C
ATOM    169  N   ASP A   2      71.259  68.173  67.250  1.00  0.00           N
ATOM    171  CA  ASP A   2      71.148  68.123  68.680  1.00  0.00           C
ATOM    173  CB  ASP A   2      69.968  67.153  69.030  1.00  0.00           C
ATOM    176  CG  ASP A   2      70.160  65.634  68.960  1.00  0.00           C
ATOM    177  OD1 ASP A   2      69.108  64.953  68.800  1.00  0.00           O
ATOM    178  OD2 ASP A   2      71.259  65.103  69.220  1.00  0.00           O
ATOM    179  C   ASP A   2      72.488  67.923  69.400  1.00  0.00           C
ATOM    180  O   ASP A   2      73.218  66.954  69.220  1.00  0.00           O
ATOM    181  N   ASP A   3      72.898  68.873  70.260  1.00  0.00           N
ATOM    183  CA  ASP A   3      74.049  68.713  71.110  1.00  0.00           C
ATOM    185  CB  ASP A   3      74.559  70.053  71.720  1.00  0.00           C
ATOM    188  CG  ASP A   3      73.778  71.333  71.410  1.00  0.00           C
ATOM    189  OD1 ASP A   3      74.428  72.413  71.470  1.00  0.00           O
ATOM    190  OD2 ASP A   3      72.520  71.283  71.320  1.00  0.00           O
ATOM    191  C   ASP A   3      73.770  67.663  72.190  1.00  0.00           C
ATOM    192  O   ASP A   3      72.759  67.744  72.900  1.00  0.00           O
ATOM    193  N   ARG A   4      74.630  66.634  72.340  1.00  0.00           N
ATOM    195  CA  ARG A   4      74.269  65.503  73.210  1.00  0.00           C
ATOM    197  CB  ARG A   4      75.009  64.143  72.990  1.00  0.00           C
ATOM    200  CG  ARG A   4      75.778  63.924  71.690  1.00  0.00           C
ATOM    203  CD  ARG A   4      76.148  62.433  71.500  1.00  0.00           C
ATOM    206  NE  ARG A   4      75.049  61.843  70.700  1.00  0.00           N
ATOM    208  CZ  ARG A   4      74.778  60.553  70.540  1.00  0.00           C
ATOM    209  NH1 ARG A   4      73.949  60.213  69.580  1.00  0.00           N
ATOM    212  NH2 ARG A   4      75.329  59.613  71.280  1.00  0.00           N
ATOM    215  C   ARG A   4      74.339  65.803  74.710  1.00  0.00           C
ATOM    216  O   ARG A   4      74.678  66.884  75.180  1.00  0.00           O
ATOM    217  N   SER A   5      74.009  64.773  75.520  1.00  0.00           N
ATOM    219  CA  SER A   5      74.428  64.603  76.900  1.00  0.00           C
ATOM    221  CB  SER A   5      75.898  65.073  77.160  1.00  0.00           C
ATOM    224  OG  SER A   5      76.518  64.433  78.270  1.00  0.00           O
ATOM    226  C   SER A   5      73.498  65.323  77.860  1.00  0.00           C
ATOM    227  O   SER A   5      73.788  65.463  79.040  1.00  0.00           O
ATOM    228  N   ASP A   6      72.329  65.763  77.350  1.00  0.00           N
ATOM    230  CA  ASP A   6      71.270  66.453  78.060  1.00  0.00           C
ATOM    232  CB  ASP A   6      70.559  67.413  77.040  1.00  0.00           C
ATOM    235  CG  ASP A   6      69.968  68.693  77.640  1.00  0.00           C
ATOM    236  OD1 ASP A   6      69.218  69.384  76.910  1.00  0.00           O
ATOM    237  OD2 ASP A   6      70.398  69.083  78.760  1.00  0.00           O
ATOM    238  C   ASP A   6      70.268  65.423  78.590  1.00  0.00           C
ATOM    239  O   ASP A   6      69.208  65.773  79.100  1.00  0.00           O
ATOM    240  N   ASP A   7      70.608  64.113  78.440  1.00  0.00           N
ATOM    242  CA  ASP A   7      69.839  62.913  78.700  1.00  0.00           C
ATOM    244  CB  ASP A   7      70.568  61.963  79.710  1.00  0.00           C
ATOM    247  CG  ASP A   7      71.699  61.203  79.010  1.00  0.00           C
ATOM    248  OD1 ASP A   7      72.418  60.413  79.680  1.00  0.00           O
ATOM    249  OD2 ASP A   7      71.839  61.373  77.760  1.00  0.00           O
ATOM    250  C   ASP A   7      68.339  63.073  78.870  1.00  0.00           C
ATOM    251  O   ASP A   7      67.768  63.083  79.960  1.00  0.00           O
ATOM    252  N   LEU A   8      67.638  63.243  77.720  1.00  0.00           N
ATOM    254  CA  LEU A   8      67.568  62.093  76.830  1.00  0.00           C
ATOM    256  CB  LEU A   8      66.270  61.333  77.160  1.00  0.00           C
ATOM    259  CG  LEU A   8      66.458  59.813  77.300  1.00  0.00           C
ATOM    261  CD1 LEU A   8      65.108  59.143  77.570  1.00  0.00           C
ATOM    265  CD2 LEU A   8      67.418  59.443  78.440  1.00  0.00           C
ATOM    269  C   LEU A   8      67.748  62.354  75.320  1.00  0.00           C
ATOM    270  O   LEU A   8      67.520  61.443  74.520  1.00  0.00           O
ATOM    271  N   LYS A   9      68.248  63.543  74.860  1.00  0.00           N
ATOM    273  CA  LYS A   9      68.568  63.733  73.420  1.00  0.00           C
ATOM    275  CB  LYS A   9      69.309  65.063  73.040  1.00  0.00           C
ATOM    278  CG  LYS A   9      68.708  66.424  73.420  1.00  0.00           C
ATOM    281  CD  LYS A   9      69.458  67.593  72.710  1.00  0.00           C
ATOM    284  CE  LYS A   9      69.950  68.744  73.610  1.00  0.00           C
ATOM    287  NZ  LYS A   9      70.519  69.883  72.850  1.00  0.00           N
ATOM    291  C   LYS A   9      69.549  62.683  72.890  1.00  0.00           C
ATOM    292  O   LYS A   9      69.388  62.093  71.820  1.00  0.00           O
ATOM    293  N   ALA A  10      70.598  62.423  73.700  1.00  0.00           N
ATOM    295  CA  ALA A  10      71.769  61.643  73.350  1.00  0.00           C
ATOM    297  CB  ALA A  10      72.648  61.564  74.600  1.00  0.00           C
ATOM    301  C   ALA A  10      71.428  60.233  72.920  1.00  0.00           C
ATOM    302  O   ALA A  10      71.898  59.693  71.920  1.00  0.00           O
ATOM    303  N   ILE A  11      70.528  59.623  73.710  1.00  0.00           N
ATOM    305  CA  ILE A  11      70.189  58.233  73.550  1.00  0.00           C
ATOM    307  CB  ILE A  11      70.098  57.503  74.880  1.00  0.00           C
ATOM    309  CG2 ILE A  11      68.700  56.903  75.220  1.00  0.00           C
ATOM    313  CG1 ILE A  11      71.200  56.433  74.810  1.00  0.00           C
ATOM    316  CD  ILE A  11      71.328  55.603  76.070  1.00  0.00           C
ATOM    320  C   ILE A  11      68.968  58.053  72.720  1.00  0.00           C
ATOM    321  O   ILE A  11      68.858  57.013  72.080  1.00  0.00           O
ATOM    322  N   SER A  12      68.068  59.043  72.620  1.00  0.00           N
ATOM    324  CA  SER A  12      67.079  58.983  71.570  1.00  0.00           C
ATOM    326  CB  SER A  12      65.918  59.993  71.740  1.00  0.00           C
ATOM    329  OG  SER A  12      65.288  59.723  73.000  1.00  0.00           O
ATOM    331  C   SER A  12      67.699  59.033  70.190  1.00  0.00           C
ATOM    332  O   SER A  12      67.418  58.143  69.390  1.00  0.00           O
ATOM    333  N   LYS A  13      68.638  59.943  69.860  1.00  0.00           N
ATOM    335  CA  LYS A  13      69.388  59.743  68.620  1.00  0.00           C
ATOM    337  CB  LYS A  13      69.718  61.013  67.780  1.00  0.00           C
ATOM    340  CG  LYS A  13      68.858  61.083  66.490  1.00  0.00           C
ATOM    343  CD  LYS A  13      67.689  62.083  66.480  1.00  0.00           C
ATOM    346  CE  LYS A  13      66.348  61.564  66.980  1.00  0.00           C
ATOM    349  NZ  LYS A  13      65.329  62.583  66.690  1.00  0.00           N
ATOM    353  C   LYS A  13      70.408  58.603  68.480  1.00  0.00           C
ATOM    354  O   LYS A  13      70.308  57.903  67.480  1.00  0.00           O
ATOM    355  N   PHE A  14      71.369  58.253  69.380  1.00  0.00           N
ATOM    357  CA  PHE A  14      72.178  57.043  69.050  1.00  0.00           C
ATOM    359  CB  PHE A  14      73.619  56.853  69.670  1.00  0.00           C
ATOM    362  CG  PHE A  14      74.708  56.723  68.590  1.00  0.00           C
ATOM    363  CD1 PHE A  14      75.829  57.583  68.520  1.00  0.00           C
ATOM    365  CE1 PHE A  14      76.799  57.443  67.510  1.00  0.00           C
ATOM    367  CZ  PHE A  14      76.689  56.423  66.570  1.00  0.00           C
ATOM    369  CD2 PHE A  14      74.648  55.683  67.640  1.00  0.00           C
ATOM    371  CE2 PHE A  14      75.608  55.543  66.630  1.00  0.00           C
ATOM    373  C   PHE A  14      71.388  55.743  69.230  1.00  0.00           C
ATOM    374  O   PHE A  14      71.788  54.723  68.700  1.00  0.00           O
ATOM    375  N   LYS A  15      70.199  55.733  69.860  1.00  0.00           N
ATOM    377  CA  LYS A  15      69.238  54.703  69.510  1.00  0.00           C
ATOM    379  CB  LYS A  15      67.919  54.763  70.300  1.00  0.00           C
ATOM    382  CG  LYS A  15      67.928  54.063  71.660  1.00  0.00           C
ATOM    385  CD  LYS A  15      66.718  53.123  71.750  1.00  0.00           C
ATOM    388  CE  LYS A  15      65.378  53.863  71.590  1.00  0.00           C
ATOM    391  NZ  LYS A  15      64.358  52.903  71.140  1.00  0.00           N
ATOM    395  C   LYS A  15      68.828  54.713  68.060  1.00  0.00           C
ATOM    396  O   LYS A  15      68.949  53.743  67.330  1.00  0.00           O
ATOM    397  N   ASP A  16      68.329  55.843  67.580  1.00  0.00           N
ATOM    399  CA  ASP A  16      67.578  55.843  66.370  1.00  0.00           C
ATOM    401  CB  ASP A  16      66.598  57.033  66.410  1.00  0.00           C
ATOM    404  CG  ASP A  16      65.519  56.823  67.480  1.00  0.00           C
ATOM    405  OD1 ASP A  16      64.668  57.753  67.580  1.00  0.00           O
ATOM    406  OD2 ASP A  16      65.468  55.783  68.190  1.00  0.00           O
ATOM    407  C   ASP A  16      68.468  55.783  65.130  1.00  0.00           C
ATOM    408  O   ASP A  16      68.028  55.433  64.040  1.00  0.00           O
ATOM    409  N   LEU A  17      69.788  56.023  65.290  1.00  0.00           N
ATOM    411  CA  LEU A  17      70.768  55.663  64.280  1.00  0.00           C
ATOM    413  CB  LEU A  17      72.038  56.573  64.330  1.00  0.00           C
ATOM    416  CG  LEU A  17      71.848  58.053  63.870  1.00  0.00           C
ATOM    418  CD1 LEU A  17      73.189  58.703  63.550  1.00  0.00           C
ATOM    422  CD2 LEU A  17      71.148  58.953  64.890  1.00  0.00           C
ATOM    426  C   LEU A  17      71.168  54.183  64.250  1.00  0.00           C
ATOM    427  O   LEU A  17      71.598  53.733  63.210  1.00  0.00           O
ATOM    428  N   THR A  18      71.058  53.363  65.330  1.00  0.00           N
ATOM    430  CA  THR A  18      71.788  52.073  65.340  1.00  0.00           C
ATOM    432  CB  THR A  18      73.229  52.253  65.830  1.00  0.00           C
ATOM    434  OG1 THR A  18      74.108  51.273  65.290  1.00  0.00           O
ATOM    436  CG2 THR A  18      73.358  52.173  67.350  1.00  0.00           C
ATOM    440  C   THR A  18      71.160  50.963  66.170  1.00  0.00           C
ATOM    441  O   THR A  18      71.589  49.813  66.100  1.00  0.00           O
ATOM    442  N   PRO A  19      70.128  51.183  66.970  1.00  0.00           N
ATOM    443  CD  PRO A  19      70.378  51.163  68.420  1.00  0.00           C
ATOM    446  CA  PRO A  19      68.949  50.383  66.740  1.00  0.00           C
ATOM    448  CB  PRO A  19      68.068  50.663  67.960  1.00  0.00           C
ATOM    451  CG  PRO A  19      69.119  50.573  69.070  1.00  0.00           C
ATOM    454  C   PRO A  19      68.189  50.553  65.450  1.00  0.00           C
ATOM    455  O   PRO A  19      67.388  51.483  65.330  1.00  0.00           O
ATOM    456  N   PRO A  20      68.218  49.563  64.580  1.00  0.00           N
ATOM    457  CD  PRO A  20      69.369  49.153  63.800  1.00  0.00           C
ATOM    460  CA  PRO A  20      67.229  48.523  64.640  1.00  0.00           C
ATOM    462  CB  PRO A  20      67.329  47.903  63.240  1.00  0.00           C
ATOM    465  CG  PRO A  20      68.708  48.343  62.680  1.00  0.00           C
ATOM    468  C   PRO A  20      67.568  47.573  65.800  1.00  0.00           C
ATOM    469  O   PRO A  20      68.708  47.163  66.010  1.00  0.00           O
ATOM    470  N   ARG A  21      66.619  47.253  66.670  1.00  0.00           N
ATOM    472  CA  ARG A  21      65.369  46.733  66.210  1.00  0.00           C
ATOM    474  CB  ARG A  21      65.458  45.183  66.210  1.00  0.00           C
ATOM    477  CG  ARG A  21      66.208  44.573  67.410  1.00  0.00           C
ATOM    480  CD  ARG A  21      67.628  44.093  67.110  1.00  0.00           C
ATOM    483  NE  ARG A  21      67.398  42.963  66.160  1.00  0.00           N
ATOM    485  CZ  ARG A  21      68.368  42.313  65.550  1.00  0.00           C
ATOM    486  NH1 ARG A  21      68.019  41.443  64.630  1.00  0.00           N
ATOM    489  NH2 ARG A  21      69.638  42.433  65.850  1.00  0.00           N
ATOM    492  C   ARG A  21      64.199  47.213  67.020  1.00  0.00           C
ATOM    493  O   ARG A  21      64.218  47.253  68.250  1.00  0.00           O
ATOM    494  N   PHE A  22      63.108  47.533  66.300  1.00  0.00           N
ATOM    496  CA  PHE A  22      61.738  47.103  66.540  1.00  0.00           C
ATOM    498  CB  PHE A  22      61.079  46.833  65.150  1.00  0.00           C
ATOM    501  CG  PHE A  22      61.549  47.803  64.080  1.00  0.00           C
ATOM    502  CD1 PHE A  22      62.529  47.413  63.140  1.00  0.00           C
ATOM    504  CE1 PHE A  22      62.998  48.313  62.170  1.00  0.00           C
ATOM    506  CZ  PHE A  22      62.468  49.603  62.110  1.00  0.00           C
ATOM    508  CD2 PHE A  22      61.028  49.103  63.990  1.00  0.00           C
ATOM    510  CE2 PHE A  22      61.479  49.993  63.010  1.00  0.00           C
ATOM    512  C   PHE A  22      61.658  45.823  67.400  1.00  0.00           C
ATOM    513  O   PHE A  22      62.308  44.823  67.100  1.00  0.00           O
ATOM    514  N   SER A  23      60.958  45.783  68.540  1.00  0.00           N
ATOM    516  CA  SER A  23      60.008  46.763  69.030  1.00  0.00           C
ATOM    518  CB  SER A  23      58.779  46.043  69.650  1.00  0.00           C
ATOM    521  OG  SER A  23      57.568  46.733  69.350  1.00  0.00           O
ATOM    523  C   SER A  23      60.628  47.723  70.050  1.00  0.00           C
ATOM    524  O   SER A  23      59.918  48.443  70.740  1.00  0.00           O
ATOM    525  N   ASP A  24      61.988  47.833  70.170  1.00  0.00           N
ATOM    527  CA  ASP A  24      62.589  48.903  70.970  1.00  0.00           C
ATOM    529  CB  ASP A  24      64.158  48.953  70.920  1.00  0.00           C
ATOM    532  CG  ASP A  24      64.918  47.843  71.610  1.00  0.00           C
ATOM    533  OD1 ASP A  24      66.108  48.143  71.920  1.00  0.00           O
ATOM    534  OD2 ASP A  24      64.458  46.683  71.710  1.00  0.00           O
ATOM    535  C   ASP A  24      62.238  50.313  70.470  1.00  0.00           C
ATOM    536  O   ASP A  24      61.968  51.243  71.240  1.00  0.00           O
ATOM    537  N   VAL A  25      62.348  50.513  69.140  1.00  0.00           N
ATOM    539  CA  VAL A  25      62.238  51.823  68.530  1.00  0.00           C
ATOM    541  CB  VAL A  25      62.748  51.793  67.110  1.00  0.00           C
ATOM    543  CG1 VAL A  25      62.638  53.204  66.490  1.00  0.00           C
ATOM    547  CG2 VAL A  25      64.229  51.343  67.160  1.00  0.00           C
ATOM    551  C   VAL A  25      60.868  52.443  68.680  1.00  0.00           C
ATOM    552  O   VAL A  25      60.728  53.583  69.120  1.00  0.00           O
ATOM    553  N   VAL A  26      59.808  51.653  68.430  1.00  0.00           N
ATOM    555  CA  VAL A  26      58.418  52.053  68.550  1.00  0.00           C
ATOM    557  CB  VAL A  26      57.459  50.943  68.160  1.00  0.00           C
ATOM    559  CG1 VAL A  26      56.049  51.553  68.030  1.00  0.00           C
ATOM    563  CG2 VAL A  26      57.878  50.353  66.800  1.00  0.00           C
ATOM    567  C   VAL A  26      58.068  52.533  69.950  1.00  0.00           C
ATOM    568  O   VAL A  26      57.568  53.643  70.110  1.00  0.00           O
ATOM    569  N   SER A  27      58.439  51.763  71.000  1.00  0.00           N
ATOM    571  CA  SER A  27      58.168  52.153  72.380  1.00  0.00           C
ATOM    573  CB  SER A  27      58.769  51.133  73.390  1.00  0.00           C
ATOM    576  OG  SER A  27      58.329  49.803  73.130  1.00  0.00           O
ATOM    578  C   SER A  27      58.769  53.493  72.750  1.00  0.00           C
ATOM    579  O   SER A  27      58.098  54.393  73.240  1.00  0.00           O
ATOM    580  N   HIS A  28      60.058  53.703  72.400  1.00  0.00           N
ATOM    582  CA  HIS A  28      60.678  54.963  72.720  1.00  0.00           C
ATOM    584  CB  HIS A  28      62.229  54.913  72.900  1.00  0.00           C
ATOM    587  ND1 HIS A  28      61.858  55.523  75.270  1.00  0.00           N
ATOM    588  CG  HIS A  28      62.748  55.413  74.240  1.00  0.00           C
ATOM    589  CE1 HIS A  28      62.558  55.704  76.360  1.00  0.00           C
ATOM    591  NE2 HIS A  28      63.878  55.753  76.080  1.00  0.00           N
ATOM    593  CD2 HIS A  28      64.018  55.573  74.720  1.00  0.00           C
ATOM    595  C   HIS A  28      60.299  56.073  71.800  1.00  0.00           C
ATOM    596  O   HIS A  28      60.369  57.213  72.210  1.00  0.00           O
ATOM    597  N   GLN A  29      59.838  55.873  70.560  1.00  0.00           N
ATOM    599  CA  GLN A  29      59.439  57.043  69.820  1.00  0.00           C
ATOM    601  CB  GLN A  29      59.778  56.933  68.340  1.00  0.00           C
ATOM    604  CG  GLN A  29      60.078  58.333  67.760  1.00  0.00           C
ATOM    607  CD  GLN A  29      61.238  59.123  68.400  1.00  0.00           C
ATOM    608  OE1 GLN A  29      61.228  60.363  68.390  1.00  0.00           O
ATOM    609  NE2 GLN A  29      62.268  58.413  68.890  1.00  0.00           N
ATOM    612  C   GLN A  29      57.979  57.363  69.990  1.00  0.00           C
ATOM    613  O   GLN A  29      57.578  58.503  69.740  1.00  0.00           O
ATOM    614  N   ASP A  30      57.138  56.453  70.500  1.00  0.00           N
ATOM    616  CA  ASP A  30      55.898  56.884  71.100  1.00  0.00           C
ATOM    618  CB  ASP A  30      54.978  55.673  71.340  1.00  0.00           C
ATOM    621  CG  ASP A  30      54.318  55.233  70.030  1.00  0.00           C
ATOM    622  OD1 ASP A  30      53.458  54.313  70.120  1.00  0.00           O
ATOM    623  OD2 ASP A  30      54.648  55.783  68.960  1.00  0.00           O
ATOM    624  C   ASP A  30      56.079  57.753  72.350  1.00  0.00           C
ATOM    625  O   ASP A  30      55.549  58.863  72.410  1.00  0.00           O
ATOM    626  N   ASP A  31      56.898  57.363  73.360  1.00  0.00           N
ATOM    628  CA  ASP A  31      57.009  58.173  74.580  1.00  0.00           C
ATOM    630  CB  ASP A  31      57.178  57.273  75.850  1.00  0.00           C
ATOM    633  CG  ASP A  31      56.228  57.593  77.010  1.00  0.00           C
ATOM    634  OD1 ASP A  31      56.458  57.053  78.120  1.00  0.00           O
ATOM    635  OD2 ASP A  31      55.208  58.313  76.810  1.00  0.00           O
ATOM    636  C   ASP A  31      58.058  59.313  74.500  1.00  0.00           C
ATOM    637  O   ASP A  31      57.888  60.373  75.090  1.00  0.00           O
ATOM    638  N   VAL A  32      59.138  59.203  73.690  1.00  0.00           N
ATOM    640  CA  VAL A  32      60.029  60.333  73.410  1.00  0.00           C
ATOM    642  CB  VAL A  32      61.269  59.983  72.580  1.00  0.00           C
ATOM    644  CG1 VAL A  32      62.068  61.244  72.150  1.00  0.00           C
ATOM    648  CG2 VAL A  32      62.168  59.023  73.390  1.00  0.00           C
ATOM    652  C   VAL A  32      59.308  61.494  72.750  1.00  0.00           C
ATOM    653  O   VAL A  32      59.418  62.634  73.200  1.00  0.00           O
ATOM    654  N   SER A  33      58.479  61.223  71.710  1.00  0.00           N
ATOM    656  CA  SER A  33      57.659  62.253  71.070  1.00  0.00           C
ATOM    658  CB  SER A  33      56.738  61.663  69.950  1.00  0.00           C
ATOM    661  OG  SER A  33      57.449  61.453  68.730  1.00  0.00           O
ATOM    663  C   SER A  33      56.759  62.973  72.040  1.00  0.00           C
ATOM    664  O   SER A  33      56.698  64.213  72.090  1.00  0.00           O
ATOM    665  N   GLU A  34      56.049  62.233  72.900  1.00  0.00           N
ATOM    667  CA  GLU A  34      55.029  62.863  73.700  1.00  0.00           C
ATOM    669  CB  GLU A  34      53.958  61.843  74.140  1.00  0.00           C
ATOM    672  CG  GLU A  34      52.648  62.553  74.540  1.00  0.00           C
ATOM    675  CD  GLU A  34      52.108  63.473  73.460  1.00  0.00           C
ATOM    676  OE1 GLU A  34      51.529  64.523  73.840  1.00  0.00           O
ATOM    677  OE2 GLU A  34      52.208  63.143  72.250  1.00  0.00           O
ATOM    678  C   GLU A  34      55.619  63.563  74.900  1.00  0.00           C
ATOM    679  O   GLU A  34      55.118  64.603  75.340  1.00  0.00           O
ATOM    680  N   GLU A  35      56.788  63.093  75.400  1.00  0.00           N
ATOM    682  CA  GLU A  35      57.478  63.773  76.470  1.00  0.00           C
ATOM    684  CB  GLU A  35      58.498  62.823  77.130  1.00  0.00           C
ATOM    687  CG  GLU A  35      58.839  63.243  78.580  1.00  0.00           C
ATOM    690  CD  GLU A  35      59.138  62.133  79.590  1.00  0.00           C
ATOM    691  OE1 GLU A  35      59.408  62.513  80.760  1.00  0.00           O
ATOM    692  OE2 GLU A  35      59.189  60.933  79.210  1.00  0.00           O
ATOM    693  C   GLU A  35      58.119  65.073  75.960  1.00  0.00           C
ATOM    694  O   GLU A  35      58.329  66.003  76.730  1.00  0.00           O
ATOM    695  N   TRP A  36      58.318  65.213  74.630  1.00  0.00           N
ATOM    697  CA  TRP A  36      58.758  66.443  74.000  1.00  0.00           C
ATOM    699  CB  TRP A  36      59.648  66.123  72.760  1.00  0.00           C
ATOM    702  CG  TRP A  36      61.098  65.913  73.020  1.00  0.00           C
ATOM    703  CD1 TRP A  36      61.878  66.384  74.050  1.00  0.00           C
ATOM    705  NE1 TRP A  36      63.198  66.093  73.800  1.00  0.00           N
ATOM    707  CE2 TRP A  36      63.298  65.473  72.580  1.00  0.00           C
ATOM    708  CD2 TRP A  36      61.988  65.303  72.080  1.00  0.00           C
ATOM    709  CE3 TRP A  36      61.799  64.633  70.880  1.00  0.00           C
ATOM    711  CZ3 TRP A  36      62.919  64.143  70.200  1.00  0.00           C
ATOM    713  CZ2 TRP A  36      64.409  65.053  71.880  1.00  0.00           C
ATOM    715  CH2 TRP A  36      64.208  64.363  70.680  1.00  0.00           C
ATOM    717  C   TRP A  36      57.659  67.413  73.560  1.00  0.00           C
ATOM    718  O   TRP A  36      57.939  68.543  73.180  1.00  0.00           O
ATOM    719  N   SER A  37      56.358  67.063  73.630  1.00  0.00           N
ATOM    721  CA  SER A  37      55.299  68.083  73.540  1.00  0.00           C
ATOM    723  CB  SER A  37      54.088  67.613  72.680  1.00  0.00           C
ATOM    726  OG  SER A  37      53.839  68.503  71.590  1.00  0.00           O
ATOM    728  C   SER A  37      54.808  68.443  74.920  1.00  0.00           C
ATOM    729  O   SER A  37      54.068  69.403  75.120  1.00  0.00           O
ATOM    730  N   GLN A  38      55.279  67.703  75.940  1.00  0.00           N
ATOM    732  CA  GLN A  38      54.959  67.954  77.330  1.00  0.00           C
ATOM    734  CB  GLN A  38      54.829  66.593  78.070  1.00  0.00           C
ATOM    737  CG  GLN A  38      53.409  66.303  78.620  1.00  0.00           C
ATOM    740  CD  GLN A  38      52.308  66.373  77.560  1.00  0.00           C
ATOM    741  OE1 GLN A  38      51.178  66.733  77.870  1.00  0.00           O
ATOM    742  NE2 GLN A  38      52.618  66.023  76.290  1.00  0.00           N
ATOM    745  C   GLN A  38      55.998  68.853  77.970  1.00  0.00           C
ATOM    746  O   GLN A  38      55.698  69.673  78.820  1.00  0.00           O
ATOM    747  N   VAL A  39      57.238  68.803  77.470  1.00  0.00           N
ATOM    749  CA  VAL A  39      58.138  69.933  77.580  1.00  0.00           C
ATOM    751  CB  VAL A  39      59.408  69.663  78.360  1.00  0.00           C
ATOM    753  CG1 VAL A  39      59.538  70.843  79.350  1.00  0.00           C
ATOM    757  CG2 VAL A  39      59.358  68.323  79.100  1.00  0.00           C
ATOM    761  C   VAL A  39      58.448  70.333  76.160  1.00  0.00           C
ATOM    762  O   VAL A  39      59.329  69.793  75.500  1.00  0.00           O
ATOM    763  N   ASP A  40      57.669  71.273  75.630  1.00  0.00           N
ATOM    765  CA  ASP A  40      57.718  72.663  76.050  1.00  0.00           C
ATOM    767  CB  ASP A  40      58.189  73.533  74.830  1.00  0.00           C
ATOM    770  CG  ASP A  40      57.698  73.093  73.440  1.00  0.00           C
ATOM    771  OD1 ASP A  40      58.298  73.464  72.400  1.00  0.00           O
ATOM    772  OD2 ASP A  40      56.669  72.383  73.370  1.00  0.00           O
ATOM    773  C   ASP A  40      56.458  73.173  76.780  1.00  0.00           C
ATOM    774  O   ASP A  40      56.358  74.343  77.150  1.00  0.00           O
ATOM    775  N   TYR A  41      55.488  72.283  77.110  1.00  0.00           N
ATOM    777  CA  TYR A  41      54.369  72.643  77.970  1.00  0.00           C
ATOM    779  CB  TYR A  41      53.108  71.713  77.870  1.00  0.00           C
ATOM    782  CG  TYR A  41      52.338  71.704  76.570  1.00  0.00           C
ATOM    783  CD1 TYR A  41      52.748  72.303  75.370  1.00  0.00           C
ATOM    785  CE1 TYR A  41      51.968  72.173  74.200  1.00  0.00           C
ATOM    787  CZ  TYR A  41      50.768  71.463  74.230  1.00  0.00           C
ATOM    788  OH  TYR A  41      49.959  71.343  73.080  1.00  0.00           O
ATOM    790  CD2 TYR A  41      51.108  71.023  76.590  1.00  0.00           C
ATOM    792  CE2 TYR A  41      50.328  70.893  75.430  1.00  0.00           C
ATOM    794  C   TYR A  41      54.738  72.833  79.450  1.00  0.00           C
ATOM    795  O   TYR A  41      55.808  72.513  79.970  1.00  0.00           O
ATOM    796  N   LEU A  42      53.788  73.453  80.170  1.00  0.00           N
ATOM    798  CA  LEU A  42      53.919  73.823  81.560  1.00  0.00           C
ATOM    800  CB  LEU A  42      53.009  75.033  81.840  1.00  0.00           C
ATOM    803  CG  LEU A  42      53.588  76.394  81.370  1.00  0.00           C
ATOM    805  CD1 LEU A  42      52.669  77.553  81.770  1.00  0.00           C
ATOM    809  CD2 LEU A  42      53.839  76.483  79.860  1.00  0.00           C
ATOM    813  C   LEU A  42      53.598  72.674  82.510  1.00  0.00           C
ATOM    814  O   LEU A  42      53.958  72.744  83.690  1.00  0.00           O
ATOM    815  N   SER A  43      52.968  71.583  82.030  1.00  0.00           N
ATOM    817  CA  SER A  43      53.098  70.273  82.660  1.00  0.00           C
ATOM    819  CB  SER A  43      51.848  69.363  82.480  1.00  0.00           C
ATOM    822  OG  SER A  43      51.288  69.454  81.160  1.00  0.00           O
ATOM    824  C   SER A  43      54.348  69.573  82.160  1.00  0.00           C
ATOM    825  O   SER A  43      54.288  68.733  81.270  1.00  0.00           O
ATOM    826  N   GLY A  44      55.518  69.923  82.750  1.00  0.00           N
ATOM    828  CA  GLY A  44      56.808  69.333  82.420  1.00  0.00           C
ATOM    831  C   GLY A  44      57.018  67.993  83.110  1.00  0.00           C
ATOM    832  O   GLY A  44      56.939  67.963  84.340  1.00  0.00           O
ATOM    833  N   PRO A  45      57.358  66.903  82.430  1.00  0.00           N
ATOM    834  CD  PRO A  45      56.829  66.643  81.090  1.00  0.00           C
ATOM    837  CA  PRO A  45      57.659  65.643  83.100  1.00  0.00           C
ATOM    839  CB  PRO A  45      57.329  64.603  82.020  1.00  0.00           C
ATOM    842  CG  PRO A  45      56.238  65.253  81.200  1.00  0.00           C
ATOM    845  C   PRO A  45      59.128  65.593  83.470  1.00  0.00           C
ATOM    846  O   PRO A  45      59.628  66.543  84.090  1.00  0.00           O
ATOM    847  N   THR A  46      59.848  64.513  83.140  1.00  0.00           N
ATOM    849  CA  THR A  46      61.238  64.363  83.580  1.00  0.00           C
ATOM    851  CB  THR A  46      61.488  62.923  83.990  1.00  0.00           C
ATOM    853  OG1 THR A  46      62.449  62.823  85.040  1.00  0.00           O
ATOM    855  CG2 THR A  46      61.958  62.023  82.860  1.00  0.00           C
ATOM    859  C   THR A  46      62.229  64.743  82.510  1.00  0.00           C
ATOM    860  O   THR A  46      63.409  64.983  82.770  1.00  0.00           O
ATOM    861  N   LEU A  47      61.799  64.883  81.250  1.00  0.00           N
ATOM    863  CA  LEU A  47      62.508  65.733  80.310  1.00  0.00           C
ATOM    865  CB  LEU A  47      62.108  65.523  78.830  1.00  0.00           C
ATOM    868  CG  LEU A  47      62.698  64.263  78.160  1.00  0.00           C
ATOM    870  CD1 LEU A  47      62.048  64.064  76.790  1.00  0.00           C
ATOM    874  CD2 LEU A  47      62.628  62.973  79.000  1.00  0.00           C
ATOM    878  C   LEU A  47      62.288  67.163  80.720  1.00  0.00           C
ATOM    879  O   LEU A  47      61.279  67.473  81.330  1.00  0.00           O
ATOM    880  N   GLN A  48      63.198  68.093  80.390  1.00  0.00           N
ATOM    882  CA  GLN A  48      62.898  69.493  80.600  1.00  0.00           C
ATOM    884  CB  GLN A  48      63.549  70.073  81.890  1.00  0.00           C
ATOM    887  CG  GLN A  48      62.618  70.933  82.790  1.00  0.00           C
ATOM    890  CD  GLN A  48      61.568  70.213  83.640  1.00  0.00           C
ATOM    891  OE1 GLN A  48      60.689  70.883  84.190  1.00  0.00           O
ATOM    892  NE2 GLN A  48      61.658  68.873  83.780  1.00  0.00           N
ATOM    895  C   GLN A  48      63.488  70.233  79.430  1.00  0.00           C
ATOM    896  O   GLN A  48      64.458  69.783  78.840  1.00  0.00           O
ATOM    897  N   VAL A  49      62.998  71.453  79.160  1.00  0.00           N
ATOM    899  CA  VAL A  49      63.818  72.483  78.520  1.00  0.00           C
ATOM    901  CB  VAL A  49      63.298  72.884  77.140  1.00  0.00           C
ATOM    903  CG1 VAL A  49      64.248  73.913  76.490  1.00  0.00           C
ATOM    907  CG2 VAL A  49      63.308  71.603  76.270  1.00  0.00           C
ATOM    911  C   VAL A  49      64.108  73.583  79.550  1.00  0.00           C
ATOM    912  O   VAL A  49      64.458  74.733  79.280  1.00  0.00           O
ATOM    913  N   LEU A  50      64.038  73.163  80.830  1.00  0.00           N
ATOM    915  CA  LEU A  50      64.378  73.853  82.070  1.00  0.00           C
ATOM    917  CB  LEU A  50      65.898  74.113  82.270  1.00  0.00           C
ATOM    920  CG  LEU A  50      66.638  73.393  83.430  1.00  0.00           C
ATOM    922  CD1 LEU A  50      68.128  73.193  83.080  1.00  0.00           C
ATOM    926  CD2 LEU A  50      66.068  72.023  83.830  1.00  0.00           C
ATOM    930  C   LEU A  50      63.338  74.813  82.620  1.00  0.00           C
ATOM    931  O   LEU A  50      62.159  74.473  82.560  1.00  0.00           O
ATOM    932  N   ARG A  51      63.738  75.903  83.310  1.00  0.00           N
ATOM    934  CA  ARG A  51      62.958  76.483  84.400  1.00  0.00           C
ATOM    936  CB  ARG A  51      63.869  77.193  85.450  1.00  0.00           C
ATOM    939  CG  ARG A  51      63.778  76.473  86.810  1.00  0.00           C
ATOM    942  CD  ARG A  51      64.699  77.013  87.910  1.00  0.00           C
ATOM    945  NE  ARG A  51      64.058  76.613  89.210  1.00  0.00           N
ATOM    947  CZ  ARG A  51      64.538  76.833  90.430  1.00  0.00           C
ATOM    948  NH1 ARG A  51      63.738  76.814  91.470  1.00  0.00           N
ATOM    951  NH2 ARG A  51      65.799  77.163  90.580  1.00  0.00           N
ATOM    954  C   ARG A  51      61.698  77.293  84.040  1.00  0.00           C
ATOM    955  O   ARG A  51      60.598  76.733  84.050  1.00  0.00           O
ATOM    956  N   THR A  52      61.778  78.634  83.840  1.00  0.00           N
ATOM    958  CA  THR A  52      60.558  79.443  83.710  1.00  0.00           C
ATOM    960  CB  THR A  52      60.419  80.544  84.770  1.00  0.00           C
ATOM    962  OG1 THR A  52      59.099  81.064  84.840  1.00  0.00           O
ATOM    964  CG2 THR A  52      61.409  81.703  84.630  1.00  0.00           C
ATOM    968  C   THR A  52      60.279  79.854  82.240  1.00  0.00           C
ATOM    969  OT1 THR A  52      60.128  78.884  81.440  1.00  0.00           O
ATOM    970  OT2 THR A  52      60.159  81.053  81.890  1.00  0.00           O
ATOM    971  NH3 POPEB  53      10.858  59.343  63.840  1.00  0.00           N
ATOM    975  C12 POPEB  53      10.228  60.543  64.490  1.00  0.00           C
ATOM    978  C11 POPEB  53      11.268  61.343  65.280  1.00  0.00           C
ATOM    981  P   POPEB  53      11.198  63.893  65.980  1.00  0.00           P
ATOM    982  O13 POPEB  53      10.538  64.643  67.060  1.00  0.00           O
ATOM    983  O14 POPEB  53      12.678  63.924  65.910  1.00  0.00           O
ATOM    984  O11 POPEB  53      10.588  64.523  64.670  1.00  0.00           O
ATOM    985  O12 POPEB  53      10.608  62.433  65.910  1.00  0.00           O
ATOM    986  C1  POPEB  53      11.108  64.183  63.390  1.00  0.00           C
ATOM    989  C2  POPEB  53      10.588  65.174  62.320  1.00  0.00           C
ATOM    991  O21 POPEB  53      11.348  65.123  61.090  1.00  0.00           O
ATOM    992  C21 POPEB  53      11.608  63.893  60.700  1.00  0.00           C
ATOM    993  O22 POPEB  53      12.528  63.183  61.090  1.00  0.00           O
ATOM    994  C22 POPEB  53      10.528  63.443  59.730  1.00  0.00           C
ATOM    997  C3  POPEB  53      10.548  66.634  62.880  1.00  0.00           C
ATOM   1000  O31 POPEB  53      10.888  67.693  61.960  1.00  0.00           O
ATOM   1001  C31 POPEB  53       9.938  68.313  61.250  1.00  0.00           C
ATOM   1002  O32 POPEB  53       9.888  69.523  61.110  1.00  0.00           O
ATOM   1003  C32 POPEB  53       8.988  67.363  60.510  1.00  0.00           C
ATOM   1006  C23 POPEB  53      11.158  63.083  58.380  1.00  0.00           C
ATOM   1009  C24 POPEB  53      10.138  63.143  57.250  1.00  0.00           C
ATOM   1012  C25 POPEB  53      10.748  62.723  55.920  1.00  0.00           C
ATOM   1015  C26 POPEB  53      10.908  61.203  55.810  1.00  0.00           C
ATOM   1018  C27 POPEB  53       9.808  60.553  54.950  1.00  0.00           C
ATOM   1021  C28 POPEB  53      10.358  59.553  53.920  1.00  0.00           C
ATOM   1024  C29 POPEB  53       9.858  59.913  52.550  1.00  0.00           C
ATOM   1026 0C21 POPEB  53       9.078  59.183  51.740  1.00  0.00           C
ATOM   1028 1C21 POPEB  53       8.578  57.783  51.960  1.00  0.00           C
ATOM   1031 2C21 POPEB  53       8.908  56.853  50.780  1.00  0.00           C
ATOM   1034 3C21 POPEB  53       8.148  57.173  49.480  1.00  0.00           C
ATOM   1037 4C21 POPEB  53       8.908  58.073  48.490  1.00  0.00           C
ATOM   1040 5C21 POPEB  53       8.318  58.013  47.070  1.00  0.00           C
ATOM   1043 6C21 POPEB  53       8.778  56.763  46.300  1.00  0.00           C
ATOM   1046 7C21 POPEB  53       8.118  56.623  44.930  1.00  0.00           C
ATOM   1049 8C21 POPEB  53       8.698  55.473  44.110  1.00  0.00           C
ATOM   1053  C33 POPEB  53       8.418  68.073  59.260  1.00  0.00           C
ATOM   1056  C34 POPEB  53       7.378  67.263  58.470  1.00  0.00           C
ATOM   1059  C35 POPEB  53       7.908  66.043  57.710  1.00  0.00           C
ATOM   1062  C36 POPEB  53       6.868  65.553  56.690  1.00  0.00           C
ATOM   1065  C37 POPEB  53       7.218  64.283  55.910  1.00  0.00           C
ATOM   1068  C38 POPEB  53       6.268  64.093  54.710  1.00  0.00           C
ATOM   1071  C39 POPEB  53       6.308  62.703  54.070  1.00  0.00           C
ATOM   1074 0C31 POPEB  53       5.458  62.663  52.780  1.00  0.00           C
ATOM   1077 1C31 POPEB  53       5.098  61.244  52.310  1.00  0.00           C
ATOM   1080 2C31 POPEB  53       4.238  61.263  51.040  1.00  0.00           C
ATOM   1083 3C31 POPEB  53       3.478  59.963  50.780  1.00  0.00           C
ATOM   1086 4C31 POPEB  53       4.218  58.913  49.930  1.00  0.00           C
ATOM   1089 5C31 POPEB  53       3.268  57.813  49.430  1.00  0.00           C
ATOM   1092 6C31 POPEB  53       3.808  56.954  48.290  1.00  0.00           C
ATOM   1096  NH3 POPEC  54      18.008  45.353  25.030  1.00  0.00           N
ATOM   1100  C12 POPEC  54      18.138  43.913  25.490  1.00  0.00           C
ATOM   1103  C11 POPEC  54      16.888  43.113  25.110  1.00  0.00           C
ATOM   1106  P   POPEC  54      15.748  40.823  25.560  1.00  0.00           P
ATOM   1107  O13 POPEC  54      14.848  41.453  26.560  1.00  0.00           O
ATOM   1108  O14 POPEC  54      15.188  40.593  24.210  1.00  0.00           O
ATOM   1109  O11 POPEC  54      16.328  39.443  26.070  1.00  0.00           O
ATOM   1110  O12 POPEC  54      17.048  41.733  25.470  1.00  0.00           O
ATOM   1111  C1  POPEC  54      16.958  39.243  27.330  1.00  0.00           C
ATOM   1114  C2  POPEC  54      16.998  37.723  27.710  1.00  0.00           C
ATOM   1116  O21 POPEC  54      16.918  37.593  29.140  1.00  0.00           O
ATOM   1117  C21 POPEC  54      17.928  38.093  29.830  1.00  0.00           C
ATOM   1118  O22 POPEC  54      18.978  38.523  29.390  1.00  0.00           O
ATOM   1119  C22 POPEC  54      17.598  38.083  31.310  1.00  0.00           C
ATOM   1122  C3  POPEC  54      18.188  36.923  27.060  1.00  0.00           C
ATOM   1125  O31 POPEC  54      18.898  36.043  27.960  1.00  0.00           O
ATOM   1126  C31 POPEC  54      18.278  34.913  28.270  1.00  0.00           C
ATOM   1127  O32 POPEC  54      17.258  34.493  27.750  1.00  0.00           O
ATOM   1128  C32 POPEC  54      19.068  34.283  29.420  1.00  0.00           C
ATOM   1131  C23 POPEC  54      18.778  37.523  32.130  1.00  0.00           C
ATOM   1134  C24 POPEC  54      18.968  38.253  33.450  1.00  0.00           C
ATOM   1137  C25 POPEC  54      17.938  37.893  34.520  1.00  0.00           C
ATOM   1140  C26 POPEC  54      18.148  36.453  35.030  1.00  0.00           C
ATOM   1143  C27 POPEC  54      17.308  36.103  36.280  1.00  0.00           C
ATOM   1146  C28 POPEC  54      18.028  35.113  37.220  1.00  0.00           C
ATOM   1149  C29 POPEC  54      17.528  35.253  38.640  1.00  0.00           C
ATOM   1151 0C21 POPEC  54      18.248  35.223  39.780  1.00  0.00           C
ATOM   1153 1C21 POPEC  54      19.748  35.033  39.920  1.00  0.00           C
ATOM   1156 2C21 POPEC  54      20.298  35.603  41.250  1.00  0.00           C
ATOM   1159 3C21 POPEC  54      20.398  37.133  41.280  1.00  0.00           C
ATOM   1162 4C21 POPEC  54      20.218  37.763  42.670  1.00  0.00           C
ATOM   1165 5C21 POPEC  54      21.498  37.863  43.510  1.00  0.00           C
ATOM   1168 6C21 POPEC  54      22.238  39.193  43.330  1.00  0.00           C
ATOM   1171 7C21 POPEC  54      23.148  39.543  44.520  1.00  0.00           C
ATOM   1174 8C21 POPEC  54      23.928  40.843  44.340  1.00  0.00           C
ATOM   1178  C33 POPEC  54      18.538  32.943  29.980  1.00  0.00           C
ATOM   1181  C34 POPEC  54      19.218  32.563  31.310  1.00  0.00           C
ATOM   1184  C35 POPEC  54      19.168  31.063  31.640  1.00  0.00           C
ATOM   1187  C36 POPEC  54      19.848  30.753  32.990  1.00  0.00           C
ATOM   1190  C37 POPEC  54      19.808  29.263  33.370  1.00  0.00           C
ATOM   1193  C38 POPEC  54      20.608  28.933  34.640  1.00  0.00           C
ATOM   1196  C39 POPEC  54      20.068  29.543  35.950  1.00  0.00           C
ATOM   1199 0C31 POPEC  54      20.708  28.883  37.180  1.00  0.00           C
ATOM   1202 1C31 POPEC  54      20.188  29.383  38.540  1.00  0.00           C
ATOM   1205 2C31 POPEC  54      20.718  28.493  39.680  1.00  0.00           C
ATOM   1208 3C31 POPEC  54      20.278  28.893  41.100  1.00  0.00           C
ATOM   1211 4C31 POPEC  54      20.988  30.153  41.640  1.00  0.00           C
ATOM   1214 5C31 POPEC  54      21.128  30.133  43.170  1.00  0.00           C
ATOM   1217 6C31 POPEC  54      21.838  31.363  43.730  1.00  0.00           C
ATOM   1221  NH3 POPED  55     122.678  23.063  27.570  1.00  0.00           N
ATOM   1225  C12 POPED  55     122.029  24.193  26.820  1.00  0.00           C
ATOM   1228  C11 POPED  55     120.538  23.943  26.570  1.00  0.00           C
ATOM   1231  P   POPED  55     119.169  26.013  25.690  1.00  0.00           P
ATOM   1232  O13 POPED  55     119.450  26.983  24.610  1.00  0.00           O
ATOM   1233  O14 POPED  55     117.799  25.493  25.870  1.00  0.00           O
ATOM   1234  O11 POPED  55     119.708  26.643  27.040  1.00  0.00           O
ATOM   1235  O12 POPED  55     120.139  24.803  25.520  1.00  0.00           O
ATOM   1236  C1  POPED  55     119.068  26.543  28.310  1.00  0.00           C
ATOM   1239  C2  POPED  55     120.108  26.573  29.470  1.00  0.00           C
ATOM   1241  O21 POPED  55     119.468  27.123  30.640  1.00  0.00           O
ATOM   1242  C21 POPED  55     118.809  26.243  31.360  1.00  0.00           C
ATOM   1243  O22 POPED  55     118.869  25.033  31.230  1.00  0.00           O
ATOM   1244  C22 POPED  55     117.818  26.963  32.290  1.00  0.00           C
ATOM   1247  C3  POPED  55     121.358  27.433  29.130  1.00  0.00           C
ATOM   1250  O31 POPED  55     122.528  26.943  29.780  1.00  0.00           O
ATOM   1251  C31 POPED  55     122.668  27.093  31.100  1.00  0.00           C
ATOM   1252  O32 POPED  55     123.129  26.233  31.830  1.00  0.00           O
ATOM   1253  C32 POPED  55     122.259  28.483  31.600  1.00  0.00           C
ATOM   1256  C23 POPED  55     118.378  27.603  33.590  1.00  0.00           C
ATOM   1259  C24 POPED  55     117.248  28.343  34.320  1.00  0.00           C
ATOM   1262  C25 POPED  55     117.639  29.163  35.560  1.00  0.00           C
ATOM   1265  C26 POPED  55     118.138  28.323  36.750  1.00  0.00           C
ATOM   1268  C27 POPED  55     118.200  29.133  38.070  1.00  0.00           C
ATOM   1271  C28 POPED  55     118.568  28.283  39.300  1.00  0.00           C
ATOM   1274  C29 POPED  55     117.768  28.583  40.540  1.00  0.00           C
ATOM   1276 0C21 POPED  55     118.188  28.493  41.820  1.00  0.00           C
ATOM   1278 1C21 POPED  55     119.568  28.113  42.300  1.00  0.00           C
ATOM   1281 2C21 POPED  55     119.999  28.923  43.530  1.00  0.00           C
ATOM   1284 3C21 POPED  55     121.488  28.733  43.870  1.00  0.00           C
ATOM   1287 4C21 POPED  55     121.950  29.513  45.110  1.00  0.00           C
ATOM   1290 5C21 POPED  55     121.518  28.883  46.450  1.00  0.00           C
ATOM   1293 6C21 POPED  55     122.189  29.573  47.650  1.00  0.00           C
ATOM   1296 7C21 POPED  55     121.848  28.933  49.000  1.00  0.00           C
ATOM   1299 8C21 POPED  55     122.589  29.553  50.190  1.00  0.00           C
ATOM   1303  C33 POPED  55     122.509  28.693  33.120  1.00  0.00           C
ATOM   1306  C34 POPED  55     121.809  29.953  33.630  1.00  0.00           C
ATOM   1309  C35 POPED  55     121.389  29.923  35.110  1.00  0.00           C
ATOM   1312  C36 POPED  55     122.338  30.723  36.010  1.00  0.00           C
ATOM   1315  C37 POPED  55     121.788  30.933  37.420  1.00  0.00           C
ATOM   1318  C38 POPED  55     122.699  31.863  38.220  1.00  0.00           C
ATOM   1321  C39 POPED  55     122.928  31.393  39.660  1.00  0.00           C
ATOM   1324 0C31 POPED  55     123.958  32.303  40.330  1.00  0.00           C
ATOM   1327 1C31 POPED  55     124.288  31.923  41.770  1.00  0.00           C
ATOM   1330 2C31 POPED  55     125.308  32.923  42.320  1.00  0.00           C
ATOM   1333 3C31 POPED  55     125.878  32.573  43.700  1.00  0.00           C
ATOM   1336 4C31 POPED  55     124.848  32.653  44.830  1.00  0.00           C
ATOM   1339 5C31 POPED  55     125.519  32.603  46.200  1.00  0.00           C
ATOM   1342 6C31 POPED  55     124.529  32.693  47.360  1.00  0.00           C
ATOM   1346  NH3 POPEE  56     114.888  55.273  23.780  1.00  0.00           N
ATOM   1350  C12 POPEE  56     114.178  54.183  24.530  1.00  0.00           C
ATOM   1353  C11 POPEE  56     115.108  53.523  25.560  1.00  0.00           C
ATOM   1356  P   POPEE  56     115.089  51.623  27.370  1.00  0.00           P
ATOM   1357  O13 POPEE  56     114.108  50.623  27.830  1.00  0.00           O
ATOM   1358  O14 POPEE  56     116.259  51.183  26.590  1.00  0.00           O
ATOM   1359  O11 POPEE  56     115.678  52.473  28.590  1.00  0.00           O
ATOM   1360  O12 POPEE  56     114.368  52.723  26.480  1.00  0.00           O
ATOM   1361  C1  POPEE  56     115.828  51.733  29.810  1.00  0.00           C
ATOM   1364  C2  POPEE  56     116.509  52.623  30.880  1.00  0.00           C
ATOM   1366  O21 POPEE  56     116.769  51.993  32.150  1.00  0.00           O
ATOM   1367  C21 POPEE  56     115.919  51.053  32.550  1.00  0.00           C
ATOM   1368  O22 POPEE  56     115.769  49.963  32.030  1.00  0.00           O
ATOM   1369  C22 POPEE  56     115.068  51.653  33.680  1.00  0.00           C
ATOM   1372  C3  POPEE  56     115.700  53.923  31.130  1.00  0.00           C
ATOM   1375  O31 POPEE  56     116.529  54.893  31.790  1.00  0.00           O
ATOM   1376  C31 POPEE  56     116.228  55.143  33.060  1.00  0.00           C
ATOM   1377  O32 POPEE  56     115.148  54.963  33.600  1.00  0.00           O
ATOM   1378  C32 POPEE  56     117.499  55.603  33.780  1.00  0.00           C
ATOM   1381  C23 POPEE  56     114.538  50.653  34.730  1.00  0.00           C
ATOM   1384  C24 POPEE  56     114.079  51.393  36.000  1.00  0.00           C
ATOM   1387  C25 POPEE  56     115.238  51.793  36.920  1.00  0.00           C
ATOM   1390  C26 POPEE  56     114.818  52.493  38.220  1.00  0.00           C
ATOM   1393  C27 POPEE  56     115.979  52.553  39.230  1.00  0.00           C
ATOM   1396  C28 POPEE  56     115.538  53.073  40.620  1.00  0.00           C
ATOM   1399  C29 POPEE  56     116.619  52.813  41.640  1.00  0.00           C
ATOM   1401 0C21 POPEE  56     116.468  52.893  42.970  1.00  0.00           C
ATOM   1403 1C21 POPEE  56     115.229  53.333  43.700  1.00  0.00           C
ATOM   1406 2C21 POPEE  56     115.548  54.143  44.980  1.00  0.00           C
ATOM   1409 3C21 POPEE  56     116.299  55.453  44.710  1.00  0.00           C
ATOM   1412 4C21 POPEE  56     116.589  56.223  46.010  1.00  0.00           C
ATOM   1415 5C21 POPEE  56     117.309  57.563  45.810  1.00  0.00           C
ATOM   1418 6C21 POPEE  56     118.708  57.443  45.170  1.00  0.00           C
ATOM   1421 7C21 POPEE  56     119.409  58.803  45.040  1.00  0.00           C
ATOM   1424 8C21 POPEE  56     120.828  58.713  44.490  1.00  0.00           C
ATOM   1428  C33 POPEE  56     117.879  54.573  34.880  1.00  0.00           C
ATOM   1431  C34 POPEE  56     119.368  54.223  34.940  1.00  0.00           C
ATOM   1434  C35 POPEE  56     120.139  54.863  36.120  1.00  0.00           C
ATOM   1437  C36 POPEE  56     119.578  54.523  37.500  1.00  0.00           C
ATOM   1440  C37 POPEE  56     120.618  54.603  38.630  1.00  0.00           C
ATOM   1443  C38 POPEE  56     120.019  54.153  39.970  1.00  0.00           C
ATOM   1446  C39 POPEE  56     121.049  53.903  41.090  1.00  0.00           C
ATOM   1449 0C31 POPEE  56     120.358  53.363  42.350  1.00  0.00           C
ATOM   1452 1C31 POPEE  56     121.309  52.863  43.440  1.00  0.00           C
ATOM   1455 2C31 POPEE  56     120.638  51.843  44.380  1.00  0.00           C
ATOM   1458 3C31 POPEE  56     119.590  52.453  45.320  1.00  0.00           C
ATOM   1461 4C31 POPEE  56     120.159  52.753  46.710  1.00  0.00           C
ATOM   1464 5C31 POPEE  56     119.138  53.423  47.640  1.00  0.00           C
ATOM   1467 6C31 POPEE  56     119.639  53.563  49.080  1.00  0.00           C
ATOM   1471  NH3 POPEF  57      58.658 112.263  16.420  1.00  0.00           N
ATOM   1475  C12 POPEF  57      59.138 111.623  17.690  1.00  0.00           C
ATOM   1478  C11 POPEF  57      59.058 112.593  18.870  1.00  0.00           C
ATOM   1481  P   POPEF  57      59.398 112.603  21.430  1.00  0.00           P
ATOM   1482  O13 POPEF  57      59.418 114.073  21.390  1.00  0.00           O
ATOM   1483  O14 POPEF  57      58.178 111.954  21.940  1.00  0.00           O
ATOM   1484  O11 POPEF  57      60.658 112.143  22.250  1.00  0.00           O
ATOM   1485  O12 POPEF  57      59.718 112.003  19.990  1.00  0.00           O
ATOM   1486  C1  POPEF  57      60.468 111.373  23.440  1.00  0.00           C
ATOM   1489  C2  POPEF  57      61.808 111.233  24.210  1.00  0.00           C
ATOM   1491  O21 POPEF  57      61.748 110.463  25.420  1.00  0.00           O
ATOM   1492  C21 POPEF  57      60.628 110.144  26.010  1.00  0.00           C
ATOM   1493  O22 POPEF  57      59.618 109.703  25.520  1.00  0.00           O
ATOM   1494  C22 POPEF  57      60.798 110.613  27.440  1.00  0.00           C
ATOM   1497  C3  POPEF  57      62.398 112.613  24.600  1.00  0.00           C
ATOM   1500  O31 POPEF  57      63.619 112.443  25.370  1.00  0.00           O
ATOM   1501  C31 POPEF  57      63.518 112.714  26.680  1.00  0.00           C
ATOM   1502  O32 POPEF  57      62.648 113.403  27.190  1.00  0.00           O
ATOM   1503  C32 POPEF  57      64.598 111.943  27.460  1.00  0.00           C
ATOM   1506  C23 POPEF  57      59.518 110.453  28.260  1.00  0.00           C
ATOM   1509  C24 POPEF  57      59.718 111.053  29.650  1.00  0.00           C
ATOM   1512  C25 POPEF  57      60.648 110.214  30.530  1.00  0.00           C
ATOM   1515  C26 POPEF  57      60.678 110.753  31.960  1.00  0.00           C
ATOM   1518  C27 POPEF  57      61.398 109.893  32.990  1.00  0.00           C
ATOM   1521  C28 POPEF  57      61.069 110.343  34.430  1.00  0.00           C
ATOM   1524  C29 POPEF  57      59.729 109.803  34.860  1.00  0.00           C
ATOM   1526 0C21 POPEF  57      58.738 110.433  35.520  1.00  0.00           C
ATOM   1528 1C21 POPEF  57      58.738 111.843  36.070  1.00  0.00           C
ATOM   1531 2C21 POPEF  57      58.298 111.853  37.550  1.00  0.00           C
ATOM   1534 3C21 POPEF  57      59.229 111.033  38.450  1.00  0.00           C
ATOM   1537 4C21 POPEF  57      58.878 111.053  39.940  1.00  0.00           C
ATOM   1540 5C21 POPEF  57      59.088 112.403  40.630  1.00  0.00           C
ATOM   1543 6C21 POPEF  57      59.348 112.243  42.140  1.00  0.00           C
ATOM   1546 7C21 POPEF  57      59.698 113.533  42.890  1.00  0.00           C
ATOM   1549 8C21 POPEF  57      60.108 113.273  44.340  1.00  0.00           C
ATOM   1553  C33 POPEF  57      64.458 112.013  29.010  1.00  0.00           C
ATOM   1556  C34 POPEF  57      65.339 110.965  29.710  1.00  0.00           C
ATOM   1559  C35 POPEF  57      64.910 110.583  31.150  1.00  0.00           C
ATOM   1562  C36 POPEF  57      65.549 111.403  32.290  1.00  0.00           C
ATOM   1565  C37 POPEF  57      65.218 110.813  33.680  1.00  0.00           C
ATOM   1568  C38 POPEF  57      65.659 111.683  34.870  1.00  0.00           C
ATOM   1571  C39 POPEF  57      66.949 111.223  35.570  1.00  0.00           C
ATOM   1574 0C31 POPEF  57      66.759 110.123  36.630  1.00  0.00           C
ATOM   1577 1C31 POPEF  57      68.049 109.803  37.400  1.00  0.00           C
ATOM   1580 2C31 POPEF  57      67.988 108.503  38.210  1.00  0.00           C
ATOM   1583 3C31 POPEF  57      67.438 108.623  39.640  1.00  0.00           C
ATOM   1586 4C31 POPEF  57      68.488 108.973  40.710  1.00  0.00           C
ATOM   1589 5C31 POPEF  57      68.089 108.453  42.110  1.00  0.00           C
ATOM   1592 6C31 POPEF  57      69.098 108.753  43.210  1.00  0.00           C
ATOM   1596  NH3 POPEG  58      26.518  -0.877  17.030  1.00  0.00           N
ATOM   1600  C12 POPEG  58      26.388  -0.807  18.520  1.00  0.00           C
ATOM   1603  C11 POPEG  58      24.908  -0.657  18.900  1.00  0.00           C
ATOM   1606  P   POPEG  58      23.348  -0.627  20.970  1.00  0.00           P
ATOM   1607  O13 POPEG  58      23.098   0.623  21.720  1.00  0.00           O
ATOM   1608  O14 POPEG  58      22.398  -0.967  19.880  1.00  0.00           O
ATOM   1609  O11 POPEG  58      23.478  -1.817  22.000  1.00  0.00           O
ATOM   1610  O12 POPEG  58      24.788  -0.507  20.310  1.00  0.00           O
ATOM   1611  C1  POPEG  58      22.358  -2.097  22.840  1.00  0.00           C
ATOM   1614  C2  POPEG  58      22.758  -3.017  24.040  1.00  0.00           C
ATOM   1616  O21 POPEG  58      21.638  -3.257  24.900  1.00  0.00           O
ATOM   1617  C21 POPEG  58      20.938  -2.347  25.600  1.00  0.00           C
ATOM   1618  O22 POPEG  58      19.878  -2.607  26.130  1.00  0.00           O
ATOM   1619  C22 POPEG  58      21.698  -1.057  25.900  1.00  0.00           C
ATOM   1622  C3  POPEG  58      24.118  -2.727  24.780  1.00  0.00           C
ATOM   1625  O31 POPEG  58      24.509  -3.877  25.570  1.00  0.00           O
ATOM   1626  C31 POPEG  58      24.928  -3.897  26.860  1.00  0.00           C
ATOM   1627  O32 POPEG  58      25.218  -4.914  27.460  1.00  0.00           O
ATOM   1628  C32 POPEG  58      24.988  -2.527  27.530  1.00  0.00           C
ATOM   1631  C23 POPEG  58      20.988  -0.067  26.850  1.00  0.00           C
ATOM   1634  C24 POPEG  58      21.968   1.003  27.350  1.00  0.00           C
ATOM   1637  C25 POPEG  58      21.468   1.683  28.620  1.00  0.00           C
ATOM   1640  C26 POPEG  58      22.328   2.853  29.120  1.00  0.00           C
ATOM   1643  C27 POPEG  58      21.978   3.163  30.580  1.00  0.00           C
ATOM   1646  C28 POPEG  58      22.418   4.533  31.140  1.00  0.00           C
ATOM   1649  C29 POPEG  58      22.128   4.473  32.620  1.00  0.00           C
ATOM   1651 0C21 POPEG  58      21.398   5.283  33.390  1.00  0.00           C
ATOM   1653 1C21 POPEG  58      20.728   6.573  33.000  1.00  0.00           C
ATOM   1656 2C21 POPEG  58      19.198   6.623  33.200  1.00  0.00           C
ATOM   1659 3C21 POPEG  58      18.458   7.183  31.980  1.00  0.00           C
ATOM   1662 4C21 POPEG  58      16.928   7.253  32.170  1.00  0.00           C
ATOM   1665 5C21 POPEG  58      16.178   7.653  30.890  1.00  0.00           C
ATOM   1668 6C21 POPEG  58      16.108   9.153  30.600  1.00  0.00           C
ATOM   1671 7C21 POPEG  58      15.468   9.383  29.220  1.00  0.00           C
ATOM   1674 8C21 POPEG  58      15.078  10.823  28.870  1.00  0.00           C
ATOM   1678  C33 POPEG  58      25.498  -2.597  29.000  1.00  0.00           C
ATOM   1681  C34 POPEG  58      25.278  -1.287  29.770  1.00  0.00           C
ATOM   1684  C35 POPEG  58      26.028  -1.247  31.110  1.00  0.00           C
ATOM   1687  C36 POPEG  58      25.348  -2.037  32.240  1.00  0.00           C
ATOM   1690  C37 POPEG  58      26.188  -2.037  33.530  1.00  0.00           C
ATOM   1693  C38 POPEG  58      25.448  -2.527  34.790  1.00  0.00           C
ATOM   1696  C39 POPEG  58      24.768  -1.397  35.590  1.00  0.00           C
ATOM   1699 0C31 POPEG  58      25.118  -1.387  37.090  1.00  0.00           C
ATOM   1702 1C31 POPEG  58      24.788  -0.067  37.800  1.00  0.00           C
ATOM   1705 2C31 POPEG  58      25.288  -0.067  39.250  1.00  0.00           C
ATOM   1708 3C31 POPEG  58      25.378   1.323  39.900  1.00  0.00           C
ATOM   1711 4C31 POPEG  58      24.028   1.983  40.230  1.00  0.00           C
ATOM   1714 5C31 POPEG  58      24.208   3.193  41.170  1.00  0.00           C
ATOM   1717 6C31 POPEG  58      22.908   3.913  41.540  1.00  0.00           C
ATOM   1721  NH3 POPEH  59      37.488  79.083  19.530  1.00  0.00           N
ATOM   1725  C12 POPEH  59      36.008  79.343  19.420  1.00  0.00           C
ATOM   1728  C11 POPEH  59      35.748  80.653  18.680  1.00  0.00           C
ATOM   1731  P   POPEH  59      33.798  82.123  19.560  1.00  0.00           P
ATOM   1732  O13 POPEH  59      34.349  83.403  19.080  1.00  0.00           O
ATOM   1733  O14 POPEH  59      32.338  82.075  19.820  1.00  0.00           O
ATOM   1734  O11 POPEH  59      34.558  81.814  20.900  1.00  0.00           O
ATOM   1735  O12 POPEH  59      34.349  80.965  18.630  1.00  0.00           O
ATOM   1736  C1  POPEH  59      34.338  82.784  21.930  1.00  0.00           C
ATOM   1739  C2  POPEH  59      35.048  82.293  23.200  1.00  0.00           C
ATOM   1741  O21 POPEH  59      34.478  82.784  24.430  1.00  0.00           O
ATOM   1742  C21 POPEH  59      33.568  83.744  24.370  1.00  0.00           C
ATOM   1743  O22 POPEH  59      32.369  83.583  24.530  1.00  0.00           O
ATOM   1744  C22 POPEH  59      34.259  85.103  24.190  1.00  0.00           C
ATOM   1747  C3  POPEH  59      36.588  82.533  23.170  1.00  0.00           C
ATOM   1750  O31 POPEH  59      37.108  82.293  24.500  1.00  0.00           O
ATOM   1751  C31 POPEH  59      38.058  83.153  24.840  1.00  0.00           C
ATOM   1752  O32 POPEH  59      38.829  83.683  24.070  1.00  0.00           O
ATOM   1753  C32 POPEH  59      37.778  83.623  26.270  1.00  0.00           C
ATOM   1756  C23 POPEH  59      34.498  85.883  25.500  1.00  0.00           C
ATOM   1759  C24 POPEH  59      35.188  87.233  25.230  1.00  0.00           C
ATOM   1762  C25 POPEH  59      34.268  88.433  25.470  1.00  0.00           C
ATOM   1765  C26 POPEH  59      34.439  89.123  26.840  1.00  0.00           C
ATOM   1768  C27 POPEH  59      33.118  89.643  27.420  1.00  0.00           C
ATOM   1771  C28 POPEH  59      33.298  90.723  28.510  1.00  0.00           C
ATOM   1774  C29 POPEH  59      33.148  92.123  27.970  1.00  0.00           C
ATOM   1776 0C21 POPEH  59      33.099  93.263  28.680  1.00  0.00           C
ATOM   1778 1C21 POPEH  59      33.169  93.423  30.180  1.00  0.00           C
ATOM   1781 2C21 POPEH  59      32.678  94.814  30.660  1.00  0.00           C
ATOM   1784 3C21 POPEH  59      33.628  95.983  30.370  1.00  0.00           C
ATOM   1787 4C21 POPEH  59      33.079  97.075  29.430  1.00  0.00           C
ATOM   1790 5C21 POPEH  59      31.849  97.833  29.950  1.00  0.00           C
ATOM   1793 6C21 POPEH  59      32.128  98.833  31.080  1.00  0.00           C
ATOM   1796 7C21 POPEH  59      30.838  99.553  31.500  1.00  0.00           C
ATOM   1799 8C21 POPEH  59      31.048 100.653  32.540  1.00  0.00           C
ATOM   1803  C33 POPEH  59      37.818  82.563  27.400  1.00  0.00           C
ATOM   1806  C34 POPEH  59      37.188  83.053  28.720  1.00  0.00           C
ATOM   1809  C35 POPEH  59      37.688  84.423  29.180  1.00  0.00           C
ATOM   1812  C36 POPEH  59      36.798  85.053  30.260  1.00  0.00           C
ATOM   1815  C37 POPEH  59      37.398  86.384  30.700  1.00  0.00           C
ATOM   1818  C38 POPEH  59      36.648  87.093  31.840  1.00  0.00           C
ATOM   1821  C39 POPEH  59      37.328  88.433  32.120  1.00  0.00           C
ATOM   1824 0C31 POPEH  59      36.888  89.133  33.410  1.00  0.00           C
ATOM   1827 1C31 POPEH  59      37.509  90.533  33.410  1.00  0.00           C
ATOM   1830 2C31 POPEH  59      37.548  91.273  34.750  1.00  0.00           C
ATOM   1833 3C31 POPEH  59      36.238  91.263  35.530  1.00  0.00           C
ATOM   1836 4C31 POPEH  59      36.189  92.473  36.460  1.00  0.00           C
ATOM   1839 5C31 POPEH  59      35.099  92.384  37.530  1.00  0.00           C
ATOM   1842 6C31 POPEH  59      35.058  93.653  38.370  1.00  0.00           C
ATOM   1846  NH3 POPEI  60      78.799 126.650  24.890  1.00  0.00           N
ATOM   1850  C12 POPEI  60      80.189 126.230  24.520  1.00  0.00           C
ATOM   1853  C11 POPEI  60      80.769 127.300  23.600  1.00  0.00           C
ATOM   1856  P   POPEI  60      83.378 127.180  23.440  1.00  0.00           P
ATOM   1857  O13 POPEI  60      84.339 126.210  22.840  1.00  0.00           O
ATOM   1858  O14 POPEI  60      83.688 128.600  23.190  1.00  0.00           O
ATOM   1859  O11 POPEI  60      83.279 126.940  24.990  1.00  0.00           O
ATOM   1860  O12 POPEI  60      81.928 126.820  22.950  1.00  0.00           O
ATOM   1861  C1  POPEI  60      84.148 127.641  25.890  1.00  0.00           C
ATOM   1864  C2  POPEI  60      83.839 127.260  27.360  1.00  0.00           C
ATOM   1866  O21 POPEI  60      84.869 127.850  28.170  1.00  0.00           O
ATOM   1867  C21 POPEI  60      84.508 128.641  29.210  1.00  0.00           C
ATOM   1868  O22 POPEI  60      85.068 129.690  29.450  1.00  0.00           O
ATOM   1869  C22 POPEI  60      83.479 127.951  30.120  1.00  0.00           C
ATOM   1872  C3  POPEI  60      83.809 125.720  27.540  1.00  0.00           C
ATOM   1875  O31 POPEI  60      82.998 125.320  28.680  1.00  0.00           O
ATOM   1876  C31 POPEI  60      83.588 124.503  29.550  1.00  0.00           C
ATOM   1877  O32 POPEI  60      84.779 124.243  29.570  1.00  0.00           O
ATOM   1878  C32 POPEI  60      82.549 123.903  30.510  1.00  0.00           C
ATOM   1881  C23 POPEI  60      83.129 128.630  31.460  1.00  0.00           C
ATOM   1884  C24 POPEI  60      82.369 127.630  32.370  1.00  0.00           C
ATOM   1887  C25 POPEI  60      81.449 128.230  33.440  1.00  0.00           C
ATOM   1890  C26 POPEI  60      82.159 129.140  34.430  1.00  0.00           C
ATOM   1893  C27 POPEI  60      81.879 128.800  35.900  1.00  0.00           C
ATOM   1896  C28 POPEI  60      82.419 129.850  36.880  1.00  0.00           C
ATOM   1899  C29 POPEI  60      82.038 129.410  38.270  1.00  0.00           C
ATOM   1901 0C21 POPEI  60      82.779 129.440  39.390  1.00  0.00           C
ATOM   1903 1C21 POPEI  60      84.148 130.040  39.590  1.00  0.00           C
ATOM   1906 2C21 POPEI  60      84.189 130.860  40.890  1.00  0.00           C
ATOM   1909 3C21 POPEI  60      84.018 130.020  42.170  1.00  0.00           C
ATOM   1912 4C21 POPEI  60      83.678 130.850  43.420  1.00  0.00           C
ATOM   1915 5C21 POPEI  60      83.028 129.951  44.470  1.00  0.00           C
ATOM   1918 6C21 POPEI  60      83.118 130.440  45.920  1.00  0.00           C
ATOM   1921 7C21 POPEI  60      82.408 129.440  46.840  1.00  0.00           C
ATOM   1924 8C21 POPEI  60      82.568 129.731  48.330  1.00  0.00           C
ATOM   1928  C33 POPEI  60      82.979 123.943  32.000  1.00  0.00           C
ATOM   1931  C34 POPEI  60      82.139 123.063  32.940  1.00  0.00           C
ATOM   1934  C35 POPEI  60      82.628 123.143  34.400  1.00  0.00           C
ATOM   1937  C36 POPEI  60      82.008 122.113  35.350  1.00  0.00           C
ATOM   1940  C37 POPEI  60      82.589 122.233  36.770  1.00  0.00           C
ATOM   1943  C38 POPEI  60      82.019 121.233  37.790  1.00  0.00           C
ATOM   1946  C39 POPEI  60      82.568 121.464  39.200  1.00  0.00           C
ATOM   1949 0C31 POPEI  60      81.898 120.593  40.270  1.00  0.00           C
ATOM   1952 1C31 POPEI  60      82.248 121.053  41.700  1.00  0.00           C
ATOM   1955 2C31 POPEI  60      81.409 120.363  42.780  1.00  0.00           C
ATOM   1958 3C31 POPEI  60      81.579 121.003  44.170  1.00  0.00           C
ATOM   1961 4C31 POPEI  60      82.958 120.763  44.800  1.00  0.00           C
ATOM   1964 5C31 POPEI  60      83.048 121.313  46.230  1.00  0.00           C
ATOM   1967 6C31 POPEI  60      84.418 121.153  46.900  1.00  0.00           C
ATOM   1971  NH3 POPEJ  61      15.768  84.233  71.480  1.00  0.00           N
ATOM   1975  C12 POPEJ  61      17.148  84.253  70.870  1.00  0.00           C
ATOM   1978  C11 POPEJ  61      17.338  85.494  69.980  1.00  0.00           C
ATOM   1981  P   POPEJ  61      19.208  86.223  68.180  1.00  0.00           P
ATOM   1982  O13 POPEJ  61      20.498  86.873  68.490  1.00  0.00           O
ATOM   1983  O14 POPEJ  61      19.258  85.113  67.200  1.00  0.00           O
ATOM   1984  O11 POPEJ  61      18.188  87.323  67.700  1.00  0.00           O
ATOM   1985  O12 POPEJ  61      18.668  85.653  69.540  1.00  0.00           O
ATOM   1986  C1  POPEJ  61      16.888  87.063  67.180  1.00  0.00           C
ATOM   1989  C2  POPEJ  61      16.668  87.513  65.700  1.00  0.00           C
ATOM   1991  O21 POPEJ  61      15.368  87.023  65.320  1.00  0.00           O
ATOM   1992  C21 POPEJ  61      14.838  87.623  64.270  1.00  0.00           C
ATOM   1993  O22 POPEJ  61      15.258  88.613  63.710  1.00  0.00           O
ATOM   1994  C22 POPEJ  61      13.568  86.903  63.830  1.00  0.00           C
ATOM   1997  C3  POPEJ  61      17.758  86.893  64.790  1.00  0.00           C
ATOM   2000  O31 POPEJ  61      17.658  87.263  63.400  1.00  0.00           O
ATOM   2001  C31 POPEJ  61      18.068  88.523  63.170  1.00  0.00           C
ATOM   2002  O32 POPEJ  61      18.488  89.294  64.020  1.00  0.00           O
ATOM   2003  C32 POPEJ  61      17.958  88.783  61.660  1.00  0.00           C
ATOM   2006  C23 POPEJ  61      13.468  86.884  62.300  1.00  0.00           C
ATOM   2009  C24 POPEJ  61      12.088  86.403  61.850  1.00  0.00           C
ATOM   2012  C25 POPEJ  61      12.088  85.713  60.480  1.00  0.00           C
ATOM   2015  C26 POPEJ  61      12.958  84.454  60.420  1.00  0.00           C
ATOM   2018  C27 POPEJ  61      12.428  83.483  59.360  1.00  0.00           C
ATOM   2021  C28 POPEJ  61      13.158  82.133  59.240  1.00  0.00           C
ATOM   2024  C29 POPEJ  61      12.728  81.483  57.960  1.00  0.00           C
ATOM   2026 0C21 POPEJ  61      12.228  80.253  57.720  1.00  0.00           C
ATOM   2028 1C21 POPEJ  61      12.008  79.053  58.600  1.00  0.00           C
ATOM   2031 2C21 POPEJ  61      11.888  77.833  57.670  1.00  0.00           C
ATOM   2034 3C21 POPEJ  61      11.768  76.473  58.360  1.00  0.00           C
ATOM   2037 4C21 POPEJ  61      11.948  75.314  57.350  1.00  0.00           C
ATOM   2040 5C21 POPEJ  61      10.948  74.173  57.570  1.00  0.00           C
ATOM   2043 6C21 POPEJ  61      11.358  72.843  56.940  1.00  0.00           C
ATOM   2046 7C21 POPEJ  61      10.308  71.753  57.200  1.00  0.00           C
ATOM   2049 8C21 POPEJ  61      10.828  70.353  56.880  1.00  0.00           C
ATOM   2053  C33 POPEJ  61      19.058  89.733  61.140  1.00  0.00           C
ATOM   2056  C34 POPEJ  61      18.828  90.243  59.710  1.00  0.00           C
ATOM   2059  C35 POPEJ  61      18.248  91.663  59.710  1.00  0.00           C
ATOM   2062  C36 POPEJ  61      18.018  92.215  58.300  1.00  0.00           C
ATOM   2065  C37 POPEJ  61      17.358  93.604  58.310  1.00  0.00           C
ATOM   2068  C38 POPEJ  61      16.818  94.013  56.940  1.00  0.00           C
ATOM   2071  C39 POPEJ  61      15.608  93.184  56.470  1.00  0.00           C
ATOM   2074 0C31 POPEJ  61      15.588  93.003  54.950  1.00  0.00           C
ATOM   2077 1C31 POPEJ  61      14.408  92.143  54.470  1.00  0.00           C
ATOM   2080 2C31 POPEJ  61      14.048  92.363  52.990  1.00  0.00           C
ATOM   2083 3C31 POPEJ  61      15.048  91.773  51.990  1.00  0.00           C
ATOM   2086 4C31 POPEJ  61      14.568  91.993  50.540  1.00  0.00           C
ATOM   2089 5C31 POPEJ  61      15.478  91.343  49.490  1.00  0.00           C
ATOM   2092 6C31 POPEJ  61      14.938  91.503  48.060  1.00  0.00           C
ATOM   2096  NH3 POPEK  62     106.918  45.113  28.020  1.00  0.00           N
ATOM   2100  C12 POPEK  62     105.729  44.263  27.620  1.00  0.00           C
ATOM   2103  C11 POPEK  62     106.059  43.333  26.440  1.00  0.00           C
ATOM   2106  P   POPEK  62     104.999  41.463  24.990  1.00  0.00           P
ATOM   2107  O13 POPEK  62     104.169  41.473  23.770  1.00  0.00           O
ATOM   2108  O14 POPEK  62     106.439  41.193  24.790  1.00  0.00           O
ATOM   2109  O11 POPEK  62     104.450  40.343  25.950  1.00  0.00           O
ATOM   2110  O12 POPEK  62     104.869  42.833  25.810  1.00  0.00           O
ATOM   2111  C1  POPEK  62     103.629  40.613  27.080  1.00  0.00           C
ATOM   2114  C2  POPEK  62     104.079  39.783  28.310  1.00  0.00           C
ATOM   2116  O21 POPEK  62     104.568  40.704  29.300  1.00  0.00           O
ATOM   2117  C21 POPEK  62     104.358  40.593  30.610  1.00  0.00           C
ATOM   2118  O22 POPEK  62     104.968  41.263  31.430  1.00  0.00           O
ATOM   2119  C22 POPEK  62     103.318  39.553  31.010  1.00  0.00           C
ATOM   2122  C3  POPEK  62     105.178  38.753  27.960  1.00  0.00           C
ATOM   2125  O31 POPEK  62     105.489  38.003  29.150  1.00  0.00           O
ATOM   2126  C31 POPEK  62     106.759  38.003  29.510  1.00  0.00           C
ATOM   2127  O32 POPEK  62     107.699  38.323  28.820  1.00  0.00           O
ATOM   2128  C32 POPEK  62     106.848  37.523  30.960  1.00  0.00           C
ATOM   2131  C23 POPEK  62     102.958  39.643  32.510  1.00  0.00           C
ATOM   2134  C24 POPEK  62     101.839  38.663  32.880  1.00  0.00           C
ATOM   2137  C25 POPEK  62     101.098  39.063  34.160  1.00  0.00           C
ATOM   2140  C26 POPEK  62     101.418  38.253  35.430  1.00  0.00           C
ATOM   2143  C27 POPEK  62     101.299  39.093  36.720  1.00  0.00           C
ATOM   2146  C28 POPEK  62     100.919  38.303  37.990  1.00  0.00           C
ATOM   2149  C29 POPEK  62      99.590  38.663  38.610  1.00  0.00           C
ATOM   2151 0C21 POPEK  62      99.239  38.433  39.890  1.00  0.00           C
ATOM   2153 1C21 POPEK  62     100.098  37.733  40.910  1.00  0.00           C
ATOM   2156 2C21 POPEK  62     100.458  38.553  42.160  1.00  0.00           C
ATOM   2159 3C21 POPEK  62      99.418  38.453  43.290  1.00  0.00           C
ATOM   2162 4C21 POPEK  62     100.098  38.483  44.670  1.00  0.00           C
ATOM   2165 5C21 POPEK  62      99.129  38.413  45.850  1.00  0.00           C
ATOM   2168 6C21 POPEK  62      98.498  39.773  46.200  1.00  0.00           C
ATOM   2171 7C21 POPEK  62      97.908  39.753  47.610  1.00  0.00           C
ATOM   2174 8C21 POPEK  62      97.398  41.103  48.110  1.00  0.00           C
ATOM   2178  C33 POPEK  62     107.818  38.383  31.790  1.00  0.00           C
ATOM   2181  C34 POPEK  62     108.258  37.713  33.110  1.00  0.00           C
ATOM   2184  C35 POPEK  62     107.139  37.573  34.150  1.00  0.00           C
ATOM   2187  C36 POPEK  62     107.598  36.783  35.380  1.00  0.00           C
ATOM   2190  C37 POPEK  62     106.428  36.073  36.060  1.00  0.00           C
ATOM   2193  C38 POPEK  62     106.839  34.963  37.040  1.00  0.00           C
ATOM   2196  C39 POPEK  62     106.988  35.433  38.490  1.00  0.00           C
ATOM   2199 0C31 POPEK  62     107.239  34.253  39.440  1.00  0.00           C
ATOM   2202 1C31 POPEK  62     107.099  34.613  40.930  1.00  0.00           C
ATOM   2205 2C31 POPEK  62     106.318  33.553  41.720  1.00  0.00           C
ATOM   2208 3C31 POPEK  62     104.829  33.513  41.340  1.00  0.00           C
ATOM   2211 4C31 POPEK  62     103.898  33.913  42.490  1.00  0.00           C
ATOM   2214 5C31 POPEK  62     102.449  34.113  42.060  1.00  0.00           C
ATOM   2217 6C31 POPEK  62     101.518  34.453  43.230  1.00  0.00           C
ATOM   2221  NH3 POPEL  63       6.988 122.663  20.180  1.00  0.00           N
ATOM   2225  C12 POPEL  63       7.548 123.653  19.170  1.00  0.00           C
ATOM   2228  C11 POPEL  63       7.948 125.010  19.780  1.00  0.00           C
ATOM   2231  P   POPEL  63       9.278 127.160  19.040  1.00  0.00           P
ATOM   2232  O13 POPEL  63      10.238 127.530  17.970  1.00  0.00           O
ATOM   2233  O14 POPEL  63       8.118 128.030  19.290  1.00  0.00           O
ATOM   2234  O11 POPEL  63      10.118 127.020  20.370  1.00  0.00           O
ATOM   2235  O12 POPEL  63       8.848 125.650  18.870  1.00  0.00           O
ATOM   2236  C1  POPEL  63       9.638 127.660  21.550  1.00  0.00           C
ATOM   2239  C2  POPEL  63      10.368 127.080  22.780  1.00  0.00           C
ATOM   2241  O21 POPEL  63       9.988 127.830  23.940  1.00  0.00           O
ATOM   2242  C21 POPEL  63       8.798 127.510  24.380  1.00  0.00           C
ATOM   2243  O22 POPEL  63       8.048 126.660  23.930  1.00  0.00           O
ATOM   2244  C22 POPEL  63       8.478 128.360  25.600  1.00  0.00           C
ATOM   2247  C3  POPEL  63      11.918 127.140  22.640  1.00  0.00           C
ATOM   2250  O31 POPEL  63      12.538 126.650  23.840  1.00  0.00           O
ATOM   2251  C31 POPEL  63      12.948 127.580  24.710  1.00  0.00           C
ATOM   2252  O32 POPEL  63      13.028 128.770  24.490  1.00  0.00           O
ATOM   2253  C32 POPEL  63      13.178 126.940  26.080  1.00  0.00           C
ATOM   2256  C23 POPEL  63       8.578 127.560  26.910  1.00  0.00           C
ATOM   2259  C24 POPEL  63       8.588 128.490  28.130  1.00  0.00           C
ATOM   2262  C25 POPEL  63       8.448 127.720  29.440  1.00  0.00           C
ATOM   2265  C26 POPEL  63       8.378 128.640  30.670  1.00  0.00           C
ATOM   2268  C27 POPEL  63       7.918 127.910  31.930  1.00  0.00           C
ATOM   2271  C28 POPEL  63       7.488 128.880  33.060  1.00  0.00           C
ATOM   2274  C29 POPEL  63       8.648 129.550  33.760  1.00  0.00           C
ATOM   2276 0C21 POPEL  63       9.008 129.340  35.040  1.00  0.00           C
ATOM   2278 1C21 POPEL  63       8.308 128.400  35.980  1.00  0.00           C
ATOM   2281 2C21 POPEL  63       8.678 128.580  37.470  1.00  0.00           C
ATOM   2284 3C21 POPEL  63       8.328 129.980  38.010  1.00  0.00           C
ATOM   2287 4C21 POPEL  63       8.048 130.000  39.510  1.00  0.00           C
ATOM   2290 5C21 POPEL  63       7.408 131.320  39.960  1.00  0.00           C
ATOM   2293 6C21 POPEL  63       6.828 131.230  41.380  1.00  0.00           C
ATOM   2296 7C21 POPEL  63       5.998 132.450  41.780  1.00  0.00           C
ATOM   2299 8C21 POPEL  63       5.378 132.330  43.180  1.00  0.00           C
ATOM   2303  C33 POPEL  63      12.568 127.830  27.190  1.00  0.00           C
ATOM   2306  C34 POPEL  63      12.998 127.420  28.600  1.00  0.00           C
ATOM   2309  C35 POPEL  63      12.288 128.250  29.680  1.00  0.00           C
ATOM   2312  C36 POPEL  63      13.208 128.710  30.810  1.00  0.00           C
ATOM   2315  C37 POPEL  63      12.468 129.640  31.790  1.00  0.00           C
ATOM   2318  C38 POPEL  63      13.348 130.190  32.920  1.00  0.00           C
ATOM   2321  C39 POPEL  63      12.628 131.300  33.700  1.00  0.00           C
ATOM   2324 0C31 POPEL  63      12.618 131.140  35.220  1.00  0.00           C
ATOM   2327 1C31 POPEL  63      11.788 132.240  35.890  1.00  0.00           C
ATOM   2330 2C31 POPEL  63      11.708 132.210  37.430  1.00  0.00           C
ATOM   2333 3C31 POPEL  63      12.498 131.080  38.110  1.00  0.00           C
ATOM   2336 4C31 POPEL  63      12.478 131.210  39.630  1.00  0.00           C
ATOM   2339 5C31 POPEL  63      13.218 130.060  40.320  1.00  0.00           C
ATOM   2342 6C31 POPEL  63      13.248 130.170  41.840  1.00  0.00           C
ATOM   2346  NH3 POPEM  64      73.458  -1.637  22.410  1.00  0.00           N
ATOM   2350  C12 POPEM  64      73.619  -0.167  22.710  1.00  0.00           C
ATOM   2353  C11 POPEM  64      72.270   0.543  22.730  1.00  0.00           C
ATOM   2356  P   POPEM  64      71.188   2.813  23.140  1.00  0.00           P
ATOM   2357  O13 POPEM  64      70.619   3.043  21.790  1.00  0.00           O
ATOM   2358  O14 POPEM  64      70.308   2.123  24.090  1.00  0.00           O
ATOM   2359  O11 POPEM  64      71.718   4.193  23.750  1.00  0.00           O
ATOM   2360  O12 POPEM  64      72.488   1.933  23.000  1.00  0.00           O
ATOM   2361  C1  POPEM  64      72.488   4.163  24.970  1.00  0.00           C
ATOM   2364  C2  POPEM  64      71.839   4.973  26.120  1.00  0.00           C
ATOM   2366  O21 POPEM  64      72.108   4.293  27.350  1.00  0.00           O
ATOM   2367  C21 POPEM  64      73.168   4.683  28.010  1.00  0.00           C
ATOM   2368  O22 POPEM  64      73.949   5.573  27.680  1.00  0.00           O
ATOM   2369  C22 POPEM  64      73.388   3.693  29.160  1.00  0.00           C
ATOM   2372  C3  POPEM  64      70.299   5.083  26.000  1.00  0.00           C
ATOM   2375  O31 POPEM  64      69.648   6.183  26.680  1.00  0.00           O
ATOM   2376  C31 POPEM  64      69.848   6.393  27.970  1.00  0.00           C
ATOM   2377  O32 POPEM  64      70.909   6.483  28.560  1.00  0.00           O
ATOM   2378  C32 POPEM  64      68.479   6.593  28.610  1.00  0.00           C
ATOM   2381  C23 POPEM  64      73.339   4.283  30.590  1.00  0.00           C
ATOM   2384  C24 POPEM  64      73.409   3.173  31.660  1.00  0.00           C
ATOM   2387  C25 POPEM  64      72.578   3.463  32.910  1.00  0.00           C
ATOM   2390  C26 POPEM  64      73.380   4.133  34.030  1.00  0.00           C
ATOM   2393  C27 POPEM  64      72.488   4.373  35.260  1.00  0.00           C
ATOM   2396  C28 POPEM  64      73.248   4.753  36.540  1.00  0.00           C
ATOM   2399  C29 POPEM  64      74.089   3.623  37.060  1.00  0.00           C
ATOM   2401 0C21 POPEM  64      74.799   3.633  38.210  1.00  0.00           C
ATOM   2403 1C21 POPEM  64      74.869   4.773  39.200  1.00  0.00           C
ATOM   2406 2C21 POPEM  64      74.378   4.353  40.600  1.00  0.00           C
ATOM   2409 3C21 POPEM  64      75.458   4.523  41.670  1.00  0.00           C
ATOM   2412 4C21 POPEM  64      75.148   3.773  42.970  1.00  0.00           C
ATOM   2415 5C21 POPEM  64      74.229   4.543  43.930  1.00  0.00           C
ATOM   2418 6C21 POPEM  64      74.950   4.873  45.250  1.00  0.00           C
ATOM   2421 7C21 POPEM  64      74.038   5.553  46.270  1.00  0.00           C
ATOM   2424 8C21 POPEM  64      74.718   5.813  47.610  1.00  0.00           C
ATOM   2428  C33 POPEM  64      68.439   6.003  30.040  1.00  0.00           C
ATOM   2431  C34 POPEM  64      66.998   5.673  30.470  1.00  0.00           C
ATOM   2434  C35 POPEM  64      66.909   4.413  31.330  1.00  0.00           C
ATOM   2437  C36 POPEM  64      67.288   4.613  32.810  1.00  0.00           C
ATOM   2440  C37 POPEM  64      66.909   3.373  33.630  1.00  0.00           C
ATOM   2443  C38 POPEM  64      67.118   3.513  35.140  1.00  0.00           C
ATOM   2446  C39 POPEM  64      68.568   3.353  35.580  1.00  0.00           C
ATOM   2449 0C31 POPEM  64      68.700   2.793  37.010  1.00  0.00           C
ATOM   2452 1C31 POPEM  64      70.148   2.403  37.340  1.00  0.00           C
ATOM   2455 2C31 POPEM  64      70.288   1.413  38.510  1.00  0.00           C
ATOM   2458 3C31 POPEM  64      70.549   2.083  39.860  1.00  0.00           C
ATOM   2461 4C31 POPEM  64      70.979   1.043  40.910  1.00  0.00           C
ATOM   2464 5C31 POPEM  64      71.378   1.663  42.250  1.00  0.00           C
ATOM   2467 6C31 POPEM  64      71.979   0.643  43.230  1.00  0.00           C
ATOM   2471  NH3 POPEN  65      99.379  22.073  70.230  1.00  0.00           N
ATOM   2475  C12 POPEN  65      98.439  20.863  70.230  1.00  0.00           C
ATOM   2478  C11 POPEN  65      98.279  20.123  68.890  1.00  0.00           C
ATOM   2481  P   POPEN  65      97.408  17.743  68.110  1.00  0.00           P
ATOM   2482  O13 POPEN  65      98.409  16.783  68.620  1.00  0.00           O
ATOM   2483  O14 POPEN  65      96.049  17.223  67.860  1.00  0.00           O
ATOM   2484  O11 POPEN  65      97.989  18.363  66.760  1.00  0.00           O
ATOM   2485  O12 POPEN  65      97.388  19.003  69.060  1.00  0.00           O
ATOM   2486  C1  POPEN  65      97.788  17.753  65.480  1.00  0.00           C
ATOM   2489  C2  POPEN  65      99.158  17.483  64.820  1.00  0.00           C
ATOM   2491  O21 POPEN  65      99.148  17.513  63.370  1.00  0.00           O
ATOM   2492  C21 POPEN  65      98.328  16.793  62.610  1.00  0.00           C
ATOM   2493  O22 POPEN  65      97.519  15.963  62.990  1.00  0.00           O
ATOM   2494  C22 POPEN  65      98.738  16.953  61.130  1.00  0.00           C
ATOM   2497  C3  POPEN  65      99.838  16.243  65.510  1.00  0.00           C
ATOM   2500  O31 POPEN  65     101.009  15.773  64.820  1.00  0.00           O
ATOM   2501  C31 POPEN  65     100.769  14.783  64.000  1.00  0.00           C
ATOM   2502  O32 POPEN  65      99.689  14.203  63.870  1.00  0.00           O
ATOM   2503  C32 POPEN  65     101.959  14.543  63.090  1.00  0.00           C
ATOM   2506  C23 POPEN  65      97.648  16.973  60.010  1.00  0.00           C
ATOM   2509  C24 POPEN  65      98.308  17.143  58.620  1.00  0.00           C
ATOM   2512  C25 POPEN  65      97.449  17.643  57.430  1.00  0.00           C
ATOM   2515  C26 POPEN  65      96.898  16.553  56.480  1.00  0.00           C
ATOM   2518  C27 POPEN  65      96.778  17.003  55.000  1.00  0.00           C
ATOM   2521  C28 POPEN  65      96.409  15.863  54.010  1.00  0.00           C
ATOM   2524  C29 POPEN  65      95.799  16.343  52.710  1.00  0.00           C
ATOM   2526 0C21 POPEN  65      96.228  16.133  51.440  1.00  0.00           C
ATOM   2528 1C21 POPEN  65      97.449  15.373  50.990  1.00  0.00           C
ATOM   2531 2C21 POPEN  65      97.879  15.653  49.520  1.00  0.00           C
ATOM   2534 3C21 POPEN  65      96.868  15.173  48.460  1.00  0.00           C
ATOM   2537 4C21 POPEN  65      97.398  15.083  47.020  1.00  0.00           C
ATOM   2540 5C21 POPEN  65      97.639  16.433  46.320  1.00  0.00           C
ATOM   2543 6C21 POPEN  65      97.799  16.273  44.800  1.00  0.00           C
ATOM   2546 7C21 POPEN  65      98.138  17.583  44.070  1.00  0.00           C
ATOM   2549 8C21 POPEN  65      98.209  17.433  42.550  1.00  0.00           C
ATOM   2553  C33 POPEN  65     101.579  13.603  61.930  1.00  0.00           C
ATOM   2556  C34 POPEN  65     102.388  13.903  60.680  1.00  0.00           C
ATOM   2559  C35 POPEN  65     102.958  12.653  60.010  1.00  0.00           C
ATOM   2562  C36 POPEN  65     103.588  13.013  58.670  1.00  0.00           C
ATOM   2565  C37 POPEN  65     104.459  11.893  58.100  1.00  0.00           C
ATOM   2568  C38 POPEN  65     104.908  12.173  56.660  1.00  0.00           C
ATOM   2571  C39 POPEN  65     105.678  13.493  56.530  1.00  0.00           C
ATOM   2574 0C31 POPEN  65     106.208  13.723  55.110  1.00  0.00           C
ATOM   2577 1C31 POPEN  65     106.318  15.223  54.800  1.00  0.00           C
ATOM   2580 2C31 POPEN  65     106.988  15.513  53.450  1.00  0.00           C
ATOM   2583 3C31 POPEN  65     108.518  15.523  53.560  1.00  0.00           C
ATOM   2586 4C31 POPEN  65     109.099  16.933  53.750  1.00  0.00           C
ATOM   2589 5C31 POPEN  65     110.458  16.943  54.470  1.00  0.00           C
ATOM   2592 6C31 POPEN  65     111.098  18.323  54.610  1.00  0.00           C
ATOM   2596  NH3 POPEO  66      85.329  78.184  66.140  1.00  0.00           N
ATOM   2600  C12 POPEO  66      86.169  76.983  66.490  1.00  0.00           C
ATOM   2603  C11 POPEO  66      86.529  76.893  67.980  1.00  0.00           C
ATOM   2606  P   POPEO  66      87.428  74.403  68.270  1.00  0.00           P
ATOM   2607  O13 POPEO  66      86.249  74.043  69.110  1.00  0.00           O
ATOM   2608  O14 POPEO  66      88.738  73.783  68.590  1.00  0.00           O
ATOM   2609  O11 POPEO  66      87.008  74.093  66.790  1.00  0.00           O
ATOM   2610  O12 POPEO  66      87.568  75.953  68.160  1.00  0.00           O
ATOM   2611  C1  POPEO  66      87.759  73.313  65.870  1.00  0.00           C
ATOM   2614  C2  POPEO  66      88.579  74.183  64.870  1.00  0.00           C
ATOM   2616  O21 POPEO  66      88.869  73.383  63.720  1.00  0.00           O
ATOM   2617  C21 POPEO  66      87.958  73.323  62.780  1.00  0.00           C
ATOM   2618  O22 POPEO  66      86.928  73.994  62.710  1.00  0.00           O
ATOM   2619  C22 POPEO  66      88.428  72.293  61.740  1.00  0.00           C
ATOM   2622  C3  POPEO  66      89.928  74.663  65.480  1.00  0.00           C
ATOM   2625  O31 POPEO  66      90.709  75.454  64.550  1.00  0.00           O
ATOM   2626  C31 POPEO  66      91.518  74.783  63.740  1.00  0.00           C
ATOM   2627  O32 POPEO  66      91.689  73.583  63.720  1.00  0.00           O
ATOM   2628  C32 POPEO  66      92.239  75.783  62.820  1.00  0.00           C
ATOM   2631  C23 POPEO  66      89.018  72.933  60.460  1.00  0.00           C
ATOM   2634  C24 POPEO  66      90.059  72.033  59.760  1.00  0.00           C
ATOM   2637  C25 POPEO  66      89.508  70.743  59.130  1.00  0.00           C
ATOM   2640  C26 POPEO  66      89.879  70.583  57.650  1.00  0.00           C
ATOM   2643  C27 POPEO  66      89.590  69.183  57.070  1.00  0.00           C
ATOM   2646  C28 POPEO  66      90.178  69.023  55.650  1.00  0.00           C
ATOM   2649  C29 POPEO  66      90.439  67.623  55.150  1.00  0.00           C
ATOM   2651 0C21 POPEO  66      89.558  66.663  54.790  1.00  0.00           C
ATOM   2653 1C21 POPEO  66      88.059  66.704  54.840  1.00  0.00           C
ATOM   2656 2C21 POPEO  66      87.419  66.813  53.440  1.00  0.00           C
ATOM   2659 3C21 POPEO  66      87.668  65.613  52.520  1.00  0.00           C
ATOM   2662 4C21 POPEO  66      87.108  65.873  51.120  1.00  0.00           C
ATOM   2665 5C21 POPEO  66      87.049  64.633  50.230  1.00  0.00           C
ATOM   2668 6C21 POPEO  66      86.538  65.013  48.840  1.00  0.00           C
ATOM   2671 7C21 POPEO  66      86.079  63.813  48.010  1.00  0.00           C
ATOM   2674 8C21 POPEO  66      85.458  64.273  46.700  1.00  0.00           C
ATOM   2678  C33 POPEO  66      91.898  75.583  61.320  1.00  0.00           C
ATOM   2681  C34 POPEO  66      92.659  76.593  60.440  1.00  0.00           C
ATOM   2684  C35 POPEO  66      92.279  76.604  58.950  1.00  0.00           C
ATOM   2687  C36 POPEO  66      92.589  75.283  58.240  1.00  0.00           C
ATOM   2690  C37 POPEO  66      92.019  75.183  56.810  1.00  0.00           C
ATOM   2693  C38 POPEO  66      91.950  73.733  56.290  1.00  0.00           C
ATOM   2696  C39 POPEO  66      93.138  73.253  55.440  1.00  0.00           C
ATOM   2699 0C31 POPEO  66      93.168  71.713  55.410  1.00  0.00           C
ATOM   2702 1C31 POPEO  66      94.259  71.073  54.550  1.00  0.00           C
ATOM   2705 2C31 POPEO  66      94.208  69.543  54.710  1.00  0.00           C
ATOM   2708 3C31 POPEO  66      95.379  68.783  54.100  1.00  0.00           C
ATOM   2711 4C31 POPEO  66      95.398  67.313  54.570  1.00  0.00           C
ATOM   2714 5C31 POPEO  66      96.619  66.564  54.060  1.00  0.00           C
ATOM   2717 6C31 POPEO  66      96.778  65.174  54.690  1.00  0.00           C
ATOM   2721  NH3 POPEP  67      89.278 115.993  14.310  1.00  0.00           N
ATOM   2725  C12 POPEP  67      89.459 115.463  15.690  1.00  0.00           C
ATOM   2728  C11 POPEP  67      89.590 116.643  16.650  1.00  0.00           C
ATOM   2731  P   POPEP  67      89.639 117.173  19.160  1.00  0.00           P
ATOM   2732  O13 POPEP  67      90.958 117.823  19.310  1.00  0.00           O
ATOM   2733  O14 POPEP  67      88.479 118.044  18.960  1.00  0.00           O
ATOM   2734  O11 POPEP  67      89.348 116.223  20.380  1.00  0.00           O
ATOM   2735  O12 POPEP  67      89.669 116.143  17.970  1.00  0.00           O
ATOM   2736  C1  POPEP  67      89.748 116.513  21.710  1.00  0.00           C
ATOM   2739  C2  POPEP  67      91.079 115.803  22.090  1.00  0.00           C
ATOM   2741  O21 POPEP  67      91.169 115.424  23.460  1.00  0.00           O
ATOM   2742  C21 POPEP  67      90.468 115.965  24.420  1.00  0.00           C
ATOM   2743  O22 POPEP  67      89.888 117.033  24.410  1.00  0.00           O
ATOM   2744  C22 POPEP  67      90.589 115.033  25.620  1.00  0.00           C
ATOM   2747  C3  POPEP  67      92.379 116.553  21.670  1.00  0.00           C
ATOM   2750  O31 POPEP  67      93.559 115.843  22.060  1.00  0.00           O
ATOM   2751  C31 POPEP  67      94.199 115.973  23.230  1.00  0.00           C
ATOM   2752  O32 POPEP  67      95.078 115.203  23.570  1.00  0.00           O
ATOM   2753  C32 POPEP  67      93.788 117.173  24.080  1.00  0.00           C
ATOM   2756  C23 POPEP  67      90.329 115.753  26.960  1.00  0.00           C
ATOM   2759  C24 POPEP  67      90.749 114.873  28.140  1.00  0.00           C
ATOM   2762  C25 POPEP  67      91.778 115.533  29.060  1.00  0.00           C
ATOM   2765  C26 POPEP  67      91.098 116.143  30.290  1.00  0.00           C
ATOM   2768  C27 POPEP  67      92.090 116.633  31.350  1.00  0.00           C
ATOM   2771  C28 POPEP  67      91.409 117.354  32.540  1.00  0.00           C
ATOM   2774  C29 POPEP  67      90.248 116.613  33.130  1.00  0.00           C
ATOM   2776 0C21 POPEP  67      90.139 116.104  34.360  1.00  0.00           C
ATOM   2778 1C21 POPEP  67      91.199 116.123  35.440  1.00  0.00           C
ATOM   2781 2C21 POPEP  67      90.749 115.393  36.720  1.00  0.00           C
ATOM   2784 3C21 POPEP  67      90.218 113.973  36.480  1.00  0.00           C
ATOM   2787 4C21 POPEP  67      89.898 113.193  37.770  1.00  0.00           C
ATOM   2790 5C21 POPEP  67      91.098 112.563  38.480  1.00  0.00           C
ATOM   2793 6C21 POPEP  67      90.638 111.384  39.350  1.00  0.00           C
ATOM   2796 7C21 POPEP  67      91.759 110.713  40.160  1.00  0.00           C
ATOM   2799 8C21 POPEP  67      91.259 109.493  40.940  1.00  0.00           C
ATOM   2803  C33 POPEP  67      94.038 116.873  25.570  1.00  0.00           C
ATOM   2806  C34 POPEP  67      94.068 118.153  26.410  1.00  0.00           C
ATOM   2809  C35 POPEP  67      95.458 118.803  26.450  1.00  0.00           C
ATOM   2812  C36 POPEP  67      96.449 117.953  27.270  1.00  0.00           C
ATOM   2815  C37 POPEP  67      97.788 118.634  27.600  1.00  0.00           C
ATOM   2818  C38 POPEP  67      97.898 119.013  29.090  1.00  0.00           C
ATOM   2821  C39 POPEP  67      96.839 120.033  29.540  1.00  0.00           C
ATOM   2824 0C31 POPEP  67      96.718 120.123  31.070  1.00  0.00           C
ATOM   2827 1C31 POPEP  67      95.318 120.603  31.470  1.00  0.00           C
ATOM   2830 2C31 POPEP  67      95.139 120.763  32.990  1.00  0.00           C
ATOM   2833 3C31 POPEP  67      95.979 121.913  33.550  1.00  0.00           C
ATOM   2836 4C31 POPEP  67      95.618 122.243  35.000  1.00  0.00           C
ATOM   2839 5C31 POPEP  67      96.449 123.413  35.530  1.00  0.00           C
ATOM   2842 6C31 POPEP  67      96.129 123.773  36.980  1.00  0.00           C
ATOM   2846  NH3 POPEQ  68      47.148   6.273  62.010  1.00  0.00           N
ATOM   2850  C12 POPEQ  68      46.448   7.603  61.970  1.00  0.00           C
ATOM   2853  C11 POPEQ  68      47.368   8.823  61.790  1.00  0.00           C
ATOM   2856  P   POPEQ  68      45.458  10.673  61.900  1.00  0.00           P
ATOM   2857  O13 POPEQ  68      45.968  11.993  62.330  1.00  0.00           O
ATOM   2858  O14 POPEQ  68      44.829   9.843  62.940  1.00  0.00           O
ATOM   2859  O11 POPEQ  68      44.388  10.803  60.750  1.00  0.00           O
ATOM   2860  O12 POPEQ  68      46.648   9.883  61.180  1.00  0.00           O
ATOM   2861  C1  POPEQ  68      44.668  11.323  59.460  1.00  0.00           C
ATOM   2864  C2  POPEQ  68      45.188  10.233  58.480  1.00  0.00           C
ATOM   2866  O21 POPEQ  68      45.128  10.793  57.170  1.00  0.00           O
ATOM   2867  C21 POPEQ  68      45.468  10.033  56.140  1.00  0.00           C
ATOM   2868  O22 POPEQ  68      45.979   8.933  56.190  1.00  0.00           O
ATOM   2869  C22 POPEQ  68      45.159  10.903  54.900  1.00  0.00           C
ATOM   2872  C3  POPEQ  68      44.418   8.873  58.620  1.00  0.00           C
ATOM   2875  O31 POPEQ  68      43.338   8.713  57.680  1.00  0.00           O
ATOM   2876  C31 POPEQ  68      42.948   7.433  57.610  1.00  0.00           C
ATOM   2877  O32 POPEQ  68      43.439   6.513  58.240  1.00  0.00           O
ATOM   2878  C32 POPEQ  68      41.918   7.273  56.520  1.00  0.00           C
ATOM   2881  C23 POPEQ  68      44.959  10.243  53.510  1.00  0.00           C
ATOM   2884  C24 POPEQ  68      44.398  11.313  52.550  1.00  0.00           C
ATOM   2887  C25 POPEQ  68      43.709  10.813  51.270  1.00  0.00           C
ATOM   2890  C26 POPEQ  68      44.538  11.003  49.990  1.00  0.00           C
ATOM   2893  C27 POPEQ  68      43.718  10.803  48.690  1.00  0.00           C
ATOM   2896  C28 POPEQ  68      44.418  11.403  47.450  1.00  0.00           C
ATOM   2899  C29 POPEQ  68      44.338  10.613  46.170  1.00  0.00           C
ATOM   2901 0C21 POPEQ  68      43.569  10.833  45.080  1.00  0.00           C
ATOM   2903 1C21 POPEQ  68      42.498  11.883  44.890  1.00  0.00           C
ATOM   2906 2C21 POPEQ  68      42.669  12.803  43.660  1.00  0.00           C
ATOM   2909 3C21 POPEQ  68      42.869  12.103  42.300  1.00  0.00           C
ATOM   2912 4C21 POPEQ  68      42.718  13.093  41.130  1.00  0.00           C
ATOM   2915 5C21 POPEQ  68      43.168  12.553  39.760  1.00  0.00           C
ATOM   2918 6C21 POPEQ  68      42.178  11.603  39.090  1.00  0.00           C
ATOM   2921 7C21 POPEQ  68      42.608  11.223  37.660  1.00  0.00           C
ATOM   2924 8C21 POPEQ  68      41.678  10.223  36.980  1.00  0.00           C
ATOM   2928  C33 POPEQ  68      40.698   8.203  56.700  1.00  0.00           C
ATOM   2931  C34 POPEQ  68      39.928   8.343  55.390  1.00  0.00           C
ATOM   2934  C35 POPEQ  68      39.138   7.073  55.050  1.00  0.00           C
ATOM   2937  C36 POPEQ  68      38.919   6.953  53.550  1.00  0.00           C
ATOM   2940  C37 POPEQ  68      37.978   5.803  53.160  1.00  0.00           C
ATOM   2943  C38 POPEQ  68      37.829   5.813  51.640  1.00  0.00           C
ATOM   2946  C39 POPEQ  68      36.888   4.763  51.040  1.00  0.00           C
ATOM   2949 0C31 POPEQ  68      37.498   3.363  51.000  1.00  0.00           C
ATOM   2952 1C31 POPEQ  68      36.939   2.513  49.850  1.00  0.00           C
ATOM   2955 2C31 POPEQ  68      37.599   1.143  49.750  1.00  0.00           C
ATOM   2958 3C31 POPEQ  68      37.369   0.433  48.410  1.00  0.00           C
ATOM   2961 4C31 POPEQ  68      38.488   0.693  47.390  1.00  0.00           C
ATOM   2964 5C31 POPEQ  68      38.358  -0.197  46.150  1.00  0.00           C
ATOM   2967 6C31 POPEQ  68      39.518  -0.087  45.160  1.00  0.00           C
ATOM   2971  NH3 POPER  69      -0.472  77.563  66.880  1.00  0.00           N
ATOM   2975  C12 POPER  69       0.318  78.493  67.760  1.00  0.00           C
ATOM   2978  C11 POPER  69       1.798  78.543  67.340  1.00  0.00           C
ATOM   2981  P   POPER  69       3.988  79.893  67.820  1.00  0.00           P
ATOM   2982  O13 POPER  69       4.468  79.963  69.200  1.00  0.00           O
ATOM   2983  O14 POPER  69       4.578  78.823  66.990  1.00  0.00           O
ATOM   2984  O11 POPER  69       4.138  81.293  67.060  1.00  0.00           O
ATOM   2985  O12 POPER  69       2.408  79.715  67.900  1.00  0.00           O
ATOM   2986  C1  POPER  69       3.008  81.783  66.320  1.00  0.00           C
ATOM   2989  C2  POPER  69       3.378  82.563  65.020  1.00  0.00           C
ATOM   2991  O21 POPER  69       2.338  82.203  64.100  1.00  0.00           O
ATOM   2992  C21 POPER  69       2.078  82.953  63.050  1.00  0.00           C
ATOM   2993  O22 POPER  69       2.598  84.003  62.720  1.00  0.00           O
ATOM   2994  C22 POPER  69       0.938  82.263  62.320  1.00  0.00           C
ATOM   2997  C3  POPER  69       4.788  82.133  64.520  1.00  0.00           C
ATOM   3000  O31 POPER  69       5.138  82.644  63.220  1.00  0.00           O
ATOM   3001  C31 POPER  69       5.558  83.903  63.200  1.00  0.00           C
ATOM   3002  O32 POPER  69       5.588  84.663  64.150  1.00  0.00           O
ATOM   3003  C32 POPER  69       6.148  84.183  61.810  1.00  0.00           C
ATOM   3006  C23 POPER  69       0.298  83.093  61.190  1.00  0.00           C
ATOM   3009  C24 POPER  69      -0.932  82.373  60.610  1.00  0.00           C
ATOM   3012  C25 POPER  69      -1.979  83.313  60.030  1.00  0.00           C
ATOM   3015  C26 POPER  69      -1.639  83.773  58.600  1.00  0.00           C
ATOM   3018  C27 POPER  69      -2.649  84.833  58.140  1.00  0.00           C
ATOM   3021  C28 POPER  69      -2.459  85.333  56.690  1.00  0.00           C
ATOM   3024  C29 POPER  69      -1.129  86.013  56.460  1.00  0.00           C
ATOM   3026 0C21 POPER  69      -0.822  86.934  55.530  1.00  0.00           C
ATOM   3028 1C21 POPER  69      -1.729  87.543  54.480  1.00  0.00           C
ATOM   3031 2C21 POPER  69      -1.169  88.903  54.000  1.00  0.00           C
ATOM   3034 3C21 POPER  69      -1.299  90.013  55.050  1.00  0.00           C
ATOM   3037 4C21 POPER  69      -0.182  91.064  54.980  1.00  0.00           C
ATOM   3040 5C21 POPER  69      -0.282  92.093  56.120  1.00  0.00           C
ATOM   3043 6C21 POPER  69       0.228  91.563  57.470  1.00  0.00           C
ATOM   3046 7C21 POPER  69      -0.202  92.454  58.630  1.00  0.00           C
ATOM   3049 8C21 POPER  69       0.498  92.113  59.940  1.00  0.00           C
ATOM   3053  C33 POPER  69       7.108  85.393  61.820  1.00  0.00           C
ATOM   3056  C34 POPER  69       8.268  85.313  60.820  1.00  0.00           C
ATOM   3059  C35 POPER  69       7.888  85.463  59.330  1.00  0.00           C
ATOM   3062  C36 POPER  69       9.158  85.643  58.490  1.00  0.00           C
ATOM   3065  C37 POPER  69       8.958  85.943  57.010  1.00  0.00           C
ATOM   3068  C38 POPER  69      10.218  86.593  56.380  1.00  0.00           C
ATOM   3071  C39 POPER  69      11.138  85.663  55.570  1.00  0.00           C
ATOM   3074 0C31 POPER  69      11.388  86.173  54.130  1.00  0.00           C
ATOM   3077 1C31 POPER  69      12.848  86.534  53.820  1.00  0.00           C
ATOM   3080 2C31 POPER  69      12.998  87.593  52.710  1.00  0.00           C
ATOM   3083 3C31 POPER  69      12.558  87.133  51.300  1.00  0.00           C
ATOM   3086 4C31 POPER  69      13.698  86.503  50.500  1.00  0.00           C
ATOM   3089 5C31 POPER  69      13.328  86.223  49.030  1.00  0.00           C
ATOM   3092 6C31 POPER  69      14.498  85.704  48.190  1.00  0.00           C
ATOM   3096  NH3 POPES  70      75.078   6.443  22.950  1.00  0.00           N
ATOM   3100  C12 POPES  70      76.468   6.893  23.310  1.00  0.00           C
ATOM   3103  C11 POPES  70      77.520   6.373  22.310  1.00  0.00           C
ATOM   3106  P   POPES  70      79.739   6.453  23.640  1.00  0.00           P
ATOM   3107  O13 POPES  70      79.879   4.993  23.430  1.00  0.00           O
ATOM   3108  O14 POPES  70      80.979   7.243  23.620  1.00  0.00           O
ATOM   3109  O11 POPES  70      78.888   6.723  24.950  1.00  0.00           O
ATOM   3110  O12 POPES  70      78.778   6.993  22.500  1.00  0.00           O
ATOM   3111  C1  POPES  70      79.148   6.163  26.230  1.00  0.00           C
ATOM   3114  C2  POPES  70      78.498   7.053  27.350  1.00  0.00           C
ATOM   3116  O21 POPES  70      79.119   6.833  28.630  1.00  0.00           O
ATOM   3117  C21 POPES  70      78.979   5.653  29.190  1.00  0.00           C
ATOM   3118  O22 POPES  70      78.409   4.673  28.740  1.00  0.00           O
ATOM   3119  C22 POPES  70      79.388   5.793  30.660  1.00  0.00           C
ATOM   3122  C3  POPES  70      76.939   6.933  27.400  1.00  0.00           C
ATOM   3125  O31 POPES  70      76.259   8.163  27.680  1.00  0.00           O
ATOM   3126  C31 POPES  70      75.829   8.603  28.850  1.00  0.00           C
ATOM   3127  O32 POPES  70      75.138   9.603  28.990  1.00  0.00           O
ATOM   3128  C32 POPES  70      76.168   7.713  30.060  1.00  0.00           C
ATOM   3131  C23 POPES  70      80.898   5.663  30.930  1.00  0.00           C
ATOM   3134  C24 POPES  70      81.238   5.883  32.420  1.00  0.00           C
ATOM   3137  C25 POPES  70      82.699   5.523  32.710  1.00  0.00           C
ATOM   3140  C26 POPES  70      83.168   5.833  34.130  1.00  0.00           C
ATOM   3143  C27 POPES  70      84.678   5.563  34.260  1.00  0.00           C
ATOM   3146  C28 POPES  70      85.259   5.833  35.650  1.00  0.00           C
ATOM   3149  C29 POPES  70      86.669   5.293  35.710  1.00  0.00           C
ATOM   3151 0C21 POPES  70      87.049   4.243  36.450  1.00  0.00           C
ATOM   3153 1C21 POPES  70      88.409   3.583  36.400  1.00  0.00           C
ATOM   3156 2C21 POPES  70      89.138   3.633  35.040  1.00  0.00           C
ATOM   3159 3C21 POPES  70      90.308   4.633  34.970  1.00  0.00           C
ATOM   3162 4C21 POPES  70      91.018   4.653  33.610  1.00  0.00           C
ATOM   3165 5C21 POPES  70      91.619   3.303  33.170  1.00  0.00           C
ATOM   3168 6C21 POPES  70      91.119   2.863  31.790  1.00  0.00           C
ATOM   3171 7C21 POPES  70      91.568   1.463  31.330  1.00  0.00           C
ATOM   3174 8C21 POPES  70      90.979   1.083  29.970  1.00  0.00           C
ATOM   3178  C33 POPES  70      75.519   8.273  31.350  1.00  0.00           C
ATOM   3181  C34 POPES  70      75.559   7.323  32.560  1.00  0.00           C
ATOM   3184  C35 POPES  70      76.939   7.163  33.220  1.00  0.00           C
ATOM   3187  C36 POPES  70      76.869   6.633  34.660  1.00  0.00           C
ATOM   3190  C37 POPES  70      78.229   6.653  35.380  1.00  0.00           C
ATOM   3193  C38 POPES  70      78.089   6.703  36.910  1.00  0.00           C
ATOM   3196  C39 POPES  70      79.428   6.903  37.630  1.00  0.00           C
ATOM   3199 0C31 POPES  70      80.259   5.623  37.810  1.00  0.00           C
ATOM   3202 1C31 POPES  70      81.629   5.933  38.440  1.00  0.00           C
ATOM   3205 2C31 POPES  70      82.488   4.683  38.680  1.00  0.00           C
ATOM   3208 3C31 POPES  70      83.928   5.013  39.100  1.00  0.00           C
ATOM   3211 4C31 POPES  70      84.119   5.403  40.570  1.00  0.00           C
ATOM   3214 5C31 POPES  70      85.598   5.693  40.890  1.00  0.00           C
ATOM   3217 6C31 POPES  70      85.898   5.853  42.380  1.00  0.00           C
ATOM   3221  NH3 POPET  71      49.799 112.873  62.900  1.00  0.00           N
ATOM   3225  C12 POPET  71      48.398 112.583  62.390  1.00  0.00           C
ATOM   3228  C11 POPET  71      48.028 111.083  62.420  1.00  0.00           C
ATOM   3231  P   POPET  71      45.518 110.214  62.470  1.00  0.00           P
ATOM   3232  O13 POPET  71      46.028 109.233  63.460  1.00  0.00           O
ATOM   3233  O14 POPET  71      44.678 111.283  63.060  1.00  0.00           O
ATOM   3234  O11 POPET  71      44.698 109.423  61.330  1.00  0.00           O
ATOM   3235  O12 POPET  71      46.778 110.853  61.750  1.00  0.00           O
ATOM   3236  C1  POPET  71      45.089 109.673  59.960  1.00  0.00           C
ATOM   3239  C2  POPET  71      44.208 108.923  58.900  1.00  0.00           C
ATOM   3241  O21 POPET  71      44.488 109.434  57.590  1.00  0.00           O
ATOM   3242  C21 POPET  71      45.349 108.713  56.910  1.00  0.00           C
ATOM   3243  O22 POPET  71      46.199 107.983  57.380  1.00  0.00           O
ATOM   3244  C22 POPET  71      45.008 108.793  55.420  1.00  0.00           C
ATOM   3247  C3  POPET  71      42.669 109.063  59.130  1.00  0.00           C
ATOM   3250  O31 POPET  71      41.869 109.163  57.920  1.00  0.00           O
ATOM   3251  C31 POPET  71      41.738 108.073  57.190  1.00  0.00           C
ATOM   3252  O32 POPET  71      42.238 106.983  57.440  1.00  0.00           O
ATOM   3253  C32 POPET  71      40.808 108.363  56.010  1.00  0.00           C
ATOM   3256  C23 POPET  71      45.318 107.454  54.710  1.00  0.00           C
ATOM   3259  C24 POPET  71      44.638 107.323  53.340  1.00  0.00           C
ATOM   3262  C25 POPET  71      45.349 108.103  52.240  1.00  0.00           C
ATOM   3265  C26 POPET  71      44.588 108.123  50.910  1.00  0.00           C
ATOM   3268  C27 POPET  71      45.318 108.943  49.840  1.00  0.00           C
ATOM   3271  C28 POPET  71      44.588 108.903  48.480  1.00  0.00           C
ATOM   3274  C29 POPET  71      45.148 107.833  47.580  1.00  0.00           C
ATOM   3276 0C21 POPET  71      45.778 108.013  46.400  1.00  0.00           C
ATOM   3278 1C21 POPET  71      46.058 109.323  45.690  1.00  0.00           C
ATOM   3281 2C21 POPET  71      45.169 109.493  44.430  1.00  0.00           C
ATOM   3284 3C21 POPET  71      45.498 108.493  43.300  1.00  0.00           C
ATOM   3287 4C21 POPET  71      44.278 108.093  42.450  1.00  0.00           C
ATOM   3290 5C21 POPET  71      43.878 109.143  41.400  1.00  0.00           C
ATOM   3293 6C21 POPET  71      42.648 108.713  40.590  1.00  0.00           C
ATOM   3296 7C21 POPET  71      42.299 109.703  39.480  1.00  0.00           C
ATOM   3299 8C21 POPET  71      40.998 109.363  38.740  1.00  0.00           C
ATOM   3303  C33 POPET  71      40.638 107.173  55.010  1.00  0.00           C
ATOM   3306  C34 POPET  71      39.408 107.354  54.110  1.00  0.00           C
ATOM   3309  C35 POPET  71      39.408 106.663  52.730  1.00  0.00           C
ATOM   3312  C36 POPET  71      37.998 106.733  52.130  1.00  0.00           C
ATOM   3315  C37 POPET  71      37.869 106.523  50.610  1.00  0.00           C
ATOM   3318  C38 POPET  71      36.378 106.384  50.250  1.00  0.00           C
ATOM   3321  C39 POPET  71      35.978 106.523  48.760  1.00  0.00           C
ATOM   3324 0C31 POPET  71      36.798 105.693  47.770  1.00  0.00           C
ATOM   3327 1C31 POPET  71      36.038 105.424  46.460  1.00  0.00           C
ATOM   3330 2C31 POPET  71      36.919 104.823  45.350  1.00  0.00           C
ATOM   3333 3C31 POPET  71      36.168 104.434  44.070  1.00  0.00           C
ATOM   3336 4C31 POPET  71      35.128 103.325  44.290  1.00  0.00           C
ATOM   3339 5C31 POPET  71      34.618 102.693  42.990  1.00  0.00           C
ATOM   3342 6C31 POPET  71      33.518 101.654  43.210  1.00  0.00           C
ATOM   3346  NH3 POPEU  72      93.949 102.223  18.870  1.00  0.00           N
ATOM   3350  C12 POPEU  72      94.669 103.303  19.640  1.00  0.00           C
ATOM   3353  C11 POPEU  72      96.169 103.083  19.510  1.00  0.00           C
ATOM   3356  P   POPEU  72      98.428 104.223  19.890  1.00  0.00           P
ATOM   3357  O13 POPEU  72      99.089 102.913  20.000  1.00  0.00           O
ATOM   3358  O14 POPEU  72      98.509 104.873  18.570  1.00  0.00           O
ATOM   3359  O11 POPEU  72      98.949 105.214  21.010  1.00  0.00           O
ATOM   3360  O12 POPEU  72      96.879 104.113  20.200  1.00  0.00           O
ATOM   3361  C1  POPEU  72      98.318 105.253  22.290  1.00  0.00           C
ATOM   3364  C2  POPEU  72      99.348 105.263  23.460  1.00  0.00           C
ATOM   3366  O21 POPEU  72      98.759 104.503  24.530  1.00  0.00           O
ATOM   3367  C21 POPEU  72      99.578 104.093  25.480  1.00  0.00           C
ATOM   3368  O22 POPEU  72     100.788 104.093  25.480  1.00  0.00           O
ATOM   3369  C22 POPEU  72      98.699 103.723  26.670  1.00  0.00           C
ATOM   3372  C3  POPEU  72      99.689 106.723  23.930  1.00  0.00           C
ATOM   3375  O31 POPEU  72      99.759 106.823  25.360  1.00  0.00           O
ATOM   3376  C31 POPEU  72     100.828 107.354  25.910  1.00  0.00           C
ATOM   3377  O32 POPEU  72     101.699 107.994  25.340  1.00  0.00           O
ATOM   3378  C32 POPEU  72     100.878 106.843  27.360  1.00  0.00           C
ATOM   3381  C23 POPEU  72      99.288 102.634  27.580  1.00  0.00           C
ATOM   3384  C24 POPEU  72      98.288 102.253  28.680  1.00  0.00           C
ATOM   3387  C25 POPEU  72      98.229 103.283  29.820  1.00  0.00           C
ATOM   3390  C26 POPEU  72      98.958 102.733  31.050  1.00  0.00           C
ATOM   3393  C27 POPEU  72      98.979 103.623  32.290  1.00  0.00           C
ATOM   3396  C28 POPEU  72      99.779 102.933  33.410  1.00  0.00           C
ATOM   3399  C29 POPEU  72      99.049 102.763  34.710  1.00  0.00           C
ATOM   3401 0C21 POPEU  72      99.558 103.003  35.930  1.00  0.00           C
ATOM   3403 1C21 POPEU  72     100.948 103.533  36.190  1.00  0.00           C
ATOM   3406 2C21 POPEU  72     101.088 104.193  37.580  1.00  0.00           C
ATOM   3409 3C21 POPEU  72     100.208 105.433  37.760  1.00  0.00           C
ATOM   3412 4C21 POPEU  72     100.618 106.273  38.980  1.00  0.00           C
ATOM   3415 5C21 POPEU  72     100.288 105.634  40.330  1.00  0.00           C
ATOM   3418 6C21 POPEU  72     100.618 106.593  41.470  1.00  0.00           C
ATOM   3421 7C21 POPEU  72     100.528 105.953  42.860  1.00  0.00           C
ATOM   3424 8C21 POPEU  72     100.788 106.973  43.970  1.00  0.00           C
ATOM   3428  C33 POPEU  72     101.389 107.883  28.370  1.00  0.00           C
ATOM   3431  C34 POPEU  72     101.638 107.263  29.750  1.00  0.00           C
ATOM   3434  C35 POPEU  72     102.419 108.233  30.640  1.00  0.00           C
ATOM   3437  C36 POPEU  72     102.598 107.803  32.100  1.00  0.00           C
ATOM   3440  C37 POPEU  72     103.288 108.943  32.840  1.00  0.00           C
ATOM   3443  C38 POPEU  72     103.349 108.853  34.370  1.00  0.00           C
ATOM   3446  C39 POPEU  72     103.799 110.223  34.880  1.00  0.00           C
ATOM   3449 0C31 POPEU  72     104.038 110.373  36.380  1.00  0.00           C
ATOM   3452 1C31 POPEU  72     104.248 111.853  36.720  1.00  0.00           C
ATOM   3455 2C31 POPEU  72     104.848 112.143  38.090  1.00  0.00           C
ATOM   3458 3C31 POPEU  72     106.358 111.884  38.130  1.00  0.00           C
ATOM   3461 4C31 POPEU  72     107.119 112.893  38.990  1.00  0.00           C
ATOM   3464 5C31 POPEU  72     108.638 112.703  38.890  1.00  0.00           C
ATOM   3467 6C31 POPEU  72     109.428 113.773  39.620  1.00  0.00           C
ATOM   3471  NH3 POPEV  73      58.518  68.783  64.130  1.00  0.00           N
ATOM   3475  C12 POPEV  73      58.479  67.373  63.640  1.00  0.00           C
ATOM   3478  C11 POPEV  73      57.958  66.443  64.750  1.00  0.00           C
ATOM   3481  P   POPEV  73      57.218  64.153  63.780  1.00  0.00           P
ATOM   3482  O13 POPEV  73      56.018  64.163  64.640  1.00  0.00           O
ATOM   3483  O14 POPEV  73      57.928  62.873  63.560  1.00  0.00           O
ATOM   3484  O11 POPEV  73      56.998  64.863  62.380  1.00  0.00           O
ATOM   3485  O12 POPEV  73      58.298  65.093  64.440  1.00  0.00           O
ATOM   3486  C1  POPEV  73      57.288  64.143  61.170  1.00  0.00           C
ATOM   3489  C2  POPEV  73      58.709  64.433  60.620  1.00  0.00           C
ATOM   3491  O21 POPEV  73      58.688  64.013  59.250  1.00  0.00           O
ATOM   3492  C21 POPEV  73      59.329  64.813  58.410  1.00  0.00           C
ATOM   3493  O22 POPEV  73      60.008  65.773  58.720  1.00  0.00           O
ATOM   3494  C22 POPEV  73      58.968  64.413  56.980  1.00  0.00           C
ATOM   3497  C3  POPEV  73      59.858  63.723  61.400  1.00  0.00           C
ATOM   3500  O31 POPEV  73      61.178  64.043  60.910  1.00  0.00           O
ATOM   3501  C31 POPEV  73      61.998  63.033  60.590  1.00  0.00           C
ATOM   3502  O32 POPEV  73      63.068  62.833  61.120  1.00  0.00           O
ATOM   3503  C32 POPEV  73      61.498  62.233  59.370  1.00  0.00           C
ATOM   3506  C23 POPEV  73      60.089  63.703  56.180  1.00  0.00           C
ATOM   3509  C24 POPEV  73      59.618  63.453  54.750  1.00  0.00           C
ATOM   3512  C25 POPEV  73      60.619  62.803  53.780  1.00  0.00           C
ATOM   3515  C26 POPEV  73      59.868  62.503  52.470  1.00  0.00           C
ATOM   3518  C27 POPEV  73      60.648  61.813  51.340  1.00  0.00           C
ATOM   3521  C28 POPEV  73      59.718  61.053  50.350  1.00  0.00           C
ATOM   3524  C29 POPEV  73      58.528  61.853  49.880  1.00  0.00           C
ATOM   3526 0C21 POPEV  73      57.818  61.693  48.750  1.00  0.00           C
ATOM   3528 1C21 POPEV  73      58.028  60.693  47.640  1.00  0.00           C
ATOM   3531 2C21 POPEV  73      57.928  61.403  46.270  1.00  0.00           C
ATOM   3534 3C21 POPEV  73      57.898  60.473  45.050  1.00  0.00           C
ATOM   3537 4C21 POPEV  73      57.799  61.283  43.750  1.00  0.00           C
ATOM   3540 5C21 POPEV  73      57.438  60.473  42.490  1.00  0.00           C
ATOM   3543 6C21 POPEV  73      58.558  59.543  41.980  1.00  0.00           C
ATOM   3546 7C21 POPEV  73      59.058  59.943  40.580  1.00  0.00           C
ATOM   3549 8C21 POPEV  73      60.118  58.983  40.020  1.00  0.00           C
ATOM   3553  C33 POPEV  73      61.968  60.763  59.430  1.00  0.00           C
ATOM   3556  C34 POPEV  73      61.428  59.843  58.320  1.00  0.00           C
ATOM   3559  C35 POPEV  73      62.148  59.973  56.970  1.00  0.00           C
ATOM   3562  C36 POPEV  73      62.018  58.693  56.140  1.00  0.00           C
ATOM   3565  C37 POPEV  73      62.919  58.663  54.890  1.00  0.00           C
ATOM   3568  C38 POPEV  73      62.758  57.353  54.100  1.00  0.00           C
ATOM   3571  C39 POPEV  73      64.068  56.763  53.550  1.00  0.00           C
ATOM   3574 0C31 POPEV  73      64.638  57.503  52.340  1.00  0.00           C
ATOM   3577 1C31 POPEV  73      65.759  56.703  51.650  1.00  0.00           C
ATOM   3580 2C31 POPEV  73      66.108  57.263  50.260  1.00  0.00           C
ATOM   3583 3C31 POPEV  73      67.308  56.563  49.600  1.00  0.00           C
ATOM   3586 4C31 POPEV  73      67.208  55.033  49.540  1.00  0.00           C
ATOM   3589 5C31 POPEV  73      68.248  54.403  48.600  1.00  0.00           C
ATOM   3592 6C31 POPEV  73      68.208  52.863  48.600  1.00  0.00           C
ATOM   3596  NH3 POPEW  74      48.658  95.763  71.280  1.00  0.00           N
ATOM   3600  C12 POPEW  74      48.919  95.873  69.810  1.00  0.00           C
ATOM   3603  C11 POPEW  74      48.979  97.343  69.420  1.00  0.00           C
ATOM   3606  P   POPEW  74      49.369  98.913  67.380  1.00  0.00           P
ATOM   3607  O13 POPEW  74      48.709  99.963  68.180  1.00  0.00           O
ATOM   3608  O14 POPEW  74      50.818  99.053  67.150  1.00  0.00           O
ATOM   3609  O11 POPEW  74      48.668  98.793  65.980  1.00  0.00           O
ATOM   3610  O12 POPEW  74      49.108  97.454  68.000  1.00  0.00           O
ATOM   3611  C1  POPEW  74      49.278  98.153  64.860  1.00  0.00           C
ATOM   3614  C2  POPEW  74      49.058  99.003  63.590  1.00  0.00           C
ATOM   3616  O21 POPEW  74      49.369  98.213  62.440  1.00  0.00           O
ATOM   3617  C21 POPEW  74      48.338  97.683  61.810  1.00  0.00           C
ATOM   3618  O22 POPEW  74      47.599  96.833  62.270  1.00  0.00           O
ATOM   3619  C22 POPEW  74      48.238  98.403  60.470  1.00  0.00           C
ATOM   3622  C3  POPEW  74      49.938 100.293  63.570  1.00  0.00           C
ATOM   3625  O31 POPEW  74      50.218 100.753  62.220  1.00  0.00           O
ATOM   3626  C31 POPEW  74      49.388 101.613  61.670  1.00  0.00           C
ATOM   3627  O32 POPEW  74      48.479 102.203  62.240  1.00  0.00           O
ATOM   3628  C32 POPEW  74      49.648 101.683  60.160  1.00  0.00           C
ATOM   3631  C23 POPEW  74      47.098  97.933  59.530  1.00  0.00           C
ATOM   3634  C24 POPEW  74      46.768  99.053  58.530  1.00  0.00           C
ATOM   3637  C25 POPEW  74      45.598  98.713  57.600  1.00  0.00           C
ATOM   3640  C26 POPEW  74      45.378  99.814  56.550  1.00  0.00           C
ATOM   3643  C27 POPEW  74      44.338  99.434  55.480  1.00  0.00           C
ATOM   3646  C28 POPEW  74      44.358 100.363  54.250  1.00  0.00           C
ATOM   3649  C29 POPEW  74      43.579 101.643  54.410  1.00  0.00           C
ATOM   3651 0C21 POPEW  74      43.628 102.703  53.580  1.00  0.00           C
ATOM   3653 1C21 POPEW  74      44.448 102.763  52.310  1.00  0.00           C
ATOM   3656 2C21 POPEW  74      43.648 102.083  51.170  1.00  0.00           C
ATOM   3659 3C21 POPEW  74      44.458 101.723  49.920  1.00  0.00           C
ATOM   3662 4C21 POPEW  74      43.738 100.603  49.150  1.00  0.00           C
ATOM   3665 5C21 POPEW  74      43.828 100.673  47.630  1.00  0.00           C
ATOM   3668 6C21 POPEW  74      42.849  99.673  47.000  1.00  0.00           C
ATOM   3671 7C21 POPEW  74      42.608  99.884  45.500  1.00  0.00           C
ATOM   3674 8C21 POPEW  74      41.308  99.223  45.040  1.00  0.00           C
ATOM   3678  C33 POPEW  74      49.838 103.093  59.560  1.00  0.00           C
ATOM   3681  C34 POPEW  74      49.398 103.173  58.080  1.00  0.00           C
ATOM   3684  C35 POPEW  74      50.439 102.733  57.030  1.00  0.00           C
ATOM   3687  C36 POPEW  74      49.768 102.433  55.690  1.00  0.00           C
ATOM   3690  C37 POPEW  74      50.748 102.003  54.580  1.00  0.00           C
ATOM   3693  C38 POPEW  74      50.058 101.913  53.200  1.00  0.00           C
ATOM   3696  C39 POPEW  74      49.938 103.293  52.540  1.00  0.00           C
ATOM   3699 0C31 POPEW  74      49.178 103.333  51.210  1.00  0.00           C
ATOM   3702 1C31 POPEW  74      49.628 104.563  50.400  1.00  0.00           C
ATOM   3705 2C31 POPEW  74      48.618 105.063  49.360  1.00  0.00           C
ATOM   3708 3C31 POPEW  74      48.189 104.013  48.330  1.00  0.00           C
ATOM   3711 4C31 POPEW  74      47.418 104.663  47.180  1.00  0.00           C
ATOM   3714 5C31 POPEW  74      46.808 103.663  46.200  1.00  0.00           C
ATOM   3717 6C31 POPEW  74      46.058 104.353  45.060  1.00  0.00           C
ATOM   3721  NH3 POPEX  75      24.158  52.533  64.960  1.00  0.00           N
ATOM   3725  C12 POPEX  75      25.668  52.413  64.900  1.00  0.00           C
ATOM   3728  C11 POPEX  75      26.218  51.193  65.660  1.00  0.00           C
ATOM   3731  P   POPEX  75      28.438  49.823  65.790  1.00  0.00           P
ATOM   3732  O13 POPEX  75      29.898  50.053  65.850  1.00  0.00           O
ATOM   3733  O14 POPEX  75      27.808  49.263  67.010  1.00  0.00           O
ATOM   3734  O11 POPEX  75      28.008  48.873  64.610  1.00  0.00           O
ATOM   3735  O12 POPEX  75      27.638  51.173  65.510  1.00  0.00           O
ATOM   3736  C1  POPEX  75      27.808  49.343  63.280  1.00  0.00           C
ATOM   3739  C2  POPEX  75      27.398  48.163  62.360  1.00  0.00           C
ATOM   3741  O21 POPEX  75      27.258  48.673  61.020  1.00  0.00           O
ATOM   3742  C21 POPEX  75      26.148  49.233  60.610  1.00  0.00           C
ATOM   3743  O22 POPEX  75      25.068  49.263  61.160  1.00  0.00           O
ATOM   3744  C22 POPEX  75      26.458  49.933  59.290  1.00  0.00           C
ATOM   3747  C3  POPEX  75      26.178  47.373  62.940  1.00  0.00           C
ATOM   3750  O31 POPEX  75      25.578  46.483  61.950  1.00  0.00           O
ATOM   3751  C31 POPEX  75      24.468  45.913  62.470  1.00  0.00           C
ATOM   3752  O32 POPEX  75      24.148  45.973  63.650  1.00  0.00           O
ATOM   3753  C32 POPEX  75      23.668  45.173  61.400  1.00  0.00           C
ATOM   3756  C23 POPEX  75      25.188  50.163  58.440  1.00  0.00           C
ATOM   3759  C24 POPEX  75      25.468  51.073  57.240  1.00  0.00           C
ATOM   3762  C25 POPEX  75      26.238  50.393  56.110  1.00  0.00           C
ATOM   3765  C26 POPEX  75      27.048  51.413  55.300  1.00  0.00           C
ATOM   3768  C27 POPEX  75      27.378  50.953  53.870  1.00  0.00           C
ATOM   3771  C28 POPEX  75      28.238  51.993  53.140  1.00  0.00           C
ATOM   3774  C29 POPEX  75      28.288  51.793  51.640  1.00  0.00           C
ATOM   3776 0C21 POPEX  75      27.888  52.673  50.700  1.00  0.00           C
ATOM   3778 1C21 POPEX  75      27.278  54.043  50.950  1.00  0.00           C
ATOM   3781 2C21 POPEX  75      28.329  55.153  51.120  1.00  0.00           C
ATOM   3784 3C21 POPEX  75      29.138  55.473  49.850  1.00  0.00           C
ATOM   3787 4C21 POPEX  75      30.078  56.673  50.040  1.00  0.00           C
ATOM   3790 5C21 POPEX  75      31.008  56.963  48.860  1.00  0.00           C
ATOM   3793 6C21 POPEX  75      31.829  58.243  49.100  1.00  0.00           C
ATOM   3796 7C21 POPEX  75      33.048  58.383  48.180  1.00  0.00           C
ATOM   3799 8C21 POPEX  75      33.768  59.723  48.350  1.00  0.00           C
ATOM   3803  C33 POPEX  75      22.138  45.383  61.510  1.00  0.00           C
ATOM   3806  C34 POPEX  75      21.378  44.123  61.040  1.00  0.00           C
ATOM   3809  C35 POPEX  75      19.898  44.343  60.710  1.00  0.00           C
ATOM   3812  C36 POPEX  75      19.718  45.263  59.500  1.00  0.00           C
ATOM   3815  C37 POPEX  75      18.298  45.323  58.950  1.00  0.00           C
ATOM   3818  C38 POPEX  75      18.148  46.523  58.000  1.00  0.00           C
ATOM   3821  C39 POPEX  75      17.478  46.243  56.650  1.00  0.00           C
ATOM   3824 0C31 POPEX  75      17.458  47.523  55.820  1.00  0.00           C
ATOM   3827 1C31 POPEX  75      16.828  47.383  54.440  1.00  0.00           C
ATOM   3830 2C31 POPEX  75      16.928  48.693  53.650  1.00  0.00           C
ATOM   3833 3C31 POPEX  75      16.378  48.603  52.220  1.00  0.00           C
ATOM   3836 4C31 POPEX  75      14.848  48.503  52.160  1.00  0.00           C
ATOM   3839 5C31 POPEX  75      14.328  48.543  50.710  1.00  0.00           C
ATOM   3842 6C31 POPEX  75      12.798  48.553  50.610  1.00  0.00           C
ATOM   3846  NH3 POPEY  76      49.428  76.954  20.410  1.00  0.00           N
ATOM   3850  C12 POPEY  76      49.928  78.313  20.860  1.00  0.00           C
ATOM   3853  C11 POPEY  76      50.358  79.283  19.720  1.00  0.00           C
ATOM   3856  P   POPEY  76      51.069  81.703  19.190  1.00  0.00           P
ATOM   3857  O13 POPEY  76      51.898  81.213  18.080  1.00  0.00           O
ATOM   3858  O14 POPEY  76      49.698  82.173  18.890  1.00  0.00           O
ATOM   3859  O11 POPEY  76      51.848  82.873  19.940  1.00  0.00           O
ATOM   3860  O12 POPEY  76      50.909  80.513  20.260  1.00  0.00           O
ATOM   3861  C1  POPEY  76      51.269  83.744  20.910  1.00  0.00           C
ATOM   3864  C2  POPEY  76      52.079  83.713  22.250  1.00  0.00           C
ATOM   3866  O21 POPEY  76      51.619  84.643  23.250  1.00  0.00           O
ATOM   3867  C21 POPEY  76      50.358  84.814  23.550  1.00  0.00           C
ATOM   3868  O22 POPEY  76      49.408  84.314  22.990  1.00  0.00           O
ATOM   3869  C22 POPEY  76      50.238  85.825  24.700  1.00  0.00           C
ATOM   3872  C3  POPEY  76      53.579  84.023  21.990  1.00  0.00           C
ATOM   3875  O31 POPEY  76      54.488  83.583  23.020  1.00  0.00           O
ATOM   3876  C31 POPEY  76      54.678  84.373  24.070  1.00  0.00           C
ATOM   3877  O32 POPEY  76      53.998  85.333  24.400  1.00  0.00           O
ATOM   3878  C32 POPEY  76      55.979  83.983  24.770  1.00  0.00           C
ATOM   3881  C23 POPEY  76      49.949  85.173  26.080  1.00  0.00           C
ATOM   3884  C24 POPEY  76      50.388  86.033  27.260  1.00  0.00           C
ATOM   3887  C25 POPEY  76      49.299  86.913  27.900  1.00  0.00           C
ATOM   3890  C26 POPEY  76      48.639  86.233  29.110  1.00  0.00           C
ATOM   3893  C27 POPEY  76      47.838  87.193  30.000  1.00  0.00           C
ATOM   3896  C28 POPEY  76      47.729  86.753  31.480  1.00  0.00           C
ATOM   3899  C29 POPEY  76      46.948  85.483  31.700  1.00  0.00           C
ATOM   3901 0C21 POPEY  76      46.888  84.743  32.830  1.00  0.00           C
ATOM   3903 1C21 POPEY  76      47.519  85.013  34.180  1.00  0.00           C
ATOM   3906 2C21 POPEY  76      47.519  86.464  34.710  1.00  0.00           C
ATOM   3909 3C21 POPEY  76      46.139  87.133  34.710  1.00  0.00           C
ATOM   3912 4C21 POPEY  76      46.148  88.553  35.300  1.00  0.00           C
ATOM   3915 5C21 POPEY  76      45.689  88.593  36.770  1.00  0.00           C
ATOM   3918 6C21 POPEY  76      45.378  90.013  37.230  1.00  0.00           C
ATOM   3921 7C21 POPEY  76      44.748  90.073  38.630  1.00  0.00           C
ATOM   3924 8C21 POPEY  76      44.338  91.483  39.030  1.00  0.00           C
ATOM   3928  C33 POPEY  76      56.158  84.413  26.260  1.00  0.00           C
ATOM   3931  C34 POPEY  76      57.638  84.703  26.560  1.00  0.00           C
ATOM   3934  C35 POPEY  76      57.979  84.715  28.050  1.00  0.00           C
ATOM   3937  C36 POPEY  76      59.369  85.333  28.300  1.00  0.00           C
ATOM   3940  C37 POPEY  76      59.788  85.263  29.770  1.00  0.00           C
ATOM   3943  C38 POPEY  76      61.168  85.883  30.020  1.00  0.00           C
ATOM   3946  C39 POPEY  76      61.328  86.384  31.470  1.00  0.00           C
ATOM   3949 0C31 POPEY  76      61.118  85.323  32.560  1.00  0.00           C
ATOM   3952 1C31 POPEY  76      60.668  85.953  33.880  1.00  0.00           C
ATOM   3955 2C31 POPEY  76      60.118  84.943  34.900  1.00  0.00           C
ATOM   3958 3C31 POPEY  76      61.209  84.203  35.680  1.00  0.00           C
ATOM   3961 4C31 POPEY  76      60.998  84.314  37.200  1.00  0.00           C
ATOM   3964 5C31 POPEY  76      62.079  83.583  38.010  1.00  0.00           C
ATOM   3967 6C31 POPEY  76      61.898  83.744  39.520  1.00  0.00           C
ATOM   3971  NH3 POPEZ  77      58.138  36.403  21.040  1.00  0.00           N
ATOM   3975  C12 POPEZ  77      58.049  35.123  21.830  1.00  0.00           C
ATOM   3978  C11 POPEZ  77      56.638  34.503  21.780  1.00  0.00           C
ATOM   3981  P   POPEZ  77      57.148  31.963  21.400  1.00  0.00           P
ATOM   3982  O13 POPEZ  77      57.729  32.523  20.150  1.00  0.00           O
ATOM   3983  O14 POPEZ  77      56.058  30.973  21.310  1.00  0.00           O
ATOM   3984  O11 POPEZ  77      58.318  31.373  22.260  1.00  0.00           O
ATOM   3985  O12 POPEZ  77      56.658  33.173  22.310  1.00  0.00           O
ATOM   3986  C1  POPEZ  77      58.988  32.033  23.330  1.00  0.00           C
ATOM   3989  C2  POPEZ  77      58.569  31.413  24.680  1.00  0.00           C
ATOM   3991  O21 POPEZ  77      59.558  31.853  25.630  1.00  0.00           O
ATOM   3992  C21 POPEZ  77      59.229  31.873  26.920  1.00  0.00           C
ATOM   3993  O22 POPEZ  77      59.768  31.203  27.780  1.00  0.00           O
ATOM   3994  C22 POPEZ  77      58.128  32.893  27.230  1.00  0.00           C
ATOM   3997  C3  POPEZ  77      58.518  29.853  24.520  1.00  0.00           C
ATOM   4000  O31 POPEZ  77      58.948  29.093  25.660  1.00  0.00           O
ATOM   4001  C31 POPEZ  77      58.009  28.743  26.520  1.00  0.00           C
ATOM   4002  O32 POPEZ  77      56.818  28.913  26.370  1.00  0.00           O
ATOM   4003  C32 POPEZ  77      58.688  28.183  27.770  1.00  0.00           C
ATOM   4006  C23 POPEZ  77      58.498  33.713  28.490  1.00  0.00           C
ATOM   4009  C24 POPEZ  77      57.368  34.623  29.020  1.00  0.00           C
ATOM   4012  C25 POPEZ  77      56.878  34.253  30.430  1.00  0.00           C
ATOM   4015  C26 POPEZ  77      57.038  35.363  31.490  1.00  0.00           C
ATOM   4018  C27 POPEZ  77      56.848  34.783  32.910  1.00  0.00           C
ATOM   4021  C28 POPEZ  77      56.939  35.783  34.090  1.00  0.00           C
ATOM   4024  C29 POPEZ  77      57.009  34.983  35.370  1.00  0.00           C
ATOM   4026 0C21 POPEZ  77      57.148  35.423  36.640  1.00  0.00           C
ATOM   4028 1C21 POPEZ  77      57.198  36.843  37.130  1.00  0.00           C
ATOM   4031 2C21 POPEZ  77      56.729  36.933  38.600  1.00  0.00           C
ATOM   4034 3C21 POPEZ  77      55.229  36.683  38.790  1.00  0.00           C
ATOM   4037 4C21 POPEZ  77      54.738  36.803  40.250  1.00  0.00           C
ATOM   4040 5C21 POPEZ  77      54.838  38.223  40.820  1.00  0.00           C
ATOM   4043 6C21 POPEZ  77      53.988  38.433  42.080  1.00  0.00           C
ATOM   4046 7C21 POPEZ  77      54.208  39.813  42.720  1.00  0.00           C
ATOM   4049 8C21 POPEZ  77      53.238  40.093  43.880  1.00  0.00           C
ATOM   4053  C33 POPEZ  77      57.898  28.513  29.050  1.00  0.00           C
ATOM   4056  C34 POPEZ  77      58.758  28.383  30.320  1.00  0.00           C
ATOM   4059  C35 POPEZ  77      59.299  29.723  30.850  1.00  0.00           C
ATOM   4062  C36 POPEZ  77      58.699  30.043  32.220  1.00  0.00           C
ATOM   4065  C37 POPEZ  77      59.348  31.223  32.970  1.00  0.00           C
ATOM   4068  C38 POPEZ  77      58.608  31.483  34.290  1.00  0.00           C
ATOM   4071  C39 POPEZ  77      59.498  32.003  35.430  1.00  0.00           C
ATOM   4074 0C31 POPEZ  77      59.698  30.933  36.520  1.00  0.00           C
ATOM   4077 1C31 POPEZ  77      60.378  31.493  37.770  1.00  0.00           C
ATOM   4080 2C31 POPEZ  77      60.708  30.413  38.810  1.00  0.00           C
ATOM   4083 3C31 POPEZ  77      61.778  29.433  38.330  1.00  0.00           C
ATOM   4086 4C31 POPEZ  77      62.758  29.013  39.440  1.00  0.00           C
ATOM   4089 5C31 POPEZ  77      63.848  28.063  38.950  1.00  0.00           C
ATOM   4092 6C31 POPEZ  77      64.898  27.763  40.020  1.00  0.00           C
ATOM   4096  NH3 POPEa  78     110.439 119.053  69.180  1.00  0.00           N
ATOM   4100  C12 POPEa  78     111.009 118.634  67.860  1.00  0.00           C
ATOM   4103  C11 POPEa  78     110.468 117.253  67.550  1.00  0.00           C
ATOM   4106  P   POPEa  78     110.729 115.293  65.980  1.00  0.00           P
ATOM   4107  O13 POPEa  78     111.269 114.503  67.120  1.00  0.00           O
ATOM   4108  O14 POPEa  78     109.298 115.033  65.700  1.00  0.00           O
ATOM   4109  O11 POPEa  78     111.579 114.983  64.690  1.00  0.00           O
ATOM   4110  O12 POPEa  78     110.939 116.833  66.270  1.00  0.00           O
ATOM   4111  C1  POPEa  78     111.318 115.483  63.380  1.00  0.00           C
ATOM   4114  C2  POPEa  78     112.099 114.643  62.340  1.00  0.00           C
ATOM   4116  O21 POPEa  78     111.619 114.783  60.980  1.00  0.00           O
ATOM   4117  C21 POPEa  78     112.019 115.913  60.360  1.00  0.00           C
ATOM   4118  O22 POPEa  78     112.309 116.963  60.900  1.00  0.00           O
ATOM   4119  C22 POPEa  78     112.078 115.623  58.840  1.00  0.00           C
ATOM   4122  C3  POPEa  78     111.959 113.153  62.790  1.00  0.00           C
ATOM   4125  O31 POPEa  78     112.068 112.203  61.710  1.00  0.00           O
ATOM   4126  C31 POPEa  78     113.318 111.863  61.380  1.00  0.00           C
ATOM   4127  O32 POPEa  78     114.318 112.193  61.980  1.00  0.00           O
ATOM   4128  C32 POPEa  78     113.279 110.943  60.160  1.00  0.00           C
ATOM   4131  C23 POPEa  78     112.979 116.553  58.010  1.00  0.00           C
ATOM   4134  C24 POPEa  78     113.349 115.973  56.630  1.00  0.00           C
ATOM   4137  C25 POPEa  78     112.438 116.353  55.440  1.00  0.00           C
ATOM   4140  C26 POPEa  78     111.278 115.373  55.160  1.00  0.00           C
ATOM   4143  C27 POPEa  78     110.509 115.723  53.870  1.00  0.00           C
ATOM   4146  C28 POPEa  78     109.659 114.563  53.310  1.00  0.00           C
ATOM   4149  C29 POPEa  78     108.238 114.903  52.960  1.00  0.00           C
ATOM   4151 0C21 POPEa  78     107.318 114.023  52.530  1.00  0.00           C
ATOM   4153 1C21 POPEa  78     107.528 112.553  52.260  1.00  0.00           C
ATOM   4156 2C21 POPEa  78     106.839 112.133  50.950  1.00  0.00           C
ATOM   4159 3C21 POPEa  78     107.499 112.714  49.690  1.00  0.00           C
ATOM   4162 4C21 POPEa  78     106.648 112.494  48.430  1.00  0.00           C
ATOM   4165 5C21 POPEa  78     107.449 112.634  47.140  1.00  0.00           C
ATOM   4168 6C21 POPEa  78     106.558 112.543  45.900  1.00  0.00           C
ATOM   4171 7C21 POPEa  78     107.338 112.263  44.610  1.00  0.00           C
ATOM   4174 8C21 POPEa  78     106.468 112.253  43.360  1.00  0.00           C
ATOM   4178  C33 POPEa  78     114.058 111.453  58.930  1.00  0.00           C
ATOM   4181  C34 POPEa  78     114.529 110.284  58.050  1.00  0.00           C
ATOM   4184  C35 POPEa  78     114.689 110.643  56.570  1.00  0.00           C
ATOM   4187  C36 POPEa  78     115.688 109.733  55.850  1.00  0.00           C
ATOM   4190  C37 POPEa  78     115.869 110.093  54.360  1.00  0.00           C
ATOM   4193  C38 POPEa  78     117.058 109.393  53.700  1.00  0.00           C
ATOM   4196  C39 POPEa  78     116.689 108.163  52.860  1.00  0.00           C
ATOM   4199 0C31 POPEa  78     115.869 108.523  51.610  1.00  0.00           C
ATOM   4202 1C31 POPEa  78     115.869 107.393  50.570  1.00  0.00           C
ATOM   4205 2C31 POPEa  78     115.098 107.763  49.300  1.00  0.00           C
ATOM   4208 3C31 POPEa  78     115.318 106.763  48.140  1.00  0.00           C
ATOM   4211 4C31 POPEa  78     114.829 105.333  48.440  1.00  0.00           C
ATOM   4214 5C31 POPEa  78     114.869 104.413  47.210  1.00  0.00           C
ATOM   4217 6C31 POPEa  78     114.038 103.143  47.350  1.00  0.00           C
ATOM   4221  NH3 POPEb  79      42.368 120.513  62.530  1.00  0.00           N
ATOM   4225  C12 POPEb  79      41.549 121.133  61.440  1.00  0.00           C
ATOM   4228  C11 POPEb  79      41.818 122.633  61.400  1.00  0.00           C
ATOM   4231  P   POPEb  79      41.318 124.653  59.870  1.00  0.00           P
ATOM   4232  O13 POPEb  79      40.829 124.873  58.500  1.00  0.00           O
ATOM   4233  O14 POPEb  79      40.689 125.420  60.960  1.00  0.00           O
ATOM   4234  O11 POPEb  79      42.869 125.013  59.880  1.00  0.00           O
ATOM   4235  O12 POPEb  79      41.248 123.133  60.200  1.00  0.00           O
ATOM   4236  C1  POPEb  79      43.248 125.880  58.810  1.00  0.00           C
ATOM   4239  C2  POPEb  79      44.698 126.370  58.980  1.00  0.00           C
ATOM   4241  O21 POPEb  79      45.318 126.540  57.700  1.00  0.00           O
ATOM   4242  C21 POPEb  79      44.868 127.470  56.900  1.00  0.00           C
ATOM   4243  O22 POPEb  79      43.909 128.201  57.070  1.00  0.00           O
ATOM   4244  C22 POPEb  79      45.918 127.580  55.790  1.00  0.00           C
ATOM   4247  C3  POPEb  79      45.619 125.450  59.830  1.00  0.00           C
ATOM   4250  O31 POPEb  79      46.928 126.040  59.880  1.00  0.00           O
ATOM   4251  C31 POPEb  79      47.828 125.560  59.040  1.00  0.00           C
ATOM   4252  O32 POPEb  79      47.869 124.453  58.550  1.00  0.00           O
ATOM   4253  C32 POPEb  79      48.709 126.740  58.630  1.00  0.00           C
ATOM   4256  C23 POPEb  79      45.468 128.320  54.520  1.00  0.00           C
ATOM   4259  C24 POPEb  79      46.689 128.650  53.650  1.00  0.00           C
ATOM   4262  C25 POPEb  79      46.488 128.390  52.160  1.00  0.00           C
ATOM   4265  C26 POPEb  79      47.248 129.400  51.290  1.00  0.00           C
ATOM   4268  C27 POPEb  79      47.079 129.120  49.790  1.00  0.00           C
ATOM   4271  C28 POPEb  79      47.669 130.240  48.920  1.00  0.00           C
ATOM   4274  C29 POPEb  79      47.198 130.130  47.490  1.00  0.00           C
ATOM   4276 0C21 POPEb  79      47.478 131.000  46.500  1.00  0.00           C
ATOM   4278 1C21 POPEb  79      48.348 132.230  46.600  1.00  0.00           C
ATOM   4281 2C21 POPEb  79      49.729 131.940  46.000  1.00  0.00           C
ATOM   4284 3C21 POPEb  79      50.568 133.201  45.710  1.00  0.00           C
ATOM   4287 4C21 POPEb  79      52.088 132.921  45.640  1.00  0.00           C
ATOM   4290 5C21 POPEb  79      52.508 131.680  44.830  1.00  0.00           C
ATOM   4293 6C21 POPEb  79      52.628 131.910  43.310  1.00  0.00           C
ATOM   4296 7C21 POPEb  79      52.799 130.580  42.550  1.00  0.00           C
ATOM   4299 8C21 POPEb  79      53.238 130.701  41.090  1.00  0.00           C
ATOM   4303  C33 POPEb  79      50.099 126.340  58.100  1.00  0.00           C
ATOM   4306  C34 POPEb  79      50.858 127.600  57.690  1.00  0.00           C
ATOM   4309  C35 POPEb  79      52.218 127.330  57.060  1.00  0.00           C
ATOM   4312  C36 POPEb  79      52.159 126.920  55.570  1.00  0.00           C
ATOM   4315  C37 POPEb  79      53.558 126.610  55.020  1.00  0.00           C
ATOM   4318  C38 POPEb  79      53.718 126.800  53.510  1.00  0.00           C
ATOM   4321  C39 POPEb  79      52.968 125.800  52.620  1.00  0.00           C
ATOM   4324 0C31 POPEb  79      53.018 126.310  51.180  1.00  0.00           C
ATOM   4327 1C31 POPEb  79      52.218 125.530  50.130  1.00  0.00           C
ATOM   4330 2C31 POPEb  79      51.878 126.500  48.990  1.00  0.00           C
ATOM   4333 3C31 POPEb  79      51.608 125.880  47.620  1.00  0.00           C
ATOM   4336 4C31 POPEb  79      51.339 127.030  46.620  1.00  0.00           C
ATOM   4339 5C31 POPEb  79      51.458 126.630  45.150  1.00  0.00           C
ATOM   4342 6C31 POPEb  79      51.349 127.860  44.250  1.00  0.00           C
ATOM   4346  NH3 POPEc  80      88.648  69.454  23.820  1.00  0.00           N
ATOM   4350  C12 POPEc  80      87.348  70.233  23.670  1.00  0.00           C
ATOM   4353  C11 POPEc  80      87.458  71.503  22.800  1.00  0.00           C
ATOM   4356  P   POPEc  80      85.799  73.613  23.000  1.00  0.00           P
ATOM   4357  O13 POPEc  80      86.658  74.493  22.160  1.00  0.00           O
ATOM   4358  O14 POPEc  80      84.339  73.733  22.920  1.00  0.00           O
ATOM   4359  O11 POPEc  80      86.208  73.763  24.510  1.00  0.00           O
ATOM   4360  O12 POPEc  80      86.169  72.103  22.660  1.00  0.00           O
ATOM   4361  C1  POPEc  80      85.408  73.063  25.470  1.00  0.00           C
ATOM   4364  C2  POPEc  80      86.138  73.003  26.840  1.00  0.00           C
ATOM   4366  O21 POPEc  80      85.718  74.073  27.710  1.00  0.00           O
ATOM   4367  C21 POPEc  80      84.468  73.953  28.170  1.00  0.00           C
ATOM   4368  O22 POPEc  80      83.638  73.143  27.790  1.00  0.00           O
ATOM   4369  C22 POPEc  80      84.288  74.873  29.370  1.00  0.00           C
ATOM   4372  C3  POPEc  80      87.689  72.993  26.660  1.00  0.00           C
ATOM   4375  O31 POPEc  80      88.428  73.263  27.860  1.00  0.00           O
ATOM   4376  C31 POPEc  80      88.269  72.393  28.850  1.00  0.00           C
ATOM   4377  O32 POPEc  80      87.818  71.273  28.760  1.00  0.00           O
ATOM   4378  C32 POPEc  80      88.708  73.093  30.130  1.00  0.00           C
ATOM   4381  C23 POPEc  80      82.888  74.643  29.980  1.00  0.00           C
ATOM   4384  C24 POPEc  80      82.659  75.384  31.300  1.00  0.00           C
ATOM   4387  C25 POPEc  80      81.299  75.043  31.920  1.00  0.00           C
ATOM   4390  C26 POPEc  80      80.969  75.893  33.150  1.00  0.00           C
ATOM   4393  C27 POPEc  80      79.508  75.733  33.580  1.00  0.00           C
ATOM   4396  C28 POPEc  80      79.148  76.523  34.850  1.00  0.00           C
ATOM   4399  C29 POPEc  80      77.678  76.373  35.140  1.00  0.00           C
ATOM   4401 0C21 POPEc  80      77.059  76.623  36.300  1.00  0.00           C
ATOM   4403 1C21 POPEc  80      77.648  77.173  37.580  1.00  0.00           C
ATOM   4406 2C21 POPEc  80      77.388  76.273  38.810  1.00  0.00           C
ATOM   4409 3C21 POPEc  80      78.479  75.213  39.030  1.00  0.00           C
ATOM   4412 4C21 POPEc  80      78.368  74.523  40.400  1.00  0.00           C
ATOM   4415 5C21 POPEc  80      79.639  73.703  40.710  1.00  0.00           C
ATOM   4418 6C21 POPEc  80      79.648  73.013  42.080  1.00  0.00           C
ATOM   4421 7C21 POPEc  80      80.979  72.273  42.320  1.00  0.00           C
ATOM   4424 8C21 POPEc  80      81.059  71.553  43.670  1.00  0.00           C
ATOM   4428  C33 POPEc  80      88.168  72.433  31.410  1.00  0.00           C
ATOM   4431  C34 POPEc  80      88.249  73.413  32.580  1.00  0.00           C
ATOM   4434  C35 POPEc  80      89.129  72.943  33.750  1.00  0.00           C
ATOM   4437  C36 POPEc  80      88.458  71.853  34.600  1.00  0.00           C
ATOM   4440  C37 POPEc  80      88.918  71.903  36.070  1.00  0.00           C
ATOM   4443  C38 POPEc  80      88.369  70.763  36.950  1.00  0.00           C
ATOM   4446  C39 POPEc  80      86.839  70.673  37.000  1.00  0.00           C
ATOM   4449 0C31 POPEc  80      86.339  69.293  37.450  1.00  0.00           C
ATOM   4452 1C31 POPEc  80      84.848  69.093  37.100  1.00  0.00           C
ATOM   4455 2C31 POPEc  80      84.189  68.003  37.950  1.00  0.00           C
ATOM   4458 3C31 POPEc  80      83.738  68.543  39.320  1.00  0.00           C
ATOM   4461 4C31 POPEc  80      83.009  67.494  40.160  1.00  0.00           C
ATOM   4464 5C31 POPEc  80      82.128  68.103  41.250  1.00  0.00           C
ATOM   4467 6C31 POPEc  80      81.498  67.053  42.160  1.00  0.00           C
ATOM   4471  NH3 POPEd  81      58.348  71.533  21.910  1.00  0.00           N
ATOM   4475  C12 POPEd  81      57.519  71.353  20.680  1.00  0.00           C
ATOM   4478  C11 POPEd  81      57.128  69.883  20.520  1.00  0.00           C
ATOM   4481  P   POPEd  81      56.258  68.443  18.520  1.00  0.00           P
ATOM   4482  O13 POPEd  81      54.998  68.353  17.750  1.00  0.00           O
ATOM   4483  O14 POPEd  81      57.508  68.423  17.730  1.00  0.00           O
ATOM   4484  O11 POPEd  81      56.248  67.283  19.600  1.00  0.00           O
ATOM   4485  O12 POPEd  81      56.248  69.753  19.400  1.00  0.00           O
ATOM   4486  C1  POPEd  81      55.118  67.223  20.480  1.00  0.00           C
ATOM   4489  C2  POPEd  81      55.419  66.313  21.690  1.00  0.00           C
ATOM   4491  O21 POPEd  81      54.378  66.413  22.670  1.00  0.00           O
ATOM   4492  C21 POPEd  81      54.229  67.523  23.360  1.00  0.00           C
ATOM   4493  O22 POPEd  81      54.918  68.523  23.280  1.00  0.00           O
ATOM   4494  C22 POPEd  81      53.038  67.373  24.310  1.00  0.00           C
ATOM   4497  C3  POPEd  81      56.848  66.513  22.280  1.00  0.00           C
ATOM   4500  O31 POPEd  81      56.968  65.723  23.480  1.00  0.00           O
ATOM   4501  C31 POPEd  81      57.529  66.313  24.520  1.00  0.00           C
ATOM   4502  O32 POPEd  81      58.108  67.383  24.520  1.00  0.00           O
ATOM   4503  C32 POPEd  81      57.268  65.503  25.790  1.00  0.00           C
ATOM   4506  C23 POPEd  81      52.979  68.503  25.370  1.00  0.00           C
ATOM   4509  C24 POPEd  81      51.759  68.373  26.300  1.00  0.00           C
ATOM   4512  C25 POPEd  81      50.918  69.663  26.400  1.00  0.00           C
ATOM   4515  C26 POPEd  81      51.648  70.813  27.120  1.00  0.00           C
ATOM   4518  C27 POPEd  81      51.648  72.153  26.360  1.00  0.00           C
ATOM   4521  C28 POPEd  81      50.378  73.003  26.550  1.00  0.00           C
ATOM   4524  C29 POPEd  81      49.369  72.923  25.440  1.00  0.00           C
ATOM   4526 0C21 POPEd  81      48.128  73.453  25.500  1.00  0.00           C
ATOM   4528 1C21 POPEd  81      47.548  74.123  26.710  1.00  0.00           C
ATOM   4531 2C21 POPEd  81      47.858  75.613  26.910  1.00  0.00           C
ATOM   4534 3C21 POPEd  81      47.558  76.033  28.360  1.00  0.00           C
ATOM   4537 4C21 POPEd  81      47.919  77.503  28.620  1.00  0.00           C
ATOM   4540 5C21 POPEd  81      48.049  77.883  30.100  1.00  0.00           C
ATOM   4543 6C21 POPEd  81      48.208  79.403  30.330  1.00  0.00           C
ATOM   4546 7C21 POPEd  81      48.448  79.723  31.820  1.00  0.00           C
ATOM   4549 8C21 POPEd  81      48.549  81.213  32.140  1.00  0.00           C
ATOM   4553  C33 POPEd  81      56.128  66.153  26.610  1.00  0.00           C
ATOM   4556  C34 POPEd  81      56.128  65.763  28.100  1.00  0.00           C
ATOM   4559  C35 POPEd  81      54.918  66.384  28.810  1.00  0.00           C
ATOM   4562  C36 POPEd  81      54.968  66.303  30.340  1.00  0.00           C
ATOM   4565  C37 POPEd  81      53.678  66.884  30.940  1.00  0.00           C
ATOM   4568  C38 POPEd  81      53.688  67.083  32.470  1.00  0.00           C
ATOM   4571  C39 POPEd  81      53.588  65.793  33.280  1.00  0.00           C
ATOM   4574 0C31 POPEd  81      53.439  66.083  34.780  1.00  0.00           C
ATOM   4577 1C31 POPEd  81      53.278  64.813  35.610  1.00  0.00           C
ATOM   4580 2C31 POPEd  81      52.718  65.063  37.030  1.00  0.00           C
ATOM   4583 3C31 POPEd  81      53.658  65.863  37.940  1.00  0.00           C
ATOM   4586 4C31 POPEd  81      53.018  66.163  39.300  1.00  0.00           C
ATOM   4589 5C31 POPEd  81      53.878  67.083  40.180  1.00  0.00           C
ATOM   4592 6C31 POPEd  81      53.198  67.543  41.470  1.00  0.00           C
ATOM   4596  NH3 POPEe  82     102.078 102.494  18.340  1.00  0.00           N
ATOM   4600  C12 POPEe  82     102.619 101.233  18.960  1.00  0.00           C
ATOM   4603  C11 POPEe  82     102.279 101.193  20.460  1.00  0.00           C
ATOM   4606  P   POPEe  82     102.288  99.613  22.520  1.00  0.00           P
ATOM   4607  O13 POPEe  82     101.348 100.603  23.070  1.00  0.00           O
ATOM   4608  O14 POPEe  82     101.888  98.184  22.550  1.00  0.00           O
ATOM   4609  O11 POPEe  82     103.638  99.763  23.340  1.00  0.00           O
ATOM   4610  O12 POPEe  82     102.699  99.943  21.020  1.00  0.00           O
ATOM   4611  C1  POPEe  82     104.038  98.783  24.300  1.00  0.00           C
ATOM   4614  C2  POPEe  82     103.498  99.053  25.730  1.00  0.00           C
ATOM   4616  O21 POPEe  82     104.189  98.173  26.640  1.00  0.00           O
ATOM   4617  C21 POPEe  82     105.119  98.713  27.400  1.00  0.00           C
ATOM   4618  O22 POPEe  82     105.439  99.893  27.400  1.00  0.00           O
ATOM   4619  C22 POPEe  82     105.788  97.593  28.220  1.00  0.00           C
ATOM   4622  C3  POPEe  82     101.959  98.833  25.900  1.00  0.00           C
ATOM   4625  O31 POPEe  82     101.518  99.363  27.160  1.00  0.00           O
ATOM   4626  C31 POPEe  82     101.458  98.513  28.170  1.00  0.00           C
ATOM   4627  O32 POPEe  82     101.638  97.314  28.130  1.00  0.00           O
ATOM   4628  C32 POPEe  82     101.208  99.314  29.450  1.00  0.00           C
ATOM   4631  C23 POPEe  82     106.629  98.053  29.440  1.00  0.00           C
ATOM   4634  C24 POPEe  82     107.208  96.863  30.210  1.00  0.00           C
ATOM   4637  C25 POPEe  82     108.509  97.123  30.990  1.00  0.00           C
ATOM   4640  C26 POPEe  82     108.349  97.753  32.380  1.00  0.00           C
ATOM   4643  C27 POPEe  82     109.568  97.463  33.270  1.00  0.00           C
ATOM   4646  C28 POPEe  82     109.578  98.263  34.590  1.00  0.00           C
ATOM   4649  C29 POPEe  82     110.668  97.773  35.510  1.00  0.00           C
ATOM   4651 0C21 POPEe  82     110.509  96.923  36.550  1.00  0.00           C
ATOM   4653 1C21 POPEe  82     109.199  96.303  36.970  1.00  0.00           C
ATOM   4656 2C21 POPEe  82     109.288  94.873  37.530  1.00  0.00           C
ATOM   4659 3C21 POPEe  82     109.838  93.843  36.540  1.00  0.00           C
ATOM   4662 4C21 POPEe  82     109.269  92.433  36.750  1.00  0.00           C
ATOM   4665 5C21 POPEe  82     109.919  91.413  35.800  1.00  0.00           C
ATOM   4668 6C21 POPEe  82     109.079  90.163  35.520  1.00  0.00           C
ATOM   4671 7C21 POPEe  82     109.698  89.323  34.400  1.00  0.00           C
ATOM   4674 8C21 POPEe  82     108.918  88.073  34.010  1.00  0.00           C
ATOM   4678  C33 POPEe  82     102.519  99.623  30.190  1.00  0.00           C
ATOM   4681  C34 POPEe  82     102.359 100.753  31.210  1.00  0.00           C
ATOM   4684  C35 POPEe  82     103.669 101.073  31.950  1.00  0.00           C
ATOM   4687  C36 POPEe  82     103.828 100.383  33.310  1.00  0.00           C
ATOM   4690  C37 POPEe  82     105.308 100.214  33.670  1.00  0.00           C
ATOM   4693  C38 POPEe  82     105.608 100.333  35.170  1.00  0.00           C
ATOM   4696  C39 POPEe  82     104.689  99.503  36.090  1.00  0.00           C
ATOM   4699 0C31 POPEe  82     103.619 100.354  36.800  1.00  0.00           C
ATOM   4702 1C31 POPEe  82     103.669 100.223  38.340  1.00  0.00           C
ATOM   4705 2C31 POPEe  82     103.218 101.483  39.110  1.00  0.00           C
ATOM   4708 3C31 POPEe  82     104.108 102.693  38.820  1.00  0.00           C
ATOM   4711 4C31 POPEe  82     103.949 103.853  39.810  1.00  0.00           C
ATOM   4714 5C31 POPEe  82     104.779 105.073  39.380  1.00  0.00           C
ATOM   4717 6C31 POPEe  82     104.599 106.293  40.290  1.00  0.00           C
ATOM   4721  NH3 POPEf  83     120.159 112.843  19.730  1.00  0.00           N
ATOM   4725  C12 POPEf  83     119.038 113.793  20.050  1.00  0.00           C
ATOM   4728  C11 POPEf  83     119.298 115.163  19.380  1.00  0.00           C
ATOM   4731  P   POPEf  83     116.848 116.013  19.660  1.00  0.00           P
ATOM   4732  O13 POPEf  83     116.488 115.144  18.530  1.00  0.00           O
ATOM   4733  O14 POPEf  83     116.228 117.373  19.740  1.00  0.00           O
ATOM   4734  O11 POPEf  83     116.468 115.263  21.000  1.00  0.00           O
ATOM   4735  O12 POPEf  83     118.398 116.193  19.780  1.00  0.00           O
ATOM   4736  C1  POPEf  83     116.238 115.983  22.210  1.00  0.00           C
ATOM   4739  C2  POPEf  83     117.538 116.563  22.830  1.00  0.00           C
ATOM   4741  O21 POPEf  83     117.888 115.893  24.050  1.00  0.00           O
ATOM   4742  C21 POPEf  83     117.108 116.104  25.100  1.00  0.00           C
ATOM   4743  O22 POPEf  83     115.969 116.543  25.070  1.00  0.00           O
ATOM   4744  C22 POPEf  83     117.949 115.843  26.350  1.00  0.00           C
ATOM   4747  C3  POPEf  83     117.509 118.113  23.000  1.00  0.00           C
ATOM   4750  O31 POPEf  83     118.658 118.564  23.730  1.00  0.00           O
ATOM   4751  C31 POPEf  83     118.469 119.443  24.720  1.00  0.00           C
ATOM   4752  O32 POPEf  83     117.398 119.933  25.030  1.00  0.00           O
ATOM   4753  C32 POPEf  83     119.799 119.583  25.470  1.00  0.00           C
ATOM   4756  C23 POPEf  83     117.239 116.134  27.700  1.00  0.00           C
ATOM   4759  C24 POPEf  83     118.138 116.954  28.640  1.00  0.00           C
ATOM   4762  C25 POPEf  83     118.269 116.384  30.050  1.00  0.00           C
ATOM   4765  C26 POPEf  83     117.139 116.753  31.010  1.00  0.00           C
ATOM   4768  C27 POPEf  83     117.678 117.303  32.330  1.00  0.00           C
ATOM   4771  C28 POPEf  83     116.579 117.603  33.370  1.00  0.00           C
ATOM   4774  C29 POPEf  83     116.199 116.384  34.170  1.00  0.00           C
ATOM   4776 0C21 POPEf  83     115.998 116.333  35.500  1.00  0.00           C
ATOM   4778 1C21 POPEf  83     116.088 117.483  36.470  1.00  0.00           C
ATOM   4781 2C21 POPEf  83     116.879 117.133  37.740  1.00  0.00           C
ATOM   4784 3C21 POPEf  83     117.019 118.343  38.680  1.00  0.00           C
ATOM   4787 4C21 POPEf  83     117.738 117.994  39.990  1.00  0.00           C
ATOM   4790 5C21 POPEf  83     117.049 118.593  41.220  1.00  0.00           C
ATOM   4793 6C21 POPEf  83     117.619 118.103  42.560  1.00  0.00           C
ATOM   4796 7C21 POPEf  83     116.829 118.653  43.760  1.00  0.00           C
ATOM   4799 8C21 POPEf  83     117.329 118.153  45.120  1.00  0.00           C
ATOM   4803  C33 POPEf  83     119.719 120.214  26.890  1.00  0.00           C
ATOM   4806  C34 POPEf  83     120.849 119.613  27.730  1.00  0.00           C
ATOM   4809  C35 POPEf  83     121.318 120.413  28.960  1.00  0.00           C
ATOM   4812  C36 POPEf  83     122.738 120.003  29.380  1.00  0.00           C
ATOM   4815  C37 POPEf  83     122.949 119.803  30.890  1.00  0.00           C
ATOM   4818  C38 POPEf  83     123.979 118.683  31.150  1.00  0.00           C
ATOM   4821  C39 POPEf  83     125.178 119.043  32.030  1.00  0.00           C
ATOM   4824 0C31 POPEf  83     125.009 118.803  33.530  1.00  0.00           C
ATOM   4827 1C31 POPEf  83     126.378 118.713  34.220  1.00  0.00           C
ATOM   4830 2C31 POPEf  83     126.299 118.413  35.720  1.00  0.00           C
ATOM   4833 3C31 POPEf  83     126.848 119.575  36.560  1.00  0.00           C
ATOM   4836 4C31 POPEf  83     126.729 119.323  38.070  1.00  0.00           C
ATOM   4839 5C31 POPEf  83     127.388 120.443  38.880  1.00  0.00           C
ATOM   4842 6C31 POPEf  83     127.189 120.323  40.390  1.00  0.00           C
ATOM   4846  NH3 POPEg  84      94.590  44.693  69.050  1.00  0.00           N
ATOM   4850  C12 POPEg  84      93.328  44.543  68.250  1.00  0.00           C
ATOM   4853  C11 POPEg  84      92.090  44.503  69.130  1.00  0.00           C
ATOM   4856  P   POPEg  84      89.978  45.613  68.040  1.00  0.00           P
ATOM   4857  O13 POPEg  84      88.828  45.493  68.960  1.00  0.00           O
ATOM   4858  O14 POPEg  84      90.799  46.853  68.120  1.00  0.00           O
ATOM   4859  O11 POPEg  84      89.519  45.403  66.530  1.00  0.00           O
ATOM   4860  O12 POPEg  84      90.939  44.384  68.290  1.00  0.00           O
ATOM   4861  C1  POPEg  84      90.358  45.833  65.460  1.00  0.00           C
ATOM   4864  C2  POPEg  84      91.389  44.753  64.970  1.00  0.00           C
ATOM   4866  O21 POPEg  84      92.008  45.243  63.760  1.00  0.00           O
ATOM   4867  C21 POPEg  84      92.818  46.273  63.980  1.00  0.00           C
ATOM   4868  O22 POPEg  84      93.238  46.633  65.060  1.00  0.00           O
ATOM   4869  C22 POPEg  84      92.919  47.183  62.750  1.00  0.00           C
ATOM   4872  C3  POPEg  84      90.700  43.383  64.720  1.00  0.00           C
ATOM   4875  O31 POPEg  84      91.608  42.353  64.270  1.00  0.00           O
ATOM   4876  C31 POPEg  84      91.629  42.033  62.970  1.00  0.00           C
ATOM   4877  O32 POPEg  84      92.648  42.073  62.290  1.00  0.00           O
ATOM   4878  C32 POPEg  84      90.308  41.473  62.430  1.00  0.00           C
ATOM   4881  C23 POPEg  84      94.018  46.863  61.710  1.00  0.00           C
ATOM   4884  C24 POPEg  84      94.259  48.083  60.820  1.00  0.00           C
ATOM   4887  C25 POPEg  84      94.619  47.763  59.360  1.00  0.00           C
ATOM   4890  C26 POPEg  84      94.218  48.933  58.460  1.00  0.00           C
ATOM   4893  C27 POPEg  84      95.159  49.163  57.260  1.00  0.00           C
ATOM   4896  C28 POPEg  84      94.508  50.053  56.190  1.00  0.00           C
ATOM   4899  C29 POPEg  84      93.518  49.263  55.380  1.00  0.00           C
ATOM   4901 0C21 POPEg  84      93.148  49.493  54.120  1.00  0.00           C
ATOM   4903 1C21 POPEg  84      93.619  50.643  53.250  1.00  0.00           C
ATOM   4906 2C21 POPEg  84      94.568  50.133  52.150  1.00  0.00           C
ATOM   4909 3C21 POPEg  84      93.898  49.323  51.030  1.00  0.00           C
ATOM   4912 4C21 POPEg  84      94.788  48.173  50.540  1.00  0.00           C
ATOM   4915 5C21 POPEg  84      94.590  47.833  49.060  1.00  0.00           C
ATOM   4918 6C21 POPEg  84      94.379  46.333  48.790  1.00  0.00           C
ATOM   4921 7C21 POPEg  84      94.438  45.973  47.300  1.00  0.00           C
ATOM   4924 8C21 POPEg  84      94.178  44.483  47.030  1.00  0.00           C
ATOM   4928  C33 POPEg  84      90.159  41.753  60.910  1.00  0.00           C
ATOM   4931  C34 POPEg  84      89.599  40.583  60.080  1.00  0.00           C
ATOM   4934  C35 POPEg  84      89.590  40.893  58.580  1.00  0.00           C
ATOM   4937  C36 POPEg  84      88.609  42.013  58.160  1.00  0.00           C
ATOM   4940  C37 POPEg  84      89.269  42.953  57.140  1.00  0.00           C
ATOM   4943  C38 POPEg  84      88.269  43.603  56.170  1.00  0.00           C
ATOM   4946  C39 POPEg  84      87.759  42.603  55.130  1.00  0.00           C
ATOM   4949 0C31 POPEg  84      87.219  43.283  53.870  1.00  0.00           C
ATOM   4952 1C31 POPEg  84      87.169  42.323  52.680  1.00  0.00           C
ATOM   4955 2C31 POPEg  84      86.169  42.753  51.610  1.00  0.00           C
ATOM   4958 3C31 POPEg  84      86.439  44.123  50.960  1.00  0.00           C
ATOM   4961 4C31 POPEg  84      85.268  44.513  50.060  1.00  0.00           C
ATOM   4964 5C31 POPEg  84      85.519  45.763  49.220  1.00  0.00           C
ATOM   4967 6C31 POPEg  84      84.309  46.113  48.350  1.00  0.00           C
ATOM   4971  NH3 POPEh  85      38.488  31.173  64.300  1.00  0.00           N
ATOM   4975  C12 POPEh  85      38.698  29.683  64.480  1.00  0.00           C
ATOM   4978  C11 POPEh  85      40.159  29.353  64.900  1.00  0.00           C
ATOM   4981  P   POPEh  85      40.159  26.863  64.010  1.00  0.00           P
ATOM   4982  O13 POPEh  85      41.269  25.893  63.950  1.00  0.00           O
ATOM   4983  O14 POPEh  85      38.798  26.313  64.260  1.00  0.00           O
ATOM   4984  O11 POPEh  85      40.118  27.783  62.700  1.00  0.00           O
ATOM   4985  O12 POPEh  85      40.428  27.963  65.130  1.00  0.00           O
ATOM   4986  C1  POPEh  85      40.638  27.343  61.440  1.00  0.00           C
ATOM   4989  C2  POPEh  85      40.579  28.483  60.370  1.00  0.00           C
ATOM   4991  O21 POPEh  85      41.269  28.123  59.180  1.00  0.00           O
ATOM   4992  C21 POPEh  85      40.678  27.323  58.330  1.00  0.00           C
ATOM   4993  O22 POPEh  85      39.698  26.643  58.530  1.00  0.00           O
ATOM   4994  C22 POPEh  85      41.398  27.513  56.990  1.00  0.00           C
ATOM   4997  C3  POPEh  85      41.269  29.813  60.830  1.00  0.00           C
ATOM   5000  O31 POPEh  85      41.199  30.863  59.810  1.00  0.00           O
ATOM   5001  C31 POPEh  85      42.229  30.903  58.930  1.00  0.00           C
ATOM   5002  O32 POPEh  85      43.158  30.123  58.900  1.00  0.00           O
ATOM   5003  C32 POPEh  85      42.018  32.033  57.900  1.00  0.00           C
ATOM   5006  C23 POPEh  85      41.108  26.413  55.950  1.00  0.00           C
ATOM   5009  C24 POPEh  85      41.818  26.703  54.620  1.00  0.00           C
ATOM   5012  C25 POPEh  85      41.778  25.523  53.650  1.00  0.00           C
ATOM   5015  C26 POPEh  85      42.849  24.453  53.950  1.00  0.00           C
ATOM   5018  C27 POPEh  85      42.678  23.223  53.050  1.00  0.00           C
ATOM   5021  C28 POPEh  85      43.948  22.373  52.880  1.00  0.00           C
ATOM   5024  C29 POPEh  85      44.138  21.303  53.920  1.00  0.00           C
ATOM   5026 0C21 POPEh  85      43.528  20.103  53.920  1.00  0.00           C
ATOM   5028 1C21 POPEh  85      42.478  19.623  52.940  1.00  0.00           C
ATOM   5031 2C21 POPEh  85      43.079  18.933  51.700  1.00  0.00           C
ATOM   5034 3C21 POPEh  85      42.018  18.243  50.830  1.00  0.00           C
ATOM   5037 4C21 POPEh  85      42.519  18.033  49.400  1.00  0.00           C
ATOM   5040 5C21 POPEh  85      41.669  17.063  48.570  1.00  0.00           C
ATOM   5043 6C21 POPEh  85      41.988  17.183  47.080  1.00  0.00           C
ATOM   5046 7C21 POPEh  85      41.419  16.053  46.220  1.00  0.00           C
ATOM   5049 8C21 POPEh  85      41.669  16.283  44.720  1.00  0.00           C
ATOM   5053  C33 POPEh  85      42.808  31.793  56.570  1.00  0.00           C
ATOM   5056  C34 POPEh  85      42.958  33.023  55.650  1.00  0.00           C
ATOM   5059  C35 POPEh  85      42.688  32.763  54.150  1.00  0.00           C
ATOM   5062  C36 POPEh  85      43.919  32.633  53.210  1.00  0.00           C
ATOM   5065  C37 POPEh  85      44.029  33.823  52.230  1.00  0.00           C
ATOM   5068  C38 POPEh  85      44.898  33.633  50.980  1.00  0.00           C
ATOM   5071  C39 POPEh  85      44.718  34.833  50.020  1.00  0.00           C
ATOM   5074 0C31 POPEh  85      45.408  34.693  48.660  1.00  0.00           C
ATOM   5077 1C31 POPEh  85      45.029  35.823  47.690  1.00  0.00           C
ATOM   5080 2C31 POPEh  85      45.759  35.763  46.340  1.00  0.00           C
ATOM   5083 3C31 POPEh  85      44.829  35.773  45.110  1.00  0.00           C
ATOM   5086 4C31 POPEh  85      44.008  34.493  44.970  1.00  0.00           C
ATOM   5089 5C31 POPEh  85      43.168  34.443  43.690  1.00  0.00           C
ATOM   5092 6C31 POPEh  85      42.348  33.153  43.560  1.00  0.00           C
ATOM   5096  NH3 POPEi  86      48.968  13.823  22.440  1.00  0.00           N
ATOM   5100  C12 POPEi  86      47.648  13.633  21.730  1.00  0.00           C
ATOM   5103  C11 POPEi  86      47.488  12.153  21.380  1.00  0.00           C
ATOM   5106  P   POPEi  86      45.988  10.393  20.300  1.00  0.00           P
ATOM   5107  O13 POPEi  86      45.398  10.213  18.960  1.00  0.00           O
ATOM   5108  O14 POPEi  86      47.128   9.523  20.690  1.00  0.00           O
ATOM   5109  O11 POPEi  86      44.838  10.153  21.370  1.00  0.00           O
ATOM   5110  O12 POPEi  86      46.328  11.923  20.590  1.00  0.00           O
ATOM   5111  C1  POPEi  86      45.169  10.123  22.770  1.00  0.00           C
ATOM   5114  C2  POPEi  86      44.008   9.543  23.640  1.00  0.00           C
ATOM   5116  O21 POPEi  86      43.839  10.423  24.790  1.00  0.00           O
ATOM   5117  C21 POPEi  86      43.668   9.993  26.030  1.00  0.00           C
ATOM   5118  O22 POPEi  86      43.678   8.843  26.430  1.00  0.00           O
ATOM   5119  C22 POPEi  86      43.448  11.153  27.010  1.00  0.00           C
ATOM   5122  C3  POPEi  86      44.108   8.003  23.880  1.00  0.00           C
ATOM   5125  O31 POPEi  86      42.808   7.503  24.260  1.00  0.00           O
ATOM   5126  C31 POPEi  86      42.878   6.363  24.930  1.00  0.00           C
ATOM   5127  O32 POPEi  86      43.849   5.613  24.930  1.00  0.00           O
ATOM   5128  C32 POPEi  86      41.619   6.133  25.780  1.00  0.00           C
ATOM   5131  C23 POPEi  86      42.908  10.613  28.350  1.00  0.00           C
ATOM   5134  C24 POPEi  86      42.599  11.633  29.460  1.00  0.00           C
ATOM   5137  C25 POPEi  86      42.058  10.973  30.750  1.00  0.00           C
ATOM   5140  C26 POPEi  86      40.528  10.943  30.900  1.00  0.00           C
ATOM   5143  C27 POPEi  86      40.029   9.963  31.990  1.00  0.00           C
ATOM   5146  C28 POPEi  86      38.648  10.283  32.600  1.00  0.00           C
ATOM   5149  C29 POPEi  86      38.778  11.123  33.850  1.00  0.00           C
ATOM   5151 0C21 POPEi  86      38.278  10.903  35.080  1.00  0.00           C
ATOM   5153 1C21 POPEi  86      37.369   9.783  35.530  1.00  0.00           C
ATOM   5156 2C21 POPEi  86      36.619  10.173  36.830  1.00  0.00           C
ATOM   5159 3C21 POPEi  86      37.518  10.193  38.090  1.00  0.00           C
ATOM   5162 4C21 POPEi  86      37.238  11.393  39.010  1.00  0.00           C
ATOM   5165 5C21 POPEi  86      38.138  11.463  40.250  1.00  0.00           C
ATOM   5168 6C21 POPEi  86      37.509  10.873  41.520  1.00  0.00           C
ATOM   5171 7C21 POPEi  86      38.418  11.023  42.760  1.00  0.00           C
ATOM   5174 8C21 POPEi  86      37.778  10.503  44.050  1.00  0.00           C
ATOM   5178  C33 POPEi  86      41.978   5.883  27.270  1.00  0.00           C
ATOM   5181  C34 POPEi  86      40.788   6.033  28.230  1.00  0.00           C
ATOM   5184  C35 POPEi  86      41.128   6.783  29.520  1.00  0.00           C
ATOM   5187  C36 POPEi  86      41.829   5.923  30.570  1.00  0.00           C
ATOM   5190  C37 POPEi  86      41.729   6.543  31.970  1.00  0.00           C
ATOM   5193  C38 POPEi  86      42.508   5.743  33.030  1.00  0.00           C
ATOM   5196  C39 POPEi  86      42.459   6.363  34.430  1.00  0.00           C
ATOM   5199 0C31 POPEi  86      41.158   6.103  35.200  1.00  0.00           C
ATOM   5202 1C31 POPEi  86      41.349   6.393  36.700  1.00  0.00           C
ATOM   5205 2C31 POPEi  86      40.058   6.653  37.490  1.00  0.00           C
ATOM   5208 3C31 POPEi  86      39.259   5.403  37.860  1.00  0.00           C
ATOM   5211 4C31 POPEi  86      38.588   5.573  39.230  1.00  0.00           C
ATOM   5214 5C31 POPEi  86      37.638   4.443  39.620  1.00  0.00           C
ATOM   5217 6C31 POPEi  86      37.018   4.633  41.010  1.00  0.00           C
ATOM   5221  NH3 POPEj  87      20.948 106.403  23.430  1.00  0.00           N
ATOM   5225  C12 POPEj  87      21.668 106.794  22.160  1.00  0.00           C
ATOM   5228  C11 POPEj  87      23.189 106.693  22.340  1.00  0.00           C
ATOM   5231  P   POPEj  87      25.358 106.493  20.910  1.00  0.00           P
ATOM   5232  O13 POPEj  87      25.268 105.053  20.610  1.00  0.00           O
ATOM   5233  O14 POPEj  87      26.078 107.343  19.950  1.00  0.00           O
ATOM   5234  O11 POPEj  87      25.978 106.783  22.310  1.00  0.00           O
ATOM   5235  O12 POPEj  87      23.878 107.053  21.130  1.00  0.00           O
ATOM   5236  C1  POPEj  87      26.588 105.913  23.240  1.00  0.00           C
ATOM   5239  C2  POPEj  87      27.358 106.853  24.190  1.00  0.00           C
ATOM   5241  O21 POPEj  87      28.218 106.193  25.140  1.00  0.00           O
ATOM   5242  C21 POPEj  87      27.628 105.544  26.130  1.00  0.00           C
ATOM   5243  O22 POPEj  87      26.458 105.214  26.190  1.00  0.00           O
ATOM   5244  C22 POPEj  87      28.668 105.284  27.230  1.00  0.00           C
ATOM   5247  C3  POPEj  87      26.419 107.913  24.840  1.00  0.00           C
ATOM   5250  O31 POPEj  87      27.178 109.023  25.350  1.00  0.00           O
ATOM   5251  C31 POPEj  87      27.528 108.973  26.610  1.00  0.00           C
ATOM   5252  O32 POPEj  87      27.068 108.253  27.480  1.00  0.00           O
ATOM   5253  C32 POPEj  87      28.698 109.913  26.820  1.00  0.00           C
ATOM   5256  C23 POPEj  87      28.058 104.434  28.360  1.00  0.00           C
ATOM   5259  C24 POPEj  87      29.098 103.744  29.250  1.00  0.00           C
ATOM   5262  C25 POPEj  87      29.698 104.603  30.370  1.00  0.00           C
ATOM   5265  C26 POPEj  87      28.968 104.463  31.710  1.00  0.00           C
ATOM   5268  C27 POPEj  87      29.928 104.363  32.910  1.00  0.00           C
ATOM   5271  C28 POPEj  87      29.198 104.163  34.260  1.00  0.00           C
ATOM   5274  C29 POPEj  87      29.828 103.103  35.140  1.00  0.00           C
ATOM   5276 0C21 POPEj  87      30.378 103.233  36.360  1.00  0.00           C
ATOM   5278 1C21 POPEj  87      30.558 104.473  37.200  1.00  0.00           C
ATOM   5281 2C21 POPEj  87      32.028 104.613  37.640  1.00  0.00           C
ATOM   5284 3C21 POPEj  87      32.248 105.593  38.810  1.00  0.00           C
ATOM   5287 4C21 POPEj  87      33.689 105.583  39.350  1.00  0.00           C
ATOM   5290 5C21 POPEj  87      34.738 105.913  38.280  1.00  0.00           C
ATOM   5293 6C21 POPEj  87      36.189 105.883  38.790  1.00  0.00           C
ATOM   5296 7C21 POPEj  87      37.178 106.193  37.670  1.00  0.00           C
ATOM   5299 8C21 POPEj  87      38.638 106.043  38.090  1.00  0.00           C
ATOM   5303  C33 POPEj  87      29.908 109.503  25.960  1.00  0.00           C
ATOM   5306  C34 POPEj  87      31.198 110.263  26.310  1.00  0.00           C
ATOM   5309  C35 POPEj  87      31.728 109.933  27.710  1.00  0.00           C
ATOM   5312  C36 POPEj  87      33.259 110.093  27.820  1.00  0.00           C
ATOM   5315  C37 POPEj  87      33.759 109.873  29.250  1.00  0.00           C
ATOM   5318  C38 POPEj  87      35.268 109.563  29.330  1.00  0.00           C
ATOM   5321  C39 POPEj  87      35.599 108.064  29.210  1.00  0.00           C
ATOM   5324 0C31 POPEj  87      37.028 107.753  29.680  1.00  0.00           C
ATOM   5327 1C31 POPEj  87      37.398 106.263  29.640  1.00  0.00           C
ATOM   5330 2C31 POPEj  87      38.268 105.783  30.820  1.00  0.00           C
ATOM   5333 3C31 POPEj  87      39.678 106.403  30.910  1.00  0.00           C
ATOM   5336 4C31 POPEj  87      39.788 107.553  31.920  1.00  0.00           C
ATOM   5339 5C31 POPEj  87      41.218 107.843  32.390  1.00  0.00           C
ATOM   5342 6C31 POPEj  87      41.269 108.803  33.590  1.00  0.00           C
ATOM   5346  NH3 POPEk  88      33.338   6.613  68.930  1.00  0.00           N
ATOM   5350  C12 POPEk  88      32.548   5.333  69.100  1.00  0.00           C
ATOM   5353  C11 POPEk  88      31.528   5.183  67.960  1.00  0.00           C
ATOM   5356  P   POPEk  88      30.648   3.233  66.450  1.00  0.00           P
ATOM   5357  O13 POPEk  88      31.448   3.923  65.420  1.00  0.00           O
ATOM   5358  O14 POPEk  88      30.748   1.773  66.560  1.00  0.00           O
ATOM   5359  O11 POPEk  88      29.118   3.573  66.140  1.00  0.00           O
ATOM   5360  O12 POPEk  88      30.918   3.893  67.890  1.00  0.00           O
ATOM   5361  C1  POPEk  88      28.548   2.783  65.070  1.00  0.00           C
ATOM   5364  C2  POPEk  88      27.758   3.673  64.080  1.00  0.00           C
ATOM   5366  O21 POPEk  88      27.588   2.873  62.900  1.00  0.00           O
ATOM   5367  C21 POPEk  88      26.568   3.153  62.110  1.00  0.00           C
ATOM   5368  O22 POPEk  88      25.698   3.973  62.340  1.00  0.00           O
ATOM   5369  C22 POPEk  88      26.598   2.253  60.890  1.00  0.00           C
ATOM   5372  C3  POPEk  88      28.528   4.983  63.790  1.00  0.00           C
ATOM   5375  O31 POPEk  88      27.678   5.933  63.100  1.00  0.00           O
ATOM   5376  C31 POPEk  88      27.928   6.103  61.820  1.00  0.00           C
ATOM   5377  O32 POPEk  88      28.878   5.643  61.200  1.00  0.00           O
ATOM   5378  C32 POPEk  88      26.798   6.903  61.200  1.00  0.00           C
ATOM   5381  C23 POPEk  88      26.468   3.003  59.530  1.00  0.00           C
ATOM   5384  C24 POPEk  88      26.128   2.003  58.420  1.00  0.00           C
ATOM   5387  C25 POPEk  88      26.658   2.343  57.020  1.00  0.00           C
ATOM   5390  C26 POPEk  88      26.968   1.043  56.260  1.00  0.00           C
ATOM   5393  C27 POPEk  88      27.168   1.213  54.750  1.00  0.00           C
ATOM   5396  C28 POPEk  88      27.388  -0.147  54.060  1.00  0.00           C
ATOM   5399  C29 POPEk  88      27.918   0.043  52.660  1.00  0.00           C
ATOM   5401 0C21 POPEk  88      27.358  -0.417  51.530  1.00  0.00           C
ATOM   5403 1C21 POPEk  88      26.128  -1.277  51.440  1.00  0.00           C
ATOM   5406 2C21 POPEk  88      26.249  -2.297  50.290  1.00  0.00           C
ATOM   5409 3C21 POPEk  88      26.088  -1.667  48.900  1.00  0.00           C
ATOM   5412 4C21 POPEk  88      27.079  -2.237  47.870  1.00  0.00           C
ATOM   5415 5C21 POPEk  88      26.538  -2.277  46.430  1.00  0.00           C
ATOM   5418 6C21 POPEk  88      26.378  -0.887  45.790  1.00  0.00           C
ATOM   5421 7C21 POPEk  88      25.759  -0.987  44.390  1.00  0.00           C
ATOM   5424 8C21 POPEk  88      25.638   0.363  43.670  1.00  0.00           C
ATOM   5428  C33 POPEk  88      27.118   7.333  59.760  1.00  0.00           C
ATOM   5431  C34 POPEk  88      25.848   7.863  59.100  1.00  0.00           C
ATOM   5434  C35 POPEk  88      26.008   8.173  57.610  1.00  0.00           C
ATOM   5437  C36 POPEk  88      26.878   9.393  57.310  1.00  0.00           C
ATOM   5440  C37 POPEk  88      26.878   9.693  55.800  1.00  0.00           C
ATOM   5443  C38 POPEk  88      27.628  10.973  55.450  1.00  0.00           C
ATOM   5446  C39 POPEk  88      27.778  11.203  53.930  1.00  0.00           C
ATOM   5449 0C31 POPEk  88      26.488  10.953  53.140  1.00  0.00           C
ATOM   5452 1C31 POPEk  88      26.548  11.383  51.670  1.00  0.00           C
ATOM   5455 2C31 POPEk  88      25.278  10.933  50.920  1.00  0.00           C
ATOM   5458 3C31 POPEk  88      24.948  11.683  49.630  1.00  0.00           C
ATOM   5461 4C31 POPEk  88      26.058  11.703  48.580  1.00  0.00           C
ATOM   5464 5C31 POPEk  88      25.588  12.373  47.280  1.00  0.00           C
ATOM   5467 6C31 POPEk  88      26.638  12.363  46.160  1.00  0.00           C
ATOM   5471  NH3 POPEl  89      53.769 112.793  18.710  1.00  0.00           N
ATOM   5475  C12 POPEl  89      52.508 112.103  19.160  1.00  0.00           C
ATOM   5478  C11 POPEl  89      51.318 112.563  18.310  1.00  0.00           C
ATOM   5481  P   POPEl  89      49.729 110.533  18.760  1.00  0.00           P
ATOM   5482  O13 POPEl  89      50.318 109.943  17.540  1.00  0.00           O
ATOM   5483  O14 POPEl  89      48.278 110.383  18.940  1.00  0.00           O
ATOM   5484  O11 POPEl  89      50.468 110.013  20.070  1.00  0.00           O
ATOM   5485  O12 POPEl  89      50.078 112.075  18.810  1.00  0.00           O
ATOM   5486  C1  POPEl  89      49.778 110.013  21.340  1.00  0.00           C
ATOM   5489  C2  POPEl  89      49.548 111.433  21.980  1.00  0.00           C
ATOM   5491  O21 POPEl  89      50.458 111.663  23.080  1.00  0.00           O
ATOM   5492  C21 POPEl  89      50.148 111.233  24.310  1.00  0.00           C
ATOM   5493  O22 POPEl  89      49.238 110.483  24.600  1.00  0.00           O
ATOM   5494  C22 POPEl  89      51.088 111.923  25.320  1.00  0.00           C
ATOM   5497  C3  POPEl  89      48.049 111.713  22.320  1.00  0.00           C
ATOM   5500  O31 POPEl  89      47.878 112.833  23.220  1.00  0.00           O
ATOM   5501  C31 POPEl  89      47.009 112.653  24.210  1.00  0.00           C
ATOM   5502  O32 POPEl  89      46.269 111.693  24.340  1.00  0.00           O
ATOM   5503  C32 POPEl  89      47.148 113.793  25.210  1.00  0.00           C
ATOM   5506  C23 POPEl  89      51.018 111.413  26.790  1.00  0.00           C
ATOM   5509  C24 POPEl  89      50.349 112.413  27.760  1.00  0.00           C
ATOM   5512  C25 POPEl  89      50.668 112.163  29.250  1.00  0.00           C
ATOM   5515  C26 POPEl  89      51.918 112.904  29.770  1.00  0.00           C
ATOM   5518  C27 POPEl  89      51.729 113.433  31.200  1.00  0.00           C
ATOM   5521  C28 POPEl  89      52.939 114.223  31.750  1.00  0.00           C
ATOM   5524  C29 POPEl  89      52.538 115.033  32.970  1.00  0.00           C
ATOM   5526 0C21 POPEl  89      53.119 115.063  34.180  1.00  0.00           C
ATOM   5528 1C21 POPEl  89      54.338 114.294  34.620  1.00  0.00           C
ATOM   5531 2C21 POPEl  89      54.509 114.253  36.150  1.00  0.00           C
ATOM   5534 3C21 POPEl  89      54.708 115.634  36.810  1.00  0.00           C
ATOM   5537 4C21 POPEl  89      54.889 115.544  38.340  1.00  0.00           C
ATOM   5540 5C21 POPEl  89      56.318 115.193  38.800  1.00  0.00           C
ATOM   5543 6C21 POPEl  89      56.968 116.343  39.590  1.00  0.00           C
ATOM   5546 7C21 POPEl  89      58.348 116.023  40.180  1.00  0.00           C
ATOM   5549 8C21 POPEl  89      58.888 117.113  41.100  1.00  0.00           C
ATOM   5553  C33 POPEl  89      46.669 113.363  26.620  1.00  0.00           C
ATOM   5556  C34 POPEl  89      46.759 114.513  27.630  1.00  0.00           C
ATOM   5559  C35 POPEl  89      46.178 114.174  29.010  1.00  0.00           C
ATOM   5562  C36 POPEl  89      47.159 113.493  29.980  1.00  0.00           C
ATOM   5565  C37 POPEl  89      46.778 113.704  31.460  1.00  0.00           C
ATOM   5568  C38 POPEl  89      47.968 113.593  32.430  1.00  0.00           C
ATOM   5571  C39 POPEl  89      47.628 114.023  33.860  1.00  0.00           C
ATOM   5574 0C31 POPEl  89      48.839 113.863  34.810  1.00  0.00           C
ATOM   5577 1C31 POPEl  89      48.688 114.623  36.140  1.00  0.00           C
ATOM   5580 2C31 POPEl  89      49.968 114.583  36.990  1.00  0.00           C
ATOM   5583 3C31 POPEl  89      50.178 113.273  37.780  1.00  0.00           C
ATOM   5586 4C31 POPEl  89      49.408 113.223  39.110  1.00  0.00           C
ATOM   5589 5C31 POPEl  89      49.788 112.023  39.980  1.00  0.00           C
ATOM   5592 6C31 POPEl  89      49.198 112.083  41.390  1.00  0.00           C
ATOM   5596  NH3 POPEm  90      53.549 101.604  66.090  1.00  0.00           N
ATOM   5600  C12 POPEm  90      55.029 101.913  66.210  1.00  0.00           C
ATOM   5603  C11 POPEm  90      55.538 102.793  65.060  1.00  0.00           C
ATOM   5606  P   POPEm  90      57.828 102.603  63.780  1.00  0.00           P
ATOM   5607  O13 POPEm  90      58.779 101.503  64.060  1.00  0.00           O
ATOM   5608  O14 POPEm  90      56.948 102.503  62.600  1.00  0.00           O
ATOM   5609  O11 POPEm  90      58.738 103.884  63.600  1.00  0.00           O
ATOM   5610  O12 POPEm  90      56.968 102.873  65.090  1.00  0.00           O
ATOM   5611  C1  POPEm  90      59.558 103.833  62.420  1.00  0.00           C
ATOM   5614  C2  POPEm  90      60.549 105.033  62.400  1.00  0.00           C
ATOM   5616  O21 POPEm  90      60.008 106.193  61.770  1.00  0.00           O
ATOM   5617  C21 POPEm  90      59.398 106.173  60.590  1.00  0.00           C
ATOM   5618  O22 POPEm  90      58.509 106.963  60.300  1.00  0.00           O
ATOM   5619  C22 POPEm  90      59.998 105.214  59.560  1.00  0.00           C
ATOM   5622  C3  POPEm  90      62.018 104.653  61.990  1.00  0.00           C
ATOM   5625  O31 POPEm  90      62.538 105.443  60.910  1.00  0.00           O
ATOM   5626  C31 POPEm  90      63.799 105.153  60.610  1.00  0.00           C
ATOM   5627  O32 POPEm  90      64.549 104.443  61.260  1.00  0.00           O
ATOM   5628  C32 POPEm  90      64.169 105.883  59.310  1.00  0.00           C
ATOM   5631  C23 POPEm  90      59.128 105.193  58.310  1.00  0.00           C
ATOM   5634  C24 POPEm  90      59.738 104.353  57.190  1.00  0.00           C
ATOM   5637  C25 POPEm  90      59.158 104.854  55.880  1.00  0.00           C
ATOM   5640  C26 POPEm  90      59.108 103.813  54.760  1.00  0.00           C
ATOM   5643  C27 POPEm  90      58.318 104.384  53.570  1.00  0.00           C
ATOM   5646  C28 POPEm  90      57.858 103.313  52.580  1.00  0.00           C
ATOM   5649  C29 POPEm  90      59.038 102.683  51.890  1.00  0.00           C
ATOM   5651 0C21 POPEm  90      59.128 101.394  51.550  1.00  0.00           C
ATOM   5653 1C21 POPEm  90      58.049 100.373  51.780  1.00  0.00           C
ATOM   5656 2C21 POPEm  90      56.738 100.593  50.990  1.00  0.00           C
ATOM   5659 3C21 POPEm  90      56.958 100.613  49.480  1.00  0.00           C
ATOM   5662 4C21 POPEm  90      55.668 100.494  48.650  1.00  0.00           C
ATOM   5665 5C21 POPEm  90      55.998 100.053  47.220  1.00  0.00           C
ATOM   5668 6C21 POPEm  90      54.778  99.693  46.370  1.00  0.00           C
ATOM   5671 7C21 POPEm  90      55.178  99.133  45.000  1.00  0.00           C
ATOM   5674 8C21 POPEm  90      53.979  98.653  44.170  1.00  0.00           C
ATOM   5678  C33 POPEm  90      65.509 105.404  58.710  1.00  0.00           C
ATOM   5681  C34 POPEm  90      65.388 104.083  57.940  1.00  0.00           C
ATOM   5684  C35 POPEm  90      65.049 104.233  56.450  1.00  0.00           C
ATOM   5687  C36 POPEm  90      63.799 103.443  56.060  1.00  0.00           C
ATOM   5690  C37 POPEm  90      63.818 102.883  54.630  1.00  0.00           C
ATOM   5693  C38 POPEm  90      62.519 102.133  54.300  1.00  0.00           C
ATOM   5696  C39 POPEm  90      62.659 100.783  53.600  1.00  0.00           C
ATOM   5699 0C31 POPEm  90      63.168 100.873  52.160  1.00  0.00           C
ATOM   5702 1C31 POPEm  90      63.268  99.493  51.480  1.00  0.00           C
ATOM   5705 2C31 POPEm  90      63.528  99.623  49.970  1.00  0.00           C
ATOM   5708 3C31 POPEm  90      62.259  99.873  49.150  1.00  0.00           C
ATOM   5711 4C31 POPEm  90      61.558  98.573  48.730  1.00  0.00           C
ATOM   5714 5C31 POPEm  90      60.078  98.803  48.400  1.00  0.00           C
ATOM   5717 6C31 POPEm  90      59.408  97.603  47.750  1.00  0.00           C
ATOM   5721  NH3 POPEn  91      54.358 132.260  20.700  1.00  0.00           N
ATOM   5725  C12 POPEn  91      53.168 131.850  21.550  1.00  0.00           C
ATOM   5728  C11 POPEn  91      52.888 130.330  21.490  1.00  0.00           C
ATOM   5731  P   POPEn  91      50.689 128.930  22.010  1.00  0.00           P
ATOM   5732  O13 POPEn  91      50.089 129.430  20.750  1.00  0.00           O
ATOM   5733  O14 POPEn  91      51.178 127.540  21.970  1.00  0.00           O
ATOM   5734  O11 POPEn  91      49.628 129.120  23.180  1.00  0.00           O
ATOM   5735  O12 POPEn  91      51.848 129.951  22.400  1.00  0.00           O
ATOM   5736  C1  POPEn  91      49.968 128.510  24.440  1.00  0.00           C
ATOM   5739  C2  POPEn  91      48.818 128.610  25.480  1.00  0.00           C
ATOM   5741  O21 POPEn  91      49.268 128.270  26.810  1.00  0.00           O
ATOM   5742  C21 POPEn  91      49.488 129.300  27.590  1.00  0.00           C
ATOM   5743  O22 POPEn  91      49.689 130.450  27.240  1.00  0.00           O
ATOM   5744  C22 POPEn  91      49.238 128.880  29.040  1.00  0.00           C
ATOM   5747  C3  POPEn  91      47.708 127.600  25.150  1.00  0.00           C
ATOM   5750  O31 POPEn  91      46.498 127.840  25.890  1.00  0.00           O
ATOM   5751  C31 POPEn  91      46.328 127.250  27.070  1.00  0.00           C
ATOM   5752  O32 POPEn  91      47.148 126.610  27.700  1.00  0.00           O
ATOM   5753  C32 POPEn  91      44.829 127.360  27.390  1.00  0.00           C
ATOM   5756  C23 POPEn  91      49.778 129.940  30.020  1.00  0.00           C
ATOM   5759  C24 POPEn  91      49.378 129.690  31.470  1.00  0.00           C
ATOM   5762  C25 POPEn  91      47.878 129.910  31.720  1.00  0.00           C
ATOM   5765  C26 POPEn  91      47.599 130.580  33.070  1.00  0.00           C
ATOM   5768  C27 POPEn  91      46.128 130.960  33.260  1.00  0.00           C
ATOM   5771  C28 POPEn  91      45.858 131.600  34.640  1.00  0.00           C
ATOM   5774  C29 POPEn  91      44.509 132.260  34.660  1.00  0.00           C
ATOM   5776 0C21 POPEn  91      43.498 132.060  35.530  1.00  0.00           C
ATOM   5778 1C21 POPEn  91      43.458 131.140  36.730  1.00  0.00           C
ATOM   5781 2C21 POPEn  91      43.639 131.960  38.020  1.00  0.00           C
ATOM   5784 3C21 POPEn  91      43.198 131.230  39.300  1.00  0.00           C
ATOM   5787 4C21 POPEn  91      43.278 132.160  40.510  1.00  0.00           C
ATOM   5790 5C21 POPEn  91      42.788 131.550  41.830  1.00  0.00           C
ATOM   5793 6C21 POPEn  91      43.718 130.490  42.430  1.00  0.00           C
ATOM   5796 7C21 POPEn  91      43.268 130.090  43.850  1.00  0.00           C
ATOM   5799 8C21 POPEn  91      44.218 129.110  44.530  1.00  0.00           C
ATOM   5803  C33 POPEn  91      44.458 127.690  28.860  1.00  0.00           C
ATOM   5806  C34 POPEn  91      42.928 127.620  29.040  1.00  0.00           C
ATOM   5809  C35 POPEn  91      42.338 128.250  30.320  1.00  0.00           C
ATOM   5812  C36 POPEn  91      42.088 127.290  31.500  1.00  0.00           C
ATOM   5815  C37 POPEn  91      40.598 127.190  31.850  1.00  0.00           C
ATOM   5818  C38 POPEn  91      40.248 126.130  32.900  1.00  0.00           C
ATOM   5821  C39 POPEn  91      40.678 126.470  34.330  1.00  0.00           C
ATOM   5824 0C31 POPEn  91      39.708 125.880  35.370  1.00  0.00           C
ATOM   5827 1C31 POPEn  91      40.308 125.820  36.780  1.00  0.00           C
ATOM   5830 2C31 POPEn  91      39.288 125.440  37.870  1.00  0.00           C
ATOM   5833 3C31 POPEn  91      38.508 124.143  37.610  1.00  0.00           C
ATOM   5836 4C31 POPEn  91      37.729 123.673  38.840  1.00  0.00           C
ATOM   5839 5C31 POPEn  91      36.408 122.993  38.480  1.00  0.00           C
ATOM   5842 6C31 POPEn  91      35.618 122.523  39.700  1.00  0.00           C
ATOM   5846  NH3 POPEo  92      75.108  21.523  23.830  1.00  0.00           N
ATOM   5850  C12 POPEo  92      74.029  22.493  23.390  1.00  0.00           C
ATOM   5853  C11 POPEo  92      74.329  23.093  22.000  1.00  0.00           C
ATOM   5856  P   POPEo  92      72.018  23.993  21.080  1.00  0.00           P
ATOM   5857  O13 POPEo  92      71.918  22.653  20.470  1.00  0.00           O
ATOM   5858  O14 POPEo  92      71.689  25.163  20.240  1.00  0.00           O
ATOM   5859  O11 POPEo  92      71.119  24.063  22.370  1.00  0.00           O
ATOM   5860  O12 POPEo  92      73.479  24.193  21.670  1.00  0.00           O
ATOM   5861  C1  POPEo  92      70.848  25.333  22.980  1.00  0.00           C
ATOM   5864  C2  POPEo  92      72.018  25.883  23.860  1.00  0.00           C
ATOM   5866  O21 POPEo  92      71.549  25.933  25.210  1.00  0.00           O
ATOM   5867  C21 POPEo  92      72.458  25.813  26.160  1.00  0.00           C
ATOM   5868  O22 POPEo  92      73.608  25.433  26.010  1.00  0.00           O
ATOM   5869  C22 POPEo  92      71.809  26.303  27.480  1.00  0.00           C
ATOM   5872  C3  POPEo  92      72.450  27.303  23.400  1.00  0.00           C
ATOM   5875  O31 POPEo  92      72.898  28.093  24.520  1.00  0.00           O
ATOM   5876  C31 POPEo  92      74.029  28.733  24.370  1.00  0.00           C
ATOM   5877  O32 POPEo  92      74.490  29.163  23.330  1.00  0.00           O
ATOM   5878  C32 POPEo  92      74.778  28.563  25.690  1.00  0.00           C
ATOM   5881  C23 POPEo  92      72.718  27.143  28.420  1.00  0.00           C
ATOM   5884  C24 POPEo  92      72.018  27.643  29.700  1.00  0.00           C
ATOM   5887  C25 POPEo  92      72.199  26.773  30.950  1.00  0.00           C
ATOM   5890  C26 POPEo  92      73.278  27.243  31.950  1.00  0.00           C
ATOM   5893  C27 POPEo  92      73.348  26.323  33.180  1.00  0.00           C
ATOM   5896  C28 POPEo  92      74.449  26.643  34.210  1.00  0.00           C
ATOM   5899  C29 POPEo  92      73.968  27.573  35.310  1.00  0.00           C
ATOM   5901 0C21 POPEo  92      73.928  27.333  36.640  1.00  0.00           C
ATOM   5903 1C21 POPEo  92      74.428  26.103  37.360  1.00  0.00           C
ATOM   5906 2C21 POPEo  92      75.318  26.413  38.590  1.00  0.00           C
ATOM   5909 3C21 POPEo  92      74.559  26.513  39.920  1.00  0.00           C
ATOM   5912 4C21 POPEo  92      75.509  26.663  41.120  1.00  0.00           C
ATOM   5915 5C21 POPEo  92      74.869  26.413  42.500  1.00  0.00           C
ATOM   5918 6C21 POPEo  92      74.518  27.703  43.260  1.00  0.00           C
ATOM   5921 7C21 POPEo  92      74.369  27.503  44.770  1.00  0.00           C
ATOM   5924 8C21 POPEo  92      74.329  28.833  45.530  1.00  0.00           C
ATOM   5928  C33 POPEo  92      75.020  29.823  26.550  1.00  0.00           C
ATOM   5931  C34 POPEo  92      76.108  29.423  27.550  1.00  0.00           C
ATOM   5934  C35 POPEo  92      76.549  30.433  28.600  1.00  0.00           C
ATOM   5937  C36 POPEo  92      75.568  30.643  29.760  1.00  0.00           C
ATOM   5940  C37 POPEo  92      76.168  31.673  30.730  1.00  0.00           C
ATOM   5943  C38 POPEo  92      75.768  31.493  32.200  1.00  0.00           C
ATOM   5946  C39 POPEo  92      76.348  30.213  32.820  1.00  0.00           C
ATOM   5949 0C31 POPEo  92      76.549  30.333  34.340  1.00  0.00           C
ATOM   5952 1C31 POPEo  92      77.549  29.303  34.870  1.00  0.00           C
ATOM   5955 2C31 POPEo  92      78.128  29.703  36.240  1.00  0.00           C
ATOM   5958 3C31 POPEo  92      79.418  28.963  36.630  1.00  0.00           C
ATOM   5961 4C31 POPEo  92      80.548  29.193  35.620  1.00  0.00           C
ATOM   5964 5C31 POPEo  92      81.928  28.713  36.100  1.00  0.00           C
ATOM   5967 6C31 POPEo  92      82.958  28.743  34.970  1.00  0.00           C
ATOM   5971  NH3 POPEp  93     124.919  71.053  24.190  1.00  0.00           N
ATOM   5975  C12 POPEp  93     123.538  70.503  24.430  1.00  0.00           C
ATOM   5978  C11 POPEp  93     123.038  70.843  25.840  1.00  0.00           C
ATOM   5981  P   POPEp  93     120.979  70.563  27.410  1.00  0.00           P
ATOM   5982  O13 POPEp  93     119.549  70.283  27.190  1.00  0.00           O
ATOM   5983  O14 POPEp  93     121.648  69.903  28.550  1.00  0.00           O
ATOM   5984  O11 POPEp  93     121.148  72.113  27.540  1.00  0.00           O
ATOM   5985  O12 POPEp  93     121.739  70.293  26.040  1.00  0.00           O
ATOM   5986  C1  POPEp  93     122.189  72.643  28.360  1.00  0.00           C
ATOM   5989  C2  POPEp  93     121.549  73.683  29.300  1.00  0.00           C
ATOM   5991  O21 POPEp  93     122.559  74.443  29.970  1.00  0.00           O
ATOM   5992  C21 POPEp  93     123.340  75.203  29.240  1.00  0.00           C
ATOM   5993  O22 POPEp  93     123.489  75.174  28.030  1.00  0.00           O
ATOM   5994  C22 POPEp  93     123.968  76.223  30.170  1.00  0.00           C
ATOM   5997  C3  POPEp  93     120.629  72.923  30.310  1.00  0.00           C
ATOM   6000  O31 POPEp  93     119.919  73.733  31.280  1.00  0.00           O
ATOM   6001  C31 POPEp  93     120.548  73.884  32.430  1.00  0.00           C
ATOM   6002  O32 POPEp  93     121.739  73.783  32.630  1.00  0.00           O
ATOM   6003  C32 POPEp  93     119.499  73.983  33.550  1.00  0.00           C
ATOM   6006  C23 POPEp  93     123.858  77.644  29.570  1.00  0.00           C
ATOM   6009  C24 POPEp  93     124.018  78.723  30.640  1.00  0.00           C
ATOM   6012  C25 POPEp  93     122.779  78.863  31.540  1.00  0.00           C
ATOM   6015  C26 POPEp  93     121.739  79.814  30.940  1.00  0.00           C
ATOM   6018  C27 POPEp  93     120.668  80.263  31.940  1.00  0.00           C
ATOM   6021  C28 POPEp  93     120.108  81.633  31.550  1.00  0.00           C
ATOM   6024  C29 POPEp  93     118.769  81.993  32.100  1.00  0.00           C
ATOM   6026 0C21 POPEp  93     118.398  82.173  33.380  1.00  0.00           C
ATOM   6028 1C21 POPEp  93     119.169  82.003  34.670  1.00  0.00           C
ATOM   6031 2C21 POPEp  93     118.048  81.794  35.710  1.00  0.00           C
ATOM   6034 3C21 POPEp  93     118.428  81.543  37.180  1.00  0.00           C
ATOM   6037 4C21 POPEp  93     117.279  80.825  37.920  1.00  0.00           C
ATOM   6040 5C21 POPEp  93     115.858  81.384  37.660  1.00  0.00           C
ATOM   6043 6C21 POPEp  93     114.779  80.293  37.530  1.00  0.00           C
ATOM   6046 7C21 POPEp  93     113.619  80.763  36.630  1.00  0.00           C
ATOM   6049 8C21 POPEp  93     112.449  79.783  36.590  1.00  0.00           C
ATOM   6053  C33 POPEp  93     120.019  73.303  34.840  1.00  0.00           C
ATOM   6056  C34 POPEp  93     118.889  72.923  35.810  1.00  0.00           C
ATOM   6059  C35 POPEp  93     119.189  71.663  36.640  1.00  0.00           C
ATOM   6062  C36 POPEp  93     119.809  71.923  38.020  1.00  0.00           C
ATOM   6065  C37 POPEp  93     120.028  70.603  38.770  1.00  0.00           C
ATOM   6068  C38 POPEp  93     120.068  70.743  40.300  1.00  0.00           C
ATOM   6071  C39 POPEp  93     118.688  70.973  40.920  1.00  0.00           C
ATOM   6074 0C31 POPEp  93     118.629  70.553  42.400  1.00  0.00           C
ATOM   6077 1C31 POPEp  93     117.208  70.583  42.990  1.00  0.00           C
ATOM   6080 2C31 POPEp  93     117.148  69.823  44.320  1.00  0.00           C
ATOM   6083 3C31 POPEp  93     115.738  69.723  44.930  1.00  0.00           C
ATOM   6086 4C31 POPEp  93     115.439  70.813  45.960  1.00  0.00           C
ATOM   6089 5C31 POPEp  93     114.138  70.543  46.740  1.00  0.00           C
ATOM   6092 6C31 POPEp  93     113.898  71.513  47.900  1.00  0.00           C
ATOM   6096  NH3 POPEq  94      13.278  20.053  21.670  1.00  0.00           N
ATOM   6100  C12 POPEq  94      13.058  21.533  21.760  1.00  0.00           C
ATOM   6103  C11 POPEq  94      11.568  21.863  21.910  1.00  0.00           C
ATOM   6106  P   POPEq  94       9.988  23.873  22.380  1.00  0.00           P
ATOM   6107  O13 POPEq  94      10.118  25.343  22.240  1.00  0.00           O
ATOM   6108  O14 POPEq  94       9.058  23.163  21.470  1.00  0.00           O
ATOM   6109  O11 POPEq  94       9.678  23.493  23.900  1.00  0.00           O
ATOM   6110  O12 POPEq  94      11.428  23.253  22.150  1.00  0.00           O
ATOM   6111  C1  POPEq  94      10.768  23.483  24.850  1.00  0.00           C
ATOM   6114  C2  POPEq  94      10.348  23.213  26.330  1.00  0.00           C
ATOM   6116  O21 POPEq  94      11.578  23.193  27.090  1.00  0.00           O
ATOM   6117  C21 POPEq  94      11.478  23.543  28.360  1.00  0.00           C
ATOM   6118  O22 POPEq  94      10.468  23.943  28.910  1.00  0.00           O
ATOM   6119  C22 POPEq  94      12.828  23.293  29.040  1.00  0.00           C
ATOM   6122  C3  POPEq  94       9.578  21.863  26.520  1.00  0.00           C
ATOM   6125  O31 POPEq  94       9.038  21.643  27.850  1.00  0.00           O
ATOM   6126  C31 POPEq  94       9.758  20.903  28.700  1.00  0.00           C
ATOM   6127  O32 POPEq  94      10.848  20.413  28.450  1.00  0.00           O
ATOM   6128  C32 POPEq  94       9.068  20.743  30.060  1.00  0.00           C
ATOM   6131  C23 POPEq  94      12.778  23.353  30.580  1.00  0.00           C
ATOM   6134  C24 POPEq  94      13.468  22.163  31.280  1.00  0.00           C
ATOM   6137  C25 POPEq  94      13.368  22.293  32.810  1.00  0.00           C
ATOM   6140  C26 POPEq  94      14.188  21.253  33.600  1.00  0.00           C
ATOM   6143  C27 POPEq  94      14.588  21.803  34.990  1.00  0.00           C
ATOM   6146  C28 POPEq  94      15.738  21.063  35.690  1.00  0.00           C
ATOM   6149  C29 POPEq  94      15.318  19.733  36.270  1.00  0.00           C
ATOM   6151 0C21 POPEq  94      15.568  19.273  37.510  1.00  0.00           C
ATOM   6153 1C21 POPEq  94      16.328  19.943  38.630  1.00  0.00           C
ATOM   6156 2C21 POPEq  94      15.558  19.843  39.970  1.00  0.00           C
ATOM   6159 3C21 POPEq  94      14.338  20.783  40.040  1.00  0.00           C
ATOM   6162 4C21 POPEq  94      13.248  20.333  41.040  1.00  0.00           C
ATOM   6165 5C21 POPEq  94      13.708  20.113  42.490  1.00  0.00           C
ATOM   6168 6C21 POPEq  94      12.568  20.353  43.510  1.00  0.00           C
ATOM   6171 7C21 POPEq  94      13.038  20.613  44.950  1.00  0.00           C
ATOM   6174 8C21 POPEq  94      11.988  21.293  45.850  1.00  0.00           C
ATOM   6178  C33 POPEq  94       9.718  19.733  31.060  1.00  0.00           C
ATOM   6181  C34 POPEq  94       8.948  18.413  31.240  1.00  0.00           C
ATOM   6184  C35 POPEq  94       9.168  17.753  32.620  1.00  0.00           C
ATOM   6187  C36 POPEq  94      10.638  17.603  33.030  1.00  0.00           C
ATOM   6190  C37 POPEq  94      10.808  17.083  34.470  1.00  0.00           C
ATOM   6193  C38 POPEq  94      12.278  17.093  34.910  1.00  0.00           C
ATOM   6196  C39 POPEq  94      12.508  17.243  36.420  1.00  0.00           C
ATOM   6199 0C31 POPEq  94      11.998  16.073  37.270  1.00  0.00           C
ATOM   6202 1C31 POPEq  94      12.598  16.083  38.690  1.00  0.00           C
ATOM   6205 2C31 POPEq  94      12.078  14.923  39.550  1.00  0.00           C
ATOM   6208 3C31 POPEq  94      13.028  14.513  40.680  1.00  0.00           C
ATOM   6211 4C31 POPEq  94      13.138  15.523  41.830  1.00  0.00           C
ATOM   6214 5C31 POPEq  94      13.888  14.923  43.020  1.00  0.00           C
ATOM   6217 6C31 POPEq  94      14.028  15.883  44.200  1.00  0.00           C
ATOM   6221  NH3 POPEr  95     102.768  27.633  22.460  1.00  0.00           N
ATOM   6225  C12 POPEr  95     104.079  26.883  22.450  1.00  0.00           C
ATOM   6228  C11 POPEr  95     104.379  26.213  23.790  1.00  0.00           C
ATOM   6231  P   POPEr  95     106.658  25.153  24.570  1.00  0.00           P
ATOM   6232  O13 POPEr  95     107.888  25.543  23.870  1.00  0.00           O
ATOM   6233  O14 POPEr  95     106.328  25.793  25.850  1.00  0.00           O
ATOM   6234  O11 POPEr  95     106.708  23.573  24.790  1.00  0.00           O
ATOM   6235  O12 POPEr  95     105.428  25.263  23.570  1.00  0.00           O
ATOM   6236  C1  POPEr  95     105.939  23.033  25.860  1.00  0.00           C
ATOM   6239  C2  POPEr  95     106.769  22.703  27.140  1.00  0.00           C
ATOM   6241  O21 POPEr  95     105.758  22.533  28.140  1.00  0.00           O
ATOM   6242  C21 POPEr  95     106.109  21.853  29.220  1.00  0.00           C
ATOM   6243  O22 POPEr  95     107.068  21.113  29.320  1.00  0.00           O
ATOM   6244  C22 POPEr  95     105.078  22.163  30.290  1.00  0.00           C
ATOM   6247  C3  POPEr  95     107.808  23.803  27.530  1.00  0.00           C
ATOM   6250  O31 POPEr  95     108.799  23.353  28.480  1.00  0.00           O
ATOM   6251  C31 POPEr  95     108.629  23.673  29.740  1.00  0.00           C
ATOM   6252  O32 POPEr  95     107.639  24.193  30.230  1.00  0.00           O
ATOM   6253  C32 POPEr  95     109.898  23.303  30.500  1.00  0.00           C
ATOM   6256  C23 POPEr  95     105.548  21.953  31.750  1.00  0.00           C
ATOM   6259  C24 POPEr  95     105.038  23.103  32.630  1.00  0.00           C
ATOM   6262  C25 POPEr  95     104.779  22.763  34.100  1.00  0.00           C
ATOM   6265  C26 POPEr  95     106.009  22.513  34.990  1.00  0.00           C
ATOM   6268  C27 POPEr  95     105.608  22.753  36.460  1.00  0.00           C
ATOM   6271  C28 POPEr  95     106.518  22.203  37.570  1.00  0.00           C
ATOM   6274  C29 POPEr  95     105.788  22.333  38.890  1.00  0.00           C
ATOM   6276 0C21 POPEr  95     106.259  22.173  40.130  1.00  0.00           C
ATOM   6278 1C21 POPEr  95     107.678  21.853  40.530  1.00  0.00           C
ATOM   6281 2C21 POPEr  95     107.849  21.663  42.050  1.00  0.00           C
ATOM   6284 3C21 POPEr  95     107.708  20.213  42.560  1.00  0.00           C
ATOM   6287 4C21 POPEr  95     108.148  20.093  44.030  1.00  0.00           C
ATOM   6290 5C21 POPEr  95     108.409  18.663  44.540  1.00  0.00           C
ATOM   6293 6C21 POPEr  95     107.299  18.093  45.430  1.00  0.00           C
ATOM   6296 7C21 POPEr  95     107.738  16.873  46.240  1.00  0.00           C
ATOM   6299 8C21 POPEr  95     106.678  16.343  47.200  1.00  0.00           C
ATOM   6303  C33 POPEr  95     109.608  22.453  31.760  1.00  0.00           C
ATOM   6306  C34 POPEr  95     110.889  22.103  32.530  1.00  0.00           C
ATOM   6309  C35 POPEr  95     110.668  21.033  33.610  1.00  0.00           C
ATOM   6312  C36 POPEr  95     111.788  21.043  34.650  1.00  0.00           C
ATOM   6315  C37 POPEr  95     111.950  19.713  35.380  1.00  0.00           C
ATOM   6318  C38 POPEr  95     112.738  19.853  36.690  1.00  0.00           C
ATOM   6321  C39 POPEr  95     111.839  20.323  37.840  1.00  0.00           C
ATOM   6324 0C31 POPEr  95     112.578  20.403  39.170  1.00  0.00           C
ATOM   6327 1C31 POPEr  95     111.629  20.463  40.370  1.00  0.00           C
ATOM   6330 2C31 POPEr  95     112.379  20.383  41.700  1.00  0.00           C
ATOM   6333 3C31 POPEr  95     111.868  21.373  42.740  1.00  0.00           C
ATOM   6336 4C31 POPEr  95     112.519  21.163  44.110  1.00  0.00           C
ATOM   6339 5C31 POPEr  95     111.950  22.103  45.180  1.00  0.00           C
ATOM   6342 6C31 POPEr  95     112.538  21.823  46.560  1.00  0.00           C
ATOM   6346  NH3 POPEs  96      22.748  83.993  67.970  1.00  0.00           N
ATOM   6350  C12 POPEs  96      23.408  85.363  67.850  1.00  0.00           C
ATOM   6353  C11 POPEs  96      24.958  85.273  67.770  1.00  0.00           C
ATOM   6356  P   POPEs  96      27.168  86.633  67.690  1.00  0.00           P
ATOM   6357  O13 POPEs  96      27.638  88.033  67.720  1.00  0.00           O
ATOM   6358  O14 POPEs  96      27.778  85.704  68.660  1.00  0.00           O
ATOM   6359  O11 POPEs  96      27.308  86.023  66.230  1.00  0.00           O
ATOM   6360  O12 POPEs  96      25.578  86.563  67.940  1.00  0.00           O
ATOM   6361  C1  POPEs  96      27.568  86.913  65.130  1.00  0.00           C
ATOM   6364  C2  POPEs  96      27.288  86.204  63.780  1.00  0.00           C
ATOM   6366  O21 POPEs  96      27.468  87.133  62.700  1.00  0.00           O
ATOM   6367  C21 POPEs  96      28.298  86.783  61.730  1.00  0.00           C
ATOM   6368  O22 POPEs  96      29.138  85.893  61.800  1.00  0.00           O
ATOM   6369  C22 POPEs  96      28.138  87.763  60.570  1.00  0.00           C
ATOM   6372  C3  POPEs  96      25.829  85.693  63.770  1.00  0.00           C
ATOM   6375  O31 POPEs  96      25.368  85.463  62.420  1.00  0.00           O
ATOM   6376  C31 POPEs  96      25.428  84.223  61.940  1.00  0.00           C
ATOM   6377  O32 POPEs  96      26.088  83.913  60.970  1.00  0.00           O
ATOM   6378  C32 POPEs  96      24.428  83.303  62.640  1.00  0.00           C
ATOM   6381  C23 POPEs  96      28.798  87.314  59.240  1.00  0.00           C
ATOM   6384  C24 POPEs  96      29.058  88.493  58.300  1.00  0.00           C
ATOM   6387  C25 POPEs  96      29.348  88.073  56.850  1.00  0.00           C
ATOM   6390  C26 POPEs  96      29.988  89.183  56.010  1.00  0.00           C
ATOM   6393  C27 POPEs  96      29.658  89.063  54.510  1.00  0.00           C
ATOM   6396  C28 POPEs  96      30.308  90.153  53.640  1.00  0.00           C
ATOM   6399  C29 POPEs  96      30.058  89.903  52.170  1.00  0.00           C
ATOM   6401 0C21 POPEs  96      29.878  90.825  51.200  1.00  0.00           C
ATOM   6403 1C21 POPEs  96      29.878  92.323  51.360  1.00  0.00           C
ATOM   6406 2C21 POPEs  96      29.308  93.023  50.110  1.00  0.00           C
ATOM   6409 3C21 POPEs  96      30.268  92.973  48.900  1.00  0.00           C
ATOM   6412 4C21 POPEs  96      29.538  92.793  47.560  1.00  0.00           C
ATOM   6415 5C21 POPEs  96      30.488  92.883  46.360  1.00  0.00           C
ATOM   6418 6C21 POPEs  96      29.798  92.503  45.040  1.00  0.00           C
ATOM   6421 7C21 POPEs  96      30.698  92.743  43.810  1.00  0.00           C
ATOM   6424 8C21 POPEs  96      30.078  92.263  42.500  1.00  0.00           C
ATOM   6428  C33 POPEs  96      24.988  81.884  62.900  1.00  0.00           C
ATOM   6431  C34 POPEs  96      24.278  80.803  62.080  1.00  0.00           C
ATOM   6434  C35 POPEs  96      24.618  80.903  60.590  1.00  0.00           C
ATOM   6437  C36 POPEs  96      23.728  80.053  59.690  1.00  0.00           C
ATOM   6440  C37 POPEs  96      23.968  80.413  58.230  1.00  0.00           C
ATOM   6443  C38 POPEs  96      23.348  79.403  57.260  1.00  0.00           C
ATOM   6446  C39 POPEs  96      24.208  78.143  57.060  1.00  0.00           C
ATOM   6449 0C31 POPEs  96      24.118  77.683  55.600  1.00  0.00           C
ATOM   6452 1C31 POPEs  96      24.658  76.283  55.300  1.00  0.00           C
ATOM   6455 2C31 POPEs  96      24.798  76.033  53.780  1.00  0.00           C
ATOM   6458 3C31 POPEs  96      23.638  76.604  52.960  1.00  0.00           C
ATOM   6461 4C31 POPEs  96      23.758  76.373  51.450  1.00  0.00           C
ATOM   6464 5C31 POPEs  96      22.748  77.233  50.680  1.00  0.00           C
ATOM   6467 6C31 POPEs  96      22.798  77.053  49.160  1.00  0.00           C
ATOM   6471  NH3 POPEt  97       6.118  49.973  27.630  1.00  0.00           N
ATOM   6475  C12 POPEt  97       4.678  50.353  27.940  1.00  0.00           C
ATOM   6478  C11 POPEt  97       4.248  51.643  27.210  1.00  0.00           C
ATOM   6481  P   POPEt  97       1.628  51.603  27.680  1.00  0.00           P
ATOM   6482  O13 POPEt  97       1.568  50.563  26.640  1.00  0.00           O
ATOM   6483  O14 POPEt  97       0.628  52.693  27.600  1.00  0.00           O
ATOM   6484  O11 POPEt  97       1.498  50.883  29.090  1.00  0.00           O
ATOM   6485  O12 POPEt  97       3.068  52.213  27.780  1.00  0.00           O
ATOM   6486  C1  POPEt  97       1.148  51.563  30.300  1.00  0.00           C
ATOM   6489  C2  POPEt  97       2.108  52.733  30.700  1.00  0.00           C
ATOM   6491  O21 POPEt  97       2.718  52.613  32.020  1.00  0.00           O
ATOM   6492  C21 POPEt  97       1.968  52.653  33.110  1.00  0.00           C
ATOM   6493  O22 POPEt  97       0.748  52.683  33.140  1.00  0.00           O
ATOM   6494  C22 POPEt  97       2.868  52.543  34.360  1.00  0.00           C
ATOM   6497  C3  POPEt  97       1.448  54.123  30.420  1.00  0.00           C
ATOM   6500  O31 POPEt  97       1.578  54.943  31.580  1.00  0.00           O
ATOM   6501  C31 POPEt  97       0.538  55.693  31.880  1.00  0.00           C
ATOM   6502  O32 POPEt  97      -0.282  56.103  31.080  1.00  0.00           O
ATOM   6503  C32 POPEt  97       0.638  55.963  33.390  1.00  0.00           C
ATOM   6506  C23 POPEt  97       2.648  53.623  35.460  1.00  0.00           C
ATOM   6509  C24 POPEt  97       3.388  53.253  36.760  1.00  0.00           C
ATOM   6512  C25 POPEt  97       4.078  54.433  37.460  1.00  0.00           C
ATOM   6515  C26 POPEt  97       3.178  55.343  38.320  1.00  0.00           C
ATOM   6518  C27 POPEt  97       3.918  56.633  38.700  1.00  0.00           C
ATOM   6521  C28 POPEt  97       3.318  57.463  39.860  1.00  0.00           C
ATOM   6524  C29 POPEt  97       4.048  58.783  39.960  1.00  0.00           C
ATOM   6526 0C21 POPEt  97       4.418  59.483  41.060  1.00  0.00           C
ATOM   6528 1C21 POPEt  97       4.188  59.183  42.520  1.00  0.00           C
ATOM   6531 2C21 POPEt  97       5.168  59.923  43.470  1.00  0.00           C
ATOM   6534 3C21 POPEt  97       4.478  60.673  44.630  1.00  0.00           C
ATOM   6537 4C21 POPEt  97       5.468  61.413  45.560  1.00  0.00           C
ATOM   6540 5C21 POPEt  97       5.098  62.873  45.920  1.00  0.00           C
ATOM   6543 6C21 POPEt  97       3.978  63.023  46.950  1.00  0.00           C
ATOM   6546 7C21 POPEt  97       3.718  64.454  47.440  1.00  0.00           C
ATOM   6549 8C21 POPEt  97       2.638  64.543  48.530  1.00  0.00           C
ATOM   6553  C33 POPEt  97      -0.662  56.343  34.120  1.00  0.00           C
ATOM   6556  C34 POPEt  97      -0.772  55.663  35.490  1.00  0.00           C
ATOM   6559  C35 POPEt  97      -0.152  56.453  36.650  1.00  0.00           C
ATOM   6562  C36 POPEt  97      -1.052  57.633  37.070  1.00  0.00           C
ATOM   6565  C37 POPEt  97      -0.742  58.193  38.470  1.00  0.00           C
ATOM   6568  C38 POPEt  97      -1.669  59.373  38.790  1.00  0.00           C
ATOM   6571  C39 POPEt  97      -1.809  59.713  40.280  1.00  0.00           C
ATOM   6574 0C31 POPEt  97      -0.532  60.183  40.990  1.00  0.00           C
ATOM   6577 1C31 POPEt  97      -0.822  60.653  42.430  1.00  0.00           C
ATOM   6580 2C31 POPEt  97       0.448  60.803  43.280  1.00  0.00           C
ATOM   6583 3C31 POPEt  97       0.358  60.103  44.650  1.00  0.00           C
ATOM   6586 4C31 POPEt  97      -0.142  61.003  45.790  1.00  0.00           C
ATOM   6589 5C31 POPEt  97      -0.332  60.233  47.100  1.00  0.00           C
ATOM   6592 6C31 POPEt  97      -0.352  61.133  48.340  1.00  0.00           C
ATOM   6596  NH3 POPEu  98      93.358   3.843  17.350  1.00  0.00           N
ATOM   6600  C12 POPEu  98      93.769   4.003  18.790  1.00  0.00           C
ATOM   6603  C11 POPEu  98      94.898   5.033  18.930  1.00  0.00           C
ATOM   6606  P   POPEu  98      96.068   6.403  20.780  1.00  0.00           P
ATOM   6607  O13 POPEu  98      97.288   6.523  19.930  1.00  0.00           O
ATOM   6608  O14 POPEu  98      95.229   7.613  20.830  1.00  0.00           O
ATOM   6609  O11 POPEu  98      96.568   6.023  22.230  1.00  0.00           O
ATOM   6610  O12 POPEu  98      95.208   5.163  20.310  1.00  0.00           O
ATOM   6611  C1  POPEu  98      95.678   5.773  23.330  1.00  0.00           C
ATOM   6614  C2  POPEu  98      96.208   6.473  24.630  1.00  0.00           C
ATOM   6616  O21 POPEu  98      96.009   5.773  25.870  1.00  0.00           O
ATOM   6617  C21 POPEu  98      94.928   5.123  26.200  1.00  0.00           C
ATOM   6618  O22 POPEu  98      94.169   4.533  25.450  1.00  0.00           O
ATOM   6619  C22 POPEu  98      94.639   5.473  27.660  1.00  0.00           C
ATOM   6622  C3  POPEu  98      95.769   7.953  24.810  1.00  0.00           C
ATOM   6625  O31 POPEu  98      95.229   8.243  26.130  1.00  0.00           O
ATOM   6626  C31 POPEu  98      96.169   8.563  27.040  1.00  0.00           C
ATOM   6627  O32 POPEu  98      97.369   8.553  26.830  1.00  0.00           O
ATOM   6628  C32 POPEu  98      95.528   8.893  28.390  1.00  0.00           C
ATOM   6631  C23 POPEu  98      94.309   4.313  28.610  1.00  0.00           C
ATOM   6634  C24 POPEu  98      94.488   4.783  30.060  1.00  0.00           C
ATOM   6637  C25 POPEu  98      94.768   3.663  31.050  1.00  0.00           C
ATOM   6640  C26 POPEu  98      95.208   4.223  32.400  1.00  0.00           C
ATOM   6643  C27 POPEu  98      95.528   3.153  33.450  1.00  0.00           C
ATOM   6646  C28 POPEu  98      96.309   3.753  34.630  1.00  0.00           C
ATOM   6649  C29 POPEu  98      96.818   2.663  35.540  1.00  0.00           C
ATOM   6651 0C21 POPEu  98      96.769   2.653  36.880  1.00  0.00           C
ATOM   6653 1C21 POPEu  98      96.228   3.733  37.780  1.00  0.00           C
ATOM   6656 2C21 POPEu  98      94.898   3.303  38.430  1.00  0.00           C
ATOM   6659 3C21 POPEu  98      93.699   3.473  37.490  1.00  0.00           C
ATOM   6662 4C21 POPEu  98      92.598   2.443  37.700  1.00  0.00           C
ATOM   6665 5C21 POPEu  98      92.139   2.323  39.160  1.00  0.00           C
ATOM   6668 6C21 POPEu  98      90.709   1.773  39.230  1.00  0.00           C
ATOM   6671 7C21 POPEu  98      90.329   1.313  40.630  1.00  0.00           C
ATOM   6674 8C21 POPEu  98      88.878   0.863  40.730  1.00  0.00           C
ATOM   6678  C33 POPEu  98      96.589   9.063  29.510  1.00  0.00           C
ATOM   6681  C34 POPEu  98      95.998   9.513  30.860  1.00  0.00           C
ATOM   6684  C35 POPEu  98      95.218   8.433  31.620  1.00  0.00           C
ATOM   6687  C36 POPEu  98      94.708   8.933  32.980  1.00  0.00           C
ATOM   6690  C37 POPEu  98      94.178   7.833  33.910  1.00  0.00           C
ATOM   6693  C38 POPEu  98      93.799   8.383  35.300  1.00  0.00           C
ATOM   6696  C39 POPEu  98      93.898   7.343  36.430  1.00  0.00           C
ATOM   6699 0C31 POPEu  98      94.248   7.983  37.790  1.00  0.00           C
ATOM   6702 1C31 POPEu  98      94.628   6.953  38.860  1.00  0.00           C
ATOM   6705 2C31 POPEu  98      94.938   7.533  40.240  1.00  0.00           C
ATOM   6708 3C31 POPEu  98      93.699   7.603  41.140  1.00  0.00           C
ATOM   6711 4C31 POPEu  98      94.018   8.033  42.580  1.00  0.00           C
ATOM   6714 5C31 POPEu  98      92.808   7.893  43.510  1.00  0.00           C
ATOM   6717 6C31 POPEu  98      93.138   8.213  44.970  1.00  0.00           C
ATOM   6721  NH3 POPEv  99      66.839  31.783  69.310  1.00  0.00           N
ATOM   6725  C12 POPEv  99      67.339  31.583  67.900  1.00  0.00           C
ATOM   6728  C11 POPEv  99      66.778  30.293  67.280  1.00  0.00           C
ATOM   6731  P   POPEv  99      67.259  28.573  65.390  1.00  0.00           P
ATOM   6732  O13 POPEv  99      68.248  28.343  64.310  1.00  0.00           O
ATOM   6733  O14 POPEv  99      67.089  27.543  66.450  1.00  0.00           O
ATOM   6734  O11 POPEv  99      65.848  28.823  64.700  1.00  0.00           O
ATOM   6735  O12 POPEv  99      67.528  29.973  66.110  1.00  0.00           O
ATOM   6736  C1  POPEv  99      65.778  29.553  63.470  1.00  0.00           C
ATOM   6739  C2  POPEv  99      65.189  28.743  62.270  1.00  0.00           C
ATOM   6741  O21 POPEv  99      66.188  28.123  61.410  1.00  0.00           O
ATOM   6742  C21 POPEv  99      66.529  28.673  60.250  1.00  0.00           C
ATOM   6743  O22 POPEv  99      66.388  29.833  59.920  1.00  0.00           O
ATOM   6744  C22 POPEv  99      66.990  27.573  59.270  1.00  0.00           C
ATOM   6747  C3  POPEv  99      64.119  29.603  61.530  1.00  0.00           C
ATOM   6750  O31 POPEv  99      63.678  28.943  60.320  1.00  0.00           O
ATOM   6751  C31 POPEv  99      63.288  29.803  59.390  1.00  0.00           C
ATOM   6752  O32 POPEv  99      62.869  30.923  59.590  1.00  0.00           O
ATOM   6753  C32 POPEv  99      63.518  29.173  58.020  1.00  0.00           C
ATOM   6756  C23 POPEv  99      67.398  28.143  57.890  1.00  0.00           C
ATOM   6759  C24 POPEv  99      67.398  27.103  56.750  1.00  0.00           C
ATOM   6762  C25 POPEv  99      67.468  27.743  55.350  1.00  0.00           C
ATOM   6765  C26 POPEv  99      68.288  26.873  54.380  1.00  0.00           C
ATOM   6768  C27 POPEv  99      68.128  27.203  52.880  1.00  0.00           C
ATOM   6771  C28 POPEv  99      68.729  26.063  52.030  1.00  0.00           C
ATOM   6774  C29 POPEv  99      68.688  26.273  50.540  1.00  0.00           C
ATOM   6776 0C21 POPEv  99      67.738  25.853  49.690  1.00  0.00           C
ATOM   6778 1C21 POPEv  99      66.458  25.123  50.030  1.00  0.00           C
ATOM   6781 2C21 POPEv  99      66.089  23.983  49.050  1.00  0.00           C
ATOM   6784 3C21 POPEv  99      66.858  22.663  49.270  1.00  0.00           C
ATOM   6787 4C21 POPEv  99      66.318  21.523  48.400  1.00  0.00           C
ATOM   6790 5C21 POPEv  99      67.028  21.343  47.040  1.00  0.00           C
ATOM   6793 6C21 POPEv  99      66.398  20.213  46.210  1.00  0.00           C
ATOM   6796 7C21 POPEv  99      66.939  20.123  44.780  1.00  0.00           C
ATOM   6799 8C21 POPEv  99      66.358  18.953  43.980  1.00  0.00           C
ATOM   6803  C33 POPEv  99      62.898  29.963  56.850  1.00  0.00           C
ATOM   6806  C34 POPEv  99      63.589  29.623  55.520  1.00  0.00           C
ATOM   6809  C35 POPEv  99      62.919  30.263  54.300  1.00  0.00           C
ATOM   6812  C36 POPEv  99      63.538  29.773  52.980  1.00  0.00           C
ATOM   6815  C37 POPEv  99      62.638  30.073  51.780  1.00  0.00           C
ATOM   6818  C38 POPEv  99      62.998  29.243  50.530  1.00  0.00           C
ATOM   6821  C39 POPEv  99      64.278  29.673  49.800  1.00  0.00           C
ATOM   6824 0C31 POPEv  99      64.528  28.763  48.600  1.00  0.00           C
ATOM   6827 1C31 POPEv  99      65.519  29.293  47.550  1.00  0.00           C
ATOM   6830 2C31 POPEv  99      65.648  28.293  46.390  1.00  0.00           C
ATOM   6833 3C31 POPEv  99      65.888  28.923  45.010  1.00  0.00           C
ATOM   6836 4C31 POPEv  99      67.348  29.283  44.740  1.00  0.00           C
ATOM   6839 5C31 POPEv  99      67.619  29.553  43.260  1.00  0.00           C
ATOM   6842 6C31 POPEv  99      69.108  29.763  42.980  1.00  0.00           C
ATOM   6846  NH3 POPEw 100      65.699 117.273  66.500  1.00  0.00           N
ATOM   6850  C12 POPEw 100      65.308 116.333  65.380  1.00  0.00           C
ATOM   6853  C11 POPEw 100      64.169 115.393  65.810  1.00  0.00           C
ATOM   6856  P   POPEw 100      62.828 113.363  64.790  1.00  0.00           P
ATOM   6857  O13 POPEw 100      62.878 112.773  66.150  1.00  0.00           O
ATOM   6858  O14 POPEw 100      61.508 113.503  64.130  1.00  0.00           O
ATOM   6859  O11 POPEw 100      63.729 112.433  63.900  1.00  0.00           O
ATOM   6860  O12 POPEw 100      63.659 114.703  64.670  1.00  0.00           O
ATOM   6861  C1  POPEw 100      63.979 112.673  62.520  1.00  0.00           C
ATOM   6864  C2  POPEw 100      63.428 111.503  61.680  1.00  0.00           C
ATOM   6866  O21 POPEw 100      64.309 111.263  60.560  1.00  0.00           O
ATOM   6867  C21 POPEw 100      63.788 111.183  59.350  1.00  0.00           C
ATOM   6868  O22 POPEw 100      63.148 112.063  58.800  1.00  0.00           O
ATOM   6869  C22 POPEw 100      64.178 109.843  58.720  1.00  0.00           C
ATOM   6872  C3  POPEw 100      61.888 111.643  61.420  1.00  0.00           C
ATOM   6875  O31 POPEw 100      61.328 110.603  60.570  1.00  0.00           O
ATOM   6876  C31 POPEw 100      59.998 110.494  60.720  1.00  0.00           C
ATOM   6877  O32 POPEw 100      59.369 110.634  61.750  1.00  0.00           O
ATOM   6878  C32 POPEw 100      59.388 110.693  59.320  1.00  0.00           C
ATOM   6881  C23 POPEw 100      64.169 109.833  57.170  1.00  0.00           C
ATOM   6884  C24 POPEw 100      64.808 108.553  56.600  1.00  0.00           C
ATOM   6887  C25 POPEw 100      64.718 108.443  55.070  1.00  0.00           C
ATOM   6890  C26 POPEw 100      63.378 107.883  54.570  1.00  0.00           C
ATOM   6893  C27 POPEw 100      63.288 107.833  53.040  1.00  0.00           C
ATOM   6896  C28 POPEw 100      62.018 107.123  52.520  1.00  0.00           C
ATOM   6899  C29 POPEw 100      62.168 105.623  52.600  1.00  0.00           C
ATOM   6901 0C21 POPEw 100      62.338 104.783  51.560  1.00  0.00           C
ATOM   6903 1C21 POPEw 100      62.378 105.193  50.110  1.00  0.00           C
ATOM   6906 2C21 POPEw 100      63.688 105.873  49.660  1.00  0.00           C
ATOM   6909 3C21 POPEw 100      63.428 106.723  48.420  1.00  0.00           C
ATOM   6912 4C21 POPEw 100      64.608 107.494  47.820  1.00  0.00           C
ATOM   6915 5C21 POPEw 100      64.038 108.523  46.840  1.00  0.00           C
ATOM   6918 6C21 POPEw 100      64.998 109.143  45.810  1.00  0.00           C
ATOM   6921 7C21 POPEw 100      64.229 110.144  44.940  1.00  0.00           C
ATOM   6924 8C21 POPEw 100      64.979 110.634  43.710  1.00  0.00           C
ATOM   6928  C33 POPEw 100      58.808 109.493  58.550  1.00  0.00           C
ATOM   6931  C34 POPEw 100      58.528 109.923  57.090  1.00  0.00           C
ATOM   6934  C35 POPEw 100      59.808 109.973  56.240  1.00  0.00           C
ATOM   6937  C36 POPEw 100      59.718 110.873  55.000  1.00  0.00           C
ATOM   6940  C37 POPEw 100      61.118 111.283  54.510  1.00  0.00           C
ATOM   6943  C38 POPEw 100      61.108 112.503  53.580  1.00  0.00           C
ATOM   6946  C39 POPEw 100      60.398 112.215  52.250  1.00  0.00           C
ATOM   6949 0C31 POPEw 100      60.248 113.465  51.370  1.00  0.00           C
ATOM   6952 1C31 POPEw 100      59.488 113.134  50.080  1.00  0.00           C
ATOM   6955 2C31 POPEw 100      58.958 114.373  49.360  1.00  0.00           C
ATOM   6958 3C31 POPEw 100      58.218 114.043  48.050  1.00  0.00           C
ATOM   6961 4C31 POPEw 100      57.138 112.963  48.200  1.00  0.00           C
ATOM   6964 5C31 POPEw 100      56.199 112.873  46.990  1.00  0.00           C
ATOM   6967 6C31 POPEw 100      55.268 111.654  47.050  1.00  0.00           C
ATOM   6971  NH3 POPEx 101      61.088  64.043  66.030  1.00  0.00           N
ATOM   6975  C12 POPEx 101      61.968  65.163  66.520  1.00  0.00           C
ATOM   6978  C11 POPEx 101      61.488  66.494  65.930  1.00  0.00           C
ATOM   6981  P   POPEx 101      61.829  69.023  65.930  1.00  0.00           P
ATOM   6982  O13 POPEx 101      60.358  69.204  65.990  1.00  0.00           O
ATOM   6983  O14 POPEx 101      62.648  70.083  66.540  1.00  0.00           O
ATOM   6984  O11 POPEx 101      62.198  68.783  64.400  1.00  0.00           O
ATOM   6985  O12 POPEx 101      62.148  67.603  66.540  1.00  0.00           O
ATOM   6986  C1  POPEx 101      63.128  69.633  63.730  1.00  0.00           C
ATOM   6989  C2  POPEx 101      62.808  69.693  62.210  1.00  0.00           C
ATOM   6991  O21 POPEx 101      63.439  70.873  61.700  1.00  0.00           O
ATOM   6992  C21 POPEx 101      64.518  70.813  60.880  1.00  0.00           C
ATOM   6993  O22 POPEx 101      65.248  71.763  60.690  1.00  0.00           O
ATOM   6994  C22 POPEx 101      64.699  69.483  60.120  1.00  0.00           C
ATOM   6997  C3  POPEx 101      61.269  69.763  62.000  1.00  0.00           C
ATOM   7000  O31 POPEx 101      60.898  70.454  60.780  1.00  0.00           O
ATOM   7001  C31 POPEx 101      60.148  69.753  59.930  1.00  0.00           C
ATOM   7002  O32 POPEx 101      59.949  68.563  59.980  1.00  0.00           O
ATOM   7003  C32 POPEx 101      59.408  70.763  59.030  1.00  0.00           C
ATOM   7006  C23 POPEx 101      65.848  69.503  59.070  1.00  0.00           C
ATOM   7009  C24 POPEx 101      65.708  68.473  57.920  1.00  0.00           C
ATOM   7012  C25 POPEx 101      64.439  68.683  57.100  1.00  0.00           C
ATOM   7015  C26 POPEx 101      64.348  67.993  55.720  1.00  0.00           C
ATOM   7018  C27 POPEx 101      62.888  68.023  55.220  1.00  0.00           C
ATOM   7021  C28 POPEx 101      62.548  67.243  53.940  1.00  0.00           C
ATOM   7024  C29 POPEx 101      61.098  66.813  53.930  1.00  0.00           C
ATOM   7026 0C21 POPEx 101      60.078  67.193  53.140  1.00  0.00           C
ATOM   7028 1C21 POPEx 101      60.099  68.173  51.990  1.00  0.00           C
ATOM   7031 2C21 POPEx 101      60.178  67.473  50.620  1.00  0.00           C
ATOM   7034 3C21 POPEx 101      58.928  66.673  50.230  1.00  0.00           C
ATOM   7037 4C21 POPEx 101      59.018  66.023  48.840  1.00  0.00           C
ATOM   7040 5C21 POPEx 101      59.018  67.043  47.700  1.00  0.00           C
ATOM   7043 6C21 POPEx 101      58.699  66.403  46.340  1.00  0.00           C
ATOM   7046 7C21 POPEx 101      58.779  67.403  45.190  1.00  0.00           C
ATOM   7049 8C21 POPEx 101      58.278  66.833  43.860  1.00  0.00           C
ATOM   7053  C33 POPEx 101      58.588  70.113  57.880  1.00  0.00           C
ATOM   7056  C34 POPEx 101      57.378  70.943  57.430  1.00  0.00           C
ATOM   7059  C35 POPEx 101      57.738  72.113  56.500  1.00  0.00           C
ATOM   7062  C36 POPEx 101      58.128  71.643  55.100  1.00  0.00           C
ATOM   7065  C37 POPEx 101      58.079  72.744  54.020  1.00  0.00           C
ATOM   7068  C38 POPEx 101      58.468  72.133  52.670  1.00  0.00           C
ATOM   7071  C39 POPEx 101      58.208  72.993  51.430  1.00  0.00           C
ATOM   7074 0C31 POPEx 101      58.569  72.193  50.170  1.00  0.00           C
ATOM   7077 1C31 POPEx 101      58.049  72.753  48.850  1.00  0.00           C
ATOM   7080 2C31 POPEx 101      57.849  71.653  47.790  1.00  0.00           C
ATOM   7083 3C31 POPEx 101      59.049  70.704  47.610  1.00  0.00           C
ATOM   7086 4C31 POPEx 101      60.299  71.384  47.060  1.00  0.00           C
ATOM   7089 5C31 POPEx 101      61.448  70.384  46.850  1.00  0.00           C
ATOM   7092 6C31 POPEx 101      62.678  71.023  46.200  1.00  0.00           C
ATOM   7096  NH3 POPEy 102      92.689  49.743  66.810  1.00  0.00           N
ATOM   7100  C12 POPEy 102      93.629  48.713  67.390  1.00  0.00           C
ATOM   7103  C11 POPEy 102      94.968  48.603  66.640  1.00  0.00           C
ATOM   7106  P   POPEy 102      97.279  47.513  67.200  1.00  0.00           P
ATOM   7107  O13 POPEy 102      97.699  48.813  67.750  1.00  0.00           O
ATOM   7108  O14 POPEy 102      97.768  46.283  67.890  1.00  0.00           O
ATOM   7109  O11 POPEy 102      97.559  47.463  65.620  1.00  0.00           O
ATOM   7110  O12 POPEy 102      95.709  47.533  67.240  1.00  0.00           O
ATOM   7111  C1  POPEy 102      98.108  48.623  64.950  1.00  0.00           C
ATOM   7114  C2  POPEy 102      98.200  48.533  63.370  1.00  0.00           C
ATOM   7116  O21 POPEy 102      99.578  48.363  62.940  1.00  0.00           O
ATOM   7117  C21 POPEy 102      99.809  47.283  62.160  1.00  0.00           C
ATOM   7118  O22 POPEy 102      99.038  46.363  62.000  1.00  0.00           O
ATOM   7119  C22 POPEy 102     101.178  47.443  61.470  1.00  0.00           C
ATOM   7122  C3  POPEy 102      97.608  49.853  62.730  1.00  0.00           C
ATOM   7125  O31 POPEy 102      98.308  50.423  61.600  1.00  0.00           O
ATOM   7126  C31 POPEy 102      97.998  49.983  60.380  1.00  0.00           C
ATOM   7127  O32 POPEy 102      97.458  48.923  60.140  1.00  0.00           O
ATOM   7128  C32 POPEy 102      98.288  51.113  59.370  1.00  0.00           C
ATOM   7131  C23 POPEy 102     101.498  46.463  60.290  1.00  0.00           C
ATOM   7134  C24 POPEy 102     102.759  46.923  59.540  1.00  0.00           C
ATOM   7137  C25 POPEy 102     103.538  45.843  58.750  1.00  0.00           C
ATOM   7140  C26 POPEy 102     102.858  45.193  57.530  1.00  0.00           C
ATOM   7143  C27 POPEy 102     103.889  44.403  56.700  1.00  0.00           C
ATOM   7146  C28 POPEy 102     103.308  43.233  55.870  1.00  0.00           C
ATOM   7149  C29 POPEy 102     102.979  43.533  54.430  1.00  0.00           C
ATOM   7151 0C21 POPEy 102     103.749  43.353  53.330  1.00  0.00           C
ATOM   7153 1C21 POPEy 102     105.168  42.843  53.200  1.00  0.00           C
ATOM   7156 2C21 POPEy 102     105.559  41.553  53.950  1.00  0.00           C
ATOM   7159 3C21 POPEy 102     106.798  40.853  53.370  1.00  0.00           C
ATOM   7162 4C21 POPEy 102     107.608  40.093  54.420  1.00  0.00           C
ATOM   7165 5C21 POPEy 102     108.769  39.273  53.830  1.00  0.00           C
ATOM   7168 6C21 POPEy 102     109.898  39.043  54.830  1.00  0.00           C
ATOM   7171 7C21 POPEy 102     110.948  38.043  54.320  1.00  0.00           C
ATOM   7174 8C21 POPEy 102     112.169  37.923  55.240  1.00  0.00           C
ATOM   7178  C33 POPEy 102      98.958  50.673  58.050  1.00  0.00           C
ATOM   7181  C34 POPEy 102      99.199  51.873  57.100  1.00  0.00           C
ATOM   7184  C35 POPEy 102      98.159  51.993  55.970  1.00  0.00           C
ATOM   7187  C36 POPEy 102      98.279  53.313  55.180  1.00  0.00           C
ATOM   7190  C37 POPEy 102      97.288  53.413  54.010  1.00  0.00           C
ATOM   7193  C38 POPEy 102      97.229  54.803  53.340  1.00  0.00           C
ATOM   7196  C39 POPEy 102      98.538  55.233  52.670  1.00  0.00           C
ATOM   7199 0C31 POPEy 102      98.378  56.423  51.710  1.00  0.00           C
ATOM   7202 1C31 POPEy 102      99.689  56.753  50.980  1.00  0.00           C
ATOM   7205 2C31 POPEy 102      99.529  57.593  49.700  1.00  0.00           C
ATOM   7208 3C31 POPEy 102      99.259  59.093  49.920  1.00  0.00           C
ATOM   7211 4C31 POPEy 102      99.968  59.983  48.880  1.00  0.00           C
ATOM   7214 5C31 POPEy 102      99.558  61.463  48.900  1.00  0.00           C
ATOM   7217 6C31 POPEy 102     100.398  62.323  47.940  1.00  0.00           C
ATOM   7221  NH3 POPEz 103     120.089 119.653  62.580  1.00  0.00           N
ATOM   7225  C12 POPEz 103     119.988 118.465  63.520  1.00  0.00           C
ATOM   7228  C11 POPEz 103     121.088 117.403  63.240  1.00  0.00           C
ATOM   7231  P   POPEz 103     122.058 115.223  64.420  1.00  0.00           P
ATOM   7232  O13 POPEz 103     122.748 115.673  65.650  1.00  0.00           O
ATOM   7233  O14 POPEz 103     121.409 113.894  64.480  1.00  0.00           O
ATOM   7234  O11 POPEz 103     123.038 115.243  63.160  1.00  0.00           O
ATOM   7235  O12 POPEz 103     120.928 116.283  64.100  1.00  0.00           O
ATOM   7236  C1  POPEz 103     123.448 113.933  62.700  1.00  0.00           C
ATOM   7239  C2  POPEz 103     124.129 113.913  61.300  1.00  0.00           C
ATOM   7241  O21 POPEz 103     123.839 112.653  60.660  1.00  0.00           O
ATOM   7242  C21 POPEz 103     124.379 111.534  61.140  1.00  0.00           C
ATOM   7243  O22 POPEz 103     125.299 111.443  61.940  1.00  0.00           O
ATOM   7244  C22 POPEz 103     123.529 110.343  60.700  1.00  0.00           C
ATOM   7247  C3  POPEz 103     125.638 114.303  61.330  1.00  0.00           C
ATOM   7250  O31 POPEz 103     126.278 113.953  60.090  1.00  0.00           O
ATOM   7251  C31 POPEz 103     126.378 114.903  59.190  1.00  0.00           C
ATOM   7252  O32 POPEz 103     126.038 116.073  59.320  1.00  0.00           O
ATOM   7253  C32 POPEz 103     126.689 114.244  57.840  1.00  0.00           C
ATOM   7256  C23 POPEz 103     124.259 109.323  59.800  1.00  0.00           C
ATOM   7259  C24 POPEz 103     123.328 108.773  58.710  1.00  0.00           C
ATOM   7262  C25 POPEz 103     123.068 109.823  57.620  1.00  0.00           C
ATOM   7265  C26 POPEz 103     121.608 109.954  57.170  1.00  0.00           C
ATOM   7268  C27 POPEz 103     121.428 111.143  56.220  1.00  0.00           C
ATOM   7271  C28 POPEz 103     119.958 111.593  56.030  1.00  0.00           C
ATOM   7274  C29 POPEz 103     119.859 113.093  55.900  1.00  0.00           C
ATOM   7276 0C21 POPEz 103     118.778 113.833  55.620  1.00  0.00           C
ATOM   7278 1C21 POPEz 103     117.369 113.383  55.340  1.00  0.00           C
ATOM   7281 2C21 POPEz 103     116.979 113.783  53.910  1.00  0.00           C
ATOM   7284 3C21 POPEz 103     115.468 113.843  53.650  1.00  0.00           C
ATOM   7287 4C21 POPEz 103     115.178 113.933  52.140  1.00  0.00           C
ATOM   7290 5C21 POPEz 103     114.558 115.263  51.720  1.00  0.00           C
ATOM   7293 6C21 POPEz 103     114.669 115.473  50.200  1.00  0.00           C
ATOM   7296 7C21 POPEz 103     113.889 116.693  49.700  1.00  0.00           C
ATOM   7299 8C21 POPEz 103     114.049 116.913  48.200  1.00  0.00           C
ATOM   7303  C33 POPEz 103     125.559 113.243  57.490  1.00  0.00           C
ATOM   7306  C34 POPEz 103     125.709 112.543  56.130  1.00  0.00           C
ATOM   7309  C35 POPEz 103     125.218 113.393  54.940  1.00  0.00           C
ATOM   7312  C36 POPEz 103     124.418 112.563  53.930  1.00  0.00           C
ATOM   7315  C37 POPEz 103     124.089 113.313  52.640  1.00  0.00           C
ATOM   7318  C38 POPEz 103     123.068 112.573  51.760  1.00  0.00           C
ATOM   7321  C39 POPEz 103     121.608 112.833  52.150  1.00  0.00           C
ATOM   7324 0C31 POPEz 103     121.088 114.133  51.540  1.00  0.00           C
ATOM   7327 1C31 POPEz 103     119.628 114.443  51.910  1.00  0.00           C
ATOM   7330 2C31 POPEz 103     119.119 115.803  51.410  1.00  0.00           C
ATOM   7333 3C31 POPEz 103     118.998 115.923  49.880  1.00  0.00           C
ATOM   7336 4C31 POPEz 103     120.259 116.483  49.200  1.00  0.00           C
ATOM   7339 5C31 POPEz 103     120.128 116.573  47.680  1.00  0.00           C
ATOM   7342 6C31 POPEz 103     121.479 116.843  46.990  1.00  0.00           C
ATOM   7346  NH3 POPE0 104      85.288  16.623  23.100  1.00  0.00           N
ATOM   7350  C12 POPE0 104      86.669  16.793  22.490  1.00  0.00           C
ATOM   7353  C11 POPE0 104      87.818  16.743  23.510  1.00  0.00           C
ATOM   7356  P   POPE0 104      90.419  16.923  23.720  1.00  0.00           P
ATOM   7357  O13 POPE0 104      91.648  16.713  22.910  1.00  0.00           O
ATOM   7358  O14 POPE0 104      90.308  18.223  24.410  1.00  0.00           O
ATOM   7359  O11 POPE0 104      90.349  15.783  24.820  1.00  0.00           O
ATOM   7360  O12 POPE0 104      89.089  16.753  22.840  1.00  0.00           O
ATOM   7361  C1  POPE0 104      90.019  16.053  26.190  1.00  0.00           C
ATOM   7364  C2  POPE0 104      91.269  15.893  27.130  1.00  0.00           C
ATOM   7366  O21 POPE0 104      90.849  15.513  28.470  1.00  0.00           O
ATOM   7367  C21 POPE0 104      91.608  14.593  29.090  1.00  0.00           C
ATOM   7368  O22 POPE0 104      92.528  13.983  28.580  1.00  0.00           O
ATOM   7369  C22 POPE0 104      91.119  14.393  30.540  1.00  0.00           C
ATOM   7372  C3  POPE0 104      92.198  17.133  27.130  1.00  0.00           C
ATOM   7375  O31 POPE0 104      91.938  18.063  28.220  1.00  0.00           O
ATOM   7376  C31 POPE0 104      92.699  17.893  29.300  1.00  0.00           C
ATOM   7377  O32 POPE0 104      93.579  17.063  29.440  1.00  0.00           O
ATOM   7378  C32 POPE0 104      92.329  18.953  30.320  1.00  0.00           C
ATOM   7381  C23 POPE0 104      92.239  14.123  31.600  1.00  0.00           C
ATOM   7384  C24 POPE0 104      92.159  12.753  32.320  1.00  0.00           C
ATOM   7387  C25 POPE0 104      91.428  12.673  33.680  1.00  0.00           C
ATOM   7390  C26 POPE0 104      92.288  13.023  34.930  1.00  0.00           C
ATOM   7393  C27 POPE0 104      91.558  12.763  36.270  1.00  0.00           C
ATOM   7396  C28 POPE0 104      92.398  13.043  37.560  1.00  0.00           C
ATOM   7399  C29 POPE0 104      91.538  13.573  38.700  1.00  0.00           C
ATOM   7401 0C21 POPE0 104      91.468  13.263  40.010  1.00  0.00           C
ATOM   7403 1C21 POPE0 104      92.259  12.303  40.880  1.00  0.00           C
ATOM   7406 2C21 POPE0 104      92.578  12.963  42.250  1.00  0.00           C
ATOM   7409 3C21 POPE0 104      93.028  12.023  43.390  1.00  0.00           C
ATOM   7412 4C21 POPE0 104      93.369  12.813  44.670  1.00  0.00           C
ATOM   7415 5C21 POPE0 104      94.089  12.023  45.780  1.00  0.00           C
ATOM   7418 6C21 POPE0 104      93.168  11.383  46.830  1.00  0.00           C
ATOM   7421 7C21 POPE0 104      93.988  10.673  47.930  1.00  0.00           C
ATOM   7424 8C21 POPE0 104      93.168   9.823  48.900  1.00  0.00           C
ATOM   7428  C33 POPE0 104      92.949  18.693  31.710  1.00  0.00           C
ATOM   7431  C34 POPE0 104      92.568  19.813  32.690  1.00  0.00           C
ATOM   7434  C35 POPE0 104      92.888  19.443  34.140  1.00  0.00           C
ATOM   7437  C36 POPE0 104      91.769  18.593  34.740  1.00  0.00           C
ATOM   7440  C37 POPE0 104      92.139  17.793  35.980  1.00  0.00           C
ATOM   7443  C38 POPE0 104      90.878  17.363  36.760  1.00  0.00           C
ATOM   7446  C39 POPE0 104      90.398  18.433  37.750  1.00  0.00           C
ATOM   7449 0C31 POPE0 104      90.299  17.863  39.160  1.00  0.00           C
ATOM   7452 1C31 POPE0 104      90.199  18.963  40.230  1.00  0.00           C
ATOM   7455 2C31 POPE0 104      90.268  18.373  41.650  1.00  0.00           C
ATOM   7458 3C31 POPE0 104      91.699  18.033  42.090  1.00  0.00           C
ATOM   7461 4C31 POPE0 104      92.549  19.283  42.370  1.00  0.00           C
ATOM   7464 5C31 POPE0 104      93.839  18.943  43.120  1.00  0.00           C
ATOM   7467 6C31 POPE0 104      94.659  20.183  43.440  1.00  0.00           C
ATOM   7471  NH3 POPE1 105      67.369  67.943  21.550  1.00  0.00           N
ATOM   7475  C12 POPE1 105      68.168  69.183  21.300  1.00  0.00           C
ATOM   7478  C11 POPE1 105      67.898  70.253  22.350  1.00  0.00           C
ATOM   7481  P   POPE1 105      68.549  72.723  22.710  1.00  0.00           P
ATOM   7482  O13 POPE1 105      69.299  73.723  21.900  1.00  0.00           O
ATOM   7483  O14 POPE1 105      67.089  72.893  22.830  1.00  0.00           O
ATOM   7484  O11 POPE1 105      69.259  72.433  24.100  1.00  0.00           O
ATOM   7485  O12 POPE1 105      68.770  71.333  22.030  1.00  0.00           O
ATOM   7486  C1  POPE1 105      68.409  72.153  25.210  1.00  0.00           C
ATOM   7489  C2  POPE1 105      69.108  71.303  26.300  1.00  0.00           C
ATOM   7491  O21 POPE1 105      68.068  71.113  27.270  1.00  0.00           O
ATOM   7492  C21 POPE1 105      68.368  70.973  28.530  1.00  0.00           C
ATOM   7493  O22 POPE1 105      69.089  70.123  29.020  1.00  0.00           O
ATOM   7494  C22 POPE1 105      67.738  72.133  29.310  1.00  0.00           C
ATOM   7497  C3  POPE1 105      70.408  72.013  26.810  1.00  0.00           C
ATOM   7500  O31 POPE1 105      71.200  71.163  27.670  1.00  0.00           O
ATOM   7501  C31 POPE1 105      71.809  71.773  28.680  1.00  0.00           C
ATOM   7502  O32 POPE1 105      71.958  72.983  28.770  1.00  0.00           O
ATOM   7503  C32 POPE1 105      72.218  70.773  29.760  1.00  0.00           C
ATOM   7506  C23 POPE1 105      68.708  72.773  30.310  1.00  0.00           C
ATOM   7509  C24 POPE1 105      68.049  73.953  31.040  1.00  0.00           C
ATOM   7512  C25 POPE1 105      68.748  74.263  32.360  1.00  0.00           C
ATOM   7515  C26 POPE1 105      67.729  74.503  33.470  1.00  0.00           C
ATOM   7518  C27 POPE1 105      68.380  74.673  34.850  1.00  0.00           C
ATOM   7521  C28 POPE1 105      67.348  74.933  35.960  1.00  0.00           C
ATOM   7524  C29 POPE1 105      66.468  73.744  36.230  1.00  0.00           C
ATOM   7526 0C21 POPE1 105      65.829  73.493  37.380  1.00  0.00           C
ATOM   7528 1C21 POPE1 105      65.880  74.384  38.600  1.00  0.00           C
ATOM   7531 2C21 POPE1 105      65.748  73.583  39.900  1.00  0.00           C
ATOM   7534 3C21 POPE1 105      65.718  74.523  41.120  1.00  0.00           C
ATOM   7537 4C21 POPE1 105      65.538  73.744  42.420  1.00  0.00           C
ATOM   7540 5C21 POPE1 105      65.488  74.633  43.670  1.00  0.00           C
ATOM   7543 6C21 POPE1 105      65.668  73.843  44.970  1.00  0.00           C
ATOM   7546 7C21 POPE1 105      65.589  74.753  46.210  1.00  0.00           C
ATOM   7549 8C21 POPE1 105      65.928  74.023  47.510  1.00  0.00           C
ATOM   7553  C33 POPE1 105      72.108  71.403  31.170  1.00  0.00           C
ATOM   7556  C34 POPE1 105      72.009  70.363  32.290  1.00  0.00           C
ATOM   7559  C35 POPE1 105      71.769  70.993  33.670  1.00  0.00           C
ATOM   7562  C36 POPE1 105      71.558  69.943  34.770  1.00  0.00           C
ATOM   7565  C37 POPE1 105      71.449  70.553  36.180  1.00  0.00           C
ATOM   7568  C38 POPE1 105      71.428  69.463  37.280  1.00  0.00           C
ATOM   7571  C39 POPE1 105      70.189  69.463  38.180  1.00  0.00           C
ATOM   7574 0C31 POPE1 105      70.428  70.083  39.570  1.00  0.00           C
ATOM   7577 1C31 POPE1 105      69.208  69.994  40.510  1.00  0.00           C
ATOM   7580 2C31 POPE1 105      69.479  70.583  41.900  1.00  0.00           C
ATOM   7583 3C31 POPE1 105      68.218  70.693  42.780  1.00  0.00           C
ATOM   7586 4C31 POPE1 105      68.049  69.543  43.800  1.00  0.00           C
ATOM   7589 5C31 POPE1 105      66.918  69.813  44.800  1.00  0.00           C
ATOM   7592 6C31 POPE1 105      66.848  68.803  45.950  1.00  0.00           C
ATOM   7596  NH3 POPE2 106     102.268  31.173  74.880  1.00  0.00           N
ATOM   7600  C12 POPE2 106     102.348  32.413  74.040  1.00  0.00           C
ATOM   7603  C11 POPE2 106     102.428  32.013  72.560  1.00  0.00           C
ATOM   7606  P   POPE2 106     102.678  32.883  70.200  1.00  0.00           P
ATOM   7607  O13 POPE2 106     103.869  32.043  70.000  1.00  0.00           O
ATOM   7608  O14 POPE2 106     101.398  32.283  69.800  1.00  0.00           O
ATOM   7609  O11 POPE2 106     102.888  34.283  69.500  1.00  0.00           O
ATOM   7610  O12 POPE2 106     102.659  33.193  71.760  1.00  0.00           O
ATOM   7611  C1  POPE2 106     101.888  34.873  68.640  1.00  0.00           C
ATOM   7614  C2  POPE2 106     102.299  34.813  67.140  1.00  0.00           C
ATOM   7616  O21 POPE2 106     101.369  35.503  66.270  1.00  0.00           O
ATOM   7617  C21 POPE2 106     100.178  34.973  66.080  1.00  0.00           C
ATOM   7618  O22 POPE2 106      99.599  34.183  66.810  1.00  0.00           O
ATOM   7619  C22 POPE2 106      99.628  35.403  64.730  1.00  0.00           C
ATOM   7622  C3  POPE2 106     102.628  33.403  66.570  1.00  0.00           C
ATOM   7625  O31 POPE2 106     103.269  33.563  65.290  1.00  0.00           O
ATOM   7626  C31 POPE2 106     102.559  33.333  64.200  1.00  0.00           C
ATOM   7627  O32 POPE2 106     101.479  32.743  64.150  1.00  0.00           O
ATOM   7628  C32 POPE2 106     103.299  33.903  63.010  1.00  0.00           C
ATOM   7631  C23 POPE2 106      99.189  36.873  64.610  1.00  0.00           C
ATOM   7634  C24 POPE2 106      99.108  37.283  63.130  1.00  0.00           C
ATOM   7637  C25 POPE2 106      97.989  36.573  62.350  1.00  0.00           C
ATOM   7640  C26 POPE2 106      98.328  36.383  60.860  1.00  0.00           C
ATOM   7643  C27 POPE2 106      97.108  36.443  59.920  1.00  0.00           C
ATOM   7646  C28 POPE2 106      97.528  36.393  58.440  1.00  0.00           C
ATOM   7649  C29 POPE2 106      96.498  36.963  57.500  1.00  0.00           C
ATOM   7651 0C21 POPE2 106      96.029  36.393  56.370  1.00  0.00           C
ATOM   7653 1C21 POPE2 106      96.449  35.053  55.820  1.00  0.00           C
ATOM   7656 2C21 POPE2 106      96.309  34.913  54.290  1.00  0.00           C
ATOM   7659 3C21 POPE2 106      97.318  35.763  53.490  1.00  0.00           C
ATOM   7662 4C21 POPE2 106      97.338  35.403  51.990  1.00  0.00           C
ATOM   7665 5C21 POPE2 106      98.648  34.753  51.510  1.00  0.00           C
ATOM   7668 6C21 POPE2 106      98.728  34.663  49.980  1.00  0.00           C
ATOM   7671 7C21 POPE2 106     100.019  33.983  49.490  1.00  0.00           C
ATOM   7674 8C21 POPE2 106     100.078  33.803  47.970  1.00  0.00           C
ATOM   7678  C33 POPE2 106     102.738  35.273  62.560  1.00  0.00           C
ATOM   7681  C34 POPE2 106     103.678  35.983  61.570  1.00  0.00           C
ATOM   7684  C35 POPE2 106     103.168  35.943  60.130  1.00  0.00           C
ATOM   7687  C36 POPE2 106     104.169  36.543  59.140  1.00  0.00           C
ATOM   7690  C37 POPE2 106     103.818  36.223  57.690  1.00  0.00           C
ATOM   7693  C38 POPE2 106     104.788  36.853  56.680  1.00  0.00           C
ATOM   7696  C39 POPE2 106     104.759  36.113  55.330  1.00  0.00           C
ATOM   7699 0C31 POPE2 106     105.489  36.863  54.210  1.00  0.00           C
ATOM   7702 1C31 POPE2 106     105.538  36.033  52.920  1.00  0.00           C
ATOM   7705 2C31 POPE2 106     105.589  36.903  51.660  1.00  0.00           C
ATOM   7708 3C31 POPE2 106     105.548  36.063  50.370  1.00  0.00           C
ATOM   7711 4C31 POPE2 106     105.148  36.884  49.140  1.00  0.00           C
ATOM   7714 5C31 POPE2 106     105.189  36.053  47.850  1.00  0.00           C
ATOM   7717 6C31 POPE2 106     104.628  36.793  46.640  1.00  0.00           C
ATOM   7721  NH3 POPE3 107     106.718  26.643  66.770  1.00  0.00           N
ATOM   7725  C12 POPE3 107     108.129  27.143  66.550  1.00  0.00           C
ATOM   7728  C11 POPE3 107     109.108  25.973  66.820  1.00  0.00           C
ATOM   7731  P   POPE3 107     111.558  25.193  66.360  1.00  0.00           P
ATOM   7732  O13 POPE3 107     112.879  25.773  66.650  1.00  0.00           O
ATOM   7733  O14 POPE3 107     111.148  24.053  67.210  1.00  0.00           O
ATOM   7734  O11 POPE3 107     111.428  24.843  64.830  1.00  0.00           O
ATOM   7735  O12 POPE3 107     110.458  26.343  66.550  1.00  0.00           O
ATOM   7736  C1  POPE3 107     110.349  24.103  64.250  1.00  0.00           C
ATOM   7739  C2  POPE3 107     110.898  22.923  63.410  1.00  0.00           C
ATOM   7741  O21 POPE3 107     110.028  22.543  62.320  1.00  0.00           O
ATOM   7742  C21 POPE3 107     110.189  23.253  61.210  1.00  0.00           C
ATOM   7743  O22 POPE3 107     110.579  24.403  61.150  1.00  0.00           O
ATOM   7744  C22 POPE3 107     109.978  22.343  60.000  1.00  0.00           C
ATOM   7747  C3  POPE3 107     111.188  21.653  64.280  1.00  0.00           C
ATOM   7750  O31 POPE3 107     111.339  20.553  63.380  1.00  0.00           O
ATOM   7751  C31 POPE3 107     112.128  19.553  63.640  1.00  0.00           C
ATOM   7752  O32 POPE3 107     112.718  19.323  64.690  1.00  0.00           O
ATOM   7753  C32 POPE3 107     112.248  18.723  62.370  1.00  0.00           C
ATOM   7756  C23 POPE3 107     111.328  21.813  59.440  1.00  0.00           C
ATOM   7759  C24 POPE3 107     111.249  21.263  58.000  1.00  0.00           C
ATOM   7762  C25 POPE3 107     110.948  22.383  57.000  1.00  0.00           C
ATOM   7765  C26 POPE3 107     111.458  22.203  55.560  1.00  0.00           C
ATOM   7768  C27 POPE3 107     111.269  23.513  54.780  1.00  0.00           C
ATOM   7771  C28 POPE3 107     111.909  23.543  53.380  1.00  0.00           C
ATOM   7774  C29 POPE3 107     111.818  24.953  52.830  1.00  0.00           C
ATOM   7776 0C21 POPE3 107     111.449  25.343  51.600  1.00  0.00           C
ATOM   7778 1C21 POPE3 107     111.029  24.493  50.430  1.00  0.00           C
ATOM   7781 2C21 POPE3 107     109.729  24.993  49.750  1.00  0.00           C
ATOM   7784 3C21 POPE3 107     109.719  26.493  49.410  1.00  0.00           C
ATOM   7787 4C21 POPE3 107     108.619  26.913  48.430  1.00  0.00           C
ATOM   7790 5C21 POPE3 107     107.189  26.523  48.840  1.00  0.00           C
ATOM   7793 6C21 POPE3 107     106.748  26.943  50.240  1.00  0.00           C
ATOM   7796 7C21 POPE3 107     105.229  26.883  50.380  1.00  0.00           C
ATOM   7799 8C21 POPE3 107     104.729  27.113  51.810  1.00  0.00           C
ATOM   7803  C33 POPE3 107     113.568  17.923  62.310  1.00  0.00           C
ATOM   7806  C34 POPE3 107     114.018  17.753  60.860  1.00  0.00           C
ATOM   7809  C35 POPE3 107     114.748  18.993  60.330  1.00  0.00           C
ATOM   7812  C36 POPE3 107     115.108  18.843  58.850  1.00  0.00           C
ATOM   7815  C37 POPE3 107     116.059  19.933  58.370  1.00  0.00           C
ATOM   7818  C38 POPE3 107     116.409  19.853  56.880  1.00  0.00           C
ATOM   7821  C39 POPE3 107     115.208  19.763  55.930  1.00  0.00           C
ATOM   7824 0C31 POPE3 107     115.678  19.823  54.480  1.00  0.00           C
ATOM   7827 1C31 POPE3 107     114.590  19.513  53.440  1.00  0.00           C
ATOM   7830 2C31 POPE3 107     115.159  19.683  52.020  1.00  0.00           C
ATOM   7833 3C31 POPE3 107     114.418  18.883  50.950  1.00  0.00           C
ATOM   7836 4C31 POPE3 107     115.218  18.873  49.640  1.00  0.00           C
ATOM   7839 5C31 POPE3 107     114.689  17.863  48.610  1.00  0.00           C
ATOM   7842 6C31 POPE3 107     115.629  17.703  47.430  1.00  0.00           C
ATOM   7846  NH3 POPE4 108      82.428  18.733  68.870  1.00  0.00           N
ATOM   7850  C12 POPE4 108      82.989  20.073  68.490  1.00  0.00           C
ATOM   7853  C11 POPE4 108      83.188  20.133  66.980  1.00  0.00           C
ATOM   7856  P   POPE4 108      85.369  21.453  66.390  1.00  0.00           P
ATOM   7857  O13 POPE4 108      85.840  22.523  67.310  1.00  0.00           O
ATOM   7858  O14 POPE4 108      86.049  20.163  66.500  1.00  0.00           O
ATOM   7859  O11 POPE4 108      85.369  21.883  64.890  1.00  0.00           O
ATOM   7860  O12 POPE4 108      83.818  21.343  66.660  1.00  0.00           O
ATOM   7861  C1  POPE4 108      84.678  21.063  63.930  1.00  0.00           C
ATOM   7864  C2  POPE4 108      85.538  20.983  62.640  1.00  0.00           C
ATOM   7866  O21 POPE4 108      84.928  20.223  61.570  1.00  0.00           O
ATOM   7867  C21 POPE4 108      83.788  20.673  61.070  1.00  0.00           C
ATOM   7868  O22 POPE4 108      82.939  21.353  61.600  1.00  0.00           O
ATOM   7869  C22 POPE4 108      83.718  20.223  59.620  1.00  0.00           C
ATOM   7872  C3  POPE4 108      86.938  20.393  63.020  1.00  0.00           C
ATOM   7875  O31 POPE4 108      87.788  19.923  61.950  1.00  0.00           O
ATOM   7876  C31 POPE4 108      88.340  20.873  61.210  1.00  0.00           C
ATOM   7877  O32 POPE4 108      87.979  22.033  61.130  1.00  0.00           O
ATOM   7878  C32 POPE4 108      89.529  20.273  60.420  1.00  0.00           C
ATOM   7881  C23 POPE4 108      84.829  20.903  58.780  1.00  0.00           C
ATOM   7884  C24 POPE4 108      84.768  20.473  57.320  1.00  0.00           C
ATOM   7887  C25 POPE4 108      86.109  20.633  56.580  1.00  0.00           C
ATOM   7890  C26 POPE4 108      86.299  21.983  55.890  1.00  0.00           C
ATOM   7893  C27 POPE4 108      87.398  22.853  56.520  1.00  0.00           C
ATOM   7896  C28 POPE4 108      88.148  23.703  55.480  1.00  0.00           C
ATOM   7899  C29 POPE4 108      87.229  24.583  54.670  1.00  0.00           C
ATOM   7901 0C21 POPE4 108      87.148  24.643  53.320  1.00  0.00           C
ATOM   7903 1C21 POPE4 108      87.958  23.863  52.320  1.00  0.00           C
ATOM   7906 2C21 POPE4 108      87.058  22.913  51.510  1.00  0.00           C
ATOM   7909 3C21 POPE4 108      87.879  22.053  50.530  1.00  0.00           C
ATOM   7912 4C21 POPE4 108      87.029  21.103  49.680  1.00  0.00           C
ATOM   7915 5C21 POPE4 108      86.199  21.813  48.600  1.00  0.00           C
ATOM   7918 6C21 POPE4 108      85.128  20.873  48.020  1.00  0.00           C
ATOM   7921 7C21 POPE4 108      84.298  21.513  46.910  1.00  0.00           C
ATOM   7924 8C21 POPE4 108      83.118  20.673  46.430  1.00  0.00           C
ATOM   7928  C33 POPE4 108      90.419  21.383  59.780  1.00  0.00           C
ATOM   7931  C34 POPE4 108      91.479  20.893  58.780  1.00  0.00           C
ATOM   7934  C35 POPE4 108      92.928  21.293  59.120  1.00  0.00           C
ATOM   7937  C36 POPE4 108      93.799  21.413  57.850  1.00  0.00           C
ATOM   7940  C37 POPE4 108      95.318  21.613  58.050  1.00  0.00           C
ATOM   7943  C38 POPE4 108      95.979  22.023  56.720  1.00  0.00           C
ATOM   7946  C39 POPE4 108      97.468  21.683  56.560  1.00  0.00           C
ATOM   7949 0C31 POPE4 108      97.858  21.573  55.070  1.00  0.00           C
ATOM   7952 1C31 POPE4 108      99.288  21.053  54.820  1.00  0.00           C
ATOM   7955 2C31 POPE4 108      99.578  20.733  53.350  1.00  0.00           C
ATOM   7958 3C31 POPE4 108     100.119  21.903  52.510  1.00  0.00           C
ATOM   7961 4C31 POPE4 108     101.439  21.573  51.800  1.00  0.00           C
ATOM   7964 5C31 POPE4 108     102.029  22.723  50.970  1.00  0.00           C
ATOM   7967 6C31 POPE4 108     103.299  22.353  50.200  1.00  0.00           C
ATOM   7971  NH3 POPE5 109      89.459  65.213  66.740  1.00  0.00           N
ATOM   7975  C12 POPE5 109      88.038  65.393  67.260  1.00  0.00           C
ATOM   7978  C11 POPE5 109      86.988  65.613  66.160  1.00  0.00           C
ATOM   7981  P   POPE5 109      84.708  64.843  67.200  1.00  0.00           P
ATOM   7982  O13 POPE5 109      83.638  64.733  66.190  1.00  0.00           O
ATOM   7983  O14 POPE5 109      84.288  65.083  68.600  1.00  0.00           O
ATOM   7984  O11 POPE5 109      85.589  63.533  67.170  1.00  0.00           O
ATOM   7985  O12 POPE5 109      85.729  65.953  66.740  1.00  0.00           O
ATOM   7986  C1  POPE5 109      84.968  62.253  67.030  1.00  0.00           C
ATOM   7989  C2  POPE5 109      85.229  61.634  65.640  1.00  0.00           C
ATOM   7991  O21 POPE5 109      84.678  60.313  65.720  1.00  0.00           O
ATOM   7992  C21 POPE5 109      85.178  59.353  64.930  1.00  0.00           C
ATOM   7993  O22 POPE5 109      85.878  58.453  65.340  1.00  0.00           O
ATOM   7994  C22 POPE5 109      84.468  59.433  63.560  1.00  0.00           C
ATOM   7997  C3  POPE5 109      86.729  61.673  65.230  1.00  0.00           C
ATOM   8000  O31 POPE5 109      86.928  61.363  63.830  1.00  0.00           O
ATOM   8001  C31 POPE5 109      86.818  62.373  62.970  1.00  0.00           C
ATOM   8002  O32 POPE5 109      86.509  63.523  63.270  1.00  0.00           O
ATOM   8003  C32 POPE5 109      87.038  61.863  61.560  1.00  0.00           C
ATOM   8006  C23 POPE5 109      85.049  58.483  62.480  1.00  0.00           C
ATOM   8009  C24 POPE5 109      84.278  58.543  61.140  1.00  0.00           C
ATOM   8012  C25 POPE5 109      82.949  57.753  61.150  1.00  0.00           C
ATOM   8015  C26 POPE5 109      82.578  57.153  59.780  1.00  0.00           C
ATOM   8018  C27 POPE5 109      81.238  56.403  59.760  1.00  0.00           C
ATOM   8021  C28 POPE5 109      80.738  56.083  58.320  1.00  0.00           C
ATOM   8024  C29 POPE5 109      80.009  57.233  57.640  1.00  0.00           C
ATOM   8026 0C21 POPE5 109      78.678  57.303  57.450  1.00  0.00           C
ATOM   8028 1C21 POPE5 109      77.678  56.253  57.870  1.00  0.00           C
ATOM   8031 2C21 POPE5 109      76.238  56.463  57.340  1.00  0.00           C
ATOM   8034 3C21 POPE5 109      75.519  57.703  57.910  1.00  0.00           C
ATOM   8037 4C21 POPE5 109      73.988  57.643  57.740  1.00  0.00           C
ATOM   8040 5C21 POPE5 109      73.299  56.683  58.730  1.00  0.00           C
ATOM   8043 6C21 POPE5 109      71.788  56.543  58.510  1.00  0.00           C
ATOM   8046 7C21 POPE5 109      71.160  55.533  59.480  1.00  0.00           C
ATOM   8049 8C21 POPE5 109      69.699  55.223  59.170  1.00  0.00           C
ATOM   8053  C33 POPE5 109      86.079  62.573  60.590  1.00  0.00           C
ATOM   8056  C34 POPE5 109      86.158  62.093  59.140  1.00  0.00           C
ATOM   8059  C35 POPE5 109      85.128  62.843  58.290  1.00  0.00           C
ATOM   8062  C36 POPE5 109      84.949  62.283  56.870  1.00  0.00           C
ATOM   8065  C37 POPE5 109      83.489  62.423  56.420  1.00  0.00           C
ATOM   8068  C38 POPE5 109      83.209  61.713  55.100  1.00  0.00           C
ATOM   8071  C39 POPE5 109      83.549  62.563  53.870  1.00  0.00           C
ATOM   8074 0C31 POPE5 109      83.448  61.723  52.590  1.00  0.00           C
ATOM   8077 1C31 POPE5 109      83.349  62.573  51.320  1.00  0.00           C
ATOM   8080 2C31 POPE5 109      83.028  61.733  50.090  1.00  0.00           C
ATOM   8083 3C31 POPE5 109      81.759  62.223  49.390  1.00  0.00           C
ATOM   8086 4C31 POPE5 109      81.328  61.353  48.200  1.00  0.00           C
ATOM   8089 5C31 POPE5 109      80.108  61.933  47.490  1.00  0.00           C
ATOM   8092 6C31 POPE5 109      79.748  61.223  46.180  1.00  0.00           C
ATOM   8096  NH3 POPE6 110     104.329  36.693  23.110  1.00  0.00           N
ATOM   8100  C12 POPE6 110     103.998  35.373  23.750  1.00  0.00           C
ATOM   8103  C11 POPE6 110     104.229  35.433  25.260  1.00  0.00           C
ATOM   8106  P   POPE6 110     104.309  33.523  27.030  1.00  0.00           P
ATOM   8107  O13 POPE6 110     105.358  32.723  26.360  1.00  0.00           O
ATOM   8108  O14 POPE6 110     104.768  34.513  28.020  1.00  0.00           O
ATOM   8109  O11 POPE6 110     103.148  32.623  27.620  1.00  0.00           O
ATOM   8110  O12 POPE6 110     103.588  34.313  25.870  1.00  0.00           O
ATOM   8111  C1  POPE6 110     102.329  33.043  28.720  1.00  0.00           C
ATOM   8114  C2  POPE6 110     102.768  32.383  30.070  1.00  0.00           C
ATOM   8116  O21 POPE6 110     101.669  32.433  31.020  1.00  0.00           O
ATOM   8117  C21 POPE6 110     101.468  31.303  31.710  1.00  0.00           C
ATOM   8118  O22 POPE6 110     101.979  30.223  31.470  1.00  0.00           O
ATOM   8119  C22 POPE6 110     100.489  31.533  32.870  1.00  0.00           C
ATOM   8122  C3  POPE6 110     104.029  33.083  30.670  1.00  0.00           C
ATOM   8125  O31 POPE6 110     104.199  32.733  32.060  1.00  0.00           O
ATOM   8126  C31 POPE6 110     104.358  33.753  32.910  1.00  0.00           C
ATOM   8127  O32 POPE6 110     104.759  34.863  32.620  1.00  0.00           O
ATOM   8128  C32 POPE6 110     103.979  33.233  34.300  1.00  0.00           C
ATOM   8131  C23 POPE6 110     100.668  30.523  34.040  1.00  0.00           C
ATOM   8134  C24 POPE6 110      99.468  30.453  35.000  1.00  0.00           C
ATOM   8137  C25 POPE6 110      99.768  30.793  36.480  1.00  0.00           C
ATOM   8140  C26 POPE6 110     100.238  29.643  37.400  1.00  0.00           C
ATOM   8143  C27 POPE6 110     100.379  30.143  38.860  1.00  0.00           C
ATOM   8146  C28 POPE6 110     101.129  29.203  39.840  1.00  0.00           C
ATOM   8149  C29 POPE6 110     100.268  28.203  40.580  1.00  0.00           C
ATOM   8151 0C21 POPE6 110     100.119  28.103  41.920  1.00  0.00           C
ATOM   8153 1C21 POPE6 110     100.788  28.983  42.960  1.00  0.00           C
ATOM   8156 2C21 POPE6 110     100.718  28.453  44.420  1.00  0.00           C
ATOM   8159 3C21 POPE6 110     101.479  27.143  44.670  1.00  0.00           C
ATOM   8162 4C21 POPE6 110     101.538  26.773  46.170  1.00  0.00           C
ATOM   8165 5C21 POPE6 110     102.119  25.373  46.450  1.00  0.00           C
ATOM   8168 6C21 POPE6 110     103.648  25.283  46.330  1.00  0.00           C
ATOM   8171 7C21 POPE6 110     104.189  23.863  46.550  1.00  0.00           C
ATOM   8174 8C21 POPE6 110     105.700  23.713  46.350  1.00  0.00           C
ATOM   8178  C33 POPE6 110     103.340  34.283  35.230  1.00  0.00           C
ATOM   8181  C34 POPE6 110     102.178  33.663  36.020  1.00  0.00           C
ATOM   8184  C35 POPE6 110     101.488  34.663  36.960  1.00  0.00           C
ATOM   8187  C36 POPE6 110     100.299  34.023  37.680  1.00  0.00           C
ATOM   8190  C37 POPE6 110      99.459  35.033  38.460  1.00  0.00           C
ATOM   8193  C38 POPE6 110      98.279  34.383  39.190  1.00  0.00           C
ATOM   8196  C39 POPE6 110      98.629  33.863  40.590  1.00  0.00           C
ATOM   8199 0C31 POPE6 110      97.379  33.413  41.360  1.00  0.00           C
ATOM   8202 1C31 POPE6 110      97.519  33.503  42.880  1.00  0.00           C
ATOM   8205 2C31 POPE6 110      96.158  33.293  43.560  1.00  0.00           C
ATOM   8208 3C31 POPE6 110      96.208  33.253  45.090  1.00  0.00           C
ATOM   8211 4C31 POPE6 110      96.479  34.603  45.740  1.00  0.00           C
ATOM   8214 5C31 POPE6 110      95.618  34.783  47.000  1.00  0.00           C
ATOM   8217 6C31 POPE6 110      95.898  36.083  47.740  1.00  0.00           C
ATOM   8221  NH3 POPE7 111     120.498  32.823  70.580  1.00  0.00           N
ATOM   8225  C12 POPE7 111     119.119  32.243  70.680  1.00  0.00           C
ATOM   8228  C11 POPE7 111     118.129  33.093  69.890  1.00  0.00           C
ATOM   8231  P   POPE7 111     115.538  33.413  70.020  1.00  0.00           P
ATOM   8232  O13 POPE7 111     114.659  33.073  71.150  1.00  0.00           O
ATOM   8233  O14 POPE7 111     115.898  34.853  69.860  1.00  0.00           O
ATOM   8234  O11 POPE7 111     114.809  32.963  68.710  1.00  0.00           O
ATOM   8235  O12 POPE7 111     116.839  32.533  70.100  1.00  0.00           O
ATOM   8236  C1  POPE7 111     115.369  32.363  67.550  1.00  0.00           C
ATOM   8239  C2  POPE7 111     114.450  32.673  66.340  1.00  0.00           C
ATOM   8241  O21 POPE7 111     114.928  32.333  65.020  1.00  0.00           O
ATOM   8242  C21 POPE7 111     115.339  31.103  64.750  1.00  0.00           C
ATOM   8243  O22 POPE7 111     116.029  30.413  65.480  1.00  0.00           O
ATOM   8244  C22 POPE7 111     114.799  30.693  63.370  1.00  0.00           C
ATOM   8247  C3  POPE7 111     114.049  34.173  66.330  1.00  0.00           C
ATOM   8250  O31 POPE7 111     112.879  34.343  65.520  1.00  0.00           O
ATOM   8251  C31 POPE7 111     113.098  34.613  64.260  1.00  0.00           C
ATOM   8252  O32 POPE7 111     114.148  34.993  63.760  1.00  0.00           O
ATOM   8253  C32 POPE7 111     111.798  34.403  63.480  1.00  0.00           C
ATOM   8256  C23 POPE7 111     115.878  30.163  62.420  1.00  0.00           C
ATOM   8259  C24 POPE7 111     115.339  29.533  61.130  1.00  0.00           C
ATOM   8262  C25 POPE7 111     116.468  29.133  60.160  1.00  0.00           C
ATOM   8265  C26 POPE7 111     116.418  29.903  58.830  1.00  0.00           C
ATOM   8268  C27 POPE7 111     117.759  29.863  58.070  1.00  0.00           C
ATOM   8271  C28 POPE7 111     117.659  30.453  56.650  1.00  0.00           C
ATOM   8274  C29 POPE7 111     119.029  30.753  56.070  1.00  0.00           C
ATOM   8276 0C21 POPE7 111     119.759  29.983  55.240  1.00  0.00           C
ATOM   8278 1C21 POPE7 111     119.409  28.633  54.660  1.00  0.00           C
ATOM   8281 2C21 POPE7 111     120.308  27.473  55.140  1.00  0.00           C
ATOM   8284 3C21 POPE7 111     121.809  27.693  54.920  1.00  0.00           C
ATOM   8287 4C21 POPE7 111     122.578  26.453  54.430  1.00  0.00           C
ATOM   8290 5C21 POPE7 111     122.689  25.283  55.420  1.00  0.00           C
ATOM   8293 6C21 POPE7 111     123.728  24.263  54.930  1.00  0.00           C
ATOM   8296 7C21 POPE7 111     123.828  23.003  55.790  1.00  0.00           C
ATOM   8299 8C21 POPE7 111     125.038  22.133  55.430  1.00  0.00           C
ATOM   8303  C33 POPE7 111     112.049  34.303  61.960  1.00  0.00           C
ATOM   8306  C34 POPE7 111     110.729  34.273  61.190  1.00  0.00           C
ATOM   8309  C35 POPE7 111     110.889  34.353  59.660  1.00  0.00           C
ATOM   8312  C36 POPE7 111     111.788  33.253  59.070  1.00  0.00           C
ATOM   8315  C37 POPE7 111     111.658  33.143  57.550  1.00  0.00           C
ATOM   8318  C38 POPE7 111     112.428  31.943  56.970  1.00  0.00           C
ATOM   8321  C39 POPE7 111     113.909  32.203  56.650  1.00  0.00           C
ATOM   8324 0C31 POPE7 111     114.119  33.083  55.410  1.00  0.00           C
ATOM   8327 1C31 POPE7 111     115.279  32.613  54.510  1.00  0.00           C
ATOM   8330 2C31 POPE7 111     115.168  33.173  53.080  1.00  0.00           C
ATOM   8333 3C31 POPE7 111     116.049  32.433  52.050  1.00  0.00           C
ATOM   8336 4C31 POPE7 111     117.538  32.793  52.120  1.00  0.00           C
ATOM   8339 5C31 POPE7 111     118.258  32.483  50.800  1.00  0.00           C
ATOM   8342 6C31 POPE7 111     119.768  32.683  50.830  1.00  0.00           C
ATOM   8346  NH3 POPE8 112      99.558  93.433  18.850  1.00  0.00           N
ATOM   8350  C12 POPE8 112      98.869  94.743  19.130  1.00  0.00           C
ATOM   8353  C11 POPE8 112      99.729  95.973  18.750  1.00  0.00           C
ATOM   8356  P   POPE8 112      97.898  97.803  19.130  1.00  0.00           P
ATOM   8357  O13 POPE8 112      97.248  97.003  18.070  1.00  0.00           O
ATOM   8358  O14 POPE8 112      97.998  99.263  18.920  1.00  0.00           O
ATOM   8359  O11 POPE8 112      97.090  97.613  20.460  1.00  0.00           O
ATOM   8360  O12 POPE8 112      99.339  97.173  19.450  1.00  0.00           O
ATOM   8361  C1  POPE8 112      97.668  97.403  21.750  1.00  0.00           C
ATOM   8364  C2  POPE8 112      98.168  98.693  22.490  1.00  0.00           C
ATOM   8366  O21 POPE8 112      98.098  98.553  23.930  1.00  0.00           O
ATOM   8367  C21 POPE8 112      98.358  97.443  24.540  1.00  0.00           C
ATOM   8368  O22 POPE8 112      98.848  96.423  24.080  1.00  0.00           O
ATOM   8369  C22 POPE8 112      97.808  97.623  25.970  1.00  0.00           C
ATOM   8372  C3  POPE8 112      97.388 100.003  22.100  1.00  0.00           C
ATOM   8375  O31 POPE8 112      97.148 100.853  23.260  1.00  0.00           O
ATOM   8376  C31 POPE8 112      95.928 101.363  23.390  1.00  0.00           C
ATOM   8377  O32 POPE8 112      95.108 101.503  22.490  1.00  0.00           O
ATOM   8378  C32 POPE8 112      95.688 101.623  24.880  1.00  0.00           C
ATOM   8381  C23 POPE8 112      98.079  96.464  26.960  1.00  0.00           C
ATOM   8384  C24 POPE8 112      97.348  96.683  28.290  1.00  0.00           C
ATOM   8387  C25 POPE8 112      98.048  97.703  29.190  1.00  0.00           C
ATOM   8390  C26 POPE8 112      97.169  98.204  30.350  1.00  0.00           C
ATOM   8393  C27 POPE8 112      98.019  98.933  31.410  1.00  0.00           C
ATOM   8396  C28 POPE8 112      97.259  99.343  32.690  1.00  0.00           C
ATOM   8399  C29 POPE8 112      96.148 100.333  32.450  1.00  0.00           C
ATOM   8401 0C21 POPE8 112      95.208 100.673  33.350  1.00  0.00           C
ATOM   8403 1C21 POPE8 112      95.119 100.193  34.780  1.00  0.00           C
ATOM   8406 2C21 POPE8 112      94.590 101.293  35.730  1.00  0.00           C
ATOM   8409 3C21 POPE8 112      95.548 102.494  35.900  1.00  0.00           C
ATOM   8412 4C21 POPE8 112      94.928 103.663  36.680  1.00  0.00           C
ATOM   8415 5C21 POPE8 112      94.748 103.383  38.180  1.00  0.00           C
ATOM   8418 6C21 POPE8 112      93.799 104.393  38.830  1.00  0.00           C
ATOM   8421 7C21 POPE8 112      93.279 103.964  40.200  1.00  0.00           C
ATOM   8424 8C21 POPE8 112      92.029 104.723  40.640  1.00  0.00           C
ATOM   8428  C33 POPE8 112      94.689 102.753  25.220  1.00  0.00           C
ATOM   8431  C34 POPE8 112      93.288 102.223  25.580  1.00  0.00           C
ATOM   8434  C35 POPE8 112      92.689 102.823  26.850  1.00  0.00           C
ATOM   8437  C36 POPE8 112      93.439 102.443  28.140  1.00  0.00           C
ATOM   8440  C37 POPE8 112      92.538 101.843  29.230  1.00  0.00           C
ATOM   8443  C38 POPE8 112      93.068 102.103  30.650  1.00  0.00           C
ATOM   8446  C39 POPE8 112      92.699 103.503  31.140  1.00  0.00           C
ATOM   8449 0C31 POPE8 112      93.498 104.003  32.360  1.00  0.00           C
ATOM   8452 1C31 POPE8 112      93.098 105.443  32.720  1.00  0.00           C
ATOM   8455 2C31 POPE8 112      94.079 106.153  33.660  1.00  0.00           C
ATOM   8458 3C31 POPE8 112      93.619 107.583  33.990  1.00  0.00           C
ATOM   8461 4C31 POPE8 112      92.549 107.634  35.080  1.00  0.00           C
ATOM   8464 5C31 POPE8 112      91.778 108.964  35.080  1.00  0.00           C
ATOM   8467 6C31 POPE8 112      90.840 109.133  36.280  1.00  0.00           C
ATOM   8471  NH3 POPE9 113      73.910  93.873  64.820  1.00  0.00           N
ATOM   8475  C12 POPE9 113      72.468  93.943  65.270  1.00  0.00           C
ATOM   8478  C11 POPE9 113      71.509  93.843  64.070  1.00  0.00           C
ATOM   8481  P   POPE9 113      68.958  93.465  63.720  1.00  0.00           P
ATOM   8482  O13 POPE9 113      69.169  92.013  63.870  1.00  0.00           O
ATOM   8483  O14 POPE9 113      67.689  93.933  64.320  1.00  0.00           O
ATOM   8484  O11 POPE9 113      68.988  93.913  62.180  1.00  0.00           O
ATOM   8485  O12 POPE9 113      70.178  94.193  64.420  1.00  0.00           O
ATOM   8486  C1  POPE9 113      69.288  95.263  61.810  1.00  0.00           C
ATOM   8489  C2  POPE9 113      68.770  95.603  60.370  1.00  0.00           C
ATOM   8491  O21 POPE9 113      69.559  96.674  59.780  1.00  0.00           O
ATOM   8492  C21 POPE9 113      69.968  96.493  58.520  1.00  0.00           C
ATOM   8493  O22 POPE9 113      69.738  95.523  57.830  1.00  0.00           O
ATOM   8494  C22 POPE9 113      70.839  97.673  58.070  1.00  0.00           C
ATOM   8497  C3  POPE9 113      67.278  96.043  60.420  1.00  0.00           C
ATOM   8500  O31 POPE9 113      66.839  96.753  59.250  1.00  0.00           O
ATOM   8501  C31 POPE9 113      66.648  95.993  58.170  1.00  0.00           C
ATOM   8502  O32 POPE9 113      66.878  94.803  58.110  1.00  0.00           O
ATOM   8503  C32 POPE9 113      66.068  96.903  57.060  1.00  0.00           C
ATOM   8506  C23 POPE9 113      71.509  97.393  56.700  1.00  0.00           C
ATOM   8509  C24 POPE9 113      72.388  98.543  56.180  1.00  0.00           C
ATOM   8512  C25 POPE9 113      73.089  98.184  54.860  1.00  0.00           C
ATOM   8515  C26 POPE9 113      72.159  98.223  53.630  1.00  0.00           C
ATOM   8518  C27 POPE9 113      72.369  97.053  52.660  1.00  0.00           C
ATOM   8521  C28 POPE9 113      71.529  97.163  51.370  1.00  0.00           C
ATOM   8524  C29 POPE9 113      70.028  97.093  51.610  1.00  0.00           C
ATOM   8526 0C21 POPE9 113      69.128  96.394  50.890  1.00  0.00           C
ATOM   8528 1C21 POPE9 113      69.439  95.533  49.690  1.00  0.00           C
ATOM   8531 2C21 POPE9 113      68.229  95.173  48.810  1.00  0.00           C
ATOM   8534 3C21 POPE9 113      67.908  96.213  47.720  1.00  0.00           C
ATOM   8537 4C21 POPE9 113      66.488  96.073  47.120  1.00  0.00           C
ATOM   8540 5C21 POPE9 113      66.428  95.303  45.790  1.00  0.00           C
ATOM   8543 6C21 POPE9 113      65.918  96.143  44.610  1.00  0.00           C
ATOM   8546 7C21 POPE9 113      64.829  95.443  43.780  1.00  0.00           C
ATOM   8549 8C21 POPE9 113      64.309  96.293  42.610  1.00  0.00           C
ATOM   8553  C33 POPE9 113      65.788  96.183  55.720  1.00  0.00           C
ATOM   8556  C34 POPE9 113      64.910  97.003  54.770  1.00  0.00           C
ATOM   8559  C35 POPE9 113      64.038  96.163  53.820  1.00  0.00           C
ATOM   8562  C36 POPE9 113      64.818  95.263  52.860  1.00  0.00           C
ATOM   8565  C37 POPE9 113      63.909  94.233  52.170  1.00  0.00           C
ATOM   8568  C38 POPE9 113      64.689  93.293  51.240  1.00  0.00           C
ATOM   8571  C39 POPE9 113      64.689  93.763  49.780  1.00  0.00           C
ATOM   8574 0C31 POPE9 113      63.468  93.283  48.980  1.00  0.00           C
ATOM   8577 1C31 POPE9 113      63.108  94.244  47.840  1.00  0.00           C
ATOM   8580 2C31 POPE9 113      62.079  93.704  46.850  1.00  0.00           C
ATOM   8583 3C31 POPE9 113      61.188  94.843  46.320  1.00  0.00           C
ATOM   8586 4C31 POPE9 113      60.568  94.593  44.950  1.00  0.00           C
ATOM   8589 5C31 POPE9 113      59.668  95.753  44.550  1.00  0.00           C
ATOM   8592 6C31 POPE9 113      59.138  95.663  43.120  1.00  0.00           C
ATOM   8596  NH3 POPE  114      62.208  83.523  62.890  1.00  0.00           N
ATOM   8600  C12 POPE  114      63.538  83.325  63.600  1.00  0.00           C
ATOM   8603  C11 POPE  114      64.788  83.634  62.740  1.00  0.00           C
ATOM   8606  P   POPE  114      67.299  84.463  63.160  1.00  0.00           P
ATOM   8607  O13 POPE  114      67.009  85.923  63.220  1.00  0.00           O
ATOM   8608  O14 POPE  114      68.398  83.953  64.020  1.00  0.00           O
ATOM   8609  O11 POPE  114      67.559  84.003  61.660  1.00  0.00           O
ATOM   8610  O12 POPE  114      65.958  83.723  63.570  1.00  0.00           O
ATOM   8611  C1  POPE  114      68.778  83.353  61.260  1.00  0.00           C
ATOM   8614  C2  POPE  114      69.479  84.123  60.090  1.00  0.00           C
ATOM   8616  O21 POPE  114      69.988  83.184  59.110  1.00  0.00           O
ATOM   8617  C21 POPE  114      69.138  82.913  58.120  1.00  0.00           C
ATOM   8618  O22 POPE  114      68.019  83.343  57.990  1.00  0.00           O
ATOM   8619  C22 POPE  114      69.818  82.003  57.100  1.00  0.00           C
ATOM   8622  C3  POPE  114      70.628  85.053  60.600  1.00  0.00           C
ATOM   8625  O31 POPE  114      71.638  85.383  59.620  1.00  0.00           O
ATOM   8626  C31 POPE  114      71.218  85.923  58.500  1.00  0.00           C
ATOM   8627  O32 POPE  114      70.078  86.283  58.260  1.00  0.00           O
ATOM   8628  C32 POPE  114      72.299  85.953  57.420  1.00  0.00           C
ATOM   8631  C23 POPE  114      69.058  82.013  55.740  1.00  0.00           C
ATOM   8634  C24 POPE  114      69.759  81.193  54.650  1.00  0.00           C
ATOM   8637  C25 POPE  114      70.098  81.983  53.370  1.00  0.00           C
ATOM   8640  C26 POPE  114      68.858  82.423  52.570  1.00  0.00           C
ATOM   8643  C27 POPE  114      69.199  83.003  51.180  1.00  0.00           C
ATOM   8646  C28 POPE  114      68.009  82.973  50.190  1.00  0.00           C
ATOM   8649  C29 POPE  114      67.488  84.303  49.700  1.00  0.00           C
ATOM   8651 0C21 POPE  114      67.348  84.683  48.420  1.00  0.00           C
ATOM   8653 1C21 POPE  114      67.759  83.884  47.220  1.00  0.00           C
ATOM   8656 2C21 POPE  114      67.808  84.723  45.920  1.00  0.00           C
ATOM   8659 3C21 POPE  114      68.598  86.033  46.050  1.00  0.00           C
ATOM   8662 4C21 POPE  114      68.888  86.703  44.700  1.00  0.00           C
ATOM   8665 5C21 POPE  114      69.509  88.093  44.890  1.00  0.00           C
ATOM   8668 6C21 POPE  114      69.848  88.793  43.570  1.00  0.00           C
ATOM   8671 7C21 POPE  114      70.449  90.193  43.810  1.00  0.00           C
ATOM   8674 8C21 POPE  114      70.718  90.965  42.520  1.00  0.00           C
ATOM   8678  C33 POPE  114      71.778  85.214  56.170  1.00  0.00           C
ATOM   8681  C34 POPE  114      72.628  85.404  54.910  1.00  0.00           C
ATOM   8684  C35 POPE  114      72.288  86.663  54.090  1.00  0.00           C
ATOM   8687  C36 POPE  114      72.908  86.623  52.680  1.00  0.00           C
ATOM   8690  C37 POPE  114      72.678  87.904  51.870  1.00  0.00           C
ATOM   8693  C38 POPE  114      73.520  87.943  50.580  1.00  0.00           C
ATOM   8696  C39 POPE  114      72.748  87.703  49.270  1.00  0.00           C
ATOM   8699 0C31 POPE  114      73.688  87.714  48.050  1.00  0.00           C
ATOM   8702 1C31 POPE  114      72.949  87.843  46.720  1.00  0.00           C
ATOM   8705 2C31 POPE  114      73.869  88.103  45.510  1.00  0.00           C
ATOM   8708 3C31 POPE  114      74.148  86.873  44.620  1.00  0.00           C
ATOM   8711 4C31 POPE  114      75.419  86.104  44.990  1.00  0.00           C
ATOM   8714 5C31 POPE  114      75.799  85.073  43.910  1.00  0.00           C
ATOM   8717 6C31 POPE  114      77.138  84.384  44.150  1.00  0.00           C
ATOM   8721  NH3 POPE  115      18.728  93.953  23.810  1.00  0.00           N
ATOM   8725  C12 POPE  115      19.688  93.503  22.750  1.00  0.00           C
ATOM   8728  C11 POPE  115      20.438  92.233  23.170  1.00  0.00           C
ATOM   8731  P   POPE  115      21.778  90.214  22.310  1.00  0.00           P
ATOM   8732  O13 POPE  115      21.608  89.854  23.730  1.00  0.00           O
ATOM   8733  O14 POPE  115      21.288  89.294  21.270  1.00  0.00           O
ATOM   8734  O11 POPE  115      23.329  90.513  22.000  1.00  0.00           O
ATOM   8735  O12 POPE  115      21.128  91.654  22.060  1.00  0.00           O
ATOM   8736  C1  POPE  115      24.238  89.663  22.710  1.00  0.00           C
ATOM   8739  C2  POPE  115      25.708  90.153  22.730  1.00  0.00           C
ATOM   8741  O21 POPE  115      26.428  89.533  23.810  1.00  0.00           O
ATOM   8742  C21 POPE  115      26.428  88.213  23.890  1.00  0.00           C
ATOM   8743  O22 POPE  115      26.228  87.443  22.970  1.00  0.00           O
ATOM   8744  C22 POPE  115      26.478  87.843  25.370  1.00  0.00           C
ATOM   8747  C3  POPE  115      25.738  91.683  23.040  1.00  0.00           C
ATOM   8750  O31 POPE  115      27.018  92.283  22.800  1.00  0.00           O
ATOM   8751  C31 POPE  115      27.988  91.923  23.620  1.00  0.00           C
ATOM   8752  O32 POPE  115      28.868  91.123  23.370  1.00  0.00           O
ATOM   8753  C32 POPE  115      28.068  92.963  24.740  1.00  0.00           C
ATOM   8756  C23 POPE  115      27.888  87.743  25.960  1.00  0.00           C
ATOM   8759  C24 POPE  115      28.418  89.073  26.500  1.00  0.00           C
ATOM   8762  C25 POPE  115      27.968  89.393  27.940  1.00  0.00           C
ATOM   8765  C26 POPE  115      29.128  89.343  28.940  1.00  0.00           C
ATOM   8768  C27 POPE  115      28.688  89.593  30.390  1.00  0.00           C
ATOM   8771  C28 POPE  115      29.798  89.303  31.420  1.00  0.00           C
ATOM   8774  C29 POPE  115      29.198  89.034  32.780  1.00  0.00           C
ATOM   8776 0C21 POPE  115      29.848  88.813  33.940  1.00  0.00           C
ATOM   8778 1C21 POPE  115      31.328  88.853  34.200  1.00  0.00           C
ATOM   8781 2C21 POPE  115      31.608  89.543  35.550  1.00  0.00           C
ATOM   8784 3C21 POPE  115      31.358  91.053  35.540  1.00  0.00           C
ATOM   8787 4C21 POPE  115      31.308  91.623  36.960  1.00  0.00           C
ATOM   8790 5C21 POPE  115      31.318  93.153  37.010  1.00  0.00           C
ATOM   8793 6C21 POPE  115      31.398  93.673  38.450  1.00  0.00           C
ATOM   8796 7C21 POPE  115      31.349  95.203  38.520  1.00  0.00           C
ATOM   8799 8C21 POPE  115      32.009  95.793  39.770  1.00  0.00           C
ATOM   8803  C33 POPE  115      28.648  92.513  26.100  1.00  0.00           C
ATOM   8806  C34 POPE  115      29.418  93.643  26.810  1.00  0.00           C
ATOM   8809  C35 POPE  115      29.588  93.443  28.320  1.00  0.00           C
ATOM   8812  C36 POPE  115      28.408  93.973  29.160  1.00  0.00           C
ATOM   8815  C37 POPE  115      28.928  94.963  30.200  1.00  0.00           C
ATOM   8818  C38 POPE  115      28.038  95.273  31.410  1.00  0.00           C
ATOM   8821  C39 POPE  115      28.968  95.773  32.540  1.00  0.00           C
ATOM   8824 0C31 POPE  115      28.278  96.123  33.850  1.00  0.00           C
ATOM   8827 1C31 POPE  115      29.308  96.503  34.920  1.00  0.00           C
ATOM   8830 2C31 POPE  115      28.668  96.783  36.280  1.00  0.00           C
ATOM   8833 3C31 POPE  115      29.298  97.973  37.020  1.00  0.00           C
ATOM   8836 4C31 POPE  115      28.218  98.953  37.520  1.00  0.00           C
ATOM   8839 5C31 POPE  115      28.798 100.173  38.240  1.00  0.00           C
ATOM   8842 6C31 POPE  115      27.708 101.143  38.710  1.00  0.00           C
ATOM   8846  NH3 POPE  116      21.998  76.643  25.740  1.00  0.00           N
ATOM   8850  C12 POPE  116      21.158  77.873  25.930  1.00  0.00           C
ATOM   8853  C11 POPE  116      19.818  77.823  25.170  1.00  0.00           C
ATOM   8856  P   POPE  116      17.878  79.603  25.640  1.00  0.00           P
ATOM   8857  O13 POPE  116      17.488  80.803  24.850  1.00  0.00           O
ATOM   8858  O14 POPE  116      16.958  78.443  25.640  1.00  0.00           O
ATOM   8859  O11 POPE  116      18.108  80.053  27.140  1.00  0.00           O
ATOM   8860  O12 POPE  116      19.278  79.133  25.090  1.00  0.00           O
ATOM   8861  C1  POPE  116      18.358  78.983  28.060  1.00  0.00           C
ATOM   8864  C2  POPE  116      18.288  79.443  29.520  1.00  0.00           C
ATOM   8866  O21 POPE  116      18.528  78.253  30.270  1.00  0.00           O
ATOM   8867  C21 POPE  116      19.128  78.423  31.420  1.00  0.00           C
ATOM   8868  O22 POPE  116      19.548  79.473  31.880  1.00  0.00           O
ATOM   8869  C22 POPE  116      19.248  77.053  32.070  1.00  0.00           C
ATOM   8872  C3  POPE  116      16.888  80.033  29.860  1.00  0.00           C
ATOM   8875  O31 POPE  116      16.848  80.523  31.230  1.00  0.00           O
ATOM   8876  C31 POPE  116      17.028  81.833  31.340  1.00  0.00           C
ATOM   8877  O32 POPE  116      17.058  82.623  30.410  1.00  0.00           O
ATOM   8878  C32 POPE  116      17.388  82.173  32.770  1.00  0.00           C
ATOM   8881  C23 POPE  116      19.778  77.133  33.510  1.00  0.00           C
ATOM   8884  C24 POPE  116      19.818  75.743  34.150  1.00  0.00           C
ATOM   8887  C25 POPE  116      18.448  75.253  34.640  1.00  0.00           C
ATOM   8890  C26 POPE  116      18.208  75.523  36.130  1.00  0.00           C
ATOM   8893  C27 POPE  116      16.808  75.093  36.600  1.00  0.00           C
ATOM   8896  C28 POPE  116      16.648  75.003  38.120  1.00  0.00           C
ATOM   8899  C29 POPE  116      17.278  73.763  38.690  1.00  0.00           C
ATOM   8901 0C21 POPE  116      17.478  73.543  40.000  1.00  0.00           C
ATOM   8903 1C21 POPE  116      17.098  74.523  41.090  1.00  0.00           C
ATOM   8906 2C21 POPE  116      17.778  74.243  42.450  1.00  0.00           C
ATOM   8909 3C21 POPE  116      17.388  72.884  43.060  1.00  0.00           C
ATOM   8912 4C21 POPE  116      17.658  72.803  44.560  1.00  0.00           C
ATOM   8915 5C21 POPE  116      17.648  71.353  45.070  1.00  0.00           C
ATOM   8918 6C21 POPE  116      17.378  71.223  46.570  1.00  0.00           C
ATOM   8921 7C21 POPE  116      17.538  69.773  47.050  1.00  0.00           C
ATOM   8924 8C21 POPE  116      17.138  69.543  48.510  1.00  0.00           C
ATOM   8928  C33 POPE  116      18.168  83.503  32.850  1.00  0.00           C
ATOM   8931  C34 POPE  116      18.468  83.943  34.290  1.00  0.00           C
ATOM   8934  C35 POPE  116      19.528  83.064  34.980  1.00  0.00           C
ATOM   8937  C36 POPE  116      18.958  81.983  35.900  1.00  0.00           C
ATOM   8940  C37 POPE  116      20.068  81.283  36.700  1.00  0.00           C
ATOM   8943  C38 POPE  116      19.568  80.333  37.800  1.00  0.00           C
ATOM   8946  C39 POPE  116      18.628  80.965  38.840  1.00  0.00           C
ATOM   8949 0C31 POPE  116      19.118  82.303  39.420  1.00  0.00           C
ATOM   8952 1C31 POPE  116      18.288  82.733  40.640  1.00  0.00           C
ATOM   8955 2C31 POPE  116      18.268  84.244  40.900  1.00  0.00           C
ATOM   8958 3C31 POPE  116      19.668  84.863  41.050  1.00  0.00           C
ATOM   8961 4C31 POPE  116      19.598  86.333  41.470  1.00  0.00           C
ATOM   8964 5C31 POPE  116      20.898  87.103  41.190  1.00  0.00           C
ATOM   8967 6C31 POPE  116      20.728  88.613  41.360  1.00  0.00           C
ATOM   8971  NH3 POPE  117      38.829  21.883  65.860  1.00  0.00           N
ATOM   8975  C12 POPE  117      37.829  20.753  65.840  1.00  0.00           C
ATOM   8978  C11 POPE  117      36.479  21.283  66.370  1.00  0.00           C
ATOM   8981  P   POPE  117      35.169  18.993  65.650  1.00  0.00           P
ATOM   8982  O13 POPE  117      33.728  18.793  65.390  1.00  0.00           O
ATOM   8983  O14 POPE  117      35.858  18.063  66.580  1.00  0.00           O
ATOM   8984  O11 POPE  117      35.968  19.123  64.310  1.00  0.00           O
ATOM   8985  O12 POPE  117      35.348  20.433  66.270  1.00  0.00           O
ATOM   8986  C1  POPE  117      35.398  18.943  63.000  1.00  0.00           C
ATOM   8989  C2  POPE  117      35.318  20.283  62.200  1.00  0.00           C
ATOM   8991  O21 POPE  117      35.618  20.073  60.810  1.00  0.00           O
ATOM   8992  C21 POPE  117      34.579  20.163  60.000  1.00  0.00           C
ATOM   8993  O22 POPE  117      33.428  19.893  60.290  1.00  0.00           O
ATOM   8994  C22 POPE  117      35.018  20.963  58.770  1.00  0.00           C
ATOM   8997  C3  POPE  117      36.368  21.303  62.720  1.00  0.00           C
ATOM   9000  O31 POPE  117      36.368  22.523  61.940  1.00  0.00           O
ATOM   9001  C31 POPE  117      37.439  22.823  61.230  1.00  0.00           C
ATOM   9002  O32 POPE  117      38.488  22.193  61.220  1.00  0.00           O
ATOM   9003  C32 POPE  117      37.198  24.133  60.500  1.00  0.00           C
ATOM   9006  C23 POPE  117      34.528  20.433  57.410  1.00  0.00           C
ATOM   9009  C24 POPE  117      34.288  21.593  56.430  1.00  0.00           C
ATOM   9012  C25 POPE  117      33.878  21.163  55.020  1.00  0.00           C
ATOM   9015  C26 POPE  117      33.048  22.233  54.280  1.00  0.00           C
ATOM   9018  C27 POPE  117      32.579  21.743  52.910  1.00  0.00           C
ATOM   9021  C28 POPE  117      31.619  22.673  52.150  1.00  0.00           C
ATOM   9024  C29 POPE  117      32.318  23.753  51.350  1.00  0.00           C
ATOM   9026 0C21 POPE  117      32.568  23.753  50.020  1.00  0.00           C
ATOM   9028 1C21 POPE  117      32.218  22.683  49.000  1.00  0.00           C
ATOM   9031 2C21 POPE  117      31.668  23.283  47.690  1.00  0.00           C
ATOM   9034 3C21 POPE  117      31.428  22.243  46.570  1.00  0.00           C
ATOM   9037 4C21 POPE  117      30.808  22.863  45.310  1.00  0.00           C
ATOM   9040 5C21 POPE  117      30.368  21.843  44.240  1.00  0.00           C
ATOM   9043 6C21 POPE  117      29.128  22.323  43.470  1.00  0.00           C
ATOM   9046 7C21 POPE  117      28.749  21.473  42.250  1.00  0.00           C
ATOM   9049 8C21 POPE  117      27.448  21.923  41.590  1.00  0.00           C
ATOM   9053  C33 POPE  117      37.648  24.023  59.030  1.00  0.00           C
ATOM   9056  C34 POPE  117      36.988  25.073  58.130  1.00  0.00           C
ATOM   9059  C35 POPE  117      37.188  24.703  56.660  1.00  0.00           C
ATOM   9062  C36 POPE  117      36.268  25.443  55.680  1.00  0.00           C
ATOM   9065  C37 POPE  117      36.158  24.663  54.370  1.00  0.00           C
ATOM   9068  C38 POPE  117      35.128  25.223  53.390  1.00  0.00           C
ATOM   9071  C39 POPE  117      35.518  26.563  52.780  1.00  0.00           C
ATOM   9074 0C31 POPE  117      34.548  26.923  51.650  1.00  0.00           C
ATOM   9077 1C31 POPE  117      34.788  28.323  51.100  1.00  0.00           C
ATOM   9080 2C31 POPE  117      34.138  28.543  49.730  1.00  0.00           C
ATOM   9083 3C31 POPE  117      32.648  28.173  49.660  1.00  0.00           C
ATOM   9086 4C31 POPE  117      32.128  28.313  48.230  1.00  0.00           C
ATOM   9089 5C31 POPE  117      30.648  27.993  48.080  1.00  0.00           C
ATOM   9092 6C31 POPE  117      30.198  27.993  46.620  1.00  0.00           C
ATOM   9096  NH3 POPE  118      26.008  27.563  65.470  1.00  0.00           N
ATOM   9100  C12 POPE  118      24.978  28.673  65.480  1.00  0.00           C
ATOM   9103  C11 POPE  118      23.658  28.283  66.190  1.00  0.00           C
ATOM   9106  P   POPE  118      21.318  29.553  66.670  1.00  0.00           P
ATOM   9107  O13 POPE  118      20.878  28.333  67.370  1.00  0.00           O
ATOM   9108  O14 POPE  118      21.349  30.803  67.470  1.00  0.00           O
ATOM   9109  O11 POPE  118      20.488  29.823  65.350  1.00  0.00           O
ATOM   9110  O12 POPE  118      22.808  29.423  66.160  1.00  0.00           O
ATOM   9111  C1  POPE  118      19.118  29.363  65.390  1.00  0.00           C
ATOM   9114  C2  POPE  118      18.348  29.803  64.120  1.00  0.00           C
ATOM   9116  O21 POPE  118      17.758  28.703  63.390  1.00  0.00           O
ATOM   9117  C21 POPE  118      18.578  27.753  62.950  1.00  0.00           C
ATOM   9118  O22 POPE  118      19.738  27.593  63.270  1.00  0.00           O
ATOM   9119  C22 POPE  118      17.888  26.963  61.840  1.00  0.00           C
ATOM   9122  C3  POPE  118      19.158  30.733  63.170  1.00  0.00           C
ATOM   9125  O31 POPE  118      18.398  30.953  61.980  1.00  0.00           O
ATOM   9126  C31 POPE  118      19.028  31.393  60.910  1.00  0.00           C
ATOM   9127  O32 POPE  118      20.108  31.953  60.870  1.00  0.00           O
ATOM   9128  C32 POPE  118      18.188  30.933  59.720  1.00  0.00           C
ATOM   9131  C23 POPE  118      18.888  26.053  61.100  1.00  0.00           C
ATOM   9134  C24 POPE  118      18.278  25.313  59.900  1.00  0.00           C
ATOM   9137  C25 POPE  118      17.788  26.233  58.770  1.00  0.00           C
ATOM   9140  C26 POPE  118      17.568  25.453  57.470  1.00  0.00           C
ATOM   9143  C27 POPE  118      16.888  26.243  56.340  1.00  0.00           C
ATOM   9146  C28 POPE  118      17.108  25.543  54.980  1.00  0.00           C
ATOM   9149  C29 POPE  118      15.898  25.273  54.130  1.00  0.00           C
ATOM   9151 0C21 POPE  118      15.668  25.683  52.860  1.00  0.00           C
ATOM   9153 1C21 POPE  118      16.478  26.613  52.000  1.00  0.00           C
ATOM   9156 2C21 POPE  118      15.508  27.593  51.300  1.00  0.00           C
ATOM   9159 3C21 POPE  118      16.158  28.553  50.300  1.00  0.00           C
ATOM   9162 4C21 POPE  118      15.128  29.553  49.720  1.00  0.00           C
ATOM   9165 5C21 POPE  118      14.628  29.183  48.310  1.00  0.00           C
ATOM   9168 6C21 POPE  118      13.558  30.183  47.810  1.00  0.00           C
ATOM   9171 7C21 POPE  118      13.088  29.893  46.380  1.00  0.00           C
ATOM   9174 8C21 POPE  118      12.078  30.903  45.820  1.00  0.00           C
ATOM   9178  C33 POPE  118      18.738  31.243  58.310  1.00  0.00           C
ATOM   9181  C34 POPE  118      17.828  30.653  57.220  1.00  0.00           C
ATOM   9184  C35 POPE  118      18.468  30.713  55.840  1.00  0.00           C
ATOM   9187  C36 POPE  118      17.488  31.003  54.690  1.00  0.00           C
ATOM   9190  C37 POPE  118      18.258  31.133  53.370  1.00  0.00           C
ATOM   9193  C38 POPE  118      17.508  31.833  52.240  1.00  0.00           C
ATOM   9196  C39 POPE  118      18.398  32.173  51.030  1.00  0.00           C
ATOM   9199 0C31 POPE  118      19.638  33.003  51.410  1.00  0.00           C
ATOM   9202 1C31 POPE  118      20.388  33.633  50.240  1.00  0.00           C
ATOM   9205 2C31 POPE  118      21.808  34.063  50.650  1.00  0.00           C
ATOM   9208 3C31 POPE  118      22.408  35.193  49.800  1.00  0.00           C
ATOM   9211 4C31 POPE  118      22.488  34.873  48.310  1.00  0.00           C
ATOM   9214 5C31 POPE  118      23.148  36.003  47.520  1.00  0.00           C
ATOM   9217 6C31 POPE  118      23.078  35.803  46.010  1.00  0.00           C
ATOM   9221  NH3 POPE  119     110.869  87.173  27.440  1.00  0.00           N
ATOM   9225  C12 POPE  119     111.729  87.033  26.210  1.00  0.00           C
ATOM   9228  C11 POPE  119     111.959  85.564  25.870  1.00  0.00           C
ATOM   9231  P   POPE  119     113.828  84.263  24.600  1.00  0.00           P
ATOM   9232  O13 POPE  119     113.079  83.083  25.050  1.00  0.00           O
ATOM   9233  O14 POPE  119     114.368  84.233  23.230  1.00  0.00           O
ATOM   9234  O11 POPE  119     114.928  84.683  25.650  1.00  0.00           O
ATOM   9235  O12 POPE  119     112.818  85.483  24.730  1.00  0.00           O
ATOM   9236  C1  POPE  119     115.038  84.023  26.920  1.00  0.00           C
ATOM   9239  C2  POPE  119     115.648  84.983  27.960  1.00  0.00           C
ATOM   9241  O21 POPE  119     115.718  84.343  29.240  1.00  0.00           O
ATOM   9242  C21 POPE  119     114.708  84.403  30.080  1.00  0.00           C
ATOM   9243  O22 POPE  119     113.598  84.854  29.870  1.00  0.00           O
ATOM   9244  C22 POPE  119     115.229  83.833  31.410  1.00  0.00           C
ATOM   9247  C3  POPE  119     114.949  86.394  27.920  1.00  0.00           C
ATOM   9250  O31 POPE  119     115.318  87.293  29.000  1.00  0.00           O
ATOM   9251  C31 POPE  119     114.639  88.443  28.960  1.00  0.00           C
ATOM   9252  O32 POPE  119     113.958  88.843  28.040  1.00  0.00           O
ATOM   9253  C32 POPE  119     114.729  89.133  30.330  1.00  0.00           C
ATOM   9256  C23 POPE  119     114.519  84.353  32.670  1.00  0.00           C
ATOM   9259  C24 POPE  119     115.279  83.903  33.930  1.00  0.00           C
ATOM   9262  C25 POPE  119     114.968  84.663  35.220  1.00  0.00           C
ATOM   9265  C26 POPE  119     113.479  84.773  35.560  1.00  0.00           C
ATOM   9268  C27 POPE  119     113.218  85.093  37.040  1.00  0.00           C
ATOM   9271  C28 POPE  119     111.818  85.713  37.280  1.00  0.00           C
ATOM   9274  C29 POPE  119     111.879  87.123  37.830  1.00  0.00           C
ATOM   9276 0C21 POPE  119     111.259  87.593  38.930  1.00  0.00           C
ATOM   9278 1C21 POPE  119     110.339  86.843  39.860  1.00  0.00           C
ATOM   9281 2C21 POPE  119     110.958  86.613  41.250  1.00  0.00           C
ATOM   9284 3C21 POPE  119     110.038  85.793  42.170  1.00  0.00           C
ATOM   9287 4C21 POPE  119     110.738  85.373  43.470  1.00  0.00           C
ATOM   9290 5C21 POPE  119     110.318  83.983  43.970  1.00  0.00           C
ATOM   9293 6C21 POPE  119     109.119  83.973  44.940  1.00  0.00           C
ATOM   9296 7C21 POPE  119     108.699  82.533  45.270  1.00  0.00           C
ATOM   9299 8C21 POPE  119     107.608  82.423  46.340  1.00  0.00           C
ATOM   9303  C33 POPE  119     113.809  90.373  30.440  1.00  0.00           C
ATOM   9306  C34 POPE  119     113.949  91.134  31.760  1.00  0.00           C
ATOM   9309  C35 POPE  119     113.529  90.354  33.020  1.00  0.00           C
ATOM   9312  C36 POPE  119     113.609  91.173  34.310  1.00  0.00           C
ATOM   9315  C37 POPE  119     113.579  90.343  35.610  1.00  0.00           C
ATOM   9318  C38 POPE  119     113.878  91.263  36.800  1.00  0.00           C
ATOM   9321  C39 POPE  119     113.568  90.713  38.200  1.00  0.00           C
ATOM   9324 0C31 POPE  119     113.898  91.773  39.260  1.00  0.00           C
ATOM   9327 1C31 POPE  119     113.529  91.333  40.680  1.00  0.00           C
ATOM   9330 2C31 POPE  119     113.398  92.523  41.650  1.00  0.00           C
ATOM   9333 3C31 POPE  119     112.159  92.393  42.550  1.00  0.00           C
ATOM   9336 4C31 POPE  119     112.219  91.173  43.480  1.00  0.00           C
ATOM   9339 5C31 POPE  119     110.939  91.033  44.320  1.00  0.00           C
ATOM   9342 6C31 POPE  119     110.979  89.843  45.280  1.00  0.00           C
ATOM   9346  NH3 POPE  120      57.599  88.673  64.230  1.00  0.00           N
ATOM   9350  C12 POPE  120      56.209  88.953  63.710  1.00  0.00           C
ATOM   9353  C11 POPE  120      56.158  90.253  62.920  1.00  0.00           C
ATOM   9356  P   POPE  120      54.358  92.083  62.550  1.00  0.00           P
ATOM   9357  O13 POPE  120      54.198  92.613  63.930  1.00  0.00           O
ATOM   9358  O14 POPE  120      55.328  92.743  61.650  1.00  0.00           O
ATOM   9359  O11 POPE  120      52.958  92.013  61.810  1.00  0.00           O
ATOM   9360  O12 POPE  120      54.788  90.564  62.620  1.00  0.00           O
ATOM   9361  C1  POPE  120      52.779  92.053  60.400  1.00  0.00           C
ATOM   9364  C2  POPE  120      51.588  92.994  60.040  1.00  0.00           C
ATOM   9366  O21 POPE  120      50.808  92.443  58.960  1.00  0.00           O
ATOM   9367  C21 POPE  120      51.308  92.503  57.750  1.00  0.00           C
ATOM   9368  O22 POPE  120      52.459  92.803  57.450  1.00  0.00           O
ATOM   9369  C22 POPE  120      50.258  92.043  56.730  1.00  0.00           C
ATOM   9372  C3  POPE  120      52.058  94.473  59.810  1.00  0.00           C
ATOM   9375  O31 POPE  120      51.209  95.193  58.890  1.00  0.00           O
ATOM   9376  C31 POPE  120      51.718  96.384  58.600  1.00  0.00           C
ATOM   9377  O32 POPE  120      52.488  97.013  59.290  1.00  0.00           O
ATOM   9378  C32 POPE  120      51.339  96.723  57.160  1.00  0.00           C
ATOM   9381  C23 POPE  120      49.819  93.143  55.730  1.00  0.00           C
ATOM   9384  C24 POPE  120      48.528  92.793  54.980  1.00  0.00           C
ATOM   9387  C25 POPE  120      48.678  92.433  53.490  1.00  0.00           C
ATOM   9390  C26 POPE  120      48.648  90.923  53.210  1.00  0.00           C
ATOM   9393  C27 POPE  120      48.288  90.564  51.760  1.00  0.00           C
ATOM   9396  C28 POPE  120      48.038  89.053  51.490  1.00  0.00           C
ATOM   9399  C29 POPE  120      49.299  88.213  51.450  1.00  0.00           C
ATOM   9401 0C21 POPE  120      49.918  87.763  50.350  1.00  0.00           C
ATOM   9403 1C21 POPE  120      49.509  88.023  48.920  1.00  0.00           C
ATOM   9406 2C21 POPE  120      50.468  87.323  47.950  1.00  0.00           C
ATOM   9409 3C21 POPE  120      50.148  87.563  46.470  1.00  0.00           C
ATOM   9412 4C21 POPE  120      50.928  86.604  45.560  1.00  0.00           C
ATOM   9415 5C21 POPE  120      50.738  86.903  44.060  1.00  0.00           C
ATOM   9418 6C21 POPE  120      50.878  85.643  43.200  1.00  0.00           C
ATOM   9421 7C21 POPE  120      50.579  85.903  41.720  1.00  0.00           C
ATOM   9424 8C21 POPE  120      50.498  84.613  40.890  1.00  0.00           C
ATOM   9428  C33 POPE  120      49.878  97.163  56.940  1.00  0.00           C
ATOM   9431  C34 POPE  120      49.548  97.013  55.440  1.00  0.00           C
ATOM   9434  C35 POPE  120      48.259  97.693  54.980  1.00  0.00           C
ATOM   9437  C36 POPE  120      48.058  97.494  53.470  1.00  0.00           C
ATOM   9440  C37 POPE  120      46.939  98.363  52.900  1.00  0.00           C
ATOM   9443  C38 POPE  120      46.748  98.233  51.380  1.00  0.00           C
ATOM   9446  C39 POPE  120      46.288  96.833  50.970  1.00  0.00           C
ATOM   9449 0C31 POPE  120      45.638  96.803  49.580  1.00  0.00           C
ATOM   9452 1C31 POPE  120      44.908  95.494  49.300  1.00  0.00           C
ATOM   9455 2C31 POPE  120      44.388  95.393  47.860  1.00  0.00           C
ATOM   9458 3C31 POPE  120      45.468  94.893  46.890  1.00  0.00           C
ATOM   9461 4C31 POPE  120      44.938  94.743  45.460  1.00  0.00           C
ATOM   9464 5C31 POPE  120      45.939  94.093  44.500  1.00  0.00           C
ATOM   9467 6C31 POPE  120      45.318  93.783  43.130  1.00  0.00           C
ATOM   9471  NH3 POPE  121      44.598  32.133  66.620  1.00  0.00           N
ATOM   9475  C12 POPE  121      43.268  32.123  65.910  1.00  0.00           C
ATOM   9478  C11 POPE  121      42.979  33.543  65.440  1.00  0.00           C
ATOM   9481  P   POPE  121      41.428  35.143  64.300  1.00  0.00           P
ATOM   9482  O13 POPE  121      41.748  35.993  65.460  1.00  0.00           O
ATOM   9483  O14 POPE  121      42.218  35.343  63.060  1.00  0.00           O
ATOM   9484  O11 POPE  121      39.868  35.163  64.020  1.00  0.00           O
ATOM   9485  O12 POPE  121      41.698  33.633  64.780  1.00  0.00           O
ATOM   9486  C1  POPE  121      39.369  34.833  62.730  1.00  0.00           C
ATOM   9489  C2  POPE  121      37.878  35.233  62.560  1.00  0.00           C
ATOM   9491  O21 POPE  121      37.558  34.953  61.190  1.00  0.00           O
ATOM   9492  C21 POPE  121      36.598  34.093  61.010  1.00  0.00           C
ATOM   9493  O22 POPE  121      36.228  33.223  61.780  1.00  0.00           O
ATOM   9494  C22 POPE  121      36.028  34.323  59.610  1.00  0.00           C
ATOM   9497  C3  POPE  121      37.588  36.743  62.800  1.00  0.00           C
ATOM   9500  O31 POPE  121      36.398  37.163  62.100  1.00  0.00           O
ATOM   9501  C31 POPE  121      35.308  37.483  62.770  1.00  0.00           C
ATOM   9502  O32 POPE  121      35.169  37.493  63.980  1.00  0.00           O
ATOM   9503  C32 POPE  121      34.238  37.823  61.720  1.00  0.00           C
ATOM   9506  C23 POPE  121      34.509  34.083  59.560  1.00  0.00           C
ATOM   9509  C24 POPE  121      33.858  34.903  58.450  1.00  0.00           C
ATOM   9512  C25 POPE  121      32.358  34.633  58.300  1.00  0.00           C
ATOM   9515  C26 POPE  121      32.079  33.233  57.760  1.00  0.00           C
ATOM   9518  C27 POPE  121      31.328  33.253  56.420  1.00  0.00           C
ATOM   9521  C28 POPE  121      31.198  31.823  55.860  1.00  0.00           C
ATOM   9524  C29 POPE  121      30.988  31.803  54.360  1.00  0.00           C
ATOM   9526 0C21 POPE  121      29.838  31.503  53.730  1.00  0.00           C
ATOM   9528 1C21 POPE  121      28.568  31.163  54.450  1.00  0.00           C
ATOM   9531 2C21 POPE  121      27.418  30.623  53.580  1.00  0.00           C
ATOM   9534 3C21 POPE  121      26.968  31.593  52.480  1.00  0.00           C
ATOM   9537 4C21 POPE  121      25.668  31.123  51.800  1.00  0.00           C
ATOM   9540 5C21 POPE  121      25.829  29.943  50.830  1.00  0.00           C
ATOM   9543 6C21 POPE  121      26.508  30.343  49.510  1.00  0.00           C
ATOM   9546 7C21 POPE  121      26.458  29.253  48.430  1.00  0.00           C
ATOM   9549 8C21 POPE  121      26.988  29.723  47.070  1.00  0.00           C
ATOM   9553  C33 POPE  121      32.788  37.813  62.250  1.00  0.00           C
ATOM   9556  C34 POPE  121      31.748  37.873  61.110  1.00  0.00           C
ATOM   9559  C35 POPE  121      31.138  39.273  60.980  1.00  0.00           C
ATOM   9562  C36 POPE  121      30.548  39.543  59.590  1.00  0.00           C
ATOM   9565  C37 POPE  121      30.038  40.983  59.470  1.00  0.00           C
ATOM   9568  C38 POPE  121      29.458  41.293  58.080  1.00  0.00           C
ATOM   9571  C39 POPE  121      29.178  42.793  57.850  1.00  0.00           C
ATOM   9574 0C31 POPE  121      28.548  43.093  56.480  1.00  0.00           C
ATOM   9577 1C31 POPE  121      28.448  44.593  56.170  1.00  0.00           C
ATOM   9580 2C31 POPE  121      27.768  44.863  54.810  1.00  0.00           C
ATOM   9583 3C31 POPE  121      26.558  45.813  54.860  1.00  0.00           C
ATOM   9586 4C31 POPE  121      25.448  45.353  55.820  1.00  0.00           C
ATOM   9589 5C31 POPE  121      24.138  46.133  55.650  1.00  0.00           C
ATOM   9592 6C31 POPE  121      23.098  45.813  56.730  1.00  0.00           C
ATOM   9596  NH3 POPE  122     128.010  56.983  28.280  1.00  0.00           N
ATOM   9600  C12 POPE  122     126.950  56.973  27.230  1.00  0.00           C
ATOM   9603  C11 POPE  122     125.598  56.563  27.820  1.00  0.00           C
ATOM   9606  P   POPE  122     123.200  55.973  26.820  1.00  0.00           P
ATOM   9607  O13 POPE  122     122.608  56.583  25.620  1.00  0.00           O
ATOM   9608  O14 POPE  122     122.989  54.523  26.940  1.00  0.00           O
ATOM   9609  O11 POPE  122     122.639  56.693  28.120  1.00  0.00           O
ATOM   9610  O12 POPE  122     124.719  56.333  26.740  1.00  0.00           O
ATOM   9611  C1  POPE  122     122.419  58.113  28.120  1.00  0.00           C
ATOM   9614  C2  POPE  122     122.428  58.713  29.560  1.00  0.00           C
ATOM   9616  O21 POPE  122     121.369  58.143  30.360  1.00  0.00           O
ATOM   9617  C21 POPE  122     121.589  58.353  31.660  1.00  0.00           C
ATOM   9618  O22 POPE  122     122.678  58.493  32.190  1.00  0.00           O
ATOM   9619  C22 POPE  122     120.229  58.523  32.320  1.00  0.00           C
ATOM   9622  C3  POPE  122     122.318  60.273  29.520  1.00  0.00           C
ATOM   9625  O31 POPE  122     121.858  60.883  30.750  1.00  0.00           O
ATOM   9626  C31 POPE  122     122.038  62.203  30.760  1.00  0.00           C
ATOM   9627  O32 POPE  122     122.519  62.833  29.830  1.00  0.00           O
ATOM   9628  C32 POPE  122     121.619  62.753  32.120  1.00  0.00           C
ATOM   9631  C23 POPE  122     120.218  58.953  33.810  1.00  0.00           C
ATOM   9634  C24 POPE  122     118.828  59.513  34.160  1.00  0.00           C
ATOM   9637  C25 POPE  122     118.588  59.863  35.620  1.00  0.00           C
ATOM   9640  C26 POPE  122     118.378  58.643  36.540  1.00  0.00           C
ATOM   9643  C27 POPE  122     117.019  58.713  37.260  1.00  0.00           C
ATOM   9646  C28 POPE  122     116.769  57.573  38.260  1.00  0.00           C
ATOM   9649  C29 POPE  122     117.628  57.743  39.490  1.00  0.00           C
ATOM   9651 0C21 POPE  122     117.208  57.943  40.750  1.00  0.00           C
ATOM   9653 1C21 POPE  122     115.779  58.033  41.240  1.00  0.00           C
ATOM   9656 2C21 POPE  122     115.629  58.913  42.500  1.00  0.00           C
ATOM   9659 3C21 POPE  122     115.398  60.403  42.210  1.00  0.00           C
ATOM   9662 4C21 POPE  122     115.458  61.283  43.470  1.00  0.00           C
ATOM   9665 5C21 POPE  122     116.888  61.543  43.960  1.00  0.00           C
ATOM   9668 6C21 POPE  122     117.329  63.003  43.810  1.00  0.00           C
ATOM   9671 7C21 POPE  122     118.809  63.223  44.140  1.00  0.00           C
ATOM   9674 8C21 POPE  122     119.229  64.703  44.060  1.00  0.00           C
ATOM   9678  C33 POPE  122     120.769  64.033  32.020  1.00  0.00           C
ATOM   9681  C34 POPE  122     120.579  64.733  33.380  1.00  0.00           C
ATOM   9684  C35 POPE  122     121.888  65.323  33.920  1.00  0.00           C
ATOM   9687  C36 POPE  122     121.669  66.343  35.040  1.00  0.00           C
ATOM   9690  C37 POPE  122     122.949  67.133  35.360  1.00  0.00           C
ATOM   9693  C38 POPE  122     122.788  68.204  36.450  1.00  0.00           C
ATOM   9696  C39 POPE  122     123.489  69.503  36.050  1.00  0.00           C
ATOM   9699 0C31 POPE  122     123.749  70.503  37.180  1.00  0.00           C
ATOM   9702 1C31 POPE  122     124.459  71.733  36.610  1.00  0.00           C
ATOM   9705 2C31 POPE  122     124.628  72.893  37.600  1.00  0.00           C
ATOM   9708 3C31 POPE  122     125.148  74.183  36.950  1.00  0.00           C
ATOM   9711 4C31 POPE  122     124.318  74.643  35.730  1.00  0.00           C
ATOM   9714 5C31 POPE  122     124.669  76.064  35.280  1.00  0.00           C
ATOM   9717 6C31 POPE  122     124.018  76.443  33.950  1.00  0.00           C
ATOM   9721  NH3 POPE  123     113.249  17.203  24.370  1.00  0.00           N
ATOM   9725  C12 POPE  123     114.029  16.073  23.740  1.00  0.00           C
ATOM   9728  C11 POPE  123     115.559  16.323  23.710  1.00  0.00           C
ATOM   9731  P   POPE  123     116.558  13.863  23.550  1.00  0.00           P
ATOM   9732  O13 POPE  123     117.979  13.753  23.960  1.00  0.00           O
ATOM   9733  O14 POPE  123     116.009  12.823  22.650  1.00  0.00           O
ATOM   9734  O11 POPE  123     115.638  13.763  24.840  1.00  0.00           O
ATOM   9735  O12 POPE  123     116.249  15.303  22.980  1.00  0.00           O
ATOM   9736  C1  POPE  123     116.148  13.733  26.160  1.00  0.00           C
ATOM   9739  C2  POPE  123     115.358  14.703  27.050  1.00  0.00           C
ATOM   9741  O21 POPE  123     116.318  15.373  27.870  1.00  0.00           O
ATOM   9742  C21 POPE  123     116.309  15.253  29.170  1.00  0.00           C
ATOM   9743  O22 POPE  123     116.129  16.163  29.950  1.00  0.00           O
ATOM   9744  C22 POPE  123     116.748  13.833  29.570  1.00  0.00           C
ATOM   9747  C3  POPE  123     114.089  14.053  27.730  1.00  0.00           C
ATOM   9750  O31 POPE  123     113.759  14.653  29.000  1.00  0.00           O
ATOM   9751  C31 POPE  123     112.499  14.463  29.400  1.00  0.00           C
ATOM   9752  O32 POPE  123     111.648  13.883  28.770  1.00  0.00           O
ATOM   9753  C32 POPE  123     112.359  14.963  30.850  1.00  0.00           C
ATOM   9756  C23 POPE  123     116.458  13.543  31.060  1.00  0.00           C
ATOM   9759  C24 POPE  123     117.449  12.553  31.670  1.00  0.00           C
ATOM   9762  C25 POPE  123     117.908  13.053  33.050  1.00  0.00           C
ATOM   9765  C26 POPE  123     118.939  12.163  33.740  1.00  0.00           C
ATOM   9768  C27 POPE  123     119.459  12.853  35.010  1.00  0.00           C
ATOM   9771  C28 POPE  123     120.238  11.923  35.950  1.00  0.00           C
ATOM   9774  C29 POPE  123     119.329  10.893  36.560  1.00  0.00           C
ATOM   9776 0C21 POPE  123     118.839  10.883  37.800  1.00  0.00           C
ATOM   9778 1C21 POPE  123     119.148  11.903  38.880  1.00  0.00           C
ATOM   9781 2C21 POPE  123     118.788  11.383  40.290  1.00  0.00           C
ATOM   9784 3C21 POPE  123     119.450  10.033  40.630  1.00  0.00           C
ATOM   9787 4C21 POPE  123     119.549   9.743  42.140  1.00  0.00           C
ATOM   9790 5C21 POPE  123     120.479  10.733  42.860  1.00  0.00           C
ATOM   9793 6C21 POPE  123     120.869  10.273  44.270  1.00  0.00           C
ATOM   9796 7C21 POPE  123     121.788  11.283  44.960  1.00  0.00           C
ATOM   9799 8C21 POPE  123     122.259  10.833  46.340  1.00  0.00           C
ATOM   9803  C33 POPE  123     112.178  13.763  31.810  1.00  0.00           C
ATOM   9806  C34 POPE  123     112.768  13.963  33.220  1.00  0.00           C
ATOM   9809  C35 POPE  123     112.779  12.623  33.980  1.00  0.00           C
ATOM   9812  C36 POPE  123     113.928  12.473  34.990  1.00  0.00           C
ATOM   9815  C37 POPE  123     114.248  10.993  35.250  1.00  0.00           C
ATOM   9818  C38 POPE  123     115.548  10.773  36.030  1.00  0.00           C
ATOM   9821  C39 POPE  123     115.989   9.303  36.070  1.00  0.00           C
ATOM   9824 0C31 POPE  123     115.568   8.553  37.350  1.00  0.00           C
ATOM   9827 1C31 POPE  123     116.378   7.263  37.560  1.00  0.00           C
ATOM   9830 2C31 POPE  123     116.009   6.523  38.850  1.00  0.00           C
ATOM   9833 3C31 POPE  123     116.839   5.253  39.080  1.00  0.00           C
ATOM   9836 4C31 POPE  123     117.788   5.313  40.300  1.00  0.00           C
ATOM   9839 5C31 POPE  123     117.309   4.433  41.470  1.00  0.00           C
ATOM   9842 6C31 POPE  123     118.279   4.403  42.660  1.00  0.00           C
ATOM   9846  NH3 POPE  124       0.228  16.943  28.240  1.00  0.00           N
ATOM   9850  C12 POPE  124       0.628  16.483  26.860  1.00  0.00           C
ATOM   9853  C11 POPE  124       2.118  16.193  26.750  1.00  0.00           C
ATOM   9856  P   POPE  124       2.638  14.343  24.870  1.00  0.00           P
ATOM   9857  O13 POPE  124       1.818  14.263  23.640  1.00  0.00           O
ATOM   9858  O14 POPE  124       4.088  14.083  24.750  1.00  0.00           O
ATOM   9859  O11 POPE  124       2.028  13.423  25.990  1.00  0.00           O
ATOM   9860  O12 POPE  124       2.428  15.803  25.430  1.00  0.00           O
ATOM   9861  C1  POPE  124       2.988  12.793  26.840  1.00  0.00           C
ATOM   9864  C2  POPE  124       2.258  11.833  27.780  1.00  0.00           C
ATOM   9866  O21 POPE  124       3.178  10.913  28.350  1.00  0.00           O
ATOM   9867  C21 POPE  124       4.178  11.303  29.140  1.00  0.00           C
ATOM   9868  O22 POPE  124       5.228  10.703  29.240  1.00  0.00           O
ATOM   9869  C22 POPE  124       3.808  12.453  30.080  1.00  0.00           C
ATOM   9872  C3  POPE  124       1.218  10.993  26.990  1.00  0.00           C
ATOM   9875  O31 POPE  124       0.578  10.073  27.900  1.00  0.00           O
ATOM   9876  C31 POPE  124      -0.502  10.553  28.460  1.00  0.00           C
ATOM   9877  O32 POPE  124      -1.309  11.303  27.940  1.00  0.00           O
ATOM   9878  C32 POPE  124      -0.422  10.273  29.960  1.00  0.00           C
ATOM   9881  C23 POPE  124       4.808  12.463  31.270  1.00  0.00           C
ATOM   9884  C24 POPE  124       4.348  13.313  32.460  1.00  0.00           C
ATOM   9887  C25 POPE  124       5.028  12.903  33.770  1.00  0.00           C
ATOM   9890  C26 POPE  124       6.038  13.923  34.320  1.00  0.00           C
ATOM   9893  C27 POPE  124       6.818  13.353  35.520  1.00  0.00           C
ATOM   9896  C28 POPE  124       7.588  14.403  36.330  1.00  0.00           C
ATOM   9899  C29 POPE  124       8.418  13.743  37.400  1.00  0.00           C
ATOM   9901 0C21 POPE  124       8.338  13.913  38.740  1.00  0.00           C
ATOM   9903 1C21 POPE  124       7.388  14.833  39.460  1.00  0.00           C
ATOM   9906 2C21 POPE  124       7.268  14.543  40.970  1.00  0.00           C
ATOM   9909 3C21 POPE  124       6.308  13.393  41.360  1.00  0.00           C
ATOM   9912 4C21 POPE  124       6.958  11.993  41.450  1.00  0.00           C
ATOM   9915 5C21 POPE  124       6.588  11.273  42.760  1.00  0.00           C
ATOM   9918 6C21 POPE  124       6.998   9.793  42.810  1.00  0.00           C
ATOM   9921 7C21 POPE  124       6.808   9.183  44.200  1.00  0.00           C
ATOM   9924 8C21 POPE  124       7.088   7.683  44.260  1.00  0.00           C
ATOM   9928  C33 POPE  124      -0.432  11.623  30.710  1.00  0.00           C
ATOM   9931  C34 POPE  124       0.298  11.613  32.050  1.00  0.00           C
ATOM   9934  C35 POPE  124       0.408  13.013  32.650  1.00  0.00           C
ATOM   9937  C36 POPE  124       0.828  13.003  34.130  1.00  0.00           C
ATOM   9940  C37 POPE  124       0.568  14.363  34.780  1.00  0.00           C
ATOM   9943  C38 POPE  124       0.798  14.403  36.300  1.00  0.00           C
ATOM   9946  C39 POPE  124      -0.292  13.773  37.170  1.00  0.00           C
ATOM   9949 0C31 POPE  124       0.058  13.963  38.650  1.00  0.00           C
ATOM   9952 1C31 POPE  124      -1.062  13.573  39.630  1.00  0.00           C
ATOM   9955 2C31 POPE  124      -0.702  13.863  41.100  1.00  0.00           C
ATOM   9958 3C31 POPE  124       0.608  13.203  41.550  1.00  0.00           C
ATOM   9961 4C31 POPE  124       0.698  13.003  43.070  1.00  0.00           C
ATOM   9964 5C31 POPE  124       2.058  12.433  43.490  1.00  0.00           C
ATOM   9967 6C31 POPE  124       2.138  12.053  44.970  1.00  0.00           C
ATOM   9971  NH3 POPE  125      69.378 118.943  18.300  1.00  0.00           N
ATOM   9975  C12 POPE  125      68.318 119.823  18.900  1.00  0.00           C
ATOM   9978  C11 POPE  125      68.888 120.684  20.030  1.00  0.00           C
ATOM   9981  P   POPE  125      68.218 122.563  21.650  1.00  0.00           P
ATOM   9982  O13 POPE  125      69.449 123.243  21.180  1.00  0.00           O
ATOM   9983  O14 POPE  125      67.028 123.413  21.850  1.00  0.00           O
ATOM   9984  O11 POPE  125      68.468 121.613  22.910  1.00  0.00           O
ATOM   9985  O12 POPE  125      67.848 121.483  20.570  1.00  0.00           O
ATOM   9986  C1  POPE  125      67.608 121.843  24.040  1.00  0.00           C
ATOM   9989  C2  POPE  125      68.009 120.953  25.240  1.00  0.00           C
ATOM   9991  O21 POPE  125      67.130 121.273  26.330  1.00  0.00           O
ATOM   9992  C21 POPE  125      65.909 120.743  26.190  1.00  0.00           C
ATOM   9993  O22 POPE  125      65.619 119.884  25.370  1.00  0.00           O
ATOM   9994  C22 POPE  125      64.958 121.403  27.180  1.00  0.00           C
ATOM   9997  C3  POPE  125      69.490 121.183  25.660  1.00  0.00           C
ATOM  10000  O31 POPE  125      69.910 120.193  26.630  1.00  0.00           O
ATOM  10001  C31 POPE  125      70.038 120.684  27.870  1.00  0.00           C
ATOM  10002  O32 POPE  125      70.949 121.413  28.220  1.00  0.00           O
ATOM  10003  C32 POPE  125      68.729 120.404  28.610  1.00  0.00           C
ATOM  10006  C23 POPE  125      64.218 120.393  28.080  1.00  0.00           C
ATOM  10009  C24 POPE  125      63.468 121.113  29.210  1.00  0.00           C
ATOM  10012  C25 POPE  125      62.628 120.163  30.060  1.00  0.00           C
ATOM  10015  C26 POPE  125      61.988 120.873  31.250  1.00  0.00           C
ATOM  10018  C27 POPE  125      61.009 119.983  32.040  1.00  0.00           C
ATOM  10021  C28 POPE  125      60.768 120.463  33.480  1.00  0.00           C
ATOM  10024  C29 POPE  125      60.068 121.794  33.620  1.00  0.00           C
ATOM  10026 0C21 POPE  125      59.068 122.093  34.470  1.00  0.00           C
ATOM  10028 1C21 POPE  125      58.468 121.163  35.500  1.00  0.00           C
ATOM  10031 2C21 POPE  125      58.218 121.803  36.880  1.00  0.00           C
ATOM  10034 3C21 POPE  125      59.498 122.314  37.560  1.00  0.00           C
ATOM  10037 4C21 POPE  125      59.308 122.553  39.070  1.00  0.00           C
ATOM  10040 5C21 POPE  125      59.558 121.293  39.920  1.00  0.00           C
ATOM  10043 6C21 POPE  125      60.928 121.313  40.630  1.00  0.00           C
ATOM  10046 7C21 POPE  125      61.218 120.023  41.410  1.00  0.00           C
ATOM  10049 8C21 POPE  125      62.558 120.033  42.150  1.00  0.00           C
ATOM  10053  C33 POPE  125      68.770 119.954  30.090  1.00  0.00           C
ATOM  10056  C34 POPE  125      67.348 120.113  30.660  1.00  0.00           C
ATOM  10059  C35 POPE  125      66.998 119.273  31.890  1.00  0.00           C
ATOM  10062  C36 POPE  125      67.939 119.413  33.080  1.00  0.00           C
ATOM  10065  C37 POPE  125      67.410 118.604  34.280  1.00  0.00           C
ATOM  10068  C38 POPE  125      68.449 118.403  35.380  1.00  0.00           C
ATOM  10071  C39 POPE  125      67.998 117.413  36.460  1.00  0.00           C
ATOM  10074 0C31 POPE  125      66.729 117.843  37.200  1.00  0.00           C
ATOM  10077 1C31 POPE  125      66.488 117.033  38.480  1.00  0.00           C
ATOM  10080 2C31 POPE  125      66.020 117.883  39.670  1.00  0.00           C
ATOM  10083 3C31 POPE  125      67.089 118.863  40.210  1.00  0.00           C
ATOM  10086 4C31 POPE  125      68.199 118.184  41.030  1.00  0.00           C
ATOM  10089 5C31 POPE  125      69.309 119.174  41.390  1.00  0.00           C
ATOM  10092 6C31 POPE  125      70.369 118.583  42.320  1.00  0.00           C
ATOM  10096  NH3 POPE  126      28.678 121.093  20.410  1.00  0.00           N
ATOM  10100  C12 POPE  126      29.498 119.833  20.320  1.00  0.00           C
ATOM  10103  C11 POPE  126      30.978 120.183  20.040  1.00  0.00           C
ATOM  10106  P   POPE  126      33.338 119.123  20.350  1.00  0.00           P
ATOM  10107  O13 POPE  126      34.158 118.723  19.180  1.00  0.00           O
ATOM  10108  O14 POPE  126      33.588 120.494  20.850  1.00  0.00           O
ATOM  10109  O11 POPE  126      33.478 118.073  21.540  1.00  0.00           O
ATOM  10110  O12 POPE  126      31.788 119.003  20.010  1.00  0.00           O
ATOM  10111  C1  POPE  126      32.568 118.073  22.660  1.00  0.00           C
ATOM  10114  C2  POPE  126      32.228 116.633  23.140  1.00  0.00           C
ATOM  10116  O21 POPE  126      31.249 116.723  24.210  1.00  0.00           O
ATOM  10117  C21 POPE  126      30.518 115.603  24.380  1.00  0.00           C
ATOM  10118  O22 POPE  126      30.518 114.633  23.640  1.00  0.00           O
ATOM  10119  C22 POPE  126      29.778 115.673  25.730  1.00  0.00           C
ATOM  10122  C3  POPE  126      33.518 115.883  23.600  1.00  0.00           C
ATOM  10125  O31 POPE  126      33.198 114.873  24.570  1.00  0.00           O
ATOM  10126  C31 POPE  126      34.088 114.623  25.500  1.00  0.00           C
ATOM  10127  O32 POPE  126      35.268 114.903  25.450  1.00  0.00           O
ATOM  10128  C32 POPE  126      33.358 114.073  26.730  1.00  0.00           C
ATOM  10131  C23 POPE  126      28.428 114.913  25.850  1.00  0.00           C
ATOM  10134  C24 POPE  126      27.998 114.753  27.320  1.00  0.00           C
ATOM  10137  C25 POPE  126      28.418 113.413  27.940  1.00  0.00           C
ATOM  10140  C26 POPE  126      28.329 113.303  29.480  1.00  0.00           C
ATOM  10143  C27 POPE  126      28.458 111.833  29.940  1.00  0.00           C
ATOM  10146  C28 POPE  126      28.849 111.613  31.420  1.00  0.00           C
ATOM  10149  C29 POPE  126      30.338 111.563  31.660  1.00  0.00           C
ATOM  10151 0C21 POPE  126      31.088 110.494  32.020  1.00  0.00           C
ATOM  10153 1C21 POPE  126      30.608 109.073  32.260  1.00  0.00           C
ATOM  10156 2C21 POPE  126      31.158 108.413  33.540  1.00  0.00           C
ATOM  10159 3C21 POPE  126      30.678 109.043  34.850  1.00  0.00           C
ATOM  10162 4C21 POPE  126      31.728 109.973  35.510  1.00  0.00           C
ATOM  10165 5C21 POPE  126      32.388 109.393  36.770  1.00  0.00           C
ATOM  10168 6C21 POPE  126      31.738 109.884  38.080  1.00  0.00           C
ATOM  10171 7C21 POPE  126      32.648 109.753  39.310  1.00  0.00           C
ATOM  10174 8C21 POPE  126      32.088 110.494  40.540  1.00  0.00           C
ATOM  10178  C33 POPE  126      34.168 114.143  28.040  1.00  0.00           C
ATOM  10181  C34 POPE  126      33.278 114.413  29.250  1.00  0.00           C
ATOM  10184  C35 POPE  126      33.988 114.223  30.590  1.00  0.00           C
ATOM  10187  C36 POPE  126      33.099 114.533  31.810  1.00  0.00           C
ATOM  10190  C37 POPE  126      33.638 113.913  33.110  1.00  0.00           C
ATOM  10193  C38 POPE  126      32.568 113.704  34.190  1.00  0.00           C
ATOM  10196  C39 POPE  126      32.369 114.863  35.170  1.00  0.00           C
ATOM  10199 0C31 POPE  126      33.608 115.144  36.040  1.00  0.00           C
ATOM  10202 1C31 POPE  126      33.318 115.983  37.290  1.00  0.00           C
ATOM  10205 2C31 POPE  126      34.598 116.173  38.120  1.00  0.00           C
ATOM  10208 3C31 POPE  126      34.398 116.453  39.610  1.00  0.00           C
ATOM  10211 4C31 POPE  126      34.028 117.904  39.970  1.00  0.00           C
ATOM  10214 5C31 POPE  126      34.338 118.193  41.450  1.00  0.00           C
ATOM  10217 6C31 POPE  126      33.849 119.553  41.950  1.00  0.00           C
ATOM  10221  NH3 POPE  127     117.908  68.833  72.190  1.00  0.00           N
ATOM  10225  C12 POPE  127     117.419  67.483  72.630  1.00  0.00           C
ATOM  10228  C11 POPE  127     116.238  66.983  71.790  1.00  0.00           C
ATOM  10231  P   POPE  127     115.089  64.663  71.330  1.00  0.00           P
ATOM  10232  O13 POPE  127     115.268  63.333  71.940  1.00  0.00           O
ATOM  10233  O14 POPE  127     113.699  65.113  71.140  1.00  0.00           O
ATOM  10234  O11 POPE  127     115.909  64.773  69.960  1.00  0.00           O
ATOM  10235  O12 POPE  127     115.840  65.693  72.280  1.00  0.00           O
ATOM  10236  C1  POPE  127     115.189  64.983  68.740  1.00  0.00           C
ATOM  10239  C2  POPE  127     116.068  65.153  67.460  1.00  0.00           C
ATOM  10241  O21 POPE  127     115.089  65.233  66.410  1.00  0.00           O
ATOM  10242  C21 POPE  127     115.439  65.883  65.320  1.00  0.00           C
ATOM  10243  O22 POPE  127     116.398  66.634  65.200  1.00  0.00           O
ATOM  10244  C22 POPE  127     114.428  65.493  64.270  1.00  0.00           C
ATOM  10247  C3  POPE  127     117.068  63.973  67.180  1.00  0.00           C
ATOM  10250  O31 POPE  127     117.208  63.643  65.770  1.00  0.00           O
ATOM  10251  C31 POPE  127     118.369  63.913  65.160  1.00  0.00           C
ATOM  10252  O32 POPE  127     119.339  64.443  65.660  1.00  0.00           O
ATOM  10253  C32 POPE  127     118.318  63.173  63.790  1.00  0.00           C
ATOM  10256  C23 POPE  127     114.759  66.003  62.860  1.00  0.00           C
ATOM  10259  C24 POPE  127     113.858  65.303  61.830  1.00  0.00           C
ATOM  10262  C25 POPE  127     114.309  65.563  60.390  1.00  0.00           C
ATOM  10265  C26 POPE  127     114.239  67.023  59.970  1.00  0.00           C
ATOM  10268  C27 POPE  127     114.538  67.173  58.470  1.00  0.00           C
ATOM  10271  C28 POPE  127     114.398  68.623  57.990  1.00  0.00           C
ATOM  10274  C29 POPE  127     114.018  68.663  56.530  1.00  0.00           C
ATOM  10276 0C21 POPE  127     114.599  69.353  55.540  1.00  0.00           C
ATOM  10278 1C21 POPE  127     115.828  70.203  55.630  1.00  0.00           C
ATOM  10281 2C21 POPE  127     116.959  69.573  54.790  1.00  0.00           C
ATOM  10284 3C21 POPE  127     116.678  69.563  53.280  1.00  0.00           C
ATOM  10287 4C21 POPE  127     117.738  68.793  52.490  1.00  0.00           C
ATOM  10290 5C21 POPE  127     119.058  69.563  52.310  1.00  0.00           C
ATOM  10293 6C21 POPE  127     120.199  68.643  51.870  1.00  0.00           C
ATOM  10296 7C21 POPE  127     121.479  69.413  51.550  1.00  0.00           C
ATOM  10299 8C21 POPE  127     122.678  68.493  51.280  1.00  0.00           C
ATOM  10303  C33 POPE  127     119.108  63.733  62.570  1.00  0.00           C
ATOM  10306  C34 POPE  127     119.288  62.593  61.540  1.00  0.00           C
ATOM  10309  C35 POPE  127     119.898  62.913  60.160  1.00  0.00           C
ATOM  10312  C36 POPE  127     119.919  61.613  59.310  1.00  0.00           C
ATOM  10315  C37 POPE  127     120.408  61.713  57.860  1.00  0.00           C
ATOM  10318  C38 POPE  127     120.108  60.403  57.100  1.00  0.00           C
ATOM  10321  C39 POPE  127     120.439  60.383  55.600  1.00  0.00           C
ATOM  10324 0C31 POPE  127     121.928  60.143  55.280  1.00  0.00           C
ATOM  10327 1C31 POPE  127     122.169  59.703  53.830  1.00  0.00           C
ATOM  10330 2C31 POPE  127     123.658  59.433  53.520  1.00  0.00           C
ATOM  10333 3C31 POPE  127     124.178  60.183  52.290  1.00  0.00           C
ATOM  10336 4C31 POPE  127     123.678  59.653  50.940  1.00  0.00           C
ATOM  10339 5C31 POPE  127     124.169  60.523  49.780  1.00  0.00           C
ATOM  10342 6C31 POPE  127     123.848  59.973  48.390  1.00  0.00           C
ATOM  10346  NH3 POPE  128      -1.229 126.590  63.670  1.00  0.00           N
ATOM  10350  C12 POPE  128      -0.342 125.470  63.220  1.00  0.00           C
ATOM  10353  C11 POPE  128       1.068 126.000  62.960  1.00  0.00           C
ATOM  10356  P   POPE  128       2.478 123.833  62.820  1.00  0.00           P
ATOM  10357  O13 POPE  128       1.678 123.363  63.950  1.00  0.00           O
ATOM  10358  O14 POPE  128       3.908 124.113  63.070  1.00  0.00           O
ATOM  10359  O11 POPE  128       2.358 122.743  61.680  1.00  0.00           O
ATOM  10360  O12 POPE  128       1.798 125.090  62.140  1.00  0.00           O
ATOM  10361  C1  POPE  128       1.498 122.883  60.560  1.00  0.00           C
ATOM  10364  C2  POPE  128       2.188 123.693  59.450  1.00  0.00           C
ATOM  10366  O21 POPE  128       1.578 123.343  58.200  1.00  0.00           O
ATOM  10367  C21 POPE  128       1.068 124.353  57.540  1.00  0.00           C
ATOM  10368  O22 POPE  128       0.778 125.440  57.990  1.00  0.00           O
ATOM  10369  C22 POPE  128       0.988 123.953  56.070  1.00  0.00           C
ATOM  10372  C3  POPE  128       3.688 123.325  59.330  1.00  0.00           C
ATOM  10375  O31 POPE  128       4.388 124.223  58.430  1.00  0.00           O
ATOM  10376  C31 POPE  128       4.628 123.723  57.210  1.00  0.00           C
ATOM  10377  O32 POPE  128       4.238 122.644  56.800  1.00  0.00           O
ATOM  10378  C32 POPE  128       5.478 124.703  56.420  1.00  0.00           C
ATOM  10381  C23 POPE  128       0.588 125.120  55.130  1.00  0.00           C
ATOM  10384  C24 POPE  128       1.038 124.863  53.690  1.00  0.00           C
ATOM  10387  C25 POPE  128       1.258 126.141  52.880  1.00  0.00           C
ATOM  10390  C26 POPE  128       1.838 125.870  51.490  1.00  0.00           C
ATOM  10393  C27 POPE  128       2.168 127.171  50.730  1.00  0.00           C
ATOM  10396  C28 POPE  128       2.768 126.880  49.340  1.00  0.00           C
ATOM  10399  C29 POPE  128       2.908 128.150  48.520  1.00  0.00           C
ATOM  10401 0C21 POPE  128       3.948 128.520  47.760  1.00  0.00           C
ATOM  10403 1C21 POPE  128       5.228 127.760  47.500  1.00  0.00           C
ATOM  10406 2C21 POPE  128       5.618 127.770  46.000  1.00  0.00           C
ATOM  10409 3C21 POPE  128       4.798 126.780  45.150  1.00  0.00           C
ATOM  10412 4C21 POPE  128       4.488 127.290  43.730  1.00  0.00           C
ATOM  10415 5C21 POPE  128       5.708 127.580  42.840  1.00  0.00           C
ATOM  10418 6C21 POPE  128       6.418 126.330  42.290  1.00  0.00           C
ATOM  10421 7C21 POPE  128       7.398 126.680  41.160  1.00  0.00           C
ATOM  10424 8C21 POPE  128       8.108 125.481  40.530  1.00  0.00           C
ATOM  10428  C33 POPE  128       5.058 124.743  54.940  1.00  0.00           C
ATOM  10431  C34 POPE  128       6.118 125.410  54.050  1.00  0.00           C
ATOM  10434  C35 POPE  128       7.378 124.543  53.870  1.00  0.00           C
ATOM  10437  C36 POPE  128       7.978 124.663  52.460  1.00  0.00           C
ATOM  10440  C37 POPE  128       8.788 123.433  52.030  1.00  0.00           C
ATOM  10443  C38 POPE  128       9.058 123.433  50.520  1.00  0.00           C
ATOM  10446  C39 POPE  128       8.318 122.303  49.780  1.00  0.00           C
ATOM  10449 0C31 POPE  128       9.228 121.123  49.420  1.00  0.00           C
ATOM  10452 1C31 POPE  128       8.558 119.743  49.600  1.00  0.00           C
ATOM  10455 2C31 POPE  128       8.608 118.853  48.350  1.00  0.00           C
ATOM  10458 3C31 POPE  128       7.678 119.333  47.220  1.00  0.00           C
ATOM  10461 4C31 POPE  128       6.558 118.333  46.900  1.00  0.00           C
ATOM  10464 5C31 POPE  128       5.628 118.833  45.790  1.00  0.00           C
ATOM  10467 6C31 POPE  128       4.578 117.803  45.360  1.00  0.00           C
ATOM  10471  NH3 POPE  129      10.898   1.943  65.630  1.00  0.00           N
ATOM  10475  C12 POPE  129       9.908   1.363  64.670  1.00  0.00           C
ATOM  10478  C11 POPE  129       8.548   1.113  65.300  1.00  0.00           C
ATOM  10481  P   POPE  129       6.528   1.033  63.590  1.00  0.00           P
ATOM  10482  O13 POPE  129       5.358   0.153  63.750  1.00  0.00           O
ATOM  10483  O14 POPE  129       6.398   2.463  63.940  1.00  0.00           O
ATOM  10484  O11 POPE  129       6.958   0.953  62.050  1.00  0.00           O
ATOM  10485  O12 POPE  129       7.758   0.403  64.350  1.00  0.00           O
ATOM  10486  C1  POPE  129       8.208   1.573  61.720  1.00  0.00           C
ATOM  10489  C2  POPE  129       8.358   1.813  60.200  1.00  0.00           C
ATOM  10491  O21 POPE  129       9.158   3.013  60.030  1.00  0.00           O
ATOM  10492  C21 POPE  129      10.458   2.783  59.950  1.00  0.00           C
ATOM  10493  O22 POPE  129      11.278   3.053  60.800  1.00  0.00           O
ATOM  10494  C22 POPE  129      10.778   2.103  58.630  1.00  0.00           C
ATOM  10497  C3  POPE  129       6.998   1.953  59.460  1.00  0.00           C
ATOM  10500  O31 POPE  129       7.118   2.503  58.130  1.00  0.00           O
ATOM  10501  C31 POPE  129       7.838   1.903  57.200  1.00  0.00           C
ATOM  10502  O32 POPE  129       8.398   0.823  57.300  1.00  0.00           O
ATOM  10503  C32 POPE  129       7.958   2.913  56.040  1.00  0.00           C
ATOM  10506  C23 POPE  129      12.248   2.063  58.190  1.00  0.00           C
ATOM  10509  C24 POPE  129      12.328   1.043  57.050  1.00  0.00           C
ATOM  10512  C25 POPE  129      13.568   1.143  56.170  1.00  0.00           C
ATOM  10515  C26 POPE  129      13.848   2.513  55.570  1.00  0.00           C
ATOM  10518  C27 POPE  129      14.798   2.343  54.380  1.00  0.00           C
ATOM  10521  C28 POPE  129      15.698   3.563  54.160  1.00  0.00           C
ATOM  10524  C29 POPE  129      16.538   3.353  52.920  1.00  0.00           C
ATOM  10526 0C21 POPE  129      17.868   3.173  52.880  1.00  0.00           C
ATOM  10528 1C21 POPE  129      18.828   3.163  54.050  1.00  0.00           C
ATOM  10531 2C21 POPE  129      20.088   2.283  53.820  1.00  0.00           C
ATOM  10534 3C21 POPE  129      20.738   2.553  52.460  1.00  0.00           C
ATOM  10537 4C21 POPE  129      22.218   2.203  52.330  1.00  0.00           C
ATOM  10540 5C21 POPE  129      22.669   2.473  50.880  1.00  0.00           C
ATOM  10543 6C21 POPE  129      24.128   2.903  50.710  1.00  0.00           C
ATOM  10546 7C21 POPE  129      24.338   3.593  49.350  1.00  0.00           C
ATOM  10549 8C21 POPE  129      25.768   4.073  49.120  1.00  0.00           C
ATOM  10553  C33 POPE  129       9.208   2.783  55.140  1.00  0.00           C
ATOM  10556  C34 POPE  129       9.518   4.073  54.380  1.00  0.00           C
ATOM  10559  C35 POPE  129      10.308   3.803  53.090  1.00  0.00           C
ATOM  10562  C36 POPE  129      10.968   5.073  52.530  1.00  0.00           C
ATOM  10565  C37 POPE  129      11.558   4.873  51.130  1.00  0.00           C
ATOM  10568  C38 POPE  129      12.338   6.113  50.650  1.00  0.00           C
ATOM  10571  C39 POPE  129      11.598   6.883  49.540  1.00  0.00           C
ATOM  10574 0C31 POPE  129      12.518   7.803  48.730  1.00  0.00           C
ATOM  10577 1C31 POPE  129      11.768   8.483  47.580  1.00  0.00           C
ATOM  10580 2C31 POPE  129      12.718   9.073  46.520  1.00  0.00           C
ATOM  10583 3C31 POPE  129      11.998   9.693  45.320  1.00  0.00           C
ATOM  10586 4C31 POPE  129      11.158  10.923  45.670  1.00  0.00           C
ATOM  10589 5C31 POPE  129      10.748  11.713  44.430  1.00  0.00           C
ATOM  10592 6C31 POPE  129       9.958  12.983  44.740  1.00  0.00           C
ATOM  10596  NH3 POPE  130     105.119  79.673  26.210  1.00  0.00           N
ATOM  10600  C12 POPE  130     104.119  78.593  26.600  1.00  0.00           C
ATOM  10603  C11 POPE  130     104.639  77.143  26.450  1.00  0.00           C
ATOM  10606  P   POPE  130     103.688  74.673  26.400  1.00  0.00           P
ATOM  10607  O13 POPE  130     103.669  74.513  24.920  1.00  0.00           O
ATOM  10608  O14 POPE  130     104.848  74.123  27.110  1.00  0.00           O
ATOM  10609  O11 POPE  130     102.329  74.073  27.010  1.00  0.00           O
ATOM  10610  O12 POPE  130     103.568  76.223  26.710  1.00  0.00           O
ATOM  10611  C1  POPE  130     102.279  73.433  28.290  1.00  0.00           C
ATOM  10614  C2  POPE  130     100.969  73.783  29.090  1.00  0.00           C
ATOM  10616  O21 POPE  130     101.369  74.313  30.380  1.00  0.00           O
ATOM  10617  C21 POPE  130     100.498  75.163  30.900  1.00  0.00           C
ATOM  10618  O22 POPE  130      99.459  75.513  30.380  1.00  0.00           O
ATOM  10619  C22 POPE  130     100.969  75.634  32.280  1.00  0.00           C
ATOM  10622  C3  POPE  130      99.999  72.543  29.220  1.00  0.00           C
ATOM  10625  O31 POPE  130      98.809  72.763  30.010  1.00  0.00           O
ATOM  10626  C31 POPE  130      98.918  72.393  31.290  1.00  0.00           C
ATOM  10627  O32 POPE  130      99.919  71.923  31.790  1.00  0.00           O
ATOM  10628  C32 POPE  130      97.648  72.733  32.070  1.00  0.00           C
ATOM  10631  C23 POPE  130     100.318  74.833  33.430  1.00  0.00           C
ATOM  10634  C24 POPE  130     100.098  75.663  34.700  1.00  0.00           C
ATOM  10637  C25 POPE  130      98.988  76.713  34.540  1.00  0.00           C
ATOM  10640  C26 POPE  130      99.459  78.123  34.930  1.00  0.00           C
ATOM  10643  C27 POPE  130      98.318  79.113  35.210  1.00  0.00           C
ATOM  10646  C28 POPE  130      98.878  80.494  35.620  1.00  0.00           C
ATOM  10649  C29 POPE  130      97.888  81.283  36.440  1.00  0.00           C
ATOM  10651 0C21 POPE  130      98.098  81.823  37.650  1.00  0.00           C
ATOM  10653 1C21 POPE  130      99.388  81.753  38.440  1.00  0.00           C
ATOM  10656 2C21 POPE  130      99.189  82.033  39.940  1.00  0.00           C
ATOM  10659 3C21 POPE  130      98.479  80.893  40.700  1.00  0.00           C
ATOM  10662 4C21 POPE  130      98.448  81.153  42.210  1.00  0.00           C
ATOM  10665 5C21 POPE  130      97.898  80.003  43.070  1.00  0.00           C
ATOM  10668 6C21 POPE  130      98.669  78.683  42.910  1.00  0.00           C
ATOM  10671 7C21 POPE  130      98.629  77.813  44.170  1.00  0.00           C
ATOM  10674 8C21 POPE  130      99.329  76.453  43.990  1.00  0.00           C
ATOM  10678  C33 POPE  130      97.668  72.163  33.520  1.00  0.00           C
ATOM  10681  C34 POPE  130      96.699  72.893  34.460  1.00  0.00           C
ATOM  10684  C35 POPE  130      96.339  72.153  35.760  1.00  0.00           C
ATOM  10687  C36 POPE  130      97.169  72.533  36.990  1.00  0.00           C
ATOM  10690  C37 POPE  130      96.648  71.803  38.250  1.00  0.00           C
ATOM  10693  C38 POPE  130      96.898  72.523  39.580  1.00  0.00           C
ATOM  10696  C39 POPE  130      96.068  71.903  40.720  1.00  0.00           C
ATOM  10699 0C31 POPE  130      96.909  71.403  41.900  1.00  0.00           C
ATOM  10702 1C31 POPE  130      96.119  70.483  42.850  1.00  0.00           C
ATOM  10705 2C31 POPE  130      97.029  69.863  43.920  1.00  0.00           C
ATOM  10708 3C31 POPE  130      96.409  68.703  44.720  1.00  0.00           C
ATOM  10711 4C31 POPE  130      97.208  67.393  44.540  1.00  0.00           C
ATOM  10714 5C31 POPE  130      96.938  66.353  45.630  1.00  0.00           C
ATOM  10717 6C31 POPE  130      97.829  65.103  45.500  1.00  0.00           C
ATOM  10721  NH3 POPE  131      17.148  15.453  69.110  1.00  0.00           N
ATOM  10725  C12 POPE  131      16.858  16.583  68.150  1.00  0.00           C
ATOM  10728  C11 POPE  131      18.128  17.423  67.930  1.00  0.00           C
ATOM  10731  P   POPE  131      18.908  19.713  67.060  1.00  0.00           P
ATOM  10732  O13 POPE  131      18.588  20.583  68.200  1.00  0.00           O
ATOM  10733  O14 POPE  131      20.228  19.073  67.020  1.00  0.00           O
ATOM  10734  O11 POPE  131      18.598  20.403  65.690  1.00  0.00           O
ATOM  10735  O12 POPE  131      17.838  18.533  67.090  1.00  0.00           O
ATOM  10736  C1  POPE  131      18.418  19.723  64.440  1.00  0.00           C
ATOM  10739  C2  POPE  131      19.548  20.103  63.440  1.00  0.00           C
ATOM  10741  O21 POPE  131      19.038  19.963  62.100  1.00  0.00           O
ATOM  10742  C21 POPE  131      19.558  20.833  61.220  1.00  0.00           C
ATOM  10743  O22 POPE  131      20.418  21.653  61.440  1.00  0.00           O
ATOM  10744  C22 POPE  131      18.938  20.563  59.840  1.00  0.00           C
ATOM  10747  C3  POPE  131      20.829  19.233  63.670  1.00  0.00           C
ATOM  10750  O31 POPE  131      22.009  19.683  62.970  1.00  0.00           O
ATOM  10751  C31 POPE  131      22.708  18.913  62.130  1.00  0.00           C
ATOM  10752  O32 POPE  131      23.898  19.043  61.910  1.00  0.00           O
ATOM  10753  C32 POPE  131      21.838  17.903  61.380  1.00  0.00           C
ATOM  10756  C23 POPE  131      20.038  20.353  58.770  1.00  0.00           C
ATOM  10759  C24 POPE  131      19.509  20.163  57.340  1.00  0.00           C
ATOM  10762  C25 POPE  131      20.668  20.013  56.350  1.00  0.00           C
ATOM  10765  C26 POPE  131      20.278  19.543  54.940  1.00  0.00           C
ATOM  10768  C27 POPE  131      21.508  19.413  54.020  1.00  0.00           C
ATOM  10771  C28 POPE  131      21.198  18.773  52.650  1.00  0.00           C
ATOM  10774  C29 POPE  131      22.278  18.923  51.620  1.00  0.00           C
ATOM  10776 0C21 POPE  131      22.288  18.323  50.410  1.00  0.00           C
ATOM  10778 1C21 POPE  131      21.238  17.363  49.900  1.00  0.00           C
ATOM  10781 2C21 POPE  131      21.868  16.073  49.340  1.00  0.00           C
ATOM  10784 3C21 POPE  131      20.798  15.103  48.820  1.00  0.00           C
ATOM  10787 4C21 POPE  131      21.408  13.873  48.120  1.00  0.00           C
ATOM  10790 5C21 POPE  131      20.329  12.953  47.530  1.00  0.00           C
ATOM  10793 6C21 POPE  131      20.868  12.103  46.370  1.00  0.00           C
ATOM  10796 7C21 POPE  131      19.788  11.243  45.700  1.00  0.00           C
ATOM  10799 8C21 POPE  131      20.278  10.603  44.390  1.00  0.00           C
ATOM  10803  C33 POPE  131      22.518  17.423  60.080  1.00  0.00           C
ATOM  10806  C34 POPE  131      21.658  16.383  59.370  1.00  0.00           C
ATOM  10809  C35 POPE  131      22.448  15.523  58.380  1.00  0.00           C
ATOM  10812  C36 POPE  131      21.758  14.183  58.140  1.00  0.00           C
ATOM  10815  C37 POPE  131      22.548  13.243  57.240  1.00  0.00           C
ATOM  10818  C38 POPE  131      21.998  11.823  57.330  1.00  0.00           C
ATOM  10821  C39 POPE  131      22.568  10.893  56.250  1.00  0.00           C
ATOM  10824 0C31 POPE  131      21.868  11.053  54.900  1.00  0.00           C
ATOM  10827 1C31 POPE  131      22.428  10.093  53.850  1.00  0.00           C
ATOM  10830 2C31 POPE  131      21.528   9.923  52.620  1.00  0.00           C
ATOM  10833 3C31 POPE  131      22.088   8.893  51.640  1.00  0.00           C
ATOM  10836 4C31 POPE  131      21.088   8.443  50.580  1.00  0.00           C
ATOM  10839 5C31 POPE  131      21.678   7.373  49.650  1.00  0.00           C
ATOM  10842 6C31 POPE  131      20.638   6.743  48.730  1.00  0.00           C
ATOM  10846  NH3 POPE  132      19.988  26.843  23.380  1.00  0.00           N
ATOM  10850  C12 POPE  132      21.208  26.023  23.690  1.00  0.00           C
ATOM  10853  C11 POPE  132      20.928  24.533  23.470  1.00  0.00           C
ATOM  10856  P   POPE  132      23.478  23.893  23.290  1.00  0.00           P
ATOM  10857  O13 POPE  132      23.368  24.383  21.890  1.00  0.00           O
ATOM  10858  O14 POPE  132      24.228  22.643  23.520  1.00  0.00           O
ATOM  10859  O11 POPE  132      24.058  25.073  24.150  1.00  0.00           O
ATOM  10860  O12 POPE  132      22.028  23.733  23.910  1.00  0.00           O
ATOM  10861  C1  POPE  132      24.958  24.853  25.240  1.00  0.00           C
ATOM  10864  C2  POPE  132      24.198  24.963  26.590  1.00  0.00           C
ATOM  10866  O21 POPE  132      24.798  25.993  27.400  1.00  0.00           O
ATOM  10867  C21 POPE  132      25.988  25.803  27.920  1.00  0.00           C
ATOM  10868  O22 POPE  132      26.598  24.763  28.000  1.00  0.00           O
ATOM  10869  C22 POPE  132      26.518  27.193  28.320  1.00  0.00           C
ATOM  10872  C3  POPE  132      23.948  23.603  27.310  1.00  0.00           C
ATOM  10875  O31 POPE  132      23.478  23.823  28.660  1.00  0.00           O
ATOM  10876  C31 POPE  132      24.288  23.373  29.620  1.00  0.00           C
ATOM  10877  O32 POPE  132      25.138  22.523  29.480  1.00  0.00           O
ATOM  10878  C32 POPE  132      24.028  24.193  30.880  1.00  0.00           C
ATOM  10881  C23 POPE  132      27.928  27.173  28.960  1.00  0.00           C
ATOM  10884  C24 POPE  132      28.548  28.573  29.070  1.00  0.00           C
ATOM  10887  C25 POPE  132      28.478  29.183  30.480  1.00  0.00           C
ATOM  10890  C26 POPE  132      29.488  28.553  31.440  1.00  0.00           C
ATOM  10893  C27 POPE  132      29.579  29.263  32.800  1.00  0.00           C
ATOM  10896  C28 POPE  132      30.658  28.683  33.730  1.00  0.00           C
ATOM  10899  C29 POPE  132      32.079  28.943  33.270  1.00  0.00           C
ATOM  10901 0C21 POPE  132      32.998  29.683  33.910  1.00  0.00           C
ATOM  10903 1C21 POPE  132      32.729  30.393  35.210  1.00  0.00           C
ATOM  10906 2C21 POPE  132      33.948  30.993  35.920  1.00  0.00           C
ATOM  10909 3C21 POPE  132      33.478  31.723  37.190  1.00  0.00           C
ATOM  10912 4C21 POPE  132      34.579  32.273  38.090  1.00  0.00           C
ATOM  10915 5C21 POPE  132      34.068  32.593  39.510  1.00  0.00           C
ATOM  10918 6C21 POPE  132      33.318  33.923  39.660  1.00  0.00           C
ATOM  10921 7C21 POPE  132      32.638  34.023  41.030  1.00  0.00           C
ATOM  10924 8C21 POPE  132      31.939  35.353  41.300  1.00  0.00           C
ATOM  10928  C33 POPE  132      25.338  24.443  31.660  1.00  0.00           C
ATOM  10931  C34 POPE  132      25.258  25.593  32.670  1.00  0.00           C
ATOM  10934  C35 POPE  132      24.338  25.343  33.880  1.00  0.00           C
ATOM  10937  C36 POPE  132      25.088  25.593  35.200  1.00  0.00           C
ATOM  10940  C37 POPE  132      24.188  25.913  36.410  1.00  0.00           C
ATOM  10943  C38 POPE  132      25.048  26.333  37.610  1.00  0.00           C
ATOM  10946  C39 POPE  132      24.258  26.963  38.760  1.00  0.00           C
ATOM  10949 0C31 POPE  132      25.198  27.573  39.820  1.00  0.00           C
ATOM  10952 1C31 POPE  132      24.439  28.173  41.010  1.00  0.00           C
ATOM  10955 2C31 POPE  132      25.348  28.693  42.130  1.00  0.00           C
ATOM  10958 3C31 POPE  132      25.829  30.133  41.890  1.00  0.00           C
ATOM  10961 4C31 POPE  132      26.818  30.603  42.970  1.00  0.00           C
ATOM  10964 5C31 POPE  132      27.158  32.093  42.820  1.00  0.00           C
ATOM  10967 6C31 POPE  132      28.228  32.563  43.810  1.00  0.00           C
ATOM  10971  NH3 POPE  133      77.848  74.123  67.980  1.00  0.00           N
ATOM  10975  C12 POPE  133      78.388  75.333  67.220  1.00  0.00           C
ATOM  10978  C11 POPE  133      79.919  75.533  67.370  1.00  0.00           C
ATOM  10981  P   POPE  133      81.918  77.113  66.850  1.00  0.00           P
ATOM  10982  O13 POPE  133      82.288  78.523  66.580  1.00  0.00           O
ATOM  10983  O14 POPE  133      82.509  76.403  68.010  1.00  0.00           O
ATOM  10984  O11 POPE  133      82.488  76.293  65.620  1.00  0.00           O
ATOM  10985  O12 POPE  133      80.369  76.773  66.790  1.00  0.00           O
ATOM  10986  C1  POPE  133      82.329  76.823  64.300  1.00  0.00           C
ATOM  10989  C2  POPE  133      83.358  76.143  63.340  1.00  0.00           C
ATOM  10991  O21 POPE  133      83.669  76.973  62.210  1.00  0.00           O
ATOM  10992  C21 POPE  133      82.708  77.314  61.360  1.00  0.00           C
ATOM  10993  O22 POPE  133      81.509  77.263  61.560  1.00  0.00           O
ATOM  10994  C22 POPE  133      83.349  77.793  60.050  1.00  0.00           C
ATOM  10997  C3  POPE  133      82.939  74.673  63.010  1.00  0.00           C
ATOM  11000  O31 POPE  133      83.209  74.263  61.660  1.00  0.00           O
ATOM  11001  C31 POPE  133      83.928  73.163  61.450  1.00  0.00           C
ATOM  11002  O32 POPE  133      84.348  72.423  62.310  1.00  0.00           O
ATOM  11003  C32 POPE  133      84.038  72.963  59.930  1.00  0.00           C
ATOM  11006  C23 POPE  133      82.359  77.743  58.860  1.00  0.00           C
ATOM  11009  C24 POPE  133      83.038  78.163  57.540  1.00  0.00           C
ATOM  11012  C25 POPE  133      83.308  77.003  56.560  1.00  0.00           C
ATOM  11015  C26 POPE  133      82.159  76.803  55.560  1.00  0.00           C
ATOM  11018  C27 POPE  133      82.468  75.843  54.390  1.00  0.00           C
ATOM  11021  C28 POPE  133      81.458  76.053  53.240  1.00  0.00           C
ATOM  11024  C29 POPE  133      81.259  74.943  52.230  1.00  0.00           C
ATOM  11026 0C21 POPE  133      82.128  74.433  51.340  1.00  0.00           C
ATOM  11028 1C21 POPE  133      83.579  74.793  51.100  1.00  0.00           C
ATOM  11031 2C21 POPE  133      83.799  75.603  49.810  1.00  0.00           C
ATOM  11034 3C21 POPE  133      83.249  74.983  48.510  1.00  0.00           C
ATOM  11037 4C21 POPE  133      82.299  75.933  47.740  1.00  0.00           C
ATOM  11040 5C21 POPE  133      80.799  75.733  48.020  1.00  0.00           C
ATOM  11043 6C21 POPE  133      80.078  74.963  46.890  1.00  0.00           C
ATOM  11046 7C21 POPE  133      78.558  75.193  46.900  1.00  0.00           C
ATOM  11049 8C21 POPE  133      77.858  74.563  45.690  1.00  0.00           C
ATOM  11053  C33 POPE  133      85.379  72.354  59.460  1.00  0.00           C
ATOM  11056  C34 POPE  133      85.218  71.424  58.250  1.00  0.00           C
ATOM  11059  C35 POPE  133      85.059  72.113  56.890  1.00  0.00           C
ATOM  11062  C36 POPE  133      85.059  71.063  55.770  1.00  0.00           C
ATOM  11065  C37 POPE  133      84.838  71.603  54.350  1.00  0.00           C
ATOM  11068  C38 POPE  133      84.748  70.433  53.370  1.00  0.00           C
ATOM  11071  C39 POPE  133      84.229  70.793  51.970  1.00  0.00           C
ATOM  11074 0C31 POPE  133      85.259  70.583  50.850  1.00  0.00           C
ATOM  11077 1C31 POPE  133      84.590  70.593  49.470  1.00  0.00           C
ATOM  11080 2C31 POPE  133      85.559  70.314  48.310  1.00  0.00           C
ATOM  11083 3C31 POPE  133      84.818  70.153  46.980  1.00  0.00           C
ATOM  11086 4C31 POPE  133      85.749  70.063  45.760  1.00  0.00           C
ATOM  11089 5C31 POPE  133      84.978  69.923  44.440  1.00  0.00           C
ATOM  11092 6C31 POPE  133      85.889  69.854  43.210  1.00  0.00           C
ATOM  11096  NH3 POPE  134     127.659  26.673  70.340  1.00  0.00           N
ATOM  11100  C12 POPE  134     126.669  27.793  70.120  1.00  0.00           C
ATOM  11103  C11 POPE  134     127.259  29.163  70.520  1.00  0.00           C
ATOM  11106  P   POPE  134     125.078  30.483  70.890  1.00  0.00           P
ATOM  11107  O13 POPE  134     124.869  31.943  71.030  1.00  0.00           O
ATOM  11108  O14 POPE  134     125.119  29.723  72.160  1.00  0.00           O
ATOM  11109  O11 POPE  134     124.068  29.883  69.860  1.00  0.00           O
ATOM  11110  O12 POPE  134     126.439  30.253  70.110  1.00  0.00           O
ATOM  11111  C1  POPE  134     123.909  30.443  68.540  1.00  0.00           C
ATOM  11114  C2  POPE  134     124.628  29.593  67.450  1.00  0.00           C
ATOM  11116  O21 POPE  134     124.818  30.163  66.120  1.00  0.00           O
ATOM  11117  C21 POPE  134     124.099  31.163  65.660  1.00  0.00           C
ATOM  11118  O22 POPE  134     123.089  31.633  66.170  1.00  0.00           O
ATOM  11119  C22 POPE  134     124.838  31.773  64.470  1.00  0.00           C
ATOM  11122  C3  POPE  134     124.068  28.153  67.360  1.00  0.00           C
ATOM  11125  O31 POPE  134     124.978  27.353  66.580  1.00  0.00           O
ATOM  11126  C31 POPE  134     124.538  27.033  65.370  1.00  0.00           C
ATOM  11127  O32 POPE  134     123.378  27.053  64.990  1.00  0.00           O
ATOM  11128  C32 POPE  134     125.749  26.773  64.480  1.00  0.00           C
ATOM  11131  C23 POPE  134     124.018  32.913  63.820  1.00  0.00           C
ATOM  11134  C24 POPE  134     124.719  33.513  62.590  1.00  0.00           C
ATOM  11137  C25 POPE  134     125.939  34.373  62.940  1.00  0.00           C
ATOM  11140  C26 POPE  134     125.869  35.783  62.330  1.00  0.00           C
ATOM  11143  C27 POPE  134     127.068  36.673  62.730  1.00  0.00           C
ATOM  11146  C28 POPE  134     127.178  37.943  61.860  1.00  0.00           C
ATOM  11149  C29 POPE  134     127.178  39.233  62.630  1.00  0.00           C
ATOM  11151 0C21 POPE  134     128.206  40.103  62.790  1.00  0.00           C
ATOM  11153 1C21 POPE  134     129.606  39.973  62.230  1.00  0.00           C
ATOM  11156 2C21 POPE  134     130.055  41.203  61.430  1.00  0.00           C
ATOM  11159 3C21 POPE  134     130.585  42.373  62.280  1.00  0.00           C
ATOM  11162 4C21 POPE  134     129.486  43.303  62.820  1.00  0.00           C
ATOM  11165 5C21 POPE  134     129.926  44.773  62.940  1.00  0.00           C
ATOM  11168 6C21 POPE  134     130.345  45.373  61.600  1.00  0.00           C
ATOM  11171 7C21 POPE  134     130.146  46.884  61.480  1.00  0.00           C
ATOM  11174 8C21 POPE  134     130.356  47.343  60.030  1.00  0.00           C
ATOM  11178  C33 POPE  134     125.369  26.863  63.000  1.00  0.00           C
ATOM  11181  C34 POPE  134     126.558  27.193  62.100  1.00  0.00           C
ATOM  11184  C35 POPE  134     126.858  28.693  62.120  1.00  0.00           C
ATOM  11187  C36 POPE  134     127.949  29.093  61.120  1.00  0.00           C
ATOM  11190  C37 POPE  134     127.998  30.613  60.960  1.00  0.00           C
ATOM  11193  C38 POPE  134     128.915  31.053  59.820  1.00  0.00           C
ATOM  11196  C39 POPE  134     128.826  32.553  59.520  1.00  0.00           C
ATOM  11199 0C31 POPE  134     129.365  33.453  60.630  1.00  0.00           C
ATOM  11202 1C31 POPE  134     129.357  34.923  60.210  1.00  0.00           C
ATOM  11205 2C31 POPE  134     130.566  35.713  60.700  1.00  0.00           C
ATOM  11208 3C31 POPE  134     131.805  35.403  59.840  1.00  0.00           C
ATOM  11211 4C31 POPE  134     133.055  36.123  60.340  1.00  0.00           C
ATOM  11214 5C31 POPE  134     134.316  35.663  59.610  1.00  0.00           C
ATOM  11217 6C31 POPE  134     135.585  36.363  60.090  1.00  0.00           C
ATOM  11221  NH3 POPE  135      66.909  60.933  23.540  1.00  0.00           N
ATOM  11225  C12 POPE  135      67.348  61.963  22.520  1.00  0.00           C
ATOM  11228  C11 POPE  135      66.168  62.323  21.610  1.00  0.00           C
ATOM  11231  P   POPE  135      65.229  64.353  20.360  1.00  0.00           P
ATOM  11232  O13 POPE  135      65.608  65.323  19.310  1.00  0.00           O
ATOM  11233  O14 POPE  135      64.148  63.393  20.060  1.00  0.00           O
ATOM  11234  O11 POPE  135      64.928  65.193  21.660  1.00  0.00           O
ATOM  11235  O12 POPE  135      66.468  63.483  20.820  1.00  0.00           O
ATOM  11236  C1  POPE  135      64.009  64.923  22.710  1.00  0.00           C
ATOM  11239  C2  POPE  135      64.689  65.103  24.100  1.00  0.00           C
ATOM  11241  O21 POPE  135      63.808  65.783  25.030  1.00  0.00           O
ATOM  11242  C21 POPE  135      63.218  64.973  25.910  1.00  0.00           C
ATOM  11243  O22 POPE  135      63.259  63.763  25.880  1.00  0.00           O
ATOM  11244  C22 POPE  135      62.538  65.803  26.990  1.00  0.00           C
ATOM  11247  C3  POPE  135      65.968  65.973  23.990  1.00  0.00           C
ATOM  11250  O31 POPE  135      66.428  66.503  25.250  1.00  0.00           O
ATOM  11251  C31 POPE  135      66.928  65.593  26.090  1.00  0.00           C
ATOM  11252  O32 POPE  135      67.130  64.423  25.830  1.00  0.00           O
ATOM  11253  C32 POPE  135      67.118  66.283  27.440  1.00  0.00           C
ATOM  11256  C23 POPE  135      62.348  65.093  28.350  1.00  0.00           C
ATOM  11259  C24 POPE  135      61.988  66.113  29.450  1.00  0.00           C
ATOM  11262  C25 POPE  135      61.878  65.553  30.870  1.00  0.00           C
ATOM  11265  C26 POPE  135      63.189  65.523  31.680  1.00  0.00           C
ATOM  11268  C27 POPE  135      62.968  65.103  33.140  1.00  0.00           C
ATOM  11271  C28 POPE  135      64.259  64.753  33.910  1.00  0.00           C
ATOM  11274  C29 POPE  135      64.369  65.454  35.250  1.00  0.00           C
ATOM  11276 0C21 POPE  135      64.079  64.953  36.460  1.00  0.00           C
ATOM  11278 1C21 POPE  135      63.598  63.563  36.780  1.00  0.00           C
ATOM  11281 2C21 POPE  135      63.968  63.093  38.200  1.00  0.00           C
ATOM  11284 3C21 POPE  135      62.968  63.483  39.310  1.00  0.00           C
ATOM  11287 4C21 POPE  135      63.409  62.903  40.660  1.00  0.00           C
ATOM  11290 5C21 POPE  135      62.308  62.703  41.720  1.00  0.00           C
ATOM  11293 6C21 POPE  135      62.768  61.683  42.770  1.00  0.00           C
ATOM  11296 7C21 POPE  135      61.759  61.353  43.870  1.00  0.00           C
ATOM  11299 8C21 POPE  135      62.229  60.193  44.770  1.00  0.00           C
ATOM  11303  C33 POPE  135      67.759  65.393  28.530  1.00  0.00           C
ATOM  11306  C34 POPE  135      67.438  65.883  29.950  1.00  0.00           C
ATOM  11309  C35 POPE  135      67.888  67.323  30.280  1.00  0.00           C
ATOM  11312  C36 POPE  135      67.528  67.663  31.730  1.00  0.00           C
ATOM  11315  C37 POPE  135      67.699  69.134  32.120  1.00  0.00           C
ATOM  11318  C38 POPE  135      66.990  69.473  33.450  1.00  0.00           C
ATOM  11321  C39 POPE  135      67.348  68.503  34.590  1.00  0.00           C
ATOM  11324 0C31 POPE  135      66.718  68.843  35.940  1.00  0.00           C
ATOM  11327 1C31 POPE  135      67.148  67.814  37.000  1.00  0.00           C
ATOM  11330 2C31 POPE  135      66.928  68.263  38.450  1.00  0.00           C
ATOM  11333 3C31 POPE  135      65.498  68.073  38.990  1.00  0.00           C
ATOM  11336 4C31 POPE  135      65.468  68.233  40.510  1.00  0.00           C
ATOM  11339 5C31 POPE  135      64.119  67.873  41.140  1.00  0.00           C
ATOM  11342 6C31 POPE  135      64.178  67.863  42.670  1.00  0.00           C
ATOM  11346  NH3 POPE  136      51.498  53.713  20.580  1.00  0.00           N
ATOM  11350  C12 POPE  136      52.538  53.143  21.520  1.00  0.00           C
ATOM  11353  C11 POPE  136      53.938  53.633  21.120  1.00  0.00           C
ATOM  11356  P   POPE  136      56.409  53.023  21.670  1.00  0.00           P
ATOM  11357  O13 POPE  136      56.538  51.573  21.510  1.00  0.00           O
ATOM  11358  O14 POPE  136      56.678  53.873  20.480  1.00  0.00           O
ATOM  11359  O11 POPE  136      57.288  53.553  22.880  1.00  0.00           O
ATOM  11360  O12 POPE  136      54.908  53.273  22.120  1.00  0.00           O
ATOM  11361  C1  POPE  136      57.628  52.663  23.950  1.00  0.00           C
ATOM  11364  C2  POPE  136      56.529  52.603  25.060  1.00  0.00           C
ATOM  11366  O21 POPE  136      57.128  53.083  26.290  1.00  0.00           O
ATOM  11367  C21 POPE  136      56.279  53.833  27.020  1.00  0.00           C
ATOM  11368  O22 POPE  136      55.229  54.293  26.620  1.00  0.00           O
ATOM  11369  C22 POPE  136      56.768  53.973  28.460  1.00  0.00           C
ATOM  11372  C3  POPE  136      55.939  51.163  25.280  1.00  0.00           C
ATOM  11375  O31 POPE  136      55.748  50.933  26.700  1.00  0.00           O
ATOM  11376  C31 POPE  136      56.339  49.893  27.250  1.00  0.00           C
ATOM  11377  O32 POPE  136      56.628  48.853  26.690  1.00  0.00           O
ATOM  11378  C32 POPE  136      56.888  50.363  28.600  1.00  0.00           C
ATOM  11381  C23 POPE  136      55.509  53.883  29.360  1.00  0.00           C
ATOM  11384  C24 POPE  136      55.728  53.633  30.860  1.00  0.00           C
ATOM  11387  C25 POPE  136      54.338  53.443  31.500  1.00  0.00           C
ATOM  11390  C26 POPE  136      54.329  52.843  32.920  1.00  0.00           C
ATOM  11393  C27 POPE  136      53.028  52.063  33.190  1.00  0.00           C
ATOM  11396  C28 POPE  136      52.268  52.473  34.470  1.00  0.00           C
ATOM  11399  C29 POPE  136      51.339  53.653  34.320  1.00  0.00           C
ATOM  11401 0C21 POPE  136      50.728  54.283  35.340  1.00  0.00           C
ATOM  11403 1C21 POPE  136      50.898  53.893  36.790  1.00  0.00           C
ATOM  11406 2C21 POPE  136      50.118  52.633  37.190  1.00  0.00           C
ATOM  11409 3C21 POPE  136      48.738  52.943  37.780  1.00  0.00           C
ATOM  11412 4C21 POPE  136      47.939  51.693  38.190  1.00  0.00           C
ATOM  11415 5C21 POPE  136      46.968  51.203  37.100  1.00  0.00           C
ATOM  11418 6C21 POPE  136      45.818  50.383  37.690  1.00  0.00           C
ATOM  11421 7C21 POPE  136      44.738  50.013  36.660  1.00  0.00           C
ATOM  11424 8C21 POPE  136      43.448  49.483  37.300  1.00  0.00           C
ATOM  11428  C33 POPE  136      57.599  49.303  29.480  1.00  0.00           C
ATOM  11431  C34 POPE  136      58.968  49.763  30.010  1.00  0.00           C
ATOM  11434  C35 POPE  136      59.288  49.333  31.450  1.00  0.00           C
ATOM  11437  C36 POPE  136      58.348  49.963  32.490  1.00  0.00           C
ATOM  11440  C37 POPE  136      58.958  50.123  33.890  1.00  0.00           C
ATOM  11443  C38 POPE  136      57.988  50.823  34.860  1.00  0.00           C
ATOM  11446  C39 POPE  136      58.678  51.433  36.100  1.00  0.00           C
ATOM  11449 0C31 POPE  136      58.068  50.983  37.430  1.00  0.00           C
ATOM  11452 1C31 POPE  136      58.668  51.783  38.600  1.00  0.00           C
ATOM  11455 2C31 POPE  136      57.869  51.633  39.910  1.00  0.00           C
ATOM  11458 3C31 POPE  136      56.948  52.833  40.200  1.00  0.00           C
ATOM  11461 4C31 POPE  136      57.208  53.463  41.570  1.00  0.00           C
ATOM  11464 5C31 POPE  136      56.518  54.823  41.750  1.00  0.00           C
ATOM  11467 6C31 POPE  136      56.678  55.403  43.160  1.00  0.00           C
ATOM  11471  NH3 POPE  137     120.998  52.903  27.580  1.00  0.00           N
ATOM  11475  C12 POPE  137     120.758  51.463  27.960  1.00  0.00           C
ATOM  11478  C11 POPE  137     119.398  51.003  27.410  1.00  0.00           C
ATOM  11481  P   POPE  137     119.428  48.423  27.880  1.00  0.00           P
ATOM  11482  O13 POPE  137     120.159  48.403  26.600  1.00  0.00           O
ATOM  11483  O14 POPE  137     118.318  47.463  28.090  1.00  0.00           O
ATOM  11484  O11 POPE  137     120.489  48.303  29.040  1.00  0.00           O
ATOM  11485  O12 POPE  137     118.918  49.883  28.150  1.00  0.00           O
ATOM  11486  C1  POPE  137     120.279  47.563  30.230  1.00  0.00           C
ATOM  11489  C2  POPE  137     119.568  48.403  31.350  1.00  0.00           C
ATOM  11491  O21 POPE  137     120.439  49.073  32.280  1.00  0.00           O
ATOM  11492  C21 POPE  137     121.378  48.433  32.940  1.00  0.00           C
ATOM  11493  O22 POPE  137     121.809  47.313  32.750  1.00  0.00           O
ATOM  11494  C22 POPE  137     121.848  49.353  34.060  1.00  0.00           C
ATOM  11497  C3  POPE  137     118.369  47.623  32.020  1.00  0.00           C
ATOM  11500  O31 POPE  137     118.448  47.333  33.430  1.00  0.00           O
ATOM  11501  C31 POPE  137     118.138  48.283  34.290  1.00  0.00           C
ATOM  11502  O32 POPE  137     117.989  49.473  34.050  1.00  0.00           O
ATOM  11503  C32 POPE  137     118.019  47.643  35.670  1.00  0.00           C
ATOM  11506  C23 POPE  137     122.759  48.623  35.060  1.00  0.00           C
ATOM  11509  C24 POPE  137     122.718  49.343  36.410  1.00  0.00           C
ATOM  11512  C25 POPE  137     123.358  48.583  37.570  1.00  0.00           C
ATOM  11515  C26 POPE  137     122.998  49.233  38.910  1.00  0.00           C
ATOM  11518  C27 POPE  137     123.509  48.443  40.120  1.00  0.00           C
ATOM  11521  C28 POPE  137     123.089  49.053  41.470  1.00  0.00           C
ATOM  11524  C29 POPE  137     123.638  50.443  41.680  1.00  0.00           C
ATOM  11526 0C21 POPE  137     124.648  50.783  42.500  1.00  0.00           C
ATOM  11528 1C21 POPE  137     125.408  49.833  43.380  1.00  0.00           C
ATOM  11531 2C21 POPE  137     126.208  50.533  44.500  1.00  0.00           C
ATOM  11534 3C21 POPE  137     127.338  51.443  43.970  1.00  0.00           C
ATOM  11537 4C21 POPE  137     128.436  51.693  45.020  1.00  0.00           C
ATOM  11540 5C21 POPE  137     129.576  52.573  44.470  1.00  0.00           C
ATOM  11543 6C21 POPE  137     129.375  54.073  44.730  1.00  0.00           C
ATOM  11546 7C21 POPE  137     130.315  54.943  43.890  1.00  0.00           C
ATOM  11549 8C21 POPE  137     130.175  56.443  44.150  1.00  0.00           C
ATOM  11553  C33 POPE  137     117.849  48.653  36.840  1.00  0.00           C
ATOM  11556  C34 POPE  137     117.869  47.933  38.190  1.00  0.00           C
ATOM  11559  C35 POPE  137     117.369  48.773  39.380  1.00  0.00           C
ATOM  11562  C36 POPE  137     117.419  47.953  40.670  1.00  0.00           C
ATOM  11565  C37 POPE  137     116.748  48.613  41.890  1.00  0.00           C
ATOM  11568  C38 POPE  137     116.708  47.633  43.080  1.00  0.00           C
ATOM  11571  C39 POPE  137     117.449  48.113  44.340  1.00  0.00           C
ATOM  11574 0C31 POPE  137     116.599  49.043  45.220  1.00  0.00           C
ATOM  11577 1C31 POPE  137     117.169  49.203  46.640  1.00  0.00           C
ATOM  11580 2C31 POPE  137     116.288  50.123  47.500  1.00  0.00           C
ATOM  11583 3C31 POPE  137     116.748  50.223  48.970  1.00  0.00           C
ATOM  11586 4C31 POPE  137     115.878  51.213  49.770  1.00  0.00           C
ATOM  11589 5C31 POPE  137     116.288  51.323  51.240  1.00  0.00           C
ATOM  11592 6C31 POPE  137     115.489  52.353  52.030  1.00  0.00           C
ATOM  11596  NH3 POPE  138      18.198  86.083  21.870  1.00  0.00           N
ATOM  11600  C12 POPE  138      18.488  87.403  22.520  1.00  0.00           C
ATOM  11603  C11 POPE  138      18.348  87.403  24.030  1.00  0.00           C
ATOM  11606  P   POPE  138      17.998  89.283  25.790  1.00  0.00           P
ATOM  11607  O13 POPE  138      16.968  90.313  25.490  1.00  0.00           O
ATOM  11608  O14 POPE  138      17.648  88.134  26.640  1.00  0.00           O
ATOM  11609  O11 POPE  138      19.258  89.973  26.420  1.00  0.00           O
ATOM  11610  O12 POPE  138      18.538  88.763  24.420  1.00  0.00           O
ATOM  11611  C1  POPE  138      19.138  90.653  27.670  1.00  0.00           C
ATOM  11614  C2  POPE  138      20.528  91.233  28.020  1.00  0.00           C
ATOM  11616  O21 POPE  138      20.648  92.003  29.230  1.00  0.00           O
ATOM  11617  C21 POPE  138      19.898  91.903  30.290  1.00  0.00           C
ATOM  11618  O22 POPE  138      18.808  91.373  30.390  1.00  0.00           O
ATOM  11619  C22 POPE  138      20.708  92.523  31.430  1.00  0.00           C
ATOM  11622  C3  POPE  138      21.088  92.083  26.840  1.00  0.00           C
ATOM  11625  O31 POPE  138      22.438  92.503  27.120  1.00  0.00           O
ATOM  11626  C31 POPE  138      23.329  91.563  26.840  1.00  0.00           C
ATOM  11627  O32 POPE  138      23.178  90.634  26.070  1.00  0.00           O
ATOM  11628  C32 POPE  138      24.518  91.723  27.750  1.00  0.00           C
ATOM  11631  C23 POPE  138      20.158  92.153  32.820  1.00  0.00           C
ATOM  11634  C24 POPE  138      21.258  92.223  33.880  1.00  0.00           C
ATOM  11637  C25 POPE  138      20.898  91.523  35.200  1.00  0.00           C
ATOM  11640  C26 POPE  138      20.258  92.443  36.250  1.00  0.00           C
ATOM  11643  C27 POPE  138      20.258  91.773  37.630  1.00  0.00           C
ATOM  11646  C28 POPE  138      20.028  92.753  38.800  1.00  0.00           C
ATOM  11649  C29 POPE  138      20.348  92.093  40.120  1.00  0.00           C
ATOM  11651 0C21 POPE  138      20.008  92.563  41.330  1.00  0.00           C
ATOM  11653 1C21 POPE  138      19.298  93.863  41.610  1.00  0.00           C
ATOM  11656 2C21 POPE  138      17.778  93.713  41.790  1.00  0.00           C
ATOM  11659 3C21 POPE  138      17.378  92.823  42.980  1.00  0.00           C
ATOM  11662 4C21 POPE  138      15.948  93.083  43.480  1.00  0.00           C
ATOM  11665 5C21 POPE  138      14.868  92.823  42.420  1.00  0.00           C
ATOM  11668 6C21 POPE  138      13.448  92.873  43.000  1.00  0.00           C
ATOM  11671 7C21 POPE  138      12.378  92.623  41.930  1.00  0.00           C
ATOM  11674 8C21 POPE  138      10.958  92.483  42.490  1.00  0.00           C
ATOM  11678  C33 POPE  138      24.108  91.394  29.200  1.00  0.00           C
ATOM  11681  C34 POPE  138      25.329  91.323  30.110  1.00  0.00           C
ATOM  11684  C35 POPE  138      24.988  91.523  31.590  1.00  0.00           C
ATOM  11687  C36 POPE  138      26.278  91.503  32.410  1.00  0.00           C
ATOM  11690  C37 POPE  138      26.148  92.053  33.830  1.00  0.00           C
ATOM  11693  C38 POPE  138      27.478  91.873  34.580  1.00  0.00           C
ATOM  11696  C39 POPE  138      27.578  92.653  35.890  1.00  0.00           C
ATOM  11699 0C31 POPE  138      26.538  92.253  36.940  1.00  0.00           C
ATOM  11702 1C31 POPE  138      26.638  93.123  38.200  1.00  0.00           C
ATOM  11705 2C31 POPE  138      25.558  92.763  39.220  1.00  0.00           C
ATOM  11708 3C31 POPE  138      25.188  93.913  40.170  1.00  0.00           C
ATOM  11711 4C31 POPE  138      26.198  94.143  41.300  1.00  0.00           C
ATOM  11714 5C31 POPE  138      25.658  95.153  42.320  1.00  0.00           C
ATOM  11717 6C31 POPE  138      26.538  95.313  43.560  1.00  0.00           C
ATOM  11721  NH3 POPE  139     127.938  58.413  69.440  1.00  0.00           N
ATOM  11725  C12 POPE  139     129.415  58.753  69.410  1.00  0.00           C
ATOM  11728  C11 POPE  139     129.686  60.103  70.120  1.00  0.00           C
ATOM  11731  P   POPE  139     132.275  60.383  69.610  1.00  0.00           P
ATOM  11732  O13 POPE  139     133.455  60.823  70.380  1.00  0.00           O
ATOM  11733  O14 POPE  139     132.406  59.133  68.840  1.00  0.00           O
ATOM  11734  O11 POPE  139     131.895  61.553  68.620  1.00  0.00           O
ATOM  11735  O12 POPE  139     131.035  60.243  70.570  1.00  0.00           O
ATOM  11736  C1  POPE  139     130.975  61.463  67.540  1.00  0.00           C
ATOM  11739  C2  POPE  139     131.635  61.424  66.140  1.00  0.00           C
ATOM  11741  O21 POPE  139     130.625  61.913  65.230  1.00  0.00           O
ATOM  11742  C21 POPE  139     131.035  62.223  64.020  1.00  0.00           C
ATOM  11743  O22 POPE  139     132.175  62.073  63.590  1.00  0.00           O
ATOM  11744  C22 POPE  139     129.845  62.744  63.200  1.00  0.00           C
ATOM  11747  C3  POPE  139     132.205  59.983  65.820  1.00  0.00           C
ATOM  11750  O31 POPE  139     132.025  59.523  64.460  1.00  0.00           O
ATOM  11751  C31 POPE  139     130.785  59.013  64.290  1.00  0.00           C
ATOM  11752  O32 POPE  139     129.955  58.883  65.170  1.00  0.00           O
ATOM  11753  C32 POPE  139     130.495  58.813  62.800  1.00  0.00           C
ATOM  11756  C23 POPE  139     130.215  63.013  61.720  1.00  0.00           C
ATOM  11759  C24 POPE  139     129.005  63.363  60.850  1.00  0.00           C
ATOM  11762  C25 POPE  139     129.385  63.663  59.380  1.00  0.00           C
ATOM  11765  C26 POPE  139     129.625  62.423  58.510  1.00  0.00           C
ATOM  11768  C27 POPE  139     129.995  62.814  57.060  1.00  0.00           C
ATOM  11771  C28 POPE  139     130.225  61.623  56.090  1.00  0.00           C
ATOM  11774  C29 POPE  139     128.945  60.973  55.610  1.00  0.00           C
ATOM  11776 0C21 POPE  139     128.495  60.853  54.340  1.00  0.00           C
ATOM  11778 1C21 POPE  139     129.176  61.313  53.070  1.00  0.00           C
ATOM  11781 2C21 POPE  139     128.555  62.573  52.440  1.00  0.00           C
ATOM  11784 3C21 POPE  139     127.208  62.403  51.720  1.00  0.00           C
ATOM  11787 4C21 POPE  139     126.628  63.723  51.190  1.00  0.00           C
ATOM  11790 5C21 POPE  139     127.498  64.433  50.120  1.00  0.00           C
ATOM  11793 6C21 POPE  139     126.908  65.753  49.610  1.00  0.00           C
ATOM  11796 7C21 POPE  139     127.868  66.503  48.670  1.00  0.00           C
ATOM  11799 8C21 POPE  139     127.268  67.793  48.090  1.00  0.00           C
ATOM  11803  C33 POPE  139     129.035  58.423  62.520  1.00  0.00           C
ATOM  11806  C34 POPE  139     128.755  58.323  61.010  1.00  0.00           C
ATOM  11809  C35 POPE  139     127.258  58.204  60.690  1.00  0.00           C
ATOM  11812  C36 POPE  139     126.648  56.823  61.000  1.00  0.00           C
ATOM  11815  C37 POPE  139     125.108  56.873  60.990  1.00  0.00           C
ATOM  11818  C38 POPE  139     124.428  55.503  61.040  1.00  0.00           C
ATOM  11821  C39 POPE  139     124.198  54.863  59.650  1.00  0.00           C
ATOM  11824 0C31 POPE  139     123.200  55.623  58.770  1.00  0.00           C
ATOM  11827 1C31 POPE  139     122.818  54.903  57.460  1.00  0.00           C
ATOM  11830 2C31 POPE  139     121.950  55.783  56.550  1.00  0.00           C
ATOM  11833 3C31 POPE  139     121.428  55.063  55.290  1.00  0.00           C
ATOM  11836 4C31 POPE  139     122.519  54.753  54.250  1.00  0.00           C
ATOM  11839 5C31 POPE  139     121.958  54.043  53.010  1.00  0.00           C
ATOM  11842 6C31 POPE  139     123.009  53.783  51.930  1.00  0.00           C
ATOM  11846  NH3 POPE  140      90.618  74.703  23.730  1.00  0.00           N
ATOM  11850  C12 POPE  140      89.599  75.634  23.160  1.00  0.00           C
ATOM  11853  C11 POPE  140      90.009  77.074  23.500  1.00  0.00           C
ATOM  11856  P   POPE  140      89.358  79.575  23.460  1.00  0.00           P
ATOM  11857  O13 POPE  140      90.299  79.963  22.390  1.00  0.00           O
ATOM  11858  O14 POPE  140      88.079  80.313  23.560  1.00  0.00           O
ATOM  11859  O11 POPE  140      90.098  79.653  24.880  1.00  0.00           O
ATOM  11860  O12 POPE  140      88.998  78.033  23.230  1.00  0.00           O
ATOM  11861  C1  POPE  140      90.709  80.923  25.180  1.00  0.00           C
ATOM  11864  C2  POPE  140      91.299  81.043  26.620  1.00  0.00           C
ATOM  11866  O21 POPE  140      90.509  81.943  27.430  1.00  0.00           O
ATOM  11867  C21 POPE  140      89.729  81.333  28.290  1.00  0.00           C
ATOM  11868  O22 POPE  140      89.189  80.253  28.130  1.00  0.00           O
ATOM  11869  C22 POPE  140      89.549  82.215  29.530  1.00  0.00           C
ATOM  11872  C3  POPE  140      92.748  81.623  26.660  1.00  0.00           C
ATOM  11875  O31 POPE  140      93.218  82.003  27.970  1.00  0.00           O
ATOM  11876  C31 POPE  140      93.340  81.043  28.880  1.00  0.00           C
ATOM  11877  O32 POPE  140      92.998  79.884  28.770  1.00  0.00           O
ATOM  11878  C32 POPE  140      93.909  81.633  30.160  1.00  0.00           C
ATOM  11881  C23 POPE  140      89.358  81.373  30.810  1.00  0.00           C
ATOM  11884  C24 POPE  140      88.588  82.083  31.940  1.00  0.00           C
ATOM  11887  C25 POPE  140      88.209  81.093  33.050  1.00  0.00           C
ATOM  11890  C26 POPE  140      89.099  81.193  34.290  1.00  0.00           C
ATOM  11893  C27 POPE  140      88.878  80.003  35.250  1.00  0.00           C
ATOM  11896  C28 POPE  140      89.049  80.363  36.730  1.00  0.00           C
ATOM  11899  C29 POPE  140      87.858  81.113  37.270  1.00  0.00           C
ATOM  11901 0C21 POPE  140      86.938  80.613  38.130  1.00  0.00           C
ATOM  11903 1C21 POPE  140      86.968  79.213  38.700  1.00  0.00           C
ATOM  11906 2C21 POPE  140      85.799  78.923  39.660  1.00  0.00           C
ATOM  11909 3C21 POPE  140      85.849  79.753  40.960  1.00  0.00           C
ATOM  11912 4C21 POPE  140      84.869  79.233  42.020  1.00  0.00           C
ATOM  11915 5C21 POPE  140      85.108  79.903  43.380  1.00  0.00           C
ATOM  11918 6C21 POPE  140      84.269  79.314  44.520  1.00  0.00           C
ATOM  11921 7C21 POPE  140      84.708  79.873  45.880  1.00  0.00           C
ATOM  11924 8C21 POPE  140      83.918  79.294  47.050  1.00  0.00           C
ATOM  11928  C33 POPE  140      93.518  80.783  31.390  1.00  0.00           C
ATOM  11931  C34 POPE  140      94.049  81.353  32.700  1.00  0.00           C
ATOM  11934  C35 POPE  140      93.509  80.623  33.930  1.00  0.00           C
ATOM  11937  C36 POPE  140      93.998  81.273  35.230  1.00  0.00           C
ATOM  11940  C37 POPE  140      93.469  80.623  36.510  1.00  0.00           C
ATOM  11943  C38 POPE  140      94.329  81.013  37.720  1.00  0.00           C
ATOM  11946  C39 POPE  140      93.678  80.783  39.090  1.00  0.00           C
ATOM  11949 0C31 POPE  140      92.708  81.903  39.490  1.00  0.00           C
ATOM  11952 1C31 POPE  140      92.438  81.943  41.000  1.00  0.00           C
ATOM  11955 2C31 POPE  140      91.788  83.253  41.470  1.00  0.00           C
ATOM  11958 3C31 POPE  140      90.299  83.363  41.150  1.00  0.00           C
ATOM  11961 4C31 POPE  140      89.719  84.715  41.570  1.00  0.00           C
ATOM  11964 5C31 POPE  140      88.188  84.763  41.410  1.00  0.00           C
ATOM  11967 6C31 POPE  140      87.559  86.123  41.750  1.00  0.00           C
ATOM  11971  NH3 POPE  141      91.848 122.063  62.720  1.00  0.00           N
ATOM  11975  C12 POPE  141      92.648 120.853  63.140  1.00  0.00           C
ATOM  11978  C11 POPE  141      94.018 120.773  62.440  1.00  0.00           C
ATOM  11981  P   POPE  141      96.218 119.384  62.470  1.00  0.00           P
ATOM  11982  O13 POPE  141      96.739 120.623  61.860  1.00  0.00           O
ATOM  11983  O14 POPE  141      96.988 118.783  63.590  1.00  0.00           O
ATOM  11984  O11 POPE  141      96.049 118.263  61.370  1.00  0.00           O
ATOM  11985  O12 POPE  141      94.729 119.633  62.940  1.00  0.00           O
ATOM  11986  C1  POPE  141      95.268 118.443  60.180  1.00  0.00           C
ATOM  11989  C2  POPE  141      95.758 117.423  59.120  1.00  0.00           C
ATOM  11991  O21 POPE  141      95.509 117.854  57.770  1.00  0.00           O
ATOM  11992  C21 POPE  141      94.558 117.393  57.030  1.00  0.00           C
ATOM  11993  O22 POPE  141      93.498 116.893  57.370  1.00  0.00           O
ATOM  11994  C22 POPE  141      94.869 117.784  55.580  1.00  0.00           C
ATOM  11997  C3  POPE  141      95.369 115.953  59.460  1.00  0.00           C
ATOM  12000  O31 POPE  141      95.889 115.053  58.450  1.00  0.00           O
ATOM  12001  C31 POPE  141      97.189 114.793  58.580  1.00  0.00           C
ATOM  12002  O32 POPE  141      97.849 114.973  59.590  1.00  0.00           O
ATOM  12003  C32 POPE  141      97.718 114.333  57.210  1.00  0.00           C
ATOM  12006  C23 POPE  141      93.918 117.183  54.510  1.00  0.00           C
ATOM  12009  C24 POPE  141      94.189 117.823  53.140  1.00  0.00           C
ATOM  12012  C25 POPE  141      93.089 117.603  52.080  1.00  0.00           C
ATOM  12015  C26 POPE  141      92.019 118.713  52.060  1.00  0.00           C
ATOM  12018  C27 POPE  141      91.249 118.813  50.730  1.00  0.00           C
ATOM  12021  C28 POPE  141      90.388 120.093  50.660  1.00  0.00           C
ATOM  12024  C29 POPE  141      89.968 120.483  49.260  1.00  0.00           C
ATOM  12026 0C21 POPE  141      89.108 121.473  48.940  1.00  0.00           C
ATOM  12028 1C21 POPE  141      88.369 122.384  49.890  1.00  0.00           C
ATOM  12031 2C21 POPE  141      88.949 123.813  49.960  1.00  0.00           C
ATOM  12034 3C21 POPE  141      90.168 123.903  50.900  1.00  0.00           C
ATOM  12037 4C21 POPE  141      90.989 125.200  50.810  1.00  0.00           C
ATOM  12040 5C21 POPE  141      91.818 125.390  49.520  1.00  0.00           C
ATOM  12043 6C21 POPE  141      92.438 124.104  48.920  1.00  0.00           C
ATOM  12046 7C21 POPE  141      93.678 124.353  48.050  1.00  0.00           C
ATOM  12049 8C21 POPE  141      94.079 123.153  47.190  1.00  0.00           C
ATOM  12053  C33 POPE  141      98.638 115.363  56.520  1.00  0.00           C
ATOM  12056  C34 POPE  141      99.029 114.983  55.080  1.00  0.00           C
ATOM  12059  C35 POPE  141      98.028 115.354  53.970  1.00  0.00           C
ATOM  12062  C36 POPE  141      98.678 115.223  52.580  1.00  0.00           C
ATOM  12065  C37 POPE  141      97.839 115.684  51.380  1.00  0.00           C
ATOM  12068  C38 POPE  141      98.728 116.073  50.190  1.00  0.00           C
ATOM  12071  C39 POPE  141      98.079 115.833  48.820  1.00  0.00           C
ATOM  12074 0C31 POPE  141      98.349 114.423  48.270  1.00  0.00           C
ATOM  12077 1C31 POPE  141      97.578 114.154  46.970  1.00  0.00           C
ATOM  12080 2C31 POPE  141      97.748 112.714  46.450  1.00  0.00           C
ATOM  12083 3C31 POPE  141      98.828 112.523  45.370  1.00  0.00           C
ATOM  12086 4C31 POPE  141     100.238 112.193  45.900  1.00  0.00           C
ATOM  12089 5C31 POPE  141     101.218 111.893  44.760  1.00  0.00           C
ATOM  12092 6C31 POPE  141     102.578 111.343  45.220  1.00  0.00           C
ATOM  12096  NH3 POPE  142      81.398 116.163  61.740  1.00  0.00           N
ATOM  12100  C12 POPE  142      82.078 114.923  62.250  1.00  0.00           C
ATOM  12103  C11 POPE  142      82.559 115.113  63.700  1.00  0.00           C
ATOM  12106  P   POPE  142      82.598 112.784  64.910  1.00  0.00           P
ATOM  12107  O13 POPE  142      83.269 112.463  66.200  1.00  0.00           O
ATOM  12108  O14 POPE  142      81.148 113.033  64.970  1.00  0.00           O
ATOM  12109  O11 POPE  142      82.738 111.493  64.010  1.00  0.00           O
ATOM  12110  O12 POPE  142      83.299 113.964  64.120  1.00  0.00           O
ATOM  12111  C1  POPE  142      82.458 111.583  62.610  1.00  0.00           C
ATOM  12114  C2  POPE  142      83.038 110.363  61.870  1.00  0.00           C
ATOM  12116  O21 POPE  142      83.629 110.863  60.660  1.00  0.00           O
ATOM  12117  C21 POPE  142      84.908 110.573  60.510  1.00  0.00           C
ATOM  12118  O22 POPE  142      85.559 109.803  61.200  1.00  0.00           O
ATOM  12119  C22 POPE  142      85.509 111.443  59.410  1.00  0.00           C
ATOM  12122  C3  POPE  142      82.038 109.233  61.560  1.00  0.00           C
ATOM  12125  O31 POPE  142      82.799 108.204  60.900  1.00  0.00           O
ATOM  12126  C31 POPE  142      82.248 107.693  59.800  1.00  0.00           C
ATOM  12127  O32 POPE  142      81.088 107.343  59.670  1.00  0.00           O
ATOM  12128  C32 POPE  142      83.288 107.893  58.700  1.00  0.00           C
ATOM  12131  C23 POPE  142      86.468 110.673  58.480  1.00  0.00           C
ATOM  12134  C24 POPE  142      87.239 111.643  57.570  1.00  0.00           C
ATOM  12137  C25 POPE  142      88.279 110.953  56.680  1.00  0.00           C
ATOM  12140  C26 POPE  142      87.678 110.073  55.570  1.00  0.00           C
ATOM  12143  C27 POPE  142      88.799 109.543  54.660  1.00  0.00           C
ATOM  12146  C28 POPE  142      88.378 108.583  53.540  1.00  0.00           C
ATOM  12149  C29 POPE  142      89.628 108.193  52.790  1.00  0.00           C
ATOM  12151 0C21 POPE  142      89.739 107.613  51.590  1.00  0.00           C
ATOM  12153 1C21 POPE  142      88.658 107.123  50.660  1.00  0.00           C
ATOM  12156 2C21 POPE  142      88.708 107.823  49.280  1.00  0.00           C
ATOM  12159 3C21 POPE  142      90.098 107.904  48.620  1.00  0.00           C
ATOM  12162 4C21 POPE  142      90.078 108.683  47.300  1.00  0.00           C
ATOM  12165 5C21 POPE  142      91.468 108.903  46.680  1.00  0.00           C
ATOM  12168 6C21 POPE  142      92.408 109.783  47.520  1.00  0.00           C
ATOM  12171 7C21 POPE  142      93.658 109.053  48.020  1.00  0.00           C
ATOM  12174 8C21 POPE  142      94.698 109.973  48.680  1.00  0.00           C
ATOM  12178  C33 POPE  142      82.979 107.193  57.370  1.00  0.00           C
ATOM  12181  C34 POPE  142      83.609 107.994  56.220  1.00  0.00           C
ATOM  12184  C35 POPE  142      84.259 107.153  55.120  1.00  0.00           C
ATOM  12187  C36 POPE  142      83.279 106.273  54.330  1.00  0.00           C
ATOM  12190  C37 POPE  142      83.878 105.873  52.980  1.00  0.00           C
ATOM  12193  C38 POPE  142      82.869 105.243  52.010  1.00  0.00           C
ATOM  12196  C39 POPE  142      82.668 103.733  52.190  1.00  0.00           C
ATOM  12199 0C31 POPE  142      83.678 102.913  51.360  1.00  0.00           C
ATOM  12202 1C31 POPE  142      83.479 101.403  51.500  1.00  0.00           C
ATOM  12205 2C31 POPE  142      84.599 100.583  50.840  1.00  0.00           C
ATOM  12208 3C31 POPE  142      84.549 100.544  49.310  1.00  0.00           C
ATOM  12211 4C31 POPE  142      85.729  99.743  48.740  1.00  0.00           C
ATOM  12214 5C31 POPE  142      85.758  99.723  47.210  1.00  0.00           C
ATOM  12217 6C31 POPE  142      86.898  98.873  46.670  1.00  0.00           C
ATOM  12221  NH3 POPE  143      77.509  58.373  23.860  1.00  0.00           N
ATOM  12225  C12 POPE  143      77.939  59.803  23.680  1.00  0.00           C
ATOM  12228  C11 POPE  143      79.479  59.913  23.540  1.00  0.00           C
ATOM  12231  P   POPE  143      79.628  62.333  22.500  1.00  0.00           P
ATOM  12232  O13 POPE  143      78.878  61.673  21.410  1.00  0.00           O
ATOM  12233  O14 POPE  143      80.919  63.003  22.180  1.00  0.00           O
ATOM  12234  O11 POPE  143      78.700  63.353  23.260  1.00  0.00           O
ATOM  12235  O12 POPE  143      79.938  61.253  23.630  1.00  0.00           O
ATOM  12236  C1  POPE  143      77.988  63.063  24.470  1.00  0.00           C
ATOM  12239  C2  POPE  143      77.858  64.333  25.360  1.00  0.00           C
ATOM  12241  O21 POPE  143      77.708  63.953  26.750  1.00  0.00           O
ATOM  12242  C21 POPE  143      76.589  63.353  27.120  1.00  0.00           C
ATOM  12243  O22 POPE  143      75.678  63.033  26.390  1.00  0.00           O
ATOM  12244  C22 POPE  143      76.648  63.083  28.630  1.00  0.00           C
ATOM  12247  C3  POPE  143      76.778  65.323  24.870  1.00  0.00           C
ATOM  12250  O31 POPE  143      76.488  66.293  25.910  1.00  0.00           O
ATOM  12251  C31 POPE  143      75.229  66.403  26.300  1.00  0.00           C
ATOM  12252  O32 POPE  143      74.259  65.933  25.740  1.00  0.00           O
ATOM  12253  C32 POPE  143      75.208  67.123  27.650  1.00  0.00           C
ATOM  12256  C23 POPE  143      75.279  62.693  29.230  1.00  0.00           C
ATOM  12259  C24 POPE  143      75.168  61.203  29.580  1.00  0.00           C
ATOM  12262  C25 POPE  143      75.868  60.843  30.900  1.00  0.00           C
ATOM  12265  C26 POPE  143      75.579  59.413  31.390  1.00  0.00           C
ATOM  12268  C27 POPE  143      76.218  59.153  32.770  1.00  0.00           C
ATOM  12271  C28 POPE  143      75.799  57.833  33.440  1.00  0.00           C
ATOM  12274  C29 POPE  143      76.628  57.643  34.690  1.00  0.00           C
ATOM  12276 0C21 POPE  143      76.200  57.513  35.960  1.00  0.00           C
ATOM  12278 1C21 POPE  143      74.778  57.533  36.470  1.00  0.00           C
ATOM  12281 2C21 POPE  143      74.689  58.053  37.920  1.00  0.00           C
ATOM  12284 3C21 POPE  143      74.689  59.583  37.990  1.00  0.00           C
ATOM  12287 4C21 POPE  143      74.568  60.213  39.390  1.00  0.00           C
ATOM  12290 5C21 POPE  143      74.369  61.723  39.230  1.00  0.00           C
ATOM  12293 6C21 POPE  143      73.910  62.513  40.470  1.00  0.00           C
ATOM  12296 7C21 POPE  143      73.468  63.924  40.040  1.00  0.00           C
ATOM  12299 8C21 POPE  143      72.928  64.813  41.160  1.00  0.00           C
ATOM  12303  C33 POPE  143      73.799  67.603  28.090  1.00  0.00           C
ATOM  12306  C34 POPE  143      73.439  67.173  29.520  1.00  0.00           C
ATOM  12309  C35 POPE  143      74.409  67.703  30.590  1.00  0.00           C
ATOM  12312  C36 POPE  143      74.108  67.163  31.990  1.00  0.00           C
ATOM  12315  C37 POPE  143      75.168  67.623  33.000  1.00  0.00           C
ATOM  12318  C38 POPE  143      74.958  67.073  34.420  1.00  0.00           C
ATOM  12321  C39 POPE  143      76.238  66.523  35.060  1.00  0.00           C
ATOM  12324 0C31 POPE  143      77.358  67.563  35.220  1.00  0.00           C
ATOM  12327 1C31 POPE  143      78.660  66.933  35.760  1.00  0.00           C
ATOM  12330 2C31 POPE  143      79.818  67.923  35.870  1.00  0.00           C
ATOM  12333 3C31 POPE  143      79.669  68.903  37.040  1.00  0.00           C
ATOM  12336 4C31 POPE  143      80.758  69.983  37.050  1.00  0.00           C
ATOM  12339 5C31 POPE  143      80.688  70.863  38.300  1.00  0.00           C
ATOM  12342 6C31 POPE  143      81.778  71.933  38.330  1.00  0.00           C
ATOM  12346  NH3 POPE  144      49.878  53.383  65.860  1.00  0.00           N
ATOM  12350  C12 POPE  144      51.038  52.593  66.410  1.00  0.00           C
ATOM  12353  C11 POPE  144      51.898  52.023  65.270  1.00  0.00           C
ATOM  12356  P   POPE  144      53.458  49.913  65.070  1.00  0.00           P
ATOM  12357  O13 POPE  144      54.918  49.763  65.200  1.00  0.00           O
ATOM  12358  O14 POPE  144      52.618  48.743  65.440  1.00  0.00           O
ATOM  12359  O11 POPE  144      53.189  50.353  63.580  1.00  0.00           O
ATOM  12360  O12 POPE  144      52.948  51.213  65.830  1.00  0.00           O
ATOM  12361  C1  POPE  144      53.268  49.463  62.480  1.00  0.00           C
ATOM  12364  C2  POPE  144      54.278  49.953  61.420  1.00  0.00           C
ATOM  12366  O21 POPE  144      54.169  49.133  60.250  1.00  0.00           O
ATOM  12367  C21 POPE  144      53.208  49.433  59.420  1.00  0.00           C
ATOM  12368  O22 POPE  144      52.319  50.243  59.580  1.00  0.00           O
ATOM  12369  C22 POPE  144      53.439  48.643  58.140  1.00  0.00           C
ATOM  12372  C3  POPE  144      55.759  49.903  61.900  1.00  0.00           C
ATOM  12375  O31 POPE  144      56.689  49.793  60.780  1.00  0.00           O
ATOM  12376  C31 POPE  144      57.128  48.563  60.530  1.00  0.00           C
ATOM  12377  O32 POPE  144      56.958  47.593  61.250  1.00  0.00           O
ATOM  12378  C32 POPE  144      57.948  48.513  59.230  1.00  0.00           C
ATOM  12381  C23 POPE  144      53.558  49.573  56.920  1.00  0.00           C
ATOM  12384  C24 POPE  144      54.698  49.133  56.020  1.00  0.00           C
ATOM  12387  C25 POPE  144      54.978  50.093  54.860  1.00  0.00           C
ATOM  12390  C26 POPE  144      56.349  49.763  54.280  1.00  0.00           C
ATOM  12393  C27 POPE  144      56.578  50.223  52.840  1.00  0.00           C
ATOM  12396  C28 POPE  144      58.018  49.853  52.460  1.00  0.00           C
ATOM  12399  C29 POPE  144      58.338  49.873  50.990  1.00  0.00           C
ATOM  12401 0C21 POPE  144      59.558  50.133  50.500  1.00  0.00           C
ATOM  12403 1C21 POPE  144      60.759  50.473  51.350  1.00  0.00           C
ATOM  12406 2C21 POPE  144      61.918  51.053  50.520  1.00  0.00           C
ATOM  12409 3C21 POPE  144      61.538  52.313  49.750  1.00  0.00           C
ATOM  12412 4C21 POPE  144      62.758  52.923  49.060  1.00  0.00           C
ATOM  12415 5C21 POPE  144      62.378  54.123  48.190  1.00  0.00           C
ATOM  12418 6C21 POPE  144      63.598  54.683  47.460  1.00  0.00           C
ATOM  12421 7C21 POPE  144      63.228  55.913  46.630  1.00  0.00           C
ATOM  12424 8C21 POPE  144      64.409  56.483  45.850  1.00  0.00           C
ATOM  12428  C33 POPE  144      58.168  47.053  58.760  1.00  0.00           C
ATOM  12431  C34 POPE  144      59.308  46.833  57.740  1.00  0.00           C
ATOM  12434  C35 POPE  144      58.968  47.153  56.270  1.00  0.00           C
ATOM  12437  C36 POPE  144      59.608  46.153  55.280  1.00  0.00           C
ATOM  12440  C37 POPE  144      59.408  46.543  53.810  1.00  0.00           C
ATOM  12443  C38 POPE  144      59.659  45.423  52.790  1.00  0.00           C
ATOM  12446  C39 POPE  144      61.058  44.803  52.810  1.00  0.00           C
ATOM  12449 0C31 POPE  144      61.288  43.883  51.590  1.00  0.00           C
ATOM  12452 1C31 POPE  144      62.688  43.263  51.500  1.00  0.00           C
ATOM  12455 2C31 POPE  144      62.828  42.333  50.280  1.00  0.00           C
ATOM  12458 3C31 POPE  144      64.269  41.933  49.940  1.00  0.00           C
ATOM  12461 4C31 POPE  144      65.108  43.053  49.310  1.00  0.00           C
ATOM  12464 5C31 POPE  144      66.388  42.513  48.650  1.00  0.00           C
ATOM  12467 6C31 POPE  144      67.238  43.563  47.930  1.00  0.00           C
ATOM  12471  NH3 POPE  145      52.048  37.093  64.300  1.00  0.00           N
ATOM  12475  C12 POPE  145      50.628  37.503  63.950  1.00  0.00           C
ATOM  12478  C11 POPE  145      50.579  38.883  63.260  1.00  0.00           C
ATOM  12481  P   POPE  145      48.878  40.704  62.560  1.00  0.00           P
ATOM  12482  O13 POPE  145      48.628  41.263  63.910  1.00  0.00           O
ATOM  12483  O14 POPE  145      49.868  41.373  61.690  1.00  0.00           O
ATOM  12484  O11 POPE  145      47.508  40.663  61.720  1.00  0.00           O
ATOM  12485  O12 POPE  145      49.268  39.163  62.730  1.00  0.00           O
ATOM  12486  C1  POPE  145      47.548  39.943  60.460  1.00  0.00           C
ATOM  12489  C2  POPE  145      46.458  40.433  59.430  1.00  0.00           C
ATOM  12491  O21 POPE  145      46.518  39.613  58.230  1.00  0.00           O
ATOM  12492  C21 POPE  145      45.579  38.683  58.170  1.00  0.00           C
ATOM  12493  O22 POPE  145      44.848  38.363  59.090  1.00  0.00           O
ATOM  12494  C22 POPE  145      45.658  37.983  56.810  1.00  0.00           C
ATOM  12497  C3  POPE  145      46.689  41.913  59.010  1.00  0.00           C
ATOM  12500  O31 POPE  145      46.398  42.233  57.630  1.00  0.00           O
ATOM  12501  C31 POPE  145      45.138  42.193  57.230  1.00  0.00           C
ATOM  12502  O32 POPE  145      44.208  41.673  57.800  1.00  0.00           O
ATOM  12503  C32 POPE  145      45.008  43.013  55.940  1.00  0.00           C
ATOM  12506  C23 POPE  145      44.648  38.543  55.780  1.00  0.00           C
ATOM  12509  C24 POPE  145      44.568  37.683  54.510  1.00  0.00           C
ATOM  12512  C25 POPE  145      43.218  36.954  54.330  1.00  0.00           C
ATOM  12515  C26 POPE  145      42.389  37.493  53.160  1.00  0.00           C
ATOM  12518  C27 POPE  145      41.248  36.533  52.780  1.00  0.00           C
ATOM  12521  C28 POPE  145      40.308  37.053  51.680  1.00  0.00           C
ATOM  12524  C29 POPE  145      39.268  37.993  52.240  1.00  0.00           C
ATOM  12526 0C21 POPE  145      38.228  38.523  51.570  1.00  0.00           C
ATOM  12528 1C21 POPE  145      37.908  38.343  50.110  1.00  0.00           C
ATOM  12531 2C21 POPE  145      37.698  39.693  49.400  1.00  0.00           C
ATOM  12534 3C21 POPE  145      37.088  39.503  48.010  1.00  0.00           C
ATOM  12537 4C21 POPE  145      36.849  40.823  47.270  1.00  0.00           C
ATOM  12540 5C21 POPE  145      36.068  40.583  45.970  1.00  0.00           C
ATOM  12543 6C21 POPE  145      35.788  41.853  45.170  1.00  0.00           C
ATOM  12546 7C21 POPE  145      34.918  41.533  43.950  1.00  0.00           C
ATOM  12549 8C21 POPE  145      34.528  42.753  43.140  1.00  0.00           C
ATOM  12553  C33 POPE  145      44.208  42.283  54.840  1.00  0.00           C
ATOM  12556  C34 POPE  145      43.858  43.233  53.680  1.00  0.00           C
ATOM  12559  C35 POPE  145      44.648  42.933  52.400  1.00  0.00           C
ATOM  12562  C36 POPE  145      44.268  41.603  51.730  1.00  0.00           C
ATOM  12565  C37 POPE  145      45.148  41.373  50.490  1.00  0.00           C
ATOM  12568  C38 POPE  145      45.008  39.983  49.850  1.00  0.00           C
ATOM  12571  C39 POPE  145      46.128  39.733  48.830  1.00  0.00           C
ATOM  12574 0C31 POPE  145      45.728  40.083  47.390  1.00  0.00           C
ATOM  12577 1C31 POPE  145      46.939  40.133  46.450  1.00  0.00           C
ATOM  12580 2C31 POPE  145      46.558  40.023  44.970  1.00  0.00           C
ATOM  12583 3C31 POPE  145      47.788  40.043  44.050  1.00  0.00           C
ATOM  12586 4C31 POPE  145      48.238  41.453  43.650  1.00  0.00           C
ATOM  12589 5C31 POPE  145      49.369  41.423  42.620  1.00  0.00           C
ATOM  12592 6C31 POPE  145      49.689  42.783  42.010  1.00  0.00           C
ATOM  12596  NH3 POPE  146     121.468  82.373  67.440  1.00  0.00           N
ATOM  12600  C12 POPE  146     120.439  82.693  68.500  1.00  0.00           C
ATOM  12603  C11 POPE  146     118.998  82.644  67.960  1.00  0.00           C
ATOM  12606  P   POPE  146     116.579  83.373  68.810  1.00  0.00           P
ATOM  12607  O13 POPE  146     116.038  82.663  67.630  1.00  0.00           O
ATOM  12608  O14 POPE  146     115.948  83.123  70.120  1.00  0.00           O
ATOM  12609  O11 POPE  146     116.479  84.954  68.620  1.00  0.00           O
ATOM  12610  O12 POPE  146     118.138  83.213  68.940  1.00  0.00           O
ATOM  12611  C1  POPE  146     117.198  85.603  67.580  1.00  0.00           C
ATOM  12614  C2  POPE  146     116.409  85.503  66.250  1.00  0.00           C
ATOM  12616  O21 POPE  146     117.348  85.263  65.180  1.00  0.00           O
ATOM  12617  C21 POPE  146     116.879  84.473  64.230  1.00  0.00           C
ATOM  12618  O22 POPE  146     115.758  84.003  64.200  1.00  0.00           O
ATOM  12619  C22 POPE  146     117.919  84.263  63.130  1.00  0.00           C
ATOM  12622  C3  POPE  146     115.579  86.794  66.010  1.00  0.00           C
ATOM  12625  O31 POPE  146     115.019  86.763  64.680  1.00  0.00           O
ATOM  12626  C31 POPE  146     115.318  87.843  63.950  1.00  0.00           C
ATOM  12627  O32 POPE  146     115.489  88.964  64.400  1.00  0.00           O
ATOM  12628  C32 POPE  146     115.709  87.333  62.560  1.00  0.00           C
ATOM  12631  C23 POPE  146     117.259  83.953  61.760  1.00  0.00           C
ATOM  12634  C24 POPE  146     118.200  83.193  60.820  1.00  0.00           C
ATOM  12637  C25 POPE  146     117.538  82.833  59.480  1.00  0.00           C
ATOM  12640  C26 POPE  146     117.908  83.793  58.330  1.00  0.00           C
ATOM  12643  C27 POPE  146     117.898  83.113  56.950  1.00  0.00           C
ATOM  12646  C28 POPE  146     119.298  82.773  56.400  1.00  0.00           C
ATOM  12649  C29 POPE  146     120.128  81.943  57.330  1.00  0.00           C
ATOM  12651 0C21 POPE  146     121.439  81.663  57.180  1.00  0.00           C
ATOM  12653 1C21 POPE  146     122.299  82.113  56.030  1.00  0.00           C
[truncated: 1,671,494 more chars]
