# Supplementary material for: Characterizing Membrane Association and Periplasmic Transfer of Bacterial Lipoproteins through Molecular Dynamics Simulations
Source: Structure. 2020 Apr 7;28(4):475–487.e3. doi: 10.1016/j.str.2020.01.012 (PMC7139219; doi:10.1016/j.str.2020.01.012)
Supplement: Data S1. Final Coordinates from Simulations (Y–Z), Related to Figure 3 [file mmc3.zip › Y-Z/YAJG-1-atomistic.pdb]

TITLE     Protein
REMARK    THIS IS A SIMULATION BOX
CRYST1  136.620  136.620  251.146  90.00  90.00  90.00 P 1           1
MODEL        1
ATOM      1  N   CYSTA   1      59.660  84.810 124.093  1.00  0.00           N
ATOM      3  CA  CYSTA   1      61.010  84.500 123.663  1.00  0.00           C
ATOM      5  C   CYSTA   1      61.990  84.600 124.843  1.00  0.00           C
ATOM      6  O   CYSTA   1      61.560  84.780 125.973  1.00  0.00           O
ATOM      7  CB  CYSTA   1      61.060  83.070 123.083  1.00  0.00           C
ATOM     10  SG  CYSTA   1      60.420  81.790 124.243  1.00  0.00           S
ATOM     11  C1  CYSTA   1      58.700  81.680 123.613  1.00  0.00           C
ATOM     14  CA1 CYSTA   1      58.680  85.120 123.213  1.00  0.00           C
ATOM     15  OA1 CYSTA   1      58.990  85.300 122.043  1.00  0.00           O
ATOM     16  CA2 CYSTA   1      57.210  85.180 123.583  1.00  0.00           C
ATOM     19  C11 CYSTA   1      57.860  80.500 124.133  1.00  0.00           C
ATOM     21  O11 CYSTA   1      58.700  79.350 124.123  1.00  0.00           O
ATOM     22  CX1 CYSTA   1      58.970  78.610 125.203  1.00  0.00           C
ATOM     23  OX1 CYSTA   1      59.930  77.840 125.243  1.00  0.00           O
ATOM     24  CX2 CYSTA   1      58.070  78.860 126.423  1.00  0.00           C
ATOM     27  C12 CYSTA   1      56.600  80.200 123.263  1.00  0.00           C
ATOM     30  O12 CYSTA   1      56.200  78.820 123.363  1.00  0.00           O
ATOM     31  CD1 CYSTA   1      55.170  78.310 124.073  1.00  0.00           C
ATOM     32  OD1 CYSTA   1      54.920  77.120 124.103  1.00  0.00           O
ATOM     33  CD2 CYSTA   1      54.330  79.380 124.783  1.00  0.00           C
ATOM     36  CA3 CYSTA   1      56.550  86.560 123.323  1.00  0.00           C
ATOM     39  CA4 CYSTA   1      56.180  87.360 124.593  1.00  0.00           C
ATOM     42  CA5 CYSTA   1      56.280  88.880 124.373  1.00  0.00           C
ATOM     45  CA6 CYSTA   1      56.230  89.780 125.643  1.00  0.00           C
ATOM     48  CA7 CYSTA   1      56.380  89.090 127.003  1.00  0.00           C
ATOM     51  CA8 CYSTA   1      56.650  90.060 128.173  1.00  0.00           C
ATOM     54  CA9 CYSTA   1      57.060  89.380 129.483  1.00  0.00           C
ATOM     57 0CA1 CYSTA   1      55.890  88.860 130.333  1.00  0.00           C
ATOM     60 1CA1 CYSTA   1      56.390  88.050 131.543  1.00  0.00           C
ATOM     63 2CA1 CYSTA   1      55.370  87.920 132.673  1.00  0.00           C
ATOM     66 3CA1 CYSTA   1      56.020  87.410 133.983  1.00  0.00           C
ATOM     69 4CA1 CYSTA   1      55.380  87.980 135.253  1.00  0.00           C
ATOM     72 5CA1 CYSTA   1      56.420  88.320 136.333  1.00  0.00           C
ATOM     75 6CA1 CYSTA   1      55.830  88.990 137.573  1.00  0.00           C
ATOM     79  CD3 CYSTA   1      53.390  78.780 125.853  1.00  0.00           C
ATOM     82  CD4 CYSTA   1      52.170  78.050 125.273  1.00  0.00           C
ATOM     85  CD5 CYSTA   1      51.540  77.110 126.313  1.00  0.00           C
ATOM     88  CD6 CYSTA   1      50.900  77.790 127.533  1.00  0.00           C
ATOM     91  CD7 CYSTA   1      50.650  76.750 128.623  1.00  0.00           C
ATOM     94  CD8 CYSTA   1      49.380  76.920 129.453  1.00  0.00           C
ATOM     97  CD9 CYSTA   1      48.820  75.530 129.803  1.00  0.00           C
ATOM    100 0CD1 CYSTA   1      48.150  75.410 131.173  1.00  0.00           C
ATOM    103 1CD1 CYSTA   1      49.150  75.410 132.343  1.00  0.00           C
ATOM    106 2CD1 CYSTA   1      48.550  74.700 133.553  1.00  0.00           C
ATOM    109 3CD1 CYSTA   1      49.400  74.810 134.823  1.00  0.00           C
ATOM    112 4CD1 CYSTA   1      48.740  74.050 135.983  1.00  0.00           C
ATOM    115 5CD1 CYSTA   1      49.480  74.190 137.303  1.00  0.00           C
ATOM    118 6CD1 CYSTA   1      48.810  73.400 138.423  1.00  0.00           C
ATOM    122  CX3 CYSTA   1      57.660  77.560 127.133  1.00  0.00           C
ATOM    125  CX4 CYSTA   1      56.950  77.810 128.463  1.00  0.00           C
ATOM    128  CX5 CYSTA   1      57.930  77.890 129.623  1.00  0.00           C
ATOM    131  CX6 CYSTA   1      57.270  78.450 130.883  1.00  0.00           C
ATOM    134  CX7 CYSTA   1      58.030  78.210 132.193  1.00  0.00           C
ATOM    137  CX8 CYSTA   1      57.120  78.520 133.393  1.00  0.00           C
ATOM    140  CX9 CYSTA   1      57.890  79.030 134.573  1.00  0.00           C
ATOM    142 0CX1 CYSTA   1      57.650  80.190 135.213  1.00  0.00           C
ATOM    144 1CX1 CYSTA   1      56.530  81.130 134.873  1.00  0.00           C
ATOM    147 2CX1 CYSTA   1      56.240  82.150 135.993  1.00  0.00           C
ATOM    150 3CX1 CYSTA   1      55.650  81.540 137.283  1.00  0.00           C
ATOM    153 4CX1 CYSTA   1      55.390  82.610 138.353  1.00  0.00           C
ATOM    156 5CX1 CYSTA   1      54.580  82.100 139.553  1.00  0.00           C
ATOM    159 6CX1 CYSTA   1      55.430  81.530 140.693  1.00  0.00           C
ATOM    162 7CX1 CYSTA   1      54.580  81.190 141.923  1.00  0.00           C
ATOM    165 8CX1 CYSTA   1      55.390  80.790 143.163  1.00  0.00           C
ATOM    169  N   ALA A   2      63.310  84.440 124.623  1.00  0.00           N
ATOM    171  CA  ALA A   2      64.220  84.260 125.733  1.00  0.00           C
ATOM    173  CB  ALA A   2      65.330  83.260 125.443  1.00  0.00           C
ATOM    177  C   ALA A   2      64.950  85.470 126.223  1.00  0.00           C
ATOM    178  O   ALA A   2      65.800  86.080 125.563  1.00  0.00           O
ATOM    179  N   LYS A   3      64.700  85.740 127.483  1.00  0.00           N
ATOM    181  CA  LYS A   3      65.540  86.390 128.443  1.00  0.00           C
ATOM    183  CB  LYS A   3      65.150  87.910 128.543  1.00  0.00           C
ATOM    186  CG  LYS A   3      64.780  88.510 127.163  1.00  0.00           C
ATOM    189  CD  LYS A   3      64.200  89.930 127.083  1.00  0.00           C
ATOM    192  CE  LYS A   3      63.980  90.290 125.603  1.00  0.00           C
ATOM    195  NZ  LYS A   3      62.860  91.220 125.373  1.00  0.00           N
ATOM    199  C   LYS A   3      65.170  85.530 129.663  1.00  0.00           C
ATOM    200  O   LYS A   3      64.160  84.810 129.623  1.00  0.00           O
ATOM    201  N   PRO A   4      65.910  85.460 130.743  1.00  0.00           N
ATOM    202  CD  PRO A   4      67.360  85.660 130.743  1.00  0.00           C
ATOM    205  CA  PRO A   4      65.430  84.770 131.933  1.00  0.00           C
ATOM    207  CB  PRO A   4      66.680  84.040 132.393  1.00  0.00           C
ATOM    210  CG  PRO A   4      67.830  84.990 132.033  1.00  0.00           C
ATOM    213  C   PRO A   4      64.820  85.840 132.833  1.00  0.00           C
ATOM    214  O   PRO A   4      65.150  87.010 132.683  1.00  0.00           O
ATOM    215  N   PRO A   5      63.830  85.430 133.633  1.00  0.00           N
ATOM    216  CD  PRO A   5      64.270  84.760 134.873  1.00  0.00           C
ATOM    219  CA  PRO A   5      62.740  86.300 134.053  1.00  0.00           C
ATOM    221  CB  PRO A   5      63.360  87.000 135.263  1.00  0.00           C
ATOM    224  CG  PRO A   5      64.010  85.800 135.983  1.00  0.00           C
ATOM    227  C   PRO A   5      61.920  87.090 133.033  1.00  0.00           C
ATOM    228  O   PRO A   5      60.960  87.730 133.443  1.00  0.00           O
ATOM    229  N   THR A   6      62.190  86.990 131.713  1.00  0.00           N
ATOM    231  CA  THR A   6      61.210  87.260 130.643  1.00  0.00           C
ATOM    233  CB  THR A   6      61.190  88.720 130.143  1.00  0.00           C
ATOM    235  OG1 THR A   6      62.490  89.270 130.133  1.00  0.00           O
ATOM    237  CG2 THR A   6      60.380  89.620 131.093  1.00  0.00           C
ATOM    241  C   THR A   6      61.460  86.320 129.443  1.00  0.00           C
ATOM    242  O   THR A   6      62.350  86.560 128.653  1.00  0.00           O
ATOM    243  N   THR A   7      60.670  85.230 129.223  1.00  0.00           N
ATOM    245  CA  THR A   7      61.030  83.820 129.403  1.00  0.00           C
ATOM    247  CB  THR A   7      61.600  83.620 130.823  1.00  0.00           C
ATOM    249  OG1 THR A   7      62.590  82.640 130.983  1.00  0.00           O
ATOM    251  CG2 THR A   7      60.420  83.380 131.793  1.00  0.00           C
ATOM    255  C   THR A   7      61.200  82.770 128.203  1.00  0.00           C
ATOM    256  O   THR A   7      60.170  82.430 127.633  1.00  0.00           O
ATOM    257  N   ILE A   8      62.390  82.170 127.823  1.00  0.00           N
ATOM    259  CA  ILE A   8      62.580  80.730 127.363  1.00  0.00           C
ATOM    261  CB  ILE A   8      61.660  79.720 128.073  1.00  0.00           C
ATOM    263  CG2 ILE A   8      61.910  78.250 127.683  1.00  0.00           C
ATOM    267  CG1 ILE A   8      61.880  79.830 129.613  1.00  0.00           C
ATOM    270  CD  ILE A   8      60.650  79.930 130.493  1.00  0.00           C
ATOM    274  C   ILE A   8      63.480  80.260 126.133  1.00  0.00           C
ATOM    275  O   ILE A   8      64.690  80.330 126.323  1.00  0.00           O
ATOM    276  N   GLN A   9      63.060  79.770 124.893  1.00  0.00           N
ATOM    278  CA  GLN A   9      63.990  79.570 123.703  1.00  0.00           C
ATOM    280  CB  GLN A   9      63.740  80.780 122.723  1.00  0.00           C
ATOM    283  CG  GLN A   9      64.420  80.710 121.343  1.00  0.00           C
ATOM    286  CD  GLN A   9      64.430  81.930 120.423  1.00  0.00           C
ATOM    287  OE1 GLN A   9      63.550  82.790 120.383  1.00  0.00           O
ATOM    288  NE2 GLN A   9      65.480  81.980 119.563  1.00  0.00           N
ATOM    291  C   GLN A   9      63.980  78.220 122.843  1.00  0.00           C
ATOM    292  O   GLN A   9      63.010  77.470 122.913  1.00  0.00           O
ATOM    293  N   ASP A  10      65.030  77.900 121.963  1.00  0.00           N
ATOM    295  CA  ASP A  10      64.920  77.510 120.513  1.00  0.00           C
ATOM    297  CB  ASP A  10      65.810  78.490 119.583  1.00  0.00           C
ATOM    300  CG  ASP A  10      66.820  78.000 118.533  1.00  0.00           C
ATOM    301  OD1 ASP A  10      67.100  78.760 117.553  1.00  0.00           O
ATOM    302  OD2 ASP A  10      67.470  76.950 118.723  1.00  0.00           O
ATOM    303  C   ASP A  10      65.070  76.090 119.893  1.00  0.00           C
ATOM    304  O   ASP A  10      64.760  76.010 118.713  1.00  0.00           O
ATOM    305  N   THR A  11      65.480  74.950 120.523  1.00  0.00           N
ATOM    307  CA  THR A  11      65.420  73.660 119.783  1.00  0.00           C
ATOM    309  CB  THR A  11      66.770  73.260 119.233  1.00  0.00           C
ATOM    311  OG1 THR A  11      66.580  72.400 118.113  1.00  0.00           O
ATOM    313  CG2 THR A  11      67.650  72.610 120.303  1.00  0.00           C
ATOM    317  C   THR A  11      64.690  72.430 120.403  1.00  0.00           C
ATOM    318  O   THR A  11      65.110  71.280 120.463  1.00  0.00           O
ATOM    319  N   SER A  12      63.450  72.530 120.873  1.00  0.00           N
ATOM    321  CA  SER A  12      62.440  73.520 120.543  1.00  0.00           C
ATOM    323  CB  SER A  12      62.330  74.740 121.483  1.00  0.00           C
ATOM    326  OG  SER A  12      63.450  74.770 122.343  1.00  0.00           O
ATOM    328  C   SER A  12      62.420  73.880 119.083  1.00  0.00           C
ATOM    329  O   SER A  12      62.380  75.050 118.773  1.00  0.00           O
ATOM    330  N   ILE A  13      62.470  72.860 118.173  1.00  0.00           N
ATOM    332  CA  ILE A  13      62.510  73.020 116.733  1.00  0.00           C
ATOM    334  CB  ILE A  13      61.600  74.160 116.243  1.00  0.00           C
ATOM    336  CG2 ILE A  13      62.490  75.120 115.463  1.00  0.00           C
ATOM    340  CG1 ILE A  13      60.400  73.790 115.403  1.00  0.00           C
ATOM    343  CD  ILE A  13      59.190  74.710 115.573  1.00  0.00           C
ATOM    347  C   ILE A  13      62.410  71.700 115.893  1.00  0.00           C
ATOM    348  O   ILE A  13      62.660  71.770 114.703  1.00  0.00           O
ATOM    349  N   HIS A  14      62.060  70.490 116.443  1.00  0.00           N
ATOM    351  CA  HIS A  14      62.120  69.200 115.713  1.00  0.00           C
ATOM    353  CB  HIS A  14      60.910  68.770 114.793  1.00  0.00           C
ATOM    356  ND1 HIS A  14      61.000  70.290 112.833  1.00  0.00           N
ATOM    357  CG  HIS A  14      60.300  69.480 113.663  1.00  0.00           C
ATOM    358  CE1 HIS A  14      60.200  70.510 111.803  1.00  0.00           C
ATOM    360  NE2 HIS A  14      59.010  69.890 111.963  1.00  0.00           N
ATOM    362  CD2 HIS A  14      59.070  69.220 113.143  1.00  0.00           C
ATOM    364  C   HIS A  14      62.260  67.980 116.673  1.00  0.00           C
ATOM    365  O   HIS A  14      63.210  67.860 117.433  1.00  0.00           O
ATOM    366  N   GLU A  15      61.290  67.020 116.623  1.00  0.00           N
ATOM    368  CA  GLU A  15      60.730  66.280 117.743  1.00  0.00           C
ATOM    370  CB  GLU A  15      60.620  67.190 119.013  1.00  0.00           C
ATOM    373  CG  GLU A  15      59.840  66.670 120.273  1.00  0.00           C
ATOM    376  CD  GLU A  15      58.460  67.300 120.563  1.00  0.00           C
ATOM    377  OE1 GLU A  15      57.830  66.790 121.523  1.00  0.00           O
ATOM    378  OE2 GLU A  15      58.020  68.270 119.883  1.00  0.00           O
ATOM    379  C   GLU A  15      59.350  65.680 117.393  1.00  0.00           C
ATOM    380  O   GLU A  15      58.320  66.120 117.873  1.00  0.00           O
ATOM    381  N   PHE A  16      59.140  64.630 116.563  1.00  0.00           N
ATOM    383  CA  PHE A  16      59.820  64.110 115.413  1.00  0.00           C
ATOM    385  CB  PHE A  16      59.500  62.600 115.173  1.00  0.00           C
ATOM    388  CG  PHE A  16      59.580  61.830 116.463  1.00  0.00           C
ATOM    389  CD1 PHE A  16      58.420  61.700 117.243  1.00  0.00           C
ATOM    391  CE1 PHE A  16      58.440  61.010 118.453  1.00  0.00           C
ATOM    393  CZ  PHE A  16      59.620  60.390 118.883  1.00  0.00           C
ATOM    395  CD2 PHE A  16      60.760  61.190 116.893  1.00  0.00           C
ATOM    397  CE2 PHE A  16      60.770  60.470 118.093  1.00  0.00           C
ATOM    399  C   PHE A  16      59.510  64.910 114.143  1.00  0.00           C
ATOM    400  O   PHE A  16      60.080  65.970 113.943  1.00  0.00           O
ATOM    401  N   ILE A  17      58.600  64.430 113.263  1.00  0.00           N
ATOM    403  CA  ILE A  17      58.440  64.930 111.903  1.00  0.00           C
ATOM    405  CB  ILE A  17      58.810  63.870 110.823  1.00  0.00           C
ATOM    407  CG2 ILE A  17      59.290  62.540 111.463  1.00  0.00           C
ATOM    411  CG1 ILE A  17      57.770  63.630 109.683  1.00  0.00           C
ATOM    414  CD  ILE A  17      58.380  63.020 108.403  1.00  0.00           C
ATOM    418  C   ILE A  17      57.020  65.510 111.773  1.00  0.00           C
ATOM    419  O   ILE A  17      56.030  64.790 111.883  1.00  0.00           O
ATOM    420  N   LYS A  18      56.870  66.830 111.563  1.00  0.00           N
ATOM    422  CA  LYS A  18      55.580  67.450 111.273  1.00  0.00           C
ATOM    424  CB  LYS A  18      54.700  67.770 112.543  1.00  0.00           C
ATOM    427  CG  LYS A  18      54.640  69.200 113.153  1.00  0.00           C
ATOM    430  CD  LYS A  18      53.850  69.310 114.483  1.00  0.00           C
ATOM    433  CE  LYS A  18      53.660  70.770 114.963  1.00  0.00           C
ATOM    436  NZ  LYS A  18      53.550  70.920 116.443  1.00  0.00           N
ATOM    440  C   LYS A  18      55.890  68.710 110.483  1.00  0.00           C
ATOM    441  O   LYS A  18      56.490  69.650 110.983  1.00  0.00           O
ATOM    442  N   GLN A  19      55.530  68.860 109.203  1.00  0.00           N
ATOM    444  CA  GLN A  19      54.740  68.050 108.303  1.00  0.00           C
ATOM    446  CB  GLN A  19      53.280  67.730 108.743  1.00  0.00           C
ATOM    449  CG  GLN A  19      52.160  68.770 108.443  1.00  0.00           C
ATOM    452  CD  GLN A  19      52.200  70.090 109.203  1.00  0.00           C
ATOM    453  OE1 GLN A  19      51.390  70.970 108.913  1.00  0.00           O
ATOM    454  NE2 GLN A  19      53.050  70.250 110.223  1.00  0.00           N
ATOM    457  C   GLN A  19      54.720  68.970 107.093  1.00  0.00           C
ATOM    458  O   GLN A  19      54.380  70.150 107.193  1.00  0.00           O
ATOM    459  N   ASN A  20      55.240  68.490 105.953  1.00  0.00           N
ATOM    461  CA  ASN A  20      56.150  69.300 105.153  1.00  0.00           C
ATOM    463  CB  ASN A  20      55.620  70.440 104.233  1.00  0.00           C
ATOM    466  CG  ASN A  20      54.140  70.330 103.883  1.00  0.00           C
ATOM    467  OD1 ASN A  20      53.730  69.840 102.823  1.00  0.00           O
ATOM    468  ND2 ASN A  20      53.310  70.930 104.763  1.00  0.00           N
ATOM    471  C   ASN A  20      57.330  69.840 105.983  1.00  0.00           C
ATOM    472  O   ASN A  20      57.210  70.780 106.753  1.00  0.00           O
ATOM    473  N   ALA A  21      58.520  69.300 105.813  1.00  0.00           N
ATOM    475  CA  ALA A  21      58.800  67.890 105.753  1.00  0.00           C
ATOM    477  CB  ALA A  21      58.890  67.390 104.293  1.00  0.00           C
ATOM    481  C   ALA A  21      60.160  67.930 106.393  1.00  0.00           C
ATOM    482  O   ALA A  21      60.590  69.020 106.763  1.00  0.00           O
ATOM    483  N   ARG A  22      60.950  66.830 106.433  1.00  0.00           N
ATOM    485  CA  ARG A  22      62.380  67.030 106.593  1.00  0.00           C
ATOM    487  CB  ARG A  22      63.080  67.410 105.193  1.00  0.00           C
ATOM    490  CG  ARG A  22      62.120  67.890 104.043  1.00  0.00           C
ATOM    493  CD  ARG A  22      62.590  68.540 102.703  1.00  0.00           C
ATOM    496  NE  ARG A  22      61.510  68.280 101.683  1.00  0.00           N
ATOM    498  CZ  ARG A  22      61.590  68.390 100.363  1.00  0.00           C
ATOM    499  NH1 ARG A  22      60.700  67.740  99.633  1.00  0.00           N
ATOM    502  NH2 ARG A  22      62.430  69.160  99.733  1.00  0.00           N
ATOM    505  C   ARG A  22      63.200  66.480 107.833  1.00  0.00           C
ATOM    506  O   ARG A  22      64.270  66.980 107.983  1.00  0.00           O
ATOM    507  N   GLU A  23      62.840  65.560 108.793  1.00  0.00           N
ATOM    509  CA  GLU A  23      63.660  65.050 109.963  1.00  0.00           C
ATOM    511  CB  GLU A  23      65.260  65.070 109.873  1.00  0.00           C
ATOM    514  CG  GLU A  23      66.270  65.290 111.063  1.00  0.00           C
ATOM    517  CD  GLU A  23      67.180  64.100 111.353  1.00  0.00           C
ATOM    518  OE1 GLU A  23      67.340  63.700 112.543  1.00  0.00           O
ATOM    519  OE2 GLU A  23      67.750  63.560 110.363  1.00  0.00           O
ATOM    520  C   GLU A  23      62.930  65.240 111.333  1.00  0.00           C
ATOM    521  O   GLU A  23      61.720  65.420 111.343  1.00  0.00           O
ATOM    522  N   VAL A  24      63.530  65.200 112.563  1.00  0.00           N
ATOM    524  CA  VAL A  24      64.160  64.060 113.253  1.00  0.00           C
ATOM    526  CB  VAL A  24      64.500  64.200 114.743  1.00  0.00           C
ATOM    528  CG1 VAL A  24      65.530  65.340 114.933  1.00  0.00           C
ATOM    532  CG2 VAL A  24      63.270  64.460 115.603  1.00  0.00           C
ATOM    536  C   VAL A  24      63.940  62.680 112.683  1.00  0.00           C
ATOM    537  O   VAL A  24      64.090  62.510 111.483  1.00  0.00           O
ATOM    538  N   SER A  25      63.610  61.640 113.473  1.00  0.00           N
ATOM    540  CA  SER A  25      63.810  60.240 113.073  1.00  0.00           C
ATOM    542  CB  SER A  25      63.290  59.250 114.143  1.00  0.00           C
ATOM    545  OG  SER A  25      63.780  57.940 113.873  1.00  0.00           O
ATOM    547  C   SER A  25      63.200  59.880 111.703  1.00  0.00           C
ATOM    548  O   SER A  25      61.970  59.750 111.593  1.00  0.00           O
ATOM    549  N   PRO A  26      63.970  59.770 110.613  1.00  0.00           N
ATOM    550  CD  PRO A  26      65.420  59.610 110.573  1.00  0.00           C
ATOM    553  CA  PRO A  26      63.490  60.310 109.353  1.00  0.00           C
ATOM    555  CB  PRO A  26      64.710  61.060 108.753  1.00  0.00           C
ATOM    558  CG  PRO A  26      65.900  60.740 109.663  1.00  0.00           C
ATOM    561  C   PRO A  26      62.940  59.230 108.463  1.00  0.00           C
ATOM    562  O   PRO A  26      63.670  58.510 107.793  1.00  0.00           O
ATOM    563  N   THR A  27      61.610  59.090 108.423  1.00  0.00           N
ATOM    565  CA  THR A  27      60.980  58.130 107.543  1.00  0.00           C
ATOM    567  CB  THR A  27      59.550  57.820 107.913  1.00  0.00           C
ATOM    569  OG1 THR A  27      59.400  57.540 109.293  1.00  0.00           O
ATOM    571  CG2 THR A  27      59.040  56.590 107.153  1.00  0.00           C
ATOM    575  C   THR A  27      61.010  58.590 106.093  1.00  0.00           C
ATOM    576  O   THR A  27      60.230  59.430 105.633  1.00  0.00           O
ATOM    577  N   ILE A  28      61.950  58.010 105.333  1.00  0.00           N
ATOM    579  CA  ILE A  28      62.150  58.230 103.923  1.00  0.00           C
ATOM    581  CB  ILE A  28      63.630  58.320 103.533  1.00  0.00           C
ATOM    583  CG2 ILE A  28      63.760  58.600 102.023  1.00  0.00           C
ATOM    587  CG1 ILE A  28      64.380  59.380 104.343  1.00  0.00           C
ATOM    590  CD  ILE A  28      64.210  60.790 103.823  1.00  0.00           C
ATOM    594  C   ILE A  28      61.550  57.110 103.093  1.00  0.00           C
ATOM    595  O   ILE A  28      61.810  55.930 103.353  1.00  0.00           O
ATOM    596  N   THR A  29      60.830  57.500 102.023  1.00  0.00           N
ATOM    598  CA  THR A  29      60.810  56.760 100.773  1.00  0.00           C
ATOM    600  CB  THR A  29      59.470  56.090 100.483  1.00  0.00           C
ATOM    602  OG1 THR A  29      59.240  55.060 101.433  1.00  0.00           O
ATOM    604  CG2 THR A  29      59.400  55.400  99.123  1.00  0.00           C
ATOM    608  C   THR A  29      61.150  57.800  99.713  1.00  0.00           C
ATOM    609  O   THR A  29      60.590  58.900  99.703  1.00  0.00           O
ATOM    610  N   LEU A  30      62.070  57.490  98.783  1.00  0.00           N
ATOM    612  CA  LEU A  30      62.130  58.180  97.513  1.00  0.00           C
ATOM    614  CB  LEU A  30      63.540  58.160  96.863  1.00  0.00           C
ATOM    617  CG  LEU A  30      63.650  58.850  95.473  1.00  0.00           C
ATOM    619  CD1 LEU A  30      63.460  60.370  95.533  1.00  0.00           C
ATOM    623  CD2 LEU A  30      65.010  58.600  94.843  1.00  0.00           C
ATOM    627  C   LEU A  30      61.160  57.480  96.573  1.00  0.00           C
ATOM    628  O   LEU A  30      61.210  56.250  96.503  1.00  0.00           O
ATOM    629  N   PRO A  31      60.290  58.150  95.833  1.00  0.00           N
ATOM    630  CD  PRO A  31      59.810  59.490  96.213  1.00  0.00           C
ATOM    633  CA  PRO A  31      59.310  57.470  94.993  1.00  0.00           C
ATOM    635  CB  PRO A  31      58.330  58.610  94.613  1.00  0.00           C
ATOM    638  CG  PRO A  31      59.020  59.920  95.013  1.00  0.00           C
ATOM    641  C   PRO A  31      59.870  56.790  93.743  1.00  0.00           C
ATOM    642  O   PRO A  31      59.140  56.720  92.763  1.00  0.00           O
ATOM    643  N   GLN A  32      61.100  56.230  93.743  1.00  0.00           N
ATOM    645  CA  GLN A  32      61.750  55.630  92.573  1.00  0.00           C
ATOM    647  CB  GLN A  32      61.170  54.240  92.213  1.00  0.00           C
ATOM    650  CG  GLN A  32      61.820  53.520  90.993  1.00  0.00           C
ATOM    653  CD  GLN A  32      61.260  52.110  90.803  1.00  0.00           C
ATOM    654  OE1 GLN A  32      60.540  51.590  91.643  1.00  0.00           O
ATOM    655  NE2 GLN A  32      61.590  51.470  89.663  1.00  0.00           N
ATOM    658  C   GLN A  32      61.820  56.580  91.383  1.00  0.00           C
ATOM    659  O   GLN A  32      61.180  56.410  90.353  1.00  0.00           O
ATOM    660  N   GLN A  33      62.600  57.660  91.523  1.00  0.00           N
ATOM    662  CA  GLN A  33      62.350  58.930  90.853  1.00  0.00           C
ATOM    664  CB  GLN A  33      63.550  59.810  91.273  1.00  0.00           C
ATOM    667  CG  GLN A  33      63.580  61.250  90.753  1.00  0.00           C
ATOM    670  CD  GLN A  33      62.410  62.130  91.243  1.00  0.00           C
ATOM    671  OE1 GLN A  33      61.540  61.740  92.033  1.00  0.00           O
ATOM    672  NE2 GLN A  33      62.480  63.400  90.793  1.00  0.00           N
ATOM    675  C   GLN A  33      62.190  58.980  89.323  1.00  0.00           C
ATOM    676  O   GLN A  33      61.190  59.500  88.823  1.00  0.00           O
ATOM    677  N   ASP A  34      63.150  58.420  88.553  1.00  0.00           N
ATOM    679  CA  ASP A  34      63.190  58.540  87.103  1.00  0.00           C
ATOM    681  CB  ASP A  34      64.520  59.260  86.643  1.00  0.00           C
ATOM    684  CG  ASP A  34      64.480  60.690  86.123  1.00  0.00           C
ATOM    685  OD1 ASP A  34      63.430  61.170  85.633  1.00  0.00           O
ATOM    686  OD2 ASP A  34      65.580  61.310  86.093  1.00  0.00           O
ATOM    687  C   ASP A  34      63.210  57.110  86.573  1.00  0.00           C
ATOM    688  O   ASP A  34      64.160  56.370  86.843  1.00  0.00           O
ATOM    689  N   PRO A  35      62.280  56.660  85.753  1.00  0.00           N
ATOM    690  CD  PRO A  35      60.860  56.960  85.953  1.00  0.00           C
ATOM    693  CA  PRO A  35      62.480  55.520  84.863  1.00  0.00           C
ATOM    695  CB  PRO A  35      61.050  55.190  84.383  1.00  0.00           C
ATOM    698  CG  PRO A  35      60.180  55.660  85.543  1.00  0.00           C
ATOM    701  C   PRO A  35      63.370  55.870  83.673  1.00  0.00           C
ATOM    702  O   PRO A  35      63.520  55.060  82.763  1.00  0.00           O
ATOM    703  N   SER A  36      64.000  57.060  83.653  1.00  0.00           N
ATOM    705  CA  SER A  36      65.020  57.400  82.683  1.00  0.00           C
ATOM    707  CB  SER A  36      65.040  58.930  82.473  1.00  0.00           C
ATOM    710  OG  SER A  36      65.570  59.300  81.203  1.00  0.00           O
ATOM    712  C   SER A  36      66.360  56.880  83.183  1.00  0.00           C
ATOM    713  O   SER A  36      67.290  56.630  82.413  1.00  0.00           O
ATOM    714  N   LEU A  37      66.440  56.580  84.503  1.00  0.00           N
ATOM    716  CA  LEU A  37      67.540  55.860  85.123  1.00  0.00           C
ATOM    718  CB  LEU A  37      67.380  55.700  86.653  1.00  0.00           C
ATOM    721  CG  LEU A  37      67.270  57.040  87.403  1.00  0.00           C
ATOM    723  CD1 LEU A  37      67.280  56.820  88.923  1.00  0.00           C
ATOM    727  CD2 LEU A  37      68.340  58.050  86.973  1.00  0.00           C
ATOM    731  C   LEU A  37      67.820  54.500  84.523  1.00  0.00           C
ATOM    732  O   LEU A  37      66.920  53.740  84.133  1.00  0.00           O
ATOM    733  N   MET A  38      69.130  54.180  84.463  1.00  0.00           N
ATOM    735  CA  MET A  38      69.650  53.060  83.733  1.00  0.00           C
ATOM    737  CB  MET A  38      70.990  53.410  83.033  1.00  0.00           C
ATOM    740  CG  MET A  38      71.590  52.250  82.213  1.00  0.00           C
ATOM    743  SD  MET A  38      72.730  52.760  80.883  1.00  0.00           S
ATOM    744  CE  MET A  38      74.130  53.260  81.913  1.00  0.00           C
ATOM    748  C   MET A  38      69.800  51.880  84.663  1.00  0.00           C
ATOM    749  O   MET A  38      70.510  51.910  85.673  1.00  0.00           O
ATOM    750  N   GLY A  39      69.110  50.770  84.333  1.00  0.00           N
ATOM    752  CA  GLY A  39      69.390  49.480  84.943  1.00  0.00           C
ATOM    755  C   GLY A  39      70.750  49.000  84.543  1.00  0.00           C
ATOM    756  O   GLY A  39      71.060  48.920  83.353  1.00  0.00           O
ATOM    757  N   VAL A  40      71.590  48.660  85.543  1.00  0.00           N
ATOM    759  CA  VAL A  40      72.960  48.240  85.353  1.00  0.00           C
ATOM    761  CB  VAL A  40      73.980  49.240  85.893  1.00  0.00           C
ATOM    763  CG1 VAL A  40      73.870  50.560  85.103  1.00  0.00           C
ATOM    767  CG2 VAL A  40      73.760  49.500  87.403  1.00  0.00           C
ATOM    771  C   VAL A  40      73.160  46.900  86.013  1.00  0.00           C
ATOM    772  O   VAL A  40      72.520  46.570  87.013  1.00  0.00           O
ATOM    773  N   THR A  41      74.090  46.110  85.453  1.00  0.00           N
ATOM    775  CA  THR A  41      74.320  44.720  85.853  1.00  0.00           C
ATOM    777  CB  THR A  41      74.640  43.810  84.683  1.00  0.00           C
ATOM    779  OG1 THR A  41      75.640  44.380  83.833  1.00  0.00           O
ATOM    781  CG2 THR A  41      73.380  43.610  83.833  1.00  0.00           C
ATOM    785  C   THR A  41      75.450  44.640  86.863  1.00  0.00           C
ATOM    786  O   THR A  41      75.790  43.580  87.383  1.00  0.00           O
ATOM    787  N   VAL A  42      76.050  45.790  87.203  1.00  0.00           N
ATOM    789  CA  VAL A  42      77.060  45.860  88.233  1.00  0.00           C
ATOM    791  CB  VAL A  42      78.130  46.900  87.913  1.00  0.00           C
ATOM    793  CG1 VAL A  42      77.630  48.340  88.133  1.00  0.00           C
ATOM    797  CG2 VAL A  42      79.390  46.590  88.743  1.00  0.00           C
ATOM    801  C   VAL A  42      76.420  46.080  89.593  1.00  0.00           C
ATOM    802  O   VAL A  42      75.580  46.960  89.793  1.00  0.00           O
ATOM    803  N   SER A  43      76.780  45.250  90.583  1.00  0.00           N
ATOM    805  CA  SER A  43      76.460  45.490  91.993  1.00  0.00           C
ATOM    807  CB  SER A  43      76.990  44.310  92.833  1.00  0.00           C
ATOM    810  OG  SER A  43      76.400  43.080  92.403  1.00  0.00           O
ATOM    812  C   SER A  43      77.080  46.750  92.583  1.00  0.00           C
ATOM    813  O   SER A  43      78.290  46.970  92.473  1.00  0.00           O
ATOM    814  N   ILE A  44      76.280  47.590  93.273  1.00  0.00           N
ATOM    816  CA  ILE A  44      76.760  48.810  93.923  1.00  0.00           C
ATOM    818  CB  ILE A  44      75.860  50.000  93.543  1.00  0.00           C
ATOM    820  CG2 ILE A  44      76.210  51.290  94.323  1.00  0.00           C
ATOM    824  CG1 ILE A  44      75.880  50.230  92.013  1.00  0.00           C
ATOM    827  CD  ILE A  44      74.730  51.110  91.503  1.00  0.00           C
ATOM    831  C   ILE A  44      76.900  48.580  95.433  1.00  0.00           C
ATOM    832  O   ILE A  44      76.180  47.800  96.043  1.00  0.00           O
ATOM    833  N   ASN A  45      77.880  49.250  96.063  1.00  0.00           N
ATOM    835  CA  ASN A  45      78.220  49.110  97.463  1.00  0.00           C
ATOM    837  CB  ASN A  45      79.630  48.450  97.563  1.00  0.00           C
ATOM    840  CG  ASN A  45      80.240  48.370  98.963  1.00  0.00           C
ATOM    841  OD1 ASN A  45      79.680  48.700  99.993  1.00  0.00           O
ATOM    842  ND2 ASN A  45      81.530  47.940  98.993  1.00  0.00           N
ATOM    845  C   ASN A  45      78.170  50.460  98.153  1.00  0.00           C
ATOM    846  O   ASN A  45      78.870  51.390  97.733  1.00  0.00           O
ATOM    847  N   GLY A  46      77.380  50.600  99.233  1.00  0.00           N
ATOM    849  CA  GLY A  46      77.380  51.800 100.063  1.00  0.00           C
ATOM    852  C   GLY A  46      78.310  51.650 101.233  1.00  0.00           C
ATOM    853  O   GLY A  46      78.000  50.950 102.193  1.00  0.00           O
ATOM    854  N   ALA A  47      79.490  52.310 101.233  1.00  0.00           N
ATOM    856  CA  ALA A  47      80.320  52.350 102.433  1.00  0.00           C
ATOM    858  CB  ALA A  47      81.810  52.680 102.183  1.00  0.00           C
ATOM    862  C   ALA A  47      79.810  53.330 103.453  1.00  0.00           C
ATOM    863  O   ALA A  47      79.060  54.260 103.153  1.00  0.00           O
ATOM    864  N   ASP A  48      80.270  53.160 104.703  1.00  0.00           N
ATOM    866  CA  ASP A  48      80.080  54.120 105.753  1.00  0.00           C
ATOM    868  CB  ASP A  48      80.630  53.480 107.043  1.00  0.00           C
ATOM    871  CG  ASP A  48      80.260  54.250 108.293  1.00  0.00           C
ATOM    872  OD1 ASP A  48      79.480  55.230 108.203  1.00  0.00           O
ATOM    873  OD2 ASP A  48      80.770  53.880 109.373  1.00  0.00           O
ATOM    874  C   ASP A  48      80.680  55.500 105.433  1.00  0.00           C
ATOM    875  O   ASP A  48      81.730  55.640 104.793  1.00  0.00           O
ATOM    876  N   GLN A  49      79.990  56.570 105.853  1.00  0.00           N
ATOM    878  CA  GLN A  49      80.290  57.950 105.553  1.00  0.00           C
ATOM    880  CB  GLN A  49      79.010  58.800 105.333  1.00  0.00           C
ATOM    883  CG  GLN A  49      78.130  58.280 104.163  1.00  0.00           C
ATOM    886  CD  GLN A  49      77.270  57.080 104.543  1.00  0.00           C
ATOM    887  OE1 GLN A  49      77.070  56.830 105.733  1.00  0.00           O
ATOM    888  NE2 GLN A  49      76.760  56.330 103.543  1.00  0.00           N
ATOM    891  C   GLN A  49      81.200  58.550 106.613  1.00  0.00           C
ATOM    892  O   GLN A  49      81.670  57.880 107.533  1.00  0.00           O
ATOM    893  N   ARG A  50      81.510  59.850 106.503  1.00  0.00           N
ATOM    895  CA  ARG A  50      82.450  60.500 107.393  1.00  0.00           C
ATOM    897  CB  ARG A  50      83.850  60.590 106.733  1.00  0.00           C
ATOM    900  CG  ARG A  50      84.380  59.220 106.253  1.00  0.00           C
ATOM    903  CD  ARG A  50      85.820  59.220 105.723  1.00  0.00           C
ATOM    906  NE  ARG A  50      86.200  57.790 105.473  1.00  0.00           N
ATOM    908  CZ  ARG A  50      86.090  57.130 104.323  1.00  0.00           C
ATOM    909  NH1 ARG A  50      85.650  57.680 103.203  1.00  0.00           N
ATOM    912  NH2 ARG A  50      86.460  55.860 104.273  1.00  0.00           N
ATOM    915  C   ARG A  50      81.930  61.890 107.753  1.00  0.00           C
ATOM    916  O   ARG A  50      81.470  62.600 106.863  1.00  0.00           O
ATOM    917  N   THR A  51      81.970  62.250 109.063  1.00  0.00           N
ATOM    919  CA  THR A  51      81.400  63.450 109.743  1.00  0.00           C
ATOM    921  CB  THR A  51      80.310  64.270 109.033  1.00  0.00           C
ATOM    923  OG1 THR A  51      80.140  65.530 109.663  1.00  0.00           O
ATOM    925  CG2 THR A  51      78.950  63.550 109.023  1.00  0.00           C
ATOM    929  C   THR A  51      80.940  63.030 111.133  1.00  0.00           C
ATOM    930  O   THR A  51      81.170  61.880 111.503  1.00  0.00           O
ATOM    931  N   ASP A  52      80.350  63.930 111.963  1.00  0.00           N
ATOM    933  CA  ASP A  52      79.980  63.680 113.343  1.00  0.00           C
ATOM    935  CB  ASP A  52      80.670  64.690 114.293  1.00  0.00           C
ATOM    938  CG  ASP A  52      82.180  64.550 114.383  1.00  0.00           C
ATOM    939  OD1 ASP A  52      82.660  63.410 114.633  1.00  0.00           O
ATOM    940  OD2 ASP A  52      82.890  65.600 114.323  1.00  0.00           O
ATOM    941  C   ASP A  52      78.440  63.680 113.593  1.00  0.00           C
ATOM    942  O   ASP A  52      77.620  64.070 112.763  1.00  0.00           O
ATOM    943  N   GLN A  53      78.030  63.150 114.773  1.00  0.00           N
ATOM    945  CA  GLN A  53      76.690  62.660 115.113  1.00  0.00           C
ATOM    947  CB  GLN A  53      76.730  61.740 116.383  1.00  0.00           C
ATOM    950  CG  GLN A  53      75.350  61.250 116.913  1.00  0.00           C
ATOM    953  CD  GLN A  53      75.410  60.210 118.023  1.00  0.00           C
ATOM    954  OE1 GLN A  53      75.190  59.010 117.823  1.00  0.00           O
ATOM    955  NE2 GLN A  53      75.690  60.680 119.263  1.00  0.00           N
ATOM    958  C   GLN A  53      75.630  63.700 115.373  1.00  0.00           C
ATOM    959  O   GLN A  53      74.440  63.450 115.233  1.00  0.00           O
ATOM    960  N   ALA A  54      76.020  64.890 115.833  1.00  0.00           N
ATOM    962  CA  ALA A  54      75.080  65.890 116.273  1.00  0.00           C
ATOM    964  CB  ALA A  54      75.770  66.840 117.253  1.00  0.00           C
ATOM    968  C   ALA A  54      74.500  66.730 115.153  1.00  0.00           C
ATOM    969  O   ALA A  54      75.210  67.220 114.283  1.00  0.00           O
ATOM    970  N   LEU A  55      73.190  67.040 115.263  1.00  0.00           N
ATOM    972  CA  LEU A  55      72.580  68.190 114.603  1.00  0.00           C
ATOM    974  CB  LEU A  55      71.050  68.270 114.903  1.00  0.00           C
ATOM    977  CG  LEU A  55      70.280  66.980 114.533  1.00  0.00           C
ATOM    979  CD1 LEU A  55      68.770  67.060 114.773  1.00  0.00           C
ATOM    983  CD2 LEU A  55      70.500  66.620 113.063  1.00  0.00           C
ATOM    987  C   LEU A  55      73.280  69.490 114.963  1.00  0.00           C
ATOM    988  O   LEU A  55      73.790  69.660 116.073  1.00  0.00           O
ATOM    989  N   ALA A  56      73.430  70.420 114.013  1.00  0.00           N
ATOM    991  CA  ALA A  56      74.380  71.490 114.163  1.00  0.00           C
ATOM    993  CB  ALA A  56      75.710  71.070 113.513  1.00  0.00           C
ATOM    997  C   ALA A  56      73.810  72.750 113.543  1.00  0.00           C
ATOM    998  O   ALA A  56      73.250  72.730 112.453  1.00  0.00           O
ATOM    999  N   LYS A  57      73.910  73.890 114.223  1.00  0.00           N
ATOM   1001  CA  LYS A  57      73.280  75.100 113.733  1.00  0.00           C
ATOM   1003  CB  LYS A  57      72.040  75.470 114.583  1.00  0.00           C
ATOM   1006  CG  LYS A  57      71.380  76.850 114.383  1.00  0.00           C
ATOM   1009  CD  LYS A  57      71.190  77.590 115.713  1.00  0.00           C
ATOM   1012  CE  LYS A  57      70.280  76.850 116.693  1.00  0.00           C
ATOM   1015  NZ  LYS A  57      69.790  77.690 117.793  1.00  0.00           N
ATOM   1019  C   LYS A  57      74.250  76.230 113.673  1.00  0.00           C
ATOM   1020  O   LYS A  57      75.070  76.400 114.563  1.00  0.00           O
ATOM   1021  N   VAL A  58      74.140  77.040 112.613  1.00  0.00           N
ATOM   1023  CA  VAL A  58      74.770  78.330 112.493  1.00  0.00           C
ATOM   1025  CB  VAL A  58      75.230  78.450 111.033  1.00  0.00           C
ATOM   1027  CG1 VAL A  58      75.930  79.780 110.733  1.00  0.00           C
ATOM   1031  CG2 VAL A  58      76.190  77.280 110.723  1.00  0.00           C
ATOM   1035  C   VAL A  58      73.730  79.390 112.893  1.00  0.00           C
ATOM   1036  O   VAL A  58      72.830  79.710 112.113  1.00  0.00           O
ATOM   1037  N   THR A  59      73.760  79.950 114.143  1.00  0.00           N
ATOM   1039  CA  THR A  59      72.800  80.980 114.593  1.00  0.00           C
ATOM   1041  CB  THR A  59      72.840  81.370 116.093  1.00  0.00           C
ATOM   1043  OG1 THR A  59      73.980  82.110 116.503  1.00  0.00           O
ATOM   1045  CG2 THR A  59      72.750  80.180 117.043  1.00  0.00           C
ATOM   1049  C   THR A  59      73.020  82.280 113.833  1.00  0.00           C
ATOM   1050  O   THR A  59      72.150  83.120 113.613  1.00  0.00           O
ATOM   1051  N   ARG A  60      74.290  82.460 113.523  1.00  0.00           N
ATOM   1053  CA  ARG A  60      74.970  83.640 113.143  1.00  0.00           C
ATOM   1055  CB  ARG A  60      75.510  84.410 114.373  1.00  0.00           C
ATOM   1058  CG  ARG A  60      76.550  83.630 115.213  1.00  0.00           C
ATOM   1061  CD  ARG A  60      76.890  84.280 116.543  1.00  0.00           C
ATOM   1064  NE  ARG A  60      77.580  85.550 116.163  1.00  0.00           N
ATOM   1066  CZ  ARG A  60      78.270  86.300 117.013  1.00  0.00           C
ATOM   1067  NH1 ARG A  60      78.110  86.120 118.303  1.00  0.00           N
ATOM   1070  NH2 ARG A  60      79.160  87.180 116.623  1.00  0.00           N
ATOM   1073  C   ARG A  60      76.130  83.030 112.453  1.00  0.00           C
ATOM   1074  O   ARG A  60      76.510  81.890 112.743  1.00  0.00           O
ATOM   1075  N   ASP A  61      76.750  83.760 111.533  1.00  0.00           N
ATOM   1077  CA  ASP A  61      77.600  83.150 110.553  1.00  0.00           C
ATOM   1079  CB  ASP A  61      77.750  84.140 109.373  1.00  0.00           C
ATOM   1082  CG  ASP A  61      78.340  85.510 109.673  1.00  0.00           C
ATOM   1083  OD1 ASP A  61      78.540  85.860 110.863  1.00  0.00           O
ATOM   1084  OD2 ASP A  61      78.510  86.260 108.673  1.00  0.00           O
ATOM   1085  C   ASP A  61      78.920  82.640 111.133  1.00  0.00           C
ATOM   1086  O   ASP A  61      79.510  81.680 110.623  1.00  0.00           O
ATOM   1087  N   ASN A  62      79.350  83.200 112.273  1.00  0.00           N
ATOM   1089  CA  ASN A  62      80.590  82.910 112.963  1.00  0.00           C
ATOM   1091  CB  ASN A  62      80.860  84.090 113.943  1.00  0.00           C
ATOM   1094  CG  ASN A  62      82.320  84.180 114.383  1.00  0.00           C
ATOM   1095  OD1 ASN A  62      83.230  83.920 113.593  1.00  0.00           O
ATOM   1096  ND2 ASN A  62      82.580  84.590 115.643  1.00  0.00           N
ATOM   1099  C   ASN A  62      80.610  81.570 113.703  1.00  0.00           C
ATOM   1100  O   ASN A  62      81.670  81.100 114.103  1.00  0.00           O
ATOM   1101  N   GLN A  63      79.460  80.910 113.963  1.00  0.00           N
ATOM   1103  CA  GLN A  63      79.410  79.880 114.993  1.00  0.00           C
ATOM   1105  CB  GLN A  63      78.990  80.460 116.353  1.00  0.00           C
ATOM   1108  CG  GLN A  63      80.160  81.240 116.973  1.00  0.00           C
ATOM   1111  CD  GLN A  63      79.940  81.550 118.443  1.00  0.00           C
ATOM   1112  OE1 GLN A  63      79.660  82.700 118.803  1.00  0.00           O
ATOM   1113  NE2 GLN A  63      80.070  80.520 119.303  1.00  0.00           N
ATOM   1116  C   GLN A  63      78.640  78.630 114.653  1.00  0.00           C
ATOM   1117  O   GLN A  63      77.960  78.560 113.633  1.00  0.00           O
ATOM   1118  N   ILE A  64      78.800  77.580 115.493  1.00  0.00           N
ATOM   1120  CA  ILE A  64      78.190  76.270 115.363  1.00  0.00           C
ATOM   1122  CB  ILE A  64      79.090  75.220 114.683  1.00  0.00           C
ATOM   1124  CG2 ILE A  64      78.290  73.900 114.523  1.00  0.00           C
ATOM   1128  CG1 ILE A  64      79.610  75.710 113.313  1.00  0.00           C
ATOM   1131  CD  ILE A  64      80.710  74.810 112.743  1.00  0.00           C
ATOM   1135  C   ILE A  64      77.850  75.810 116.773  1.00  0.00           C
ATOM   1136  O   ILE A  64      78.610  76.090 117.703  1.00  0.00           O
ATOM   1137  N   VAL A  65      76.690  75.150 116.973  1.00  0.00           N
ATOM   1139  CA  VAL A  65      76.240  74.610 118.263  1.00  0.00           C
ATOM   1141  CB  VAL A  65      75.140  75.450 118.883  1.00  0.00           C
ATOM   1143  CG1 VAL A  65      75.760  76.810 119.233  1.00  0.00           C
ATOM   1147  CG2 VAL A  65      73.950  75.670 117.923  1.00  0.00           C
ATOM   1151  C   VAL A  65      75.850  73.140 118.103  1.00  0.00           C
ATOM   1152  O   VAL A  65      75.540  72.730 116.993  1.00  0.00           O
ATOM   1153  N   THR A  66      75.910  72.270 119.163  1.00  0.00           N
ATOM   1155  CA  THR A  66      75.940  70.790 118.963  1.00  0.00           C
ATOM   1157  CB  THR A  66      77.320  70.170 118.903  1.00  0.00           C
ATOM   1159  OG1 THR A  66      78.120  70.500 120.023  1.00  0.00           O
ATOM   1161  CG2 THR A  66      78.040  70.630 117.633  1.00  0.00           C
ATOM   1165  C   THR A  66      75.190  69.940 120.003  1.00  0.00           C
ATOM   1166  O   THR A  66      75.060  70.320 121.163  1.00  0.00           O
ATOM   1167  N   LEU A  67      74.630  68.790 119.563  1.00  0.00           N
ATOM   1169  CA  LEU A  67      73.300  68.300 119.933  1.00  0.00           C
ATOM   1171  CB  LEU A  67      72.320  68.750 118.823  1.00  0.00           C
ATOM   1174  CG  LEU A  67      71.720  70.140 119.003  1.00  0.00           C
ATOM   1176  CD1 LEU A  67      70.800  70.120 120.243  1.00  0.00           C
ATOM   1180  CD2 LEU A  67      72.710  71.300 118.943  1.00  0.00           C
ATOM   1184  C   LEU A  67      73.160  66.780 120.043  1.00  0.00           C
ATOM   1185  O   LEU A  67      74.110  66.040 120.263  1.00  0.00           O
ATOM   1186  N   THR A  68      71.900  66.300 119.873  1.00  0.00           N
ATOM   1188  CA  THR A  68      71.400  64.940 119.783  1.00  0.00           C
ATOM   1190  CB  THR A  68      70.450  64.640 120.943  1.00  0.00           C
ATOM   1192  OG1 THR A  68      70.030  63.290 120.963  1.00  0.00           O
ATOM   1194  CG2 THR A  68      69.160  65.480 120.913  1.00  0.00           C
ATOM   1198  C   THR A  68      70.670  64.760 118.443  1.00  0.00           C
ATOM   1199  O   THR A  68      70.060  65.710 117.933  1.00  0.00           O
ATOM   1200  N   ALA A  69      70.750  63.560 117.843  1.00  0.00           N
ATOM   1202  CA  ALA A  69      69.900  63.080 116.773  1.00  0.00           C
ATOM   1204  CB  ALA A  69      70.580  63.110 115.383  1.00  0.00           C
ATOM   1208  C   ALA A  69      69.650  61.630 117.163  1.00  0.00           C
ATOM   1209  O   ALA A  69      70.350  61.090 118.013  1.00  0.00           O
ATOM   1210  N   SER A  70      68.630  60.960 116.573  1.00  0.00           N
ATOM   1212  CA  SER A  70      68.320  59.550 116.863  1.00  0.00           C
ATOM   1214  CB  SER A  70      67.030  59.060 116.123  1.00  0.00           C
ATOM   1217  OG  SER A  70      66.740  57.680 116.333  1.00  0.00           O
ATOM   1219  C   SER A  70      69.460  58.600 116.533  1.00  0.00           C
ATOM   1220  O   SER A  70      69.810  57.690 117.293  1.00  0.00           O
ATOM   1221  N   ARG A  71      70.110  58.850 115.393  1.00  0.00           N
ATOM   1223  CA  ARG A  71      71.270  58.150 114.923  1.00  0.00           C
ATOM   1225  CB  ARG A  71      70.990  57.380 113.603  1.00  0.00           C
ATOM   1228  CG  ARG A  71      69.700  56.530 113.573  1.00  0.00           C
ATOM   1231  CD  ARG A  71      69.640  55.400 114.613  1.00  0.00           C
ATOM   1234  NE  ARG A  71      70.720  54.430 114.273  1.00  0.00           N
ATOM   1236  CZ  ARG A  71      71.820  54.180 114.993  1.00  0.00           C
ATOM   1237  NH1 ARG A  71      72.090  54.770 116.133  1.00  0.00           N
ATOM   1240  NH2 ARG A  71      72.650  53.250 114.563  1.00  0.00           N
ATOM   1243  C   ARG A  71      72.230  59.270 114.603  1.00  0.00           C
ATOM   1244  O   ARG A  71      71.820  60.400 114.353  1.00  0.00           O
ATOM   1245  N   ASP A  72      73.540  58.970 114.513  1.00  0.00           N
ATOM   1247  CA  ASP A  72      74.460  59.760 113.733  1.00  0.00           C
ATOM   1249  CB  ASP A  72      75.910  59.210 113.983  1.00  0.00           C
ATOM   1252  CG  ASP A  72      77.030  59.780 113.143  1.00  0.00           C
ATOM   1253  OD1 ASP A  72      76.780  60.350 112.053  1.00  0.00           O
ATOM   1254  OD2 ASP A  72      78.200  59.590 113.543  1.00  0.00           O
ATOM   1255  C   ASP A  72      73.990  59.860 112.273  1.00  0.00           C
ATOM   1256  O   ASP A  72      73.490  58.900 111.693  1.00  0.00           O
ATOM   1257  N   LEU A  73      74.100  61.070 111.673  1.00  0.00           N
ATOM   1259  CA  LEU A  73      73.430  61.430 110.443  1.00  0.00           C
ATOM   1261  CB  LEU A  73      73.470  62.950 110.143  1.00  0.00           C
ATOM   1264  CG  LEU A  73      72.640  63.880 111.053  1.00  0.00           C
ATOM   1266  CD1 LEU A  73      73.190  63.970 112.483  1.00  0.00           C
ATOM   1270  CD2 LEU A  73      72.560  65.280 110.413  1.00  0.00           C
ATOM   1274  C   LEU A  73      74.040  60.700 109.253  1.00  0.00           C
ATOM   1275  O   LEU A  73      73.440  60.590 108.193  1.00  0.00           O
ATOM   1276  N   ARG A  74      75.240  60.140 109.423  1.00  0.00           N
ATOM   1278  CA  ARG A  74      75.800  59.180 108.483  1.00  0.00           C
ATOM   1280  CB  ARG A  74      77.200  58.800 108.983  1.00  0.00           C
ATOM   1283  CG  ARG A  74      78.120  60.020 109.093  1.00  0.00           C
ATOM   1286  CD  ARG A  74      79.510  59.720 109.643  1.00  0.00           C
ATOM   1289  NE  ARG A  74      79.360  59.110 110.993  1.00  0.00           N
ATOM   1291  CZ  ARG A  74      79.570  57.840 111.263  1.00  0.00           C
ATOM   1292  NH1 ARG A  74      79.650  56.920 110.343  1.00  0.00           N
ATOM   1295  NH2 ARG A  74      79.770  57.440 112.493  1.00  0.00           N
ATOM   1298  C   ARG A  74      74.970  57.920 108.323  1.00  0.00           C
ATOM   1299  O   ARG A  74      74.680  57.490 107.213  1.00  0.00           O
ATOM   1300  N   PHE A  75      74.500  57.330 109.443  1.00  0.00           N
ATOM   1302  CA  PHE A  75      73.650  56.150 109.423  1.00  0.00           C
ATOM   1304  CB  PHE A  75      73.440  55.520 110.823  1.00  0.00           C
ATOM   1307  CG  PHE A  75      74.760  55.090 111.403  1.00  0.00           C
ATOM   1308  CD1 PHE A  75      75.470  55.960 112.243  1.00  0.00           C
ATOM   1310  CE1 PHE A  75      76.710  55.590 112.783  1.00  0.00           C
ATOM   1312  CZ  PHE A  75      77.250  54.340 112.483  1.00  0.00           C
ATOM   1314  CD2 PHE A  75      75.310  53.830 111.123  1.00  0.00           C
ATOM   1316  CE2 PHE A  75      76.550  53.460 111.653  1.00  0.00           C
ATOM   1318  C   PHE A  75      72.320  56.440 108.773  1.00  0.00           C
ATOM   1319  O   PHE A  75      71.840  55.650 107.963  1.00  0.00           O
ATOM   1320  N   LEU A  76      71.740  57.630 109.043  1.00  0.00           N
ATOM   1322  CA  LEU A  76      70.590  58.130 108.323  1.00  0.00           C
ATOM   1324  CB  LEU A  76      70.170  59.520 108.873  1.00  0.00           C
ATOM   1327  CG  LEU A  76      69.940  59.570 110.403  1.00  0.00           C
ATOM   1329  CD1 LEU A  76      69.540  60.990 110.853  1.00  0.00           C
ATOM   1333  CD2 LEU A  76      68.880  58.560 110.843  1.00  0.00           C
ATOM   1337  C   LEU A  76      70.840  58.240 106.823  1.00  0.00           C
ATOM   1338  O   LEU A  76      70.070  57.750 106.003  1.00  0.00           O
ATOM   1339  N   LEU A  77      71.990  58.820 106.413  1.00  0.00           N
ATOM   1341  CA  LEU A  77      72.410  58.920 105.043  1.00  0.00           C
ATOM   1343  CB  LEU A  77      73.700  59.780 104.983  1.00  0.00           C
ATOM   1346  CG  LEU A  77      74.120  60.320 103.603  1.00  0.00           C
ATOM   1348  CD1 LEU A  77      73.050  61.240 103.003  1.00  0.00           C
ATOM   1352  CD2 LEU A  77      75.410  61.130 103.723  1.00  0.00           C
ATOM   1356  C   LEU A  77      72.590  57.580 104.333  1.00  0.00           C
ATOM   1357  O   LEU A  77      72.010  57.350 103.273  1.00  0.00           O
ATOM   1358  N   GLN A  78      73.330  56.630 104.943  1.00  0.00           N
ATOM   1360  CA  GLN A  78      73.520  55.290 104.403  1.00  0.00           C
ATOM   1362  CB  GLN A  78      74.600  54.500 105.203  1.00  0.00           C
ATOM   1365  CG  GLN A  78      74.170  53.600 106.393  1.00  0.00           C
ATOM   1368  CD  GLN A  78      75.380  53.050 107.153  1.00  0.00           C
ATOM   1369  OE1 GLN A  78      76.470  53.610 107.203  1.00  0.00           O
ATOM   1370  NE2 GLN A  78      75.170  51.900 107.823  1.00  0.00           N
ATOM   1373  C   GLN A  78      72.220  54.510 104.333  1.00  0.00           C
ATOM   1374  O   GLN A  78      71.870  53.990 103.273  1.00  0.00           O
ATOM   1375  N   GLU A  79      71.410  54.480 105.423  1.00  0.00           N
ATOM   1377  CA  GLU A  79      70.220  53.660 105.463  1.00  0.00           C
ATOM   1379  CB  GLU A  79      69.650  53.460 106.903  1.00  0.00           C
ATOM   1382  CG  GLU A  79      68.850  54.610 107.563  1.00  0.00           C
ATOM   1385  CD  GLU A  79      68.320  54.190 108.933  1.00  0.00           C
ATOM   1386  OE1 GLU A  79      67.340  53.400 108.933  1.00  0.00           O
ATOM   1387  OE2 GLU A  79      68.860  54.600 109.993  1.00  0.00           O
ATOM   1388  C   GLU A  79      69.190  54.180 104.473  1.00  0.00           C
ATOM   1389  O   GLU A  79      68.480  53.400 103.833  1.00  0.00           O
ATOM   1390  N   VAL A  80      69.110  55.500 104.243  1.00  0.00           N
ATOM   1392  CA  VAL A  80      68.330  56.050 103.153  1.00  0.00           C
ATOM   1394  CB  VAL A  80      68.170  57.530 103.303  1.00  0.00           C
ATOM   1396  CG1 VAL A  80      67.280  58.110 102.193  1.00  0.00           C
ATOM   1400  CG2 VAL A  80      67.460  57.730 104.633  1.00  0.00           C
ATOM   1404  C   VAL A  80      68.780  55.720 101.743  1.00  0.00           C
ATOM   1405  O   VAL A  80      67.980  55.330 100.903  1.00  0.00           O
ATOM   1406  N   LEU A  81      70.090  55.860 101.453  1.00  0.00           N
ATOM   1408  CA  LEU A  81      70.630  55.490 100.163  1.00  0.00           C
ATOM   1410  CB  LEU A  81      72.120  55.880 100.113  1.00  0.00           C
ATOM   1413  CG  LEU A  81      72.770  55.780  98.723  1.00  0.00           C
ATOM   1415  CD1 LEU A  81      72.380  56.950  97.813  1.00  0.00           C
ATOM   1419  CD2 LEU A  81      74.290  55.660  98.853  1.00  0.00           C
ATOM   1423  C   LEU A  81      70.450  54.010  99.853  1.00  0.00           C
ATOM   1424  O   LEU A  81      70.000  53.630  98.783  1.00  0.00           O
ATOM   1425  N   GLU A  82      70.720  53.110 100.823  1.00  0.00           N
ATOM   1427  CA  GLU A  82      70.410  51.700 100.733  1.00  0.00           C
ATOM   1429  CB  GLU A  82      71.020  50.970 101.973  1.00  0.00           C
ATOM   1432  CG  GLU A  82      72.580  51.020 102.003  1.00  0.00           C
ATOM   1435  CD  GLU A  82      73.190  50.380 103.253  1.00  0.00           C
ATOM   1436  OE1 GLU A  82      73.400  49.140 103.213  1.00  0.00           O
ATOM   1437  OE2 GLU A  82      73.460  51.090 104.253  1.00  0.00           O
ATOM   1438  C   GLU A  82      68.910  51.400 100.543  1.00  0.00           C
ATOM   1439  O   GLU A  82      68.550  50.640  99.643  1.00  0.00           O
ATOM   1440  N   LYS A  83      68.000  52.060 101.323  1.00  0.00           N
ATOM   1442  CA  LYS A  83      66.560  51.820 101.133  1.00  0.00           C
ATOM   1444  CB  LYS A  83      65.680  52.270 102.343  1.00  0.00           C
ATOM   1447  CG  LYS A  83      65.330  53.760 102.443  1.00  0.00           C
ATOM   1450  CD  LYS A  83      64.620  54.230 103.733  1.00  0.00           C
ATOM   1453  CE  LYS A  83      65.430  54.130 105.043  1.00  0.00           C
ATOM   1456  NZ  LYS A  83      64.740  54.830 106.153  1.00  0.00           N
ATOM   1460  C   LYS A  83      66.040  52.400  99.803  1.00  0.00           C
ATOM   1461  O   LYS A  83      65.190  51.810  99.143  1.00  0.00           O
ATOM   1462  N   GLN A  84      66.570  53.550  99.333  1.00  0.00           N
ATOM   1464  CA  GLN A  84      66.270  54.100  98.033  1.00  0.00           C
ATOM   1466  CB  GLN A  84      67.030  55.430  97.803  1.00  0.00           C
ATOM   1469  CG  GLN A  84      66.660  56.140  96.483  1.00  0.00           C
ATOM   1472  CD  GLN A  84      67.450  55.670  95.253  1.00  0.00           C
ATOM   1473  OE1 GLN A  84      68.660  55.500  95.253  1.00  0.00           O
ATOM   1474  NE2 GLN A  84      66.720  55.440  94.133  1.00  0.00           N
ATOM   1477  C   GLN A  84      66.630  53.180  96.883  1.00  0.00           C
ATOM   1478  O   GLN A  84      65.870  52.980  95.933  1.00  0.00           O
ATOM   1479  N   MET A  85      67.840  52.610  96.943  1.00  0.00           N
ATOM   1481  CA  MET A  85      68.330  51.720  95.923  1.00  0.00           C
ATOM   1483  CB  MET A  85      69.840  51.490  96.053  1.00  0.00           C
ATOM   1486  CG  MET A  85      70.680  52.750  95.743  1.00  0.00           C
ATOM   1489  SD  MET A  85      70.720  53.260  93.993  1.00  0.00           S
ATOM   1490  CE  MET A  85      72.060  52.140  93.493  1.00  0.00           C
ATOM   1494  C   MET A  85      67.560  50.430  95.793  1.00  0.00           C
ATOM   1495  O   MET A  85      67.230  50.010  94.683  1.00  0.00           O
ATOM   1496  N   THR A  86      67.180  49.790  96.913  1.00  0.00           N
ATOM   1498  CA  THR A  86      66.350  48.580  96.883  1.00  0.00           C
ATOM   1500  CB  THR A  86      66.530  47.780  98.183  1.00  0.00           C
ATOM   1502  OG1 THR A  86      66.190  46.420  98.013  1.00  0.00           O
ATOM   1504  CG2 THR A  86      65.720  48.360  99.353  1.00  0.00           C
ATOM   1508  C   THR A  86      64.880  48.880  96.573  1.00  0.00           C
ATOM   1509  O   THR A  86      64.120  48.040  96.063  1.00  0.00           O
ATOM   1510  N   ALA A  87      64.420  50.140  96.763  1.00  0.00           N
ATOM   1512  CA  ALA A  87      63.210  50.670  96.153  1.00  0.00           C
ATOM   1514  CB  ALA A  87      62.840  52.020  96.803  1.00  0.00           C
ATOM   1518  C   ALA A  87      63.260  50.750  94.623  1.00  0.00           C
ATOM   1519  O   ALA A  87      62.300  50.460  93.913  1.00  0.00           O
ATOM   1520  N   ARG A  88      64.430  51.140  94.073  1.00  0.00           N
ATOM   1522  CA  ARG A  88      64.660  51.280  92.653  1.00  0.00           C
ATOM   1524  CB  ARG A  88      65.860  52.230  92.413  1.00  0.00           C
ATOM   1527  CG  ARG A  88      66.030  52.660  90.943  1.00  0.00           C
ATOM   1530  CD  ARG A  88      67.130  53.700  90.693  1.00  0.00           C
ATOM   1533  NE  ARG A  88      68.440  53.070  91.023  1.00  0.00           N
ATOM   1535  CZ  ARG A  88      69.250  52.550  90.113  1.00  0.00           C
ATOM   1536  NH1 ARG A  88      68.910  52.330  88.863  1.00  0.00           N
ATOM   1539  NH2 ARG A  88      70.510  52.310  90.443  1.00  0.00           N
ATOM   1542  C   ARG A  88      64.890  49.940  91.963  1.00  0.00           C
ATOM   1543  O   ARG A  88      64.600  49.770  90.773  1.00  0.00           O
ATOM   1544  N   GLY A  89      65.350  48.930  92.723  1.00  0.00           N
ATOM   1546  CA  GLY A  89      65.460  47.560  92.243  1.00  0.00           C
ATOM   1549  C   GLY A  89      66.870  47.140  91.993  1.00  0.00           C
ATOM   1550  O   GLY A  89      67.660  47.840  91.343  1.00  0.00           O
ATOM   1551  N   TYR A  90      67.160  45.910  92.433  1.00  0.00           N
ATOM   1553  CA  TYR A  90      68.450  45.260  92.323  1.00  0.00           C
ATOM   1555  CB  TYR A  90      68.980  45.120  90.863  1.00  0.00           C
ATOM   1558  CG  TYR A  90      67.880  44.640  89.953  1.00  0.00           C
ATOM   1559  CD1 TYR A  90      67.030  43.610  90.363  1.00  0.00           C
ATOM   1561  CE1 TYR A  90      65.960  43.220  89.543  1.00  0.00           C
ATOM   1563  CZ  TYR A  90      65.760  43.810  88.303  1.00  0.00           C
ATOM   1564  OH  TYR A  90      64.700  43.320  87.533  1.00  0.00           O
ATOM   1566  CD2 TYR A  90      67.690  45.230  88.683  1.00  0.00           C
ATOM   1568  CE2 TYR A  90      66.630  44.810  87.863  1.00  0.00           C
ATOM   1570  C   TYR A  90      69.510  45.860  93.233  1.00  0.00           C
ATOM   1571  O   TYR A  90      69.240  46.710  94.073  1.00  0.00           O
ATOM   1572  N   MET A  91      70.730  45.300  93.153  1.00  0.00           N
ATOM   1574  CA  MET A  91      71.380  44.640  94.273  1.00  0.00           C
ATOM   1576  CB  MET A  91      72.710  44.040  93.753  1.00  0.00           C
ATOM   1579  CG  MET A  91      73.500  43.130  94.723  1.00  0.00           C
ATOM   1582  SD  MET A  91      74.800  43.920  95.733  1.00  0.00           S
ATOM   1583  CE  MET A  91      75.270  42.370  96.523  1.00  0.00           C
ATOM   1587  C   MET A  91      71.560  45.530  95.493  1.00  0.00           C
ATOM   1588  O   MET A  91      70.690  45.600  96.363  1.00  0.00           O
ATOM   1589  N   VAL A  92      72.680  46.260  95.533  1.00  0.00           N
ATOM   1591  CA  VAL A  92      73.050  47.160  96.603  1.00  0.00           C
ATOM   1593  CB  VAL A  92      72.200  48.410  96.703  1.00  0.00           C
ATOM   1595  CG1 VAL A  92      72.760  49.360  97.773  1.00  0.00           C
ATOM   1599  CG2 VAL A  92      72.280  49.090  95.333  1.00  0.00           C
ATOM   1603  C   VAL A  92      73.320  46.520  97.953  1.00  0.00           C
ATOM   1604  O   VAL A  92      72.460  45.900  98.573  1.00  0.00           O
ATOM   1605  N   GLY A  93      74.530  46.690  98.503  1.00  0.00           N
ATOM   1607  CA  GLY A  93      74.660  46.420  99.913  1.00  0.00           C
ATOM   1610  C   GLY A  93      75.850  47.070 100.513  1.00  0.00           C
ATOM   1611  O   GLY A  93      76.500  47.910  99.893  1.00  0.00           O
ATOM   1612  N   PRO A  94      76.190  46.670 101.713  1.00  0.00           N
ATOM   1613  CD  PRO A  94      75.210  46.140 102.663  1.00  0.00           C
ATOM   1616  CA  PRO A  94      77.440  47.070 102.353  1.00  0.00           C
ATOM   1618  CB  PRO A  94      77.200  46.750 103.843  1.00  0.00           C
ATOM   1621  CG  PRO A  94      76.050  45.740 103.863  1.00  0.00           C
ATOM   1624  C   PRO A  94      78.660  46.350 101.793  1.00  0.00           C
ATOM   1625  O   PRO A  94      79.720  46.400 102.413  1.00  0.00           O
ATOM   1626  N   ASN A  95      78.610  45.720 100.593  1.00  0.00           N
ATOM   1628  CA  ASN A  95      79.800  45.260  99.923  1.00  0.00           C
ATOM   1630  CB  ASN A  95      80.390  43.970 100.543  1.00  0.00           C
ATOM   1633  CG  ASN A  95      81.910  43.970 100.433  1.00  0.00           C
ATOM   1634  OD1 ASN A  95      82.460  44.360  99.403  1.00  0.00           O
ATOM   1635  ND2 ASN A  95      82.630  43.610 101.513  1.00  0.00           N
ATOM   1638  C   ASN A  95      79.510  45.110  98.423  1.00  0.00           C
ATOM   1639  O   ASN A  95      78.370  45.160  97.973  1.00  0.00           O
ATOM   1640  N   GLY A  96      80.570  44.980  97.583  1.00  0.00           N
ATOM   1642  CA  GLY A  96      80.450  44.580  96.193  1.00  0.00           C
ATOM   1645  C   GLY A  96      81.270  45.350  95.173  1.00  0.00           C
ATOM   1646  O   GLY A  96      82.000  46.290  95.493  1.00  0.00           O
ATOM   1647  N   PRO A  97      81.170  44.910  93.903  1.00  0.00           N
ATOM   1648  CD  PRO A  97      80.600  43.590  93.583  1.00  0.00           C
ATOM   1651  CA  PRO A  97      81.920  45.400  92.743  1.00  0.00           C
ATOM   1653  CB  PRO A  97      81.170  44.780  91.563  1.00  0.00           C
ATOM   1656  CG  PRO A  97      80.800  43.380  92.073  1.00  0.00           C
ATOM   1659  C   PRO A  97      82.220  46.880  92.523  1.00  0.00           C
ATOM   1660  O   PRO A  97      83.360  47.210  92.213  1.00  0.00           O
ATOM   1661  N   VAL A  98      81.230  47.780  92.613  1.00  0.00           N
ATOM   1663  CA  VAL A  98      81.480  49.220  92.513  1.00  0.00           C
ATOM   1665  CB  VAL A  98      80.850  49.950  91.323  1.00  0.00           C
ATOM   1667  CG1 VAL A  98      81.540  49.530  90.033  1.00  0.00           C
ATOM   1671  CG2 VAL A  98      79.340  49.730  91.213  1.00  0.00           C
ATOM   1675  C   VAL A  98      81.060  49.860  93.813  1.00  0.00           C
ATOM   1676  O   VAL A  98      80.110  49.420  94.463  1.00  0.00           O
ATOM   1677  N   ASN A  99      81.800  50.880  94.273  1.00  0.00           N
ATOM   1679  CA  ASN A  99      81.700  51.390  95.623  1.00  0.00           C
ATOM   1681  CB  ASN A  99      83.060  51.050  96.293  1.00  0.00           C
ATOM   1684  CG  ASN A  99      83.100  51.380  97.773  1.00  0.00           C
ATOM   1685  OD1 ASN A  99      83.930  52.170  98.243  1.00  0.00           O
ATOM   1686  ND2 ASN A  99      82.120  50.850  98.533  1.00  0.00           N
ATOM   1689  C   ASN A  99      81.420  52.890  95.593  1.00  0.00           C
ATOM   1690  O   ASN A  99      82.160  53.620  94.933  1.00  0.00           O
ATOM   1691  N   LEU A 100      80.380  53.390  96.313  1.00  0.00           N
ATOM   1693  CA  LEU A 100      80.070  54.820  96.363  1.00  0.00           C
ATOM   1695  CB  LEU A 100      78.560  55.120  96.183  1.00  0.00           C
ATOM   1698  CG  LEU A 100      78.190  56.630  96.223  1.00  0.00           C
ATOM   1700  CD1 LEU A 100      78.430  57.270  94.853  1.00  0.00           C
ATOM   1704  CD2 LEU A 100      76.750  56.860  96.683  1.00  0.00           C
ATOM   1708  C   LEU A 100      80.430  55.420  97.713  1.00  0.00           C
ATOM   1709  O   LEU A 100      79.670  55.300  98.673  1.00  0.00           O
ATOM   1710  N   GLN A 101      81.560  56.150  97.803  1.00  0.00           N
ATOM   1712  CA  GLN A 101      81.970  56.780  99.043  1.00  0.00           C
ATOM   1714  CB  GLN A 101      83.520  56.770  99.213  1.00  0.00           C
ATOM   1717  CG  GLN A 101      84.070  55.330  99.373  1.00  0.00           C
ATOM   1720  CD  GLN A 101      85.420  55.190 100.073  1.00  0.00           C
ATOM   1721  OE1 GLN A 101      85.970  56.120 100.673  1.00  0.00           O
ATOM   1722  NE2 GLN A 101      85.930  53.940 100.113  1.00  0.00           N
ATOM   1725  C   GLN A 101      81.400  58.170  99.143  1.00  0.00           C
ATOM   1726  O   GLN A 101      81.440  58.940  98.193  1.00  0.00           O
ATOM   1727  N   ILE A 102      80.820  58.530 100.303  1.00  0.00           N
ATOM   1729  CA  ILE A 102      80.290  59.840 100.553  1.00  0.00           C
ATOM   1731  CB  ILE A 102      78.770  59.840 100.773  1.00  0.00           C
ATOM   1733  CG2 ILE A 102      78.290  61.300 100.833  1.00  0.00           C
ATOM   1737  CG1 ILE A 102      78.040  59.030  99.673  1.00  0.00           C
ATOM   1740  CD  ILE A 102      76.510  59.000  99.833  1.00  0.00           C
ATOM   1744  C   ILE A 102      81.020  60.390 101.753  1.00  0.00           C
ATOM   1745  O   ILE A 102      81.050  59.810 102.843  1.00  0.00           O
ATOM   1746  N   ILE A 103      81.640  61.560 101.593  1.00  0.00           N
ATOM   1748  CA  ILE A 103      81.990  62.390 102.723  1.00  0.00           C
ATOM   1750  CB  ILE A 103      83.340  63.100 102.603  1.00  0.00           C
ATOM   1752  CG2 ILE A 103      84.450  62.050 102.813  1.00  0.00           C
ATOM   1756  CG1 ILE A 103      83.490  63.850 101.253  1.00  0.00           C
ATOM   1759  CD  ILE A 103      84.480  65.010 101.303  1.00  0.00           C
ATOM   1763  C   ILE A 103      80.880  63.400 102.913  1.00  0.00           C
ATOM   1764  O   ILE A 103      80.370  63.990 101.963  1.00  0.00           O
ATOM   1765  N   VAL A 104      80.470  63.630 104.163  1.00  0.00           N
ATOM   1767  CA  VAL A 104      79.580  64.720 104.453  1.00  0.00           C
ATOM   1769  CB  VAL A 104      78.660  64.330 105.583  1.00  0.00           C
ATOM   1771  CG1 VAL A 104      77.820  65.520 106.053  1.00  0.00           C
ATOM   1775  CG2 VAL A 104      77.750  63.160 105.123  1.00  0.00           C
ATOM   1779  C   VAL A 104      80.460  65.910 104.763  1.00  0.00           C
ATOM   1780  O   VAL A 104      81.500  65.750 105.403  1.00  0.00           O
ATOM   1781  N   SER A 105      80.130  67.110 104.243  1.00  0.00           N
ATOM   1783  CA  SER A 105      80.930  68.310 104.473  1.00  0.00           C
ATOM   1785  CB  SER A 105      81.090  69.220 103.203  1.00  0.00           C
ATOM   1788  OG  SER A 105      81.900  68.640 102.183  1.00  0.00           O
ATOM   1790  C   SER A 105      80.280  69.240 105.473  1.00  0.00           C
ATOM   1791  O   SER A 105      80.890  70.220 105.893  1.00  0.00           O
ATOM   1792  N   GLN A 106      79.000  69.000 105.773  1.00  0.00           N
ATOM   1794  CA  GLN A 106      78.130  69.900 106.503  1.00  0.00           C
ATOM   1796  CB  GLN A 106      77.570  71.060 105.613  1.00  0.00           C
ATOM   1799  CG  GLN A 106      78.710  71.940 105.023  1.00  0.00           C
ATOM   1802  CD  GLN A 106      78.310  73.330 104.563  1.00  0.00           C
ATOM   1803  OE1 GLN A 106      77.200  73.820 104.733  1.00  0.00           O
ATOM   1804  NE2 GLN A 106      79.280  74.010 103.903  1.00  0.00           N
ATOM   1807  C   GLN A 106      77.030  69.090 107.163  1.00  0.00           C
ATOM   1808  O   GLN A 106      77.320  68.150 107.893  1.00  0.00           O
ATOM   1809  N   LEU A 107      75.740  69.430 106.903  1.00  0.00           N
ATOM   1811  CA  LEU A 107      74.580  69.110 107.713  1.00  0.00           C
ATOM   1813  CB  LEU A 107      74.450  67.640 108.223  1.00  0.00           C
ATOM   1816  CG  LEU A 107      74.440  66.600 107.093  1.00  0.00           C
ATOM   1818  CD1 LEU A 107      74.690  65.180 107.613  1.00  0.00           C
ATOM   1822  CD2 LEU A 107      73.110  66.620 106.333  1.00  0.00           C
ATOM   1826  C   LEU A 107      74.380  70.130 108.813  1.00  0.00           C
ATOM   1827  O   LEU A 107      74.680  69.900 109.983  1.00  0.00           O
ATOM   1828  N   TYR A 108      73.840  71.310 108.443  1.00  0.00           N
ATOM   1830  CA  TYR A 108      73.550  72.360 109.393  1.00  0.00           C
ATOM   1832  CB  TYR A 108      74.460  73.630 109.233  1.00  0.00           C
ATOM   1835  CG  TYR A 108      75.900  73.330 109.463  1.00  0.00           C
ATOM   1836  CD1 TYR A 108      76.840  73.320 108.413  1.00  0.00           C
ATOM   1838  CE1 TYR A 108      78.170  72.970 108.663  1.00  0.00           C
ATOM   1840  CZ  TYR A 108      78.580  72.640 109.963  1.00  0.00           C
ATOM   1841  OH  TYR A 108      79.860  72.130 110.203  1.00  0.00           O
ATOM   1843  CD2 TYR A 108      76.350  73.100 110.773  1.00  0.00           C
ATOM   1845  CE2 TYR A 108      77.670  72.730 111.023  1.00  0.00           C
ATOM   1847  C   TYR A 108      72.160  72.840 109.093  1.00  0.00           C
ATOM   1848  O   TYR A 108      71.750  72.780 107.933  1.00  0.00           O
ATOM   1849  N   ALA A 109      71.450  73.460 110.083  1.00  0.00           N
ATOM   1851  CA  ALA A 109      70.660  74.610 109.713  1.00  0.00           C
ATOM   1853  CB  ALA A 109      69.440  74.970 110.583  1.00  0.00           C
ATOM   1857  C   ALA A 109      71.580  75.800 109.613  1.00  0.00           C
ATOM   1858  O   ALA A 109      72.380  76.100 110.493  1.00  0.00           O
ATOM   1859  N   ASP A 110      71.470  76.530 108.513  1.00  0.00           N
ATOM   1861  CA  ASP A 110      71.920  77.880 108.513  1.00  0.00           C
ATOM   1863  CB  ASP A 110      72.630  78.170 107.173  1.00  0.00           C
ATOM   1866  CG  ASP A 110      73.690  79.240 107.283  1.00  0.00           C
ATOM   1867  OD1 ASP A 110      73.620  80.120 108.163  1.00  0.00           O
ATOM   1868  OD2 ASP A 110      74.620  79.190 106.413  1.00  0.00           O
ATOM   1869  C   ASP A 110      70.690  78.710 108.783  1.00  0.00           C
ATOM   1870  O   ASP A 110      69.640  78.560 108.153  1.00  0.00           O
ATOM   1871  N   VAL A 111      70.810  79.640 109.743  1.00  0.00           N
ATOM   1873  CA  VAL A 111      69.960  80.800 109.803  1.00  0.00           C
ATOM   1875  CB  VAL A 111      70.280  81.660 111.023  1.00  0.00           C
ATOM   1877  CG1 VAL A 111      69.520  83.000 110.983  1.00  0.00           C
ATOM   1881  CG2 VAL A 111      69.890  80.870 112.293  1.00  0.00           C
ATOM   1885  C   VAL A 111      70.120  81.580 108.523  1.00  0.00           C
ATOM   1886  O   VAL A 111      69.160  82.080 107.963  1.00  0.00           O
ATOM   1887  N   SER A 112      71.350  81.650 107.993  1.00  0.00           N
ATOM   1889  CA  SER A 112      71.720  82.360 106.793  1.00  0.00           C
ATOM   1891  CB  SER A 112      71.100  81.850 105.473  1.00  0.00           C
ATOM   1894  OG  SER A 112      71.420  80.480 105.223  1.00  0.00           O
ATOM   1896  C   SER A 112      71.580  83.860 106.963  1.00  0.00           C
ATOM   1897  O   SER A 112      70.650  84.510 106.493  1.00  0.00           O
ATOM   1898  N   GLN A 113      72.530  84.420 107.733  1.00  0.00           N
ATOM   1900  CA  GLN A 113      72.680  85.800 108.163  1.00  0.00           C
ATOM   1902  CB  GLN A 113      72.400  86.850 107.063  1.00  0.00           C
ATOM   1905  CG  GLN A 113      73.410  86.790 105.903  1.00  0.00           C
ATOM   1908  CD  GLN A 113      74.540  87.760 106.173  1.00  0.00           C
ATOM   1909  OE1 GLN A 113      74.440  88.940 105.813  1.00  0.00           O
ATOM   1910  NE2 GLN A 113      75.660  87.310 106.763  1.00  0.00           N
ATOM   1913  C   GLN A 113      71.880  86.090 109.413  1.00  0.00           C
ATOM   1914  O   GLN A 113      72.340  85.870 110.533  1.00  0.00           O
ATOM   1915  N   GLY A 114      70.660  86.590 109.203  1.00  0.00           N
ATOM   1917  CA  GLY A 114      69.680  86.810 110.233  1.00  0.00           C
ATOM   1920  C   GLY A 114      68.340  86.610 109.593  1.00  0.00           C
ATOM   1921  O   GLY A 114      67.420  87.370 109.863  1.00  0.00           O
ATOM   1922  N   ASN A 115      68.190  85.620 108.693  1.00  0.00           N
ATOM   1924  CA  ASN A 115      66.890  85.240 108.153  1.00  0.00           C
ATOM   1926  CB  ASN A 115      67.010  84.260 106.943  1.00  0.00           C
ATOM   1929  CG  ASN A 115      65.720  83.940 106.173  1.00  0.00           C
ATOM   1930  OD1 ASN A 115      64.630  84.480 106.353  1.00  0.00           O
ATOM   1931  ND2 ASN A 115      65.830  82.970 105.243  1.00  0.00           N
ATOM   1934  C   ASN A 115      65.950  84.730 109.233  1.00  0.00           C
ATOM   1935  O   ASN A 115      66.350  84.120 110.213  1.00  0.00           O
ATOM   1936  N   VAL A 116      64.650  84.990 109.033  1.00  0.00           N
ATOM   1938  CA  VAL A 116      63.510  84.600 109.823  1.00  0.00           C
ATOM   1940  CB  VAL A 116      62.270  85.110 109.073  1.00  0.00           C
ATOM   1942  CG1 VAL A 116      61.010  84.950 109.943  1.00  0.00           C
ATOM   1946  CG2 VAL A 116      62.440  86.580 108.633  1.00  0.00           C
ATOM   1950  C   VAL A 116      63.370  83.090 109.973  1.00  0.00           C
ATOM   1951  O   VAL A 116      63.040  82.540 111.023  1.00  0.00           O
ATOM   1952  N   ARG A 117      63.590  82.350 108.873  1.00  0.00           N
ATOM   1954  CA  ARG A 117      63.390  80.930 108.853  1.00  0.00           C
ATOM   1956  CB  ARG A 117      62.070  80.530 108.173  1.00  0.00           C
ATOM   1959  CG  ARG A 117      60.820  80.960 108.963  1.00  0.00           C
ATOM   1962  CD  ARG A 117      60.710  80.290 110.343  1.00  0.00           C
ATOM   1965  NE  ARG A 117      59.600  80.960 111.103  1.00  0.00           N
ATOM   1967  CZ  ARG A 117      59.790  81.750 112.153  1.00  0.00           C
ATOM   1968  NH1 ARG A 117      60.950  81.980 112.743  1.00  0.00           N
ATOM   1971  NH2 ARG A 117      58.780  82.420 112.683  1.00  0.00           N
ATOM   1974  C   ARG A 117      64.560  80.250 108.213  1.00  0.00           C
ATOM   1975  O   ARG A 117      65.040  80.650 107.153  1.00  0.00           O
ATOM   1976  N   TYR A 118      65.080  79.240 108.913  1.00  0.00           N
ATOM   1978  CA  TYR A 118      66.450  78.830 108.783  1.00  0.00           C
ATOM   1980  CB  TYR A 118      67.050  78.450 110.173  1.00  0.00           C
ATOM   1983  CG  TYR A 118      66.660  79.410 111.293  1.00  0.00           C
ATOM   1984  CD1 TYR A 118      66.400  80.790 111.093  1.00  0.00           C
ATOM   1986  CE1 TYR A 118      65.880  81.570 112.133  1.00  0.00           C
ATOM   1988  CZ  TYR A 118      65.620  81.000 113.383  1.00  0.00           C
ATOM   1989  OH  TYR A 118      65.120  81.800 114.413  1.00  0.00           O
ATOM   1991  CD2 TYR A 118      66.510  78.890 112.583  1.00  0.00           C
ATOM   1993  CE2 TYR A 118      65.930  79.660 113.603  1.00  0.00           C
ATOM   1995  C   TYR A 118      66.400  77.630 107.863  1.00  0.00           C
ATOM   1996  O   TYR A 118      65.580  76.730 108.043  1.00  0.00           O
ATOM   1997  N   ASN A 119      67.210  77.610 106.803  1.00  0.00           N
ATOM   1999  CA  ASN A 119      67.330  76.420 105.993  1.00  0.00           C
ATOM   2001  CB  ASN A 119      67.970  76.730 104.623  1.00  0.00           C
ATOM   2004  CG  ASN A 119      69.240  77.570 104.713  1.00  0.00           C
ATOM   2005  OD1 ASN A 119      69.210  78.800 104.653  1.00  0.00           O
ATOM   2006  ND2 ASN A 119      70.410  76.900 104.813  1.00  0.00           N
ATOM   2009  C   ASN A 119      68.170  75.340 106.643  1.00  0.00           C
ATOM   2010  O   ASN A 119      69.260  75.610 107.133  1.00  0.00           O
ATOM   2011  N   ILE A 120      67.770  74.070 106.523  1.00  0.00           N
ATOM   2013  CA  ILE A 120      68.740  72.990 106.523  1.00  0.00           C
ATOM   2015  CB  ILE A 120      68.100  71.650 106.863  1.00  0.00           C
ATOM   2017  CG2 ILE A 120      69.050  70.470 106.553  1.00  0.00           C
ATOM   2021  CG1 ILE A 120      67.580  71.630 108.323  1.00  0.00           C
ATOM   2024  CD  ILE A 120      68.640  71.520 109.423  1.00  0.00           C
ATOM   2028  C   ILE A 120      69.480  72.920 105.203  1.00  0.00           C
ATOM   2029  O   ILE A 120      68.890  72.990 104.113  1.00  0.00           O
ATOM   2030  N   ALA A 121      70.810  72.730 105.233  1.00  0.00           N
ATOM   2032  CA  ALA A 121      71.510  72.280 104.063  1.00  0.00           C
ATOM   2034  CB  ALA A 121      72.540  73.300 103.543  1.00  0.00           C
ATOM   2038  C   ALA A 121      72.230  70.980 104.313  1.00  0.00           C
ATOM   2039  O   ALA A 121      73.030  70.820 105.233  1.00  0.00           O
ATOM   2040  N   THR A 122      72.010  70.030 103.403  1.00  0.00           N
ATOM   2042  CA  THR A 122      72.900  68.900 103.213  1.00  0.00           C
ATOM   2044  CB  THR A 122      72.160  67.660 102.713  1.00  0.00           C
ATOM   2046  OG1 THR A 122      71.250  67.230 103.703  1.00  0.00           O
ATOM   2048  CG2 THR A 122      73.100  66.480 102.453  1.00  0.00           C
ATOM   2052  C   THR A 122      73.970  69.320 102.223  1.00  0.00           C
ATOM   2053  O   THR A 122      73.660  69.790 101.133  1.00  0.00           O
ATOM   2054  N   LYS A 123      75.260  69.200 102.593  1.00  0.00           N
ATOM   2056  CA  LYS A 123      76.350  69.220 101.633  1.00  0.00           C
ATOM   2058  CB  LYS A 123      77.270  70.470 101.663  1.00  0.00           C
ATOM   2061  CG  LYS A 123      76.680  71.730 101.013  1.00  0.00           C
ATOM   2064  CD  LYS A 123      75.750  72.540 101.933  1.00  0.00           C
ATOM   2067  CE  LYS A 123      76.060  74.040 101.893  1.00  0.00           C
ATOM   2070  NZ  LYS A 123      75.360  74.800 102.943  1.00  0.00           N
ATOM   2074  C   LYS A 123      77.210  68.010 101.853  1.00  0.00           C
ATOM   2075  O   LYS A 123      77.610  67.700 102.973  1.00  0.00           O
ATOM   2076  N   ALA A 124      77.510  67.290 100.763  1.00  0.00           N
ATOM   2078  CA  ALA A 124      78.310  66.090 100.803  1.00  0.00           C
ATOM   2080  CB  ALA A 124      77.400  64.880 101.093  1.00  0.00           C
ATOM   2084  C   ALA A 124      79.010  65.970  99.463  1.00  0.00           C
ATOM   2085  O   ALA A 124      78.650  66.650  98.503  1.00  0.00           O
ATOM   2086  N   ASP A 125      80.070  65.150  99.373  1.00  0.00           N
ATOM   2088  CA  ASP A 125      80.770  64.910  98.133  1.00  0.00           C
ATOM   2090  CB  ASP A 125      82.230  65.410  98.243  1.00  0.00           C
ATOM   2093  CG  ASP A 125      82.960  65.380  96.913  1.00  0.00           C
ATOM   2094  OD1 ASP A 125      82.380  65.820  95.893  1.00  0.00           O
ATOM   2095  OD2 ASP A 125      84.160  65.020  96.933  1.00  0.00           O
ATOM   2096  C   ASP A 125      80.770  63.420  97.893  1.00  0.00           C
ATOM   2097  O   ASP A 125      81.110  62.680  98.823  1.00  0.00           O
ATOM   2098  N   ILE A 126      80.390  62.950  96.693  1.00  0.00           N
ATOM   2100  CA  ILE A 126      80.490  61.540  96.373  1.00  0.00           C
ATOM   2102  CB  ILE A 126      79.310  60.950  95.593  1.00  0.00           C
ATOM   2104  CG2 ILE A 126      78.020  61.280  96.363  1.00  0.00           C
ATOM   2108  CG1 ILE A 126      79.240  61.400  94.113  1.00  0.00           C
ATOM   2111  CD  ILE A 126      78.030  60.840  93.363  1.00  0.00           C
ATOM   2115  C   ILE A 126      81.770  61.240  95.623  1.00  0.00           C
ATOM   2116  O   ILE A 126      82.270  62.050  94.843  1.00  0.00           O
ATOM   2117  N   ALA A 127      82.280  60.030  95.823  1.00  0.00           N
ATOM   2119  CA  ALA A 127      83.270  59.410  94.973  1.00  0.00           C
ATOM   2121  CB  ALA A 127      84.630  59.340  95.693  1.00  0.00           C
ATOM   2125  C   ALA A 127      82.820  58.010  94.583  1.00  0.00           C
ATOM   2126  O   ALA A 127      82.350  57.240  95.413  1.00  0.00           O
ATOM   2127  N   ILE A 128      82.950  57.650  93.303  1.00  0.00           N
ATOM   2129  CA  ILE A 128      82.560  56.360  92.773  1.00  0.00           C
ATOM   2131  CB  ILE A 128      81.660  56.520  91.543  1.00  0.00           C
ATOM   2133  CG2 ILE A 128      81.390  55.140  90.903  1.00  0.00           C
ATOM   2137  CG1 ILE A 128      80.340  57.230  91.913  1.00  0.00           C
ATOM   2140  CD  ILE A 128      79.530  57.680  90.693  1.00  0.00           C
ATOM   2144  C   ILE A 128      83.820  55.610  92.403  1.00  0.00           C
ATOM   2145  O   ILE A 128      84.570  56.020  91.513  1.00  0.00           O
ATOM   2146  N   ILE A 129      84.140  54.490  93.083  1.00  0.00           N
ATOM   2148  CA  ILE A 129      85.420  53.820  92.943  1.00  0.00           C
ATOM   2150  CB  ILE A 129      86.190  53.760  94.263  1.00  0.00           C
ATOM   2152  CG2 ILE A 129      87.430  52.840  94.133  1.00  0.00           C
ATOM   2156  CG1 ILE A 129      86.580  55.180  94.713  1.00  0.00           C
ATOM   2159  CD  ILE A 129      87.260  55.190  96.093  1.00  0.00           C
ATOM   2163  C   ILE A 129      85.190  52.430  92.403  1.00  0.00           C
ATOM   2164  O   ILE A 129      84.370  51.680  92.923  1.00  0.00           O
ATOM   2165  N   ALA A 130      85.840  52.010  91.283  1.00  0.00           N
ATOM   2167  CA  ALA A 130      85.750  50.600  90.903  1.00  0.00           C
ATOM   2169  CB  ALA A 130      86.070  50.350  89.423  1.00  0.00           C
ATOM   2173  C   ALA A 130      86.660  49.760  91.773  1.00  0.00           C
ATOM   2174  O   ALA A 130      87.880  49.920  91.743  1.00  0.00           O
ATOM   2175  N   THR A 131      86.080  48.830  92.563  1.00  0.00           N
ATOM   2177  CA  THR A 131      86.750  48.110  93.643  1.00  0.00           C
ATOM   2179  CB  THR A 131      85.780  47.150  94.343  1.00  0.00           C
ATOM   2181  OG1 THR A 131      84.610  47.840  94.763  1.00  0.00           O
ATOM   2183  CG2 THR A 131      86.400  46.510  95.593  1.00  0.00           C
ATOM   2187  C   THR A 131      87.970  47.310  93.193  1.00  0.00           C
ATOM   2188  O   THR A 131      89.030  47.370  93.813  1.00  0.00           O
ATOM   2189  N   ALA A 132      87.900  46.560  92.083  1.00  0.00           N
ATOM   2191  CA  ALA A 132      89.050  45.810  91.593  1.00  0.00           C
ATOM   2193  CB  ALA A 132      88.630  45.000  90.363  1.00  0.00           C
ATOM   2197  C   ALA A 132      90.280  46.650  91.243  1.00  0.00           C
ATOM   2198  O   ALA A 132      91.390  46.380  91.703  1.00  0.00           O
ATOM   2199  N   GLN A 133      90.130  47.710  90.423  1.00  0.00           N
ATOM   2201  CA  GLN A 133      91.200  48.690  90.203  1.00  0.00           C
ATOM   2203  CB  GLN A 133      90.820  49.650  89.043  1.00  0.00           C
ATOM   2206  CG  GLN A 133      90.940  49.030  87.623  1.00  0.00           C
ATOM   2209  CD  GLN A 133      92.400  48.680  87.283  1.00  0.00           C
ATOM   2210  OE1 GLN A 133      93.330  49.420  87.633  1.00  0.00           O
ATOM   2211  NE2 GLN A 133      92.620  47.580  86.543  1.00  0.00           N
ATOM   2214  C   GLN A 133      91.630  49.490  91.423  1.00  0.00           C
ATOM   2215  O   GLN A 133      92.810  49.760  91.643  1.00  0.00           O
ATOM   2216  N   ASN A 134      90.620  49.930  92.213  1.00  0.00           N
ATOM   2218  CA  ASN A 134      90.670  51.030  93.153  1.00  0.00           C
ATOM   2220  CB  ASN A 134      91.710  50.880  94.283  1.00  0.00           C
ATOM   2223  CG  ASN A 134      91.360  49.650  95.083  1.00  0.00           C
ATOM   2224  OD1 ASN A 134      90.200  49.420  95.423  1.00  0.00           O
ATOM   2225  ND2 ASN A 134      92.370  48.830  95.423  1.00  0.00           N
ATOM   2228  C   ASN A 134      90.810  52.360  92.463  1.00  0.00           C
ATOM   2229  O   ASN A 134      91.410  53.290  92.983  1.00  0.00           O
ATOM   2230  N   GLY A 135      90.260  52.490  91.243  1.00  0.00           N
ATOM   2232  CA  GLY A 135      90.290  53.730  90.493  1.00  0.00           C
ATOM   2235  C   GLY A 135      89.080  54.560  90.773  1.00  0.00           C
ATOM   2236  O   GLY A 135      88.000  54.030  91.043  1.00  0.00           O
ATOM   2237  N   ASN A 136      89.200  55.890  90.703  1.00  0.00           N
ATOM   2239  CA  ASN A 136      88.090  56.800  90.883  1.00  0.00           C
ATOM   2241  CB  ASN A 136      88.610  58.080  91.613  1.00  0.00           C
ATOM   2244  CG  ASN A 136      87.550  59.110  91.993  1.00  0.00           C
ATOM   2245  OD1 ASN A 136      86.400  59.080  91.553  1.00  0.00           O
ATOM   2246  ND2 ASN A 136      87.960  60.060  92.873  1.00  0.00           N
ATOM   2249  C   ASN A 136      87.410  57.040  89.533  1.00  0.00           C
ATOM   2250  O   ASN A 136      87.960  57.640  88.603  1.00  0.00           O
ATOM   2251  N   LYS A 137      86.160  56.560  89.393  1.00  0.00           N
ATOM   2253  CA  LYS A 137      85.300  56.800  88.263  1.00  0.00           C
ATOM   2255  CB  LYS A 137      84.020  55.930  88.293  1.00  0.00           C
ATOM   2258  CG  LYS A 137      83.190  56.060  87.003  1.00  0.00           C
ATOM   2261  CD  LYS A 137      82.080  55.020  86.873  1.00  0.00           C
ATOM   2264  CE  LYS A 137      81.440  55.070  85.483  1.00  0.00           C
ATOM   2267  NZ  LYS A 137      80.430  54.010  85.383  1.00  0.00           N
ATOM   2271  C   LYS A 137      84.940  58.260  88.083  1.00  0.00           C
ATOM   2272  O   LYS A 137      84.880  58.750  86.953  1.00  0.00           O
ATOM   2273  N   MET A 138      84.740  59.000  89.183  1.00  0.00           N
ATOM   2275  CA  MET A 138      84.280  60.380  89.183  1.00  0.00           C
ATOM   2277  CB  MET A 138      83.130  60.750  88.193  1.00  0.00           C
ATOM   2280  CG  MET A 138      81.740  60.150  88.483  1.00  0.00           C
ATOM   2283  SD  MET A 138      80.630  61.170  89.513  1.00  0.00           S
ATOM   2284  CE  MET A 138      80.260  62.430  88.263  1.00  0.00           C
ATOM   2288  C   MET A 138      83.820  60.770  90.563  1.00  0.00           C
ATOM   2289  O   MET A 138      83.500  59.940  91.423  1.00  0.00           O
ATOM   2290  N   THR A 139      83.790  62.090  90.803  1.00  0.00           N
ATOM   2292  CA  THR A 139      83.310  62.680  92.033  1.00  0.00           C
ATOM   2294  CB  THR A 139      84.390  63.390  92.863  1.00  0.00           C
ATOM   2296  OG1 THR A 139      85.040  64.430  92.133  1.00  0.00           O
ATOM   2298  CG2 THR A 139      85.470  62.350  93.243  1.00  0.00           C
ATOM   2302  C   THR A 139      82.240  63.690  91.693  1.00  0.00           C
ATOM   2303  O   THR A 139      82.280  64.310  90.623  1.00  0.00           O
ATOM   2304  N   LYS A 140      81.280  63.930  92.603  1.00  0.00           N
ATOM   2306  CA  LYS A 140      80.420  65.090  92.473  1.00  0.00           C
ATOM   2308  CB  LYS A 140      79.220  64.780  91.533  1.00  0.00           C
ATOM   2311  CG  LYS A 140      78.330  65.980  91.143  1.00  0.00           C
ATOM   2314  CD  LYS A 140      79.050  67.040  90.283  1.00  0.00           C
ATOM   2317  CE  LYS A 140      78.150  68.180  89.803  1.00  0.00           C
ATOM   2320  NZ  LYS A 140      77.770  69.070  90.913  1.00  0.00           N
ATOM   2324  C   LYS A 140      79.950  65.580  93.843  1.00  0.00           C
ATOM   2325  O   LYS A 140      79.500  64.810  94.693  1.00  0.00           O
ATOM   2326  N   ASN A 141      80.000  66.910  94.083  1.00  0.00           N
ATOM   2328  CA  ASN A 141      79.360  67.530  95.233  1.00  0.00           C
ATOM   2330  CB  ASN A 141      79.920  68.940  95.613  1.00  0.00           C
ATOM   2333  CG  ASN A 141      81.360  68.970  96.083  1.00  0.00           C
ATOM   2334  OD1 ASN A 141      82.230  69.420  95.353  1.00  0.00           O
ATOM   2335  ND2 ASN A 141      81.620  68.610  97.353  1.00  0.00           N
ATOM   2338  C   ASN A 141      77.920  67.800  94.913  1.00  0.00           C
ATOM   2339  O   ASN A 141      77.590  68.300  93.833  1.00  0.00           O
ATOM   2340  N   TYR A 142      77.050  67.590  95.913  1.00  0.00           N
ATOM   2342  CA  TYR A 142      75.660  67.970  95.883  1.00  0.00           C
ATOM   2344  CB  TYR A 142      74.750  66.710  95.983  1.00  0.00           C
ATOM   2347  CG  TYR A 142      75.010  65.860  94.763  1.00  0.00           C
ATOM   2348  CD1 TYR A 142      76.020  64.880  94.753  1.00  0.00           C
ATOM   2350  CE1 TYR A 142      76.270  64.120  93.613  1.00  0.00           C
ATOM   2352  CZ  TYR A 142      75.510  64.310  92.453  1.00  0.00           C
ATOM   2353  OH  TYR A 142      75.760  63.500  91.323  1.00  0.00           O
ATOM   2355  CD2 TYR A 142      74.250  66.050  93.593  1.00  0.00           C
ATOM   2357  CE2 TYR A 142      74.500  65.290  92.443  1.00  0.00           C
ATOM   2359  C   TYR A 142      75.410  68.950  97.003  1.00  0.00           C
ATOM   2360  O   TYR A 142      76.030  68.880  98.063  1.00  0.00           O
ATOM   2361  N   ARG A 143      74.510  69.930  96.783  1.00  0.00           N
ATOM   2363  CA  ARG A 143      74.170  70.970  97.743  1.00  0.00           C
ATOM   2365  CB  ARG A 143      74.920  72.300  97.423  1.00  0.00           C
ATOM   2368  CG  ARG A 143      74.470  73.540  98.253  1.00  0.00           C
ATOM   2371  CD  ARG A 143      75.410  74.760  98.113  1.00  0.00           C
ATOM   2374  NE  ARG A 143      74.880  75.870  98.983  1.00  0.00           N
ATOM   2376  CZ  ARG A 143      75.600  76.750  99.663  1.00  0.00           C
ATOM   2377  NH1 ARG A 143      76.910  76.800  99.623  1.00  0.00           N
ATOM   2380  NH2 ARG A 143      75.000  77.630 100.433  1.00  0.00           N
ATOM   2383  C   ARG A 143      72.680  71.220  97.773  1.00  0.00           C
ATOM   2384  O   ARG A 143      72.090  71.580  96.763  1.00  0.00           O
ATOM   2385  N   ALA A 144      72.060  71.070  98.973  1.00  0.00           N
ATOM   2387  CA  ALA A 144      70.660  71.390  99.203  1.00  0.00           C
ATOM   2389  CB  ALA A 144      70.110  70.460 100.313  1.00  0.00           C
ATOM   2393  C   ALA A 144      70.470  72.880  99.553  1.00  0.00           C
ATOM   2394  O   ALA A 144      70.800  73.730  98.733  1.00  0.00           O
ATOM   2395  N   SER A 145      70.000  73.230 100.773  1.00  0.00           N
ATOM   2397  CA  SER A 145      70.040  74.590 101.333  1.00  0.00           C
ATOM   2399  CB  SER A 145      71.220  75.490 100.833  1.00  0.00           C
ATOM   2402  OG  SER A 145      71.610  76.500 101.763  1.00  0.00           O
ATOM   2404  C   SER A 145      68.660  75.190 101.153  1.00  0.00           C
ATOM   2405  O   SER A 145      67.700  74.460 100.933  1.00  0.00           O
ATOM   2406  N   TYR A 146      68.480  76.530 101.283  1.00  0.00           N
ATOM   2408  CA  TYR A 146      67.150  77.140 101.423  1.00  0.00           C
ATOM   2410  CB  TYR A 146      67.300  78.670 101.693  1.00  0.00           C
ATOM   2413  CG  TYR A 146      65.970  79.300 102.083  1.00  0.00           C
ATOM   2414  CD1 TYR A 146      65.560  79.390 103.433  1.00  0.00           C
ATOM   2416  CE1 TYR A 146      64.320  79.940 103.753  1.00  0.00           C
ATOM   2418  CZ  TYR A 146      63.470  80.380 102.743  1.00  0.00           C
ATOM   2419  OH  TYR A 146      62.170  80.790 103.073  1.00  0.00           O
ATOM   2421  CD2 TYR A 146      65.140  79.830 101.093  1.00  0.00           C
ATOM   2423  CE2 TYR A 146      63.890  80.350 101.413  1.00  0.00           C
ATOM   2425  C   TYR A 146      66.190  76.880 100.263  1.00  0.00           C
ATOM   2426  O   TYR A 146      64.970  76.760 100.423  1.00  0.00           O
ATOM   2427  N   ASN A 147      66.730  76.810  99.043  1.00  0.00           N
ATOM   2429  CA  ASN A 147      66.020  76.720  97.803  1.00  0.00           C
ATOM   2431  CB  ASN A 147      67.050  76.610  96.643  1.00  0.00           C
ATOM   2434  CG  ASN A 147      68.050  77.770  96.623  1.00  0.00           C
ATOM   2435  OD1 ASN A 147      68.570  78.260  97.623  1.00  0.00           O
ATOM   2436  ND2 ASN A 147      68.340  78.250  95.393  1.00  0.00           N
ATOM   2439  C   ASN A 147      65.080  75.520  97.753  1.00  0.00           C
ATOM   2440  O   ASN A 147      63.920  75.650  97.363  1.00  0.00           O
ATOM   2441  N   VAL A 148      65.590  74.360  98.233  1.00  0.00           N
ATOM   2443  CA  VAL A 148      64.880  73.110  98.243  1.00  0.00           C
ATOM   2445  CB  VAL A 148      65.830  71.920  98.083  1.00  0.00           C
ATOM   2447  CG1 VAL A 148      66.630  72.060  96.773  1.00  0.00           C
ATOM   2451  CG2 VAL A 148      66.820  71.800  99.253  1.00  0.00           C
ATOM   2455  C   VAL A 148      64.090  72.920  99.533  1.00  0.00           C
ATOM   2456  O   VAL A 148      63.310  71.980  99.633  1.00  0.00           O
ATOM   2457  N   GLU A 149      64.250  73.840 100.523  1.00  0.00           N
ATOM   2459  CA  GLU A 149      63.630  73.710 101.833  1.00  0.00           C
ATOM   2461  CB  GLU A 149      63.980  72.410 102.603  1.00  0.00           C
ATOM   2464  CG  GLU A 149      63.000  72.130 103.763  1.00  0.00           C
ATOM   2467  CD  GLU A 149      61.580  71.970 103.223  1.00  0.00           C
ATOM   2468  OE1 GLU A 149      61.430  71.460 102.083  1.00  0.00           O
ATOM   2469  OE2 GLU A 149      60.600  72.340 103.903  1.00  0.00           O
ATOM   2470  C   GLU A 149      64.010  74.840 102.773  1.00  0.00           C
ATOM   2471  O   GLU A 149      65.170  75.040 103.133  1.00  0.00           O
ATOM   2472  N   GLY A 150      63.000  75.600 103.253  1.00  0.00           N
ATOM   2474  CA  GLY A 150      63.160  76.640 104.253  1.00  0.00           C
ATOM   2477  C   GLY A 150      62.080  76.430 105.253  1.00  0.00           C
ATOM   2478  O   GLY A 150      60.960  76.080 104.903  1.00  0.00           O
ATOM   2479  N   ALA A 151      62.400  76.620 106.543  1.00  0.00           N
ATOM   2481  CA  ALA A 151      61.600  76.150 107.663  1.00  0.00           C
ATOM   2483  CB  ALA A 151      62.560  75.950 108.823  1.00  0.00           C
ATOM   2487  C   ALA A 151      60.410  77.020 108.083  1.00  0.00           C
ATOM   2488  O   ALA A 151      60.110  78.040 107.473  1.00  0.00           O
ATOM   2489  N   PHE A 152      59.660  76.600 109.123  1.00  0.00           N
ATOM   2491  CA  PHE A 152      58.330  77.170 109.383  1.00  0.00           C
ATOM   2493  CB  PHE A 152      57.150  76.170 109.133  1.00  0.00           C
ATOM   2496  CG  PHE A 152      57.270  75.360 107.863  1.00  0.00           C
ATOM   2497  CD1 PHE A 152      58.250  74.360 107.703  1.00  0.00           C
ATOM   2499  CE1 PHE A 152      58.350  73.620 106.523  1.00  0.00           C
ATOM   2501  CZ  PHE A 152      57.400  73.810 105.513  1.00  0.00           C
ATOM   2503  CD2 PHE A 152      56.300  75.500 106.863  1.00  0.00           C
ATOM   2505  CE2 PHE A 152      56.350  74.720 105.693  1.00  0.00           C
ATOM   2507  C   PHE A 152      58.130  77.790 110.783  1.00  0.00           C
ATOM   2508  O   PHE A 152      57.150  78.510 110.983  1.00  0.00           O
ATOM   2509  N   GLN A 153      59.040  77.630 111.793  1.00  0.00           N
ATOM   2511  CA  GLN A 153      58.850  78.250 113.113  1.00  0.00           C
ATOM   2513  CB  GLN A 153      57.620  77.650 113.863  1.00  0.00           C
ATOM   2516  CG  GLN A 153      56.870  78.560 114.863  1.00  0.00           C
ATOM   2519  CD  GLN A 153      56.690  80.000 114.363  1.00  0.00           C
ATOM   2520  OE1 GLN A 153      57.270  80.930 114.913  1.00  0.00           O
ATOM   2521  NE2 GLN A 153      55.870  80.170 113.303  1.00  0.00           N
ATOM   2524  C   GLN A 153      60.100  78.090 114.013  1.00  0.00           C
ATOM   2525  O   GLN A 153      61.190  77.890 113.493  1.00  0.00           O
ATOM   2526  N   ALA A 154      59.950  78.180 115.363  1.00  0.00           N
ATOM   2528  CA  ALA A 154      61.020  78.180 116.363  1.00  0.00           C
ATOM   2530  CB  ALA A 154      61.530  79.620 116.523  1.00  0.00           C
ATOM   2534  C   ALA A 154      60.690  77.600 117.773  1.00  0.00           C
ATOM   2535  O   ALA A 154      61.390  77.920 118.723  1.00  0.00           O
ATOM   2536  N   SER A 155      59.640  76.730 117.963  1.00  0.00           N
ATOM   2538  CA  SER A 155      59.400  76.000 119.233  1.00  0.00           C
ATOM   2540  CB  SER A 155      58.690  76.930 120.243  1.00  0.00           C
ATOM   2543  OG  SER A 155      58.750  76.520 121.603  1.00  0.00           O
ATOM   2545  C   SER A 155      58.680  74.620 119.073  1.00  0.00           C
ATOM   2546  O   SER A 155      57.650  74.500 118.413  1.00  0.00           O
ATOM   2547  N   ASN A 156      59.220  73.530 119.663  1.00  0.00           N
ATOM   2549  CA  ASN A 156      59.430  72.130 119.243  1.00  0.00           C
ATOM   2551  CB  ASN A 156      59.660  71.130 120.443  1.00  0.00           C
ATOM   2554  CG  ASN A 156      61.010  70.400 120.373  1.00  0.00           C
ATOM   2555  OD1 ASN A 156      61.760  70.500 119.403  1.00  0.00           O
ATOM   2556  ND2 ASN A 156      61.430  69.750 121.463  1.00  0.00           N
ATOM   2559  C   ASN A 156      59.030  71.380 117.963  1.00  0.00           C
ATOM   2560  O   ASN A 156      59.550  70.300 117.743  1.00  0.00           O
ATOM   2561  N   LYS A 157      58.240  71.870 116.993  1.00  0.00           N
ATOM   2563  CA  LYS A 157      58.020  71.050 115.793  1.00  0.00           C
ATOM   2565  CB  LYS A 157      56.850  70.060 116.123  1.00  0.00           C
ATOM   2568  CG  LYS A 157      57.130  68.600 116.583  1.00  0.00           C
ATOM   2571  CD  LYS A 157      57.050  67.540 115.453  1.00  0.00           C
ATOM   2574  CE  LYS A 157      56.280  66.220 115.673  1.00  0.00           C
ATOM   2577  NZ  LYS A 157      54.960  66.390 116.313  1.00  0.00           N
ATOM   2581  C   LYS A 157      57.780  71.870 114.483  1.00  0.00           C
ATOM   2582  O   LYS A 157      56.630  72.180 114.223  1.00  0.00           O
ATOM   2583  N   ASN A 158      58.850  72.230 113.663  1.00  0.00           N
ATOM   2585  CA  ASN A 158      59.010  73.040 112.403  1.00  0.00           C
ATOM   2587  CB  ASN A 158      58.090  74.300 112.253  1.00  0.00           C
ATOM   2590  CG  ASN A 158      56.590  74.070 112.223  1.00  0.00           C
ATOM   2591  OD1 ASN A 158      56.040  73.420 111.333  1.00  0.00           O
ATOM   2592  ND2 ASN A 158      55.850  74.670 113.183  1.00  0.00           N
ATOM   2595  C   ASN A 158      60.460  73.540 111.893  1.00  0.00           C
ATOM   2596  O   ASN A 158      60.500  74.480 111.103  1.00  0.00           O
ATOM   2597  N   ILE A 159      61.670  73.010 112.273  1.00  0.00           N
ATOM   2599  CA  ILE A 159      62.960  73.190 111.533  1.00  0.00           C
ATOM   2601  CB  ILE A 159      63.940  74.280 112.073  1.00  0.00           C
ATOM   2603  CG2 ILE A 159      65.200  74.370 111.153  1.00  0.00           C
ATOM   2607  CG1 ILE A 159      63.310  75.680 112.213  1.00  0.00           C
ATOM   2610  CD  ILE A 159      64.160  76.650 113.043  1.00  0.00           C
ATOM   2614  C   ILE A 159      63.840  71.930 111.373  1.00  0.00           C
ATOM   2615  O   ILE A 159      64.450  71.750 110.323  1.00  0.00           O
ATOM   2616  N   ALA A 160      63.960  71.000 112.353  1.00  0.00           N
ATOM   2618  CA  ALA A 160      64.820  69.830 112.183  1.00  0.00           C
ATOM   2620  CB  ALA A 160      65.150  69.070 113.483  1.00  0.00           C
ATOM   2624  C   ALA A 160      64.200  68.850 111.213  1.00  0.00           C
ATOM   2625  O   ALA A 160      64.880  68.140 110.473  1.00  0.00           O
ATOM   2626  N   ASP A 161      62.850  68.920 111.083  1.00  0.00           N
ATOM   2628  CA  ASP A 161      62.170  68.710 109.833  1.00  0.00           C
ATOM   2630  CB  ASP A 161      60.630  68.420 110.003  1.00  0.00           C
ATOM   2633  CG  ASP A 161      59.820  67.260 109.393  1.00  0.00           C
ATOM   2634  OD1 ASP A 161      60.330  66.180 109.033  1.00  0.00           O
ATOM   2635  OD2 ASP A 161      58.580  67.430 109.393  1.00  0.00           O
ATOM   2636  C   ASP A 161      62.580  69.830 108.833  1.00  0.00           C
ATOM   2637  O   ASP A 161      61.870  70.820 108.613  1.00  0.00           O
ATOM   2638  N   ALA A 162      63.790  69.650 108.243  1.00  0.00           N
ATOM   2640  CA  ALA A 162      64.270  70.200 106.993  1.00  0.00           C
ATOM   2642  CB  ALA A 162      64.450  71.730 107.063  1.00  0.00           C
ATOM   2646  C   ALA A 162      65.530  69.480 106.403  1.00  0.00           C
ATOM   2647  O   ALA A 162      65.890  69.750 105.253  1.00  0.00           O
ATOM   2648  N   VAL A 163      66.140  68.470 107.073  1.00  0.00           N
ATOM   2650  CA  VAL A 163      66.910  67.300 106.563  1.00  0.00           C
ATOM   2652  CB  VAL A 163      68.110  66.910 107.443  1.00  0.00           C
ATOM   2654  CG1 VAL A 163      68.050  67.610 108.813  1.00  0.00           C
ATOM   2658  CG2 VAL A 163      68.330  65.400 107.643  1.00  0.00           C
ATOM   2662  C   VAL A 163      66.140  66.100 105.863  1.00  0.00           C
ATOM   2663  O   VAL A 163      66.170  66.100 104.653  1.00  0.00           O
ATOM   2664  N   ASN A 164      65.420  65.080 106.473  1.00  0.00           N
ATOM   2666  CA  ASN A 164      64.600  63.980 105.853  1.00  0.00           C
ATOM   2668  CB  ASN A 164      63.210  63.650 106.553  1.00  0.00           C
ATOM   2671  CG  ASN A 164      62.340  62.480 106.063  1.00  0.00           C
ATOM   2672  OD1 ASN A 164      62.700  61.330 106.273  1.00  0.00           O
ATOM   2673  ND2 ASN A 164      61.150  62.740 105.483  1.00  0.00           N
ATOM   2676  C   ASN A 164      64.330  64.030 104.353  1.00  0.00           C
ATOM   2677  O   ASN A 164      65.090  63.530 103.553  1.00  0.00           O
ATOM   2678  N   SER A 165      63.250  64.640 103.853  1.00  0.00           N
ATOM   2680  CA  SER A 165      63.050  64.650 102.403  1.00  0.00           C
ATOM   2682  CB  SER A 165      61.560  64.710 102.003  1.00  0.00           C
ATOM   2685  OG  SER A 165      60.870  63.570 102.513  1.00  0.00           O
ATOM   2687  C   SER A 165      63.900  65.670 101.633  1.00  0.00           C
ATOM   2688  O   SER A 165      63.660  65.900 100.463  1.00  0.00           O
ATOM   2689  N   VAL A 166      64.950  66.250 102.253  1.00  0.00           N
ATOM   2691  CA  VAL A 166      66.080  66.930 101.623  1.00  0.00           C
ATOM   2693  CB  VAL A 166      66.580  68.170 102.413  1.00  0.00           C
ATOM   2695  CG1 VAL A 166      68.110  68.240 102.653  1.00  0.00           C
ATOM   2699  CG2 VAL A 166      66.140  69.440 101.683  1.00  0.00           C
ATOM   2703  C   VAL A 166      67.200  65.930 101.493  1.00  0.00           C
ATOM   2704  O   VAL A 166      67.930  65.950 100.523  1.00  0.00           O
ATOM   2705  N   LEU A 167      67.280  64.980 102.443  1.00  0.00           N
ATOM   2707  CA  LEU A 167      67.910  63.690 102.373  1.00  0.00           C
ATOM   2709  CB  LEU A 167      67.820  63.020 103.783  1.00  0.00           C
ATOM   2712  CG  LEU A 167      69.040  62.270 104.343  1.00  0.00           C
ATOM   2714  CD1 LEU A 167      69.260  60.980 103.563  1.00  0.00           C
ATOM   2718  CD2 LEU A 167      70.310  63.130 104.433  1.00  0.00           C
ATOM   2722  C   LEU A 167      67.270  62.870 101.243  1.00  0.00           C
ATOM   2723  O   LEU A 167      67.980  62.280 100.443  1.00  0.00           O
ATOM   2724  N   THR A 168      65.920  62.880 101.053  1.00  0.00           N
ATOM   2726  CA  THR A 168      65.270  62.380  99.823  1.00  0.00           C
ATOM   2728  CB  THR A 168      63.730  62.380  99.793  1.00  0.00           C
ATOM   2730  OG1 THR A 168      63.190  61.680 100.903  1.00  0.00           O
ATOM   2732  CG2 THR A 168      63.210  61.650  98.553  1.00  0.00           C
ATOM   2736  C   THR A 168      65.670  63.100  98.553  1.00  0.00           C
ATOM   2737  O   THR A 168      65.980  62.450  97.563  1.00  0.00           O
ATOM   2738  N   ASP A 169      65.670  64.460  98.533  1.00  0.00           N
ATOM   2740  CA  ASP A 169      66.110  65.230  97.383  1.00  0.00           C
ATOM   2742  CB  ASP A 169      65.910  66.770  97.603  1.00  0.00           C
ATOM   2745  CG  ASP A 169      64.470  67.250  97.673  1.00  0.00           C
ATOM   2746  OD1 ASP A 169      63.500  66.510  97.393  1.00  0.00           O
ATOM   2747  OD2 ASP A 169      64.320  68.490  97.863  1.00  0.00           O
ATOM   2748  C   ASP A 169      67.590  64.970  97.033  1.00  0.00           C
ATOM   2749  O   ASP A 169      67.940  64.670  95.893  1.00  0.00           O
ATOM   2750  N   THR A 170      68.490  65.010  98.023  1.00  0.00           N
ATOM   2752  CA  THR A 170      69.890  64.680  97.823  1.00  0.00           C
ATOM   2754  CB  THR A 170      70.840  65.070  98.953  1.00  0.00           C
ATOM   2756  OG1 THR A 170      70.450  64.520 100.193  1.00  0.00           O
ATOM   2758  CG2 THR A 170      70.880  66.600  99.083  1.00  0.00           C
ATOM   2762  C   THR A 170      70.140  63.240  97.433  1.00  0.00           C
ATOM   2763  O   THR A 170      70.990  63.020  96.593  1.00  0.00           O
ATOM   2764  N   ILE A 171      69.430  62.240  97.993  1.00  0.00           N
ATOM   2766  CA  ILE A 171      69.540  60.830  97.613  1.00  0.00           C
ATOM   2768  CB  ILE A 171      69.020  59.880  98.713  1.00  0.00           C
ATOM   2770  CG2 ILE A 171      68.410  58.570  98.193  1.00  0.00           C
ATOM   2774  CG1 ILE A 171      70.100  59.510  99.773  1.00  0.00           C
ATOM   2777  CD  ILE A 171      71.060  60.620 100.183  1.00  0.00           C
ATOM   2781  C   ILE A 171      68.930  60.550  96.243  1.00  0.00           C
ATOM   2782  O   ILE A 171      69.410  59.690  95.503  1.00  0.00           O
ATOM   2783  N   ALA A 172      67.920  61.330  95.813  1.00  0.00           N
ATOM   2785  CA  ALA A 172      67.500  61.420  94.413  1.00  0.00           C
ATOM   2787  CB  ALA A 172      66.280  62.350  94.243  1.00  0.00           C
ATOM   2791  C   ALA A 172      68.630  61.880  93.503  1.00  0.00           C
ATOM   2792  O   ALA A 172      68.770  61.420  92.373  1.00  0.00           O
ATOM   2793  N   ASP A 173      69.490  62.780  94.013  1.00  0.00           N
ATOM   2795  CA  ASP A 173      70.660  63.250  93.313  1.00  0.00           C
ATOM   2797  CB  ASP A 173      70.950  64.730  93.693  1.00  0.00           C
ATOM   2800  CG  ASP A 173      69.880  65.770  93.353  1.00  0.00           C
ATOM   2801  OD1 ASP A 173      69.020  65.530  92.463  1.00  0.00           O
ATOM   2802  OD2 ASP A 173      70.040  66.900  93.883  1.00  0.00           O
ATOM   2803  C   ASP A 173      71.950  62.410  93.573  1.00  0.00           C
ATOM   2804  O   ASP A 173      72.970  62.690  92.953  1.00  0.00           O
ATOM   2805  N   MET A 174      71.940  61.340  94.443  1.00  0.00           N
ATOM   2807  CA  MET A 174      73.070  60.410  94.673  1.00  0.00           C
ATOM   2809  CB  MET A 174      73.250  59.990  96.173  1.00  0.00           C
ATOM   2812  CG  MET A 174      73.490  61.070  97.243  1.00  0.00           C
ATOM   2815  SD  MET A 174      74.870  62.200  96.953  1.00  0.00           S
ATOM   2816  CE  MET A 174      74.270  63.370  98.193  1.00  0.00           C
ATOM   2820  C   MET A 174      72.880  59.060  93.963  1.00  0.00           C
ATOM   2821  O   MET A 174      73.640  58.110  94.173  1.00  0.00           O
ATOM   2822  N   SER A 175      71.820  58.930  93.163  1.00  0.00           N
ATOM   2824  CA  SER A 175      71.350  57.670  92.593  1.00  0.00           C
ATOM   2826  CB  SER A 175      69.790  57.620  92.743  1.00  0.00           C
ATOM   2829  OG  SER A 175      69.180  56.340  92.533  1.00  0.00           O
ATOM   2831  C   SER A 175      71.840  57.510  91.113  1.00  0.00           C
ATOM   2832  OT1 SER A 175      72.780  58.220  90.673  1.00  0.00           O
ATOM   2833  OT2 SER A 175      71.260  56.660  90.383  1.00  0.00           O
ATOM   2834  NH3 POPEB 176      50.990  36.770 158.153  1.00  0.00           N
ATOM   2838  C12 POPEB 176      50.010  35.630 158.113  1.00  0.00           C
ATOM   2841  C11 POPEB 176      50.190  34.680 159.313  1.00  0.00           C
ATOM   2844  P   POPEB 176      49.580  32.160 158.833  1.00  0.00           P
ATOM   2845  O13 POPEB 176      50.870  31.800 159.433  1.00  0.00           O
ATOM   2846  O14 POPEB 176      48.400  31.290 159.063  1.00  0.00           O
ATOM   2847  O11 POPEB 176      49.760  32.400 157.283  1.00  0.00           O
ATOM   2848  O12 POPEB 176      49.210  33.630 159.273  1.00  0.00           O
ATOM   2849  C1  POPEB 176      48.650  32.870 156.513  1.00  0.00           C
ATOM   2852  C2  POPEB 176      49.080  33.230 155.063  1.00  0.00           C
ATOM   2854  O21 POPEB 176      48.100  32.840 154.083  1.00  0.00           O
ATOM   2855  C21 POPEB 176      46.820  33.130 154.253  1.00  0.00           C
ATOM   2856  O22 POPEB 176      46.330  33.770 155.163  1.00  0.00           O
ATOM   2857  C22 POPEB 176      46.020  32.520 153.113  1.00  0.00           C
ATOM   2860  C3  POPEB 176      50.450  32.580 154.693  1.00  0.00           C
ATOM   2863  O31 POPEB 176      50.950  33.080 153.433  1.00  0.00           O
ATOM   2864  C31 POPEB 176      52.140  32.570 153.093  1.00  0.00           C
ATOM   2865  O32 POPEB 176      52.800  31.820 153.783  1.00  0.00           O
ATOM   2866  C32 POPEB 176      52.520  33.140 151.723  1.00  0.00           C
ATOM   2869  C23 POPEB 176      45.040  33.520 152.473  1.00  0.00           C
ATOM   2872  C24 POPEB 176      45.720  34.650 151.693  1.00  0.00           C
ATOM   2875  C25 POPEB 176      46.530  34.160 150.483  1.00  0.00           C
ATOM   2878  C26 POPEB 176      46.190  34.890 149.173  1.00  0.00           C
ATOM   2881  C27 POPEB 176      46.800  34.200 147.953  1.00  0.00           C
ATOM   2884  C28 POPEB 176      46.620  34.900 146.603  1.00  0.00           C
ATOM   2887  C29 POPEB 176      47.390  36.190 146.523  1.00  0.00           C
ATOM   2889 0C21 POPEB 176      48.410  36.470 145.703  1.00  0.00           C
ATOM   2891 1C21 POPEB 176      49.010  35.580 144.633  1.00  0.00           C
ATOM   2894 2C21 POPEB 176      49.490  36.430 143.443  1.00  0.00           C
ATOM   2897 3C21 POPEB 176      50.090  35.600 142.303  1.00  0.00           C
ATOM   2900 4C21 POPEB 176      49.060  34.760 141.543  1.00  0.00           C
ATOM   2903 5C21 POPEB 176      49.660  34.090 140.313  1.00  0.00           C
ATOM   2906 6C21 POPEB 176      48.660  33.220 139.533  1.00  0.00           C
ATOM   2909 7C21 POPEB 176      49.290  32.710 138.233  1.00  0.00           C
ATOM   2912 8C21 POPEB 176      48.390  31.830 137.363  1.00  0.00           C
ATOM   2916  C33 POPEB 176      52.820  32.040 150.673  1.00  0.00           C
ATOM   2919  C34 POPEB 176      52.640  32.540 149.223  1.00  0.00           C
ATOM   2922  C35 POPEB 176      51.190  32.440 148.723  1.00  0.00           C
ATOM   2925  C36 POPEB 176      51.030  32.820 147.243  1.00  0.00           C
ATOM   2928  C37 POPEB 176      49.690  32.330 146.653  1.00  0.00           C
ATOM   2931  C38 POPEB 176      49.900  31.340 145.503  1.00  0.00           C
ATOM   2934  C39 POPEB 176      48.610  30.840 144.833  1.00  0.00           C
ATOM   2937 0C31 POPEB 176      48.950  30.020 143.583  1.00  0.00           C
ATOM   2940 1C31 POPEB 176      47.750  29.640 142.693  1.00  0.00           C
ATOM   2943 2C31 POPEB 176      48.240  29.040 141.363  1.00  0.00           C
ATOM   2946 3C31 POPEB 176      47.140  28.850 140.303  1.00  0.00           C
ATOM   2949 4C31 POPEB 176      46.180  27.690 140.613  1.00  0.00           C
ATOM   2952 5C31 POPEB 176      45.340  27.300 139.393  1.00  0.00           C
ATOM   2955 6C31 POPEB 176      44.360  26.170 139.673  1.00  0.00           C
ATOM   2959  NH3 POPEC 177       0.560 116.970 163.413  1.00  0.00           N
ATOM   2963  C12 POPEC 177       1.850 116.590 162.733  1.00  0.00           C
ATOM   2966  C11 POPEC 177       2.960 116.290 163.763  1.00  0.00           C
ATOM   2969  P   POPEC 177       4.640 114.750 162.473  1.00  0.00           P
ATOM   2970  O13 POPEC 177       4.710 113.700 163.493  1.00  0.00           O
ATOM   2971  O14 POPEC 177       3.700 114.440 161.363  1.00  0.00           O
ATOM   2972  O11 POPEC 177       6.070 115.090 161.883  1.00  0.00           O
ATOM   2973  O12 POPEC 177       4.230 116.140 163.123  1.00  0.00           O
ATOM   2974  C1  POPEC 177       7.130 114.130 161.883  1.00  0.00           C
ATOM   2977  C2  POPEC 177       7.370 113.550 160.463  1.00  0.00           C
ATOM   2979  O21 POPEC 177       7.920 114.560 159.603  1.00  0.00           O
ATOM   2980  C21 POPEC 177       9.210 114.780 159.793  1.00  0.00           C
ATOM   2981  O22 POPEC 177       9.940 114.130 160.513  1.00  0.00           O
ATOM   2982  C22 POPEC 177       9.640 115.940 158.923  1.00  0.00           C
ATOM   2985  C3  POPEC 177       6.070 113.050 159.803  1.00  0.00           C
ATOM   2988  O31 POPEC 177       6.330 112.450 158.513  1.00  0.00           O
ATOM   2989  C31 POPEC 177       5.880 111.230 158.323  1.00  0.00           C
ATOM   2990  O32 POPEC 177       5.180 110.600 159.113  1.00  0.00           O
ATOM   2991  C32 POPEC 177       6.260 110.790 156.913  1.00  0.00           C
ATOM   2994  C23 POPEC 177       9.100 115.850 157.483  1.00  0.00           C
ATOM   2997  C24 POPEC 177       9.100 117.230 156.843  1.00  0.00           C
ATOM   3000  C25 POPEC 177       9.030 117.200 155.323  1.00  0.00           C
ATOM   3003  C26 POPEC 177       9.150 118.620 154.783  1.00  0.00           C
ATOM   3006  C27 POPEC 177       9.400 118.660 153.283  1.00  0.00           C
ATOM   3009  C28 POPEC 177      10.000 120.010 152.873  1.00  0.00           C
ATOM   3012  C29 POPEC 177      10.250 120.080 151.393  1.00  0.00           C
ATOM   3014 0C21 POPEC 177      11.420 119.810 150.783  1.00  0.00           C
ATOM   3016 1C21 POPEC 177      12.710 119.350 151.423  1.00  0.00           C
ATOM   3019 2C21 POPEC 177      13.080 117.920 150.963  1.00  0.00           C
ATOM   3022 3C21 POPEC 177      13.370 117.790 149.463  1.00  0.00           C
ATOM   3025 4C21 POPEC 177      13.720 116.350 149.053  1.00  0.00           C
ATOM   3028 5C21 POPEC 177      14.150 116.220 147.573  1.00  0.00           C
ATOM   3031 6C21 POPEC 177      13.040 116.580 146.573  1.00  0.00           C
ATOM   3034 7C21 POPEC 177      13.550 116.600 145.133  1.00  0.00           C
ATOM   3037 8C21 POPEC 177      12.550 117.200 144.143  1.00  0.00           C
ATOM   3041  C33 POPEC 177       6.440 109.260 156.763  1.00  0.00           C
ATOM   3044  C34 POPEC 177       6.500 108.820 155.283  1.00  0.00           C
ATOM   3047  C35 POPEC 177       7.780 109.220 154.523  1.00  0.00           C
ATOM   3050  C36 POPEC 177       7.650 108.970 153.003  1.00  0.00           C
ATOM   3053  C37 POPEC 177       8.950 109.230 152.223  1.00  0.00           C
ATOM   3056  C38 POPEC 177       8.730 109.330 150.703  1.00  0.00           C
ATOM   3059  C39 POPEC 177      10.040 109.400 149.903  1.00  0.00           C
ATOM   3062 0C31 POPEC 177       9.960 110.340 148.683  1.00  0.00           C
ATOM   3065 1C31 POPEC 177      10.370 111.770 149.043  1.00  0.00           C
ATOM   3068 2C31 POPEC 177      10.100 112.810 147.933  1.00  0.00           C
ATOM   3071 3C31 POPEC 177      10.740 112.500 146.573  1.00  0.00           C
ATOM   3074 4C31 POPEC 177      12.280 112.480 146.593  1.00  0.00           C
ATOM   3077 5C31 POPEC 177      12.880 112.440 145.183  1.00  0.00           C
ATOM   3080 6C31 POPEC 177      14.410 112.390 145.173  1.00  0.00           C
ATOM   3084  NH3 POPED 178      80.820   2.850 117.013  1.00  0.00           N
ATOM   3088  C12 POPED 178      81.230   3.190 115.613  1.00  0.00           C
ATOM   3091  C11 POPED 178      80.040   3.740 114.813  1.00  0.00           C
ATOM   3094  P   POPED 178      78.050   5.370 115.143  1.00  0.00           P
ATOM   3095  O13 POPED 178      77.880   6.810 115.413  1.00  0.00           O
ATOM   3096  O14 POPED 178      77.620   4.870 113.823  1.00  0.00           O
ATOM   3097  O11 POPED 178      77.270   4.590 116.293  1.00  0.00           O
ATOM   3098  O12 POPED 178      79.550   4.940 115.423  1.00  0.00           O
ATOM   3099  C1  POPED 178      77.760   4.570 117.643  1.00  0.00           C
ATOM   3102  C2  POPED 178      76.610   4.450 118.683  1.00  0.00           C
ATOM   3104  O21 POPED 178      77.000   4.980 119.953  1.00  0.00           O
ATOM   3105  C21 POPED 178      76.980   6.290 120.093  1.00  0.00           C
ATOM   3106  O22 POPED 178      76.870   7.110 119.193  1.00  0.00           O
ATOM   3107  C22 POPED 178      76.990   6.610 121.593  1.00  0.00           C
ATOM   3110  C3  POPED 178      76.090   2.970 118.863  1.00  0.00           C
ATOM   3113  O31 POPED 178      76.440   2.420 120.143  1.00  0.00           O
ATOM   3114  C31 POPED 178      75.570   1.600 120.733  1.00  0.00           C
ATOM   3115  O32 POPED 178      74.570   1.150 120.213  1.00  0.00           O
ATOM   3116  C32 POPED 178      75.960   1.540 122.223  1.00  0.00           C
ATOM   3119  C23 POPED 178      75.650   7.210 122.083  1.00  0.00           C
ATOM   3122  C24 POPED 178      74.790   6.250 122.933  1.00  0.00           C
ATOM   3125  C25 POPED 178      75.310   6.090 124.373  1.00  0.00           C
ATOM   3128  C26 POPED 178      74.280   5.460 125.333  1.00  0.00           C
ATOM   3131  C27 POPED 178      74.800   5.370 126.773  1.00  0.00           C
ATOM   3134  C28 POPED 178      74.060   6.260 127.793  1.00  0.00           C
ATOM   3137  C29 POPED 178      72.700   5.760 128.223  1.00  0.00           C
ATOM   3139 0C21 POPED 178      72.470   4.690 129.013  1.00  0.00           C
ATOM   3141 1C21 POPED 178      73.510   3.770 129.593  1.00  0.00           C
ATOM   3144 2C21 POPED 178      73.270   3.360 131.053  1.00  0.00           C
ATOM   3147 3C21 POPED 178      73.530   4.490 132.073  1.00  0.00           C
ATOM   3150 4C21 POPED 178      73.420   4.000 133.533  1.00  0.00           C
ATOM   3153 5C21 POPED 178      74.080   4.970 134.523  1.00  0.00           C
ATOM   3156 6C21 POPED 178      74.240   4.380 135.943  1.00  0.00           C
ATOM   3159 7C21 POPED 178      74.910   5.380 136.903  1.00  0.00           C
ATOM   3162 8C21 POPED 178      75.130   4.870 138.333  1.00  0.00           C
ATOM   3166  C33 POPED 178      76.520   0.190 122.733  1.00  0.00           C
ATOM   3169  C34 POPED 178      76.980   0.230 124.203  1.00  0.00           C
ATOM   3172  C35 POPED 178      78.230   1.090 124.483  1.00  0.00           C
ATOM   3175  C36 POPED 178      78.580   1.120 125.983  1.00  0.00           C
ATOM   3178  C37 POPED 178      79.470   2.310 126.413  1.00  0.00           C
ATOM   3181  C38 POPED 178      79.540   2.500 127.943  1.00  0.00           C
ATOM   3184  C39 POPED 178      80.310   1.400 128.683  1.00  0.00           C
ATOM   3187 0C31 POPED 178      80.110   1.440 130.203  1.00  0.00           C
ATOM   3190 1C31 POPED 178      80.950   0.400 130.963  1.00  0.00           C
ATOM   3193 2C31 POPED 178      80.460   0.140 132.393  1.00  0.00           C
ATOM   3196 3C31 POPED 178      80.770   1.270 133.383  1.00  0.00           C
ATOM   3199 4C31 POPED 178      80.190   0.990 134.783  1.00  0.00           C
ATOM   3202 5C31 POPED 178      80.440   2.140 135.773  1.00  0.00           C
ATOM   3205 6C31 POPED 178      79.800   1.900 137.143  1.00  0.00           C
ATOM   3209  NH3 POPEE 179     107.230  11.300 160.993  1.00  0.00           N
ATOM   3213  C12 POPEE 179     107.950  10.480 159.953  1.00  0.00           C
ATOM   3216  C11 POPEE 179     108.530  11.340 158.803  1.00  0.00           C
ATOM   3219  P   POPEE 179     110.720  12.310 159.943  1.00  0.00           P
ATOM   3220  O13 POPEE 179     110.640  13.130 161.173  1.00  0.00           O
ATOM   3221  O14 POPEE 179     111.060  10.880 160.103  1.00  0.00           O
ATOM   3222  O11 POPEE 179     111.650  12.990 158.873  1.00  0.00           O
ATOM   3223  O12 POPEE 179     109.300  12.460 159.253  1.00  0.00           O
ATOM   3224  C1  POPEE 179     112.550  12.260 158.033  1.00  0.00           C
ATOM   3227  C2  POPEE 179     112.110  12.360 156.563  1.00  0.00           C
ATOM   3229  O21 POPEE 179     113.000  11.610 155.723  1.00  0.00           O
ATOM   3230  C21 POPEE 179     114.200  12.090 155.433  1.00  0.00           C
ATOM   3231  O22 POPEE 179     114.720  13.080 155.903  1.00  0.00           O
ATOM   3232  C22 POPEE 179     114.850  11.190 154.373  1.00  0.00           C
ATOM   3235  C3  POPEE 179     111.860  13.820 156.073  1.00  0.00           C
ATOM   3238  O31 POPEE 179     111.470  13.810 154.683  1.00  0.00           O
ATOM   3239  C31 POPEE 179     112.000  14.760 153.903  1.00  0.00           C
ATOM   3240  O32 POPEE 179     112.690  15.670 154.293  1.00  0.00           O
ATOM   3241  C32 POPEE 179     111.530  14.530 152.463  1.00  0.00           C
ATOM   3244  C23 POPEE 179     115.640  12.010 153.333  1.00  0.00           C
ATOM   3247  C24 POPEE 179     116.010  11.180 152.093  1.00  0.00           C
ATOM   3250  C25 POPEE 179     116.660  12.030 150.983  1.00  0.00           C
ATOM   3253  C26 POPEE 179     116.620  11.340 149.613  1.00  0.00           C
ATOM   3256  C27 POPEE 179     117.380  12.120 148.533  1.00  0.00           C
ATOM   3259  C28 POPEE 179     116.840  11.880 147.113  1.00  0.00           C
ATOM   3262  C29 POPEE 179     115.570  12.660 146.853  1.00  0.00           C
ATOM   3264 0C21 POPEE 179     115.080  12.990 145.643  1.00  0.00           C
ATOM   3266 1C21 POPEE 179     115.670  12.600 144.313  1.00  0.00           C
ATOM   3269 2C21 POPEE 179     116.380  13.750 143.583  1.00  0.00           C
ATOM   3272 3C21 POPEE 179     117.030  13.240 142.283  1.00  0.00           C
ATOM   3275 4C21 POPEE 179     117.740  14.310 141.433  1.00  0.00           C
ATOM   3278 5C21 POPEE 179     118.260  13.690 140.133  1.00  0.00           C
ATOM   3281 6C21 POPEE 179     118.770  14.650 139.053  1.00  0.00           C
ATOM   3284 7C21 POPEE 179     119.190  13.870 137.793  1.00  0.00           C
ATOM   3287 8C21 POPEE 179     119.500  14.750 136.573  1.00  0.00           C
ATOM   3291  C33 POPEE 179     112.670  14.640 151.423  1.00  0.00           C
ATOM   3294  C34 POPEE 179     112.460  15.800 150.443  1.00  0.00           C
ATOM   3297  C35 POPEE 179     112.780  17.180 151.033  1.00  0.00           C
ATOM   3300  C36 POPEE 179     112.430  18.320 150.063  1.00  0.00           C
ATOM   3303  C37 POPEE 179     113.050  19.670 150.473  1.00  0.00           C
ATOM   3306  C38 POPEE 179     112.410  20.850 149.733  1.00  0.00           C
ATOM   3309  C39 POPEE 179     112.980  22.230 150.133  1.00  0.00           C
ATOM   3312 0C31 POPEE 179     112.720  22.610 151.603  1.00  0.00           C
ATOM   3315 1C31 POPEE 179     112.980  24.090 151.873  1.00  0.00           C
ATOM   3318 2C31 POPEE 179     112.970  24.450 153.373  1.00  0.00           C
ATOM   3321 3C31 POPEE 179     114.260  24.000 154.083  1.00  0.00           C
ATOM   3324 4C31 POPEE 179     114.320  24.440 155.553  1.00  0.00           C
ATOM   3327 5C31 POPEE 179     115.700  24.980 155.933  1.00  0.00           C
ATOM   3330 6C31 POPEE 179     115.870  25.280 157.423  1.00  0.00           C
ATOM   3334  NH3 POPEF 180      45.880 109.660 160.903  1.00  0.00           N
ATOM   3338  C12 POPEF 180      47.060 109.130 160.133  1.00  0.00           C
ATOM   3341  C11 POPEF 180      48.330 108.950 160.983  1.00  0.00           C
ATOM   3344  P   POPEF 180      49.850 107.030 160.033  1.00  0.00           P
ATOM   3345  O13 POPEF 180      50.980 106.810 160.953  1.00  0.00           O
ATOM   3346  O14 POPEF 180      48.650 106.190 160.233  1.00  0.00           O
ATOM   3347  O11 POPEF 180      50.300 106.860 158.533  1.00  0.00           O
ATOM   3348  O12 POPEF 180      49.410 108.540 160.153  1.00  0.00           O
ATOM   3349  C1  POPEF 180      49.590 107.470 157.443  1.00  0.00           C
ATOM   3352  C2  POPEF 180      49.380 106.440 156.303  1.00  0.00           C
ATOM   3354  O21 POPEF 180      48.490 106.910 155.283  1.00  0.00           O
ATOM   3355  C21 POPEF 180      49.030 107.730 154.393  1.00  0.00           C
ATOM   3356  O22 POPEF 180      50.020 108.410 154.583  1.00  0.00           O
ATOM   3357  C22 POPEF 180      48.250 107.620 153.073  1.00  0.00           C
ATOM   3360  C3  POPEF 180      48.770 105.120 156.853  1.00  0.00           C
ATOM   3363  O31 POPEF 180      48.710 104.080 155.843  1.00  0.00           O
ATOM   3364  C31 POPEF 180      47.500 103.830 155.323  1.00  0.00           C
ATOM   3365  O32 POPEF 180      46.460 104.370 155.643  1.00  0.00           O
ATOM   3366  C32 POPEF 180      47.640 102.700 154.303  1.00  0.00           C
ATOM   3369  C23 POPEF 180      47.680 108.970 152.583  1.00  0.00           C
ATOM   3372  C24 POPEF 180      46.880 108.790 151.283  1.00  0.00           C
ATOM   3375  C25 POPEF 180      46.350 110.100 150.703  1.00  0.00           C
ATOM   3378  C26 POPEF 180      45.470 109.870 149.463  1.00  0.00           C
ATOM   3381  C27 POPEF 180      45.120 111.180 148.733  1.00  0.00           C
ATOM   3384  C28 POPEF 180      44.160 110.980 147.553  1.00  0.00           C
ATOM   3387  C29 POPEF 180      43.920 112.300 146.863  1.00  0.00           C
ATOM   3389 0C21 POPEF 180      43.070 112.530 145.853  1.00  0.00           C
ATOM   3391 1C21 POPEF 180      42.210 111.520 145.123  1.00  0.00           C
ATOM   3394 2C21 POPEF 180      41.970 112.020 143.683  1.00  0.00           C
ATOM   3397 3C21 POPEF 180      40.900 111.230 142.913  1.00  0.00           C
ATOM   3400 4C21 POPEF 180      39.850 112.160 142.263  1.00  0.00           C
ATOM   3403 5C21 POPEF 180      40.440 113.150 141.243  1.00  0.00           C
ATOM   3406 6C21 POPEF 180      39.580 114.410 141.043  1.00  0.00           C
ATOM   3409 7C21 POPEF 180      40.220 115.410 140.073  1.00  0.00           C
ATOM   3412 8C21 POPEF 180      39.460 116.730 139.983  1.00  0.00           C
ATOM   3416  C33 POPEF 180      47.310 103.180 152.873  1.00  0.00           C
ATOM   3419  C34 POPEF 180      47.730 102.160 151.803  1.00  0.00           C
ATOM   3422  C35 POPEF 180      47.520 102.720 150.393  1.00  0.00           C
ATOM   3425  C36 POPEF 180      47.810 101.720 149.263  1.00  0.00           C
ATOM   3428  C37 POPEF 180      47.640 102.390 147.893  1.00  0.00           C
ATOM   3431  C38 POPEF 180      48.090 101.540 146.703  1.00  0.00           C
ATOM   3434  C39 POPEF 180      47.050 100.500 146.273  1.00  0.00           C
ATOM   3437 0C31 POPEF 180      47.280 100.100 144.813  1.00  0.00           C
ATOM   3440 1C31 POPEF 180      46.420  98.920 144.343  1.00  0.00           C
ATOM   3443 2C31 POPEF 180      46.420  98.770 142.813  1.00  0.00           C
ATOM   3446 3C31 POPEF 180      47.820  98.880 142.183  1.00  0.00           C
ATOM   3449 4C31 POPEF 180      47.780  98.630 140.683  1.00  0.00           C
ATOM   3452 5C31 POPEF 180      49.080  98.980 139.943  1.00  0.00           C
ATOM   3455 6C31 POPEF 180      49.040  98.510 138.483  1.00  0.00           C
ATOM   3459  NH3 POPEG 181      23.670   6.570 156.813  1.00  0.00           N
ATOM   3463  C12 POPEG 181      24.480   5.620 157.663  1.00  0.00           C
ATOM   3466  C11 POPEG 181      25.980   5.610 157.293  1.00  0.00           C
ATOM   3469  P   POPEG 181      26.620   3.080 157.133  1.00  0.00           P
ATOM   3470  O13 POPEG 181      27.970   2.740 156.623  1.00  0.00           O
ATOM   3471  O14 POPEG 181      26.060   2.060 158.053  1.00  0.00           O
ATOM   3472  O11 POPEG 181      25.630   3.320 155.933  1.00  0.00           O
ATOM   3473  O12 POPEG 181      26.660   4.480 157.863  1.00  0.00           O
ATOM   3474  C1  POPEG 181      26.020   3.060 154.583  1.00  0.00           C
ATOM   3477  C2  POPEG 181      24.940   3.570 153.593  1.00  0.00           C
ATOM   3479  O21 POPEG 181      25.190   4.960 153.233  1.00  0.00           O
ATOM   3480  C21 POPEG 181      25.660   5.110 152.003  1.00  0.00           C
ATOM   3481  O22 POPEG 181      26.060   4.220 151.273  1.00  0.00           O
ATOM   3482  C22 POPEG 181      25.500   6.560 151.553  1.00  0.00           C
ATOM   3485  C3  POPEG 181      23.490   3.420 154.123  1.00  0.00           C
ATOM   3488  O31 POPEG 181      22.560   3.940 153.143  1.00  0.00           O
ATOM   3489  C31 POPEG 181      22.250   5.220 153.273  1.00  0.00           C
ATOM   3490  O32 POPEG 181      22.470   5.900 154.273  1.00  0.00           O
ATOM   3491  C32 POPEG 181      21.800   5.780 151.913  1.00  0.00           C
ATOM   3494  C23 POPEG 181      25.930   6.740 150.083  1.00  0.00           C
ATOM   3497  C24 POPEG 181      25.220   7.910 149.393  1.00  0.00           C
ATOM   3500  C25 POPEG 181      25.600   8.050 147.913  1.00  0.00           C
ATOM   3503  C26 POPEG 181      26.960   8.730 147.723  1.00  0.00           C
ATOM   3506  C27 POPEG 181      27.370   8.870 146.253  1.00  0.00           C
ATOM   3509  C28 POPEG 181      28.720   9.580 146.113  1.00  0.00           C
ATOM   3512  C29 POPEG 181      29.040   9.960 144.693  1.00  0.00           C
ATOM   3514 0C21 POPEG 181      28.650  11.100 144.083  1.00  0.00           C
ATOM   3516 1C21 POPEG 181      27.760  12.170 144.673  1.00  0.00           C
ATOM   3519 2C21 POPEG 181      26.790  12.680 143.593  1.00  0.00           C
ATOM   3522 3C21 POPEG 181      25.780  13.740 144.083  1.00  0.00           C
ATOM   3525 4C21 POPEG 181      25.080  14.400 142.883  1.00  0.00           C
ATOM   3528 5C21 POPEG 181      23.990  15.410 143.273  1.00  0.00           C
ATOM   3531 6C21 POPEG 181      22.610  14.770 143.493  1.00  0.00           C
ATOM   3534 7C21 POPEG 181      21.500  15.810 143.633  1.00  0.00           C
ATOM   3537 8C21 POPEG 181      20.100  15.200 143.763  1.00  0.00           C
ATOM   3541  C33 POPEG 181      20.490   5.220 151.303  1.00  0.00           C
ATOM   3544  C34 POPEG 181      19.960   6.180 150.223  1.00  0.00           C
ATOM   3547  C35 POPEG 181      18.750   5.680 149.423  1.00  0.00           C
ATOM   3550  C36 POPEG 181      19.090   4.710 148.283  1.00  0.00           C
ATOM   3553  C37 POPEG 181      17.850   4.350 147.453  1.00  0.00           C
ATOM   3556  C38 POPEG 181      18.150   3.380 146.303  1.00  0.00           C
ATOM   3559  C39 POPEG 181      16.920   3.130 145.413  1.00  0.00           C
ATOM   3562 0C31 POPEG 181      16.640   4.270 144.423  1.00  0.00           C
ATOM   3565 1C31 POPEG 181      15.140   4.450 144.143  1.00  0.00           C
ATOM   3568 2C31 POPEG 181      14.800   5.530 143.113  1.00  0.00           C
ATOM   3571 3C31 POPEG 181      15.160   5.170 141.663  1.00  0.00           C
ATOM   3574 4C31 POPEG 181      14.470   3.890 141.183  1.00  0.00           C
ATOM   3577 5C31 POPEG 181      14.320   3.850 139.663  1.00  0.00           C
ATOM   3580 6C31 POPEG 181      13.610   2.590 139.153  1.00  0.00           C
ATOM   3584  NH3 POPEH 182      40.260  95.340 119.003  1.00  0.00           N
ATOM   3588  C12 POPEH 182      40.400  93.970 118.423  1.00  0.00           C
ATOM   3591  C11 POPEH 182      39.270  93.040 118.893  1.00  0.00           C
ATOM   3594  P   POPEH 182      38.080  92.150 121.033  1.00  0.00           P
ATOM   3595  O13 POPEH 182      36.910  93.040 121.223  1.00  0.00           O
ATOM   3596  O14 POPEH 182      37.860  90.850 120.383  1.00  0.00           O
ATOM   3597  O11 POPEH 182      38.650  91.830 122.463  1.00  0.00           O
ATOM   3598  O12 POPEH 182      39.270  92.930 120.323  1.00  0.00           O
ATOM   3599  C1  POPEH 182      40.050  91.640 122.623  1.00  0.00           C
ATOM   3602  C2  POPEH 182      40.320  90.720 123.843  1.00  0.00           C
ATOM   3604  O21 POPEH 182      41.560  91.080 124.473  1.00  0.00           O
ATOM   3605  C21 POPEH 182      41.570  92.290 125.033  1.00  0.00           C
ATOM   3606  O22 POPEH 182      40.570  92.920 125.333  1.00  0.00           O
ATOM   3607  C22 POPEH 182      43.010  92.790 125.133  1.00  0.00           C
ATOM   3610  C3  POPEH 182      40.380  89.230 123.403  1.00  0.00           C
ATOM   3613  O31 POPEH 182      39.720  88.350 124.333  1.00  0.00           O
ATOM   3614  C31 POPEH 182      40.270  87.940 125.503  1.00  0.00           C
ATOM   3615  O32 POPEH 182      39.610  87.400 126.373  1.00  0.00           O
ATOM   3616  C32 POPEH 182      41.800  88.080 125.593  1.00  0.00           C
ATOM   3619  C23 POPEH 182      43.240  93.800 126.273  1.00  0.00           C
ATOM   3622  C24 POPEH 182      44.180  93.240 127.343  1.00  0.00           C
ATOM   3625  C25 POPEH 182      44.290  94.160 128.563  1.00  0.00           C
ATOM   3628  C26 POPEH 182      45.200  93.590 129.663  1.00  0.00           C
ATOM   3631  C27 POPEH 182      44.990  94.260 131.023  1.00  0.00           C
ATOM   3634  C28 POPEH 182      46.250  94.240 131.903  1.00  0.00           C
ATOM   3637  C29 POPEH 182      46.780  92.860 132.213  1.00  0.00           C
ATOM   3639 0C21 POPEH 182      47.650  92.580 133.193  1.00  0.00           C
ATOM   3641 1C21 POPEH 182      48.220  93.580 134.173  1.00  0.00           C
ATOM   3644 2C21 POPEH 182      48.020  93.080 135.613  1.00  0.00           C
ATOM   3647 3C21 POPEH 182      48.540  94.070 136.673  1.00  0.00           C
ATOM   3650 4C21 POPEH 182      48.350  93.510 138.083  1.00  0.00           C
ATOM   3653 5C21 POPEH 182      48.570  94.550 139.193  1.00  0.00           C
ATOM   3656 6C21 POPEH 182      48.370  93.960 140.593  1.00  0.00           C
ATOM   3659 7C21 POPEH 182      47.790  94.970 141.593  1.00  0.00           C
ATOM   3662 8C21 POPEH 182      47.260  94.330 142.883  1.00  0.00           C
ATOM   3666  C33 POPEH 182      42.360  87.870 127.033  1.00  0.00           C
ATOM   3669  C34 POPEH 182      42.770  89.190 127.703  1.00  0.00           C
ATOM   3672  C35 POPEH 182      43.400  88.980 129.093  1.00  0.00           C
ATOM   3675  C36 POPEH 182      42.380  88.720 130.213  1.00  0.00           C
ATOM   3678  C37 POPEH 182      43.060  88.410 131.543  1.00  0.00           C
ATOM   3681  C38 POPEH 182      42.090  88.280 132.733  1.00  0.00           C
ATOM   3684  C39 POPEH 182      41.840  89.590 133.493  1.00  0.00           C
ATOM   3687 0C31 POPEH 182      43.110  90.120 134.173  1.00  0.00           C
ATOM   3690 1C31 POPEH 182      42.870  91.310 135.103  1.00  0.00           C
ATOM   3693 2C31 POPEH 182      44.170  91.700 135.823  1.00  0.00           C
ATOM   3696 3C31 POPEH 182      44.040  92.970 136.673  1.00  0.00           C
ATOM   3699 4C31 POPEH 182      44.230  94.250 135.863  1.00  0.00           C
ATOM   3702 5C31 POPEH 182      44.020  95.520 136.693  1.00  0.00           C
ATOM   3705 6C31 POPEH 182      44.690  96.740 136.063  1.00  0.00           C
ATOM   3709  NH3 POPEI 183      55.770  57.230 159.443  1.00  0.00           N
ATOM   3713  C12 POPEI 183      56.280  58.540 159.963  1.00  0.00           C
ATOM   3716  C11 POPEI 183      57.590  58.910 159.253  1.00  0.00           C
ATOM   3719  P   POPEI 183      59.330  60.310 160.633  1.00  0.00           P
ATOM   3720  O13 POPEI 183      59.890  61.670 160.463  1.00  0.00           O
ATOM   3721  O14 POPEI 183      58.990  59.980 162.023  1.00  0.00           O
ATOM   3722  O11 POPEI 183      60.290  59.240 160.023  1.00  0.00           O
ATOM   3723  O12 POPEI 183      58.070  60.180 159.693  1.00  0.00           O
ATOM   3724  C1  POPEI 183      61.610  59.550 159.593  1.00  0.00           C
ATOM   3727  C2  POPEI 183      61.710  60.520 158.373  1.00  0.00           C
ATOM   3729  O21 POPEI 183      60.750  60.170 157.353  1.00  0.00           O
ATOM   3730  C21 POPEI 183      60.350  61.190 156.563  1.00  0.00           C
ATOM   3731  O22 POPEI 183      60.760  62.330 156.633  1.00  0.00           O
ATOM   3732  C22 POPEI 183      59.380  60.670 155.493  1.00  0.00           C
ATOM   3735  C3  POPEI 183      63.200  60.480 157.883  1.00  0.00           C
ATOM   3738  O31 POPEI 183      63.480  61.390 156.803  1.00  0.00           O
ATOM   3739  C31 POPEI 183      63.620  62.660 157.153  1.00  0.00           C
ATOM   3740  O32 POPEI 183      63.550  63.100 158.293  1.00  0.00           O
ATOM   3741  C32 POPEI 183      63.830  63.470 155.873  1.00  0.00           C
ATOM   3744  C23 POPEI 183      58.110  61.530 155.263  1.00  0.00           C
ATOM   3747  C24 POPEI 183      57.370  61.060 154.003  1.00  0.00           C
ATOM   3750  C25 POPEI 183      56.160  61.910 153.563  1.00  0.00           C
ATOM   3753  C26 POPEI 183      54.800  61.180 153.643  1.00  0.00           C
ATOM   3756  C27 POPEI 183      53.880  61.470 152.443  1.00  0.00           C
ATOM   3759  C28 POPEI 183      52.500  60.790 152.593  1.00  0.00           C
ATOM   3762  C29 POPEI 183      51.490  60.830 151.463  1.00  0.00           C
ATOM   3764 0C21 POPEI 183      51.510  61.390 150.233  1.00  0.00           C
ATOM   3766 1C21 POPEI 183      52.560  62.200 149.513  1.00  0.00           C
ATOM   3769 2C21 POPEI 183      53.220  61.440 148.353  1.00  0.00           C
ATOM   3772 3C21 POPEI 183      52.220  60.930 147.293  1.00  0.00           C
ATOM   3775 4C21 POPEI 183      52.920  60.380 146.033  1.00  0.00           C
ATOM   3778 5C21 POPEI 183      51.980  59.660 145.053  1.00  0.00           C
ATOM   3781 6C21 POPEI 183      51.250  58.450 145.663  1.00  0.00           C
ATOM   3784 7C21 POPEI 183      50.550  57.590 144.603  1.00  0.00           C
ATOM   3787 8C21 POPEI 183      49.710  56.460 145.213  1.00  0.00           C
ATOM   3791  C33 POPEI 183      64.530  64.830 156.073  1.00  0.00           C
ATOM   3794  C34 POPEI 183      65.270  65.300 154.803  1.00  0.00           C
ATOM   3797  C35 POPEI 183      64.880  66.730 154.383  1.00  0.00           C
ATOM   3800  C36 POPEI 183      63.580  66.810 153.583  1.00  0.00           C
ATOM   3803  C37 POPEI 183      63.030  68.250 153.553  1.00  0.00           C
ATOM   3806  C38 POPEI 183      61.860  68.470 152.583  1.00  0.00           C
ATOM   3809  C39 POPEI 183      62.260  68.240 151.123  1.00  0.00           C
ATOM   3812 0C31 POPEI 183      61.210  68.710 150.113  1.00  0.00           C
ATOM   3815 1C31 POPEI 183      61.740  68.650 148.673  1.00  0.00           C
ATOM   3818 2C31 POPEI 183      60.760  69.210 147.633  1.00  0.00           C
ATOM   3821 3C31 POPEI 183      60.850  70.730 147.423  1.00  0.00           C
ATOM   3824 4C31 POPEI 183      62.120  71.150 146.653  1.00  0.00           C
ATOM   3827 5C31 POPEI 183      62.140  72.650 146.323  1.00  0.00           C
ATOM   3830 6C31 POPEI 183      63.360  73.070 145.503  1.00  0.00           C
ATOM   3834  NH3 POPEJ 184      14.070  93.900 164.093  1.00  0.00           N
ATOM   3838  C12 POPEJ 184      13.460  92.580 164.503  1.00  0.00           C
ATOM   3841  C11 POPEJ 184      14.520  91.680 165.153  1.00  0.00           C
ATOM   3844  P   POPEJ 184      14.280  89.130 164.613  1.00  0.00           P
ATOM   3845  O13 POPEJ 184      15.700  88.720 164.793  1.00  0.00           O
ATOM   3846  O14 POPEJ 184      13.230  88.120 164.893  1.00  0.00           O
ATOM   3847  O11 POPEJ 184      14.070  89.720 163.173  1.00  0.00           O
ATOM   3848  O12 POPEJ 184      13.990  90.400 165.513  1.00  0.00           O
ATOM   3849  C1  POPEJ 184      15.100  90.150 162.273  1.00  0.00           C
ATOM   3852  C2  POPEJ 184      15.100  89.290 160.983  1.00  0.00           C
ATOM   3854  O21 POPEJ 184      15.740  89.950 159.873  1.00  0.00           O
ATOM   3855  C21 POPEJ 184      17.070  90.020 159.903  1.00  0.00           C
ATOM   3856  O22 POPEJ 184      17.790  89.600 160.793  1.00  0.00           O
ATOM   3857  C22 POPEJ 184      17.540  90.610 158.553  1.00  0.00           C
ATOM   3860  C3  POPEJ 184      13.630  88.970 160.553  1.00  0.00           C
ATOM   3863  O31 POPEJ 184      12.730  90.070 160.723  1.00  0.00           O
ATOM   3864  C31 POPEJ 184      12.680  91.190 160.013  1.00  0.00           C
ATOM   3865  O32 POPEJ 184      12.280  92.250 160.453  1.00  0.00           O
ATOM   3866  C32 POPEJ 184      13.090  91.070 158.533  1.00  0.00           C
ATOM   3869  C23 POPEJ 184      18.250  92.000 158.523  1.00  0.00           C
ATOM   3872  C24 POPEJ 184      19.780  91.920 158.473  1.00  0.00           C
ATOM   3875  C25 POPEJ 184      20.400  93.220 157.943  1.00  0.00           C
ATOM   3878  C26 POPEJ 184      21.900  93.090 157.643  1.00  0.00           C
ATOM   3881  C27 POPEJ 184      22.460  94.290 156.853  1.00  0.00           C
ATOM   3884  C28 POPEJ 184      23.960  94.180 156.493  1.00  0.00           C
ATOM   3887  C29 POPEJ 184      24.240  93.120 155.443  1.00  0.00           C
ATOM   3889 0C21 POPEJ 184      24.140  93.280 154.103  1.00  0.00           C
ATOM   3891 1C21 POPEJ 184      23.710  94.540 153.403  1.00  0.00           C
ATOM   3894 2C21 POPEJ 184      24.260  94.710 151.973  1.00  0.00           C
ATOM   3897 3C21 POPEJ 184      23.670  93.710 150.963  1.00  0.00           C
ATOM   3900 4C21 POPEJ 184      23.860  94.150 149.503  1.00  0.00           C
ATOM   3903 5C21 POPEJ 184      23.100  93.250 148.513  1.00  0.00           C
ATOM   3906 6C21 POPEJ 184      23.210  93.710 147.053  1.00  0.00           C
ATOM   3909 7C21 POPEJ 184      22.360  92.850 146.103  1.00  0.00           C
ATOM   3912 8C21 POPEJ 184      22.490  93.260 144.633  1.00  0.00           C
ATOM   3916  C33 POPEJ 184      13.930  92.300 158.103  1.00  0.00           C
ATOM   3919  C34 POPEJ 184      14.070  92.470 156.573  1.00  0.00           C
ATOM   3922  C35 POPEJ 184      14.590  91.220 155.863  1.00  0.00           C
ATOM   3925  C36 POPEJ 184      15.510  91.530 154.673  1.00  0.00           C
ATOM   3928  C37 POPEJ 184      16.110  90.270 154.043  1.00  0.00           C
ATOM   3931  C38 POPEJ 184      16.910  90.580 152.773  1.00  0.00           C
ATOM   3934  C39 POPEJ 184      17.320  89.330 151.993  1.00  0.00           C
ATOM   3937 0C31 POPEJ 184      17.910  89.700 150.623  1.00  0.00           C
ATOM   3940 1C31 POPEJ 184      18.170  88.480 149.723  1.00  0.00           C
ATOM   3943 2C31 POPEJ 184      18.630  88.860 148.303  1.00  0.00           C
ATOM   3946 3C31 POPEJ 184      17.570  89.650 147.503  1.00  0.00           C
ATOM   3949 4C31 POPEJ 184      17.960  89.870 146.043  1.00  0.00           C
ATOM   3952 5C31 POPEJ 184      16.910  90.670 145.263  1.00  0.00           C
ATOM   3955 6C31 POPEJ 184      17.300  90.920 143.793  1.00  0.00           C
ATOM   3959  NH3 POPEK 185      97.530   4.840 118.873  1.00  0.00           N
ATOM   3963  C12 POPEK 185      97.100   6.160 118.283  1.00  0.00           C
ATOM   3966  C11 POPEK 185      97.060   7.310 119.313  1.00  0.00           C
ATOM   3969  P   POPEK 185      99.270   7.160 120.683  1.00  0.00           P
ATOM   3970  O13 POPEK 185      99.680   5.870 120.093  1.00  0.00           O
ATOM   3971  O14 POPEK 185     100.340   8.120 121.043  1.00  0.00           O
ATOM   3972  O11 POPEK 185      98.290   6.870 121.883  1.00  0.00           O
ATOM   3973  O12 POPEK 185      98.350   7.840 119.603  1.00  0.00           O
ATOM   3974  C1  POPEK 185      98.620   7.170 123.243  1.00  0.00           C
ATOM   3977  C2  POPEK 185      98.800   5.870 124.073  1.00  0.00           C
ATOM   3979  O21 POPEK 185      98.530   6.090 125.473  1.00  0.00           O
ATOM   3980  C21 POPEK 185      99.340   6.930 126.123  1.00  0.00           C
ATOM   3981  O22 POPEK 185     100.270   7.540 125.653  1.00  0.00           O
ATOM   3982  C22 POPEK 185      98.900   7.040 127.583  1.00  0.00           C
ATOM   3985  C3  POPEK 185     100.150   5.150 123.783  1.00  0.00           C
ATOM   3988  O31 POPEK 185     100.200   3.770 124.223  1.00  0.00           O
ATOM   3989  C31 POPEK 185     100.700   3.580 125.433  1.00  0.00           C
ATOM   3990  O32 POPEK 185     100.970   4.450 126.243  1.00  0.00           O
ATOM   3991  C32 POPEK 185     100.960   2.100 125.673  1.00  0.00           C
ATOM   3994  C23 POPEK 185      99.930   6.340 128.503  1.00  0.00           C
ATOM   3997  C24 POPEK 185      99.890   6.840 129.953  1.00  0.00           C
ATOM   4000  C25 POPEK 185     100.790   5.990 130.863  1.00  0.00           C
ATOM   4003  C26 POPEK 185     101.100   6.680 132.203  1.00  0.00           C
ATOM   4006  C27 POPEK 185     102.510   7.290 132.223  1.00  0.00           C
ATOM   4009  C28 POPEK 185     102.760   8.250 133.393  1.00  0.00           C
ATOM   4012  C29 POPEK 185     102.610   7.630 134.763  1.00  0.00           C
ATOM   4014 0C21 POPEK 185     102.620   8.330 135.913  1.00  0.00           C
ATOM   4016 1C21 POPEK 185     102.770   9.830 135.973  1.00  0.00           C
ATOM   4019 2C21 POPEK 185     102.250  10.500 137.253  1.00  0.00           C
ATOM   4022 3C21 POPEK 185     102.440  12.020 137.193  1.00  0.00           C
ATOM   4025 4C21 POPEK 185     101.890  12.770 138.403  1.00  0.00           C
ATOM   4028 5C21 POPEK 185     102.160  14.280 138.313  1.00  0.00           C
ATOM   4031 6C21 POPEK 185     101.540  15.070 139.463  1.00  0.00           C
ATOM   4034 7C21 POPEK 185     101.920  16.550 139.443  1.00  0.00           C
ATOM   4037 8C21 POPEK 185     101.310  17.350 140.593  1.00  0.00           C
ATOM   4041  C33 POPEK 185     100.290   1.580 126.953  1.00  0.00           C
ATOM   4044  C34 POPEK 185      98.760   1.450 126.833  1.00  0.00           C
ATOM   4047  C35 POPEK 185      98.070   1.040 128.133  1.00  0.00           C
ATOM   4050  C36 POPEK 185      98.700  -0.210 128.773  1.00  0.00           C
ATOM   4053  C37 POPEK 185      97.860  -0.790 129.913  1.00  0.00           C
ATOM   4056  C38 POPEK 185      98.420  -2.120 130.423  1.00  0.00           C
ATOM   4059  C39 POPEK 185      97.470  -2.870 131.373  1.00  0.00           C
ATOM   4062 0C31 POPEK 185      97.300  -2.170 132.723  1.00  0.00           C
ATOM   4065 1C31 POPEK 185      96.600  -3.070 133.753  1.00  0.00           C
ATOM   4068 2C31 POPEK 185      96.500  -2.380 135.123  1.00  0.00           C
ATOM   4071 3C31 POPEK 185      96.050  -3.310 136.253  1.00  0.00           C
ATOM   4074 4C31 POPEK 185      94.660  -3.940 136.053  1.00  0.00           C
ATOM   4077 5C31 POPEK 185      94.250  -4.850 137.213  1.00  0.00           C
ATOM   4080 6C31 POPEK 185      92.890  -5.520 137.013  1.00  0.00           C
ATOM   4084  NH3 POPEL 186      64.560 120.890 114.343  1.00  0.00           N
ATOM   4088  C12 POPEL 186      64.370 120.320 112.983  1.00  0.00           C
ATOM   4091  C11 POPEL 186      65.140 121.180 111.983  1.00  0.00           C
ATOM   4094  P   POPEL 186      65.410 123.790 112.153  1.00  0.00           P
ATOM   4095  O13 POPEL 186      66.820 123.500 111.873  1.00  0.00           O
ATOM   4096  O14 POPEL 186      64.750 124.860 111.383  1.00  0.00           O
ATOM   4097  O11 POPEL 186      65.120 123.990 113.733  1.00  0.00           O
ATOM   4098  O12 POPEL 186      64.550 122.480 111.893  1.00  0.00           O
ATOM   4099  C1  POPEL 186      63.810 124.500 114.063  1.00  0.00           C
ATOM   4102  C2  POPEL 186      63.640 125.050 115.523  1.00  0.00           C
ATOM   4104  O21 POPEL 186      64.340 124.270 116.503  1.00  0.00           O
ATOM   4105  C21 POPEL 186      63.820 123.100 116.793  1.00  0.00           C
ATOM   4106  O22 POPEL 186      63.020 122.460 116.113  1.00  0.00           O
ATOM   4107  C22 POPEL 186      64.380 122.630 118.123  1.00  0.00           C
ATOM   4110  C3  POPEL 186      62.120 125.260 115.893  1.00  0.00           C
ATOM   4113  O31 POPEL 186      61.840 125.240 117.313  1.00  0.00           O
ATOM   4114  C31 POPEL 186      60.540 125.140 117.603  1.00  0.00           C
ATOM   4115  O32 POPEL 186      59.620 125.350 116.843  1.00  0.00           O
ATOM   4116  C32 POPEL 186      60.400 124.610 119.023  1.00  0.00           C
ATOM   4119  C23 POPEL 186      63.580 121.430 118.673  1.00  0.00           C
ATOM   4122  C24 POPEL 186      63.820 121.190 120.173  1.00  0.00           C
ATOM   4125  C25 POPEL 186      63.180 122.260 121.053  1.00  0.00           C
ATOM   4128  C26 POPEL 186      63.280 121.970 122.553  1.00  0.00           C
ATOM   4131  C27 POPEL 186      62.770 123.170 123.373  1.00  0.00           C
ATOM   4134  C28 POPEL 186      62.840 122.920 124.893  1.00  0.00           C
ATOM   4137  C29 POPEL 186      62.530 124.190 125.643  1.00  0.00           C
ATOM   4139 0C21 POPEL 186      61.590 124.360 126.593  1.00  0.00           C
ATOM   4141 1C21 POPEL 186      60.650 123.310 127.123  1.00  0.00           C
ATOM   4144 2C21 POPEL 186      61.260 122.510 128.293  1.00  0.00           C
ATOM   4147 3C21 POPEL 186      61.510 123.340 129.563  1.00  0.00           C
ATOM   4150 4C21 POPEL 186      62.480 122.620 130.503  1.00  0.00           C
ATOM   4153 5C21 POPEL 186      62.760 123.420 131.783  1.00  0.00           C
ATOM   4156 6C21 POPEL 186      63.850 122.760 132.623  1.00  0.00           C
ATOM   4159 7C21 POPEL 186      63.960 123.390 134.013  1.00  0.00           C
ATOM   4162 8C21 POPEL 186      65.030 122.720 134.883  1.00  0.00           C
ATOM   4166  C33 POPEL 186      59.010 124.020 119.333  1.00  0.00           C
ATOM   4169  C34 POPEL 186      59.020 123.200 120.623  1.00  0.00           C
ATOM   4172  C35 POPEL 186      59.230 124.000 121.923  1.00  0.00           C
ATOM   4175  C36 POPEL 186      58.040 124.910 122.283  1.00  0.00           C
ATOM   4178  C37 POPEL 186      58.050 125.340 123.763  1.00  0.00           C
ATOM   4181  C38 POPEL 186      56.780 126.110 124.143  1.00  0.00           C
ATOM   4184  C39 POPEL 186      56.790 126.700 125.563  1.00  0.00           C
ATOM   4187 0C31 POPEL 186      56.450 125.650 126.623  1.00  0.00           C
ATOM   4190 1C31 POPEL 186      56.190 126.260 128.003  1.00  0.00           C
ATOM   4193 2C31 POPEL 186      55.750 125.190 129.013  1.00  0.00           C
ATOM   4196 3C31 POPEL 186      55.280 125.750 130.363  1.00  0.00           C
ATOM   4199 4C31 POPEL 186      56.380 126.490 131.123  1.00  0.00           C
ATOM   4202 5C31 POPEL 186      55.950 126.870 132.543  1.00  0.00           C
ATOM   4205 6C31 POPEL 186      57.000 127.670 133.313  1.00  0.00           C
ATOM   4209  NH3 POPEM 187     100.230  53.760 121.063  1.00  0.00           N
ATOM   4213  C12 POPEM 187     100.140  55.220 121.423  1.00  0.00           C
ATOM   4216  C11 POPEM 187     100.060  56.120 120.173  1.00  0.00           C
ATOM   4219  P   POPEM 187     100.270  58.650 120.983  1.00  0.00           P
ATOM   4220  O13 POPEM 187     101.590  58.840 120.333  1.00  0.00           O
ATOM   4221  O14 POPEM 187      99.390  59.840 121.103  1.00  0.00           O
ATOM   4222  O11 POPEM 187     100.570  58.100 122.423  1.00  0.00           O
ATOM   4223  O12 POPEM 187      99.470  57.410 120.393  1.00  0.00           O
ATOM   4224  C1  POPEM 187      99.530  58.000 123.393  1.00  0.00           C
ATOM   4227  C2  POPEM 187     100.140  57.620 124.773  1.00  0.00           C
ATOM   4229  O21 POPEM 187      99.200  57.780 125.843  1.00  0.00           O
ATOM   4230  C21 POPEM 187      98.100  57.050 125.803  1.00  0.00           C
ATOM   4231  O22 POPEM 187      97.850  56.160 125.013  1.00  0.00           O
ATOM   4232  C22 POPEM 187      97.160  57.510 126.913  1.00  0.00           C
ATOM   4235  C3  POPEM 187     101.390  58.530 125.003  1.00  0.00           C
ATOM   4238  O31 POPEM 187     102.030  58.340 126.283  1.00  0.00           O
ATOM   4239  C31 POPEM 187     101.530  59.120 127.243  1.00  0.00           C
ATOM   4240  O32 POPEM 187     100.580  59.870 127.123  1.00  0.00           O
ATOM   4241  C32 POPEM 187     102.300  58.870 128.533  1.00  0.00           C
ATOM   4244  C23 POPEM 187      95.970  56.540 127.093  1.00  0.00           C
ATOM   4247  C24 POPEM 187      94.920  57.130 128.033  1.00  0.00           C
ATOM   4250  C25 POPEM 187      93.640  56.290 128.113  1.00  0.00           C
ATOM   4253  C26 POPEM 187      93.020  56.320 129.513  1.00  0.00           C
ATOM   4256  C27 POPEM 187      91.520  55.980 129.523  1.00  0.00           C
ATOM   4259  C28 POPEM 187      90.970  55.880 130.963  1.00  0.00           C
ATOM   4262  C29 POPEM 187      89.520  56.260 131.083  1.00  0.00           C
ATOM   4264 0C21 POPEM 187      88.470  55.420 131.133  1.00  0.00           C
ATOM   4266 1C21 POPEM 187      88.530  53.920 131.033  1.00  0.00           C
ATOM   4269 2C21 POPEM 187      88.780  53.250 132.403  1.00  0.00           C
ATOM   4272 3C21 POPEM 187      87.750  53.630 133.483  1.00  0.00           C
ATOM   4275 4C21 POPEM 187      87.940  52.870 134.813  1.00  0.00           C
ATOM   4278 5C21 POPEM 187      87.940  51.330 134.673  1.00  0.00           C
ATOM   4281 6C21 POPEM 187      86.710  50.740 133.973  1.00  0.00           C
ATOM   4284 7C21 POPEM 187      86.920  49.290 133.493  1.00  0.00           C
ATOM   4287 8C21 POPEM 187      86.860  48.240 134.603  1.00  0.00           C
ATOM   4291  C33 POPEM 187     101.390  59.190 129.723  1.00  0.00           C
ATOM   4294  C34 POPEM 187     101.860  58.640 131.063  1.00  0.00           C
ATOM   4297  C35 POPEM 187     100.710  58.780 132.063  1.00  0.00           C
ATOM   4300  C36 POPEM 187     101.080  58.550 133.533  1.00  0.00           C
ATOM   4303  C37 POPEM 187      99.870  58.820 134.433  1.00  0.00           C
ATOM   4306  C38 POPEM 187     100.240  59.030 135.903  1.00  0.00           C
ATOM   4309  C39 POPEM 187     100.620  57.740 136.633  1.00  0.00           C
ATOM   4312 0C31 POPEM 187     101.120  58.040 138.053  1.00  0.00           C
ATOM   4315 1C31 POPEM 187     101.340  56.760 138.873  1.00  0.00           C
ATOM   4318 2C31 POPEM 187     101.970  57.040 140.243  1.00  0.00           C
ATOM   4321 3C31 POPEM 187     102.460  55.760 140.953  1.00  0.00           C
ATOM   4324 4C31 POPEM 187     101.360  54.710 141.143  1.00  0.00           C
ATOM   4327 5C31 POPEM 187     101.860  53.430 141.823  1.00  0.00           C
ATOM   4330 6C31 POPEM 187     100.860  52.280 141.723  1.00  0.00           C
ATOM   4334  NH3 POPEN 188      75.630  93.960 122.213  1.00  0.00           N
ATOM   4338  C12 POPEN 188      75.190  93.590 120.813  1.00  0.00           C
ATOM   4341  C11 POPEN 188      75.180  92.070 120.543  1.00  0.00           C
ATOM   4344  P   POPEN 188      73.670  90.980 118.613  1.00  0.00           P
ATOM   4345  O13 POPEN 188      72.410  91.750 118.653  1.00  0.00           O
ATOM   4346  O14 POPEN 188      74.050  90.420 117.293  1.00  0.00           O
ATOM   4347  O11 POPEN 188      73.580  89.790 119.643  1.00  0.00           O
ATOM   4348  O12 POPEN 188      74.880  91.830 119.173  1.00  0.00           O
ATOM   4349  C1  POPEN 188      72.340  89.280 120.143  1.00  0.00           C
ATOM   4352  C2  POPEN 188      72.040  89.860 121.543  1.00  0.00           C
ATOM   4354  O21 POPEN 188      71.110  89.000 122.243  1.00  0.00           O
ATOM   4355  C21 POPEN 188      71.750  88.140 123.033  1.00  0.00           C
ATOM   4356  O22 POPEN 188      72.460  87.230 122.643  1.00  0.00           O
ATOM   4357  C22 POPEN 188      71.500  88.610 124.473  1.00  0.00           C
ATOM   4360  C3  POPEN 188      71.450  91.290 121.463  1.00  0.00           C
ATOM   4363  O31 POPEN 188      70.960  91.770 122.723  1.00  0.00           O
ATOM   4364  C31 POPEN 188      71.870  92.290 123.523  1.00  0.00           C
ATOM   4365  O32 POPEN 188      73.080  92.250 123.383  1.00  0.00           O
ATOM   4366  C32 POPEN 188      71.160  93.110 124.603  1.00  0.00           C
ATOM   4369  C23 POPEN 188      72.250  87.870 125.603  1.00  0.00           C
ATOM   4372  C24 POPEN 188      72.270  88.760 126.853  1.00  0.00           C
ATOM   4375  C25 POPEN 188      72.610  88.050 128.173  1.00  0.00           C
ATOM   4378  C26 POPEN 188      72.290  88.950 129.383  1.00  0.00           C
ATOM   4381  C27 POPEN 188      72.360  88.230 130.743  1.00  0.00           C
ATOM   4384  C28 POPEN 188      73.710  88.420 131.463  1.00  0.00           C
ATOM   4387  C29 POPEN 188      73.820  87.650 132.753  1.00  0.00           C
ATOM   4389 0C21 POPEN 188      73.650  88.100 134.013  1.00  0.00           C
ATOM   4391 1C21 POPEN 188      73.310  89.490 134.463  1.00  0.00           C
ATOM   4394 2C21 POPEN 188      74.510  90.080 135.233  1.00  0.00           C
ATOM   4397 3C21 POPEN 188      74.130  91.260 136.143  1.00  0.00           C
ATOM   4400 4C21 POPEN 188      75.360  91.910 136.763  1.00  0.00           C
ATOM   4403 5C21 POPEN 188      75.020  93.080 137.713  1.00  0.00           C
ATOM   4406 6C21 POPEN 188      74.420  92.630 139.043  1.00  0.00           C
ATOM   4409 7C21 POPEN 188      74.150  93.810 139.993  1.00  0.00           C
ATOM   4412 8C21 POPEN 188      73.920  93.380 141.443  1.00  0.00           C
ATOM   4416  C33 POPEN 188      71.880  93.130 125.963  1.00  0.00           C
ATOM   4419  C34 POPEN 188      71.100  93.990 126.973  1.00  0.00           C
ATOM   4422  C35 POPEN 188      71.950  94.560 128.113  1.00  0.00           C
ATOM   4425  C36 POPEN 188      72.690  93.510 128.953  1.00  0.00           C
ATOM   4428  C37 POPEN 188      72.960  94.050 130.363  1.00  0.00           C
ATOM   4431  C38 POPEN 188      73.810  93.140 131.253  1.00  0.00           C
ATOM   4434  C39 POPEN 188      74.030  93.720 132.663  1.00  0.00           C
ATOM   4437 0C31 POPEN 188      72.750  93.900 133.483  1.00  0.00           C
ATOM   4440 1C31 POPEN 188      72.140  95.310 133.433  1.00  0.00           C
ATOM   4443 2C31 POPEN 188      70.760  95.360 134.103  1.00  0.00           C
ATOM   4446 3C31 POPEN 188      70.210  96.780 134.283  1.00  0.00           C
ATOM   4449 4C31 POPEN 188      70.150  97.600 132.983  1.00  0.00           C
ATOM   4452 5C31 POPEN 188      69.700  99.040 133.263  1.00  0.00           C
ATOM   4455 6C31 POPEN 188      69.730  99.960 132.043  1.00  0.00           C
ATOM   4459  NH3 POPEO 189     125.160  81.760 163.483  1.00  0.00           N
ATOM   4463  C12 POPEO 189     125.580  82.230 164.853  1.00  0.00           C
ATOM   4466  C11 POPEO 189     126.790  81.470 165.483  1.00  0.00           C
ATOM   4469  P   POPEO 189     128.590  81.430 163.593  1.00  0.00           P
ATOM   4470  O13 POPEO 189     127.810  82.530 162.983  1.00  0.00           O
ATOM   4471  O14 POPEO 189     129.880  81.750 164.253  1.00  0.00           O
ATOM   4472  O11 POPEO 189     128.800  80.330 162.483  1.00  0.00           O
ATOM   4473  O12 POPEO 189     127.570  80.690 164.563  1.00  0.00           O
ATOM   4474  C1  POPEO 189     129.580  80.700 161.323  1.00  0.00           C
ATOM   4477  C2  POPEO 189     128.880  80.190 160.043  1.00  0.00           C
ATOM   4479  O21 POPEO 189     129.780  80.380 158.933  1.00  0.00           O
ATOM   4480  C21 POPEO 189     129.970  79.320 158.173  1.00  0.00           C
ATOM   4481  O22 POPEO 189     129.390  78.250 158.273  1.00  0.00           O
ATOM   4482  C22 POPEO 189     131.110  79.610 157.193  1.00  0.00           C
ATOM   4485  C3  POPEO 189     127.530  80.910 159.803  1.00  0.00           C
ATOM   4488  O31 POPEO 189     126.470  79.990 159.493  1.00  0.00           O
ATOM   4489  C31 POPEO 189     126.270  79.750 158.203  1.00  0.00           C
ATOM   4490  O32 POPEO 189     126.960  80.160 157.283  1.00  0.00           O
ATOM   4491  C32 POPEO 189     125.010  78.870 158.093  1.00  0.00           C
ATOM   4494  C23 POPEO 189     130.730  80.630 156.103  1.00  0.00           C
ATOM   4497  C24 POPEO 189     131.960  81.250 155.423  1.00  0.00           C
ATOM   4500  C25 POPEO 189     132.660  80.330 154.403  1.00  0.00           C
ATOM   4503  C26 POPEO 189     131.810  80.020 153.153  1.00  0.00           C
ATOM   4506  C27 POPEO 189     132.410  80.590 151.853  1.00  0.00           C
ATOM   4509  C28 POPEO 189     131.500  80.350 150.633  1.00  0.00           C
ATOM   4512  C29 POPEO 189     132.050  81.050 149.413  1.00  0.00           C
ATOM   4514 0C21 POPEO 189     131.360  81.440 148.333  1.00  0.00           C
ATOM   4516 1C21 POPEO 189     129.880  81.230 148.063  1.00  0.00           C
ATOM   4519 2C21 POPEO 189     129.690  80.190 146.943  1.00  0.00           C
ATOM   4522 3C21 POPEO 189     128.230  80.030 146.523  1.00  0.00           C
ATOM   4525 4C21 POPEO 189     128.050  78.990 145.403  1.00  0.00           C
ATOM   4528 5C21 POPEO 189     126.600  78.930 144.903  1.00  0.00           C
ATOM   4531 6C21 POPEO 189     126.370  77.840 143.843  1.00  0.00           C
ATOM   4534 7C21 POPEO 189     124.930  77.830 143.303  1.00  0.00           C
ATOM   4537 8C21 POPEO 189     124.660  76.740 142.273  1.00  0.00           C
ATOM   4541  C33 POPEO 189     124.560  78.570 156.653  1.00  0.00           C
ATOM   4544  C34 POPEO 189     124.420  77.060 156.403  1.00  0.00           C
ATOM   4547  C35 POPEO 189     124.140  76.690 154.943  1.00  0.00           C
ATOM   4550  C36 POPEO 189     122.910  77.390 154.363  1.00  0.00           C
ATOM   4553  C37 POPEO 189     122.570  76.840 152.973  1.00  0.00           C
ATOM   4556  C38 POPEO 189     121.460  77.630 152.263  1.00  0.00           C
ATOM   4559  C39 POPEO 189     121.150  77.110 150.853  1.00  0.00           C
ATOM   4562 0C31 POPEO 189     120.300  75.830 150.853  1.00  0.00           C
ATOM   4565 1C31 POPEO 189     120.160  75.220 149.453  1.00  0.00           C
ATOM   4568 2C31 POPEO 189     119.140  74.080 149.413  1.00  0.00           C
ATOM   4571 3C31 POPEO 189     118.910  73.500 148.003  1.00  0.00           C
ATOM   4574 4C31 POPEO 189     120.100  72.690 147.473  1.00  0.00           C
ATOM   4577 5C31 POPEO 189     119.830  72.110 146.073  1.00  0.00           C
ATOM   4580 6C31 POPEO 189     120.970  71.260 145.513  1.00  0.00           C
ATOM   4584  NH3 POPEP 190      89.880   3.510 160.603  1.00  0.00           N
ATOM   4588  C12 POPEP 190      90.680   4.270 161.613  1.00  0.00           C
ATOM   4591  C11 POPEP 190      91.230   5.530 160.953  1.00  0.00           C
ATOM   4594  P   POPEP 190      89.950   6.780 158.973  1.00  0.00           P
ATOM   4595  O13 POPEP 190      88.500   7.040 158.803  1.00  0.00           O
ATOM   4596  O14 POPEP 190      90.890   7.860 158.643  1.00  0.00           O
ATOM   4597  O11 POPEP 190      90.310   5.460 158.143  1.00  0.00           O
ATOM   4598  O12 POPEP 190      90.140   6.320 160.473  1.00  0.00           O
ATOM   4599  C1  POPEP 190      90.570   5.640 156.733  1.00  0.00           C
ATOM   4602  C2  POPEP 190      91.330   4.430 156.113  1.00  0.00           C
ATOM   4604  O21 POPEP 190      90.420   3.470 155.543  1.00  0.00           O
ATOM   4605  C21 POPEP 190      90.050   3.690 154.283  1.00  0.00           C
ATOM   4606  O22 POPEP 190      90.220   4.710 153.653  1.00  0.00           O
ATOM   4607  C22 POPEP 190      89.460   2.370 153.763  1.00  0.00           C
ATOM   4610  C3  POPEP 190      92.230   3.730 157.173  1.00  0.00           C
ATOM   4613  O31 POPEP 190      92.970   2.630 156.593  1.00  0.00           O
ATOM   4614  C31 POPEP 190      92.350   1.450 156.613  1.00  0.00           C
ATOM   4615  O32 POPEP 190      91.400   1.140 157.303  1.00  0.00           O
ATOM   4616  C32 POPEP 190      93.020   0.530 155.593  1.00  0.00           C
ATOM   4619  C23 POPEP 190      88.580   2.450 152.503  1.00  0.00           C
ATOM   4622  C24 POPEP 190      88.180   1.050 152.013  1.00  0.00           C
ATOM   4625  C25 POPEP 190      89.360   0.230 151.463  1.00  0.00           C
ATOM   4628  C26 POPEP 190      89.040  -0.430 150.113  1.00  0.00           C
ATOM   4631  C27 POPEP 190      90.250  -1.130 149.463  1.00  0.00           C
ATOM   4634  C28 POPEP 190      90.110  -1.160 147.933  1.00  0.00           C
ATOM   4637  C29 POPEP 190      91.140  -1.990 147.213  1.00  0.00           C
ATOM   4639 0C21 POPEP 190      90.940  -2.600 146.023  1.00  0.00           C
ATOM   4641 1C21 POPEP 190      89.650  -2.540 145.243  1.00  0.00           C
ATOM   4644 2C21 POPEP 190      89.500  -1.210 144.463  1.00  0.00           C
ATOM   4647 3C21 POPEP 190      88.030  -0.850 144.183  1.00  0.00           C
ATOM   4650 4C21 POPEP 190      87.890   0.420 143.343  1.00  0.00           C
ATOM   4653 5C21 POPEP 190      86.440   0.860 143.113  1.00  0.00           C
ATOM   4656 6C21 POPEP 190      85.750   1.430 144.353  1.00  0.00           C
ATOM   4659 7C21 POPEP 190      84.360   2.010 144.033  1.00  0.00           C
ATOM   4662 8C21 POPEP 190      83.640   2.590 145.253  1.00  0.00           C
ATOM   4666  C33 POPEP 190      92.120  -0.620 155.073  1.00  0.00           C
ATOM   4669  C34 POPEP 190      92.750  -1.270 153.843  1.00  0.00           C
ATOM   4672  C35 POPEP 190      91.980  -2.510 153.363  1.00  0.00           C
ATOM   4675  C36 POPEP 190      92.720  -3.250 152.243  1.00  0.00           C
ATOM   4678  C37 POPEP 190      92.200  -4.680 152.063  1.00  0.00           C
ATOM   4681  C38 POPEP 190      92.990  -5.470 151.013  1.00  0.00           C
ATOM   4684  C39 POPEP 190      92.530  -6.930 150.903  1.00  0.00           C
ATOM   4687 0C31 POPEP 190      91.170  -7.100 150.203  1.00  0.00           C
ATOM   4690 1C31 POPEP 190      91.270  -7.010 148.673  1.00  0.00           C
ATOM   4693 2C31 POPEP 190      89.930  -7.310 147.993  1.00  0.00           C
ATOM   4696 3C31 POPEP 190      90.100  -8.000 146.633  1.00  0.00           C
ATOM   4699 4C31 POPEP 190      88.770  -8.570 146.113  1.00  0.00           C
ATOM   4702 5C31 POPEP 190      88.980  -9.500 144.913  1.00  0.00           C
ATOM   4705 6C31 POPEP 190      87.690 -10.160 144.433  1.00  0.00           C
ATOM   4709  NH3 POPEQ 191     119.130  46.360 121.583  1.00  0.00           N
ATOM   4713  C12 POPEQ 191     120.080  45.450 120.863  1.00  0.00           C
ATOM   4716  C11 POPEQ 191     119.370  44.450 119.973  1.00  0.00           C
ATOM   4719  P   POPEQ 191     119.860  42.110 119.023  1.00  0.00           P
ATOM   4720  O13 POPEQ 191     118.980  42.440 117.893  1.00  0.00           O
ATOM   4721  O14 POPEQ 191     121.030  41.260 118.713  1.00  0.00           O
ATOM   4722  O11 POPEQ 191     119.030  41.570 120.253  1.00  0.00           O
ATOM   4723  O12 POPEQ 191     120.360  43.500 119.573  1.00  0.00           O
ATOM   4724  C1  POPEQ 191     119.800  41.240 121.413  1.00  0.00           C
ATOM   4727  C2  POPEQ 191     118.830  40.900 122.553  1.00  0.00           C
ATOM   4729  O21 POPEQ 191     119.360  41.190 123.863  1.00  0.00           O
ATOM   4730  C21 POPEQ 191     120.550  40.720 124.203  1.00  0.00           C
ATOM   4731  O22 POPEQ 191     121.380  40.210 123.483  1.00  0.00           O
ATOM   4732  C22 POPEQ 191     120.690  40.860 125.713  1.00  0.00           C
ATOM   4735  C3  POPEQ 191     118.240  39.470 122.433  1.00  0.00           C
ATOM   4738  O31 POPEQ 191     117.600  39.100 123.673  1.00  0.00           O
ATOM   4739  C31 POPEQ 191     116.310  39.310 123.803  1.00  0.00           C
ATOM   4740  O32 POPEQ 191     115.490  39.340 122.893  1.00  0.00           O
ATOM   4741  C32 POPEQ 191     116.010  39.620 125.273  1.00  0.00           C
ATOM   4744  C23 POPEQ 191     122.030  40.350 126.283  1.00  0.00           C
ATOM   4747  C24 POPEQ 191     121.850  39.830 127.713  1.00  0.00           C
ATOM   4750  C25 POPEQ 191     123.170  39.540 128.443  1.00  0.00           C
ATOM   4753  C26 POPEQ 191     123.740  40.780 129.143  1.00  0.00           C
ATOM   4756  C27 POPEQ 191     124.690  40.430 130.293  1.00  0.00           C
ATOM   4759  C28 POPEQ 191     125.030  41.650 131.163  1.00  0.00           C
ATOM   4762  C29 POPEQ 191     125.750  41.260 132.433  1.00  0.00           C
ATOM   4764 0C21 POPEQ 191     125.220  41.170 133.663  1.00  0.00           C
ATOM   4766 1C21 POPEQ 191     123.790  41.460 134.053  1.00  0.00           C
ATOM   4769 2C21 POPEQ 191     122.880  40.210 134.033  1.00  0.00           C
ATOM   4772 3C21 POPEQ 191     123.210  39.170 135.113  1.00  0.00           C
ATOM   4775 4C21 POPEQ 191     122.130  38.080 135.213  1.00  0.00           C
ATOM   4778 5C21 POPEQ 191     122.470  36.970 136.213  1.00  0.00           C
ATOM   4781 6C21 POPEQ 191     121.230  36.200 136.673  1.00  0.00           C
ATOM   4784 7C21 POPEQ 191     121.550  35.100 137.703  1.00  0.00           C
ATOM   4787 8C21 POPEQ 191     120.300  34.410 138.243  1.00  0.00           C
ATOM   4791  C33 POPEQ 191     116.870  38.820 126.273  1.00  0.00           C
ATOM   4794  C34 POPEQ 191     116.760  39.340 127.713  1.00  0.00           C
ATOM   4797  C35 POPEQ 191     115.390  39.070 128.353  1.00  0.00           C
ATOM   4800  C36 POPEQ 191     114.980  40.130 129.383  1.00  0.00           C
ATOM   4803  C37 POPEQ 191     114.280  39.540 130.613  1.00  0.00           C
ATOM   4806  C38 POPEQ 191     113.490  40.610 131.383  1.00  0.00           C
ATOM   4809  C39 POPEQ 191     113.680  40.610 132.903  1.00  0.00           C
ATOM   4812 0C31 POPEQ 191     112.870  39.540 133.653  1.00  0.00           C
ATOM   4815 1C31 POPEQ 191     112.970  39.720 135.183  1.00  0.00           C
ATOM   4818 2C31 POPEQ 191     112.070  38.770 135.973  1.00  0.00           C
ATOM   4821 3C31 POPEQ 191     112.230  38.900 137.503  1.00  0.00           C
ATOM   4824 4C31 POPEQ 191     111.560  40.160 138.083  1.00  0.00           C
ATOM   4827 5C31 POPEQ 191     111.740  40.270 139.603  1.00  0.00           C
ATOM   4830 6C31 POPEQ 191     110.900  41.390 140.233  1.00  0.00           C
ATOM   4834  NH3 POPER 192       8.320  36.380 120.323  1.00  0.00           N
ATOM   4838  C12 POPER 192       7.940  36.770 118.913  1.00  0.00           C
ATOM   4841  C11 POPER 192       6.850  35.860 118.273  1.00  0.00           C
ATOM   4844  P   POPER 192       8.220  33.580 118.223  1.00  0.00           P
ATOM   4845  O13 POPER 192       8.650  33.800 116.833  1.00  0.00           O
ATOM   4846  O14 POPER 192       9.170  33.930 119.303  1.00  0.00           O
ATOM   4847  O11 POPER 192       7.820  32.070 118.413  1.00  0.00           O
ATOM   4848  O12 POPER 192       6.930  34.440 118.513  1.00  0.00           O
ATOM   4849  C1  POPER 192       6.660  31.570 119.073  1.00  0.00           C
ATOM   4852  C2  POPER 192       6.920  30.970 120.493  1.00  0.00           C
ATOM   4854  O21 POPER 192       6.290  31.840 121.453  1.00  0.00           O
ATOM   4855  C21 POPER 192       5.800  31.240 122.533  1.00  0.00           C
ATOM   4856  O22 POPER 192       5.740  30.040 122.733  1.00  0.00           O
ATOM   4857  C22 POPER 192       5.420  32.290 123.553  1.00  0.00           C
ATOM   4860  C3  POPER 192       8.430  30.790 120.853  1.00  0.00           C
ATOM   4863  O31 POPER 192       8.630  29.770 121.853  1.00  0.00           O
ATOM   4864  C31 POPER 192       8.800  30.120 123.133  1.00  0.00           C
ATOM   4865  O32 POPER 192       8.950  31.250 123.553  1.00  0.00           O
ATOM   4866  C32 POPER 192       8.720  28.840 123.973  1.00  0.00           C
ATOM   4869  C23 POPER 192       5.230  31.630 124.933  1.00  0.00           C
ATOM   4872  C24 POPER 192       4.840  32.640 126.013  1.00  0.00           C
ATOM   4875  C25 POPER 192       4.270  31.960 127.263  1.00  0.00           C
ATOM   4878  C26 POPER 192       3.570  32.930 128.223  1.00  0.00           C
ATOM   4881  C27 POPER 192       2.480  32.220 129.033  1.00  0.00           C
ATOM   4884  C28 POPER 192       1.650  33.170 129.913  1.00  0.00           C
ATOM   4887  C29 POPER 192       2.420  33.710 131.093  1.00  0.00           C
ATOM   4889 0C21 POPER 192       2.550  33.080 132.283  1.00  0.00           C
ATOM   4891 1C21 POPER 192       1.960  31.730 132.633  1.00  0.00           C
ATOM   4894 2C21 POPER 192       1.580  31.590 134.123  1.00  0.00           C
ATOM   4897 3C21 POPER 192       0.330  32.380 134.543  1.00  0.00           C
ATOM   4900 4C21 POPER 192      -0.090  32.110 136.003  1.00  0.00           C
ATOM   4903 5C21 POPER 192      -0.460  30.640 136.273  1.00  0.00           C
ATOM   4906 6C21 POPER 192      -1.030  30.390 137.683  1.00  0.00           C
ATOM   4909 7C21 POPER 192      -1.360  28.910 137.923  1.00  0.00           C
ATOM   4912 8C21 POPER 192      -1.870  28.620 139.343  1.00  0.00           C
ATOM   4916  C33 POPER 192       8.650  29.060 125.503  1.00  0.00           C
ATOM   4919  C34 POPER 192      10.020  29.140 126.203  1.00  0.00           C
ATOM   4922  C35 POPER 192       9.880  28.880 127.713  1.00  0.00           C
ATOM   4925  C36 POPER 192      11.140  29.110 128.553  1.00  0.00           C
ATOM   4928  C37 POPER 192      10.850  28.860 130.043  1.00  0.00           C
ATOM   4931  C38 POPER 192      11.930  29.420 130.993  1.00  0.00           C
ATOM   4934  C39 POPER 192      11.810  28.890 132.433  1.00  0.00           C
ATOM   4937 0C31 POPER 192      10.490  29.210 133.153  1.00  0.00           C
ATOM   4940 1C31 POPER 192      10.400  28.600 134.563  1.00  0.00           C
ATOM   4943 2C31 POPER 192      11.330  29.260 135.603  1.00  0.00           C
ATOM   4946 3C31 POPER 192      10.730  30.510 136.273  1.00  0.00           C
ATOM   4949 4C31 POPER 192       9.620  30.190 137.283  1.00  0.00           C
ATOM   4952 5C31 POPER 192       9.210  31.400 138.123  1.00  0.00           C
ATOM   4955 6C31 POPER 192       8.070  31.090 139.093  1.00  0.00           C
ATOM   4959  NH3 POPES 193     110.480  50.650 160.803  1.00  0.00           N
ATOM   4963  C12 POPES 193     111.500  51.150 159.813  1.00  0.00           C
ATOM   4966  C11 POPES 193     111.640  52.680 159.943  1.00  0.00           C
ATOM   4969  P   POPES 193     110.250  54.840 160.293  1.00  0.00           P
ATOM   4970  O13 POPES 193     108.850  55.220 160.523  1.00  0.00           O
ATOM   4971  O14 POPES 193     111.230  55.260 161.323  1.00  0.00           O
ATOM   4972  O11 POPES 193     110.710  55.510 158.943  1.00  0.00           O
ATOM   4973  O12 POPES 193     110.350  53.280 159.973  1.00  0.00           O
ATOM   4974  C1  POPES 193     109.690  55.910 158.023  1.00  0.00           C
ATOM   4977  C2  POPES 193     109.150  54.710 157.183  1.00  0.00           C
ATOM   4979  O21 POPES 193     109.170  54.980 155.773  1.00  0.00           O
ATOM   4980  C21 POPES 193     108.550  56.080 155.343  1.00  0.00           C
ATOM   4981  O22 POPES 193     107.910  56.870 156.013  1.00  0.00           O
ATOM   4982  C22 POPES 193     108.640  56.070 153.823  1.00  0.00           C
ATOM   4985  C3  POPES 193     107.770  54.130 157.603  1.00  0.00           C
ATOM   4988  O31 POPES 193     107.510  52.860 156.943  1.00  0.00           O
ATOM   4989  C31 POPES 193     106.740  52.910 155.853  1.00  0.00           C
ATOM   4990  O32 POPES 193     106.180  53.910 155.443  1.00  0.00           O
ATOM   4991  C32 POPES 193     106.640  51.510 155.213  1.00  0.00           C
ATOM   4994  C23 POPES 193     108.530  57.450 153.143  1.00  0.00           C
ATOM   4997  C24 POPES 193     108.550  57.240 151.623  1.00  0.00           C
ATOM   5000  C25 POPES 193     108.360  58.480 150.753  1.00  0.00           C
ATOM   5003  C26 POPES 193     106.900  58.940 150.603  1.00  0.00           C
ATOM   5006  C27 POPES 193     106.760  59.980 149.483  1.00  0.00           C
ATOM   5009  C28 POPES 193     105.330  60.530 149.293  1.00  0.00           C
ATOM   5012  C29 POPES 193     105.370  61.710 148.353  1.00  0.00           C
ATOM   5014 0C21 POPES 193     104.550  61.970 147.313  1.00  0.00           C
ATOM   5016 1C21 POPES 193     103.350  61.200 146.843  1.00  0.00           C
ATOM   5019 2C21 POPES 193     102.090  62.090 146.833  1.00  0.00           C
ATOM   5022 3C21 POPES 193     101.070  61.680 145.763  1.00  0.00           C
ATOM   5025 4C21 POPES 193      99.870  62.650 145.703  1.00  0.00           C
ATOM   5028 5C21 POPES 193      98.940  62.360 144.523  1.00  0.00           C
ATOM   5031 6C21 POPES 193      97.810  63.390 144.363  1.00  0.00           C
ATOM   5034 7C21 POPES 193      96.900  63.050 143.183  1.00  0.00           C
ATOM   5037 8C21 POPES 193      95.730  64.020 143.003  1.00  0.00           C
ATOM   5041  C33 POPES 193     107.640  51.280 154.053  1.00  0.00           C
ATOM   5044  C34 POPES 193     107.740  49.830 153.543  1.00  0.00           C
ATOM   5047  C35 POPES 193     106.790  49.500 152.383  1.00  0.00           C
ATOM   5050  C36 POPES 193     107.300  49.950 151.003  1.00  0.00           C
ATOM   5053  C37 POPES 193     106.220  49.780 149.923  1.00  0.00           C
ATOM   5056  C38 POPES 193     106.580  50.240 148.503  1.00  0.00           C
ATOM   5059  C39 POPES 193     105.770  49.500 147.423  1.00  0.00           C
ATOM   5062 0C31 POPES 193     104.230  49.630 147.533  1.00  0.00           C
ATOM   5065 1C31 POPES 193     103.530  48.380 146.963  1.00  0.00           C
ATOM   5068 2C31 POPES 193     102.000  48.460 146.913  1.00  0.00           C
ATOM   5071 3C31 POPES 193     101.460  49.380 145.813  1.00  0.00           C
ATOM   5074 4C31 POPES 193      99.930  49.330 145.703  1.00  0.00           C
ATOM   5077 5C31 POPES 193      99.330  50.490 144.873  1.00  0.00           C
ATOM   5080 6C31 POPES 193      98.630  50.040 143.583  1.00  0.00           C
ATOM   5084  NH3 POPET 194     112.650  57.470 161.623  1.00  0.00           N
ATOM   5088  C12 POPET 194     114.110  57.150 161.363  1.00  0.00           C
ATOM   5091  C11 POPET 194     114.450  55.660 161.563  1.00  0.00           C
ATOM   5094  P   POPET 194     116.830  55.230 160.413  1.00  0.00           P
ATOM   5095  O13 POPET 194     118.040  56.070 160.613  1.00  0.00           O
ATOM   5096  O14 POPET 194     117.090  53.790 160.223  1.00  0.00           O
ATOM   5097  O11 POPET 194     116.010  55.800 159.183  1.00  0.00           O
ATOM   5098  O12 POPET 194     115.870  55.470 161.643  1.00  0.00           O
ATOM   5099  C1  POPET 194     115.960  55.150 157.903  1.00  0.00           C
ATOM   5102  C2  POPET 194     117.050  55.660 156.923  1.00  0.00           C
ATOM   5104  O21 POPET 194     116.700  55.390 155.553  1.00  0.00           O
ATOM   5105  C21 POPET 194     116.830  54.160 155.083  1.00  0.00           C
ATOM   5106  O22 POPET 194     116.960  53.150 155.743  1.00  0.00           O
ATOM   5107  C22 POPET 194     116.780  54.250 153.553  1.00  0.00           C
ATOM   5110  C3  POPET 194     118.480  55.170 157.323  1.00  0.00           C
ATOM   5113  O31 POPET 194     119.480  55.280 156.273  1.00  0.00           O
ATOM   5114  C31 POPET 194     120.720  55.240 156.793  1.00  0.00           C
ATOM   5115  O32 POPET 194     120.990  55.400 157.973  1.00  0.00           O
ATOM   5116  C32 POPET 194     121.750  54.920 155.693  1.00  0.00           C
ATOM   5119  C23 POPET 194     117.610  53.180 152.803  1.00  0.00           C
ATOM   5122  C24 POPET 194     118.290  53.790 151.563  1.00  0.00           C
ATOM   5125  C25 POPET 194     118.900  52.740 150.623  1.00  0.00           C
ATOM   5128  C26 POPET 194     119.880  53.340 149.613  1.00  0.00           C
ATOM   5131  C27 POPET 194     121.340  53.140 150.053  1.00  0.00           C
ATOM   5134  C28 POPET 194     122.360  53.910 149.183  1.00  0.00           C
ATOM   5137  C29 POPET 194     122.410  55.370 149.553  1.00  0.00           C
ATOM   5139 0C21 POPET 194     122.610  56.420 148.723  1.00  0.00           C
ATOM   5141 1C21 POPET 194     122.800  56.360 147.233  1.00  0.00           C
ATOM   5144 2C21 POPET 194     121.680  57.110 146.493  1.00  0.00           C
ATOM   5147 3C21 POPET 194     121.790  58.640 146.593  1.00  0.00           C
ATOM   5150 4C21 POPET 194     120.550  59.390 146.083  1.00  0.00           C
ATOM   5153 5C21 POPET 194     120.160  58.990 144.653  1.00  0.00           C
ATOM   5156 6C21 POPET 194     119.180  59.970 144.003  1.00  0.00           C
ATOM   5159 7C21 POPET 194     118.600  59.430 142.693  1.00  0.00           C
ATOM   5162 8C21 POPET 194     117.920  60.500 141.843  1.00  0.00           C
ATOM   5166  C33 POPET 194     121.340  53.780 154.723  1.00  0.00           C
ATOM   5169  C34 POPET 194     122.540  53.120 154.023  1.00  0.00           C
ATOM   5172  C35 POPET 194     123.450  54.150 153.343  1.00  0.00           C
ATOM   5175  C36 POPET 194     124.430  53.540 152.333  1.00  0.00           C
ATOM   5178  C37 POPET 194     125.280  54.640 151.693  1.00  0.00           C
ATOM   5181  C38 POPET 194     126.270  54.140 150.633  1.00  0.00           C
ATOM   5184  C39 POPET 194     126.530  55.210 149.563  1.00  0.00           C
ATOM   5187 0C31 POPET 194     127.470  54.720 148.463  1.00  0.00           C
ATOM   5190 1C31 POPET 194     127.420  55.620 147.213  1.00  0.00           C
ATOM   5193 2C31 POPET 194     128.280  55.090 146.063  1.00  0.00           C
ATOM   5196 3C31 POPET 194     129.780  55.260 146.293  1.00  0.00           C
ATOM   5199 4C31 POPET 194     130.290  56.640 145.853  1.00  0.00           C
ATOM   5202 5C31 POPET 194     131.780  56.850 146.143  1.00  0.00           C
ATOM   5205 6C31 POPET 194     132.370  58.020 145.363  1.00  0.00           C
ATOM   5209  NH3 POPEU 195      99.610  73.620 157.263  1.00  0.00           N
ATOM   5213  C12 POPEU 195      98.620  72.500 157.103  1.00  0.00           C
ATOM   5216  C11 POPEU 195      98.870  71.360 158.113  1.00  0.00           C
ATOM   5219  P   POPEU 195     101.100  71.190 159.453  1.00  0.00           P
ATOM   5220  O13 POPEU 195     100.960  72.620 159.813  1.00  0.00           O
ATOM   5221  O14 POPEU 195     100.710  70.180 160.463  1.00  0.00           O
ATOM   5222  O11 POPEU 195     102.580  70.880 158.993  1.00  0.00           O
ATOM   5223  O12 POPEU 195     100.240  70.940 158.133  1.00  0.00           O
ATOM   5224  C1  POPEU 195     103.040  71.000 157.653  1.00  0.00           C
ATOM   5227  C2  POPEU 195     103.980  72.220 157.523  1.00  0.00           C
ATOM   5229  O21 POPEU 195     104.150  72.650 156.163  1.00  0.00           O
ATOM   5230  C21 POPEU 195     103.100  73.100 155.503  1.00  0.00           C
ATOM   5231  O22 POPEU 195     101.950  73.130 155.893  1.00  0.00           O
ATOM   5232  C22 POPEU 195     103.610  73.580 154.123  1.00  0.00           C
ATOM   5235  C3  POPEU 195     105.360  71.940 158.223  1.00  0.00           C
ATOM   5238  O31 POPEU 195     106.480  72.540 157.543  1.00  0.00           O
ATOM   5239  C31 POPEU 195     106.820  71.810 156.473  1.00  0.00           C
ATOM   5240  O32 POPEU 195     106.500  70.650 156.273  1.00  0.00           O
ATOM   5241  C32 POPEU 195     107.510  72.710 155.463  1.00  0.00           C
ATOM   5244  C23 POPEU 195     102.620  74.480 153.323  1.00  0.00           C
ATOM   5247  C24 POPEU 195     102.760  74.310 151.803  1.00  0.00           C
ATOM   5250  C25 POPEU 195     101.490  74.720 151.043  1.00  0.00           C
ATOM   5253  C26 POPEU 195     101.460  74.190 149.603  1.00  0.00           C
ATOM   5256  C27 POPEU 195     100.140  74.530 148.893  1.00  0.00           C
ATOM   5259  C28 POPEU 195     100.150  74.210 147.383  1.00  0.00           C
ATOM   5262  C29 POPEU 195      99.900  72.760 147.053  1.00  0.00           C
ATOM   5264 0C21 POPEU 195      99.260  72.290 145.963  1.00  0.00           C
ATOM   5266 1C21 POPEU 195      98.690  73.120 144.833  1.00  0.00           C
ATOM   5269 2C21 POPEU 195      97.280  72.680 144.403  1.00  0.00           C
ATOM   5272 3C21 POPEU 195      96.720  73.600 143.313  1.00  0.00           C
ATOM   5275 4C21 POPEU 195      95.320  73.210 142.833  1.00  0.00           C
ATOM   5278 5C21 POPEU 195      94.840  74.110 141.693  1.00  0.00           C
ATOM   5281 6C21 POPEU 195      93.480  73.720 141.103  1.00  0.00           C
ATOM   5284 7C21 POPEU 195      93.220  74.460 139.783  1.00  0.00           C
ATOM   5287 8C21 POPEU 195      91.880  74.140 139.133  1.00  0.00           C
ATOM   5291  C33 POPEU 195     107.860  71.920 154.183  1.00  0.00           C
ATOM   5294  C34 POPEU 195     108.250  72.810 152.993  1.00  0.00           C
ATOM   5297  C35 POPEU 195     107.080  73.590 152.383  1.00  0.00           C
ATOM   5300  C36 POPEU 195     107.400  74.150 150.983  1.00  0.00           C
ATOM   5303  C37 POPEU 195     106.160  74.690 150.263  1.00  0.00           C
ATOM   5306  C38 POPEU 195     106.460  75.180 148.833  1.00  0.00           C
ATOM   5309  C39 POPEU 195     105.180  75.550 148.073  1.00  0.00           C
ATOM   5312 0C31 POPEU 195     105.430  76.020 146.633  1.00  0.00           C
ATOM   5315 1C31 POPEU 195     104.120  76.230 145.883  1.00  0.00           C
ATOM   5318 2C31 POPEU 195     104.310  76.690 144.433  1.00  0.00           C
ATOM   5321 3C31 POPEU 195     102.980  77.020 143.733  1.00  0.00           C
ATOM   5324 4C31 POPEU 195     102.250  75.800 143.163  1.00  0.00           C
ATOM   5327 5C31 POPEU 195     100.790  76.120 142.823  1.00  0.00           C
ATOM   5330 6C31 POPEU 195     100.180  75.200 141.773  1.00  0.00           C
ATOM   5334  NH3 POPEV 196     117.410 100.940 158.273  1.00  0.00           N
ATOM   5338  C12 POPEV 196     116.880 100.000 159.323  1.00  0.00           C
ATOM   5341  C11 POPEV 196     118.000  99.400 160.213  1.00  0.00           C
ATOM   5344  P   POPEV 196     120.490  99.020 159.513  1.00  0.00           P
ATOM   5345  O13 POPEV 196     120.910  99.090 160.933  1.00  0.00           O
ATOM   5346  O14 POPEV 196     121.330  98.200 158.613  1.00  0.00           O
ATOM   5347  O11 POPEV 196     120.350 100.480 158.973  1.00  0.00           O
ATOM   5348  O12 POPEV 196     118.950  98.640 159.423  1.00  0.00           O
ATOM   5349  C1  POPEV 196     121.310 101.510 159.163  1.00  0.00           C
ATOM   5352  C2  POPEV 196     121.590 102.060 157.763  1.00  0.00           C
ATOM   5354  O21 POPEV 196     122.550 103.140 157.773  1.00  0.00           O
ATOM   5355  C21 POPEV 196     122.130 104.390 157.763  1.00  0.00           C
ATOM   5356  O22 POPEV 196     121.050 104.810 158.123  1.00  0.00           O
ATOM   5357  C22 POPEV 196     123.200 105.260 157.083  1.00  0.00           C
ATOM   5360  C3  POPEV 196     120.240 102.330 157.023  1.00  0.00           C
ATOM   5363  O31 POPEV 196     120.380 103.150 155.833  1.00  0.00           O
ATOM   5364  C31 POPEV 196     119.160 103.490 155.393  1.00  0.00           C
ATOM   5365  O32 POPEV 196     118.120 103.070 155.863  1.00  0.00           O
ATOM   5366  C32 POPEV 196     119.290 104.490 154.253  1.00  0.00           C
ATOM   5369  C23 POPEV 196     122.680 105.910 155.773  1.00  0.00           C
ATOM   5372  C24 POPEV 196     123.790 106.540 154.923  1.00  0.00           C
ATOM   5375  C25 POPEV 196     124.510 105.500 154.053  1.00  0.00           C
ATOM   5378  C26 POPEV 196     125.480 106.130 153.033  1.00  0.00           C
ATOM   5381  C27 POPEV 196     126.410 105.100 152.383  1.00  0.00           C
ATOM   5384  C28 POPEV 196     127.330 105.740 151.333  1.00  0.00           C
ATOM   5387  C29 POPEV 196     128.640 105.010 151.153  1.00  0.00           C
ATOM   5389 0C21 POPEV 196     128.940 104.160 150.153  1.00  0.00           C
ATOM   5391 1C21 POPEV 196     128.010 103.720 149.053  1.00  0.00           C
ATOM   5394 2C21 POPEV 196     127.910 104.720 147.883  1.00  0.00           C
ATOM   5397 3C21 POPEV 196     129.260 105.200 147.363  1.00  0.00           C
ATOM   5400 4C21 POPEV 196     129.120 106.040 146.093  1.00  0.00           C
ATOM   5403 5C21 POPEV 196     130.460 106.560 145.553  1.00  0.00           C
ATOM   5406 6C21 POPEV 196     131.400 105.430 145.113  1.00  0.00           C
ATOM   5409 7C21 POPEV 196     132.730 105.930 144.563  1.00  0.00           C
ATOM   5412 8C21 POPEV 196     133.600 104.790 144.043  1.00  0.00           C
ATOM   5416  C33 POPEV 196     117.940 105.150 153.893  1.00  0.00           C
ATOM   5419  C34 POPEV 196     117.070 104.290 152.963  1.00  0.00           C
ATOM   5422  C35 POPEV 196     116.380 105.120 151.863  1.00  0.00           C
ATOM   5425  C36 POPEV 196     117.340 105.540 150.733  1.00  0.00           C
ATOM   5428  C37 POPEV 196     117.560 104.450 149.673  1.00  0.00           C
ATOM   5431  C38 POPEV 196     118.650 104.810 148.643  1.00  0.00           C
ATOM   5434  C39 POPEV 196     120.080 104.720 149.213  1.00  0.00           C
ATOM   5437 0C31 POPEV 196     121.160 105.020 148.153  1.00  0.00           C
ATOM   5440 1C31 POPEV 196     122.590 104.890 148.693  1.00  0.00           C
ATOM   5443 2C31 POPEV 196     123.680 105.300 147.683  1.00  0.00           C
ATOM   5446 3C31 POPEV 196     123.900 104.270 146.573  1.00  0.00           C
ATOM   5449 4C31 POPEV 196     124.870 104.790 145.493  1.00  0.00           C
ATOM   5452 5C31 POPEV 196     125.300 103.710 144.493  1.00  0.00           C
ATOM   5455 6C31 POPEV 196     126.250 104.250 143.433  1.00  0.00           C
ATOM   5459  NH3 POPEW 197     130.620  26.840 118.623  1.00  0.00           N
ATOM   5463  C12 POPEW 197     129.160  26.660 118.343  1.00  0.00           C
ATOM   5466  C11 POPEW 197     128.870  26.320 116.883  1.00  0.00           C
ATOM   5469  P   POPEW 197     127.730  24.070 116.183  1.00  0.00           P
ATOM   5470  O13 POPEW 197     128.080  22.620 116.163  1.00  0.00           O
ATOM   5471  O14 POPEW 197     127.200  24.710 114.963  1.00  0.00           O
ATOM   5472  O11 POPEW 197     126.690  24.370 117.333  1.00  0.00           O
ATOM   5473  O12 POPEW 197     128.970  24.900 116.723  1.00  0.00           O
ATOM   5474  C1  POPEW 197     126.280  23.450 118.333  1.00  0.00           C
ATOM   5477  C2  POPEW 197     126.570  24.080 119.713  1.00  0.00           C
ATOM   5479  O21 POPEW 197     126.640  23.140 120.783  1.00  0.00           O
ATOM   5480  C21 POPEW 197     125.580  22.390 121.043  1.00  0.00           C
ATOM   5481  O22 POPEW 197     124.520  22.370 120.443  1.00  0.00           O
ATOM   5482  C22 POPEW 197     125.920  21.520 122.243  1.00  0.00           C
ATOM   5485  C3  POPEW 197     125.670  25.320 120.003  1.00  0.00           C
ATOM   5488  O31 POPEW 197     126.170  26.100 121.113  1.00  0.00           O
ATOM   5489  C31 POPEW 197     125.690  25.730 122.303  1.00  0.00           C
ATOM   5490  O32 POPEW 197     124.830  24.890 122.473  1.00  0.00           O
ATOM   5491  C32 POPEW 197     126.370  26.490 123.423  1.00  0.00           C
ATOM   5494  C23 POPEW 197     125.560  22.210 123.573  1.00  0.00           C
ATOM   5497  C24 POPEW 197     125.360  21.200 124.693  1.00  0.00           C
ATOM   5500  C25 POPEW 197     126.640  20.470 125.123  1.00  0.00           C
ATOM   5503  C26 POPEW 197     127.190  21.030 126.433  1.00  0.00           C
ATOM   5506  C27 POPEW 197     128.110  20.040 127.173  1.00  0.00           C
ATOM   5509  C28 POPEW 197     128.230  20.380 128.663  1.00  0.00           C
ATOM   5512  C29 POPEW 197     128.890  19.350 129.533  1.00  0.00           C
ATOM   5514 0C21 POPEW 197     128.650  19.190 130.843  1.00  0.00           C
ATOM   5516 1C21 POPEW 197     127.710  20.030 131.673  1.00  0.00           C
ATOM   5519 2C21 POPEW 197     126.320  19.400 131.833  1.00  0.00           C
ATOM   5522 3C21 POPEW 197     126.310  18.060 132.573  1.00  0.00           C
ATOM   5525 4C21 POPEW 197     126.490  18.180 134.093  1.00  0.00           C
ATOM   5528 5C21 POPEW 197     126.600  16.800 134.743  1.00  0.00           C
ATOM   5531 6C21 POPEW 197     126.250  16.790 136.233  1.00  0.00           C
ATOM   5534 7C21 POPEW 197     126.340  15.390 136.863  1.00  0.00           C
ATOM   5537 8C21 POPEW 197     125.930  15.320 138.333  1.00  0.00           C
ATOM   5541  C33 POPEW 197     126.570  25.660 124.713  1.00  0.00           C
ATOM   5544  C34 POPEW 197     126.680  26.560 125.953  1.00  0.00           C
ATOM   5547  C35 POPEW 197     127.120  25.830 127.223  1.00  0.00           C
ATOM   5550  C36 POPEW 197     126.860  26.720 128.443  1.00  0.00           C
ATOM   5553  C37 POPEW 197     127.530  26.270 129.753  1.00  0.00           C
ATOM   5556  C38 POPEW 197     126.920  27.020 130.943  1.00  0.00           C
ATOM   5559  C39 POPEW 197     127.750  26.950 132.233  1.00  0.00           C
ATOM   5562 0C31 POPEW 197     126.950  27.470 133.433  1.00  0.00           C
ATOM   5565 1C31 POPEW 197     127.820  27.820 134.653  1.00  0.00           C
ATOM   5568 2C31 POPEW 197     126.980  28.280 135.853  1.00  0.00           C
ATOM   5571 3C31 POPEW 197     127.720  29.260 136.783  1.00  0.00           C
ATOM   5574 4C31 POPEW 197     128.910  28.640 137.523  1.00  0.00           C
ATOM   5577 5C31 POPEW 197     129.600  29.650 138.453  1.00  0.00           C
ATOM   5580 6C31 POPEW 197     130.770  29.050 139.243  1.00  0.00           C
ATOM   5584  NH3 POPEX 198     104.480  33.940 114.533  1.00  0.00           N
ATOM   5588  C12 POPEX 198     103.240  33.140 114.813  1.00  0.00           C
ATOM   5591  C11 POPEX 198     102.020  34.070 114.943  1.00  0.00           C
ATOM   5594  P   POPEX 198     100.660  35.800 113.443  1.00  0.00           P
ATOM   5595  O13 POPEX 198     100.890  37.060 114.183  1.00  0.00           O
ATOM   5596  O14 POPEX 198     100.450  35.900 111.993  1.00  0.00           O
ATOM   5597  O11 POPEX 198      99.420  35.040 114.083  1.00  0.00           O
ATOM   5598  O12 POPEX 198     101.810  34.740 113.703  1.00  0.00           O
ATOM   5599  C1  POPEX 198      98.820  35.600 115.263  1.00  0.00           C
ATOM   5602  C2  POPEX 198      97.810  34.630 115.943  1.00  0.00           C
ATOM   5604  O21 POPEX 198      97.900  34.640 117.373  1.00  0.00           O
ATOM   5605  C21 POPEX 198      97.680  35.760 118.003  1.00  0.00           C
ATOM   5606  O22 POPEX 198      97.410  36.840 117.493  1.00  0.00           O
ATOM   5607  C22 POPEX 198      97.590  35.450 119.503  1.00  0.00           C
ATOM   5610  C3  POPEX 198      97.960  33.140 115.503  1.00  0.00           C
ATOM   5613  O31 POPEX 198      97.370  32.240 116.463  1.00  0.00           O
ATOM   5614  C31 POPEX 198      96.060  32.280 116.603  1.00  0.00           C
ATOM   5615  O32 POPEX 198      95.280  33.030 116.023  1.00  0.00           O
ATOM   5616  C32 POPEX 198      95.610  31.220 117.603  1.00  0.00           C
ATOM   5619  C23 POPEX 198      97.640  36.700 120.403  1.00  0.00           C
ATOM   5622  C24 POPEX 198      96.870  36.460 121.703  1.00  0.00           C
ATOM   5625  C25 POPEX 198      96.910  37.650 122.663  1.00  0.00           C
ATOM   5628  C26 POPEX 198      95.720  37.630 123.643  1.00  0.00           C
ATOM   5631  C27 POPEX 198      95.790  38.760 124.683  1.00  0.00           C
ATOM   5634  C28 POPEX 198      94.430  39.130 125.333  1.00  0.00           C
ATOM   5637  C29 POPEX 198      93.720  37.940 125.943  1.00  0.00           C
ATOM   5639 0C21 POPEX 198      93.160  37.880 127.163  1.00  0.00           C
ATOM   5641 1C21 POPEX 198      93.050  38.980 128.183  1.00  0.00           C
ATOM   5644 2C21 POPEX 198      91.780  38.860 129.033  1.00  0.00           C
ATOM   5647 3C21 POPEX 198      91.810  39.840 130.213  1.00  0.00           C
ATOM   5650 4C21 POPEX 198      90.520  39.910 131.033  1.00  0.00           C
ATOM   5653 5C21 POPEX 198      90.290  38.700 131.953  1.00  0.00           C
ATOM   5656 6C21 POPEX 198      89.100  38.920 132.913  1.00  0.00           C
ATOM   5659 7C21 POPEX 198      89.330  38.320 134.303  1.00  0.00           C
ATOM   5662 8C21 POPEX 198      88.210  38.660 135.293  1.00  0.00           C
ATOM   5666  C33 POPEX 198      94.750  31.790 118.743  1.00  0.00           C
ATOM   5669  C34 POPEX 198      95.570  31.930 120.033  1.00  0.00           C
ATOM   5672  C35 POPEX 198      94.760  32.650 121.113  1.00  0.00           C
ATOM   5675  C36 POPEX 198      95.390  32.560 122.503  1.00  0.00           C
ATOM   5678  C37 POPEX 198      94.540  33.370 123.493  1.00  0.00           C
ATOM   5681  C38 POPEX 198      95.070  33.350 124.923  1.00  0.00           C
ATOM   5684  C39 POPEX 198      94.160  34.160 125.853  1.00  0.00           C
ATOM   5687 0C31 POPEX 198      93.400  33.290 126.863  1.00  0.00           C
ATOM   5690 1C31 POPEX 198      92.100  33.940 127.343  1.00  0.00           C
ATOM   5693 2C31 POPEX 198      91.420  33.290 128.543  1.00  0.00           C
ATOM   5696 3C31 POPEX 198      92.030  33.690 129.893  1.00  0.00           C
ATOM   5699 4C31 POPEX 198      91.000  33.610 131.023  1.00  0.00           C
ATOM   5702 5C31 POPEX 198      91.470  34.290 132.323  1.00  0.00           C
ATOM   5705 6C31 POPEX 198      90.340  34.520 133.323  1.00  0.00           C
ATOM   5709  NH3 POPEY 199     113.730 132.070 120.243  1.00  0.00           N
ATOM   5713  C12 POPEY 199     114.670 133.230 120.113  1.00  0.00           C
ATOM   5716  C11 POPEY 199     116.060 132.880 119.583  1.00  0.00           C
ATOM   5719  P   POPEY 199     117.220 135.260 119.723  1.00  0.00           P
ATOM   5720  O13 POPEY 199     117.840 136.170 118.733  1.00  0.00           O
ATOM   5721  O14 POPEY 199     116.280 135.820 120.703  1.00  0.00           O
ATOM   5722  O11 POPEY 199     118.450 134.590 120.493  1.00  0.00           O
ATOM   5723  O12 POPEY 199     116.610 134.030 118.953  1.00  0.00           O
ATOM   5724  C1  POPEY 199     118.880 135.120 121.763  1.00  0.00           C
ATOM   5727  C2  POPEY 199     118.640 134.070 122.893  1.00  0.00           C
ATOM   5729  O21 POPEY 199     118.630 134.550 124.253  1.00  0.00           O
ATOM   5730  C21 POPEY 199     119.010 135.740 124.643  1.00  0.00           C
ATOM   5731  O22 POPEY 199     119.460 136.650 123.973  1.00  0.00           O
ATOM   5732  C22 POPEY 199     118.680 135.840 126.133  1.00  0.00           C
ATOM   5735  C3  POPEY 199     119.600 132.850 122.783  1.00  0.00           C
ATOM   5738  O31 POPEY 199     120.720 132.910 123.723  1.00  0.00           O
ATOM   5739  C31 POPEY 199     120.450 132.320 124.893  1.00  0.00           C
ATOM   5740  O32 POPEY 199     119.460 131.650 125.133  1.00  0.00           O
ATOM   5741  C32 POPEY 199     121.550 132.600 125.923  1.00  0.00           C
ATOM   5744  C23 POPEY 199     119.650 136.770 126.903  1.00  0.00           C
ATOM   5747  C24 POPEY 199     119.050 138.130 127.273  1.00  0.00           C
ATOM   5750  C25 POPEY 199     117.850 138.080 128.243  1.00  0.00           C
ATOM   5753  C26 POPEY 199     118.160 137.320 129.543  1.00  0.00           C
ATOM   5756  C27 POPEY 199     117.030 137.420 130.583  1.00  0.00           C
ATOM   5759  C28 POPEY 199     117.490 137.070 132.003  1.00  0.00           C
ATOM   5762  C29 POPEY 199     117.920 135.630 132.183  1.00  0.00           C
ATOM   5764 0C21 POPEY 199     117.860 134.940 133.323  1.00  0.00           C
ATOM   5766 1C21 POPEY 199     117.350 135.470 134.643  1.00  0.00           C
ATOM   5769 2C21 POPEY 199     116.890 134.360 135.613  1.00  0.00           C
ATOM   5772 3C21 POPEY 199     115.780 133.490 135.033  1.00  0.00           C
ATOM   5775 4C21 POPEY 199     115.090 132.590 136.073  1.00  0.00           C
ATOM   5778 5C21 POPEY 199     114.050 131.670 135.413  1.00  0.00           C
ATOM   5781 6C21 POPEY 199     113.040 131.070 136.403  1.00  0.00           C
ATOM   5784 7C21 POPEY 199     111.870 130.390 135.693  1.00  0.00           C
ATOM   5787 8C21 POPEY 199     110.770 129.900 136.643  1.00  0.00           C
ATOM   5791  C33 POPEY 199     120.980 133.160 127.253  1.00  0.00           C
ATOM   5794  C34 POPEY 199     121.850 132.830 128.473  1.00  0.00           C
ATOM   5797  C35 POPEY 199     121.320 133.470 129.773  1.00  0.00           C
ATOM   5800  C36 POPEY 199     122.210 133.150 130.973  1.00  0.00           C
ATOM   5803  C37 POPEY 199     121.760 133.790 132.293  1.00  0.00           C
ATOM   5806  C38 POPEY 199     122.630 133.310 133.473  1.00  0.00           C
ATOM   5809  C39 POPEY 199     122.610 134.230 134.703  1.00  0.00           C
ATOM   5812 0C31 POPEY 199     121.260 134.280 135.433  1.00  0.00           C
ATOM   5815 1C31 POPEY 199     121.340 135.190 136.673  1.00  0.00           C
ATOM   5818 2C31 POPEY 199     120.080 135.150 137.543  1.00  0.00           C
ATOM   5821 3C31 POPEY 199     120.240 135.940 138.843  1.00  0.00           C
ATOM   5824 4C31 POPEY 199     119.010 135.820 139.763  1.00  0.00           C
ATOM   5827 5C31 POPEY 199     119.160 136.630 141.053  1.00  0.00           C
ATOM   5830 6C31 POPEY 199     117.980 136.450 142.003  1.00  0.00           C
ATOM   5834  NH3 POPEZ 200      92.320  92.530 117.053  1.00  0.00           N
ATOM   5838  C12 POPEZ 200      91.850  91.190 116.523  1.00  0.00           C
ATOM   5841  C11 POPEZ 200      91.760  90.130 117.643  1.00  0.00           C
ATOM   5844  P   POPEZ 200      89.300  89.600 118.433  1.00  0.00           P
ATOM   5845  O13 POPEZ 200      88.830  89.650 117.023  1.00  0.00           O
ATOM   5846  O14 POPEZ 200      89.380  88.270 119.083  1.00  0.00           O
ATOM   5847  O11 POPEZ 200      88.320  90.470 119.313  1.00  0.00           O
ATOM   5848  O12 POPEZ 200      90.680  90.400 118.553  1.00  0.00           O
ATOM   5849  C1  POPEZ 200      88.600  90.860 120.673  1.00  0.00           C
ATOM   5852  C2  POPEZ 200      87.950  89.930 121.753  1.00  0.00           C
ATOM   5854  O21 POPEZ 200      87.370  90.760 122.783  1.00  0.00           O
ATOM   5855  C21 POPEZ 200      86.430  90.260 123.583  1.00  0.00           C
ATOM   5856  O22 POPEZ 200      86.040  89.110 123.633  1.00  0.00           O
ATOM   5857  C22 POPEZ 200      85.940  91.430 124.443  1.00  0.00           C
ATOM   5860  C3  POPEZ 200      89.040  88.950 122.293  1.00  0.00           C
ATOM   5863  O31 POPEZ 200      88.560  87.900 123.153  1.00  0.00           O
ATOM   5864  C31 POPEZ 200      88.780  88.090 124.443  1.00  0.00           C
ATOM   5865  O32 POPEZ 200      89.120  89.170 124.943  1.00  0.00           O
ATOM   5866  C32 POPEZ 200      88.720  86.750 125.163  1.00  0.00           C
ATOM   5869  C23 POPEZ 200      84.800  91.090 125.413  1.00  0.00           C
ATOM   5872  C24 POPEZ 200      85.260  90.430 126.723  1.00  0.00           C
ATOM   5875  C25 POPEZ 200      84.310  90.790 127.873  1.00  0.00           C
ATOM   5878  C26 POPEZ 200      84.700  90.250 129.253  1.00  0.00           C
ATOM   5881  C27 POPEZ 200      83.820  90.880 130.343  1.00  0.00           C
ATOM   5884  C28 POPEZ 200      83.350  89.920 131.463  1.00  0.00           C
ATOM   5887  C29 POPEZ 200      84.240  89.810 132.673  1.00  0.00           C
ATOM   5889 0C21 POPEZ 200      84.260  90.660 133.713  1.00  0.00           C
ATOM   5891 1C21 POPEZ 200      83.440  91.920 133.843  1.00  0.00           C
ATOM   5894 2C21 POPEZ 200      82.530  91.930 135.083  1.00  0.00           C
ATOM   5897 3C21 POPEZ 200      81.360  90.930 135.013  1.00  0.00           C
ATOM   5900 4C21 POPEZ 200      80.260  91.240 136.033  1.00  0.00           C
ATOM   5903 5C21 POPEZ 200      80.650  91.000 137.493  1.00  0.00           C
ATOM   5906 6C21 POPEZ 200      79.630  91.610 138.463  1.00  0.00           C
ATOM   5909 7C21 POPEZ 200      80.060  91.530 139.933  1.00  0.00           C
ATOM   5912 8C21 POPEZ 200      79.080  92.210 140.893  1.00  0.00           C
ATOM   5916  C33 POPEZ 200      89.780  86.620 126.283  1.00  0.00           C
ATOM   5919  C34 POPEZ 200      89.350  87.220 127.633  1.00  0.00           C
ATOM   5922  C35 POPEZ 200      88.110  86.540 128.213  1.00  0.00           C
ATOM   5925  C36 POPEZ 200      87.860  86.880 129.693  1.00  0.00           C
ATOM   5928  C37 POPEZ 200      86.590  86.180 130.193  1.00  0.00           C
ATOM   5931  C38 POPEZ 200      86.440  86.160 131.713  1.00  0.00           C
ATOM   5934  C39 POPEZ 200      87.580  85.400 132.403  1.00  0.00           C
ATOM   5937 0C31 POPEZ 200      87.180  84.720 133.713  1.00  0.00           C
ATOM   5940 1C31 POPEZ 200      88.350  83.930 134.313  1.00  0.00           C
ATOM   5943 2C31 POPEZ 200      87.920  82.800 135.253  1.00  0.00           C
ATOM   5946 3C31 POPEZ 200      89.100  81.890 135.633  1.00  0.00           C
ATOM   5949 4C31 POPEZ 200      90.000  82.490 136.723  1.00  0.00           C
ATOM   5952 5C31 POPEZ 200      91.330  81.730 136.863  1.00  0.00           C
ATOM   5955 6C31 POPEZ 200      92.150  82.180 138.073  1.00  0.00           C
ATOM   5959  NH3 POPEa 201     114.670 118.140 159.143  1.00  0.00           N
ATOM   5963  C12 POPEa 201     115.930 117.320 159.183  1.00  0.00           C
ATOM   5966  C11 POPEa 201     116.700 117.390 157.843  1.00  0.00           C
ATOM   5969  P   POPEa 201     116.710 119.900 157.003  1.00  0.00           P
ATOM   5970  O13 POPEa 201     115.420 120.180 157.653  1.00  0.00           O
ATOM   5971  O14 POPEa 201     117.670 121.030 156.943  1.00  0.00           O
ATOM   5972  O11 POPEa 201     116.350 119.350 155.593  1.00  0.00           O
ATOM   5973  O12 POPEa 201     117.380 118.640 157.683  1.00  0.00           O
ATOM   5974  C1  POPEa 201     116.940 119.780 154.393  1.00  0.00           C
ATOM   5977  C2  POPEa 201     115.950 120.680 153.623  1.00  0.00           C
ATOM   5979  O21 POPEa 201     116.440 120.910 152.303  1.00  0.00           O
ATOM   5980  C21 POPEa 201     116.280 119.900 151.483  1.00  0.00           C
ATOM   5981  O22 POPEa 201     115.910 118.780 151.773  1.00  0.00           O
ATOM   5982  C22 POPEa 201     116.670 120.360 150.083  1.00  0.00           C
ATOM   5985  C3  POPEa 201     115.700 122.060 154.303  1.00  0.00           C
ATOM   5988  O31 POPEa 201     115.220 122.990 153.323  1.00  0.00           O
ATOM   5989  C31 POPEa 201     114.990 124.220 153.733  1.00  0.00           C
ATOM   5990  O32 POPEa 201     115.030 124.620 154.883  1.00  0.00           O
ATOM   5991  C32 POPEa 201     114.570 125.080 152.543  1.00  0.00           C
ATOM   5994  C23 POPEa 201     115.580 121.240 149.453  1.00  0.00           C
ATOM   5997  C24 POPEa 201     114.610 120.420 148.593  1.00  0.00           C
ATOM   6000  C25 POPEa 201     114.070 119.150 149.273  1.00  0.00           C
ATOM   6003  C26 POPEa 201     113.180 118.300 148.363  1.00  0.00           C
ATOM   6006  C27 POPEa 201     111.730 118.770 148.313  1.00  0.00           C
ATOM   6009  C28 POPEa 201     110.880 117.860 147.413  1.00  0.00           C
ATOM   6012  C29 POPEa 201     109.410 118.070 147.673  1.00  0.00           C
ATOM   6014 0C21 POPEa 201     108.660 117.400 148.563  1.00  0.00           C
ATOM   6016 1C21 POPEa 201     109.130 116.300 149.483  1.00  0.00           C
ATOM   6019 2C21 POPEa 201     109.170 116.740 150.963  1.00  0.00           C
ATOM   6022 3C21 POPEa 201     107.780 116.920 151.573  1.00  0.00           C
ATOM   6025 4C21 POPEa 201     107.810 117.050 153.103  1.00  0.00           C
ATOM   6028 5C21 POPEa 201     106.400 117.080 153.703  1.00  0.00           C
ATOM   6031 6C21 POPEa 201     105.600 118.290 153.213  1.00  0.00           C
ATOM   6034 7C21 POPEa 201     104.500 118.760 154.163  1.00  0.00           C
ATOM   6037 8C21 POPEa 201     103.530 119.680 153.423  1.00  0.00           C
ATOM   6041  C33 POPEa 201     115.630 126.120 152.103  1.00  0.00           C
ATOM   6044  C34 POPEa 201     116.210 125.810 150.713  1.00  0.00           C
ATOM   6047  C35 POPEa 201     117.070 126.930 150.123  1.00  0.00           C
ATOM   6050  C36 POPEa 201     116.290 128.230 149.873  1.00  0.00           C
ATOM   6053  C37 POPEa 201     117.090 129.310 149.133  1.00  0.00           C
ATOM   6056  C38 POPEa 201     116.310 130.630 149.063  1.00  0.00           C
ATOM   6059  C39 POPEa 201     117.030 131.760 148.333  1.00  0.00           C
ATOM   6062 0C31 POPEa 201     116.890 131.720 146.803  1.00  0.00           C
ATOM   6065 1C31 POPEa 201     117.360 133.020 146.143  1.00  0.00           C
ATOM   6068 2C31 POPEa 201     117.630 132.910 144.633  1.00  0.00           C
ATOM   6071 3C31 POPEa 201     116.400 132.600 143.763  1.00  0.00           C
ATOM   6074 4C31 POPEa 201     115.510 133.800 143.433  1.00  0.00           C
ATOM   6077 5C31 POPEa 201     114.610 133.530 142.213  1.00  0.00           C
ATOM   6080 6C31 POPEa 201     114.070 134.800 141.543  1.00  0.00           C
ATOM   6084  NH3 POPEb 202      19.240  94.620 122.983  1.00  0.00           N
ATOM   6088  C12 POPEb 202      18.760  93.180 123.063  1.00  0.00           C
ATOM   6091  C11 POPEb 202      17.380  92.930 122.413  1.00  0.00           C
ATOM   6094  P   POPEb 202      16.670  90.340 122.593  1.00  0.00           P
ATOM   6095  O13 POPEb 202      15.310  90.650 123.073  1.00  0.00           O
ATOM   6096  O14 POPEb 202      16.770  89.240 121.613  1.00  0.00           O
ATOM   6097  O11 POPEb 202      17.570  89.950 123.853  1.00  0.00           O
ATOM   6098  O12 POPEb 202      17.310  91.610 121.903  1.00  0.00           O
ATOM   6099  C1  POPEb 202      17.050  88.830 124.623  1.00  0.00           C
ATOM   6102  C2  POPEb 202      17.700  88.700 126.033  1.00  0.00           C
ATOM   6104  O21 POPEb 202      16.810  88.030 126.953  1.00  0.00           O
ATOM   6105  C21 POPEb 202      16.560  86.750 126.743  1.00  0.00           C
ATOM   6106  O22 POPEb 202      16.950  86.100 125.803  1.00  0.00           O
ATOM   6107  C22 POPEb 202      15.660  86.240 127.893  1.00  0.00           C
ATOM   6110  C3  POPEb 202      18.030  90.100 126.623  1.00  0.00           C
ATOM   6113  O31 POPEb 202      18.650  90.050 127.923  1.00  0.00           O
ATOM   6114  C31 POPEb 202      17.850  90.040 128.983  1.00  0.00           C
ATOM   6115  O32 POPEb 202      16.630  90.000 128.953  1.00  0.00           O
ATOM   6116  C32 POPEb 202      18.710  90.190 130.243  1.00  0.00           C
ATOM   6119  C23 POPEb 202      16.430  85.530 129.033  1.00  0.00           C
ATOM   6122  C24 POPEb 202      15.580  85.250 130.283  1.00  0.00           C
ATOM   6125  C25 POPEb 202      16.310  84.450 131.383  1.00  0.00           C
ATOM   6128  C26 POPEb 202      15.840  82.990 131.533  1.00  0.00           C
ATOM   6131  C27 POPEb 202      16.550  82.260 132.683  1.00  0.00           C
ATOM   6134  C28 POPEb 202      16.060  80.810 132.883  1.00  0.00           C
ATOM   6137  C29 POPEb 202      16.820  80.090 133.963  1.00  0.00           C
ATOM   6139 0C21 POPEb 202      16.450  79.970 135.263  1.00  0.00           C
ATOM   6141 1C21 POPEb 202      15.210  80.560 135.873  1.00  0.00           C
ATOM   6144 2C21 POPEb 202      15.000  80.180 137.353  1.00  0.00           C
ATOM   6147 3C21 POPEb 202      16.020  80.820 138.313  1.00  0.00           C
ATOM   6150 4C21 POPEb 202      15.740  80.510 139.793  1.00  0.00           C
ATOM   6153 5C21 POPEb 202      15.940  79.040 140.163  1.00  0.00           C
ATOM   6156 6C21 POPEb 202      15.970  78.820 141.683  1.00  0.00           C
ATOM   6159 7C21 POPEb 202      16.210  77.360 142.073  1.00  0.00           C
ATOM   6162 8C21 POPEb 202      16.270  77.130 143.583  1.00  0.00           C
ATOM   6166  C33 POPEb 202      18.920  91.680 130.583  1.00  0.00           C
ATOM   6169  C34 POPEb 202      19.790  91.900 131.833  1.00  0.00           C
ATOM   6172  C35 POPEb 202      19.030  91.640 133.143  1.00  0.00           C
ATOM   6175  C36 POPEb 202      19.960  91.720 134.363  1.00  0.00           C
ATOM   6178  C37 POPEb 202      19.220  91.420 135.663  1.00  0.00           C
ATOM   6181  C38 POPEb 202      20.160  91.350 136.883  1.00  0.00           C
ATOM   6184  C39 POPEb 202      19.420  91.070 138.193  1.00  0.00           C
ATOM   6187 0C31 POPEb 202      18.700  89.720 138.223  1.00  0.00           C
ATOM   6190 1C31 POPEb 202      17.980  89.450 139.553  1.00  0.00           C
ATOM   6193 2C31 POPEb 202      17.280  88.090 139.573  1.00  0.00           C
ATOM   6196 3C31 POPEb 202      16.590  87.770 140.903  1.00  0.00           C
ATOM   6199 4C31 POPEb 202      15.420  88.710 141.223  1.00  0.00           C
ATOM   6202 5C31 POPEb 202      14.690  88.300 142.513  1.00  0.00           C
ATOM   6205 6C31 POPEb 202      13.520  89.220 142.873  1.00  0.00           C
ATOM   6209  NH3 POPEc 203      58.900  35.140 117.053  1.00  0.00           N
ATOM   6213  C12 POPEc 203      59.800  33.970 116.733  1.00  0.00           C
ATOM   6216  C11 POPEc 203      61.270  34.410 116.583  1.00  0.00           C
ATOM   6219  P   POPEc 203      62.550  36.550 115.643  1.00  0.00           P
ATOM   6220  O13 POPEc 203      63.800  35.960 116.153  1.00  0.00           O
ATOM   6221  O14 POPEc 203      62.590  37.080 114.273  1.00  0.00           O
ATOM   6222  O11 POPEc 203      62.130  37.740 116.583  1.00  0.00           O
ATOM   6223  O12 POPEc 203      61.320  35.560 115.743  1.00  0.00           O
ATOM   6224  C1  POPEc 203      61.120  37.560 117.573  1.00  0.00           C
ATOM   6227  C2  POPEc 203      61.240  38.640 118.663  1.00  0.00           C
ATOM   6229  O21 POPEc 203      60.260  38.590 119.713  1.00  0.00           O
ATOM   6230  C21 POPEc 203      59.390  37.630 119.963  1.00  0.00           C
ATOM   6231  O22 POPEc 203      59.250  36.560 119.373  1.00  0.00           O
ATOM   6232  C22 POPEc 203      58.520  38.080 121.153  1.00  0.00           C
ATOM   6235  C3  POPEc 203      61.270  40.070 118.063  1.00  0.00           C
ATOM   6238  O31 POPEc 203      61.780  41.030 119.003  1.00  0.00           O
ATOM   6239  C31 POPEc 203      60.890  41.730 119.683  1.00  0.00           C
ATOM   6240  O32 POPEc 203      59.690  41.530 119.713  1.00  0.00           O
ATOM   6241  C32 POPEc 203      61.550  42.970 120.283  1.00  0.00           C
ATOM   6244  C23 POPEc 203      59.080  37.630 122.523  1.00  0.00           C
ATOM   6247  C24 POPEc 203      58.630  38.510 123.713  1.00  0.00           C
ATOM   6250  C25 POPEc 203      59.380  38.150 125.013  1.00  0.00           C
ATOM   6253  C26 POPEc 203      59.600  39.350 125.953  1.00  0.00           C
ATOM   6256  C27 POPEc 203      60.460  38.990 127.173  1.00  0.00           C
ATOM   6259  C28 POPEc 203      60.640  40.160 128.163  1.00  0.00           C
ATOM   6262  C29 POPEc 203      61.510  39.740 129.333  1.00  0.00           C
ATOM   6264 0C21 POPEc 203      61.670  40.370 130.513  1.00  0.00           C
ATOM   6266 1C21 POPEc 203      60.980  41.630 130.973  1.00  0.00           C
ATOM   6269 2C21 POPEc 203      60.680  41.590 132.493  1.00  0.00           C
ATOM   6272 3C21 POPEc 203      61.920  41.840 133.363  1.00  0.00           C
ATOM   6275 4C21 POPEc 203      61.970  41.030 134.673  1.00  0.00           C
ATOM   6278 5C21 POPEc 203      60.780  41.270 135.613  1.00  0.00           C
ATOM   6281 6C21 POPEc 203      60.990  40.630 136.993  1.00  0.00           C
ATOM   6284 7C21 POPEc 203      59.750  40.700 137.883  1.00  0.00           C
ATOM   6287 8C21 POPEc 203      59.960  40.110 139.283  1.00  0.00           C
ATOM   6291  C33 POPEc 203      62.860  42.760 121.093  1.00  0.00           C
ATOM   6294  C34 POPEc 203      62.610  42.170 122.483  1.00  0.00           C
ATOM   6297  C35 POPEc 203      63.730  42.500 123.483  1.00  0.00           C
ATOM   6300  C36 POPEc 203      63.590  41.690 124.783  1.00  0.00           C
ATOM   6303  C37 POPEc 203      64.650  42.060 125.833  1.00  0.00           C
ATOM   6306  C38 POPEc 203      64.480  41.230 127.123  1.00  0.00           C
ATOM   6309  C39 POPEc 203      65.460  41.640 128.243  1.00  0.00           C
ATOM   6312 0C31 POPEc 203      66.890  41.110 128.053  1.00  0.00           C
ATOM   6315 1C31 POPEc 203      67.800  41.500 129.223  1.00  0.00           C
ATOM   6318 2C31 POPEc 203      69.260  41.040 129.083  1.00  0.00           C
ATOM   6321 3C31 POPEc 203      70.190  41.730 130.103  1.00  0.00           C
ATOM   6324 4C31 POPEc 203      70.040  41.220 131.543  1.00  0.00           C
ATOM   6327 5C31 POPEc 203      70.560  42.220 132.583  1.00  0.00           C
ATOM   6330 6C31 POPEc 203      70.610  41.670 134.003  1.00  0.00           C
ATOM   6334  NH3 POPEd 204      11.690 105.820 120.303  1.00  0.00           N
ATOM   6338  C12 POPEd 204      12.980 106.100 119.563  1.00  0.00           C
ATOM   6341  C11 POPEd 204      13.820 107.090 120.373  1.00  0.00           C
ATOM   6344  P   POPEd 204      16.370 106.450 120.263  1.00  0.00           P
ATOM   6345  O13 POPEd 204      15.980 105.060 120.603  1.00  0.00           O
ATOM   6346  O14 POPEd 204      17.490 106.610 119.323  1.00  0.00           O
ATOM   6347  O11 POPEd 204      16.750 107.190 121.603  1.00  0.00           O
ATOM   6348  O12 POPEd 204      15.100 107.270 119.773  1.00  0.00           O
ATOM   6349  C1  POPEd 204      15.950 107.080 122.773  1.00  0.00           C
ATOM   6352  C2  POPEd 204      16.820 107.270 124.023  1.00  0.00           C
ATOM   6354  O21 POPEd 204      15.920 107.260 125.153  1.00  0.00           O
ATOM   6355  C21 POPEd 204      16.420 106.720 126.253  1.00  0.00           C
ATOM   6356  O22 POPEd 204      17.470 106.110 126.353  1.00  0.00           O
ATOM   6357  C22 POPEd 204      15.440 106.990 127.393  1.00  0.00           C
ATOM   6360  C3  POPEd 204      17.610 108.610 123.923  1.00  0.00           C
ATOM   6363  O31 POPEd 204      17.830 109.180 125.233  1.00  0.00           O
ATOM   6364  C31 POPEd 204      18.970 109.860 125.373  1.00  0.00           C
ATOM   6365  O32 POPEd 204      19.850 109.980 124.543  1.00  0.00           O
ATOM   6366  C32 POPEd 204      18.970 110.480 126.763  1.00  0.00           C
ATOM   6369  C23 POPEd 204      15.980 106.650 128.803  1.00  0.00           C
ATOM   6372  C24 POPEd 204      15.190 107.360 129.913  1.00  0.00           C
ATOM   6375  C25 POPEd 204      14.440 106.430 130.883  1.00  0.00           C
ATOM   6378  C26 POPEd 204      15.360 105.640 131.823  1.00  0.00           C
ATOM   6381  C27 POPEd 204      14.630 105.170 133.093  1.00  0.00           C
ATOM   6384  C28 POPEd 204      15.530 104.340 134.033  1.00  0.00           C
ATOM   6387  C29 POPEd 204      14.890 104.140 135.383  1.00  0.00           C
ATOM   6389 0C21 POPEd 204      14.450 103.000 135.943  1.00  0.00           C
ATOM   6391 1C21 POPEd 204      14.510 101.600 135.373  1.00  0.00           C
ATOM   6394 2C21 POPEd 204      14.780 100.520 136.443  1.00  0.00           C
ATOM   6397 3C21 POPEd 204      13.640 100.350 137.473  1.00  0.00           C
ATOM   6400 4C21 POPEd 204      13.980 100.890 138.883  1.00  0.00           C
ATOM   6403 5C21 POPEd 204      14.950  99.980 139.663  1.00  0.00           C
ATOM   6406 6C21 POPEd 204      15.450 100.610 140.963  1.00  0.00           C
ATOM   6409 7C21 POPEd 204      16.370  99.670 141.753  1.00  0.00           C
ATOM   6412 8C21 POPEd 204      16.960 100.310 143.013  1.00  0.00           C
ATOM   6416  C33 POPEd 204      18.730 109.520 127.963  1.00  0.00           C
ATOM   6419  C34 POPEd 204      18.870 110.290 129.283  1.00  0.00           C
ATOM   6422  C35 POPEd 204      18.870 109.430 130.573  1.00  0.00           C
ATOM   6425  C36 POPEd 204      18.740 110.340 131.803  1.00  0.00           C
ATOM   6428  C37 POPEd 204      19.000 109.680 133.163  1.00  0.00           C
ATOM   6431  C38 POPEd 204      18.560 110.620 134.313  1.00  0.00           C
ATOM   6434  C39 POPEd 204      19.550 110.740 135.483  1.00  0.00           C
ATOM   6437 0C31 POPEd 204      19.230 111.990 136.323  1.00  0.00           C
ATOM   6440 1C31 POPEd 204      20.160 112.220 137.523  1.00  0.00           C
ATOM   6443 2C31 POPEd 204      20.100 113.670 138.013  1.00  0.00           C
ATOM   6446 3C31 POPEd 204      20.970 113.920 139.263  1.00  0.00           C
ATOM   6449 4C31 POPEd 204      21.240 115.400 139.533  1.00  0.00           C
ATOM   6452 5C31 POPEd 204      22.180 115.620 140.733  1.00  0.00           C
ATOM   6455 6C31 POPEd 204      22.550 117.090 140.963  1.00  0.00           C
ATOM   6459  NH3 POPEe 205       1.130  13.870 116.993  1.00  0.00           N
ATOM   6463  C12 POPEe 205       1.640  15.280 116.763  1.00  0.00           C
ATOM   6466  C11 POPEe 205       2.120  15.970 118.033  1.00  0.00           C
ATOM   6469  P   POPEe 205       2.480  18.590 117.823  1.00  0.00           P
ATOM   6470  O13 POPEe 205       3.700  19.420 117.903  1.00  0.00           O
ATOM   6471  O14 POPEe 205       1.440  18.940 116.813  1.00  0.00           O
ATOM   6472  O11 POPEe 205       1.790  18.570 119.243  1.00  0.00           O
ATOM   6473  O12 POPEe 205       2.930  17.090 117.683  1.00  0.00           O
ATOM   6474  C1  POPEe 205       2.500  18.310 120.443  1.00  0.00           C
ATOM   6477  C2  POPEe 205       2.740  19.660 121.163  1.00  0.00           C
ATOM   6479  O21 POPEe 205       3.880  19.590 122.043  1.00  0.00           O
ATOM   6480  C21 POPEe 205       3.750  18.860 123.143  1.00  0.00           C
ATOM   6481  O22 POPEe 205       2.860  18.070 123.383  1.00  0.00           O
ATOM   6482  C22 POPEe 205       4.890  19.190 124.103  1.00  0.00           C
ATOM   6485  C3  POPEe 205       1.470  20.220 121.843  1.00  0.00           C
ATOM   6488  O31 POPEe 205       1.760  21.550 122.323  1.00  0.00           O
ATOM   6489  C31 POPEe 205       0.920  22.000 123.233  1.00  0.00           C
ATOM   6490  O32 POPEe 205      -0.120  21.450 123.563  1.00  0.00           O
ATOM   6491  C32 POPEe 205       1.500  23.250 123.883  1.00  0.00           C
ATOM   6494  C23 POPEe 205       4.380  19.780 125.433  1.00  0.00           C
ATOM   6497  C24 POPEe 205       5.100  21.080 125.843  1.00  0.00           C
ATOM   6500  C25 POPEe 205       4.950  21.360 127.343  1.00  0.00           C
ATOM   6503  C26 POPEe 205       5.560  22.690 127.783  1.00  0.00           C
ATOM   6506  C27 POPEe 205       5.980  22.790 129.263  1.00  0.00           C
ATOM   6509  C28 POPEe 205       4.840  22.790 130.293  1.00  0.00           C
ATOM   6512  C29 POPEe 205       4.220  21.420 130.443  1.00  0.00           C
ATOM   6514 0C21 POPEe 205       4.440  20.500 131.393  1.00  0.00           C
ATOM   6516 1C21 POPEe 205       5.320  20.600 132.613  1.00  0.00           C
ATOM   6519 2C21 POPEe 205       4.520  20.150 133.843  1.00  0.00           C
ATOM   6522 3C21 POPEe 205       5.410  19.950 135.083  1.00  0.00           C
ATOM   6525 4C21 POPEe 205       4.670  19.280 136.243  1.00  0.00           C
ATOM   6528 5C21 POPEe 205       5.640  18.940 137.383  1.00  0.00           C
ATOM   6531 6C21 POPEe 205       4.980  18.310 138.623  1.00  0.00           C
ATOM   6534 7C21 POPEe 205       6.040  17.810 139.613  1.00  0.00           C
ATOM   6537 8C21 POPEe 205       5.480  17.260 140.923  1.00  0.00           C
ATOM   6541  C33 POPEe 205       1.630  23.090 125.413  1.00  0.00           C
ATOM   6544  C34 POPEe 205       2.280  24.320 126.043  1.00  0.00           C
ATOM   6547  C35 POPEe 205       1.340  25.530 126.103  1.00  0.00           C
ATOM   6550  C36 POPEe 205       0.350  25.460 127.273  1.00  0.00           C
ATOM   6553  C37 POPEe 205      -0.340  26.800 127.553  1.00  0.00           C
ATOM   6556  C38 POPEe 205       0.610  27.830 128.183  1.00  0.00           C
ATOM   6559  C39 POPEe 205       0.040  29.260 128.253  1.00  0.00           C
ATOM   6562 0C31 POPEe 205      -1.300  29.360 128.993  1.00  0.00           C
ATOM   6565 1C31 POPEe 205      -1.540  30.740 129.633  1.00  0.00           C
ATOM   6568 2C31 POPEe 205      -2.850  30.820 130.423  1.00  0.00           C
ATOM   6571 3C31 POPEe 205      -2.840  29.890 131.643  1.00  0.00           C
ATOM   6574 4C31 POPEe 205      -4.060  30.060 132.553  1.00  0.00           C
ATOM   6577 5C31 POPEe 205      -3.880  29.290 133.873  1.00  0.00           C
ATOM   6580 6C31 POPEe 205      -5.070  29.420 134.823  1.00  0.00           C
ATOM   6584  NH3 POPEf 206      88.410 114.620 117.403  1.00  0.00           N
ATOM   6588  C12 POPEf 206      89.440 113.520 117.573  1.00  0.00           C
ATOM   6591  C11 POPEf 206      90.880 114.050 117.413  1.00  0.00           C
ATOM   6594  P   POPEf 206      92.330 111.840 117.333  1.00  0.00           P
ATOM   6595  O13 POPEf 206      93.780 111.860 117.073  1.00  0.00           O
ATOM   6596  O14 POPEf 206      91.520 111.510 116.153  1.00  0.00           O
ATOM   6597  O11 POPEf 206      92.090 110.750 118.463  1.00  0.00           O
ATOM   6598  O12 POPEf 206      91.860 113.200 118.003  1.00  0.00           O
ATOM   6599  C1  POPEf 206      92.520 111.000 119.813  1.00  0.00           C
ATOM   6602  C2  POPEf 206      91.340 111.510 120.693  1.00  0.00           C
ATOM   6604  O21 POPEf 206      91.790 111.890 122.003  1.00  0.00           O
ATOM   6605  C21 POPEf 206      92.090 110.940 122.873  1.00  0.00           C
ATOM   6606  O22 POPEf 206      92.270 109.760 122.633  1.00  0.00           O
ATOM   6607  C22 POPEf 206      92.190 111.580 124.263  1.00  0.00           C
ATOM   6610  C3  POPEf 206      90.150 110.510 120.693  1.00  0.00           C
ATOM   6613  O31 POPEf 206      89.090 110.970 121.573  1.00  0.00           O
ATOM   6614  C31 POPEf 206      88.390 110.010 122.173  1.00  0.00           C
ATOM   6615  O32 POPEf 206      88.660 108.820 122.173  1.00  0.00           O
ATOM   6616  C32 POPEf 206      87.210 110.620 122.913  1.00  0.00           C
ATOM   6619  C23 POPEf 206      90.890 112.260 124.773  1.00  0.00           C
ATOM   6622  C24 POPEf 206      91.020 112.910 126.173  1.00  0.00           C
ATOM   6625  C25 POPEf 206      91.370 111.930 127.303  1.00  0.00           C
ATOM   6628  C26 POPEf 206      91.420 112.590 128.693  1.00  0.00           C
ATOM   6631  C27 POPEf 206      91.850 111.580 129.773  1.00  0.00           C
ATOM   6634  C28 POPEf 206      91.830 112.130 131.213  1.00  0.00           C
ATOM   6637  C29 POPEf 206      92.030 111.000 132.203  1.00  0.00           C
ATOM   6639 0C21 POPEf 206      92.980 110.870 133.133  1.00  0.00           C
ATOM   6641 1C21 POPEf 206      94.130 111.800 133.443  1.00  0.00           C
ATOM   6644 2C21 POPEf 206      94.060 112.410 134.853  1.00  0.00           C
ATOM   6647 3C21 POPEf 206      94.060 111.380 135.993  1.00  0.00           C
ATOM   6650 4C21 POPEf 206      94.180 112.040 137.373  1.00  0.00           C
ATOM   6653 5C21 POPEf 206      93.430 111.290 138.493  1.00  0.00           C
ATOM   6656 6C21 POPEf 206      93.880 109.830 138.643  1.00  0.00           C
ATOM   6659 7C21 POPEf 206      93.150 109.080 139.763  1.00  0.00           C
ATOM   6662 8C21 POPEf 206      93.490 107.590 139.823  1.00  0.00           C
ATOM   6666  C33 POPEf 206      87.220 110.120 124.363  1.00  0.00           C
ATOM   6669  C34 POPEf 206      86.120 110.740 125.223  1.00  0.00           C
ATOM   6672  C35 POPEf 206      86.000 110.040 126.573  1.00  0.00           C
ATOM   6675  C36 POPEf 206      87.330 109.900 127.323  1.00  0.00           C
ATOM   6678  C37 POPEf 206      87.160 109.290 128.723  1.00  0.00           C
ATOM   6681  C38 POPEf 206      88.530 109.110 129.393  1.00  0.00           C
ATOM   6684  C39 POPEf 206      88.470 108.980 130.913  1.00  0.00           C
ATOM   6687 0C31 POPEf 206      87.840 110.210 131.583  1.00  0.00           C
ATOM   6690 1C31 POPEf 206      88.330 110.430 133.013  1.00  0.00           C
ATOM   6693 2C31 POPEf 206      87.530 111.520 133.733  1.00  0.00           C
ATOM   6696 3C31 POPEf 206      88.250 112.100 134.953  1.00  0.00           C
ATOM   6699 4C31 POPEf 206      88.590 111.080 136.043  1.00  0.00           C
ATOM   6702 5C31 POPEf 206      90.030 110.570 135.983  1.00  0.00           C
ATOM   6705 6C31 POPEf 206      90.360 109.580 137.093  1.00  0.00           C
ATOM   6709  NH3 POPEg 207      87.620  93.160 164.353  1.00  0.00           N
ATOM   6713  C12 POPEg 207      86.170  93.460 164.203  1.00  0.00           C
ATOM   6716  C11 POPEg 207      85.330  92.640 165.183  1.00  0.00           C
ATOM   6719  P   POPEg 207      83.000  93.410 166.193  1.00  0.00           P
ATOM   6720  O13 POPEg 207      83.520  92.850 167.453  1.00  0.00           O
ATOM   6721  O14 POPEg 207      82.690  94.860 166.123  1.00  0.00           O
ATOM   6722  O11 POPEg 207      81.720  92.590 165.743  1.00  0.00           O
ATOM   6723  O12 POPEg 207      84.000  93.080 165.023  1.00  0.00           O
ATOM   6724  C1  POPEg 207      81.650  91.800 164.553  1.00  0.00           C
ATOM   6727  C2  POPEg 207      80.920  92.520 163.373  1.00  0.00           C
ATOM   6729  O21 POPEg 207      81.220  91.910 162.113  1.00  0.00           O
ATOM   6730  C21 POPEg 207      80.770  90.690 161.923  1.00  0.00           C
ATOM   6731  O22 POPEg 207      80.100  90.040 162.703  1.00  0.00           O
ATOM   6732  C22 POPEg 207      81.260  90.180 160.573  1.00  0.00           C
ATOM   6735  C3  POPEg 207      81.270  94.030 163.243  1.00  0.00           C
ATOM   6738  O31 POPEg 207      80.580  94.610 162.113  1.00  0.00           O
ATOM   6739  C31 POPEg 207      81.360  95.020 161.123  1.00  0.00           C
ATOM   6740  O32 POPEg 207      82.580  95.050 161.133  1.00  0.00           O
ATOM   6741  C32 POPEg 207      80.520  95.370 159.893  1.00  0.00           C
ATOM   6744  C23 POPEg 207      80.810  91.100 159.413  1.00  0.00           C
ATOM   6747  C24 POPEg 207      81.360  90.690 158.053  1.00  0.00           C
ATOM   6750  C25 POPEg 207      80.710  91.500 156.923  1.00  0.00           C
ATOM   6753  C26 POPEg 207      81.330  91.230 155.553  1.00  0.00           C
ATOM   6756  C27 POPEg 207      80.660  92.040 154.443  1.00  0.00           C
ATOM   6759  C28 POPEg 207      81.430  92.040 153.103  1.00  0.00           C
ATOM   6762  C29 POPEg 207      81.580  90.640 152.573  1.00  0.00           C
ATOM   6764 0C21 POPEg 207      82.610  90.160 151.863  1.00  0.00           C
ATOM   6766 1C21 POPEg 207      83.790  90.940 151.343  1.00  0.00           C
ATOM   6769 2C21 POPEg 207      84.940  91.290 152.313  1.00  0.00           C
ATOM   6772 3C21 POPEg 207      85.690  90.100 152.933  1.00  0.00           C
ATOM   6775 4C21 POPEg 207      87.170  90.420 153.273  1.00  0.00           C
ATOM   6778 5C21 POPEg 207      87.360  91.520 154.323  1.00  0.00           C
ATOM   6781 6C21 POPEg 207      88.850  91.860 154.563  1.00  0.00           C
ATOM   6784 7C21 POPEg 207      89.040  93.030 155.543  1.00  0.00           C
ATOM   6787 8C21 POPEg 207      90.500  93.500 155.653  1.00  0.00           C
ATOM   6791  C33 POPEg 207      81.420  95.560 158.643  1.00  0.00           C
ATOM   6794  C34 POPEg 207      80.650  95.560 157.313  1.00  0.00           C
ATOM   6797  C35 POPEg 207      80.170  96.950 156.863  1.00  0.00           C
ATOM   6800  C36 POPEg 207      81.290  97.890 156.393  1.00  0.00           C
ATOM   6803  C37 POPEg 207      81.210  99.250 157.093  1.00  0.00           C
ATOM   6806  C38 POPEg 207      82.330 100.230 156.733  1.00  0.00           C
ATOM   6809  C39 POPEg 207      81.990 101.240 155.633  1.00  0.00           C
ATOM   6812 0C31 POPEg 207      81.960 100.670 154.213  1.00  0.00           C
ATOM   6815 1C31 POPEg 207      82.040 101.790 153.153  1.00  0.00           C
ATOM   6818 2C31 POPEg 207      81.950 101.280 151.713  1.00  0.00           C
ATOM   6821 3C31 POPEg 207      82.190 102.400 150.693  1.00  0.00           C
ATOM   6824 4C31 POPEg 207      81.870 101.990 149.253  1.00  0.00           C
ATOM   6827 5C31 POPEg 207      81.750 103.210 148.323  1.00  0.00           C
ATOM   6830 6C31 POPEg 207      81.370 102.830 146.883  1.00  0.00           C
ATOM   6834  NH3 POPEh 208      46.440   4.200 157.973  1.00  0.00           N
ATOM   6838  C12 POPEh 208      44.960   4.220 158.173  1.00  0.00           C
ATOM   6841  C11 POPEh 208      44.510   2.860 158.713  1.00  0.00           C
ATOM   6844  P   POPEh 208      46.340   1.710 160.273  1.00  0.00           P
ATOM   6845  O13 POPEh 208      47.530   2.470 159.773  1.00  0.00           O
ATOM   6846  O14 POPEh 208      46.390   1.300 161.693  1.00  0.00           O
ATOM   6847  O11 POPEh 208      46.180   0.440 159.353  1.00  0.00           O
ATOM   6848  O12 POPEh 208      45.080   2.610 159.993  1.00  0.00           O
ATOM   6849  C1  POPEh 208      45.000  -0.370 159.363  1.00  0.00           C
ATOM   6852  C2  POPEh 208      44.660  -0.730 157.903  1.00  0.00           C
ATOM   6854  O21 POPEh 208      43.290  -1.130 157.793  1.00  0.00           O
ATOM   6855  C21 POPEh 208      42.630  -0.600 156.793  1.00  0.00           C
ATOM   6856  O22 POPEh 208      42.930   0.440 156.213  1.00  0.00           O
ATOM   6857  C22 POPEh 208      41.460  -1.500 156.413  1.00  0.00           C
ATOM   6860  C3  POPEh 208      45.570  -1.860 157.353  1.00  0.00           C
ATOM   6863  O31 POPEh 208      45.290  -2.150 155.973  1.00  0.00           O
ATOM   6864  C31 POPEh 208      45.760  -1.280 155.103  1.00  0.00           C
ATOM   6865  O32 POPEh 208      46.310  -0.220 155.373  1.00  0.00           O
ATOM   6866  C32 POPEh 208      45.530  -1.800 153.683  1.00  0.00           C
ATOM   6869  C23 POPEh 208      40.090  -0.800 156.563  1.00  0.00           C
ATOM   6872  C24 POPEh 208      39.790   0.290 155.523  1.00  0.00           C
ATOM   6875  C25 POPEh 208      39.800  -0.180 154.063  1.00  0.00           C
ATOM   6878  C26 POPEh 208      41.080   0.200 153.293  1.00  0.00           C
ATOM   6881  C27 POPEh 208      40.970  -0.140 151.793  1.00  0.00           C
ATOM   6884  C28 POPEh 208      42.150   0.430 150.973  1.00  0.00           C
ATOM   6887  C29 POPEh 208      41.900   0.320 149.493  1.00  0.00           C
ATOM   6889 0C21 POPEh 208      42.780   0.010 148.523  1.00  0.00           C
ATOM   6891 1C21 POPEh 208      44.240  -0.310 148.683  1.00  0.00           C
ATOM   6894 2C21 POPEh 208      45.100   0.270 147.533  1.00  0.00           C
ATOM   6897 3C21 POPEh 208      45.410   1.770 147.673  1.00  0.00           C
ATOM   6900 4C21 POPEh 208      46.210   2.300 146.473  1.00  0.00           C
ATOM   6903 5C21 POPEh 208      46.940   3.630 146.703  1.00  0.00           C
ATOM   6906 6C21 POPEh 208      48.140   3.510 147.653  1.00  0.00           C
ATOM   6909 7C21 POPEh 208      47.900   4.150 149.023  1.00  0.00           C
ATOM   6912 8C21 POPEh 208      49.140   4.130 149.913  1.00  0.00           C
ATOM   6916  C33 POPEh 208      46.300  -0.990 152.613  1.00  0.00           C
ATOM   6919  C34 POPEh 208      46.660  -1.830 151.383  1.00  0.00           C
ATOM   6922  C35 POPEh 208      47.640  -1.100 150.473  1.00  0.00           C
ATOM   6925  C36 POPEh 208      48.110  -1.910 149.263  1.00  0.00           C
ATOM   6928  C37 POPEh 208      49.120  -1.140 148.413  1.00  0.00           C
ATOM   6931  C38 POPEh 208      49.650  -1.990 147.263  1.00  0.00           C
ATOM   6934  C39 POPEh 208      50.440  -1.210 146.213  1.00  0.00           C
ATOM   6937 0C31 POPEh 208      50.700  -2.080 144.973  1.00  0.00           C
ATOM   6940 1C31 POPEh 208      51.580  -1.390 143.923  1.00  0.00           C
ATOM   6943 2C31 POPEh 208      51.700  -2.200 142.613  1.00  0.00           C
ATOM   6946 3C31 POPEh 208      50.390  -2.230 141.803  1.00  0.00           C
ATOM   6949 4C31 POPEh 208      50.550  -2.970 140.473  1.00  0.00           C
ATOM   6952 5C31 POPEh 208      49.280  -2.940 139.623  1.00  0.00           C
ATOM   6955 6C31 POPEh 208      49.450  -3.590 138.243  1.00  0.00           C
ATOM   6959  NH3 POPEi 209      18.470  28.580 160.983  1.00  0.00           N
ATOM   6963  C12 POPEi 209      19.090  27.290 161.463  1.00  0.00           C
ATOM   6966  C11 POPEi 209      20.460  27.060 160.823  1.00  0.00           C
ATOM   6969  P   POPEi 209      22.710  27.940 161.923  1.00  0.00           P
ATOM   6970  O13 POPEi 209      22.990  29.210 162.603  1.00  0.00           O
ATOM   6971  O14 POPEi 209      22.610  26.730 162.773  1.00  0.00           O
ATOM   6972  O11 POPEi 209      23.720  27.710 160.713  1.00  0.00           O
ATOM   6973  O12 POPEi 209      21.320  28.130 161.163  1.00  0.00           O
ATOM   6974  C1  POPEi 209      23.740  28.680 159.663  1.00  0.00           C
ATOM   6977  C2  POPEi 209      24.630  28.170 158.503  1.00  0.00           C
ATOM   6979  O21 POPEi 209      24.530  28.990 157.313  1.00  0.00           O
ATOM   6980  C21 POPEi 209      23.370  28.990 156.653  1.00  0.00           C
ATOM   6981  O22 POPEi 209      22.360  28.390 156.973  1.00  0.00           O
ATOM   6982  C22 POPEi 209      23.480  29.870 155.403  1.00  0.00           C
ATOM   6985  C3  POPEi 209      24.400  26.640 158.233  1.00  0.00           C
ATOM   6988  O31 POPEi 209      25.130  26.120 157.103  1.00  0.00           O
ATOM   6989  C31 POPEi 209      26.430  25.980 157.323  1.00  0.00           C
ATOM   6990  O32 POPEi 209      27.030  26.310 158.343  1.00  0.00           O
ATOM   6991  C32 POPEi 209      27.110  25.380 156.103  1.00  0.00           C
ATOM   6994  C23 POPEi 209      23.380  29.020 154.123  1.00  0.00           C
ATOM   6997  C24 POPEi 209      23.770  29.770 152.843  1.00  0.00           C
ATOM   7000  C25 POPEi 209      22.720  30.760 152.303  1.00  0.00           C
ATOM   7003  C26 POPEi 209      22.940  31.040 150.813  1.00  0.00           C
ATOM   7006  C27 POPEi 209      21.940  32.050 150.223  1.00  0.00           C
ATOM   7009  C28 POPEi 209      21.900  32.070 148.673  1.00  0.00           C
ATOM   7012  C29 POPEi 209      23.200  32.470 148.013  1.00  0.00           C
ATOM   7014 0C21 POPEi 209      23.530  32.240 146.723  1.00  0.00           C
ATOM   7016 1C21 POPEi 209      22.640  31.600 145.693  1.00  0.00           C
ATOM   7019 2C21 POPEi 209      22.690  32.290 144.303  1.00  0.00           C
ATOM   7022 3C21 POPEi 209      24.030  32.100 143.563  1.00  0.00           C
ATOM   7025 4C21 POPEi 209      23.960  32.420 142.063  1.00  0.00           C
ATOM   7028 5C21 POPEi 209      23.790  33.900 141.713  1.00  0.00           C
ATOM   7031 6C21 POPEi 209      23.570  34.110 140.203  1.00  0.00           C
ATOM   7034 7C21 POPEi 209      23.570  35.570 139.763  1.00  0.00           C
ATOM   7037 8C21 POPEi 209      23.220  35.740 138.283  1.00  0.00           C
ATOM   7041  C33 POPEi 209      28.210  26.320 155.543  1.00  0.00           C
ATOM   7044  C34 POPEi 209      27.630  27.500 154.753  1.00  0.00           C
ATOM   7047  C35 POPEi 209      27.730  27.310 153.233  1.00  0.00           C
ATOM   7050  C36 POPEi 209      27.260  28.560 152.473  1.00  0.00           C
ATOM   7053  C37 POPEi 209      27.470  28.460 150.953  1.00  0.00           C
ATOM   7056  C38 POPEi 209      27.150  29.790 150.243  1.00  0.00           C
ATOM   7059  C39 POPEi 209      27.480  29.780 148.753  1.00  0.00           C
ATOM   7062 0C31 POPEi 209      26.470  28.960 147.943  1.00  0.00           C
ATOM   7065 1C31 POPEi 209      26.820  28.850 146.463  1.00  0.00           C
ATOM   7068 2C31 POPEi 209      25.710  28.130 145.693  1.00  0.00           C
ATOM   7071 3C31 POPEi 209      26.120  27.670 144.293  1.00  0.00           C
ATOM   7074 4C31 POPEi 209      26.680  28.790 143.413  1.00  0.00           C
ATOM   7077 5C31 POPEi 209      26.870  28.310 141.973  1.00  0.00           C
ATOM   7080 6C31 POPEi 209      27.360  29.410 141.033  1.00  0.00           C
ATOM   7084  NH3 POPEj 210      48.890  95.560 119.933  1.00  0.00           N
ATOM   7088  C12 POPEj 210      49.940  95.560 118.853  1.00  0.00           C
ATOM   7091  C11 POPEj 210      50.270  96.970 118.293  1.00  0.00           C
ATOM   7094  P   POPEj 210      52.730  97.920 117.843  1.00  0.00           P
ATOM   7095  O13 POPEj 210      53.670  97.920 116.693  1.00  0.00           O
ATOM   7096  O14 POPEj 210      52.190  99.240 118.243  1.00  0.00           O
ATOM   7097  O11 POPEj 210      53.480  97.370 119.103  1.00  0.00           O
ATOM   7098  O12 POPEj 210      51.540  96.920 117.623  1.00  0.00           O
ATOM   7099  C1  POPEj 210      52.840  96.680 120.173  1.00  0.00           C
ATOM   7102  C2  POPEj 210      53.430  97.080 121.543  1.00  0.00           C
ATOM   7104  O21 POPEj 210      53.070  96.210 122.623  1.00  0.00           O
ATOM   7105  C21 POPEj 210      51.830  95.880 122.893  1.00  0.00           C
ATOM   7106  O22 POPEj 210      50.860  95.960 122.153  1.00  0.00           O
ATOM   7107  C22 POPEj 210      51.820  95.540 124.393  1.00  0.00           C
ATOM   7110  C3  POPEj 210      53.120  98.560 121.923  1.00  0.00           C
ATOM   7113  O31 POPEj 210      53.420  98.890 123.303  1.00  0.00           O
ATOM   7114  C31 POPEj 210      54.720  98.870 123.593  1.00  0.00           C
ATOM   7115  O32 POPEj 210      55.610  98.690 122.783  1.00  0.00           O
ATOM   7116  C32 POPEj 210      54.890  99.110 125.093  1.00  0.00           C
ATOM   7119  C23 POPEj 210      51.180  94.180 124.733  1.00  0.00           C
ATOM   7122  C24 POPEj 210      51.660  93.620 126.093  1.00  0.00           C
ATOM   7125  C25 POPEj 210      51.620  94.630 127.243  1.00  0.00           C
ATOM   7128  C26 POPEj 210      51.460  93.970 128.633  1.00  0.00           C
ATOM   7131  C27 POPEj 210      52.770  93.400 129.173  1.00  0.00           C
ATOM   7134  C28 POPEj 210      52.570  92.610 130.483  1.00  0.00           C
ATOM   7137  C29 POPEj 210      53.880  92.410 131.203  1.00  0.00           C
ATOM   7139 0C21 POPEj 210      54.110  92.510 132.523  1.00  0.00           C
ATOM   7141 1C21 POPEj 210      53.080  92.800 133.593  1.00  0.00           C
ATOM   7144 2C21 POPEj 210      52.690  91.520 134.353  1.00  0.00           C
ATOM   7147 3C21 POPEj 210      51.530  91.780 135.323  1.00  0.00           C
ATOM   7150 4C21 POPEj 210      50.940  90.520 135.983  1.00  0.00           C
ATOM   7153 5C21 POPEj 210      51.940  89.660 136.763  1.00  0.00           C
ATOM   7156 6C21 POPEj 210      51.220  88.500 137.473  1.00  0.00           C
ATOM   7159 7C21 POPEj 210      52.140  87.650 138.353  1.00  0.00           C
ATOM   7162 8C21 POPEj 210      51.410  86.480 139.023  1.00  0.00           C
ATOM   7166  C33 POPEj 210      56.340  98.860 125.593  1.00  0.00           C
ATOM   7169  C34 POPEj 210      56.610  97.380 125.883  1.00  0.00           C
ATOM   7172  C35 POPEj 210      58.110  97.040 125.903  1.00  0.00           C
ATOM   7175  C36 POPEj 210      58.930  97.770 126.983  1.00  0.00           C
ATOM   7178  C37 POPEj 210      60.380  97.280 126.963  1.00  0.00           C
ATOM   7181  C38 POPEj 210      61.310  97.920 128.003  1.00  0.00           C
ATOM   7184  C39 POPEj 210      61.390  97.120 129.313  1.00  0.00           C
ATOM   7187 0C31 POPEj 210      62.160  97.870 130.403  1.00  0.00           C
ATOM   7190 1C31 POPEj 210      62.280  97.140 131.753  1.00  0.00           C
ATOM   7193 2C31 POPEj 210      63.350  96.040 131.803  1.00  0.00           C
ATOM   7196 3C31 POPEj 210      64.560  96.370 132.693  1.00  0.00           C
ATOM   7199 4C31 POPEj 210      64.660  95.540 133.973  1.00  0.00           C
ATOM   7202 5C31 POPEj 210      65.840  95.960 134.853  1.00  0.00           C
ATOM   7205 6C31 POPEj 210      66.030  95.080 136.103  1.00  0.00           C
ATOM   7209  NH3 POPEk 211      39.680  55.940 160.823  1.00  0.00           N
ATOM   7213  C12 POPEk 211      39.290  57.400 160.933  1.00  0.00           C
ATOM   7216  C11 POPEk 211      38.460  57.690 162.193  1.00  0.00           C
ATOM   7219  P   POPEk 211      36.190  58.970 162.243  1.00  0.00           P
ATOM   7220  O13 POPEk 211      35.890  58.780 163.673  1.00  0.00           O
ATOM   7221  O14 POPEk 211      35.650  60.220 161.653  1.00  0.00           O
ATOM   7222  O11 POPEk 211      35.700  57.710 161.413  1.00  0.00           O
ATOM   7223  O12 POPEk 211      37.760  58.930 162.013  1.00  0.00           O
ATOM   7224  C1  POPEk 211      35.190  57.790 160.083  1.00  0.00           C
ATOM   7227  C2  POPEk 211      35.690  56.610 159.193  1.00  0.00           C
ATOM   7229  O21 POPEk 211      35.490  56.790 157.783  1.00  0.00           O
ATOM   7230  C21 POPEk 211      34.320  57.120 157.313  1.00  0.00           C
ATOM   7231  O22 POPEk 211      33.300  57.370 157.943  1.00  0.00           O
ATOM   7232  C22 POPEk 211      34.420  57.240 155.783  1.00  0.00           C
ATOM   7235  C3  POPEk 211      35.140  55.230 159.623  1.00  0.00           C
ATOM   7238  O31 POPEk 211      35.400  54.180 158.663  1.00  0.00           O
ATOM   7239  C31 POPEk 211      36.670  53.820 158.523  1.00  0.00           C
ATOM   7240  O32 POPEk 211      37.620  54.360 159.073  1.00  0.00           O
ATOM   7241  C32 POPEk 211      36.760  52.590 157.623  1.00  0.00           C
ATOM   7244  C23 POPEk 211      33.120  57.800 155.163  1.00  0.00           C
ATOM   7247  C24 POPEk 211      33.260  58.120 153.673  1.00  0.00           C
ATOM   7250  C25 POPEk 211      31.940  58.620 153.063  1.00  0.00           C
ATOM   7253  C26 POPEk 211      32.050  59.120 151.613  1.00  0.00           C
ATOM   7256  C27 POPEk 211      32.910  58.230 150.693  1.00  0.00           C
ATOM   7259  C28 POPEk 211      33.070  58.790 149.273  1.00  0.00           C
ATOM   7262  C29 POPEk 211      31.770  58.740 148.503  1.00  0.00           C
ATOM   7264 0C21 POPEk 211      31.400  59.570 147.513  1.00  0.00           C
ATOM   7266 1C21 POPEk 211      32.220  60.690 146.913  1.00  0.00           C
ATOM   7269 2C21 POPEk 211      31.660  62.090 147.213  1.00  0.00           C
ATOM   7272 3C21 POPEk 211      30.250  62.330 146.623  1.00  0.00           C
ATOM   7275 4C21 POPEk 211      29.770  63.790 146.763  1.00  0.00           C
ATOM   7278 5C21 POPEk 211      30.520  64.810 145.893  1.00  0.00           C
ATOM   7281 6C21 POPEk 211      30.340  64.590 144.383  1.00  0.00           C
ATOM   7284 7C21 POPEk 211      31.240  65.490 143.523  1.00  0.00           C
ATOM   7287 8C21 POPEk 211      30.980  66.990 143.673  1.00  0.00           C
ATOM   7291  C33 POPEk 211      35.860  52.590 156.363  1.00  0.00           C
ATOM   7294  C34 POPEk 211      35.810  51.200 155.703  1.00  0.00           C
ATOM   7297  C35 POPEk 211      34.920  51.140 154.453  1.00  0.00           C
ATOM   7300  C36 POPEk 211      35.690  51.240 153.133  1.00  0.00           C
ATOM   7303  C37 POPEk 211      34.720  51.240 151.933  1.00  0.00           C
ATOM   7306  C38 POPEk 211      35.370  51.280 150.533  1.00  0.00           C
ATOM   7309  C39 POPEk 211      36.120  52.590 150.273  1.00  0.00           C
ATOM   7312 0C31 POPEk 211      37.010  52.610 149.013  1.00  0.00           C
ATOM   7315 1C31 POPEk 211      38.130  53.660 149.143  1.00  0.00           C
ATOM   7318 2C31 POPEk 211      39.020  53.820 147.913  1.00  0.00           C
ATOM   7321 3C31 POPEk 211      38.360  54.640 146.793  1.00  0.00           C
ATOM   7324 4C31 POPEk 211      39.380  55.420 145.943  1.00  0.00           C
ATOM   7327 5C31 POPEk 211      38.720  56.440 145.003  1.00  0.00           C
ATOM   7330 6C31 POPEk 211      39.720  57.350 144.283  1.00  0.00           C
ATOM   7334  NH3 POPEl 212      53.120  25.800 114.943  1.00  0.00           N
ATOM   7338  C12 POPEl 212      53.480  27.220 114.613  1.00  0.00           C
ATOM   7341  C11 POPEl 212      54.620  27.260 113.583  1.00  0.00           C
ATOM   7344  P   POPEl 212      55.840  29.590 113.313  1.00  0.00           P
ATOM   7345  O13 POPEl 212      56.040  30.500 112.163  1.00  0.00           O
ATOM   7346  O14 POPEl 212      55.490  30.270 114.563  1.00  0.00           O
ATOM   7347  O11 POPEl 212      57.120  28.670 113.563  1.00  0.00           O
ATOM   7348  O12 POPEl 212      54.710  28.540 112.963  1.00  0.00           O
ATOM   7349  C1  POPEl 212      58.160  29.000 114.483  1.00  0.00           C
ATOM   7352  C2  POPEl 212      57.940  28.450 115.943  1.00  0.00           C
ATOM   7354  O21 POPEl 212      56.950  29.190 116.683  1.00  0.00           O
ATOM   7355  C21 POPEl 212      57.150  30.490 116.853  1.00  0.00           C
ATOM   7356  O22 POPEl 212      58.180  31.110 116.653  1.00  0.00           O
ATOM   7357  C22 POPEl 212      55.830  31.110 117.303  1.00  0.00           C
ATOM   7360  C3  POPEl 212      59.230  28.320 116.793  1.00  0.00           C
ATOM   7363  O31 POPEl 212      59.110  27.230 117.733  1.00  0.00           O
ATOM   7364  C31 POPEl 212      58.500  27.490 118.873  1.00  0.00           C
ATOM   7365  O32 POPEl 212      58.080  28.570 119.243  1.00  0.00           O
ATOM   7366  C32 POPEl 212      58.400  26.170 119.633  1.00  0.00           C
ATOM   7369  C23 POPEl 212      55.890  31.830 118.653  1.00  0.00           C
ATOM   7372  C24 POPEl 212      55.070  33.120 118.583  1.00  0.00           C
ATOM   7375  C25 POPEl 212      54.570  33.610 119.933  1.00  0.00           C
ATOM   7378  C26 POPEl 212      55.660  33.800 120.983  1.00  0.00           C
ATOM   7381  C27 POPEl 212      55.170  34.680 122.123  1.00  0.00           C
ATOM   7384  C28 POPEl 212      56.260  34.980 123.153  1.00  0.00           C
ATOM   7387  C29 POPEl 212      55.850  36.120 124.053  1.00  0.00           C
ATOM   7389 0C21 POPEl 212      55.970  36.180 125.393  1.00  0.00           C
ATOM   7391 1C21 POPEl 212      56.560  35.130 126.293  1.00  0.00           C
ATOM   7394 2C21 POPEl 212      55.910  35.050 127.683  1.00  0.00           C
ATOM   7397 3C21 POPEl 212      55.980  36.350 128.513  1.00  0.00           C
ATOM   7400 4C21 POPEl 212      57.400  36.780 128.943  1.00  0.00           C
ATOM   7403 5C21 POPEl 212      57.550  38.300 129.113  1.00  0.00           C
ATOM   7406 6C21 POPEl 212      56.510  38.970 130.023  1.00  0.00           C
ATOM   7409 7C21 POPEl 212      56.700  40.500 130.063  1.00  0.00           C
ATOM   7412 8C21 POPEl 212      55.660  41.220 130.933  1.00  0.00           C
ATOM   7416  C33 POPEl 212      57.890  26.330 121.083  1.00  0.00           C
ATOM   7419  C34 POPEl 212      57.590  24.960 121.723  1.00  0.00           C
ATOM   7422  C35 POPEl 212      57.270  25.070 123.223  1.00  0.00           C
ATOM   7425  C36 POPEl 212      58.430  24.620 124.113  1.00  0.00           C
ATOM   7428  C37 POPEl 212      58.340  25.130 125.563  1.00  0.00           C
ATOM   7431  C38 POPEl 212      59.390  24.480 126.463  1.00  0.00           C
ATOM   7434  C39 POPEl 212      58.880  23.240 127.203  1.00  0.00           C
ATOM   7437 0C31 POPEl 212      58.190  23.590 128.523  1.00  0.00           C
ATOM   7440 1C31 POPEl 212      57.770  22.350 129.323  1.00  0.00           C
ATOM   7443 2C31 POPEl 212      57.310  22.710 130.743  1.00  0.00           C
ATOM   7446 3C31 POPEl 212      56.950  21.500 131.603  1.00  0.00           C
ATOM   7449 4C31 POPEl 212      55.800  20.650 131.023  1.00  0.00           C
ATOM   7452 5C31 POPEl 212      55.170  19.720 132.063  1.00  0.00           C
ATOM   7455 6C31 POPEl 212      54.040  18.840 131.493  1.00  0.00           C
ATOM   7459  NH3 POPEm 213      34.690 100.470 119.063  1.00  0.00           N
ATOM   7463  C12 POPEm 213      35.700  99.830 118.123  1.00  0.00           C
ATOM   7466  C11 POPEm 213      35.370  98.400 117.683  1.00  0.00           C
ATOM   7469  P   POPEm 213      37.410  96.730 117.563  1.00  0.00           P
ATOM   7470  O13 POPEm 213      36.670  95.480 117.783  1.00  0.00           O
ATOM   7471  O14 POPEm 213      38.740  96.650 116.923  1.00  0.00           O
ATOM   7472  O11 POPEm 213      37.730  97.340 118.993  1.00  0.00           O
ATOM   7473  O12 POPEm 213      36.470  97.850 116.933  1.00  0.00           O
ATOM   7474  C1  POPEm 213      37.320  96.620 120.153  1.00  0.00           C
ATOM   7477  C2  POPEm 213      37.720  97.420 121.413  1.00  0.00           C
ATOM   7479  O21 POPEm 213      37.560  96.590 122.563  1.00  0.00           O
ATOM   7480  C21 POPEm 213      38.520  95.680 122.703  1.00  0.00           C
ATOM   7481  O22 POPEm 213      39.520  95.600 121.993  1.00  0.00           O
ATOM   7482  C22 POPEm 213      38.140  94.740 123.843  1.00  0.00           C
ATOM   7485  C3  POPEm 213      36.850  98.710 121.483  1.00  0.00           C
ATOM   7488  O31 POPEm 213      36.770  99.270 122.813  1.00  0.00           O
ATOM   7489  C31 POPEm 213      35.680 100.020 122.983  1.00  0.00           C
ATOM   7490  O32 POPEm 213      34.850 100.270 122.123  1.00  0.00           O
ATOM   7491  C32 POPEm 213      35.700 100.570 124.423  1.00  0.00           C
ATOM   7494  C23 POPEm 213      38.290  95.300 125.283  1.00  0.00           C
ATOM   7497  C24 POPEm 213      37.300  96.410 125.633  1.00  0.00           C
ATOM   7500  C25 POPEm 213      36.980  96.460 127.133  1.00  0.00           C
ATOM   7503  C26 POPEm 213      38.120  96.940 128.043  1.00  0.00           C
ATOM   7506  C27 POPEm 213      37.790  96.700 129.533  1.00  0.00           C
ATOM   7509  C28 POPEm 213      38.410  97.710 130.513  1.00  0.00           C
ATOM   7512  C29 POPEm 213      37.790  99.070 130.353  1.00  0.00           C
ATOM   7514 0C21 POPEm 213      36.790  99.600 131.083  1.00  0.00           C
ATOM   7516 1C21 POPEm 213      36.040  98.950 132.213  1.00  0.00           C
ATOM   7519 2C21 POPEm 213      36.460  99.500 133.593  1.00  0.00           C
ATOM   7522 3C21 POPEm 213      35.520  99.070 134.733  1.00  0.00           C
ATOM   7525 4C21 POPEm 213      35.300  97.550 134.853  1.00  0.00           C
ATOM   7528 5C21 POPEm 213      36.590  96.780 135.163  1.00  0.00           C
ATOM   7531 6C21 POPEm 213      36.380  95.260 135.193  1.00  0.00           C
ATOM   7534 7C21 POPEm 213      37.690  94.490 135.383  1.00  0.00           C
ATOM   7537 8C21 POPEm 213      37.560  92.980 135.163  1.00  0.00           C
ATOM   7541  C33 POPEm 213      34.290 100.870 124.973  1.00  0.00           C
ATOM   7544  C34 POPEm 213      34.250 101.170 126.483  1.00  0.00           C
ATOM   7547  C35 POPEm 213      32.820 101.200 127.053  1.00  0.00           C
ATOM   7550  C36 POPEm 213      31.940 102.340 126.523  1.00  0.00           C
ATOM   7553  C37 POPEm 213      30.470 102.200 126.963  1.00  0.00           C
ATOM   7556  C38 POPEm 213      29.540 103.230 126.313  1.00  0.00           C
ATOM   7559  C39 POPEm 213      28.080 103.160 126.813  1.00  0.00           C
ATOM   7562 0C31 POPEm 213      27.940 103.460 128.313  1.00  0.00           C
ATOM   7565 1C31 POPEm 213      26.510 103.760 128.753  1.00  0.00           C
ATOM   7568 2C31 POPEm 213      26.450 104.160 130.243  1.00  0.00           C
ATOM   7571 3C31 POPEm 213      25.050 104.590 130.713  1.00  0.00           C
ATOM   7574 4C31 POPEm 213      25.000 104.930 132.203  1.00  0.00           C
ATOM   7577 5C31 POPEm 213      23.570 105.120 132.733  1.00  0.00           C
ATOM   7580 6C31 POPEm 213      23.520 105.450 134.223  1.00  0.00           C
ATOM   7584  NH3 POPEn 214     125.070  57.280 120.163  1.00  0.00           N
ATOM   7588  C12 POPEn 214     124.180  56.080 120.293  1.00  0.00           C
ATOM   7591  C11 POPEn 214     122.840  56.530 120.883  1.00  0.00           C
ATOM   7594  P   POPEn 214     121.200  54.640 120.193  1.00  0.00           P
ATOM   7595  O13 POPEn 214     120.510  55.600 119.303  1.00  0.00           O
ATOM   7596  O14 POPEn 214     122.070  53.650 119.553  1.00  0.00           O
ATOM   7597  O11 POPEn 214     120.090  53.930 121.063  1.00  0.00           O
ATOM   7598  O12 POPEn 214     122.040  55.420 121.253  1.00  0.00           O
ATOM   7599  C1  POPEn 214     120.130  53.910 122.493  1.00  0.00           C
ATOM   7602  C2  POPEn 214     121.090  52.810 123.063  1.00  0.00           C
ATOM   7604  O21 POPEn 214     120.520  52.090 124.183  1.00  0.00           O
ATOM   7605  C21 POPEn 214     120.340  52.840 125.293  1.00  0.00           C
ATOM   7606  O22 POPEn 214     120.280  54.050 125.323  1.00  0.00           O
ATOM   7607  C22 POPEn 214     120.160  51.950 126.523  1.00  0.00           C
ATOM   7610  C3  POPEn 214     122.540  53.270 123.403  1.00  0.00           C
ATOM   7613  O31 POPEn 214     123.280  52.150 123.933  1.00  0.00           O
ATOM   7614  C31 POPEn 214     123.530  52.160 125.233  1.00  0.00           C
ATOM   7615  O32 POPEn 214     123.330  53.080 126.003  1.00  0.00           O
ATOM   7616  C32 POPEn 214     123.870  50.740 125.693  1.00  0.00           C
ATOM   7619  C23 POPEn 214     120.610  52.600 127.863  1.00  0.00           C
ATOM   7622  C24 POPEn 214     119.870  52.050 129.103  1.00  0.00           C
ATOM   7625  C25 POPEn 214     120.250  52.770 130.413  1.00  0.00           C
ATOM   7628  C26 POPEn 214     119.260  52.520 131.573  1.00  0.00           C
ATOM   7631  C27 POPEn 214     119.730  53.140 132.903  1.00  0.00           C
ATOM   7634  C28 POPEn 214     118.670  53.210 134.033  1.00  0.00           C
ATOM   7637  C29 POPEn 214     118.100  51.870 134.413  1.00  0.00           C
ATOM   7639 0C21 POPEn 214     117.910  51.350 135.643  1.00  0.00           C
ATOM   7641 1C21 POPEn 214     118.220  51.940 136.993  1.00  0.00           C
ATOM   7644 2C21 POPEn 214     118.880  50.880 137.913  1.00  0.00           C
ATOM   7647 3C21 POPEn 214     118.830  51.270 139.403  1.00  0.00           C
ATOM   7650 4C21 POPEn 214     119.550  50.280 140.343  1.00  0.00           C
ATOM   7653 5C21 POPEn 214     118.940  48.870 140.403  1.00  0.00           C
ATOM   7656 6C21 POPEn 214     117.620  48.790 141.183  1.00  0.00           C
ATOM   7659 7C21 POPEn 214     116.990  47.390 141.133  1.00  0.00           C
ATOM   7662 8C21 POPEn 214     115.730  47.270 141.993  1.00  0.00           C
ATOM   7666  C33 POPEn 214     123.820  50.660 127.233  1.00  0.00           C
ATOM   7669  C34 POPEn 214     124.410  49.370 127.803  1.00  0.00           C
ATOM   7672  C35 POPEn 214     124.290  49.330 129.343  1.00  0.00           C
ATOM   7675  C36 POPEn 214     122.840  49.260 129.833  1.00  0.00           C
ATOM   7678  C37 POPEn 214     122.750  49.130 131.353  1.00  0.00           C
ATOM   7681  C38 POPEn 214     121.330  48.880 131.883  1.00  0.00           C
ATOM   7684  C39 POPEn 214     121.270  48.980 133.423  1.00  0.00           C
ATOM   7687 0C31 POPEn 214     120.590  47.800 134.133  1.00  0.00           C
ATOM   7690 1C31 POPEn 214     119.070  47.950 134.273  1.00  0.00           C
ATOM   7693 2C31 POPEn 214     118.470  46.910 135.233  1.00  0.00           C
ATOM   7696 3C31 POPEn 214     117.150  47.330 135.883  1.00  0.00           C
ATOM   7699 4C31 POPEn 214     115.960  47.410 134.913  1.00  0.00           C
ATOM   7702 5C31 POPEn 214     115.040  46.180 135.003  1.00  0.00           C
ATOM   7705 6C31 POPEn 214     113.860  46.230 134.033  1.00  0.00           C
ATOM   7709  NH3 POPEo 215       3.390  58.470 123.013  1.00  0.00           N
ATOM   7713  C12 POPEo 215       4.720  57.830 122.693  1.00  0.00           C
ATOM   7716  C11 POPEo 215       5.100  58.030 121.213  1.00  0.00           C
ATOM   7719  P   POPEo 215       7.730  57.810 121.213  1.00  0.00           P
ATOM   7720  O13 POPEo 215       7.770  59.280 121.343  1.00  0.00           O
ATOM   7721  O14 POPEo 215       8.740  57.200 120.343  1.00  0.00           O
ATOM   7722  O11 POPEo 215       7.930  57.260 122.693  1.00  0.00           O
ATOM   7723  O12 POPEo 215       6.280  57.300 120.853  1.00  0.00           O
ATOM   7724  C1  POPEo 215       8.570  56.000 122.973  1.00  0.00           C
ATOM   7727  C2  POPEo 215       7.590  54.940 123.553  1.00  0.00           C
ATOM   7729  O21 POPEo 215       8.350  53.980 124.303  1.00  0.00           O
ATOM   7730  C21 POPEo 215       7.830  53.530 125.443  1.00  0.00           C
ATOM   7731  O22 POPEo 215       7.790  52.350 125.753  1.00  0.00           O
ATOM   7732  C22 POPEo 215       7.390  54.640 126.383  1.00  0.00           C
ATOM   7735  C3  POPEo 215       6.780  54.200 122.443  1.00  0.00           C
ATOM   7738  O31 POPEo 215       6.250  52.890 122.813  1.00  0.00           O
ATOM   7739  C31 POPEo 215       5.250  52.950 123.703  1.00  0.00           C
ATOM   7740  O32 POPEo 215       4.860  53.980 124.213  1.00  0.00           O
ATOM   7741  C32 POPEo 215       4.750  51.540 124.063  1.00  0.00           C
ATOM   7744  C23 POPEo 215       7.220  54.120 127.823  1.00  0.00           C
ATOM   7747  C24 POPEo 215       6.550  55.170 128.713  1.00  0.00           C
ATOM   7750  C25 POPEo 215       6.030  54.590 130.033  1.00  0.00           C
ATOM   7753  C26 POPEo 215       7.140  54.180 131.003  1.00  0.00           C
ATOM   7756  C27 POPEo 215       6.770  52.920 131.793  1.00  0.00           C
ATOM   7759  C28 POPEo 215       7.850  52.490 132.803  1.00  0.00           C
ATOM   7762  C29 POPEo 215       7.990  53.450 133.953  1.00  0.00           C
ATOM   7764 0C21 POPEo 215       7.510  53.280 135.203  1.00  0.00           C
ATOM   7766 1C21 POPEo 215       6.710  52.100 135.683  1.00  0.00           C
ATOM   7769 2C21 POPEo 215       7.560  51.120 136.513  1.00  0.00           C
ATOM   7772 3C21 POPEo 215       7.970  51.660 137.893  1.00  0.00           C
ATOM   7775 4C21 POPEo 215       8.690  50.630 138.773  1.00  0.00           C
ATOM   7778 5C21 POPEo 215       7.820  49.410 139.103  1.00  0.00           C
ATOM   7781 6C21 POPEo 215       8.520  48.430 140.043  1.00  0.00           C
ATOM   7784 7C21 POPEo 215       7.670  47.180 140.323  1.00  0.00           C
ATOM   7787 8C21 POPEo 215       8.230  46.290 141.423  1.00  0.00           C
ATOM   7791  C33 POPEo 215       3.230  51.500 124.413  1.00  0.00           C
ATOM   7794  C34 POPEo 215       2.850  50.630 125.623  1.00  0.00           C
ATOM   7797  C35 POPEo 215       2.990  49.120 125.373  1.00  0.00           C
ATOM   7800  C36 POPEo 215       1.950  48.550 124.393  1.00  0.00           C
ATOM   7803  C37 POPEo 215       2.080  47.030 124.223  1.00  0.00           C
ATOM   7806  C38 POPEo 215       1.000  46.430 123.313  1.00  0.00           C
ATOM   7809  C39 POPEo 215       1.160  44.920 123.193  1.00  0.00           C
ATOM   7812 0C31 POPEo 215       0.200  44.230 122.213  1.00  0.00           C
ATOM   7815 1C31 POPEo 215      -1.280  44.380 122.593  1.00  0.00           C
ATOM   7818 2C31 POPEo 215      -2.210  43.600 121.653  1.00  0.00           C
ATOM   7821 3C31 POPEo 215      -3.700  43.660 122.043  1.00  0.00           C
ATOM   7824 4C31 POPEo 215      -4.050  42.770 123.243  1.00  0.00           C
ATOM   7827 5C31 POPEo 215      -5.560  42.680 123.523  1.00  0.00           C
ATOM   7830 6C31 POPEo 215      -6.380  41.990 122.433  1.00  0.00           C
ATOM   7834  NH3 POPEp 216     116.610  62.050 161.613  1.00  0.00           N
ATOM   7838  C12 POPEp 216     117.930  61.360 161.583  1.00  0.00           C
ATOM   7841  C11 POPEp 216     118.820  61.870 162.723  1.00  0.00           C
ATOM   7844  P   POPEp 216     119.730  64.090 163.773  1.00  0.00           P
ATOM   7845  O13 POPEp 216     118.880  64.740 164.783  1.00  0.00           O
ATOM   7846  O14 POPEp 216     120.720  63.120 164.303  1.00  0.00           O
ATOM   7847  O11 POPEp 216     120.410  65.150 162.813  1.00  0.00           O
ATOM   7848  O12 POPEp 216     118.790  63.300 162.773  1.00  0.00           O
ATOM   7849  C1  POPEp 216     121.260  64.750 161.733  1.00  0.00           C
ATOM   7852  C2  POPEp 216     120.470  64.370 160.443  1.00  0.00           C
ATOM   7854  O21 POPEp 216     121.200  63.280 159.833  1.00  0.00           O
ATOM   7855  C21 POPEp 216     120.450  62.540 159.043  1.00  0.00           C
ATOM   7856  O22 POPEp 216     119.290  62.760 158.743  1.00  0.00           O
ATOM   7857  C22 POPEp 216     121.210  61.280 158.653  1.00  0.00           C
ATOM   7860  C3  POPEp 216     120.300  65.610 159.523  1.00  0.00           C
ATOM   7863  O31 POPEp 216     119.640  65.400 158.253  1.00  0.00           O
ATOM   7864  C31 POPEp 216     119.730  66.450 157.413  1.00  0.00           C
ATOM   7865  O32 POPEp 216     120.370  67.460 157.633  1.00  0.00           O
ATOM   7866  C32 POPEp 216     118.920  66.160 156.163  1.00  0.00           C
ATOM   7869  C23 POPEp 216     121.050  60.970 157.143  1.00  0.00           C
ATOM   7872  C24 POPEp 216     121.550  59.570 156.783  1.00  0.00           C
ATOM   7875  C25 POPEp 216     121.670  59.350 155.273  1.00  0.00           C
ATOM   7878  C26 POPEp 216     120.320  59.260 154.543  1.00  0.00           C
ATOM   7881  C27 POPEp 216     120.470  59.360 153.023  1.00  0.00           C
ATOM   7884  C28 POPEp 216     119.110  59.350 152.303  1.00  0.00           C
ATOM   7887  C29 POPEp 216     119.200  59.870 150.883  1.00  0.00           C
ATOM   7889 0C21 POPEp 216     119.250  59.130 149.773  1.00  0.00           C
ATOM   7891 1C21 POPEp 216     119.270  57.630 149.723  1.00  0.00           C
ATOM   7894 2C21 POPEp 216     117.890  57.050 149.343  1.00  0.00           C
ATOM   7897 3C21 POPEp 216     117.490  57.330 147.893  1.00  0.00           C
ATOM   7900 4C21 POPEp 216     116.310  56.440 147.483  1.00  0.00           C
ATOM   7903 5C21 POPEp 216     115.940  56.510 145.993  1.00  0.00           C
ATOM   7906 6C21 POPEp 216     117.070  56.150 145.013  1.00  0.00           C
ATOM   7909 7C21 POPEp 216     117.880  54.900 145.403  1.00  0.00           C
ATOM   7912 8C21 POPEp 216     118.830  54.430 144.303  1.00  0.00           C
ATOM   7916  C33 POPEp 216     119.530  66.770 154.873  1.00  0.00           C
ATOM   7919  C34 POPEp 216     119.120  65.950 153.643  1.00  0.00           C
ATOM   7922  C35 POPEp 216     119.520  66.600 152.313  1.00  0.00           C
ATOM   7925  C36 POPEp 216     119.590  65.610 151.143  1.00  0.00           C
ATOM   7928  C37 POPEp 216     119.620  66.310 149.783  1.00  0.00           C
ATOM   7931  C38 POPEp 216     119.960  65.370 148.613  1.00  0.00           C
ATOM   7934  C39 POPEp 216     121.460  65.070 148.493  1.00  0.00           C
ATOM   7937 0C31 POPEp 216     121.890  64.700 147.063  1.00  0.00           C
ATOM   7940 1C31 POPEp 216     123.300  65.190 146.713  1.00  0.00           C
ATOM   7943 2C31 POPEp 216     123.570  65.210 145.203  1.00  0.00           C
ATOM   7946 3C31 POPEp 216     124.910  65.850 144.853  1.00  0.00           C
ATOM   7949 4C31 POPEp 216     125.260  65.730 143.363  1.00  0.00           C
ATOM   7952 5C31 POPEp 216     126.390  66.680 142.963  1.00  0.00           C
ATOM   7955 6C31 POPEp 216     127.080  66.290 141.653  1.00  0.00           C
ATOM   7959  NH3 POPEq 217      49.230  20.780 114.813  1.00  0.00           N
ATOM   7963  C12 POPEq 217      49.430  21.000 113.343  1.00  0.00           C
ATOM   7966  C11 POPEq 217      50.650  21.900 113.043  1.00  0.00           C
ATOM   7969  P   POPEq 217      50.120  24.160 114.263  1.00  0.00           P
ATOM   7970  O13 POPEq 217      48.680  23.840 114.293  1.00  0.00           O
ATOM   7971  O14 POPEq 217      50.640  25.140 113.283  1.00  0.00           O
ATOM   7972  O11 POPEq 217      50.690  24.620 115.673  1.00  0.00           O
ATOM   7973  O12 POPEq 217      50.930  22.820 114.093  1.00  0.00           O
ATOM   7974  C1  POPEq 217      49.860  25.070 116.733  1.00  0.00           C
ATOM   7977  C2  POPEq 217      50.500  24.760 118.113  1.00  0.00           C
ATOM   7979  O21 POPEq 217      50.450  23.350 118.393  1.00  0.00           O
ATOM   7980  C21 POPEq 217      49.340  22.830 118.893  1.00  0.00           C
ATOM   7981  O22 POPEq 217      48.300  23.420 119.133  1.00  0.00           O
ATOM   7982  C22 POPEq 217      49.580  21.350 119.213  1.00  0.00           C
ATOM   7985  C3  POPEq 217      49.920  25.700 119.213  1.00  0.00           C
ATOM   7988  O31 POPEq 217      50.210  25.260 120.553  1.00  0.00           O
ATOM   7989  C31 POPEq 217      49.730  26.130 121.443  1.00  0.00           C
ATOM   7990  O32 POPEq 217      49.850  27.340 121.403  1.00  0.00           O
ATOM   7991  C32 POPEq 217      48.860  25.370 122.433  1.00  0.00           C
ATOM   7994  C23 POPEq 217      48.280  20.520 119.313  1.00  0.00           C
ATOM   7997  C24 POPEq 217      47.980  19.990 120.733  1.00  0.00           C
ATOM   8000  C25 POPEq 217      47.380  21.040 121.673  1.00  0.00           C
ATOM   8003  C26 POPEq 217      46.840  20.410 122.963  1.00  0.00           C
ATOM   8006  C27 POPEq 217      46.030  21.400 123.813  1.00  0.00           C
ATOM   8009  C28 POPEq 217      45.600  20.810 125.163  1.00  0.00           C
ATOM   8012  C29 POPEq 217      44.680  21.750 125.913  1.00  0.00           C
ATOM   8014 0C21 POPEq 217      43.360  21.600 126.073  1.00  0.00           C
ATOM   8016 1C21 POPEq 217      42.540  20.500 125.453  1.00  0.00           C
ATOM   8019 2C21 POPEq 217      42.300  19.230 126.303  1.00  0.00           C
ATOM   8022 3C21 POPEq 217      41.070  19.320 127.213  1.00  0.00           C
ATOM   8025 4C21 POPEq 217      40.810  18.010 127.963  1.00  0.00           C
ATOM   8028 5C21 POPEq 217      40.250  16.900 127.053  1.00  0.00           C
ATOM   8031 6C21 POPEq 217      40.240  15.530 127.753  1.00  0.00           C
ATOM   8034 7C21 POPEq 217      39.680  14.410 126.863  1.00  0.00           C
ATOM   8037 8C21 POPEq 217      39.880  13.020 127.473  1.00  0.00           C
ATOM   8041  C33 POPEq 217      49.500  25.220 123.823  1.00  0.00           C
ATOM   8044  C34 POPEq 217      48.560  24.420 124.713  1.00  0.00           C
ATOM   8047  C35 POPEq 217      49.110  24.110 126.093  1.00  0.00           C
ATOM   8050  C36 POPEq 217      48.150  23.180 126.813  1.00  0.00           C
ATOM   8053  C37 POPEq 217      48.650  22.620 128.143  1.00  0.00           C
ATOM   8056  C38 POPEq 217      47.600  21.660 128.703  1.00  0.00           C
ATOM   8059  C39 POPEq 217      47.890  21.140 130.103  1.00  0.00           C
ATOM   8062 0C31 POPEq 217      48.750  19.880 130.143  1.00  0.00           C
ATOM   8065 1C31 POPEq 217      48.820  19.350 131.573  1.00  0.00           C
ATOM   8068 2C31 POPEq 217      49.460  17.960 131.713  1.00  0.00           C
ATOM   8071 3C31 POPEq 217      49.350  17.420 133.143  1.00  0.00           C
ATOM   8074 4C31 POPEq 217      50.090  18.300 134.153  1.00  0.00           C
ATOM   8077 5C31 POPEq 217      49.880  17.880 135.603  1.00  0.00           C
ATOM   8080 6C31 POPEq 217      50.310  19.000 136.553  1.00  0.00           C
ATOM   8084  NH3 POPEr 218      85.150  12.760 115.323  1.00  0.00           N
ATOM   8088  C12 POPEr 218      85.700  12.420 113.963  1.00  0.00           C
ATOM   8091  C11 POPEr 218      86.140  10.950 113.863  1.00  0.00           C
ATOM   8094  P   POPEr 218      88.020   9.300 114.573  1.00  0.00           P
ATOM   8095  O13 POPEr 218      87.010   8.220 114.643  1.00  0.00           O
ATOM   8096  O14 POPEr 218      88.910   9.410 113.403  1.00  0.00           O
ATOM   8097  O11 POPEr 218      88.910   9.280 115.863  1.00  0.00           O
ATOM   8098  O12 POPEr 218      87.250  10.680 114.733  1.00  0.00           O
ATOM   8099  C1  POPEr 218      88.630  10.110 116.973  1.00  0.00           C
ATOM   8102  C2  POPEr 218      89.120   9.370 118.233  1.00  0.00           C
ATOM   8104  O21 POPEr 218      88.670  10.080 119.403  1.00  0.00           O
ATOM   8105  C21 POPEr 218      87.430   9.820 119.803  1.00  0.00           C
ATOM   8106  O22 POPEr 218      86.670   9.010 119.313  1.00  0.00           O
ATOM   8107  C22 POPEr 218      87.130  10.740 120.993  1.00  0.00           C
ATOM   8110  C3  POPEr 218      90.660   9.280 118.183  1.00  0.00           C
ATOM   8113  O31 POPEr 218      91.190   8.600 119.333  1.00  0.00           O
ATOM   8114  C31 POPEr 218      91.520   9.340 120.373  1.00  0.00           C
ATOM   8115  O32 POPEr 218      91.530  10.560 120.413  1.00  0.00           O
ATOM   8116  C32 POPEr 218      91.840   8.410 121.543  1.00  0.00           C
ATOM   8119  C23 POPEr 218      85.630  11.060 121.203  1.00  0.00           C
ATOM   8122  C24 POPEr 218      85.410  12.410 121.913  1.00  0.00           C
ATOM   8125  C25 POPEr 218      83.940  12.670 122.313  1.00  0.00           C
ATOM   8128  C26 POPEr 218      83.580  12.140 123.713  1.00  0.00           C
ATOM   8131  C27 POPEr 218      82.200  12.610 124.183  1.00  0.00           C
ATOM   8134  C28 POPEr 218      81.830  12.140 125.613  1.00  0.00           C
ATOM   8137  C29 POPEr 218      82.560  12.900 126.693  1.00  0.00           C
ATOM   8139 0C21 POPEr 218      82.270  12.880 128.003  1.00  0.00           C
ATOM   8141 1C21 POPEr 218      81.190  12.040 128.653  1.00  0.00           C
ATOM   8144 2C21 POPEr 218      81.610  11.420 130.003  1.00  0.00           C
ATOM   8147 3C21 POPEr 218      81.790  12.450 131.133  1.00  0.00           C
ATOM   8150 4C21 POPEr 218      81.600  11.870 132.543  1.00  0.00           C
ATOM   8153 5C21 POPEr 218      82.720  10.920 133.003  1.00  0.00           C
ATOM   8156 6C21 POPEr 218      82.440  10.360 134.403  1.00  0.00           C
ATOM   8159 7C21 POPEr 218      83.640   9.620 135.013  1.00  0.00           C
ATOM   8162 8C21 POPEr 218      83.310   8.970 136.353  1.00  0.00           C
ATOM   8166  C33 POPEr 218      91.400   8.980 122.903  1.00  0.00           C
ATOM   8169  C34 POPEr 218      91.670   8.010 124.053  1.00  0.00           C
ATOM   8172  C35 POPEr 218      91.150   8.560 125.383  1.00  0.00           C
ATOM   8175  C36 POPEr 218      91.460   7.610 126.543  1.00  0.00           C
ATOM   8178  C37 POPEr 218      90.940   8.130 127.893  1.00  0.00           C
ATOM   8181  C38 POPEr 218      91.020   7.030 128.963  1.00  0.00           C
ATOM   8184  C39 POPEr 218      90.690   7.500 130.383  1.00  0.00           C
ATOM   8187 0C31 POPEr 218      90.720   6.320 131.363  1.00  0.00           C
ATOM   8190 1C31 POPEr 218      90.600   6.700 132.843  1.00  0.00           C
ATOM   8193 2C31 POPEr 218      90.260   5.480 133.693  1.00  0.00           C
ATOM   8196 3C31 POPEr 218      90.110   5.770 135.193  1.00  0.00           C
ATOM   8199 4C31 POPEr 218      89.010   6.790 135.513  1.00  0.00           C
ATOM   8202 5C31 POPEr 218      88.580   6.760 136.983  1.00  0.00           C
ATOM   8205 6C31 POPEr 218      87.380   7.670 137.263  1.00  0.00           C
ATOM   8209  NH3 POPEs 219      86.810  72.740 160.093  1.00  0.00           N
ATOM   8213  C12 POPEs 219      86.080  71.890 161.123  1.00  0.00           C
ATOM   8216  C11 POPEs 219      84.660  72.420 161.423  1.00  0.00           C
ATOM   8219  P   POPEs 219      83.410  70.330 162.443  1.00  0.00           P
ATOM   8220  O13 POPEs 219      81.940  70.460 162.493  1.00  0.00           O
ATOM   8221  O14 POPEs 219      84.000  69.440 163.483  1.00  0.00           O
ATOM   8222  O11 POPEs 219      83.820  69.830 160.983  1.00  0.00           O
ATOM   8223  O12 POPEs 219      84.080  71.760 162.543  1.00  0.00           O
ATOM   8224  C1  POPEs 219      83.110  68.700 160.443  1.00  0.00           C
ATOM   8227  C2  POPEs 219      83.460  68.490 158.943  1.00  0.00           C
ATOM   8229  O21 POPEs 219      82.240  68.580 158.173  1.00  0.00           O
ATOM   8230  C21 POPEs 219      82.350  68.860 156.883  1.00  0.00           C
ATOM   8231  O22 POPEs 219      83.390  69.030 156.283  1.00  0.00           O
ATOM   8232  C22 POPEs 219      80.950  68.960 156.273  1.00  0.00           C
ATOM   8235  C3  POPEs 219      84.270  67.180 158.673  1.00  0.00           C
ATOM   8238  O31 POPEs 219      85.310  67.400 157.693  1.00  0.00           O
ATOM   8239  C31 POPEs 219      85.300  66.630 156.613  1.00  0.00           C
ATOM   8240  O32 POPEs 219      84.470  65.770 156.353  1.00  0.00           O
ATOM   8241  C32 POPEs 219      86.450  67.070 155.703  1.00  0.00           C
ATOM   8244  C23 POPEs 219      80.370  70.390 156.393  1.00  0.00           C
ATOM   8247  C24 POPEs 219      78.870  70.390 156.713  1.00  0.00           C
ATOM   8250  C25 POPEs 219      78.020  69.600 155.713  1.00  0.00           C
ATOM   8253  C26 POPEs 219      77.910  70.260 154.333  1.00  0.00           C
ATOM   8256  C27 POPEs 219      76.820  69.570 153.493  1.00  0.00           C
ATOM   8259  C28 POPEs 219      76.450  70.350 152.223  1.00  0.00           C
ATOM   8262  C29 POPEs 219      75.120  69.870 151.703  1.00  0.00           C
ATOM   8264 0C21 POPEs 219      74.750  69.780 150.423  1.00  0.00           C
ATOM   8266 1C21 POPEs 219      75.550  70.210 149.223  1.00  0.00           C
ATOM   8269 2C21 POPEs 219      76.140  69.040 148.423  1.00  0.00           C
ATOM   8272 3C21 POPEs 219      76.640  69.520 147.063  1.00  0.00           C
ATOM   8275 4C21 POPEs 219      77.000  68.410 146.063  1.00  0.00           C
ATOM   8278 5C21 POPEs 219      77.390  69.050 144.723  1.00  0.00           C
ATOM   8281 6C21 POPEs 219      77.710  68.070 143.603  1.00  0.00           C
ATOM   8284 7C21 POPEs 219      78.110  68.840 142.343  1.00  0.00           C
ATOM   8287 8C21 POPEs 219      78.530  67.960 141.163  1.00  0.00           C
ATOM   8291  C33 POPEs 219      86.800  66.010 154.633  1.00  0.00           C
ATOM   8294  C34 POPEs 219      87.730  64.910 155.163  1.00  0.00           C
ATOM   8297  C35 POPEs 219      87.650  63.630 154.333  1.00  0.00           C
ATOM   8300  C36 POPEs 219      87.930  63.840 152.833  1.00  0.00           C
ATOM   8303  C37 POPEs 219      87.570  62.590 152.023  1.00  0.00           C
ATOM   8306  C38 POPEs 219      87.840  62.750 150.523  1.00  0.00           C
ATOM   8309  C39 POPEs 219      89.280  62.380 150.143  1.00  0.00           C
ATOM   8312 0C31 POPEs 219      89.530  62.490 148.643  1.00  0.00           C
ATOM   8315 1C31 POPEs 219      90.940  62.020 148.253  1.00  0.00           C
ATOM   8318 2C31 POPEs 219      91.160  61.970 146.733  1.00  0.00           C
ATOM   8321 3C31 POPEs 219      91.240  63.360 146.083  1.00  0.00           C
ATOM   8324 4C31 POPEs 219      91.510  63.300 144.573  1.00  0.00           C
ATOM   8327 5C31 POPEs 219      91.530  64.690 143.933  1.00  0.00           C
ATOM   8330 6C31 POPEs 219      91.780  64.660 142.423  1.00  0.00           C
ATOM   8334  NH3 POPEt 220     117.640  79.740 161.903  1.00  0.00           N
ATOM   8338  C12 POPEt 220     118.000  79.960 163.343  1.00  0.00           C
ATOM   8341  C11 POPEt 220     116.760  79.830 164.243  1.00  0.00           C
ATOM   8344  P   POPEt 220     115.210  77.800 163.563  1.00  0.00           P
ATOM   8345  O13 POPEt 220     115.020  76.400 163.973  1.00  0.00           O
ATOM   8346  O14 POPEt 220     114.010  78.670 163.593  1.00  0.00           O
ATOM   8347  O11 POPEt 220     115.850  77.880 162.123  1.00  0.00           O
ATOM   8348  O12 POPEt 220     116.370  78.470 164.403  1.00  0.00           O
ATOM   8349  C1  POPEt 220     115.050  77.400 161.053  1.00  0.00           C
ATOM   8352  C2  POPEt 220     115.920  77.160 159.803  1.00  0.00           C
ATOM   8354  O21 POPEt 220     116.640  78.340 159.403  1.00  0.00           O
ATOM   8355  C21 POPEt 220     115.980  79.340 158.873  1.00  0.00           C
ATOM   8356  O22 POPEt 220     114.760  79.460 158.773  1.00  0.00           O
ATOM   8357  C22 POPEt 220     116.980  80.380 158.353  1.00  0.00           C
ATOM   8360  C3  POPEt 220     115.060  76.510 158.673  1.00  0.00           C
ATOM   8363  O31 POPEt 220     115.670  75.330 158.123  1.00  0.00           O
ATOM   8364  C31 POPEt 220     116.300  75.570 156.993  1.00  0.00           C
ATOM   8365  O32 POPEt 220     116.640  76.660 156.583  1.00  0.00           O
ATOM   8366  C32 POPEt 220     116.490  74.260 156.253  1.00  0.00           C
ATOM   8369  C23 POPEt 220     117.110  80.380 156.813  1.00  0.00           C
ATOM   8372  C24 POPEt 220     118.520  80.780 156.343  1.00  0.00           C
ATOM   8375  C25 POPEt 220     118.650  82.220 155.823  1.00  0.00           C
ATOM   8378  C26 POPEt 220     118.540  82.320 154.283  1.00  0.00           C
ATOM   8381  C27 POPEt 220     119.140  83.620 153.743  1.00  0.00           C
ATOM   8384  C28 POPEt 220     119.350  83.630 152.213  1.00  0.00           C
ATOM   8387  C29 POPEt 220     118.080  83.910 151.453  1.00  0.00           C
ATOM   8389 0C21 POPEt 220     117.980  84.550 150.273  1.00  0.00           C
ATOM   8391 1C21 POPEt 220     119.080  85.080 149.393  1.00  0.00           C
ATOM   8394 2C21 POPEt 220     118.990  84.390 148.013  1.00  0.00           C
ATOM   8397 3C21 POPEt 220     119.920  84.990 146.953  1.00  0.00           C
ATOM   8400 4C21 POPEt 220     119.900  84.160 145.663  1.00  0.00           C
ATOM   8403 5C21 POPEt 220     120.590  84.840 144.473  1.00  0.00           C
ATOM   8406 6C21 POPEt 220     120.780  83.870 143.293  1.00  0.00           C
ATOM   8409 7C21 POPEt 220     120.950  84.590 141.953  1.00  0.00           C
ATOM   8412 8C21 POPEt 220     121.210  83.660 140.773  1.00  0.00           C
ATOM   8416  C33 POPEt 220     116.520  74.530 154.743  1.00  0.00           C
ATOM   8419  C34 POPEt 220     116.530  73.260 153.883  1.00  0.00           C
ATOM   8422  C35 POPEt 220     116.370  73.610 152.403  1.00  0.00           C
ATOM   8425  C36 POPEt 220     114.900  73.900 152.063  1.00  0.00           C
ATOM   8428  C37 POPEt 220     114.690  74.470 150.653  1.00  0.00           C
ATOM   8431  C38 POPEt 220     113.200  74.760 150.383  1.00  0.00           C
ATOM   8434  C39 POPEt 220     112.380  73.500 150.063  1.00  0.00           C
ATOM   8437 0C31 POPEt 220     112.530  73.080 148.603  1.00  0.00           C
ATOM   8440 1C31 POPEt 220     111.940  71.700 148.283  1.00  0.00           C
ATOM   8443 2C31 POPEt 220     112.200  71.330 146.823  1.00  0.00           C
ATOM   8446 3C31 POPEt 220     111.780  69.900 146.473  1.00  0.00           C
ATOM   8449 4C31 POPEt 220     112.110  69.530 145.023  1.00  0.00           C
ATOM   8452 5C31 POPEt 220     111.750  68.080 144.693  1.00  0.00           C
ATOM   8455 6C31 POPEt 220     112.040  67.710 143.243  1.00  0.00           C
ATOM   8459  NH3 POPEu 221      64.310  23.520 114.453  1.00  0.00           N
ATOM   8463  C12 POPEu 221      65.420  23.770 115.423  1.00  0.00           C
ATOM   8466  C11 POPEu 221      65.970  22.470 116.033  1.00  0.00           C
ATOM   8469  P   POPEu 221      66.000  20.200 114.663  1.00  0.00           P
ATOM   8470  O13 POPEu 221      64.900  20.440 113.703  1.00  0.00           O
ATOM   8471  O14 POPEu 221      67.120  19.320 114.283  1.00  0.00           O
ATOM   8472  O11 POPEu 221      65.410  19.670 116.033  1.00  0.00           O
ATOM   8473  O12 POPEu 221      66.580  21.630 115.043  1.00  0.00           O
ATOM   8474  C1  POPEu 221      66.310  19.270 117.063  1.00  0.00           C
ATOM   8477  C2  POPEu 221      65.640  19.460 118.443  1.00  0.00           C
ATOM   8479  O21 POPEu 221      66.650  19.260 119.453  1.00  0.00           O
ATOM   8480  C21 POPEu 221      66.520  20.110 120.473  1.00  0.00           C
ATOM   8481  O22 POPEu 221      65.650  20.950 120.603  1.00  0.00           O
ATOM   8482  C22 POPEu 221      67.610  19.900 121.513  1.00  0.00           C
ATOM   8485  C3  POPEu 221      64.450  18.490 118.653  1.00  0.00           C
ATOM   8488  O31 POPEu 221      63.890  18.700 119.963  1.00  0.00           O
ATOM   8489  C31 POPEu 221      63.020  17.810 120.373  1.00  0.00           C
ATOM   8490  O32 POPEu 221      62.560  16.900 119.693  1.00  0.00           O
ATOM   8491  C32 POPEu 221      62.800  17.970 121.873  1.00  0.00           C
ATOM   8494  C23 POPEu 221      67.050  19.350 122.833  1.00  0.00           C
ATOM   8497  C24 POPEu 221      67.760  19.920 124.073  1.00  0.00           C
ATOM   8500  C25 POPEu 221      66.990  19.620 125.363  1.00  0.00           C
ATOM   8503  C26 POPEu 221      67.480  20.430 126.563  1.00  0.00           C
ATOM   8506  C27 POPEu 221      66.710  20.110 127.853  1.00  0.00           C
ATOM   8509  C28 POPEu 221      67.430  20.650 129.103  1.00  0.00           C
ATOM   8512  C29 POPEu 221      66.840  20.070 130.373  1.00  0.00           C
ATOM   8514 0C21 POPEu 221      67.400  19.110 131.133  1.00  0.00           C
ATOM   8516 1C21 POPEu 221      68.720  18.430 130.853  1.00  0.00           C
ATOM   8519 2C21 POPEu 221      69.900  19.130 131.563  1.00  0.00           C
ATOM   8522 3C21 POPEu 221      70.110  18.630 132.993  1.00  0.00           C
ATOM   8525 4C21 POPEu 221      71.400  19.170 133.633  1.00  0.00           C
ATOM   8528 5C21 POPEu 221      71.390  20.700 133.783  1.00  0.00           C
ATOM   8531 6C21 POPEu 221      72.510  21.230 134.693  1.00  0.00           C
ATOM   8534 7C21 POPEu 221      72.310  22.700 135.063  1.00  0.00           C
ATOM   8537 8C21 POPEu 221      73.360  23.230 136.033  1.00  0.00           C
ATOM   8541  C33 POPEu 221      62.450  16.620 122.523  1.00  0.00           C
ATOM   8544  C34 POPEu 221      62.610  16.580 124.043  1.00  0.00           C
ATOM   8547  C35 POPEu 221      62.110  15.240 124.613  1.00  0.00           C
ATOM   8550  C36 POPEu 221      62.530  15.000 126.063  1.00  0.00           C
ATOM   8553  C37 POPEu 221      62.220  16.180 127.003  1.00  0.00           C
ATOM   8556  C38 POPEu 221      62.670  15.970 128.463  1.00  0.00           C
ATOM   8559  C39 POPEu 221      62.070  14.710 129.103  1.00  0.00           C
ATOM   8562 0C31 POPEu 221      62.290  14.660 130.623  1.00  0.00           C
ATOM   8565 1C31 POPEu 221      61.650  13.420 131.263  1.00  0.00           C
ATOM   8568 2C31 POPEu 221      61.630  13.460 132.793  1.00  0.00           C
ATOM   8571 3C31 POPEu 221      62.940  13.020 133.463  1.00  0.00           C
ATOM   8574 4C31 POPEu 221      62.870  13.130 134.993  1.00  0.00           C
ATOM   8577 5C31 POPEu 221      64.020  12.430 135.713  1.00  0.00           C
ATOM   8580 6C31 POPEu 221      63.990  12.650 137.233  1.00  0.00           C
ATOM   8584  NH3 POPEv 222     124.750  35.320 119.423  1.00  0.00           N
ATOM   8588  C12 POPEv 222     124.510  36.770 119.743  1.00  0.00           C
ATOM   8591  C11 POPEv 222     123.960  36.900 121.173  1.00  0.00           C
ATOM   8594  P   POPEv 222     121.410  36.600 120.883  1.00  0.00           P
ATOM   8595  O13 POPEv 222     121.620  37.740 119.973  1.00  0.00           O
ATOM   8596  O14 POPEv 222     120.610  35.500 120.323  1.00  0.00           O
ATOM   8597  O11 POPEv 222     120.740  37.140 122.213  1.00  0.00           O
ATOM   8598  O12 POPEv 222     122.820  36.050 121.343  1.00  0.00           O
ATOM   8599  C1  POPEv 222     121.020  36.730 123.543  1.00  0.00           C
ATOM   8602  C2  POPEv 222     119.730  36.180 124.183  1.00  0.00           C
ATOM   8604  O21 POPEv 222     119.840  36.160 125.623  1.00  0.00           O
ATOM   8605  C21 POPEv 222     120.530  35.180 126.203  1.00  0.00           C
ATOM   8606  O22 POPEv 222     121.250  34.370 125.653  1.00  0.00           O
ATOM   8607  C22 POPEv 222     120.250  35.200 127.713  1.00  0.00           C
ATOM   8610  C3  POPEv 222     119.270  34.830 123.533  1.00  0.00           C
ATOM   8613  O31 POPEv 222     118.470  34.040 124.433  1.00  0.00           O
ATOM   8614  C31 POPEv 222     117.270  34.490 124.713  1.00  0.00           C
ATOM   8615  O32 POPEv 222     116.680  35.390 124.133  1.00  0.00           O
ATOM   8616  C32 POPEv 222     116.780  33.790 125.983  1.00  0.00           C
ATOM   8619  C23 POPEv 222     121.450  34.750 128.573  1.00  0.00           C
ATOM   8622  C24 POPEv 222     121.630  35.610 129.833  1.00  0.00           C
ATOM   8625  C25 POPEv 222     120.560  35.400 130.923  1.00  0.00           C
ATOM   8628  C26 POPEv 222     120.840  34.190 131.843  1.00  0.00           C
ATOM   8631  C27 POPEv 222     119.960  34.230 133.103  1.00  0.00           C
ATOM   8634  C28 POPEv 222     120.400  33.250 134.213  1.00  0.00           C
ATOM   8637  C29 POPEv 222     120.020  31.810 133.993  1.00  0.00           C
ATOM   8639 0C21 POPEv 222     118.990  31.150 134.563  1.00  0.00           C
ATOM   8641 1C21 POPEv 222     117.960  31.740 135.503  1.00  0.00           C
ATOM   8644 2C21 POPEv 222     117.370  30.750 136.533  1.00  0.00           C
ATOM   8647 3C21 POPEv 222     116.200  31.410 137.303  1.00  0.00           C
ATOM   8650 4C21 POPEv 222     115.490  30.490 138.303  1.00  0.00           C
ATOM   8653 5C21 POPEv 222     114.170  31.120 138.783  1.00  0.00           C
ATOM   8656 6C21 POPEv 222     113.480  30.350 139.913  1.00  0.00           C
ATOM   8659 7C21 POPEv 222     112.110  30.960 140.273  1.00  0.00           C
ATOM   8662 8C21 POPEv 222     111.430  30.300 141.473  1.00  0.00           C
ATOM   8666  C33 POPEv 222     115.300  33.360 125.953  1.00  0.00           C
ATOM   8669  C34 POPEv 222     114.820  32.980 127.363  1.00  0.00           C
ATOM   8672  C35 POPEv 222     114.620  34.210 128.273  1.00  0.00           C
ATOM   8675  C36 POPEv 222     115.220  34.010 129.673  1.00  0.00           C
ATOM   8678  C37 POPEv 222     115.200  35.310 130.493  1.00  0.00           C
ATOM   8681  C38 POPEv 222     115.710  35.110 131.933  1.00  0.00           C
ATOM   8684  C39 POPEv 222     115.780  36.410 132.733  1.00  0.00           C
ATOM   8687 0C31 POPEv 222     117.130  37.130 132.583  1.00  0.00           C
ATOM   8690 1C31 POPEv 222     117.220  38.430 133.403  1.00  0.00           C
ATOM   8693 2C31 POPEv 222     118.670  38.920 133.613  1.00  0.00           C
ATOM   8696 3C31 POPEv 222     119.410  39.300 132.323  1.00  0.00           C
ATOM   8699 4C31 POPEv 222     118.950  40.640 131.733  1.00  0.00           C
ATOM   8702 5C31 POPEv 222     119.760  41.020 130.493  1.00  0.00           C
ATOM   8705 6C31 POPEv 222     119.460  42.410 129.943  1.00  0.00           C
ATOM   8709  NH3 POPEw 223       4.200  18.240 160.323  1.00  0.00           N
ATOM   8713  C12 POPEw 223       5.400  17.490 160.833  1.00  0.00           C
ATOM   8716  C11 POPEw 223       6.060  18.310 161.963  1.00  0.00           C
ATOM   8719  P   POPEw 223       7.160  16.240 163.133  1.00  0.00           P
ATOM   8720  O13 POPEw 223       8.390  15.920 163.903  1.00  0.00           O
ATOM   8721  O14 POPEw 223       5.880  16.100 163.873  1.00  0.00           O
ATOM   8722  O11 POPEw 223       7.080  15.390 161.793  1.00  0.00           O
ATOM   8723  O12 POPEw 223       7.240  17.710 162.523  1.00  0.00           O
ATOM   8724  C1  POPEw 223       8.240  14.890 161.113  1.00  0.00           C
ATOM   8727  C2  POPEw 223       7.890  13.840 160.003  1.00  0.00           C
ATOM   8729  O21 POPEw 223       7.680  14.460 158.713  1.00  0.00           O
ATOM   8730  C21 POPEw 223       8.770  14.660 157.983  1.00  0.00           C
ATOM   8731  O22 POPEw 223       9.930  14.540 158.383  1.00  0.00           O
ATOM   8732  C22 POPEw 223       8.350  15.060 156.553  1.00  0.00           C
ATOM   8735  C3  POPEw 223       6.670  12.940 160.403  1.00  0.00           C
ATOM   8738  O31 POPEw 223       5.940  12.420 159.263  1.00  0.00           O
ATOM   8739  C31 POPEw 223       4.960  13.200 158.833  1.00  0.00           C
ATOM   8740  O32 POPEw 223       4.630  14.280 159.293  1.00  0.00           O
ATOM   8741  C32 POPEw 223       4.280  12.540 157.643  1.00  0.00           C
ATOM   8744  C23 POPEw 223       8.940  14.170 155.423  1.00  0.00           C
ATOM   8747  C24 POPEw 223       8.250  14.410 154.073  1.00  0.00           C
ATOM   8750  C25 POPEw 223       8.870  13.650 152.893  1.00  0.00           C
ATOM   8753  C26 POPEw 223       8.010  13.760 151.623  1.00  0.00           C
ATOM   8756  C27 POPEw 223       8.760  13.460 150.303  1.00  0.00           C
ATOM   8759  C28 POPEw 223       7.980  13.890 149.043  1.00  0.00           C
ATOM   8762  C29 POPEw 223       6.760  13.040 148.743  1.00  0.00           C
ATOM   8764 0C21 POPEw 223       6.430  12.460 147.573  1.00  0.00           C
ATOM   8766 1C21 POPEw 223       7.210  12.490 146.283  1.00  0.00           C
ATOM   8769 2C21 POPEw 223       6.580  13.410 145.223  1.00  0.00           C
ATOM   8772 3C21 POPEw 223       5.230  12.910 144.673  1.00  0.00           C
ATOM   8775 4C21 POPEw 223       4.680  13.800 143.543  1.00  0.00           C
ATOM   8778 5C21 POPEw 223       3.320  13.310 143.033  1.00  0.00           C
ATOM   8781 6C21 POPEw 223       2.700  14.250 141.993  1.00  0.00           C
ATOM   8784 7C21 POPEw 223       1.310  13.790 141.523  1.00  0.00           C
ATOM   8787 8C21 POPEw 223       0.700  14.680 140.433  1.00  0.00           C
ATOM   8791  C33 POPEw 223       4.930  12.870 156.293  1.00  0.00           C
ATOM   8794  C34 POPEw 223       4.230  12.120 155.153  1.00  0.00           C
ATOM   8797  C35 POPEw 223       4.550  12.610 153.743  1.00  0.00           C
ATOM   8800  C36 POPEw 223       4.080  14.040 153.453  1.00  0.00           C
ATOM   8803  C37 POPEw 223       4.230  14.420 151.973  1.00  0.00           C
ATOM   8806  C38 POPEw 223       4.080  15.920 151.713  1.00  0.00           C
ATOM   8809  C39 POPEw 223       4.400  16.320 150.253  1.00  0.00           C
ATOM   8812 0C31 POPEw 223       3.400  15.720 149.243  1.00  0.00           C
ATOM   8815 1C31 POPEw 223       3.490  16.340 147.853  1.00  0.00           C
ATOM   8818 2C31 POPEw 223       2.290  15.950 146.983  1.00  0.00           C
ATOM   8821 3C31 POPEw 223       2.300  16.580 145.583  1.00  0.00           C
ATOM   8824 4C31 POPEw 223       1.980  18.080 145.583  1.00  0.00           C
ATOM   8827 5C31 POPEw 223       1.980  18.660 144.163  1.00  0.00           C
ATOM   8830 6C31 POPEw 223       1.610  20.130 144.073  1.00  0.00           C
ATOM   8834  NH3 POPEx 224      60.880 111.120 162.293  1.00  0.00           N
ATOM   8838  C12 POPEx 224      62.080 110.750 163.123  1.00  0.00           C
ATOM   8841  C11 POPEx 224      61.990 109.290 163.643  1.00  0.00           C
ATOM   8844  P   POPEx 224      64.550 108.680 163.883  1.00  0.00           P
ATOM   8845  O13 POPEx 224      65.170 110.020 163.763  1.00  0.00           O
ATOM   8846  O14 POPEx 224      65.310 107.640 164.583  1.00  0.00           O
ATOM   8847  O11 POPEx 224      64.160 108.130 162.463  1.00  0.00           O
ATOM   8848  O12 POPEx 224      63.090 108.910 164.483  1.00  0.00           O
ATOM   8849  C1  POPEx 224      64.940 108.330 161.283  1.00  0.00           C
ATOM   8852  C2  POPEx 224      64.910 107.020 160.443  1.00  0.00           C
ATOM   8854  O21 POPEx 224      65.760 107.130 159.293  1.00  0.00           O
ATOM   8855  C21 POPEx 224      65.430 107.870 158.273  1.00  0.00           C
ATOM   8856  O22 POPEx 224      64.460 108.600 158.163  1.00  0.00           O
ATOM   8857  C22 POPEx 224      66.460 107.630 157.183  1.00  0.00           C
ATOM   8860  C3  POPEx 224      63.450 106.520 160.173  1.00  0.00           C
ATOM   8863  O31 POPEx 224      63.070 106.230 158.803  1.00  0.00           O
ATOM   8864  C31 POPEx 224      63.520 105.060 158.373  1.00  0.00           C
ATOM   8865  O32 POPEx 224      64.440 104.430 158.843  1.00  0.00           O
ATOM   8866  C32 POPEx 224      62.650 104.600 157.193  1.00  0.00           C
ATOM   8869  C23 POPEx 224      65.990 108.050 155.773  1.00  0.00           C
ATOM   8872  C24 POPEx 224      66.940 107.480 154.713  1.00  0.00           C
ATOM   8875  C25 POPEx 224      66.740 108.070 153.313  1.00  0.00           C
ATOM   8878  C26 POPEx 224      67.330 107.170 152.223  1.00  0.00           C
ATOM   8881  C27 POPEx 224      67.460 107.860 150.853  1.00  0.00           C
ATOM   8884  C28 POPEx 224      68.260 107.050 149.813  1.00  0.00           C
ATOM   8887  C29 POPEx 224      67.540 105.830 149.293  1.00  0.00           C
ATOM   8889 0C21 POPEx 224      67.510 105.400 148.013  1.00  0.00           C
ATOM   8891 1C21 POPEx 224      68.190 106.040 146.833  1.00  0.00           C
ATOM   8894 2C21 POPEx 224      69.630 105.550 146.593  1.00  0.00           C
ATOM   8897 3C21 POPEx 224      69.760 104.320 145.673  1.00  0.00           C
ATOM   8900 4C21 POPEx 224      71.230 103.910 145.493  1.00  0.00           C
ATOM   8903 5C21 POPEx 224      71.540 103.080 144.233  1.00  0.00           C
ATOM   8906 6C21 POPEx 224      71.070 101.620 144.313  1.00  0.00           C
ATOM   8909 7C21 POPEx 224      71.560 100.780 143.123  1.00  0.00           C
ATOM   8912 8C21 POPEx 224      71.110  99.320 143.193  1.00  0.00           C
ATOM   8916  C33 POPEx 224      62.320 105.650 156.093  1.00  0.00           C
ATOM   8919  C34 POPEx 224      60.930 106.310 156.213  1.00  0.00           C
ATOM   8922  C35 POPEx 224      59.710 105.390 155.923  1.00  0.00           C
ATOM   8925  C36 POPEx 224      59.060 105.610 154.543  1.00  0.00           C
ATOM   8928  C37 POPEx 224      57.720 104.870 154.333  1.00  0.00           C
ATOM   8931  C38 POPEx 224      57.210 104.830 152.873  1.00  0.00           C
ATOM   8934  C39 POPEx 224      56.480 106.090 152.343  1.00  0.00           C
ATOM   8937 0C31 POPEx 224      55.030 106.300 152.843  1.00  0.00           C
ATOM   8940 1C31 POPEx 224      54.220 107.300 151.993  1.00  0.00           C
ATOM   8943 2C31 POPEx 224      52.930 107.770 152.693  1.00  0.00           C
ATOM   8946 3C31 POPEx 224      52.290 109.070 152.143  1.00  0.00           C
ATOM   8949 4C31 POPEx 224      51.380 108.880 150.903  1.00  0.00           C
ATOM   8952 5C31 POPEx 224      50.830 110.230 150.393  1.00  0.00           C
ATOM   8955 6C31 POPEx 224      50.050 110.130 149.073  1.00  0.00           C
ATOM   8959  NH3 POPEy 225      62.950  38.300 159.033  1.00  0.00           N
ATOM   8963  C12 POPEy 225      62.570  36.990 159.663  1.00  0.00           C
ATOM   8966  C11 POPEy 225      63.650  35.940 159.403  1.00  0.00           C
ATOM   8969  P   POPEy 225      64.230  33.420 159.703  1.00  0.00           P
ATOM   8970  O13 POPEy 225      65.590  33.910 160.033  1.00  0.00           O
ATOM   8971  O14 POPEy 225      63.740  32.250 160.453  1.00  0.00           O
ATOM   8972  O11 POPEy 225      64.220  33.080 158.153  1.00  0.00           O
ATOM   8973  O12 POPEy 225      63.210  34.640 159.813  1.00  0.00           O
ATOM   8974  C1  POPEy 225      65.200  33.630 157.273  1.00  0.00           C
ATOM   8977  C2  POPEy 225      64.720  33.630 155.803  1.00  0.00           C
ATOM   8979  O21 POPEy 225      65.510  34.610 155.113  1.00  0.00           O
ATOM   8980  C21 POPEy 225      65.970  34.240 153.923  1.00  0.00           C
ATOM   8981  O22 POPEy 225      65.830  33.140 153.423  1.00  0.00           O
ATOM   8982  C22 POPEy 225      66.770  35.390 153.313  1.00  0.00           C
ATOM   8985  C3  POPEy 225      63.210  34.000 155.693  1.00  0.00           C
ATOM   8988  O31 POPEy 225      62.700  33.980 154.343  1.00  0.00           O
ATOM   8989  C31 POPEy 225      62.510  32.750 153.833  1.00  0.00           C
ATOM   8990  O32 POPEy 225      62.780  31.720 154.423  1.00  0.00           O
ATOM   8991  C32 POPEy 225      61.900  32.830 152.443  1.00  0.00           C
ATOM   8994  C23 POPEy 225      66.740  35.380 151.773  1.00  0.00           C
ATOM   8997  C24 POPEy 225      67.500  36.560 151.163  1.00  0.00           C
ATOM   9000  C25 POPEy 225      69.020  36.530 151.413  1.00  0.00           C
ATOM   9003  C26 POPEy 225      69.780  37.570 150.573  1.00  0.00           C
ATOM   9006  C27 POPEy 225      71.270  37.240 150.353  1.00  0.00           C
ATOM   9009  C28 POPEy 225      71.960  38.300 149.473  1.00  0.00           C
ATOM   9012  C29 POPEy 225      73.210  37.790 148.783  1.00  0.00           C
ATOM   9014 0C21 POPEy 225      73.440  37.830 147.453  1.00  0.00           C
ATOM   9016 1C21 POPEy 225      72.490  38.400 146.433  1.00  0.00           C
ATOM   9019 2C21 POPEy 225      72.820  38.080 144.953  1.00  0.00           C
ATOM   9022 3C21 POPEy 225      72.650  36.610 144.563  1.00  0.00           C
ATOM   9025 4C21 POPEy 225      72.280  36.460 143.073  1.00  0.00           C
ATOM   9028 5C21 POPEy 225      72.330  35.020 142.533  1.00  0.00           C
ATOM   9031 6C21 POPEy 225      71.550  33.990 143.373  1.00  0.00           C
ATOM   9034 7C21 POPEy 225      71.570  32.590 142.733  1.00  0.00           C
ATOM   9037 8C21 POPEy 225      70.980  31.500 143.623  1.00  0.00           C
ATOM   9041  C33 POPEy 225      62.890  33.350 151.383  1.00  0.00           C
ATOM   9044  C34 POPEy 225      62.270  33.460 149.993  1.00  0.00           C
ATOM   9047  C35 POPEy 225      63.210  34.150 148.993  1.00  0.00           C
ATOM   9050  C36 POPEy 225      62.550  34.470 147.643  1.00  0.00           C
ATOM   9053  C37 POPEy 225      63.520  35.200 146.713  1.00  0.00           C
ATOM   9056  C38 POPEy 225      62.930  35.570 145.343  1.00  0.00           C
ATOM   9059  C39 POPEy 225      64.020  36.050 144.383  1.00  0.00           C
ATOM   9062 0C31 POPEy 225      63.520  36.480 142.993  1.00  0.00           C
ATOM   9065 1C31 POPEy 225      62.610  35.440 142.323  1.00  0.00           C
ATOM   9068 2C31 POPEy 225      62.550  35.540 140.783  1.00  0.00           C
ATOM   9071 3C31 POPEy 225      61.610  34.500 140.173  1.00  0.00           C
ATOM   9074 4C31 POPEy 225      60.130  34.890 140.273  1.00  0.00           C
ATOM   9077 5C31 POPEy 225      59.190  33.720 139.953  1.00  0.00           C
ATOM   9080 6C31 POPEy 225      57.710  34.070 140.113  1.00  0.00           C
ATOM   9084  NH3 POPEz 226     102.850 131.500 121.063  1.00  0.00           N
ATOM   9088  C12 POPEz 226     102.870 130.230 120.253  1.00  0.00           C
ATOM   9091  C11 POPEz 226     104.090 130.260 119.313  1.00  0.00           C
ATOM   9094  P   POPEz 226     104.540 127.710 118.843  1.00  0.00           P
ATOM   9095  O13 POPEz 226     105.770 127.310 118.133  1.00  0.00           O
ATOM   9096  O14 POPEz 226     103.350 126.850 118.633  1.00  0.00           O
ATOM   9097  O11 POPEz 226     104.850 127.870 120.403  1.00  0.00           O
ATOM   9098  O12 POPEz 226     104.120 129.170 118.413  1.00  0.00           O
ATOM   9099  C1  POPEz 226     106.130 127.580 121.003  1.00  0.00           C
ATOM   9102  C2  POPEz 226     106.430 128.500 122.243  1.00  0.00           C
ATOM   9104  O21 POPEz 226     107.230 127.830 123.243  1.00  0.00           O
ATOM   9105  C21 POPEz 226     106.650 127.250 124.283  1.00  0.00           C
ATOM   9106  O22 POPEz 226     105.500 126.860 124.343  1.00  0.00           O
ATOM   9107  C22 POPEz 226     107.640 127.110 125.443  1.00  0.00           C
ATOM   9110  C3  POPEz 226     105.110 129.170 122.763  1.00  0.00           C
ATOM   9113  O31 POPEz 226     105.210 129.750 124.093  1.00  0.00           O
ATOM   9114  C31 POPEz 226     104.110 130.400 124.433  1.00  0.00           C
ATOM   9115  O32 POPEz 226     103.200 130.670 123.663  1.00  0.00           O
ATOM   9116  C32 POPEz 226     104.140 130.660 125.953  1.00  0.00           C
ATOM   9119  C23 POPEz 226     106.960 127.140 126.843  1.00  0.00           C
ATOM   9122  C24 POPEz 226     107.930 126.780 127.983  1.00  0.00           C
ATOM   9125  C25 POPEz 226     107.610 127.470 129.323  1.00  0.00           C
ATOM   9128  C26 POPEz 226     106.390 126.900 130.063  1.00  0.00           C
ATOM   9131  C27 POPEz 226     105.980 127.810 131.243  1.00  0.00           C
ATOM   9134  C28 POPEz 226     105.080 127.110 132.283  1.00  0.00           C
ATOM   9137  C29 POPEz 226     105.690 127.020 133.653  1.00  0.00           C
ATOM   9139 0C21 POPEz 226     105.230 127.610 134.773  1.00  0.00           C
ATOM   9141 1C21 POPEz 226     104.020 128.510 134.863  1.00  0.00           C
ATOM   9144 2C21 POPEz 226     104.010 129.380 136.133  1.00  0.00           C
ATOM   9147 3C21 POPEz 226     103.800 128.590 137.433  1.00  0.00           C
ATOM   9150 4C21 POPEz 226     103.620 129.480 138.673  1.00  0.00           C
ATOM   9153 5C21 POPEz 226     104.870 130.280 139.103  1.00  0.00           C
ATOM   9156 6C21 POPEz 226     106.110 129.420 139.353  1.00  0.00           C
ATOM   9159 7C21 POPEz 226     107.260 130.220 139.993  1.00  0.00           C
ATOM   9162 8C21 POPEz 226     108.570 129.430 140.093  1.00  0.00           C
ATOM   9166  C33 POPEz 226     102.760 130.470 126.623  1.00  0.00           C
ATOM   9169  C34 POPEz 226     102.650 131.220 127.963  1.00  0.00           C
ATOM   9172  C35 POPEz 226     103.460 130.610 129.123  1.00  0.00           C
ATOM   9175  C36 POPEz 226     103.370 131.460 130.393  1.00  0.00           C
ATOM   9178  C37 POPEz 226     102.080 131.250 131.183  1.00  0.00           C
ATOM   9181  C38 POPEz 226     101.720 132.450 132.063  1.00  0.00           C
ATOM   9184  C39 POPEz 226     100.520 132.220 132.983  1.00  0.00           C
ATOM   9187 0C31 POPEz 226     100.850 131.410 134.243  1.00  0.00           C
ATOM   9190 1C31 POPEz 226      99.630 131.210 135.143  1.00  0.00           C
ATOM   9193 2C31 POPEz 226      99.920 130.390 136.413  1.00  0.00           C
ATOM   9196 3C31 POPEz 226      98.660 130.240 137.283  1.00  0.00           C
ATOM   9199 4C31 POPEz 226      98.830 129.220 138.423  1.00  0.00           C
ATOM   9202 5C31 POPEz 226      97.780 129.430 139.523  1.00  0.00           C
ATOM   9205 6C31 POPEz 226      98.070 128.680 140.823  1.00  0.00           C
ATOM   9209  NH3 POPE0 227      74.390 134.590 157.953  1.00  0.00           N
ATOM   9213  C12 POPE0 227      73.730 133.840 159.073  1.00  0.00           C
ATOM   9216  C11 POPE0 227      74.270 132.420 159.273  1.00  0.00           C
ATOM   9219  P   POPE0 227      72.130 130.960 159.753  1.00  0.00           P
ATOM   9220  O13 POPE0 227      72.440 129.560 159.413  1.00  0.00           O
ATOM   9221  O14 POPE0 227      71.080 131.170 160.763  1.00  0.00           O
ATOM   9222  O11 POPE0 227      71.730 131.750 158.453  1.00  0.00           O
ATOM   9223  O12 POPE0 227      73.460 131.700 160.203  1.00  0.00           O
ATOM   9224  C1  POPE0 227      71.690 131.110 157.183  1.00  0.00           C
ATOM   9227  C2  POPE0 227      71.050 132.040 156.113  1.00  0.00           C
ATOM   9229  O21 POPE0 227      71.790 132.040 154.893  1.00  0.00           O
ATOM   9230  C21 POPE0 227      73.010 132.540 154.843  1.00  0.00           C
ATOM   9231  O22 POPE0 227      73.650 133.000 155.773  1.00  0.00           O
ATOM   9232  C22 POPE0 227      73.510 132.430 153.403  1.00  0.00           C
ATOM   9235  C3  POPE0 227      70.720 133.470 156.633  1.00  0.00           C
ATOM   9238  O31 POPE0 227      69.860 134.210 155.733  1.00  0.00           O
ATOM   9239  C31 POPE0 227      70.450 135.130 154.963  1.00  0.00           C
ATOM   9240  O32 POPE0 227      71.630 135.400 154.953  1.00  0.00           O
ATOM   9241  C32 POPE0 227      69.400 135.780 154.063  1.00  0.00           C
ATOM   9244  C23 POPE0 227      74.870 131.720 153.283  1.00  0.00           C
ATOM   9247  C24 POPE0 227      75.360 131.720 151.833  1.00  0.00           C
ATOM   9250  C25 POPE0 227      76.830 131.310 151.713  1.00  0.00           C
ATOM   9253  C26 POPE0 227      77.430 131.740 150.373  1.00  0.00           C
ATOM   9256  C27 POPE0 227      78.950 131.520 150.303  1.00  0.00           C
ATOM   9259  C28 POPE0 227      79.570 132.280 149.123  1.00  0.00           C
ATOM   9262  C29 POPE0 227      81.070 132.100 149.103  1.00  0.00           C
ATOM   9264 0C21 POPE0 227      81.800 131.470 148.173  1.00  0.00           C
ATOM   9266 1C21 POPE0 227      81.300 130.830 146.913  1.00  0.00           C
ATOM   9269 2C21 POPE0 227      82.090 131.350 145.703  1.00  0.00           C
ATOM   9272 3C21 POPE0 227      81.740 130.580 144.423  1.00  0.00           C
ATOM   9275 4C21 POPE0 227      81.890 131.400 143.143  1.00  0.00           C
ATOM   9278 5C21 POPE0 227      80.780 132.450 143.013  1.00  0.00           C
ATOM   9281 6C21 POPE0 227      80.740 133.120 141.643  1.00  0.00           C
ATOM   9284 7C21 POPE0 227      79.680 134.220 141.563  1.00  0.00           C
ATOM   9287 8C21 POPE0 227      80.250 135.620 141.703  1.00  0.00           C
ATOM   9291  C33 POPE0 227      69.450 135.200 152.633  1.00  0.00           C
ATOM   9294  C34 POPE0 227      68.390 135.790 151.693  1.00  0.00           C
ATOM   9297  C35 POPE0 227      68.250 134.960 150.403  1.00  0.00           C
ATOM   9300  C36 POPE0 227      68.680 135.670 149.113  1.00  0.00           C
ATOM   9303  C37 POPE0 227      68.570 134.710 147.923  1.00  0.00           C
ATOM   9306  C38 POPE0 227      68.550 135.380 146.543  1.00  0.00           C
ATOM   9309  C39 POPE0 227      68.470 134.300 145.453  1.00  0.00           C
ATOM   9312 0C31 POPE0 227      68.720 134.810 144.033  1.00  0.00           C
ATOM   9315 1C31 POPE0 227      68.580 133.660 143.023  1.00  0.00           C
ATOM   9318 2C31 POPE0 227      69.130 133.990 141.633  1.00  0.00           C
ATOM   9321 3C31 POPE0 227      68.900 132.860 140.623  1.00  0.00           C
ATOM   9324 4C31 POPE0 227      69.430 131.490 141.073  1.00  0.00           C
ATOM   9327 5C31 POPE0 227      69.640 130.540 139.883  1.00  0.00           C
ATOM   9330 6C31 POPE0 227      70.060 129.130 140.283  1.00  0.00           C
ATOM   9334  NH3 POPE1 228      57.310 114.240 160.083  1.00  0.00           N
ATOM   9338  C12 POPE1 228      56.470 114.560 161.293  1.00  0.00           C
ATOM   9341  C11 POPE1 228      55.000 114.140 161.103  1.00  0.00           C
ATOM   9344  P   POPE1 228      53.230 115.240 159.503  1.00  0.00           P
ATOM   9345  O13 POPE1 228      53.670 116.650 159.533  1.00  0.00           O
ATOM   9346  O14 POPE1 228      52.140 114.830 160.413  1.00  0.00           O
ATOM   9347  O11 POPE1 228      52.820 114.850 158.033  1.00  0.00           O
ATOM   9348  O12 POPE1 228      54.520 114.360 159.783  1.00  0.00           O
ATOM   9349  C1  POPE1 228      53.630 114.970 156.873  1.00  0.00           C
ATOM   9352  C2  POPE1 228      53.300 113.840 155.853  1.00  0.00           C
ATOM   9354  O21 POPE1 228      54.160 113.890 154.703  1.00  0.00           O
ATOM   9355  C21 POPE1 228      53.970 114.810 153.793  1.00  0.00           C
ATOM   9356  O22 POPE1 228      53.240 115.780 153.863  1.00  0.00           O
ATOM   9357  C22 POPE1 228      54.810 114.450 152.573  1.00  0.00           C
ATOM   9360  C3  POPE1 228      51.770 113.780 155.493  1.00  0.00           C
ATOM   9363  O31 POPE1 228      51.460 112.710 154.573  1.00  0.00           O
ATOM   9364  C31 POPE1 228      51.280 113.050 153.303  1.00  0.00           C
ATOM   9365  O32 POPE1 228      52.080 112.850 152.413  1.00  0.00           O
ATOM   9366  C32 POPE1 228      49.880 113.650 153.083  1.00  0.00           C
ATOM   9369  C23 POPE1 228      54.740 115.510 151.463  1.00  0.00           C
ATOM   9372  C24 POPE1 228      55.410 115.020 150.173  1.00  0.00           C
ATOM   9375  C25 POPE1 228      54.550 114.020 149.373  1.00  0.00           C
ATOM   9378  C26 POPE1 228      53.520 114.700 148.463  1.00  0.00           C
ATOM   9381  C27 POPE1 228      52.570 113.690 147.803  1.00  0.00           C
ATOM   9384  C28 POPE1 228      51.960 114.230 146.503  1.00  0.00           C
ATOM   9387  C29 POPE1 228      50.980 113.270 145.893  1.00  0.00           C
ATOM   9389 0C21 POPE1 228      51.190 112.450 144.843  1.00  0.00           C
ATOM   9391 1C21 POPE1 228      52.480 112.300 144.073  1.00  0.00           C
ATOM   9394 2C21 POPE1 228      53.580 111.520 144.823  1.00  0.00           C
ATOM   9397 3C21 POPE1 228      53.140 110.120 145.293  1.00  0.00           C
ATOM   9400 4C21 POPE1 228      54.250 109.340 146.013  1.00  0.00           C
ATOM   9403 5C21 POPE1 228      53.800 107.910 146.373  1.00  0.00           C
ATOM   9406 6C21 POPE1 228      54.830 107.120 147.193  1.00  0.00           C
ATOM   9409 7C21 POPE1 228      54.440 105.640 147.333  1.00  0.00           C
ATOM   9412 8C21 POPE1 228      55.270 104.890 148.383  1.00  0.00           C
ATOM   9416  C33 POPE1 228      49.740 114.220 151.653  1.00  0.00           C
ATOM   9419  C34 POPE1 228      48.370 114.870 151.393  1.00  0.00           C
ATOM   9422  C35 POPE1 228      48.290 115.610 150.043  1.00  0.00           C
ATOM   9425  C36 POPE1 228      48.080 114.690 148.833  1.00  0.00           C
ATOM   9428  C37 POPE1 228      47.980 115.480 147.513  1.00  0.00           C
ATOM   9431  C38 POPE1 228      47.440 114.650 146.343  1.00  0.00           C
ATOM   9434  C39 POPE1 228      47.700 115.310 144.973  1.00  0.00           C
ATOM   9437 0C31 POPE1 228      47.210 114.460 143.793  1.00  0.00           C
ATOM   9440 1C31 POPE1 228      47.680 115.010 142.443  1.00  0.00           C
ATOM   9443 2C31 POPE1 228      47.240 114.160 141.233  1.00  0.00           C
ATOM   9446 3C31 POPE1 228      45.960 114.670 140.563  1.00  0.00           C
ATOM   9449 4C31 POPE1 228      45.720 113.980 139.213  1.00  0.00           C
ATOM   9452 5C31 POPE1 228      44.570 114.590 138.383  1.00  0.00           C
ATOM   9455 6C31 POPE1 228      44.400 113.900 137.023  1.00  0.00           C
ATOM   9459  NH3 POPE2 229     103.690  73.240 119.983  1.00  0.00           N
ATOM   9463  C12 POPE2 229     102.880  72.180 120.683  1.00  0.00           C
ATOM   9466  C11 POPE2 229     103.290  70.780 120.223  1.00  0.00           C
ATOM   9469  P   POPE2 229     103.020  68.600 121.753  1.00  0.00           P
ATOM   9470  O13 POPE2 229     102.090  67.490 121.493  1.00  0.00           O
ATOM   9471  O14 POPE2 229     104.480  68.360 121.573  1.00  0.00           O
ATOM   9472  O11 POPE2 229     102.770  69.150 123.223  1.00  0.00           O
ATOM   9473  O12 POPE2 229     102.500  69.840 120.913  1.00  0.00           O
ATOM   9474  C1  POPE2 229     103.630  70.170 123.753  1.00  0.00           C
ATOM   9477  C2  POPE2 229     104.490  69.650 124.933  1.00  0.00           C
ATOM   9479  O21 POPE2 229     105.280  70.760 125.363  1.00  0.00           O
ATOM   9480  C21 POPE2 229     105.040  71.230 126.573  1.00  0.00           C
ATOM   9481  O22 POPE2 229     104.150  70.870 127.313  1.00  0.00           O
ATOM   9482  C22 POPE2 229     106.010  72.380 126.853  1.00  0.00           C
ATOM   9485  C3  POPE2 229     105.440  68.510 124.473  1.00  0.00           C
ATOM   9488  O31 POPE2 229     106.160  67.860 125.543  1.00  0.00           O
ATOM   9489  C31 POPE2 229     107.340  68.390 125.853  1.00  0.00           C
ATOM   9490  O32 POPE2 229     107.760  69.470 125.473  1.00  0.00           O
ATOM   9491  C32 POPE2 229     108.120  67.390 126.703  1.00  0.00           C
ATOM   9494  C23 POPE2 229     106.080  72.770 128.343  1.00  0.00           C
ATOM   9497  C24 POPE2 229     107.100  73.880 128.593  1.00  0.00           C
ATOM   9500  C25 POPE2 229     107.300  74.240 130.073  1.00  0.00           C
ATOM   9503  C26 POPE2 229     108.390  75.310 130.223  1.00  0.00           C
ATOM   9506  C27 POPE2 229     108.540  75.960 131.613  1.00  0.00           C
ATOM   9509  C28 POPE2 229     109.600  75.330 132.543  1.00  0.00           C
ATOM   9512  C29 POPE2 229     109.120  74.060 133.203  1.00  0.00           C
ATOM   9514 0C21 POPE2 229     108.670  73.930 134.463  1.00  0.00           C
ATOM   9516 1C21 POPE2 229     108.530  75.020 135.483  1.00  0.00           C
ATOM   9519 2C21 POPE2 229     108.200  74.490 136.893  1.00  0.00           C
ATOM   9522 3C21 POPE2 229     106.880  73.710 136.983  1.00  0.00           C
ATOM   9525 4C21 POPE2 229     106.500  73.350 138.423  1.00  0.00           C
ATOM   9528 5C21 POPE2 229     105.240  72.490 138.513  1.00  0.00           C
ATOM   9531 6C21 POPE2 229     104.770  72.280 139.963  1.00  0.00           C
ATOM   9534 7C21 POPE2 229     103.530  71.390 140.073  1.00  0.00           C
ATOM   9537 8C21 POPE2 229     102.920  71.370 141.473  1.00  0.00           C
ATOM   9541  C33 POPE2 229     109.170  68.080 127.613  1.00  0.00           C
ATOM   9544  C34 POPE2 229     110.190  67.110 128.213  1.00  0.00           C
ATOM   9547  C35 POPE2 229     109.620  66.130 129.243  1.00  0.00           C
ATOM   9550  C36 POPE2 229     109.120  66.790 130.543  1.00  0.00           C
ATOM   9553  C37 POPE2 229     108.430  65.840 131.533  1.00  0.00           C
ATOM   9556  C38 POPE2 229     108.070  66.550 132.843  1.00  0.00           C
ATOM   9559  C39 POPE2 229     107.120  65.750 133.753  1.00  0.00           C
ATOM   9562 0C31 POPE2 229     107.110  66.290 135.183  1.00  0.00           C
ATOM   9565 1C31 POPE2 229     105.880  65.870 136.013  1.00  0.00           C
ATOM   9568 2C31 POPE2 229     106.010  66.320 137.473  1.00  0.00           C
ATOM   9571 3C31 POPE2 229     104.710  66.260 138.293  1.00  0.00           C
ATOM   9574 4C31 POPE2 229     103.660  67.290 137.863  1.00  0.00           C
ATOM   9577 5C31 POPE2 229     102.520  67.440 138.883  1.00  0.00           C
ATOM   9580 6C31 POPE2 229     101.490  68.490 138.483  1.00  0.00           C
ATOM   9584  NH3 POPE3 230      87.440  20.350 114.143  1.00  0.00           N
ATOM   9588  C12 POPE3 230      87.650  19.150 113.253  1.00  0.00           C
ATOM   9591  C11 POPE3 230      88.790  18.240 113.773  1.00  0.00           C
ATOM   9594  P   POPE3 230      90.720  19.390 115.133  1.00  0.00           P
ATOM   9595  O13 POPE3 230      92.010  20.040 114.823  1.00  0.00           O
ATOM   9596  O14 POPE3 230      89.710  20.140 115.913  1.00  0.00           O
ATOM   9597  O11 POPE3 230      91.050  18.030 115.863  1.00  0.00           O
ATOM   9598  O12 POPE3 230      90.040  18.920 113.793  1.00  0.00           O
ATOM   9599  C1  POPE3 230      90.230  17.430 116.873  1.00  0.00           C
ATOM   9602  C2  POPE3 230      90.900  17.540 118.273  1.00  0.00           C
ATOM   9604  O21 POPE3 230      90.080  16.900 119.273  1.00  0.00           O
ATOM   9605  C21 POPE3 230      90.420  15.650 119.533  1.00  0.00           C
ATOM   9606  O22 POPE3 230      91.260  14.990 118.933  1.00  0.00           O
ATOM   9607  C22 POPE3 230      89.650  15.160 120.763  1.00  0.00           C
ATOM   9610  C3  POPE3 230      91.090  19.030 118.673  1.00  0.00           C
ATOM   9613  O31 POPE3 230      91.280  19.240 120.093  1.00  0.00           O
ATOM   9614  C31 POPE3 230      92.470  18.890 120.573  1.00  0.00           C
ATOM   9615  O32 POPE3 230      93.340  18.300 119.973  1.00  0.00           O
ATOM   9616  C32 POPE3 230      92.600  19.400 122.003  1.00  0.00           C
ATOM   9619  C23 POPE3 230      90.320  13.950 121.453  1.00  0.00           C
ATOM   9622  C24 POPE3 230      89.470  13.420 122.603  1.00  0.00           C
ATOM   9625  C25 POPE3 230      90.110  12.200 123.293  1.00  0.00           C
ATOM   9628  C26 POPE3 230      91.030  12.580 124.463  1.00  0.00           C
ATOM   9631  C27 POPE3 230      90.220  12.950 125.723  1.00  0.00           C
ATOM   9634  C28 POPE3 230      91.110  13.390 126.893  1.00  0.00           C
ATOM   9637  C29 POPE3 230      90.220  13.830 128.023  1.00  0.00           C
ATOM   9639 0C21 POPE3 230      90.050  13.230 129.213  1.00  0.00           C
ATOM   9641 1C21 POPE3 230      90.780  12.010 129.713  1.00  0.00           C
ATOM   9644 2C21 POPE3 230      91.120  12.170 131.213  1.00  0.00           C
ATOM   9647 3C21 POPE3 230      89.960  11.830 132.153  1.00  0.00           C
ATOM   9650 4C21 POPE3 230      90.250  12.260 133.593  1.00  0.00           C
ATOM   9653 5C21 POPE3 230      89.530  11.420 134.653  1.00  0.00           C
ATOM   9656 6C21 POPE3 230      89.770  11.930 136.073  1.00  0.00           C
ATOM   9659 7C21 POPE3 230      89.180  11.000 137.143  1.00  0.00           C
ATOM   9662 8C21 POPE3 230      89.480  11.440 138.573  1.00  0.00           C
ATOM   9666  C33 POPE3 230      91.740  18.590 123.003  1.00  0.00           C
ATOM   9669  C34 POPE3 230      91.980  19.030 124.453  1.00  0.00           C
ATOM   9672  C35 POPE3 230      90.920  18.450 125.393  1.00  0.00           C
ATOM   9675  C36 POPE3 230      91.170  18.770 126.873  1.00  0.00           C
ATOM   9678  C37 POPE3 230      89.920  18.440 127.693  1.00  0.00           C
ATOM   9681  C38 POPE3 230      90.040  18.740 129.193  1.00  0.00           C
ATOM   9684  C39 POPE3 230      90.910  17.730 129.953  1.00  0.00           C
ATOM   9687 0C31 POPE3 230      90.450  17.570 131.403  1.00  0.00           C
ATOM   9690 1C31 POPE3 230      91.230  16.500 132.183  1.00  0.00           C
ATOM   9693 2C31 POPE3 230      90.560  16.150 133.523  1.00  0.00           C
ATOM   9696 3C31 POPE3 230      90.660  17.260 134.583  1.00  0.00           C
ATOM   9699 4C31 POPE3 230      92.050  17.340 135.233  1.00  0.00           C
ATOM   9702 5C31 POPE3 230      92.330  16.210 136.233  1.00  0.00           C
ATOM   9705 6C31 POPE3 230      93.780  16.150 136.703  1.00  0.00           C
ATOM   9709  NH3 POPE4 231      96.110  26.550 161.473  1.00  0.00           N
ATOM   9713  C12 POPE4 231      97.620  26.610 161.423  1.00  0.00           C
ATOM   9716  C11 POPE4 231      98.160  27.810 162.213  1.00  0.00           C
ATOM   9719  P   POPE4 231     100.610  27.070 162.733  1.00  0.00           P
ATOM   9720  O13 POPE4 231     100.110  26.770 164.093  1.00  0.00           O
ATOM   9721  O14 POPE4 231     101.940  27.710 162.653  1.00  0.00           O
ATOM   9722  O11 POPE4 231     100.560  25.780 161.813  1.00  0.00           O
ATOM   9723  O12 POPE4 231      99.560  28.010 162.033  1.00  0.00           O
ATOM   9724  C1  POPE4 231     101.610  25.550 160.873  1.00  0.00           C
ATOM   9727  C2  POPE4 231     101.660  26.600 159.723  1.00  0.00           C
ATOM   9729  O21 POPE4 231     100.450  26.710 158.953  1.00  0.00           O
ATOM   9730  C21 POPE4 231     100.180  25.770 158.083  1.00  0.00           C
ATOM   9731  O22 POPE4 231     100.420  24.570 158.213  1.00  0.00           O
ATOM   9732  C22 POPE4 231      99.640  26.410 156.803  1.00  0.00           C
ATOM   9735  C3  POPE4 231     102.940  26.460 158.833  1.00  0.00           C
ATOM   9738  O31 POPE4 231     102.900  27.300 157.663  1.00  0.00           O
ATOM   9739  C31 POPE4 231     102.910  28.610 157.893  1.00  0.00           C
ATOM   9740  O32 POPE4 231     103.010  29.150 158.993  1.00  0.00           O
ATOM   9741  C32 POPE4 231     102.640  29.300 156.563  1.00  0.00           C
ATOM   9744  C23 POPE4 231     100.470  25.880 155.623  1.00  0.00           C
ATOM   9747  C24 POPE4 231     100.130  26.510 154.273  1.00  0.00           C
ATOM   9750  C25 POPE4 231      98.790  26.040 153.703  1.00  0.00           C
ATOM   9753  C26 POPE4 231      98.760  26.130 152.173  1.00  0.00           C
ATOM   9756  C27 POPE4 231      97.420  25.720 151.553  1.00  0.00           C
ATOM   9759  C28 POPE4 231      97.490  25.530 150.033  1.00  0.00           C
ATOM   9762  C29 POPE4 231      97.850  26.810 149.313  1.00  0.00           C
ATOM   9764 0C21 POPE4 231      97.030  27.570 148.573  1.00  0.00           C
ATOM   9766 1C21 POPE4 231      95.570  27.300 148.303  1.00  0.00           C
ATOM   9769 2C21 POPE4 231      95.340  26.170 147.283  1.00  0.00           C
ATOM   9772 3C21 POPE4 231      95.870  26.470 145.863  1.00  0.00           C
ATOM   9775 4C21 POPE4 231      95.560  25.320 144.903  1.00  0.00           C
ATOM   9778 5C21 POPE4 231      96.080  25.530 143.483  1.00  0.00           C
ATOM   9781 6C21 POPE4 231      95.570  24.460 142.513  1.00  0.00           C
ATOM   9784 7C21 POPE4 231      96.160  24.600 141.103  1.00  0.00           C
ATOM   9787 8C21 POPE4 231      95.510  23.690 140.073  1.00  0.00           C
ATOM   9791  C33 POPE4 231     102.200  30.760 156.723  1.00  0.00           C
ATOM   9794  C34 POPE4 231     101.560  31.330 155.443  1.00  0.00           C
ATOM   9797  C35 POPE4 231     102.480  31.410 154.213  1.00  0.00           C
ATOM   9800  C36 POPE4 231     103.800  32.130 154.473  1.00  0.00           C
ATOM   9803  C37 POPE4 231     104.520  32.590 153.203  1.00  0.00           C
ATOM   9806  C38 POPE4 231     105.740  33.480 153.513  1.00  0.00           C
ATOM   9809  C39 POPE4 231     106.200  34.380 152.353  1.00  0.00           C
ATOM   9812 0C31 POPE4 231     107.260  33.780 151.423  1.00  0.00           C
ATOM   9815 1C31 POPE4 231     106.720  32.740 150.423  1.00  0.00           C
ATOM   9818 2C31 POPE4 231     107.700  32.540 149.253  1.00  0.00           C
ATOM   9821 3C31 POPE4 231     107.250  31.500 148.213  1.00  0.00           C
ATOM   9824 4C31 POPE4 231     105.820  31.710 147.693  1.00  0.00           C
ATOM   9827 5C31 POPE4 231     105.550  31.010 146.343  1.00  0.00           C
ATOM   9830 6C31 POPE4 231     104.120  31.240 145.823  1.00  0.00           C
ATOM   9834  NH3 POPE5 232      89.130 102.810 163.223  1.00  0.00           N
ATOM   9838  C12 POPE5 232      88.850 104.060 162.413  1.00  0.00           C
ATOM   9841  C11 POPE5 232      88.210 105.170 163.283  1.00  0.00           C
ATOM   9844  P   POPE5 232      88.290 107.770 163.153  1.00  0.00           P
ATOM   9845  O13 POPE5 232      87.790 107.810 164.543  1.00  0.00           O
ATOM   9846  O14 POPE5 232      89.740 107.960 162.943  1.00  0.00           O
ATOM   9847  O11 POPE5 232      87.460 108.760 162.243  1.00  0.00           O
ATOM   9848  O12 POPE5 232      87.880 106.360 162.533  1.00  0.00           O
ATOM   9849  C1  POPE5 232      87.540 108.750 160.823  1.00  0.00           C
ATOM   9852  C2  POPE5 232      88.240 110.030 160.273  1.00  0.00           C
ATOM   9854  O21 POPE5 232      89.590 109.740 159.873  1.00  0.00           O
ATOM   9855  C21 POPE5 232      90.630 110.190 160.523  1.00  0.00           C
ATOM   9856  O22 POPE5 232      90.700 110.550 161.683  1.00  0.00           O
ATOM   9857  C22 POPE5 232      91.800 110.290 159.533  1.00  0.00           C
ATOM   9860  C3  POPE5 232      87.980 111.290 161.173  1.00  0.00           C
ATOM   9863  O31 POPE5 232      88.570 112.530 160.723  1.00  0.00           O
ATOM   9864  C31 POPE5 232      87.970 113.090 159.683  1.00  0.00           C
ATOM   9865  O32 POPE5 232      87.220 112.510 158.903  1.00  0.00           O
ATOM   9866  C32 POPE5 232      88.360 114.550 159.563  1.00  0.00           C
ATOM   9869  C23 POPE5 232      91.420 110.990 158.213  1.00  0.00           C
ATOM   9872  C24 POPE5 232      92.550 110.970 157.173  1.00  0.00           C
ATOM   9875  C25 POPE5 232      92.080 111.260 155.733  1.00  0.00           C
ATOM   9878  C26 POPE5 232      91.540 112.680 155.503  1.00  0.00           C
ATOM   9881  C27 POPE5 232      90.920 112.810 154.093  1.00  0.00           C
ATOM   9884  C28 POPE5 232      90.310 114.200 153.803  1.00  0.00           C
ATOM   9887  C29 POPE5 232      89.620 114.200 152.453  1.00  0.00           C
ATOM   9889 0C21 POPE5 232      89.180 115.280 151.783  1.00  0.00           C
ATOM   9891 1C21 POPE5 232      89.290 116.720 152.213  1.00  0.00           C
ATOM   9894 2C21 POPE5 232      89.940 117.580 151.103  1.00  0.00           C
ATOM   9897 3C21 POPE5 232      89.990 119.070 151.453  1.00  0.00           C
ATOM   9900 4C21 POPE5 232      90.630 119.920 150.343  1.00  0.00           C
ATOM   9903 5C21 POPE5 232      89.670 120.270 149.203  1.00  0.00           C
ATOM   9906 6C21 POPE5 232      90.420 120.530 147.883  1.00  0.00           C
ATOM   9909 7C21 POPE5 232      89.480 121.020 146.773  1.00  0.00           C
ATOM   9912 8C21 POPE5 232      90.170 121.210 145.423  1.00  0.00           C
ATOM   9916  C33 POPE5 232      88.790 114.910 158.123  1.00  0.00           C
ATOM   9919  C34 POPE5 232      88.900 116.430 157.953  1.00  0.00           C
ATOM   9922  C35 POPE5 232      89.670 116.860 156.693  1.00  0.00           C
ATOM   9925  C36 POPE5 232      91.130 116.390 156.683  1.00  0.00           C
ATOM   9928  C37 POPE5 232      92.000 117.230 155.763  1.00  0.00           C
ATOM   9931  C38 POPE5 232      93.470 116.800 155.683  1.00  0.00           C
ATOM   9934  C39 POPE5 232      94.350 117.850 154.973  1.00  0.00           C
ATOM   9937 0C31 POPE5 232      94.030 118.020 153.483  1.00  0.00           C
ATOM   9940 1C31 POPE5 232      94.670 119.270 152.873  1.00  0.00           C
ATOM   9943 2C31 POPE5 232      93.950 119.680 151.583  1.00  0.00           C
ATOM   9946 3C31 POPE5 232      94.510 120.950 150.923  1.00  0.00           C
ATOM   9949 4C31 POPE5 232      95.740 120.680 150.043  1.00  0.00           C
ATOM   9952 5C31 POPE5 232      96.290 121.950 149.383  1.00  0.00           C
ATOM   9955 6C31 POPE5 232      97.510 121.710 148.503  1.00  0.00           C
ATOM   9959  NH3 POPE6 233     133.050  92.830 158.553  1.00  0.00           N
ATOM   9963  C12 POPE6 233     134.230  93.680 158.163  1.00  0.00           C
ATOM   9966  C11 POPE6 233     133.740  95.080 157.773  1.00  0.00           C
ATOM   9969  P   POPE6 233     134.780  97.510 157.763  1.00  0.00           P
ATOM   9970  O13 POPE6 233     133.370  97.960 157.893  1.00  0.00           O
ATOM   9971  O14 POPE6 233     135.710  97.890 158.843  1.00  0.00           O
ATOM   9972  O11 POPE6 233     135.430  97.890 156.383  1.00  0.00           O
ATOM   9973  O12 POPE6 233     134.850  95.940 157.613  1.00  0.00           O
ATOM   9974  C1  POPE6 233     134.820  98.620 155.333  1.00  0.00           C
ATOM   9977  C2  POPE6 233     134.490  97.730 154.093  1.00  0.00           C
ATOM   9979  O21 POPE6 233     133.920  98.560 153.063  1.00  0.00           O
ATOM   9980  C21 POPE6 233     132.780  99.160 153.343  1.00  0.00           C
ATOM   9981  O22 POPE6 233     131.960  98.820 154.183  1.00  0.00           O
ATOM   9982  C22 POPE6 233     132.710 100.470 152.543  1.00  0.00           C
ATOM   9985  C3  POPE6 233     133.650  96.470 154.463  1.00  0.00           C
ATOM   9988  O31 POPE6 233     133.020  95.830 153.323  1.00  0.00           O
ATOM   9989  C31 POPE6 233     132.260  94.790 153.693  1.00  0.00           C
ATOM   9990  O32 POPE6 233     132.150  94.370 154.833  1.00  0.00           O
ATOM   9991  C32 POPE6 233     131.480  94.270 152.513  1.00  0.00           C
ATOM   9994  C23 POPE6 233     132.260 100.330 151.073  1.00  0.00           C
ATOM   9997  C24 POPE6 233     132.280 101.690 150.353  1.00  0.00           C
ATOM  10000  C25 POPE6 233     131.620 101.690 148.963  1.00  0.00           C
ATOM  10003  C26 POPE6 233     132.310 100.780 147.933  1.00  0.00           C
ATOM  10006  C27 POPE6 233     131.780 101.030 146.503  1.00  0.00           C
ATOM  10009  C28 POPE6 233     132.270  99.990 145.483  1.00  0.00           C
ATOM  10012  C29 POPE6 233     131.570  98.660 145.643  1.00  0.00           C
ATOM  10014 0C21 POPE6 233     130.430  98.290 145.033  1.00  0.00           C
ATOM  10016 1C21 POPE6 233     129.610  99.120 144.073  1.00  0.00           C
ATOM  10019 2C21 POPE6 233     129.600  98.550 142.643  1.00  0.00           C
ATOM  10022 3C21 POPE6 233     130.990  98.460 142.003  1.00  0.00           C
ATOM  10025 4C21 POPE6 233     130.980  98.030 140.523  1.00  0.00           C
ATOM  10028 5C21 POPE6 233     130.290  96.690 140.263  1.00  0.00           C
ATOM  10031 6C21 POPE6 233     130.500  96.220 138.813  1.00  0.00           C
ATOM  10034 7C21 POPE6 233     129.830  94.870 138.513  1.00  0.00           C
ATOM  10037 8C21 POPE6 233     130.070  94.410 137.073  1.00  0.00           C
ATOM  10041  C33 POPE6 233     132.300  93.350 151.593  1.00  0.00           C
ATOM  10044  C34 POPE6 233     131.480  92.970 150.363  1.00  0.00           C
ATOM  10047  C35 POPE6 233     132.260  92.070 149.403  1.00  0.00           C
ATOM  10050  C36 POPE6 233     131.510  91.850 148.073  1.00  0.00           C
ATOM  10053  C37 POPE6 233     132.400  91.190 147.013  1.00  0.00           C
ATOM  10056  C38 POPE6 233     132.780  89.740 147.343  1.00  0.00           C
ATOM  10059  C39 POPE6 233     133.850  89.170 146.393  1.00  0.00           C
ATOM  10062 0C31 POPE6 233     133.530  89.430 144.913  1.00  0.00           C
ATOM  10065 1C31 POPE6 233     134.450  88.670 143.943  1.00  0.00           C
ATOM  10068 2C31 POPE6 233     134.390  89.260 142.533  1.00  0.00           C
ATOM  10071 3C31 POPE6 233     134.820  88.270 141.433  1.00  0.00           C
ATOM  10074 4C31 POPE6 233     133.700  87.280 141.083  1.00  0.00           C
ATOM  10077 5C31 POPE6 233     134.000  86.430 139.843  1.00  0.00           C
ATOM  10080 6C31 POPE6 233     132.770  85.690 139.333  1.00  0.00           C
ATOM  10084  NH3 POPE7 234     123.960  97.480 158.903  1.00  0.00           N
ATOM  10088  C12 POPE7 234     124.760  96.450 158.163  1.00  0.00           C
ATOM  10091  C11 POPE7 234     124.810  95.070 158.803  1.00  0.00           C
ATOM  10094  P   POPE7 234     126.500  93.070 158.403  1.00  0.00           P
ATOM  10095  O13 POPE7 234     127.030  92.520 157.143  1.00  0.00           O
ATOM  10096  O14 POPE7 234     127.510  93.300 159.453  1.00  0.00           O
ATOM  10097  O11 POPE7 234     125.330  92.150 158.963  1.00  0.00           O
ATOM  10098  O12 POPE7 234     125.760  94.380 158.013  1.00  0.00           O
ATOM  10099  C1  POPE7 234     124.720  91.100 158.203  1.00  0.00           C
ATOM  10102  C2  POPE7 234     123.600  91.590 157.213  1.00  0.00           C
ATOM  10104  O21 POPE7 234     122.350  90.870 157.383  1.00  0.00           O
ATOM  10105  C21 POPE7 234     122.390  89.560 157.173  1.00  0.00           C
ATOM  10106  O22 POPE7 234     123.380  88.900 156.943  1.00  0.00           O
ATOM  10107  C22 POPE7 234     120.970  89.030 157.183  1.00  0.00           C
ATOM  10110  C3  POPE7 234     124.030  91.580 155.703  1.00  0.00           C
ATOM  10113  O31 POPE7 234     122.950  92.020 154.853  1.00  0.00           O
ATOM  10114  C31 POPE7 234     123.060  92.080 153.513  1.00  0.00           C
ATOM  10115  O32 POPE7 234     122.180  92.530 152.793  1.00  0.00           O
ATOM  10116  C32 POPE7 234     124.380  91.520 152.973  1.00  0.00           C
ATOM  10119  C23 POPE7 234     120.830  87.510 156.913  1.00  0.00           C
ATOM  10122  C24 POPE7 234     120.820  87.100 155.433  1.00  0.00           C
ATOM  10125  C25 POPE7 234     122.200  87.090 154.773  1.00  0.00           C
ATOM  10128  C26 POPE7 234     122.150  86.500 153.363  1.00  0.00           C
ATOM  10131  C27 POPE7 234     123.540  86.400 152.713  1.00  0.00           C
ATOM  10134  C28 POPE7 234     123.510  85.730 151.333  1.00  0.00           C
ATOM  10137  C29 POPE7 234     122.790  86.560 150.303  1.00  0.00           C
ATOM  10139 0C21 POPE7 234     123.350  87.210 149.273  1.00  0.00           C
ATOM  10141 1C21 POPE7 234     124.830  87.260 148.953  1.00  0.00           C
ATOM  10144 2C21 POPE7 234     125.240  86.260 147.853  1.00  0.00           C
ATOM  10147 3C21 POPE7 234     124.650  86.590 146.483  1.00  0.00           C
ATOM  10150 4C21 POPE7 234     125.230  85.720 145.363  1.00  0.00           C
ATOM  10153 5C21 POPE7 234     124.690  86.110 143.983  1.00  0.00           C
ATOM  10156 6C21 POPE7 234     125.390  85.370 142.833  1.00  0.00           C
ATOM  10159 7C21 POPE7 234     124.910  85.850 141.463  1.00  0.00           C
ATOM  10162 8C21 POPE7 234     125.570  85.100 140.303  1.00  0.00           C
ATOM  10166  C33 POPE7 234     124.420  91.620 151.423  1.00  0.00           C
ATOM  10169  C34 POPE7 234     125.790  91.240 150.833  1.00  0.00           C
ATOM  10172  C35 POPE7 234     126.010  91.810 149.423  1.00  0.00           C
ATOM  10175  C36 POPE7 234     124.900  91.450 148.423  1.00  0.00           C
ATOM  10178  C37 POPE7 234     125.270  91.780 146.973  1.00  0.00           C
ATOM  10181  C38 POPE7 234     124.780  93.160 146.493  1.00  0.00           C
ATOM  10184  C39 POPE7 234     123.400  93.080 145.823  1.00  0.00           C
ATOM  10187 0C31 POPE7 234     122.940  94.400 145.203  1.00  0.00           C
ATOM  10190 1C31 POPE7 234     121.820  94.200 144.163  1.00  0.00           C
ATOM  10193 2C31 POPE7 234     121.190  95.520 143.713  1.00  0.00           C
ATOM  10196 3C31 POPE7 234     120.290  95.400 142.473  1.00  0.00           C
ATOM  10199 4C31 POPE7 234     119.210  94.320 142.553  1.00  0.00           C
ATOM  10202 5C31 POPE7 234     118.110  94.540 141.503  1.00  0.00           C
ATOM  10205 6C31 POPE7 234     117.180  93.330 141.323  1.00  0.00           C
ATOM  10209  NH3 POPE8 235      84.160 106.590 119.903  1.00  0.00           N
ATOM  10213  C12 POPE8 235      84.810 107.870 119.493  1.00  0.00           C
ATOM  10216  C11 POPE8 235      83.740 108.950 119.293  1.00  0.00           C
ATOM  10219  P   POPE8 235      81.710 109.950 120.653  1.00  0.00           P
ATOM  10220  O13 POPE8 235      82.020 111.330 120.213  1.00  0.00           O
ATOM  10221  O14 POPE8 235      80.510 109.350 120.043  1.00  0.00           O
ATOM  10222  O11 POPE8 235      81.550 109.980 122.203  1.00  0.00           O
ATOM  10223  O12 POPE8 235      82.950 109.020 120.473  1.00  0.00           O
ATOM  10224  C1  POPE8 235      82.350 109.170 123.073  1.00  0.00           C
ATOM  10227  C2  POPE8 235      81.840 109.450 124.493  1.00  0.00           C
ATOM  10229  O21 POPE8 235      82.720 108.900 125.483  1.00  0.00           O
ATOM  10230  C21 POPE8 235      82.610 107.650 125.893  1.00  0.00           C
ATOM  10231  O22 POPE8 235      81.880 106.790 125.443  1.00  0.00           O
ATOM  10232  C22 POPE8 235      83.600 107.450 127.053  1.00  0.00           C
ATOM  10235  C3  POPE8 235      80.320 109.110 124.613  1.00  0.00           C
ATOM  10238  O31 POPE8 235      79.830 109.270 125.953  1.00  0.00           O
ATOM  10239  C31 POPE8 235      79.600 110.510 126.363  1.00  0.00           C
ATOM  10240  O32 POPE8 235      79.730 111.530 125.703  1.00  0.00           O
ATOM  10241  C32 POPE8 235      79.290 110.410 127.853  1.00  0.00           C
ATOM  10244  C23 POPE8 235      83.050 106.750 128.313  1.00  0.00           C
ATOM  10247  C24 POPE8 235      84.030 106.980 129.473  1.00  0.00           C
ATOM  10250  C25 POPE8 235      83.470 106.610 130.853  1.00  0.00           C
ATOM  10253  C26 POPE8 235      84.320 107.220 131.973  1.00  0.00           C
ATOM  10256  C27 POPE8 235      83.650 107.190 133.353  1.00  0.00           C
ATOM  10259  C28 POPE8 235      84.190 108.270 134.303  1.00  0.00           C
ATOM  10262  C29 POPE8 235      85.690 108.210 134.453  1.00  0.00           C
ATOM  10264 0C21 POPE8 235      86.390 107.730 135.493  1.00  0.00           C
ATOM  10266 1C21 POPE8 235      85.830 107.140 136.763  1.00  0.00           C
ATOM  10269 2C21 POPE8 235      86.300 107.880 138.033  1.00  0.00           C
ATOM  10272 3C21 POPE8 235      85.680 109.270 138.203  1.00  0.00           C
ATOM  10275 4C21 POPE8 235      86.020 109.900 139.553  1.00  0.00           C
ATOM  10278 5C21 POPE8 235      85.260 111.200 139.853  1.00  0.00           C
ATOM  10281 6C21 POPE8 235      83.820 110.950 140.343  1.00  0.00           C
ATOM  10284 7C21 POPE8 235      83.090 112.250 140.723  1.00  0.00           C
ATOM  10287 8C21 POPE8 235      81.730 112.000 141.383  1.00  0.00           C
ATOM  10291  C33 POPE8 235      78.400 111.520 128.453  1.00  0.00           C
ATOM  10294  C34 POPE8 235      79.220 112.570 129.203  1.00  0.00           C
ATOM  10297  C35 POPE8 235      78.370 113.510 130.073  1.00  0.00           C
ATOM  10300  C36 POPE8 235      77.270 114.250 129.313  1.00  0.00           C
ATOM  10303  C37 POPE8 235      76.980 115.640 129.903  1.00  0.00           C
ATOM  10306  C38 POPE8 235      76.010 116.450 129.033  1.00  0.00           C
ATOM  10309  C39 POPE8 235      75.730 117.870 129.563  1.00  0.00           C
ATOM  10312 0C31 POPE8 235      74.250 118.100 129.853  1.00  0.00           C
ATOM  10315 1C31 POPE8 235      73.940 119.560 130.223  1.00  0.00           C
ATOM  10318 2C31 POPE8 235      72.430 119.810 130.353  1.00  0.00           C
ATOM  10321 3C31 POPE8 235      72.100 121.270 130.663  1.00  0.00           C
ATOM  10324 4C31 POPE8 235      70.580 121.520 130.693  1.00  0.00           C
ATOM  10327 5C31 POPE8 235      70.210 122.980 130.993  1.00  0.00           C
ATOM  10330 6C31 POPE8 235      68.700 123.210 130.993  1.00  0.00           C
ATOM  10334  NH3 POPE9 236       3.220 111.530 161.303  1.00  0.00           N
ATOM  10338  C12 POPE9 236       3.240 110.360 162.253  1.00  0.00           C
ATOM  10341  C11 POPE9 236       1.910 110.240 163.013  1.00  0.00           C
ATOM  10344  P   POPE9 236      -0.240 111.620 163.483  1.00  0.00           P
ATOM  10345  O13 POPE9 236      -0.400 110.590 164.523  1.00  0.00           O
ATOM  10346  O14 POPE9 236      -0.500 113.030 163.833  1.00  0.00           O
ATOM  10347  O11 POPE9 236      -1.060 111.220 162.173  1.00  0.00           O
ATOM  10348  O12 POPE9 236       1.250 111.510 163.003  1.00  0.00           O
ATOM  10349  C1  POPE9 236      -0.420 111.310 160.893  1.00  0.00           C
ATOM  10352  C2  POPE9 236      -1.370 110.940 159.703  1.00  0.00           C
ATOM  10354  O21 POPE9 236      -0.890 111.430 158.443  1.00  0.00           O
ATOM  10355  C21 POPE9 236       0.350 111.260 158.053  1.00  0.00           C
ATOM  10356  O22 POPE9 236       1.240 110.640 158.623  1.00  0.00           O
ATOM  10357  C22 POPE9 236       0.500 111.920 156.683  1.00  0.00           C
ATOM  10360  C3  POPE9 236      -2.800 111.490 159.913  1.00  0.00           C
ATOM  10363  O31 POPE9 236      -3.610 111.310 158.713  1.00  0.00           O
ATOM  10364  C31 POPE9 236      -4.050 112.440 158.163  1.00  0.00           C
ATOM  10365  O32 POPE9 236      -4.100 113.520 158.713  1.00  0.00           O
ATOM  10366  C32 POPE9 236      -4.430 112.180 156.693  1.00  0.00           C
ATOM  10369  C23 POPE9 236       1.500 113.100 156.663  1.00  0.00           C
ATOM  10372  C24 POPE9 236       1.300 113.950 155.403  1.00  0.00           C
ATOM  10375  C25 POPE9 236       1.520 113.190 154.083  1.00  0.00           C
ATOM  10378  C26 POPE9 236       3.000 112.910 153.823  1.00  0.00           C
ATOM  10381  C27 POPE9 236       3.230 112.130 152.523  1.00  0.00           C
ATOM  10384  C28 POPE9 236       4.710 111.970 152.163  1.00  0.00           C
ATOM  10387  C29 POPE9 236       5.330 113.290 151.773  1.00  0.00           C
ATOM  10389 0C21 POPE9 236       5.340 113.810 150.533  1.00  0.00           C
ATOM  10391 1C21 POPE9 236       4.720 113.180 149.303  1.00  0.00           C
ATOM  10394 2C21 POPE9 236       3.960 114.210 148.443  1.00  0.00           C
ATOM  10397 3C21 POPE9 236       3.320 113.550 147.203  1.00  0.00           C
ATOM  10400 4C21 POPE9 236       2.740 114.540 146.183  1.00  0.00           C
ATOM  10403 5C21 POPE9 236       1.560 115.370 146.703  1.00  0.00           C
ATOM  10406 6C21 POPE9 236       0.960 116.270 145.613  1.00  0.00           C
ATOM  10409 7C21 POPE9 236      -0.230 117.110 146.093  1.00  0.00           C
ATOM  10412 8C21 POPE9 236      -0.840 117.980 144.983  1.00  0.00           C
ATOM  10416  C33 POPE9 236      -3.250 112.390 155.703  1.00  0.00           C
ATOM  10419  C34 POPE9 236      -3.710 112.650 154.253  1.00  0.00           C
ATOM  10422  C35 POPE9 236      -2.560 112.970 153.273  1.00  0.00           C
ATOM  10425  C36 POPE9 236      -2.160 111.790 152.373  1.00  0.00           C
ATOM  10428  C37 POPE9 236      -1.050 112.130 151.363  1.00  0.00           C
ATOM  10431  C38 POPE9 236      -0.740 111.010 150.343  1.00  0.00           C
ATOM  10434  C39 POPE9 236       0.700 111.090 149.813  1.00  0.00           C
ATOM  10437 0C31 POPE9 236       1.070 110.000 148.783  1.00  0.00           C
ATOM  10440 1C31 POPE9 236       0.540 110.290 147.373  1.00  0.00           C
ATOM  10443 2C31 POPE9 236       1.110 109.330 146.313  1.00  0.00           C
ATOM  10446 3C31 POPE9 236       0.850 109.790 144.873  1.00  0.00           C
ATOM  10449 4C31 POPE9 236      -0.620 109.740 144.453  1.00  0.00           C
ATOM  10452 5C31 POPE9 236      -0.850 110.230 143.013  1.00  0.00           C
ATOM  10455 6C31 POPE9 236      -2.310 110.110 142.563  1.00  0.00           C
ATOM  10459  NH3 POPE  237      91.690  23.800 115.593  1.00  0.00           N
ATOM  10463  C12 POPE  237      92.230  24.140 114.233  1.00  0.00           C
ATOM  10466  C11 POPE  237      91.220  23.790 113.143  1.00  0.00           C
ATOM  10469  P   POPE  237      88.630  24.020 112.793  1.00  0.00           P
ATOM  10470  O13 POPE  237      88.590  24.470 111.383  1.00  0.00           O
ATOM  10471  O14 POPE  237      88.310  22.590 113.023  1.00  0.00           O
ATOM  10472  O11 POPE  237      87.630  24.880 113.643  1.00  0.00           O
ATOM  10473  O12 POPE  237      89.990  24.390 113.473  1.00  0.00           O
ATOM  10474  C1  POPE  237      87.970  25.480 114.903  1.00  0.00           C
ATOM  10477  C2  POPE  237      87.110  24.930 116.063  1.00  0.00           C
ATOM  10479  O21 POPE  237      87.620  25.380 117.343  1.00  0.00           O
ATOM  10480  C21 POPE  237      88.710  24.780 117.773  1.00  0.00           C
ATOM  10481  O22 POPE  237      89.430  24.030 117.113  1.00  0.00           O
ATOM  10482  C22 POPE  237      88.990  25.130 119.233  1.00  0.00           C
ATOM  10485  C3  POPE  237      86.840  23.380 116.033  1.00  0.00           C
ATOM  10488  O31 POPE  237      86.160  23.000 117.243  1.00  0.00           O
ATOM  10489  C31 POPE  237      85.640  21.790 117.303  1.00  0.00           C
ATOM  10490  O32 POPE  237      85.720  20.930 116.443  1.00  0.00           O
ATOM  10491  C32 POPE  237      84.850  21.660 118.633  1.00  0.00           C
ATOM  10494  C23 POPE  237      90.030  24.150 119.813  1.00  0.00           C
ATOM  10497  C24 POPE  237      90.510  24.470 121.233  1.00  0.00           C
ATOM  10500  C25 POPE  237      91.630  23.510 121.653  1.00  0.00           C
ATOM  10503  C26 POPE  237      92.180  23.750 123.053  1.00  0.00           C
ATOM  10506  C27 POPE  237      93.540  23.070 123.283  1.00  0.00           C
ATOM  10509  C28 POPE  237      94.190  23.450 124.623  1.00  0.00           C
ATOM  10512  C29 POPE  237      93.880  22.490 125.743  1.00  0.00           C
ATOM  10514 0C21 POPE  237      94.660  21.480 126.173  1.00  0.00           C
ATOM  10516 1C21 POPE  237      96.010  21.110 125.613  1.00  0.00           C
ATOM  10519 2C21 POPE  237      97.150  21.350 126.633  1.00  0.00           C
ATOM  10522 3C21 POPE  237      98.530  21.440 125.973  1.00  0.00           C
ATOM  10525 4C21 POPE  237      99.590  22.010 126.913  1.00  0.00           C
ATOM  10528 5C21 POPE  237     100.910  22.260 126.183  1.00  0.00           C
ATOM  10531 6C21 POPE  237     102.020  22.810 127.073  1.00  0.00           C
ATOM  10534 7C21 POPE  237     103.310  23.080 126.293  1.00  0.00           C
ATOM  10537 8C21 POPE  237     104.380  23.810 127.103  1.00  0.00           C
ATOM  10541  C33 POPE  237      85.260  22.590 119.823  1.00  0.00           C
ATOM  10544  C34 POPE  237      86.480  22.070 120.603  1.00  0.00           C
ATOM  10547  C35 POPE  237      86.730  22.770 121.953  1.00  0.00           C
ATOM  10550  C36 POPE  237      87.740  22.010 122.853  1.00  0.00           C
ATOM  10553  C37 POPE  237      88.020  22.740 124.173  1.00  0.00           C
ATOM  10556  C38 POPE  237      88.890  21.970 125.183  1.00  0.00           C
ATOM  10559  C39 POPE  237      89.000  22.730 126.513  1.00  0.00           C
ATOM  10562 0C31 POPE  237      90.200  22.340 127.383  1.00  0.00           C
ATOM  10565 1C31 POPE  237      90.550  23.400 128.433  1.00  0.00           C
ATOM  10568 2C31 POPE  237      91.830  23.070 129.223  1.00  0.00           C
ATOM  10571 3C31 POPE  237      91.760  23.500 130.693  1.00  0.00           C
ATOM  10574 4C31 POPE  237      90.890  22.560 131.533  1.00  0.00           C
ATOM  10577 5C31 POPE  237      90.540  23.130 132.913  1.00  0.00           C
ATOM  10580 6C31 POPE  237      89.620  22.210 133.713  1.00  0.00           C
ATOM  10584  NH3 POPE  238     101.820 124.460 117.543  1.00  0.00           N
ATOM  10588  C12 POPE  238     101.760 123.060 116.993  1.00  0.00           C
ATOM  10591  C11 POPE  238     100.350 122.830 116.443  1.00  0.00           C
ATOM  10594  P   POPE  238      98.990 120.650 116.093  1.00  0.00           P
ATOM  10595  O13 POPE  238      97.810 121.500 116.303  1.00  0.00           O
ATOM  10596  O14 POPE  238      98.780 119.610 115.073  1.00  0.00           O
ATOM  10597  O11 POPE  238      99.280 119.880 117.443  1.00  0.00           O
ATOM  10598  O12 POPE  238     100.270 121.540 115.823  1.00  0.00           O
ATOM  10599  C1  POPE  238     100.450 119.050 117.483  1.00  0.00           C
ATOM  10602  C2  POPE  238     100.500 118.300 118.833  1.00  0.00           C
ATOM  10604  O21 POPE  238     101.540 117.290 118.893  1.00  0.00           O
ATOM  10605  C21 POPE  238     101.360 116.200 118.163  1.00  0.00           C
ATOM  10606  O22 POPE  238     100.500 116.030 117.333  1.00  0.00           O
ATOM  10607  C22 POPE  238     102.450 115.180 118.513  1.00  0.00           C
ATOM  10610  C3  POPE  238      99.110 117.720 119.223  1.00  0.00           C
ATOM  10613  O31 POPE  238      99.180 116.770 120.303  1.00  0.00           O
ATOM  10614  C31 POPE  238      99.470 117.290 121.483  1.00  0.00           C
ATOM  10615  O32 POPE  238      99.490 118.470 121.773  1.00  0.00           O
ATOM  10616  C32 POPE  238      99.740 116.160 122.473  1.00  0.00           C
ATOM  10619  C23 POPE  238     101.890 113.730 118.613  1.00  0.00           C
ATOM  10622  C24 POPE  238     102.980 112.670 118.833  1.00  0.00           C
ATOM  10625  C25 POPE  238     103.680 112.780 120.203  1.00  0.00           C
ATOM  10628  C26 POPE  238     104.740 111.690 120.413  1.00  0.00           C
ATOM  10631  C27 POPE  238     105.620 111.930 121.653  1.00  0.00           C
ATOM  10634  C28 POPE  238     106.780 110.920 121.803  1.00  0.00           C
ATOM  10637  C29 POPE  238     106.290 109.550 122.193  1.00  0.00           C
ATOM  10639 0C21 POPE  238     106.630 108.880 123.313  1.00  0.00           C
ATOM  10641 1C21 POPE  238     107.570 109.370 124.383  1.00  0.00           C
ATOM  10644 2C21 POPE  238     108.050 108.280 125.363  1.00  0.00           C
ATOM  10647 3C21 POPE  238     106.900 107.470 126.003  1.00  0.00           C
ATOM  10650 4C21 POPE  238     107.190 106.960 127.423  1.00  0.00           C
ATOM  10653 5C21 POPE  238     106.870 108.000 128.493  1.00  0.00           C
ATOM  10656 6C21 POPE  238     106.950 107.450 129.923  1.00  0.00           C
ATOM  10659 7C21 POPE  238     106.270 108.390 130.933  1.00  0.00           C
ATOM  10662 8C21 POPE  238     106.490 107.990 132.393  1.00  0.00           C
ATOM  10666  C33 POPE  238     101.250 115.920 122.603  1.00  0.00           C
ATOM  10669  C34 POPE  238     101.580 115.020 123.793  1.00  0.00           C
ATOM  10672  C35 POPE  238     103.080 114.740 123.863  1.00  0.00           C
ATOM  10675  C36 POPE  238     103.500 113.810 124.993  1.00  0.00           C
ATOM  10678  C37 POPE  238     105.020 113.630 125.003  1.00  0.00           C
ATOM  10681  C38 POPE  238     105.480 112.290 125.603  1.00  0.00           C
ATOM  10684  C39 POPE  238     105.210 112.150 127.103  1.00  0.00           C
ATOM  10687 0C31 POPE  238     106.090 113.100 127.923  1.00  0.00           C
ATOM  10690 1C31 POPE  238     106.160 112.710 129.413  1.00  0.00           C
ATOM  10693 2C31 POPE  238     107.300 113.420 130.173  1.00  0.00           C
ATOM  10696 3C31 POPE  238     108.670 113.150 129.553  1.00  0.00           C
ATOM  10699 4C31 POPE  238     109.860 113.520 130.443  1.00  0.00           C
ATOM  10702 5C31 POPE  238     111.180 113.290 129.713  1.00  0.00           C
ATOM  10705 6C31 POPE  238     112.420 113.550 130.573  1.00  0.00           C
ATOM  10709  NH3 POPE  239     131.460  29.160 160.553  1.00  0.00           N
ATOM  10713  C12 POPE  239     132.250  27.910 160.803  1.00  0.00           C
ATOM  10716  C11 POPE  239     132.870  27.450 159.463  1.00  0.00           C
ATOM  10719  P   POPE  239     133.890  25.190 160.303  1.00  0.00           P
ATOM  10720  O13 POPE  239     135.000  25.210 161.283  1.00  0.00           O
ATOM  10721  O14 POPE  239     132.500  25.030 160.783  1.00  0.00           O
ATOM  10722  O11 POPE  239     134.270  24.170 159.153  1.00  0.00           O
ATOM  10723  O12 POPE  239     134.000  26.590 159.573  1.00  0.00           O
ATOM  10724  C1  POPE  239     133.490  23.960 157.973  1.00  0.00           C
ATOM  10727  C2  POPE  239     134.340  24.050 156.683  1.00  0.00           C
ATOM  10729  O21 POPE  239     133.480  24.330 155.573  1.00  0.00           O
ATOM  10730  C21 POPE  239     132.750  23.370 155.033  1.00  0.00           C
ATOM  10731  O22 POPE  239     132.530  22.270 155.493  1.00  0.00           O
ATOM  10732  C22 POPE  239     132.230  23.890 153.703  1.00  0.00           C
ATOM  10735  C3  POPE  239     135.320  22.870 156.393  1.00  0.00           C
ATOM  10738  O31 POPE  239     136.020  23.000 155.123  1.00  0.00           O
ATOM  10739  C31 POPE  239     137.180  23.690 155.163  1.00  0.00           C
ATOM  10740  O32 POPE  239     137.690  24.120 156.173  1.00  0.00           O
ATOM  10741  C32 POPE  239     137.890  23.700 153.803  1.00  0.00           C
ATOM  10744  C23 POPE  239     133.150  23.440 152.543  1.00  0.00           C
ATOM  10747  C24 POPE  239     132.920  24.240 151.253  1.00  0.00           C
ATOM  10750  C25 POPE  239     132.590  23.340 150.063  1.00  0.00           C
ATOM  10753  C26 POPE  239     132.460  24.110 148.743  1.00  0.00           C
ATOM  10756  C27 POPE  239     131.190  24.970 148.663  1.00  0.00           C
ATOM  10759  C28 POPE  239     131.090  25.760 147.343  1.00  0.00           C
ATOM  10762  C29 POPE  239     129.880  26.670 147.273  1.00  0.00           C
ATOM  10764 0C21 POPE  239     129.770  27.870 147.873  1.00  0.00           C
ATOM  10766 1C21 POPE  239     130.800  28.510 148.773  1.00  0.00           C
ATOM  10769 2C21 POPE  239     130.280  28.950 150.163  1.00  0.00           C
ATOM  10772 3C21 POPE  239     130.200  30.480 150.303  1.00  0.00           C
ATOM  10775 4C21 POPE  239     130.200  30.950 151.763  1.00  0.00           C
ATOM  10778 5C21 POPE  239     128.820  31.070 152.403  1.00  0.00           C
ATOM  10781 6C21 POPE  239     128.900  31.490 153.873  1.00  0.00           C
ATOM  10784 7C21 POPE  239     127.560  31.980 154.423  1.00  0.00           C
ATOM  10787 8C21 POPE  239     127.620  32.300 155.913  1.00  0.00           C
ATOM  10791  C33 POPE  239     137.780  25.030 153.023  1.00  0.00           C
ATOM  10794  C34 POPE  239     138.760  25.100 151.843  1.00  0.00           C
ATOM  10797  C35 POPE  239     138.420  26.200 150.833  1.00  0.00           C
ATOM  10800  C36 POPE  239     139.300  26.160 149.573  1.00  0.00           C
ATOM  10803  C37 POPE  239     138.860  27.150 148.493  1.00  0.00           C
ATOM  10806  C38 POPE  239     139.530  26.920 147.133  1.00  0.00           C
ATOM  10809  C39 POPE  239     141.050  27.140 147.113  1.00  0.00           C
ATOM  10812 0C31 POPE  239     141.460  28.610 147.273  1.00  0.00           C
ATOM  10815 1C31 POPE  239     142.900  28.870 146.803  1.00  0.00           C
ATOM  10818 2C31 POPE  239     143.200  30.370 146.603  1.00  0.00           C
ATOM  10821 3C31 POPE  239     144.510  30.610 145.843  1.00  0.00           C
ATOM  10824 4C31 POPE  239     144.680  32.070 145.413  1.00  0.00           C
ATOM  10827 5C31 POPE  239     145.780  32.260 144.373  1.00  0.00           C
ATOM  10830 6C31 POPE  239     146.010  33.730 144.013  1.00  0.00           C
ATOM  10834  NH3 POPE  240      24.830  21.890 161.023  1.00  0.00           N
ATOM  10838  C12 POPE  240      24.550  23.370 161.123  1.00  0.00           C
ATOM  10841  C11 POPE  240      25.860  24.160 161.073  1.00  0.00           C
ATOM  10844  P   POPE  240      28.090  23.110 160.233  1.00  0.00           P
ATOM  10845  O13 POPE  240      29.040  24.200 160.563  1.00  0.00           O
ATOM  10846  O14 POPE  240      27.930  22.000 161.203  1.00  0.00           O
ATOM  10847  O11 POPE  240      28.400  22.540 158.783  1.00  0.00           O
ATOM  10848  O12 POPE  240      26.670  23.730 159.973  1.00  0.00           O
ATOM  10849  C1  POPE  240      29.380  21.510 158.603  1.00  0.00           C
ATOM  10852  C2  POPE  240      30.070  21.620 157.213  1.00  0.00           C
ATOM  10854  O21 POPE  240      31.090  20.600 157.163  1.00  0.00           O
ATOM  10855  C21 POPE  240      30.990  19.490 156.433  1.00  0.00           C
ATOM  10856  O22 POPE  240      31.820  18.580 156.483  1.00  0.00           O
ATOM  10857  C22 POPE  240      29.890  19.440 155.373  1.00  0.00           C
ATOM  10860  C3  POPE  240      30.720  23.030 157.083  1.00  0.00           C
ATOM  10863  O31 POPE  240      31.810  23.150 156.153  1.00  0.00           O
ATOM  10864  C31 POPE  240      31.520  23.240 154.873  1.00  0.00           C
ATOM  10865  O32 POPE  240      30.430  23.080 154.363  1.00  0.00           O
ATOM  10866  C32 POPE  240      32.810  23.600 154.103  1.00  0.00           C
ATOM  10869  C23 POPE  240      30.110  18.220 154.433  1.00  0.00           C
ATOM  10872  C24 POPE  240      29.180  18.130 153.213  1.00  0.00           C
ATOM  10875  C25 POPE  240      29.500  16.940 152.293  1.00  0.00           C
ATOM  10878  C26 POPE  240      30.730  17.160 151.393  1.00  0.00           C
ATOM  10881  C27 POPE  240      31.130  15.920 150.563  1.00  0.00           C
ATOM  10884  C28 POPE  240      32.190  16.240 149.493  1.00  0.00           C
ATOM  10887  C29 POPE  240      32.710  15.020 148.773  1.00  0.00           C
ATOM  10889 0C21 POPE  240      32.110  14.280 147.823  1.00  0.00           C
ATOM  10891 1C21 POPE  240      30.750  14.440 147.193  1.00  0.00           C
ATOM  10894 2C21 POPE  240      30.190  15.850 146.873  1.00  0.00           C
ATOM  10897 3C21 POPE  240      28.990  15.770 145.913  1.00  0.00           C
ATOM  10900 4C21 POPE  240      28.440  17.130 145.463  1.00  0.00           C
ATOM  10903 5C21 POPE  240      27.470  17.760 146.473  1.00  0.00           C
ATOM  10906 6C21 POPE  240      26.720  18.970 145.883  1.00  0.00           C
ATOM  10909 7C21 POPE  240      25.550  19.430 146.763  1.00  0.00           C
ATOM  10912 8C21 POPE  240      24.780  20.600 146.143  1.00  0.00           C
ATOM  10916  C33 POPE  240      32.910  23.000 152.683  1.00  0.00           C
ATOM  10919  C34 POPE  240      32.160  23.790 151.603  1.00  0.00           C
ATOM  10922  C35 POPE  240      32.790  25.140 151.243  1.00  0.00           C
ATOM  10925  C36 POPE  240      32.150  25.750 149.993  1.00  0.00           C
ATOM  10928  C37 POPE  240      32.870  27.020 149.513  1.00  0.00           C
ATOM  10931  C38 POPE  240      32.170  27.710 148.323  1.00  0.00           C
ATOM  10934  C39 POPE  240      31.910  26.790 147.123  1.00  0.00           C
ATOM  10937 0C31 POPE  240      33.180  26.290 146.433  1.00  0.00           C
ATOM  10940 1C31 POPE  240      32.900  25.150 145.443  1.00  0.00           C
ATOM  10943 2C31 POPE  240      33.970  25.000 144.363  1.00  0.00           C
ATOM  10946 3C31 POPE  240      35.410  24.810 144.853  1.00  0.00           C
ATOM  10949 4C31 POPE  240      35.740  23.380 145.303  1.00  0.00           C
ATOM  10952 5C31 POPE  240      37.190  23.250 145.793  1.00  0.00           C
ATOM  10955 6C31 POPE  240      37.640  21.810 146.013  1.00  0.00           C
ATOM  10959  NH3 POPE  241      24.250  20.670 116.823  1.00  0.00           N
ATOM  10963  C12 POPE  241      23.680  21.960 117.373  1.00  0.00           C
ATOM  10966  C11 POPE  241      24.330  23.230 116.763  1.00  0.00           C
ATOM  10969  P   POPE  241      22.220  24.800 116.913  1.00  0.00           P
ATOM  10970  O13 POPE  241      21.740  23.930 115.833  1.00  0.00           O
ATOM  10971  O14 POPE  241      22.180  26.250 116.643  1.00  0.00           O
ATOM  10972  O11 POPE  241      21.460  24.490 118.273  1.00  0.00           O
ATOM  10973  O12 POPE  241      23.730  24.440 117.263  1.00  0.00           O
ATOM  10974  C1  POPE  241      20.320  25.290 118.623  1.00  0.00           C
ATOM  10977  C2  POPE  241      19.510  24.690 119.813  1.00  0.00           C
ATOM  10979  O21 POPE  241      20.240  24.740 121.053  1.00  0.00           O
ATOM  10980  C21 POPE  241      20.140  25.870 121.743  1.00  0.00           C
ATOM  10981  O22 POPE  241      19.490  26.840 121.423  1.00  0.00           O
ATOM  10982  C22 POPE  241      20.980  25.730 123.023  1.00  0.00           C
ATOM  10985  C3  POPE  241      19.120  23.210 119.543  1.00  0.00           C
ATOM  10988  O31 POPE  241      17.700  23.000 119.523  1.00  0.00           O
ATOM  10989  C31 POPE  241      16.970  22.670 120.613  1.00  0.00           C
ATOM  10990  O32 POPE  241      15.780  22.390 120.523  1.00  0.00           O
ATOM  10991  C32 POPE  241      17.730  22.710 121.953  1.00  0.00           C
ATOM  10994  C23 POPE  241      20.350  26.480 124.223  1.00  0.00           C
ATOM  10997  C24 POPE  241      21.370  26.880 125.303  1.00  0.00           C
ATOM  11000  C25 POPE  241      21.760  25.750 126.273  1.00  0.00           C
ATOM  11003  C26 POPE  241      22.690  26.290 127.373  1.00  0.00           C
ATOM  11006  C27 POPE  241      22.930  25.340 128.553  1.00  0.00           C
ATOM  11009  C28 POPE  241      22.490  25.930 129.913  1.00  0.00           C
ATOM  11012  C29 POPE  241      20.990  26.030 130.043  1.00  0.00           C
ATOM  11014 0C21 POPE  241      20.260  25.870 131.163  1.00  0.00           C
ATOM  11016 1C21 POPE  241      20.770  25.610 132.553  1.00  0.00           C
ATOM  11019 2C21 POPE  241      20.400  26.760 133.513  1.00  0.00           C
ATOM  11022 3C21 POPE  241      21.010  26.590 134.913  1.00  0.00           C
ATOM  11025 4C21 POPE  241      20.870  27.850 135.783  1.00  0.00           C
ATOM  11028 5C21 POPE  241      19.500  28.040 136.453  1.00  0.00           C
ATOM  11031 6C21 POPE  241      19.260  27.100 137.643  1.00  0.00           C
ATOM  11034 7C21 POPE  241      18.060  27.520 138.483  1.00  0.00           C
ATOM  11037 8C21 POPE  241      17.780  26.570 139.653  1.00  0.00           C
ATOM  11041  C33 POPE  241      16.850  22.500 123.223  1.00  0.00           C
ATOM  11044  C34 POPE  241      17.390  23.310 124.413  1.00  0.00           C
ATOM  11047  C35 POPE  241      16.710  23.000 125.753  1.00  0.00           C
ATOM  11050  C36 POPE  241      17.310  23.800 126.923  1.00  0.00           C
ATOM  11053  C37 POPE  241      16.630  23.560 128.283  1.00  0.00           C
ATOM  11056  C38 POPE  241      17.440  24.160 129.443  1.00  0.00           C
ATOM  11059  C39 POPE  241      16.870  23.890 130.843  1.00  0.00           C
ATOM  11062 0C31 POPE  241      15.770  24.870 131.273  1.00  0.00           C
ATOM  11065 1C31 POPE  241      15.450  24.780 132.773  1.00  0.00           C
ATOM  11068 2C31 POPE  241      14.400  25.800 133.233  1.00  0.00           C
ATOM  11071 3C31 POPE  241      14.290  25.910 134.763  1.00  0.00           C
ATOM  11074 4C31 POPE  241      13.870  24.590 135.443  1.00  0.00           C
ATOM  11077 5C31 POPE  241      13.600  24.750 136.943  1.00  0.00           C
ATOM  11080 6C31 POPE  241      13.030  23.470 137.563  1.00  0.00           C
ATOM  11084  NH3 POPE  242     108.510 117.220 158.363  1.00  0.00           N
ATOM  11088  C12 POPE  242     109.760 116.810 159.063  1.00  0.00           C
ATOM  11091  C11 POPE  242     109.990 115.310 158.893  1.00  0.00           C
ATOM  11094  P   POPE  242     112.540 114.820 159.113  1.00  0.00           P
ATOM  11095  O13 POPE  242     112.910 116.220 158.813  1.00  0.00           O
ATOM  11096  O14 POPE  242     113.340 114.070 160.083  1.00  0.00           O
ATOM  11097  O11 POPE  242     112.400 113.980 157.783  1.00  0.00           O
ATOM  11098  O12 POPE  242     111.080 114.890 159.703  1.00  0.00           O
ATOM  11099  C1  POPE  242     112.310 112.540 157.783  1.00  0.00           C
ATOM  11102  C2  POPE  242     112.930 111.920 156.483  1.00  0.00           C
ATOM  11104  O21 POPE  242     111.910 111.400 155.613  1.00  0.00           O
ATOM  11105  C21 POPE  242     111.270 112.300 154.883  1.00  0.00           C
ATOM  11106  O22 POPE  242     111.340 113.500 155.013  1.00  0.00           O
ATOM  11107  C22 POPE  242     110.450 111.560 153.823  1.00  0.00           C
ATOM  11110  C3  POPE  242     113.920 110.760 156.773  1.00  0.00           C
ATOM  11113  O31 POPE  242     114.540 110.300 155.543  1.00  0.00           O
ATOM  11114  C31 POPE  242     114.330 109.040 155.183  1.00  0.00           C
ATOM  11115  O32 POPE  242     113.750 108.180 155.833  1.00  0.00           O
ATOM  11116  C32 POPE  242     114.970 108.810 153.793  1.00  0.00           C
ATOM  11119  C23 POPE  242     110.040 112.390 152.583  1.00  0.00           C
ATOM  11122  C24 POPE  242     110.100 111.520 151.323  1.00  0.00           C
ATOM  11125  C25 POPE  242     109.540 112.200 150.073  1.00  0.00           C
ATOM  11128  C26 POPE  242     109.630 111.270 148.853  1.00  0.00           C
ATOM  11131  C27 POPE  242     108.990 111.860 147.583  1.00  0.00           C
ATOM  11134  C28 POPE  242     109.030 110.910 146.373  1.00  0.00           C
ATOM  11137  C29 POPE  242     108.130 109.710 146.523  1.00  0.00           C
ATOM  11139 0C21 POPE  242     107.310 109.210 145.583  1.00  0.00           C
ATOM  11141 1C21 POPE  242     107.170 109.730 144.173  1.00  0.00           C
ATOM  11144 2C21 POPE  242     106.310 108.830 143.263  1.00  0.00           C
ATOM  11147 3C21 POPE  242     104.790 109.080 143.343  1.00  0.00           C
ATOM  11150 4C21 POPE  242     104.160 108.900 144.733  1.00  0.00           C
ATOM  11153 5C21 POPE  242     102.630 108.970 144.673  1.00  0.00           C
ATOM  11156 6C21 POPE  242     101.950 108.880 146.043  1.00  0.00           C
ATOM  11159 7C21 POPE  242     100.440 108.640 145.893  1.00  0.00           C
ATOM  11162 8C21 POPE  242      99.740 108.330 147.213  1.00  0.00           C
ATOM  11166  C33 POPE  242     113.980 108.780 152.593  1.00  0.00           C
ATOM  11169  C34 POPE  242     114.730 108.960 151.253  1.00  0.00           C
ATOM  11172  C35 POPE  242     113.810 109.060 150.023  1.00  0.00           C
ATOM  11175  C36 POPE  242     113.160 107.730 149.593  1.00  0.00           C
ATOM  11178  C37 POPE  242     112.420 107.840 148.253  1.00  0.00           C
ATOM  11181  C38 POPE  242     111.730 106.530 147.833  1.00  0.00           C
ATOM  11184  C39 POPE  242     110.760 106.690 146.653  1.00  0.00           C
ATOM  11187 0C31 POPE  242     111.430 106.870 145.283  1.00  0.00           C
ATOM  11190 1C31 POPE  242     110.420 107.320 144.213  1.00  0.00           C
ATOM  11193 2C31 POPE  242     110.940 107.240 142.773  1.00  0.00           C
ATOM  11196 3C31 POPE  242     111.050 105.800 142.243  1.00  0.00           C
ATOM  11199 4C31 POPE  242     111.200 105.730 140.723  1.00  0.00           C
ATOM  11202 5C31 POPE  242     110.960 104.320 140.163  1.00  0.00           C
ATOM  11205 6C31 POPE  242     110.890 104.280 138.633  1.00  0.00           C
ATOM  11209  NH3 POPE  243      96.670 118.310 116.443  1.00  0.00           N
ATOM  11213  C12 POPE  243      95.410 119.130 116.513  1.00  0.00           C
ATOM  11216  C11 POPE  243      95.250 120.020 117.753  1.00  0.00           C
ATOM  11219  P   POPE  243      93.350 121.620 118.673  1.00  0.00           P
ATOM  11220  O13 POPE  243      94.440 122.420 119.263  1.00  0.00           O
ATOM  11221  O14 POPE  243      92.250 122.320 117.963  1.00  0.00           O
ATOM  11222  O11 POPE  243      92.710 120.650 119.753  1.00  0.00           O
ATOM  11223  O12 POPE  243      93.940 120.550 117.673  1.00  0.00           O
ATOM  11224  C1  POPE  243      93.100 120.590 121.123  1.00  0.00           C
ATOM  11227  C2  POPE  243      93.410 119.130 121.603  1.00  0.00           C
ATOM  11229  O21 POPE  243      94.780 118.950 122.003  1.00  0.00           O
ATOM  11230  C21 POPE  243      95.130 119.530 123.143  1.00  0.00           C
ATOM  11231  O22 POPE  243      94.430 120.200 123.863  1.00  0.00           O
ATOM  11232  C22 POPE  243      96.560 119.090 123.443  1.00  0.00           C
ATOM  11235  C3  POPE  243      93.080 118.060 120.523  1.00  0.00           C
ATOM  11238  O31 POPE  243      93.580 116.760 120.903  1.00  0.00           O
ATOM  11239  C31 POPE  243      92.800 116.010 121.663  1.00  0.00           C
ATOM  11240  O32 POPE  243      91.650 116.270 121.993  1.00  0.00           O
ATOM  11241  C32 POPE  243      93.590 114.770 122.073  1.00  0.00           C
ATOM  11244  C23 POPE  243      97.120 119.530 124.823  1.00  0.00           C
ATOM  11247  C24 POPE  243      98.370 118.710 125.103  1.00  0.00           C
ATOM  11250  C25 POPE  243      99.220 119.120 126.313  1.00  0.00           C
ATOM  11253  C26 POPE  243     100.440 118.180 126.373  1.00  0.00           C
ATOM  11256  C27 POPE  243     101.430 118.440 127.503  1.00  0.00           C
ATOM  11259  C28 POPE  243     102.520 117.350 127.523  1.00  0.00           C
ATOM  11262  C29 POPE  243     103.760 117.760 128.263  1.00  0.00           C
ATOM  11264 0C21 POPE  243     103.960 117.600 129.583  1.00  0.00           C
ATOM  11266 1C21 POPE  243     102.960 116.980 130.533  1.00  0.00           C
ATOM  11269 2C21 POPE  243     103.530 116.800 131.953  1.00  0.00           C
ATOM  11272 3C21 POPE  243     104.650 115.750 132.053  1.00  0.00           C
ATOM  11275 4C21 POPE  243     104.960 115.390 133.513  1.00  0.00           C
ATOM  11278 5C21 POPE  243     106.170 114.460 133.653  1.00  0.00           C
ATOM  11281 6C21 POPE  243     106.420 114.040 135.113  1.00  0.00           C
ATOM  11284 7C21 POPE  243     107.730 113.270 135.283  1.00  0.00           C
ATOM  11287 8C21 POPE  243     107.950 112.770 136.713  1.00  0.00           C
ATOM  11291  C33 POPE  243      94.750 115.130 123.043  1.00  0.00           C
ATOM  11294  C34 POPE  243      95.630 113.920 123.383  1.00  0.00           C
ATOM  11297  C35 POPE  243      96.860 114.290 124.203  1.00  0.00           C
ATOM  11300  C36 POPE  243      96.530 114.720 125.643  1.00  0.00           C
ATOM  11303  C37 POPE  243      97.750 114.620 126.563  1.00  0.00           C
ATOM  11306  C38 POPE  243      97.470 114.900 128.043  1.00  0.00           C
ATOM  11309  C39 POPE  243      97.550 116.380 128.413  1.00  0.00           C
ATOM  11312 0C31 POPE  243      97.710 116.590 129.923  1.00  0.00           C
ATOM  11315 1C31 POPE  243      97.950 118.050 130.293  1.00  0.00           C
ATOM  11318 2C31 POPE  243      98.360 118.250 131.763  1.00  0.00           C
ATOM  11321 3C31 POPE  243      97.350 117.670 132.763  1.00  0.00           C
ATOM  11324 4C31 POPE  243      97.720 117.980 134.213  1.00  0.00           C
ATOM  11327 5C31 POPE  243      96.660 117.420 135.163  1.00  0.00           C
ATOM  11330 6C31 POPE  243      96.860 117.840 136.613  1.00  0.00           C
ATOM  11334  NH3 POPE  244      65.890   9.610 116.293  1.00  0.00           N
ATOM  11338  C12 POPE  244      64.540   8.970 116.053  1.00  0.00           C
ATOM  11341  C11 POPE  244      64.570   7.440 116.233  1.00  0.00           C
ATOM  11344  P   POPE  244      62.520   5.890 116.783  1.00  0.00           P
ATOM  11345  O13 POPE  244      61.470   5.160 116.033  1.00  0.00           O
ATOM  11346  O14 POPE  244      62.070   6.650 117.983  1.00  0.00           O
ATOM  11347  O11 POPE  244      63.680   4.880 117.193  1.00  0.00           O
ATOM  11348  O12 POPE  244      63.310   6.900 115.823  1.00  0.00           O
ATOM  11349  C1  POPE  244      63.660   3.970 118.283  1.00  0.00           C
ATOM  11352  C2  POPE  244      64.640   4.410 119.413  1.00  0.00           C
ATOM  11354  O21 POPE  244      64.810   3.350 120.373  1.00  0.00           O
ATOM  11355  C21 POPE  244      65.750   2.480 120.103  1.00  0.00           C
ATOM  11356  O22 POPE  244      66.370   2.380 119.053  1.00  0.00           O
ATOM  11357  C22 POPE  244      66.030   1.600 121.323  1.00  0.00           C
ATOM  11360  C3  POPE  244      64.120   5.650 120.203  1.00  0.00           C
ATOM  11363  O31 POPE  244      65.010   5.990 121.303  1.00  0.00           O
ATOM  11364  C31 POPE  244      64.490   6.830 122.173  1.00  0.00           C
ATOM  11365  O32 POPE  244      63.390   7.350 122.073  1.00  0.00           O
ATOM  11366  C32 POPE  244      65.480   7.050 123.313  1.00  0.00           C
ATOM  11369  C23 POPE  244      64.960   1.610 122.443  1.00  0.00           C
ATOM  11372  C24 POPE  244      65.600   1.230 123.783  1.00  0.00           C
ATOM  11375  C25 POPE  244      64.630   1.010 124.943  1.00  0.00           C
ATOM  11378  C26 POPE  244      63.860  -0.310 124.863  1.00  0.00           C
ATOM  11381  C27 POPE  244      63.940  -1.120 126.163  1.00  0.00           C
ATOM  11384  C28 POPE  244      63.090  -2.410 126.143  1.00  0.00           C
ATOM  11387  C29 POPE  244      61.620  -2.100 126.303  1.00  0.00           C
ATOM  11389 0C21 POPE  244      60.910  -2.150 127.443  1.00  0.00           C
ATOM  11391 1C21 POPE  244      61.420  -2.530 128.813  1.00  0.00           C
ATOM  11394 2C21 POPE  244      61.390  -1.360 129.823  1.00  0.00           C
ATOM  11397 3C21 POPE  244      62.030  -1.780 131.153  1.00  0.00           C
ATOM  11400 4C21 POPE  244      62.000  -0.690 132.223  1.00  0.00           C
ATOM  11403 5C21 POPE  244      62.670  -1.170 133.513  1.00  0.00           C
ATOM  11406 6C21 POPE  244      62.430  -0.260 134.713  1.00  0.00           C
ATOM  11409 7C21 POPE  244      63.140  -0.790 135.973  1.00  0.00           C
ATOM  11412 8C21 POPE  244      62.880   0.040 137.233  1.00  0.00           C
ATOM  11416  C33 POPE  244      64.840   6.730 124.683  1.00  0.00           C
ATOM  11419  C34 POPE  244      65.870   6.850 125.813  1.00  0.00           C
ATOM  11422  C35 POPE  244      65.230   6.860 127.213  1.00  0.00           C
ATOM  11425  C36 POPE  244      64.840   5.490 127.763  1.00  0.00           C
ATOM  11428  C37 POPE  244      64.340   5.630 129.213  1.00  0.00           C
ATOM  11431  C38 POPE  244      64.500   4.350 130.033  1.00  0.00           C
ATOM  11434  C39 POPE  244      64.260   4.600 131.533  1.00  0.00           C
ATOM  11437 0C31 POPE  244      64.740   3.430 132.393  1.00  0.00           C
ATOM  11440 1C31 POPE  244      64.370   3.600 133.873  1.00  0.00           C
ATOM  11443 2C31 POPE  244      64.980   2.500 134.763  1.00  0.00           C
ATOM  11446 3C31 POPE  244      66.470   2.700 135.093  1.00  0.00           C
ATOM  11449 4C31 POPE  244      66.800   3.970 135.883  1.00  0.00           C
ATOM  11452 5C31 POPE  244      66.120   4.030 137.253  1.00  0.00           C
ATOM  11455 6C31 POPE  244      66.380   5.340 137.983  1.00  0.00           C
ATOM  11459  NH3 POPE  245     138.510   0.580 157.173  1.00  0.00           N
ATOM  11463  C12 POPE  245     137.110   0.020 157.103  1.00  0.00           C
ATOM  11466  C11 POPE  245     136.910  -0.900 155.863  1.00  0.00           C
ATOM  11469  P   POPE  245     134.280  -0.930 156.083  1.00  0.00           P
ATOM  11470  O13 POPE  245     134.100  -0.770 157.533  1.00  0.00           O
ATOM  11471  O14 POPE  245     134.150   0.280 155.253  1.00  0.00           O
ATOM  11472  O11 POPE  245     133.280  -2.060 155.633  1.00  0.00           O
ATOM  11473  O12 POPE  245     135.680  -1.620 155.873  1.00  0.00           O
ATOM  11474  C1  POPE  245     133.480  -2.800 154.423  1.00  0.00           C
ATOM  11477  C2  POPE  245     132.110  -3.170 153.873  1.00  0.00           C
ATOM  11479  O21 POPE  245     132.270  -3.820 152.603  1.00  0.00           O
ATOM  11480  C21 POPE  245     132.110  -5.140 152.633  1.00  0.00           C
ATOM  11481  O22 POPE  245     132.080  -5.840 153.633  1.00  0.00           O
ATOM  11482  C22 POPE  245     131.920  -5.600 151.193  1.00  0.00           C
ATOM  11485  C3  POPE  245     131.230  -1.910 153.673  1.00  0.00           C
ATOM  11488  O31 POPE  245     129.970  -2.360 153.193  1.00  0.00           O
ATOM  11489  C31 POPE  245     129.250  -1.790 152.223  1.00  0.00           C
ATOM  11490  O32 POPE  245     128.230  -2.290 151.793  1.00  0.00           O
ATOM  11491  C32 POPE  245     129.770  -0.460 151.693  1.00  0.00           C
ATOM  11494  C23 POPE  245     130.520  -5.210 150.683  1.00  0.00           C
ATOM  11497  C24 POPE  245     130.480  -4.740 149.223  1.00  0.00           C
ATOM  11500  C25 POPE  245     129.030  -4.630 148.753  1.00  0.00           C
ATOM  11503  C26 POPE  245     128.860  -3.790 147.473  1.00  0.00           C
ATOM  11506  C27 POPE  245     128.120  -2.470 147.763  1.00  0.00           C
ATOM  11509  C28 POPE  245     127.920  -1.580 146.523  1.00  0.00           C
ATOM  11512  C29 POPE  245     126.890  -2.160 145.583  1.00  0.00           C
ATOM  11514 0C21 POPE  245     126.050  -1.470 144.783  1.00  0.00           C
ATOM  11516 1C21 POPE  245     125.980   0.020 144.593  1.00  0.00           C
ATOM  11519 2C21 POPE  245     126.460   0.460 143.193  1.00  0.00           C
ATOM  11522 3C21 POPE  245     125.680  -0.170 142.033  1.00  0.00           C
ATOM  11525 4C21 POPE  245     126.140   0.310 140.643  1.00  0.00           C
ATOM  11528 5C21 POPE  245     125.620   1.700 140.243  1.00  0.00           C
ATOM  11531 6C21 POPE  245     124.130   1.700 139.883  1.00  0.00           C
ATOM  11534 7C21 POPE  245     123.650   3.040 139.333  1.00  0.00           C
ATOM  11537 8C21 POPE  245     122.160   3.070 139.033  1.00  0.00           C
ATOM  11541  C33 POPE  245     130.770  -0.650 150.543  1.00  0.00           C
ATOM  11544  C34 POPE  245     131.010   0.620 149.723  1.00  0.00           C
ATOM  11547  C35 POPE  245     129.970   0.800 148.623  1.00  0.00           C
ATOM  11550  C36 POPE  245     130.060   2.150 147.913  1.00  0.00           C
ATOM  11553  C37 POPE  245     129.000   2.290 146.823  1.00  0.00           C
ATOM  11556  C38 POPE  245     128.610   3.740 146.543  1.00  0.00           C
ATOM  11559  C39 POPE  245     129.700   4.600 145.883  1.00  0.00           C
ATOM  11562 0C31 POPE  245     129.300   6.080 145.953  1.00  0.00           C
ATOM  11565 1C31 POPE  245     130.140   7.020 145.073  1.00  0.00           C
ATOM  11568 2C31 POPE  245     129.810   8.500 145.313  1.00  0.00           C
ATOM  11571 3C31 POPE  245     128.360   8.890 144.973  1.00  0.00           C
ATOM  11574 4C31 POPE  245     128.000  10.310 145.393  1.00  0.00           C
ATOM  11577 5C31 POPE  245     126.550  10.680 145.013  1.00  0.00           C
ATOM  11580 6C31 POPE  245     126.110  12.050 145.533  1.00  0.00           C
ATOM  11584  NH3 POPE  246      84.210  79.550 161.833  1.00  0.00           N
ATOM  11588  C12 POPE  246      85.420  79.950 162.633  1.00  0.00           C
ATOM  11591  C11 POPE  246      86.250  78.700 162.983  1.00  0.00           C
ATOM  11594  P   POPE  246      86.420  76.310 161.943  1.00  0.00           P
ATOM  11595  O13 POPE  246      87.770  75.790 162.213  1.00  0.00           O
ATOM  11596  O14 POPE  246      85.320  75.970 162.843  1.00  0.00           O
ATOM  11597  O11 POPE  246      85.980  75.860 160.483  1.00  0.00           O
ATOM  11598  O12 POPE  246      86.510  77.900 161.803  1.00  0.00           O
ATOM  11599  C1  POPE  246      85.070  76.760 159.843  1.00  0.00           C
ATOM  11602  C2  POPE  246      84.690  76.220 158.463  1.00  0.00           C
ATOM  11604  O21 POPE  246      84.520  77.320 157.563  1.00  0.00           O
ATOM  11605  C21 POPE  246      83.530  77.410 156.723  1.00  0.00           C
ATOM  11606  O22 POPE  246      82.360  77.100 156.913  1.00  0.00           O
ATOM  11607  C22 POPE  246      84.130  77.850 155.383  1.00  0.00           C
ATOM  11610  C3  POPE  246      83.570  75.140 158.563  1.00  0.00           C
ATOM  11613  O31 POPE  246      83.220  74.600 157.273  1.00  0.00           O
ATOM  11614  C31 POPE  246      84.200  73.900 156.703  1.00  0.00           C
ATOM  11615  O32 POPE  246      85.160  73.440 157.293  1.00  0.00           O
ATOM  11616  C32 POPE  246      83.950  73.920 155.193  1.00  0.00           C
ATOM  11619  C23 POPE  246      83.190  77.680 154.173  1.00  0.00           C
ATOM  11622  C24 POPE  246      83.910  77.960 152.853  1.00  0.00           C
ATOM  11625  C25 POPE  246      82.940  78.120 151.683  1.00  0.00           C
ATOM  11628  C26 POPE  246      82.550  76.820 150.983  1.00  0.00           C
ATOM  11631  C27 POPE  246      81.280  77.040 150.153  1.00  0.00           C
ATOM  11634  C28 POPE  246      81.110  76.080 148.973  1.00  0.00           C
ATOM  11637  C29 POPE  246      79.810  76.410 148.273  1.00  0.00           C
ATOM  11639 0C21 POPE  246      79.640  76.960 147.063  1.00  0.00           C
ATOM  11641 1C21 POPE  246      80.720  77.320 146.063  1.00  0.00           C
ATOM  11644 2C21 POPE  246      80.320  76.980 144.613  1.00  0.00           C
ATOM  11647 3C21 POPE  246      79.090  77.770 144.123  1.00  0.00           C
ATOM  11650 4C21 POPE  246      78.840  77.660 142.623  1.00  0.00           C
ATOM  11653 5C21 POPE  246      77.520  78.340 142.223  1.00  0.00           C
ATOM  11656 6C21 POPE  246      77.210  78.230 140.723  1.00  0.00           C
ATOM  11659 7C21 POPE  246      75.890  78.900 140.353  1.00  0.00           C
ATOM  11662 8C21 POPE  246      75.560  78.810 138.853  1.00  0.00           C
ATOM  11666  C33 POPE  246      84.320  72.600 154.483  1.00  0.00           C
ATOM  11669  C34 POPE  246      83.800  72.610 153.033  1.00  0.00           C
ATOM  11672  C35 POPE  246      82.330  72.160 152.923  1.00  0.00           C
ATOM  11675  C36 POPE  246      81.710  72.350 151.533  1.00  0.00           C
ATOM  11678  C37 POPE  246      80.250  71.870 151.503  1.00  0.00           C
ATOM  11681  C38 POPE  246      79.470  72.310 150.253  1.00  0.00           C
ATOM  11684  C39 POPE  246      79.550  71.360 149.043  1.00  0.00           C
ATOM  11687 0C31 POPE  246      80.760  71.540 148.123  1.00  0.00           C
ATOM  11690 1C31 POPE  246      80.600  70.710 146.833  1.00  0.00           C
ATOM  11693 2C31 POPE  246      81.710  70.920 145.813  1.00  0.00           C
ATOM  11696 3C31 POPE  246      81.480  70.120 144.523  1.00  0.00           C
ATOM  11699 4C31 POPE  246      82.560  70.360 143.463  1.00  0.00           C
ATOM  11702 5C31 POPE  246      82.320  69.560 142.173  1.00  0.00           C
ATOM  11705 6C31 POPE  246      83.370  69.840 141.103  1.00  0.00           C
ATOM  11709  NH3 POPE  247      76.480  68.720 159.063  1.00  0.00           N
ATOM  11713  C12 POPE  247      75.170  69.100 158.443  1.00  0.00           C
ATOM  11716  C11 POPE  247      74.300  69.830 159.453  1.00  0.00           C
ATOM  11719  P   POPE  247      73.840  72.200 160.413  1.00  0.00           P
ATOM  11720  O13 POPE  247      74.120  71.620 161.733  1.00  0.00           O
ATOM  11721  O14 POPE  247      74.290  73.590 160.153  1.00  0.00           O
ATOM  11722  O11 POPE  247      72.290  72.150 160.123  1.00  0.00           O
ATOM  11723  O12 POPE  247      74.500  71.240 159.323  1.00  0.00           O
ATOM  11724  C1  POPE  247      71.710  71.780 158.873  1.00  0.00           C
ATOM  11727  C2  POPE  247      71.540  72.990 157.923  1.00  0.00           C
ATOM  11729  O21 POPE  247      70.270  72.930 157.273  1.00  0.00           O
ATOM  11730  C21 POPE  247      70.140  72.010 156.353  1.00  0.00           C
ATOM  11731  O22 POPE  247      70.960  71.170 156.023  1.00  0.00           O
ATOM  11732  C22 POPE  247      68.720  72.100 155.813  1.00  0.00           C
ATOM  11735  C3  POPE  247      72.720  73.230 156.933  1.00  0.00           C
ATOM  11738  O31 POPE  247      72.300  74.000 155.783  1.00  0.00           O
ATOM  11739  C31 POPE  247      72.010  75.260 156.013  1.00  0.00           C
ATOM  11740  O32 POPE  247      72.110  75.830 157.093  1.00  0.00           O
ATOM  11741  C32 POPE  247      71.490  75.930 154.733  1.00  0.00           C
ATOM  11744  C23 POPE  247      68.630  72.050 154.273  1.00  0.00           C
ATOM  11747  C24 POPE  247      67.190  72.400 153.853  1.00  0.00           C
ATOM  11750  C25 POPE  247      66.750  71.740 152.543  1.00  0.00           C
ATOM  11753  C26 POPE  247      67.090  72.570 151.313  1.00  0.00           C
ATOM  11756  C27 POPE  247      66.300  72.100 150.083  1.00  0.00           C
ATOM  11759  C28 POPE  247      66.520  72.980 148.843  1.00  0.00           C
ATOM  11762  C29 POPE  247      67.930  72.870 148.323  1.00  0.00           C
ATOM  11764 0C21 POPE  247      68.310  72.270 147.183  1.00  0.00           C
ATOM  11766 1C21 POPE  247      67.400  71.560 146.203  1.00  0.00           C
ATOM  11769 2C21 POPE  247      66.990  72.460 145.033  1.00  0.00           C
ATOM  11772 3C21 POPE  247      68.170  72.970 144.203  1.00  0.00           C
ATOM  11775 4C21 POPE  247      67.740  73.500 142.823  1.00  0.00           C
ATOM  11778 5C21 POPE  247      68.860  74.220 142.063  1.00  0.00           C
ATOM  11781 6C21 POPE  247      70.150  73.400 141.933  1.00  0.00           C
ATOM  11784 7C21 POPE  247      71.250  74.130 141.143  1.00  0.00           C
ATOM  11787 8C21 POPE  247      72.500  73.280 140.923  1.00  0.00           C
ATOM  11791  C33 POPE  247      71.360  75.060 153.453  1.00  0.00           C
ATOM  11794  C34 POPE  247      72.510  75.260 152.443  1.00  0.00           C
ATOM  11797  C35 POPE  247      72.450  76.580 151.653  1.00  0.00           C
ATOM  11800  C36 POPE  247      73.290  76.510 150.373  1.00  0.00           C
ATOM  11803  C37 POPE  247      73.130  77.720 149.433  1.00  0.00           C
ATOM  11806  C38 POPE  247      73.710  77.430 148.043  1.00  0.00           C
ATOM  11809  C39 POPE  247      73.390  78.510 147.003  1.00  0.00           C
ATOM  11812 0C31 POPE  247      74.410  79.660 146.953  1.00  0.00           C
ATOM  11815 1C31 POPE  247      74.040  80.700 145.883  1.00  0.00           C
ATOM  11818 2C31 POPE  247      75.160  81.700 145.613  1.00  0.00           C
ATOM  11821 3C31 POPE  247      74.780  82.750 144.553  1.00  0.00           C
ATOM  11824 4C31 POPE  247      75.940  83.690 144.223  1.00  0.00           C
ATOM  11827 5C31 POPE  247      75.550  84.780 143.213  1.00  0.00           C
ATOM  11830 6C31 POPE  247      76.740  85.650 142.783  1.00  0.00           C
ATOM  11834  NH3 POPE  248      43.430  86.530 159.883  1.00  0.00           N
ATOM  11838  C12 POPE  248      42.150  86.930 160.563  1.00  0.00           C
ATOM  11841  C11 POPE  248      41.150  85.760 160.673  1.00  0.00           C
ATOM  11844  P   POPE  248      38.610  85.440 161.343  1.00  0.00           P
ATOM  11845  O13 POPE  248      38.800  84.010 161.693  1.00  0.00           O
ATOM  11846  O14 POPE  248      37.700  86.150 162.283  1.00  0.00           O
ATOM  11847  O11 POPE  248      38.010  85.540 159.893  1.00  0.00           O
ATOM  11848  O12 POPE  248      39.960  86.240 161.263  1.00  0.00           O
ATOM  11849  C1  POPE  248      37.470  86.800 159.443  1.00  0.00           C
ATOM  11852  C2  POPE  248      37.980  87.200 158.033  1.00  0.00           C
ATOM  11854  O21 POPE  248      37.230  86.490 157.013  1.00  0.00           O
ATOM  11855  C21 POPE  248      37.110  87.180 155.893  1.00  0.00           C
ATOM  11856  O22 POPE  248      37.310  88.370 155.743  1.00  0.00           O
ATOM  11857  C22 POPE  248      36.730  86.230 154.763  1.00  0.00           C
ATOM  11860  C3  POPE  248      39.500  86.890 157.883  1.00  0.00           C
ATOM  11863  O31 POPE  248      40.070  87.430 156.683  1.00  0.00           O
ATOM  11864  C31 POPE  248      40.350  88.730 156.733  1.00  0.00           C
ATOM  11865  O32 POPE  248      40.240  89.460 157.713  1.00  0.00           O
ATOM  11866  C32 POPE  248      40.880  89.130 155.363  1.00  0.00           C
ATOM  11869  C23 POPE  248      37.190  86.760 153.383  1.00  0.00           C
ATOM  11872  C24 POPE  248      37.040  85.710 152.273  1.00  0.00           C
ATOM  11875  C25 POPE  248      37.820  86.080 151.003  1.00  0.00           C
ATOM  11878  C26 POPE  248      37.110  87.070 150.083  1.00  0.00           C
ATOM  11881  C27 POPE  248      38.090  87.720 149.093  1.00  0.00           C
ATOM  11884  C28 POPE  248      37.430  88.740 148.153  1.00  0.00           C
ATOM  11887  C29 POPE  248      36.740  88.060 147.003  1.00  0.00           C
ATOM  11889 0C21 POPE  248      37.050  88.190 145.693  1.00  0.00           C
ATOM  11891 1C21 POPE  248      38.130  89.060 145.103  1.00  0.00           C
ATOM  11894 2C21 POPE  248      37.620  90.480 144.773  1.00  0.00           C
ATOM  11897 3C21 POPE  248      36.400  90.500 143.833  1.00  0.00           C
ATOM  11900 4C21 POPE  248      35.980  91.920 143.423  1.00  0.00           C
ATOM  11903 5C21 POPE  248      36.890  92.530 142.343  1.00  0.00           C
ATOM  11906 6C21 POPE  248      36.340  93.870 141.813  1.00  0.00           C
ATOM  11909 7C21 POPE  248      37.150  94.410 140.623  1.00  0.00           C
ATOM  11912 8C21 POPE  248      36.540  95.670 140.003  1.00  0.00           C
ATOM  11916  C33 POPE  248      40.320  90.490 154.883  1.00  0.00           C
ATOM  11919  C34 POPE  248      39.840  90.400 153.433  1.00  0.00           C
ATOM  11922  C35 POPE  248      40.960  89.970 152.473  1.00  0.00           C
ATOM  11925  C36 POPE  248      40.500  89.930 151.023  1.00  0.00           C
ATOM  11928  C37 POPE  248      41.190  90.990 150.163  1.00  0.00           C
ATOM  11931  C38 POPE  248      40.920  90.770 148.673  1.00  0.00           C
ATOM  11934  C39 POPE  248      41.450  91.920 147.823  1.00  0.00           C
ATOM  11937 0C31 POPE  248      41.150  91.710 146.333  1.00  0.00           C
ATOM  11940 1C31 POPE  248      41.530  92.930 145.503  1.00  0.00           C
ATOM  11943 2C31 POPE  248      41.190  92.750 144.023  1.00  0.00           C
ATOM  11946 3C31 POPE  248      41.460  94.010 143.193  1.00  0.00           C
ATOM  11949 4C31 POPE  248      41.100  93.820 141.723  1.00  0.00           C
ATOM  11952 5C31 POPE  248      41.350  95.060 140.863  1.00  0.00           C
ATOM  11955 6C31 POPE  248      41.050  94.830 139.383  1.00  0.00           C
ATOM  11959  NH3 POPE  249       7.630 103.160 122.003  1.00  0.00           N
ATOM  11963  C12 POPE  249       9.010 102.590 121.963  1.00  0.00           C
ATOM  11966  C11 POPE  249       9.960 103.230 122.993  1.00  0.00           C
ATOM  11969  P   POPE  249      12.610 103.430 122.813  1.00  0.00           P
ATOM  11970  O13 POPE  249      13.360 102.920 121.643  1.00  0.00           O
ATOM  11971  O14 POPE  249      12.320 104.880 122.783  1.00  0.00           O
ATOM  11972  O11 POPE  249      13.410 102.940 124.083  1.00  0.00           O
ATOM  11973  O12 POPE  249      11.250 102.620 122.883  1.00  0.00           O
ATOM  11974  C1  POPE  249      13.100 103.260 125.433  1.00  0.00           C
ATOM  11977  C2  POPE  249      13.960 102.390 126.413  1.00  0.00           C
ATOM  11979  O21 POPE  249      13.250 102.070 127.633  1.00  0.00           O
ATOM  11980  C21 POPE  249      12.850 103.100 128.373  1.00  0.00           C
ATOM  11981  O22 POPE  249      13.090 104.270 128.163  1.00  0.00           O
ATOM  11982  C22 POPE  249      11.990 102.520 129.503  1.00  0.00           C
ATOM  11985  C3  POPE  249      15.410 102.900 126.683  1.00  0.00           C
ATOM  11988  O31 POPE  249      16.240 101.870 127.293  1.00  0.00           O
ATOM  11989  C31 POPE  249      16.590 102.060 128.573  1.00  0.00           C
ATOM  11990  O32 POPE  249      16.240 103.000 129.263  1.00  0.00           O
ATOM  11991  C32 POPE  249      17.490 100.910 129.063  1.00  0.00           C
ATOM  11994  C23 POPE  249      11.520 103.560 130.563  1.00  0.00           C
ATOM  11997  C24 POPE  249      10.450 102.930 131.463  1.00  0.00           C
ATOM  12000  C25 POPE  249       9.790 103.850 132.493  1.00  0.00           C
ATOM  12003  C26 POPE  249      10.750 104.290 133.603  1.00  0.00           C
ATOM  12006  C27 POPE  249       9.990 104.710 134.873  1.00  0.00           C
ATOM  12009  C28 POPE  249      10.940 105.300 135.943  1.00  0.00           C
ATOM  12012  C29 POPE  249      10.210 105.580 137.233  1.00  0.00           C
ATOM  12014 0C21 POPE  249      10.670 105.340 138.473  1.00  0.00           C
ATOM  12016 1C21 POPE  249      12.040 104.790 138.833  1.00  0.00           C
ATOM  12019 2C21 POPE  249      13.150 105.820 138.553  1.00  0.00           C
ATOM  12022 3C21 POPE  249      14.500 105.440 139.193  1.00  0.00           C
ATOM  12025 4C21 POPE  249      15.630 106.390 138.753  1.00  0.00           C
ATOM  12028 5C21 POPE  249      16.780 106.490 139.763  1.00  0.00           C
ATOM  12031 6C21 POPE  249      17.420 105.140 140.123  1.00  0.00           C
ATOM  12034 7C21 POPE  249      18.660 105.310 141.003  1.00  0.00           C
ATOM  12037 8C21 POPE  249      19.300 103.970 141.393  1.00  0.00           C
ATOM  12041  C33 POPE  249      16.960 100.230 130.363  1.00  0.00           C
ATOM  12044  C34 POPE  249      17.810  99.030 130.803  1.00  0.00           C
ATOM  12047  C35 POPE  249      18.910  99.380 131.813  1.00  0.00           C
ATOM  12050  C36 POPE  249      19.810  98.180 132.163  1.00  0.00           C
ATOM  12053  C37 POPE  249      20.940  98.530 133.143  1.00  0.00           C
ATOM  12056  C38 POPE  249      21.900  97.350 133.403  1.00  0.00           C
ATOM  12059  C39 POPE  249      21.680  96.630 134.753  1.00  0.00           C
ATOM  12062 0C31 POPE  249      22.630  97.150 135.843  1.00  0.00           C
ATOM  12065 1C31 POPE  249      22.460  96.460 137.193  1.00  0.00           C
ATOM  12068 2C31 POPE  249      23.500  96.940 138.213  1.00  0.00           C
ATOM  12071 3C31 POPE  249      23.130  96.650 139.673  1.00  0.00           C
ATOM  12074 4C31 POPE  249      24.170  97.210 140.653  1.00  0.00           C
ATOM  12077 5C31 POPE  249      23.750  97.080 142.123  1.00  0.00           C
ATOM  12080 6C31 POPE  249      24.740  97.770 143.063  1.00  0.00           C
ATOM  12084  NH3 POPE  250      80.940 112.290 117.903  1.00  0.00           N
ATOM  12088  C12 POPE  250      81.910 112.260 116.773  1.00  0.00           C
ATOM  12091  C11 POPE  250      82.670 113.590 116.673  1.00  0.00           C
ATOM  12094  P   POPE  250      85.180 112.830 116.813  1.00  0.00           P
ATOM  12095  O13 POPE  250      84.990 111.420 117.203  1.00  0.00           O
ATOM  12096  O14 POPE  250      86.430 113.170 116.103  1.00  0.00           O
ATOM  12097  O11 POPE  250      85.160 113.680 118.143  1.00  0.00           O
ATOM  12098  O12 POPE  250      83.930 113.400 116.023  1.00  0.00           O
ATOM  12099  C1  POPE  250      84.530 113.180 119.343  1.00  0.00           C
ATOM  12102  C2  POPE  250      85.350 113.550 120.593  1.00  0.00           C
ATOM  12104  O21 POPE  250      84.780 113.040 121.813  1.00  0.00           O
ATOM  12105  C21 POPE  250      83.590 113.480 122.183  1.00  0.00           C
ATOM  12106  O22 POPE  250      82.870 114.250 121.573  1.00  0.00           O
ATOM  12107  C22 POPE  250      83.230 112.940 123.563  1.00  0.00           C
ATOM  12110  C3  POPE  250      85.620 115.080 120.653  1.00  0.00           C
ATOM  12113  O31 POPE  250      86.340 115.430 121.853  1.00  0.00           O
ATOM  12114  C31 POPE  250      87.650 115.240 121.763  1.00  0.00           C
ATOM  12115  O32 POPE  250      88.240 114.810 120.793  1.00  0.00           O
ATOM  12116  C32 POPE  250      88.300 115.680 123.073  1.00  0.00           C
ATOM  12119  C23 POPE  250      84.050 113.630 124.663  1.00  0.00           C
ATOM  12122  C24 POPE  250      83.640 113.190 126.083  1.00  0.00           C
ATOM  12125  C25 POPE  250      82.540 114.060 126.713  1.00  0.00           C
ATOM  12128  C26 POPE  250      82.680 114.220 128.233  1.00  0.00           C
ATOM  12131  C27 POPE  250      81.820 115.360 128.813  1.00  0.00           C
ATOM  12134  C28 POPE  250      82.410 116.040 130.063  1.00  0.00           C
ATOM  12137  C29 POPE  250      81.470 117.130 130.523  1.00  0.00           C
ATOM  12139 0C21 POPE  250      80.670 117.120 131.593  1.00  0.00           C
ATOM  12141 1C21 POPE  250      80.530 116.030 132.633  1.00  0.00           C
ATOM  12144 2C21 POPE  250      80.970 116.560 134.003  1.00  0.00           C
ATOM  12147 3C21 POPE  250      80.650 115.590 135.153  1.00  0.00           C
ATOM  12150 4C21 POPE  250      81.010 116.140 136.543  1.00  0.00           C
ATOM  12153 5C21 POPE  250      80.290 117.470 136.853  1.00  0.00           C
ATOM  12156 6C21 POPE  250      80.510 117.960 138.293  1.00  0.00           C
ATOM  12159 7C21 POPE  250      79.770 119.270 138.553  1.00  0.00           C
ATOM  12162 8C21 POPE  250      79.870 119.770 139.993  1.00  0.00           C
ATOM  12166  C33 POPE  250      87.800 117.080 123.533  1.00  0.00           C
ATOM  12169  C34 POPE  250      88.570 117.610 124.743  1.00  0.00           C
ATOM  12172  C35 POPE  250      88.040 116.980 126.043  1.00  0.00           C
ATOM  12175  C36 POPE  250      88.900 117.240 127.283  1.00  0.00           C
ATOM  12178  C37 POPE  250      88.350 116.510 128.513  1.00  0.00           C
ATOM  12181  C38 POPE  250      89.330 116.450 129.693  1.00  0.00           C
ATOM  12184  C39 POPE  250      88.770 115.610 130.843  1.00  0.00           C
ATOM  12187 0C31 POPE  250      87.650 116.330 131.603  1.00  0.00           C
ATOM  12190 1C31 POPE  250      87.080 115.510 132.763  1.00  0.00           C
[truncated: 1,990,812 more chars]
