# Supplementary material for: Characterizing Membrane Association and Periplasmic Transfer of Bacterial Lipoproteins through Molecular Dynamics Simulations
Source: Structure. 2020 Apr 7;28(4):475–487.e3. doi: 10.1016/j.str.2020.01.012 (PMC7139219; doi:10.1016/j.str.2020.01.012)
Supplement: Data S1. Final Coordinates from Simulations (Y–Z), Related to Figure 3 [file mmc3.zip › Y-Z/YAJG-2-atomistic.pdb]

TITLE     Protein
REMARK    THIS IS A SIMULATION BOX
CRYST1  129.020  129.020  115.975  90.00  90.00  90.00 P 1           1
MODEL        1
ATOM      1  N   CYSTA   1      76.215  56.500  54.555  1.00  0.00           N
ATOM      3  CA  CYSTA   1      77.165  57.440  55.095  1.00  0.00           C
ATOM      5  C   CYSTA   1      77.665  56.850  56.405  1.00  0.00           C
ATOM      6  O   CYSTA   1      77.345  57.340  57.485  1.00  0.00           O
ATOM      7  CB  CYSTA   1      76.485  58.820  55.345  1.00  0.00           C
ATOM     10  SG  CYSTA   1      75.725  59.550  53.835  1.00  0.00           S
ATOM     11  C1  CYSTA   1      74.005  59.230  54.355  1.00  0.00           C
ATOM     14  CA1 CYSTA   1      76.265  55.920  53.355  1.00  0.00           C
ATOM     15  OA1 CYSTA   1      75.365  55.140  53.105  1.00  0.00           O
ATOM     16  CA2 CYSTA   1      77.325  56.230  52.335  1.00  0.00           C
ATOM     19  C11 CYSTA   1      72.865  59.840  53.495  1.00  0.00           C
ATOM     21  O11 CYSTA   1      72.775  59.140  52.245  1.00  0.00           O
ATOM     22  CX1 CYSTA   1      71.655  59.360  51.585  1.00  0.00           C
ATOM     23  OX1 CYSTA   1      70.625  59.840  52.045  1.00  0.00           O
ATOM     24  CX2 CYSTA   1      71.825  59.000  50.105  1.00  0.00           C
ATOM     27  C12 CYSTA   1      72.975  61.390  53.315  1.00  0.00           C
ATOM     30  O12 CYSTA   1      73.595  61.750  52.055  1.00  0.00           O
ATOM     31  CD1 CYSTA   1      73.715  63.070  51.895  1.00  0.00           C
ATOM     32  OD1 CYSTA   1      73.285  63.910  52.675  1.00  0.00           O
ATOM     33  CD2 CYSTA   1      74.455  63.350  50.595  1.00  0.00           C
ATOM     36  CA3 CYSTA   1      78.555  55.290  52.445  1.00  0.00           C
ATOM     39  CA4 CYSTA   1      79.875  55.970  52.035  1.00  0.00           C
ATOM     42  CA5 CYSTA   1      80.915  55.030  51.395  1.00  0.00           C
ATOM     45  CA6 CYSTA   1      80.515  54.460  50.015  1.00  0.00           C
ATOM     48  CA7 CYSTA   1      80.065  55.540  49.035  1.00  0.00           C
ATOM     51  CA8 CYSTA   1      79.775  55.020  47.625  1.00  0.00           C
ATOM     54  CA9 CYSTA   1      78.995  56.070  46.845  1.00  0.00           C
ATOM     57 0CA1 CYSTA   1      78.845  55.800  45.345  1.00  0.00           C
ATOM     60 1CA1 CYSTA   1      78.025  54.550  45.035  1.00  0.00           C
ATOM     63 2CA1 CYSTA   1      77.525  54.590  43.585  1.00  0.00           C
ATOM     66 3CA1 CYSTA   1      76.805  53.310  43.185  1.00  0.00           C
ATOM     69 4CA1 CYSTA   1      76.255  53.380  41.765  1.00  0.00           C
ATOM     72 5CA1 CYSTA   1      75.705  52.030  41.285  1.00  0.00           C
ATOM     75 6CA1 CYSTA   1      75.165  52.090  39.865  1.00  0.00           C
ATOM     79  CD3 CYSTA   1      74.145  64.730  49.975  1.00  0.00           C
ATOM     82  CD4 CYSTA   1      72.715  64.830  49.455  1.00  0.00           C
ATOM     85  CD5 CYSTA   1      72.325  66.280  49.115  1.00  0.00           C
ATOM     88  CD6 CYSTA   1      73.025  66.880  47.885  1.00  0.00           C
ATOM     91  CD7 CYSTA   1      72.545  66.330  46.535  1.00  0.00           C
ATOM     94  CD8 CYSTA   1      72.755  67.280  45.355  1.00  0.00           C
ATOM     97  CD9 CYSTA   1      72.445  66.630  44.005  1.00  0.00           C
ATOM    100 0CD1 CYSTA   1      72.405  67.650  42.855  1.00  0.00           C
ATOM    103 1CD1 CYSTA   1      72.345  67.000  41.455  1.00  0.00           C
ATOM    106 2CD1 CYSTA   1      72.085  68.030  40.345  1.00  0.00           C
ATOM    109 3CD1 CYSTA   1      72.175  67.460  38.925  1.00  0.00           C
ATOM    112 4CD1 CYSTA   1      73.625  67.310  38.415  1.00  0.00           C
ATOM    115 5CD1 CYSTA   1      73.685  66.720  36.995  1.00  0.00           C
ATOM    118 6CD1 CYSTA   1      75.115  66.570  36.475  1.00  0.00           C
ATOM    122  CX3 CYSTA   1      71.215  60.130  49.245  1.00  0.00           C
ATOM    125  CX4 CYSTA   1      71.185  59.860  47.735  1.00  0.00           C
ATOM    128  CX5 CYSTA   1      70.345  58.650  47.315  1.00  0.00           C
ATOM    131  CX6 CYSTA   1      69.485  58.960  46.085  1.00  0.00           C
ATOM    134  CX7 CYSTA   1      68.575  57.810  45.665  1.00  0.00           C
ATOM    137  CX8 CYSTA   1      67.505  58.260  44.635  1.00  0.00           C
ATOM    140  CX9 CYSTA   1      66.665  57.080  44.235  1.00  0.00           C
ATOM    142 0CX1 CYSTA   1      66.135  56.830  43.025  1.00  0.00           C
ATOM    144 1CX1 CYSTA   1      66.165  57.720  41.815  1.00  0.00           C
ATOM    147 2CX1 CYSTA   1      67.385  57.560  40.905  1.00  0.00           C
ATOM    150 3CX1 CYSTA   1      67.615  56.120  40.395  1.00  0.00           C
ATOM    153 4CX1 CYSTA   1      68.675  56.080  39.285  1.00  0.00           C
ATOM    156 5CX1 CYSTA   1      69.185  54.670  38.975  1.00  0.00           C
ATOM    159 6CX1 CYSTA   1      70.225  54.670  37.845  1.00  0.00           C
ATOM    162 7CX1 CYSTA   1      70.895  53.300  37.655  1.00  0.00           C
ATOM    165 8CX1 CYSTA   1      71.815  53.280  36.425  1.00  0.00           C
ATOM    169  N   ALA A   2      78.475  55.760  56.365  1.00  0.00           N
ATOM    171  CA  ALA A   2      79.065  55.260  57.605  1.00  0.00           C
ATOM    173  CB  ALA A   2      79.645  53.830  57.475  1.00  0.00           C
ATOM    177  C   ALA A   2      80.125  56.210  58.145  1.00  0.00           C
ATOM    178  O   ALA A   2      81.015  56.660  57.415  1.00  0.00           O
ATOM    179  N   LYS A   3      80.105  56.530  59.445  1.00  0.00           N
ATOM    181  CA  LYS A   3      81.095  55.910  60.335  1.00  0.00           C
ATOM    183  CB  LYS A   3      82.175  56.940  60.785  1.00  0.00           C
ATOM    186  CG  LYS A   3      81.765  58.400  60.525  1.00  0.00           C
ATOM    189  CD  LYS A   3      82.825  59.440  60.815  1.00  0.00           C
ATOM    192  CE  LYS A   3      82.625  60.630  59.865  1.00  0.00           C
ATOM    195  NZ  LYS A   3      83.705  61.610  60.005  1.00  0.00           N
ATOM    199  C   LYS A   3      80.485  54.980  61.395  1.00  0.00           C
ATOM    200  O   LYS A   3      80.175  53.880  60.955  1.00  0.00           O
ATOM    201  N   PRO A   4      80.225  55.210  62.715  1.00  0.00           N
ATOM    202  CD  PRO A   4      79.985  56.600  63.075  1.00  0.00           C
ATOM    205  CA  PRO A   4      79.105  54.430  63.275  1.00  0.00           C
ATOM    207  CB  PRO A   4      78.015  55.250  62.575  1.00  0.00           C
ATOM    210  CG  PRO A   4      78.505  56.730  62.725  1.00  0.00           C
ATOM    213  C   PRO A   4      78.925  54.420  64.845  1.00  0.00           C
ATOM    214  O   PRO A   4      78.565  55.480  65.355  1.00  0.00           O
ATOM    215  N   PRO A   5      79.045  53.390  65.725  1.00  0.00           N
ATOM    216  CD  PRO A   5      79.595  53.820  67.025  1.00  0.00           C
ATOM    219  CA  PRO A   5      79.685  52.120  65.405  1.00  0.00           C
ATOM    221  CB  PRO A   5      81.145  52.540  65.665  1.00  0.00           C
ATOM    224  CG  PRO A   5      81.085  53.480  66.885  1.00  0.00           C
ATOM    227  C   PRO A   5      79.305  51.040  66.445  1.00  0.00           C
ATOM    228  O   PRO A   5      80.165  50.460  67.095  1.00  0.00           O
ATOM    229  N   THR A   6      78.015  50.770  66.705  1.00  0.00           N
ATOM    231  CA  THR A   6      77.235  49.860  65.885  1.00  0.00           C
ATOM    233  CB  THR A   6      76.915  48.600  66.695  1.00  0.00           C
ATOM    235  OG1 THR A   6      76.915  48.900  68.085  1.00  0.00           O
ATOM    237  CG2 THR A   6      78.065  47.610  66.465  1.00  0.00           C
ATOM    241  C   THR A   6      75.955  50.510  65.405  1.00  0.00           C
ATOM    242  O   THR A   6      75.735  51.690  65.635  1.00  0.00           O
ATOM    243  N   THR A   7      75.035  49.750  64.755  1.00  0.00           N
ATOM    245  CA  THR A   7      73.635  50.160  64.655  1.00  0.00           C
ATOM    247  CB  THR A   7      73.055  50.030  63.225  1.00  0.00           C
ATOM    249  OG1 THR A   7      72.495  51.270  62.805  1.00  0.00           O
ATOM    251  CG2 THR A   7      71.985  48.970  62.955  1.00  0.00           C
ATOM    255  C   THR A   7      72.845  49.520  65.795  1.00  0.00           C
ATOM    256  O   THR A   7      72.255  48.450  65.715  1.00  0.00           O
ATOM    257  N   ILE A   8      72.835  50.240  66.945  1.00  0.00           N
ATOM    259  CA  ILE A   8      71.625  50.600  67.655  1.00  0.00           C
ATOM    261  CB  ILE A   8      70.455  51.170  66.845  1.00  0.00           C
ATOM    263  CG2 ILE A   8      70.945  52.320  65.945  1.00  0.00           C
ATOM    267  CG1 ILE A   8      69.645  50.090  66.095  1.00  0.00           C
ATOM    270  CD  ILE A   8      68.115  50.180  66.265  1.00  0.00           C
ATOM    274  C   ILE A   8      71.095  49.710  68.755  1.00  0.00           C
ATOM    275  O   ILE A   8      69.925  49.820  69.085  1.00  0.00           O
ATOM    276  N   GLU A   9      71.935  48.950  69.505  1.00  0.00           N
ATOM    278  CA  GLU A   9      71.665  48.800  70.935  1.00  0.00           C
ATOM    280  CB  GLU A   9      72.655  47.820  71.645  1.00  0.00           C
ATOM    283  CG  GLU A   9      74.045  48.310  72.155  1.00  0.00           C
ATOM    286  CD  GLU A   9      74.245  48.280  73.665  1.00  0.00           C
ATOM    287  OE1 GLU A   9      73.475  47.630  74.395  1.00  0.00           O
ATOM    288  OE2 GLU A   9      75.225  48.920  74.145  1.00  0.00           O
ATOM    289  C   GLU A   9      71.705  50.180  71.575  1.00  0.00           C
ATOM    290  O   GLU A   9      70.835  50.580  72.335  1.00  0.00           O
ATOM    291  N   VAL A  10      72.675  51.000  71.135  1.00  0.00           N
ATOM    293  CA  VAL A  10      72.705  52.440  71.225  1.00  0.00           C
ATOM    295  CB  VAL A  10      71.695  53.170  70.345  1.00  0.00           C
ATOM    297  CG1 VAL A  10      70.765  54.150  71.095  1.00  0.00           C
ATOM    301  CG2 VAL A  10      72.475  53.910  69.245  1.00  0.00           C
ATOM    305  C   VAL A  10      72.965  52.990  72.605  1.00  0.00           C
ATOM    306  O   VAL A  10      72.135  53.000  73.525  1.00  0.00           O
ATOM    307  N   SER A  11      74.195  53.490  72.745  1.00  0.00           N
ATOM    309  CA  SER A  11      74.635  54.180  73.925  1.00  0.00           C
ATOM    311  CB  SER A  11      75.655  53.300  74.685  1.00  0.00           C
ATOM    314  OG  SER A  11      76.045  53.890  75.915  1.00  0.00           O
ATOM    316  C   SER A  11      75.245  55.500  73.445  1.00  0.00           C
ATOM    317  O   SER A  11      76.255  55.500  72.735  1.00  0.00           O
ATOM    318  N   PRO A  12      74.645  56.640  73.735  1.00  0.00           N
ATOM    319  CD  PRO A  12      73.195  56.700  73.935  1.00  0.00           C
ATOM    322  CA  PRO A  12      75.195  57.950  73.375  1.00  0.00           C
ATOM    324  CB  PRO A  12      73.995  58.900  73.475  1.00  0.00           C
ATOM    327  CG  PRO A  12      72.785  57.990  73.255  1.00  0.00           C
ATOM    330  C   PRO A  12      76.305  58.400  74.325  1.00  0.00           C
ATOM    331  O   PRO A  12      76.145  58.240  75.535  1.00  0.00           O
ATOM    332  N   THR A  13      77.415  58.960  73.815  1.00  0.00           N
ATOM    334  CA  THR A  13      78.565  59.350  74.635  1.00  0.00           C
ATOM    336  CB  THR A  13      79.965  59.140  74.045  1.00  0.00           C
ATOM    338  OG1 THR A  13      80.175  57.790  73.635  1.00  0.00           O
ATOM    340  CG2 THR A  13      81.015  59.460  75.125  1.00  0.00           C
ATOM    344  C   THR A  13      78.475  60.820  74.935  1.00  0.00           C
ATOM    345  O   THR A  13      78.585  61.670  74.045  1.00  0.00           O
ATOM    346  N   ILE A  14      78.245  61.160  76.215  1.00  0.00           N
ATOM    348  CA  ILE A  14      77.925  62.530  76.585  1.00  0.00           C
ATOM    350  CB  ILE A  14      76.565  62.680  77.245  1.00  0.00           C
ATOM    352  CG2 ILE A  14      76.275  64.190  77.405  1.00  0.00           C
ATOM    356  CG1 ILE A  14      75.455  61.960  76.455  1.00  0.00           C
ATOM    359  CD  ILE A  14      75.185  62.600  75.105  1.00  0.00           C
ATOM    363  C   ILE A  14      78.945  63.050  77.555  1.00  0.00           C
ATOM    364  O   ILE A  14      79.135  62.500  78.645  1.00  0.00           O
ATOM    365  N   THR A  15      79.595  64.160  77.185  1.00  0.00           N
ATOM    367  CA  THR A  15      80.595  64.840  77.995  1.00  0.00           C
ATOM    369  CB  THR A  15      82.005  64.700  77.445  1.00  0.00           C
ATOM    371  OG1 THR A  15      82.355  63.340  77.205  1.00  0.00           O
ATOM    373  CG2 THR A  15      82.985  65.280  78.465  1.00  0.00           C
ATOM    377  C   THR A  15      80.295  66.320  77.955  1.00  0.00           C
ATOM    378  O   THR A  15      80.605  67.020  76.985  1.00  0.00           O
ATOM    379  N   LEU A  16      79.695  66.920  79.005  1.00  0.00           N
ATOM    381  CA  LEU A  16      79.495  68.360  78.985  1.00  0.00           C
ATOM    383  CB  LEU A  16      78.445  68.850  79.995  1.00  0.00           C
ATOM    386  CG  LEU A  16      78.175  70.370  80.005  1.00  0.00           C
ATOM    388  CD1 LEU A  16      77.705  70.900  78.655  1.00  0.00           C
ATOM    392  CD2 LEU A  16      77.075  70.740  80.995  1.00  0.00           C
ATOM    396  C   LEU A  16      80.785  69.140  79.285  1.00  0.00           C
ATOM    397  O   LEU A  16      81.385  68.870  80.325  1.00  0.00           O
ATOM    398  N   PRO A  17      81.195  70.140  78.505  1.00  0.00           N
ATOM    399  CD  PRO A  17      80.885  70.170  77.075  1.00  0.00           C
ATOM    402  CA  PRO A  17      82.425  70.900  78.755  1.00  0.00           C
ATOM    404  CB  PRO A  17      82.475  71.850  77.525  1.00  0.00           C
ATOM    407  CG  PRO A  17      81.185  71.600  76.735  1.00  0.00           C
ATOM    410  C   PRO A  17      82.495  71.790  79.985  1.00  0.00           C
ATOM    411  O   PRO A  17      83.225  72.780  79.915  1.00  0.00           O
ATOM    412  N   GLN A  18      81.805  71.520  81.115  1.00  0.00           N
ATOM    414  CA  GLN A  18      81.815  72.380  82.295  1.00  0.00           C
ATOM    416  CB  GLN A  18      83.185  72.290  83.055  1.00  0.00           C
ATOM    419  CG  GLN A  18      83.505  73.320  84.175  1.00  0.00           C
ATOM    422  CD  GLN A  18      85.015  73.370  84.465  1.00  0.00           C
ATOM    423  OE1 GLN A  18      85.845  73.340  83.545  1.00  0.00           O
ATOM    424  NE2 GLN A  18      85.395  73.570  85.735  1.00  0.00           N
ATOM    427  C   GLN A  18      81.315  73.800  81.975  1.00  0.00           C
ATOM    428  O   GLN A  18      82.075  74.760  81.925  1.00  0.00           O
ATOM    429  N   GLN A  19      80.005  73.940  81.675  1.00  0.00           N
ATOM    431  CA  GLN A  19      79.505  74.940  80.725  1.00  0.00           C
ATOM    433  CB  GLN A  19      77.945  74.850  80.695  1.00  0.00           C
ATOM    436  CG  GLN A  19      77.195  75.810  79.725  1.00  0.00           C
ATOM    439  CD  GLN A  19      77.525  75.480  78.275  1.00  0.00           C
ATOM    440  OE1 GLN A  19      78.295  74.560  77.985  1.00  0.00           O
ATOM    441  NE2 GLN A  19      76.955  76.230  77.305  1.00  0.00           N
ATOM    444  C   GLN A  19      79.875  76.390  80.985  1.00  0.00           C
ATOM    445  O   GLN A  19      80.335  77.100  80.095  1.00  0.00           O
ATOM    446  N   ASP A  20      79.695  76.820  82.245  1.00  0.00           N
ATOM    448  CA  ASP A  20      79.885  78.170  82.665  1.00  0.00           C
ATOM    450  CB  ASP A  20      78.495  78.840  82.905  1.00  0.00           C
ATOM    453  CG  ASP A  20      77.995  79.510  81.635  1.00  0.00           C
ATOM    454  OD1 ASP A  20      78.785  80.270  81.005  1.00  0.00           O
ATOM    455  OD2 ASP A  20      76.825  79.280  81.225  1.00  0.00           O
ATOM    456  C   ASP A  20      80.835  78.170  83.875  1.00  0.00           C
ATOM    457  O   ASP A  20      80.585  77.540  84.905  1.00  0.00           O
ATOM    458  N   PRO A  21      81.945  78.900  83.765  1.00  0.00           N
ATOM    459  CD  PRO A  21      82.735  78.880  82.525  1.00  0.00           C
ATOM    462  CA  PRO A  21      82.735  79.350  84.925  1.00  0.00           C
ATOM    464  CB  PRO A  21      83.935  80.030  84.245  1.00  0.00           C
ATOM    467  CG  PRO A  21      84.145  79.270  82.935  1.00  0.00           C
ATOM    470  C   PRO A  21      81.955  80.340  85.785  1.00  0.00           C
ATOM    471  O   PRO A  21      82.285  80.570  86.945  1.00  0.00           O
ATOM    472  N   SER A  22      80.905  80.920  85.175  1.00  0.00           N
ATOM    474  CA  SER A  22      79.945  81.840  85.755  1.00  0.00           C
ATOM    476  CB  SER A  22      79.235  82.660  84.645  1.00  0.00           C
ATOM    479  OG  SER A  22      78.275  83.580  85.145  1.00  0.00           O
ATOM    481  C   SER A  22      78.925  81.090  86.575  1.00  0.00           C
ATOM    482  O   SER A  22      78.175  81.680  87.365  1.00  0.00           O
ATOM    483  N   LEU A  23      78.895  79.730  86.475  1.00  0.00           N
ATOM    485  CA  LEU A  23      78.185  78.950  87.465  1.00  0.00           C
ATOM    487  CB  LEU A  23      78.085  77.430  87.165  1.00  0.00           C
ATOM    490  CG  LEU A  23      77.315  77.100  85.875  1.00  0.00           C
ATOM    492  CD1 LEU A  23      77.085  75.590  85.685  1.00  0.00           C
ATOM    496  CD2 LEU A  23      75.975  77.840  85.775  1.00  0.00           C
ATOM    500  C   LEU A  23      78.745  79.160  88.845  1.00  0.00           C
ATOM    501  O   LEU A  23      79.955  79.090  89.095  1.00  0.00           O
ATOM    502  N   MET A  24      77.845  79.440  89.795  1.00  0.00           N
ATOM    504  CA  MET A  24      78.215  79.600  91.175  1.00  0.00           C
ATOM    506  CB  MET A  24      77.065  80.170  92.075  1.00  0.00           C
ATOM    509  CG  MET A  24      77.415  80.240  93.575  1.00  0.00           C
ATOM    512  SD  MET A  24      76.275  81.160  94.645  1.00  0.00           S
ATOM    513  CE  MET A  24      74.745  80.220  94.405  1.00  0.00           C
ATOM    517  C   MET A  24      78.775  78.300  91.685  1.00  0.00           C
ATOM    518  O   MET A  24      78.175  77.220  91.585  1.00  0.00           O
ATOM    519  N   GLY A  25      79.975  78.350  92.265  1.00  0.00           N
ATOM    521  CA  GLY A  25      80.415  77.280  93.125  1.00  0.00           C
ATOM    524  C   GLY A  25      79.665  77.350  94.405  1.00  0.00           C
ATOM    525  O   GLY A  25      79.535  78.430  94.995  1.00  0.00           O
ATOM    526  N   VAL A  26      79.185  76.220  94.915  1.00  0.00           N
ATOM    528  CA  VAL A  26      78.445  76.180  96.145  1.00  0.00           C
ATOM    530  CB  VAL A  26      76.975  75.850  95.995  1.00  0.00           C
ATOM    532  CG1 VAL A  26      76.315  76.980  95.185  1.00  0.00           C
ATOM    536  CG2 VAL A  26      76.815  74.500  95.295  1.00  0.00           C
ATOM    540  C   VAL A  26      79.155  75.300  97.135  1.00  0.00           C
ATOM    541  O   VAL A  26      80.045  74.520  96.775  1.00  0.00           O
ATOM    542  N   THR A  27      78.835  75.460  98.435  1.00  0.00           N
ATOM    544  CA  THR A  27      79.335  74.550  99.455  1.00  0.00           C
ATOM    546  CB  THR A  27      79.435  75.150 100.865  1.00  0.00           C
ATOM    548  OG1 THR A  27      78.205  75.660 101.365  1.00  0.00           O
ATOM    550  CG2 THR A  27      80.425  76.330 100.815  1.00  0.00           C
ATOM    554  C   THR A  27      78.515  73.280  99.485  1.00  0.00           C
ATOM    555  O   THR A  27      79.085  72.190  99.555  1.00  0.00           O
ATOM    556  N   VAL A  28      77.175  73.370  99.355  1.00  0.00           N
ATOM    558  CA  VAL A  28      76.245  72.280  99.585  1.00  0.00           C
ATOM    560  CB  VAL A  28      74.785  72.770  99.495  1.00  0.00           C
ATOM    562  CG1 VAL A  28      74.185  72.710  98.065  1.00  0.00           C
ATOM    566  CG2 VAL A  28      73.895  72.010 100.495  1.00  0.00           C
ATOM    570  C   VAL A  28      76.465  71.050  98.715  1.00  0.00           C
ATOM    571  O   VAL A  28      76.785  71.110  97.525  1.00  0.00           O
ATOM    572  N   SER A  29      76.285  69.860  99.315  1.00  0.00           N
ATOM    574  CA  SER A  29      76.365  68.590  98.615  1.00  0.00           C
ATOM    576  CB  SER A  29      76.585  67.420  99.595  1.00  0.00           C
ATOM    579  OG  SER A  29      77.845  67.500 100.255  1.00  0.00           O
ATOM    581  C   SER A  29      75.095  68.240  97.885  1.00  0.00           C
ATOM    582  O   SER A  29      74.065  68.020  98.515  1.00  0.00           O
ATOM    583  N   ILE A  30      75.125  68.130  96.545  1.00  0.00           N
ATOM    585  CA  ILE A  30      73.935  67.790  95.765  1.00  0.00           C
ATOM    587  CB  ILE A  30      73.905  68.510  94.405  1.00  0.00           C
ATOM    589  CG2 ILE A  30      72.775  68.040  93.455  1.00  0.00           C
ATOM    593  CG1 ILE A  30      73.795  70.030  94.645  1.00  0.00           C
ATOM    596  CD  ILE A  30      73.985  70.910  93.405  1.00  0.00           C
ATOM    600  C   ILE A  30      73.735  66.280  95.715  1.00  0.00           C
ATOM    601  O   ILE A  30      74.655  65.470  95.895  1.00  0.00           O
ATOM    602  N   ASN A  31      72.495  65.850  95.545  1.00  0.00           N
ATOM    604  CA  ASN A  31      72.135  64.480  95.345  1.00  0.00           C
ATOM    606  CB  ASN A  31      71.325  64.040  96.585  1.00  0.00           C
ATOM    609  CG  ASN A  31      70.815  62.610  96.545  1.00  0.00           C
ATOM    610  OD1 ASN A  31      71.035  61.810  95.645  1.00  0.00           O
ATOM    611  ND2 ASN A  31      70.015  62.280  97.585  1.00  0.00           N
ATOM    614  C   ASN A  31      71.385  64.400  94.025  1.00  0.00           C
ATOM    615  O   ASN A  31      70.515  65.230  93.745  1.00  0.00           O
ATOM    616  N   GLY A  32      71.705  63.400  93.195  1.00  0.00           N
ATOM    618  CA  GLY A  32      70.885  63.020  92.055  1.00  0.00           C
ATOM    621  C   GLY A  32      70.075  61.830  92.485  1.00  0.00           C
ATOM    622  O   GLY A  32      70.625  60.780  92.805  1.00  0.00           O
ATOM    623  N   ALA A  33      68.735  61.960  92.515  1.00  0.00           N
ATOM    625  CA  ALA A  33      67.875  60.820  92.695  1.00  0.00           C
ATOM    627  CB  ALA A  33      66.515  61.260  93.265  1.00  0.00           C
ATOM    631  C   ALA A  33      67.635  60.140  91.355  1.00  0.00           C
ATOM    632  O   ALA A  33      67.595  60.820  90.325  1.00  0.00           O
ATOM    633  N   ASP A  34      67.385  58.810  91.325  1.00  0.00           N
ATOM    635  CA  ASP A  34      66.885  58.150  90.125  1.00  0.00           C
ATOM    637  CB  ASP A  34      66.745  56.620  90.325  1.00  0.00           C
ATOM    640  CG  ASP A  34      66.435  55.830  89.055  1.00  0.00           C
ATOM    641  OD1 ASP A  34      66.405  56.400  87.945  1.00  0.00           O
ATOM    642  OD2 ASP A  34      66.155  54.600  89.205  1.00  0.00           O
ATOM    643  C   ASP A  34      65.575  58.780  89.635  1.00  0.00           C
ATOM    644  O   ASP A  34      64.675  59.140  90.405  1.00  0.00           O
ATOM    645  N   GLN A  35      65.485  58.950  88.325  1.00  0.00           N
ATOM    647  CA  GLN A  35      64.425  59.590  87.595  1.00  0.00           C
ATOM    649  CB  GLN A  35      64.975  60.230  86.285  1.00  0.00           C
ATOM    652  CG  GLN A  35      66.235  61.110  86.525  1.00  0.00           C
ATOM    655  CD  GLN A  35      67.555  60.350  86.595  1.00  0.00           C
ATOM    656  OE1 GLN A  35      67.625  59.210  86.165  1.00  0.00           O
ATOM    657  NE2 GLN A  35      68.605  60.990  87.145  1.00  0.00           N
ATOM    660  C   GLN A  35      63.285  58.590  87.385  1.00  0.00           C
ATOM    661  O   GLN A  35      63.335  57.460  87.845  1.00  0.00           O
ATOM    662  N   ARG A  36      62.175  59.000  86.725  1.00  0.00           N
ATOM    664  CA  ARG A  36      61.025  58.110  86.575  1.00  0.00           C
ATOM    666  CB  ARG A  36      59.965  58.460  87.665  1.00  0.00           C
ATOM    669  CG  ARG A  36      60.445  58.340  89.145  1.00  0.00           C
ATOM    672  CD  ARG A  36      59.335  58.590  90.185  1.00  0.00           C
ATOM    675  NE  ARG A  36      59.915  58.510  91.575  1.00  0.00           N
ATOM    677  CZ  ARG A  36      60.365  59.530  92.305  1.00  0.00           C
ATOM    678  NH1 ARG A  36      60.365  60.770  91.875  1.00  0.00           N
ATOM    681  NH2 ARG A  36      60.845  59.270  93.515  1.00  0.00           N
ATOM    684  C   ARG A  36      60.485  58.210  85.125  1.00  0.00           C
ATOM    685  O   ARG A  36      60.435  59.320  84.585  1.00  0.00           O
ATOM    686  N   THR A  37      60.135  57.060  84.475  1.00  0.00           N
ATOM    688  CA  THR A  37      59.815  56.830  83.025  1.00  0.00           C
ATOM    690  CB  THR A  37      60.265  57.870  81.985  1.00  0.00           C
ATOM    692  OG1 THR A  37      59.545  57.770  80.755  1.00  0.00           O
ATOM    694  CG2 THR A  37      61.765  57.790  81.645  1.00  0.00           C
ATOM    698  C   THR A  37      60.295  55.430  82.585  1.00  0.00           C
ATOM    699  O   THR A  37      60.765  54.670  83.425  1.00  0.00           O
ATOM    700  N   ASP A  38      60.155  55.080  81.275  1.00  0.00           N
ATOM    702  CA  ASP A  38      60.315  53.780  80.635  1.00  0.00           C
ATOM    704  CB  ASP A  38      59.055  53.430  79.795  1.00  0.00           C
ATOM    707  CG  ASP A  38      57.885  52.890  80.595  1.00  0.00           C
ATOM    708  OD1 ASP A  38      58.025  52.560  81.795  1.00  0.00           O
ATOM    709  OD2 ASP A  38      56.845  52.610  79.935  1.00  0.00           O
ATOM    710  C   ASP A  38      61.515  53.660  79.655  1.00  0.00           C
ATOM    711  O   ASP A  38      61.925  54.620  79.005  1.00  0.00           O
ATOM    712  N   GLN A  39      62.075  52.430  79.545  1.00  0.00           N
ATOM    714  CA  GLN A  39      63.295  52.020  78.855  1.00  0.00           C
ATOM    716  CB  GLN A  39      63.635  50.560  79.315  1.00  0.00           C
ATOM    719  CG  GLN A  39      64.955  49.990  78.735  1.00  0.00           C
ATOM    722  CD  GLN A  39      65.395  48.600  79.205  1.00  0.00           C
ATOM    723  OE1 GLN A  39      66.475  48.380  79.765  1.00  0.00           O
ATOM    724  NE2 GLN A  39      64.525  47.600  78.895  1.00  0.00           N
ATOM    727  C   GLN A  39      63.485  52.100  77.325  1.00  0.00           C
ATOM    728  O   GLN A  39      64.585  52.370  76.845  1.00  0.00           O
ATOM    729  N   ALA A  40      62.485  51.770  76.485  1.00  0.00           N
ATOM    731  CA  ALA A  40      62.735  51.610  75.055  1.00  0.00           C
ATOM    733  CB  ALA A  40      61.675  50.720  74.385  1.00  0.00           C
ATOM    737  C   ALA A  40      62.805  52.960  74.355  1.00  0.00           C
ATOM    738  O   ALA A  40      62.135  53.890  74.775  1.00  0.00           O
ATOM    739  N   LEU A  41      63.575  53.130  73.245  1.00  0.00           N
ATOM    741  CA  LEU A  41      63.465  54.370  72.485  1.00  0.00           C
ATOM    743  CB  LEU A  41      64.435  54.530  71.285  1.00  0.00           C
ATOM    746  CG  LEU A  41      65.915  54.260  71.575  1.00  0.00           C
ATOM    748  CD1 LEU A  41      66.715  54.240  70.265  1.00  0.00           C
ATOM    752  CD2 LEU A  41      66.525  55.260  72.555  1.00  0.00           C
ATOM    756  C   LEU A  41      62.105  54.500  71.835  1.00  0.00           C
ATOM    757  O   LEU A  41      61.575  53.520  71.325  1.00  0.00           O
ATOM    758  N   ALA A  42      61.535  55.700  71.805  1.00  0.00           N
ATOM    760  CA  ALA A  42      60.245  55.880  71.195  1.00  0.00           C
ATOM    762  CB  ALA A  42      59.325  56.490  72.235  1.00  0.00           C
ATOM    766  C   ALA A  42      60.315  56.750  69.985  1.00  0.00           C
ATOM    767  O   ALA A  42      61.115  57.680  69.855  1.00  0.00           O
ATOM    768  N   LYS A  43      59.455  56.460  69.005  1.00  0.00           N
ATOM    770  CA  LYS A  43      59.335  57.250  67.825  1.00  0.00           C
ATOM    772  CB  LYS A  43      60.005  56.510  66.655  1.00  0.00           C
ATOM    775  CG  LYS A  43      59.905  57.250  65.325  1.00  0.00           C
ATOM    778  CD  LYS A  43      60.285  56.400  64.105  1.00  0.00           C
ATOM    781  CE  LYS A  43      61.755  55.950  64.035  1.00  0.00           C
ATOM    784  NZ  LYS A  43      62.365  56.440  62.785  1.00  0.00           N
ATOM    788  C   LYS A  43      57.885  57.580  67.605  1.00  0.00           C
ATOM    789  O   LYS A  43      57.005  56.740  67.795  1.00  0.00           O
ATOM    790  N   VAL A  44      57.585  58.840  67.245  1.00  0.00           N
ATOM    792  CA  VAL A  44      56.245  59.310  66.935  1.00  0.00           C
ATOM    794  CB  VAL A  44      55.925  60.640  67.625  1.00  0.00           C
ATOM    796  CG1 VAL A  44      54.555  61.190  67.215  1.00  0.00           C
ATOM    800  CG2 VAL A  44      55.985  60.430  69.145  1.00  0.00           C
ATOM    804  C   VAL A  44      56.175  59.410  65.425  1.00  0.00           C
ATOM    805  O   VAL A  44      56.475  60.450  64.855  1.00  0.00           O
ATOM    806  N   THR A  45      55.895  58.270  64.745  1.00  0.00           N
ATOM    808  CA  THR A  45      55.905  58.140  63.275  1.00  0.00           C
ATOM    810  CB  THR A  45      55.705  56.710  62.775  1.00  0.00           C
ATOM    812  OG1 THR A  45      54.675  56.040  63.505  1.00  0.00           O
ATOM    814  CG2 THR A  45      56.995  55.930  63.045  1.00  0.00           C
ATOM    818  C   THR A  45      54.895  59.020  62.575  1.00  0.00           C
ATOM    819  O   THR A  45      55.125  59.570  61.495  1.00  0.00           O
ATOM    820  N   ARG A  46      53.735  59.150  63.205  1.00  0.00           N
ATOM    822  CA  ARG A  46      52.635  60.010  62.845  1.00  0.00           C
ATOM    824  CB  ARG A  46      51.495  59.190  62.165  1.00  0.00           C
ATOM    827  CG  ARG A  46      50.965  57.980  62.975  1.00  0.00           C
ATOM    830  CD  ARG A  46      50.235  56.890  62.165  1.00  0.00           C
ATOM    833  NE  ARG A  46      48.835  57.340  61.875  1.00  0.00           N
ATOM    835  CZ  ARG A  46      47.845  56.540  61.505  1.00  0.00           C
ATOM    836  NH1 ARG A  46      47.995  55.250  61.315  1.00  0.00           N
ATOM    839  NH2 ARG A  46      46.635  57.050  61.425  1.00  0.00           N
ATOM    842  C   ARG A  46      52.175  60.580  64.165  1.00  0.00           C
ATOM    843  O   ARG A  46      52.375  59.950  65.195  1.00  0.00           O
ATOM    844  N   ASP A  47      51.545  61.770  64.165  1.00  0.00           N
ATOM    846  CA  ASP A  47      51.035  62.550  65.285  1.00  0.00           C
ATOM    848  CB  ASP A  47      50.035  63.560  64.645  1.00  0.00           C
ATOM    851  CG  ASP A  47      48.785  62.850  64.115  1.00  0.00           C
ATOM    852  OD1 ASP A  47      48.875  62.020  63.165  1.00  0.00           O
ATOM    853  OD2 ASP A  47      47.705  63.040  64.725  1.00  0.00           O
ATOM    854  C   ASP A  47      50.355  61.820  66.465  1.00  0.00           C
ATOM    855  O   ASP A  47      50.415  62.230  67.625  1.00  0.00           O
ATOM    856  N   ASN A  48      49.665  60.710  66.165  1.00  0.00           N
ATOM    858  CA  ASN A  48      48.705  60.060  67.045  1.00  0.00           C
ATOM    860  CB  ASN A  48      47.365  59.990  66.245  1.00  0.00           C
ATOM    863  CG  ASN A  48      46.195  59.200  66.835  1.00  0.00           C
ATOM    864  OD1 ASN A  48      45.925  59.160  68.035  1.00  0.00           O
ATOM    865  ND2 ASN A  48      45.505  58.440  65.955  1.00  0.00           N
ATOM    868  C   ASN A  48      49.255  58.690  67.475  1.00  0.00           C
ATOM    869  O   ASN A  48      48.565  57.830  68.045  1.00  0.00           O
ATOM    870  N   GLN A  49      50.545  58.420  67.215  1.00  0.00           N
ATOM    872  CA  GLN A  49      51.145  57.130  67.485  1.00  0.00           C
ATOM    874  CB  GLN A  49      51.075  56.140  66.315  1.00  0.00           C
ATOM    877  CG  GLN A  49      49.825  55.250  66.495  1.00  0.00           C
ATOM    880  CD  GLN A  49      49.675  54.260  65.365  1.00  0.00           C
ATOM    881  OE1 GLN A  49      48.665  54.280  64.665  1.00  0.00           O
ATOM    882  NE2 GLN A  49      50.675  53.360  65.235  1.00  0.00           N
ATOM    885  C   GLN A  49      52.515  57.160  68.075  1.00  0.00           C
ATOM    886  O   GLN A  49      53.335  58.020  67.795  1.00  0.00           O
ATOM    887  N   ILE A  50      52.785  56.140  68.905  1.00  0.00           N
ATOM    889  CA  ILE A  50      54.085  55.900  69.485  1.00  0.00           C
ATOM    891  CB  ILE A  50      54.045  56.020  71.005  1.00  0.00           C
ATOM    893  CG2 ILE A  50      55.445  55.750  71.585  1.00  0.00           C
ATOM    897  CG1 ILE A  50      53.495  57.400  71.455  1.00  0.00           C
ATOM    900  CD  ILE A  50      53.015  57.400  72.915  1.00  0.00           C
ATOM    904  C   ILE A  50      54.485  54.490  69.075  1.00  0.00           C
ATOM    905  O   ILE A  50      53.715  53.540  69.265  1.00  0.00           O
ATOM    906  N   VAL A  51      55.685  54.330  68.505  1.00  0.00           N
ATOM    908  CA  VAL A  51      56.295  53.070  68.145  1.00  0.00           C
ATOM    910  CB  VAL A  51      56.415  52.900  66.625  1.00  0.00           C
ATOM    912  CG1 VAL A  51      55.025  52.930  65.955  1.00  0.00           C
ATOM    916  CG2 VAL A  51      57.325  53.950  65.985  1.00  0.00           C
ATOM    920  C   VAL A  51      57.665  53.040  68.815  1.00  0.00           C
ATOM    921  O   VAL A  51      58.115  54.050  69.355  1.00  0.00           O
ATOM    922  N   THR A  52      58.375  51.880  68.865  1.00  0.00           N
ATOM    924  CA  THR A  52      59.635  51.770  69.635  1.00  0.00           C
ATOM    926  CB  THR A  52      59.535  50.920  70.895  1.00  0.00           C
ATOM    928  OG1 THR A  52      58.935  49.660  70.635  1.00  0.00           O
ATOM    930  CG2 THR A  52      58.645  51.670  71.895  1.00  0.00           C
ATOM    934  C   THR A  52      60.865  51.260  68.875  1.00  0.00           C
ATOM    935  O   THR A  52      60.785  50.410  67.995  1.00  0.00           O
ATOM    936  N   LEU A  53      62.065  51.780  69.205  1.00  0.00           N
ATOM    938  CA  LEU A  53      63.345  51.220  68.765  1.00  0.00           C
ATOM    940  CB  LEU A  53      64.305  52.260  68.095  1.00  0.00           C
ATOM    943  CG  LEU A  53      63.755  53.230  67.015  1.00  0.00           C
ATOM    945  CD1 LEU A  53      63.585  52.580  65.645  1.00  0.00           C
ATOM    949  CD2 LEU A  53      62.555  54.090  67.425  1.00  0.00           C
ATOM    953  C   LEU A  53      63.965  50.570  70.005  1.00  0.00           C
ATOM    954  O   LEU A  53      63.265  49.860  70.725  1.00  0.00           O
ATOM    955  N   THR A  54      65.275  50.760  70.335  1.00  0.00           N
ATOM    957  CA  THR A  54      65.875  50.130  71.515  1.00  0.00           C
ATOM    959  CB  THR A  54      66.345  48.690  71.285  1.00  0.00           C
ATOM    961  OG1 THR A  54      66.915  48.090  72.445  1.00  0.00           O
ATOM    963  CG2 THR A  54      67.415  48.640  70.205  1.00  0.00           C
ATOM    967  C   THR A  54      67.045  50.940  72.055  1.00  0.00           C
ATOM    968  O   THR A  54      67.725  51.630  71.305  1.00  0.00           O
ATOM    969  N   ALA A  55      67.285  50.890  73.385  1.00  0.00           N
ATOM    971  CA  ALA A  55      68.385  51.580  74.045  1.00  0.00           C
ATOM    973  CB  ALA A  55      67.835  52.680  74.985  1.00  0.00           C
ATOM    977  C   ALA A  55      69.265  50.620  74.865  1.00  0.00           C
ATOM    978  O   ALA A  55      68.805  49.570  75.315  1.00  0.00           O
ATOM    979  N   SER A  56      70.565  50.950  75.055  1.00  0.00           N
ATOM    981  CA  SER A  56      71.535  50.190  75.845  1.00  0.00           C
ATOM    983  CB  SER A  56      72.965  50.760  75.645  1.00  0.00           C
ATOM    986  OG  SER A  56      73.985  49.990  76.275  1.00  0.00           O
ATOM    988  C   SER A  56      71.225  50.180  77.335  1.00  0.00           C
ATOM    989  O   SER A  56      71.085  49.150  77.995  1.00  0.00           O
ATOM    990  N   ARG A  57      70.985  51.380  77.895  1.00  0.00           N
ATOM    992  CA  ARG A  57      70.475  51.550  79.235  1.00  0.00           C
ATOM    994  CB  ARG A  57      71.365  52.490  80.105  1.00  0.00           C
ATOM    997  CG  ARG A  57      72.885  52.260  80.015  1.00  0.00           C
ATOM   1000  CD  ARG A  57      73.415  50.890  80.465  1.00  0.00           C
ATOM   1003  NE  ARG A  57      72.995  50.710  81.905  1.00  0.00           N
ATOM   1005  CZ  ARG A  57      71.945  49.980  82.295  1.00  0.00           C
ATOM   1006  NH1 ARG A  57      71.315  49.160  81.475  1.00  0.00           N
ATOM   1009  NH2 ARG A  57      71.465  50.080  83.525  1.00  0.00           N
ATOM   1012  C   ARG A  57      69.135  52.220  79.045  1.00  0.00           C
ATOM   1013  O   ARG A  57      68.935  52.940  78.065  1.00  0.00           O
ATOM   1014  N   ASP A  58      68.215  52.060  80.015  1.00  0.00           N
ATOM   1016  CA  ASP A  58      67.045  52.910  80.125  1.00  0.00           C
ATOM   1018  CB  ASP A  58      66.085  52.420  81.265  1.00  0.00           C
ATOM   1021  CG  ASP A  58      64.905  53.310  81.665  1.00  0.00           C
ATOM   1022  OD1 ASP A  58      64.735  54.430  81.135  1.00  0.00           O
ATOM   1023  OD2 ASP A  58      64.165  52.860  82.585  1.00  0.00           O
ATOM   1024  C   ASP A  58      67.505  54.360  80.215  1.00  0.00           C
ATOM   1025  O   ASP A  58      68.545  54.690  80.795  1.00  0.00           O
ATOM   1026  N   LEU A  59      66.775  55.250  79.535  1.00  0.00           N
ATOM   1028  CA  LEU A  59      67.205  56.570  79.185  1.00  0.00           C
ATOM   1030  CB  LEU A  59      66.255  57.160  78.115  1.00  0.00           C
ATOM   1033  CG  LEU A  59      66.205  56.510  76.715  1.00  0.00           C
ATOM   1035  CD1 LEU A  59      65.695  55.070  76.705  1.00  0.00           C
ATOM   1039  CD2 LEU A  59      65.295  57.320  75.775  1.00  0.00           C
ATOM   1043  C   LEU A  59      67.245  57.460  80.425  1.00  0.00           C
ATOM   1044  O   LEU A  59      67.895  58.500  80.455  1.00  0.00           O
ATOM   1045  N   ARG A  60      66.605  57.020  81.525  1.00  0.00           N
ATOM   1047  CA  ARG A  60      66.875  57.500  82.865  1.00  0.00           C
ATOM   1049  CB  ARG A  60      65.945  56.790  83.855  1.00  0.00           C
ATOM   1052  CG  ARG A  60      64.485  57.000  83.465  1.00  0.00           C
ATOM   1055  CD  ARG A  60      63.535  56.400  84.485  1.00  0.00           C
ATOM   1058  NE  ARG A  60      63.735  54.930  84.475  1.00  0.00           N
ATOM   1060  CZ  ARG A  60      64.175  54.190  85.475  1.00  0.00           C
ATOM   1061  NH1 ARG A  60      64.835  54.690  86.505  1.00  0.00           N
ATOM   1064  NH2 ARG A  60      63.925  52.910  85.355  1.00  0.00           N
ATOM   1067  C   ARG A  60      68.275  57.240  83.375  1.00  0.00           C
ATOM   1068  O   ARG A  60      68.945  58.130  83.865  1.00  0.00           O
ATOM   1069  N   PHE A  61      68.785  56.010  83.225  1.00  0.00           N
ATOM   1071  CA  PHE A  61      70.155  55.690  83.605  1.00  0.00           C
ATOM   1073  CB  PHE A  61      70.505  54.180  83.585  1.00  0.00           C
ATOM   1076  CG  PHE A  61      69.595  53.460  84.535  1.00  0.00           C
ATOM   1077  CD1 PHE A  61      68.345  53.030  84.085  1.00  0.00           C
ATOM   1079  CE1 PHE A  61      67.445  52.410  84.955  1.00  0.00           C
ATOM   1081  CZ  PHE A  61      67.795  52.230  86.295  1.00  0.00           C
ATOM   1083  CD2 PHE A  61      69.955  53.240  85.875  1.00  0.00           C
ATOM   1085  CE2 PHE A  61      69.045  52.650  86.755  1.00  0.00           C
ATOM   1087  C   PHE A  61      71.135  56.430  82.745  1.00  0.00           C
ATOM   1088  O   PHE A  61      72.145  56.920  83.245  1.00  0.00           O
ATOM   1089  N   LEU A  62      70.835  56.620  81.445  1.00  0.00           N
ATOM   1091  CA  LEU A  62      71.555  57.570  80.615  1.00  0.00           C
ATOM   1093  CB  LEU A  62      71.055  57.590  79.145  1.00  0.00           C
ATOM   1096  CG  LEU A  62      71.055  56.220  78.435  1.00  0.00           C
ATOM   1098  CD1 LEU A  62      70.535  56.390  77.005  1.00  0.00           C
ATOM   1102  CD2 LEU A  62      72.445  55.580  78.405  1.00  0.00           C
ATOM   1106  C   LEU A  62      71.485  59.000  81.175  1.00  0.00           C
ATOM   1107  O   LEU A  62      72.485  59.670  81.355  1.00  0.00           O
ATOM   1108  N   LEU A  63      70.295  59.480  81.545  1.00  0.00           N
ATOM   1110  CA  LEU A  63      70.135  60.770  82.155  1.00  0.00           C
ATOM   1112  CB  LEU A  63      68.625  61.020  82.335  1.00  0.00           C
ATOM   1115  CG  LEU A  63      68.215  62.440  82.735  1.00  0.00           C
ATOM   1117  CD1 LEU A  63      68.615  63.440  81.645  1.00  0.00           C
ATOM   1121  CD2 LEU A  63      66.705  62.490  82.935  1.00  0.00           C
ATOM   1125  C   LEU A  63      70.845  60.970  83.485  1.00  0.00           C
ATOM   1126  O   LEU A  63      71.515  61.990  83.675  1.00  0.00           O
ATOM   1127  N   GLN A  64      70.745  60.010  84.435  1.00  0.00           N
ATOM   1129  CA  GLN A  64      71.405  59.990  85.725  1.00  0.00           C
ATOM   1131  CB  GLN A  64      70.915  58.800  86.625  1.00  0.00           C
ATOM   1134  CG  GLN A  64      71.725  57.480  86.615  1.00  0.00           C
ATOM   1137  CD  GLN A  64      71.055  56.360  87.425  1.00  0.00           C
ATOM   1138  OE1 GLN A  64      69.845  56.200  87.495  1.00  0.00           O
ATOM   1139  NE2 GLN A  64      71.895  55.490  88.035  1.00  0.00           N
ATOM   1142  C   GLN A  64      72.895  59.920  85.565  1.00  0.00           C
ATOM   1143  O   GLN A  64      73.615  60.700  86.175  1.00  0.00           O
ATOM   1144  N   GLU A  65      73.425  59.030  84.675  1.00  0.00           N
ATOM   1146  CA  GLU A  65      74.855  58.920  84.515  1.00  0.00           C
ATOM   1148  CB  GLU A  65      75.315  57.640  83.755  1.00  0.00           C
ATOM   1151  CG  GLU A  65      75.055  57.590  82.235  1.00  0.00           C
ATOM   1154  CD  GLU A  65      75.625  56.330  81.585  1.00  0.00           C
ATOM   1155  OE1 GLU A  65      76.685  56.500  80.925  1.00  0.00           O
ATOM   1156  OE2 GLU A  65      75.045  55.220  81.735  1.00  0.00           O
ATOM   1157  C   GLU A  65      75.375  60.190  83.895  1.00  0.00           C
ATOM   1158  O   GLU A  65      76.395  60.730  84.305  1.00  0.00           O
ATOM   1159  N   VAL A  66      74.645  60.740  82.895  1.00  0.00           N
ATOM   1161  CA  VAL A  66      75.025  61.980  82.245  1.00  0.00           C
ATOM   1163  CB  VAL A  66      74.365  62.200  80.905  1.00  0.00           C
ATOM   1165  CG1 VAL A  66      74.955  63.480  80.285  1.00  0.00           C
ATOM   1169  CG2 VAL A  66      74.725  61.020  79.975  1.00  0.00           C
ATOM   1173  C   VAL A  66      74.945  63.210  83.135  1.00  0.00           C
ATOM   1174  O   VAL A  66      75.845  64.050  83.145  1.00  0.00           O
ATOM   1175  N   LEU A  67      73.895  63.350  83.945  1.00  0.00           N
ATOM   1177  CA  LEU A  67      73.855  64.410  84.935  1.00  0.00           C
ATOM   1179  CB  LEU A  67      72.465  64.480  85.595  1.00  0.00           C
ATOM   1182  CG  LEU A  67      72.295  65.720  86.485  1.00  0.00           C
ATOM   1184  CD1 LEU A  67      72.115  67.000  85.645  1.00  0.00           C
ATOM   1188  CD2 LEU A  67      71.125  65.510  87.445  1.00  0.00           C
ATOM   1192  C   LEU A  67      74.925  64.290  86.015  1.00  0.00           C
ATOM   1193  O   LEU A  67      75.675  65.230  86.255  1.00  0.00           O
ATOM   1194  N   GLU A  68      75.085  63.110  86.655  1.00  0.00           N
ATOM   1196  CA  GLU A  68      76.105  62.860  87.655  1.00  0.00           C
ATOM   1198  CB  GLU A  68      75.865  61.480  88.315  1.00  0.00           C
ATOM   1201  CG  GLU A  68      74.565  61.380  89.175  1.00  0.00           C
ATOM   1204  CD  GLU A  68      74.375  59.970  89.735  1.00  0.00           C
ATOM   1205  OE1 GLU A  68      75.275  59.520  90.495  1.00  0.00           O
ATOM   1206  OE2 GLU A  68      73.375  59.290  89.385  1.00  0.00           O
ATOM   1207  C   GLU A  68      77.535  63.000  87.125  1.00  0.00           C
ATOM   1208  O   GLU A  68      78.365  63.670  87.745  1.00  0.00           O
ATOM   1209  N   LYS A  69      77.855  62.440  85.925  1.00  0.00           N
ATOM   1211  CA  LYS A  69      79.135  62.610  85.245  1.00  0.00           C
ATOM   1213  CB  LYS A  69      79.325  61.710  83.965  1.00  0.00           C
ATOM   1216  CG  LYS A  69      78.645  62.240  82.675  1.00  0.00           C
ATOM   1219  CD  LYS A  69      78.625  61.340  81.405  1.00  0.00           C
ATOM   1222  CE  LYS A  69      78.035  59.920  81.525  1.00  0.00           C
ATOM   1225  NZ  LYS A  69      77.885  59.220  80.225  1.00  0.00           N
ATOM   1229  C   LYS A  69      79.375  64.080  84.885  1.00  0.00           C
ATOM   1230  O   LYS A  69      80.495  64.590  84.915  1.00  0.00           O
ATOM   1231  N   GLN A  70      78.325  64.830  84.505  1.00  0.00           N
ATOM   1233  CA  GLN A  70      78.465  66.260  84.285  1.00  0.00           C
ATOM   1235  CB  GLN A  70      77.155  66.860  83.735  1.00  0.00           C
ATOM   1238  CG  GLN A  70      77.265  68.340  83.335  1.00  0.00           C
ATOM   1241  CD  GLN A  70      77.325  69.370  84.465  1.00  0.00           C
ATOM   1242  OE1 GLN A  70      76.595  69.320  85.445  1.00  0.00           O
ATOM   1243  NE2 GLN A  70      78.225  70.370  84.305  1.00  0.00           N
ATOM   1246  C   GLN A  70      78.845  67.040  85.525  1.00  0.00           C
ATOM   1247  O   GLN A  70      79.735  67.890  85.495  1.00  0.00           O
ATOM   1248  N   MET A  71      78.165  66.770  86.645  1.00  0.00           N
ATOM   1250  CA  MET A  71      78.385  67.450  87.895  1.00  0.00           C
ATOM   1252  CB  MET A  71      77.315  67.070  88.925  1.00  0.00           C
ATOM   1255  CG  MET A  71      75.915  67.620  88.595  1.00  0.00           C
ATOM   1258  SD  MET A  71      75.815  69.440  88.595  1.00  0.00           S
ATOM   1259  CE  MET A  71      75.755  69.630  90.385  1.00  0.00           C
ATOM   1263  C   MET A  71      79.755  67.230  88.465  1.00  0.00           C
ATOM   1264  O   MET A  71      80.415  68.150  88.935  1.00  0.00           O
ATOM   1265  N   THR A  72      80.255  65.980  88.315  1.00  0.00           N
ATOM   1267  CA  THR A  72      81.635  65.610  88.635  1.00  0.00           C
ATOM   1269  CB  THR A  72      81.835  64.080  88.505  1.00  0.00           C
ATOM   1271  OG1 THR A  72      82.545  63.550  89.615  1.00  0.00           O
ATOM   1273  CG2 THR A  72      82.525  63.570  87.235  1.00  0.00           C
ATOM   1277  C   THR A  72      82.605  66.450  87.795  1.00  0.00           C
ATOM   1278  O   THR A  72      83.535  67.070  88.315  1.00  0.00           O
ATOM   1279  N   ALA A  73      82.285  66.610  86.495  1.00  0.00           N
ATOM   1281  CA  ALA A  73      83.105  67.350  85.545  1.00  0.00           C
ATOM   1283  CB  ALA A  73      82.565  67.120  84.115  1.00  0.00           C
ATOM   1287  C   ALA A  73      83.125  68.850  85.785  1.00  0.00           C
ATOM   1288  O   ALA A  73      84.005  69.570  85.305  1.00  0.00           O
ATOM   1289  N   ARG A  74      82.135  69.370  86.515  1.00  0.00           N
ATOM   1291  CA  ARG A  74      81.995  70.790  86.785  1.00  0.00           C
ATOM   1293  CB  ARG A  74      80.495  71.160  86.825  1.00  0.00           C
ATOM   1296  CG  ARG A  74      80.205  72.620  87.225  1.00  0.00           C
ATOM   1299  CD  ARG A  74      78.735  73.070  87.245  1.00  0.00           C
ATOM   1302  NE  ARG A  74      78.025  72.510  88.445  1.00  0.00           N
ATOM   1304  CZ  ARG A  74      77.755  73.210  89.545  1.00  0.00           C
ATOM   1305  NH1 ARG A  74      78.225  74.430  89.775  1.00  0.00           N
ATOM   1308  NH2 ARG A  74      76.975  72.680  90.465  1.00  0.00           N
ATOM   1311  C   ARG A  74      82.705  71.260  88.035  1.00  0.00           C
ATOM   1312  O   ARG A  74      83.385  72.280  88.015  1.00  0.00           O
ATOM   1313  N   GLY A  75      82.585  70.520  89.145  1.00  0.00           N
ATOM   1315  CA  GLY A  75      83.275  70.830  90.385  1.00  0.00           C
ATOM   1318  C   GLY A  75      82.455  70.630  91.635  1.00  0.00           C
ATOM   1319  O   GLY A  75      81.345  71.130  91.825  1.00  0.00           O
ATOM   1320  N   TYR A  76      83.125  69.930  92.545  1.00  0.00           N
ATOM   1322  CA  TYR A  76      82.745  69.460  93.855  1.00  0.00           C
ATOM   1324  CB  TYR A  76      82.895  70.560  94.955  1.00  0.00           C
ATOM   1327  CG  TYR A  76      84.285  71.180  94.825  1.00  0.00           C
ATOM   1328  CD1 TYR A  76      85.445  70.380  94.675  1.00  0.00           C
ATOM   1330  CE1 TYR A  76      86.655  70.940  94.245  1.00  0.00           C
ATOM   1332  CZ  TYR A  76      86.745  72.310  94.005  1.00  0.00           C
ATOM   1333  OH  TYR A  76      87.935  72.810  93.455  1.00  0.00           O
ATOM   1335  CD2 TYR A  76      84.425  72.570  94.675  1.00  0.00           C
ATOM   1337  CE2 TYR A  76      85.645  73.140  94.265  1.00  0.00           C
ATOM   1339  C   TYR A  76      81.615  68.420  93.875  1.00  0.00           C
ATOM   1340  O   TYR A  76      81.685  67.540  93.025  1.00  0.00           O
ATOM   1341  N   MET A  77      80.715  68.350  94.885  1.00  0.00           N
ATOM   1343  CA  MET A  77      80.285  67.060  95.455  1.00  0.00           C
ATOM   1345  CB  MET A  77      79.615  67.290  96.845  1.00  0.00           C
ATOM   1348  CG  MET A  77      79.635  66.070  97.815  1.00  0.00           C
ATOM   1351  SD  MET A  77      78.205  64.930  97.745  1.00  0.00           S
ATOM   1352  CE  MET A  77      78.915  63.530  98.675  1.00  0.00           C
ATOM   1356  C   MET A  77      79.475  66.110  94.535  1.00  0.00           C
ATOM   1357  O   MET A  77      80.025  65.410  93.695  1.00  0.00           O
ATOM   1358  N   VAL A  78      78.135  66.000  94.735  1.00  0.00           N
ATOM   1360  CA  VAL A  78      77.205  65.190  93.965  1.00  0.00           C
ATOM   1362  CB  VAL A  78      77.185  65.530  92.485  1.00  0.00           C
ATOM   1364  CG1 VAL A  78      76.005  64.840  91.775  1.00  0.00           C
ATOM   1368  CG2 VAL A  78      77.075  67.060  92.415  1.00  0.00           C
ATOM   1372  C   VAL A  78      77.235  63.690  94.195  1.00  0.00           C
ATOM   1373  O   VAL A  78      78.265  63.040  94.075  1.00  0.00           O
ATOM   1374  N   GLY A  79      76.115  63.010  94.525  1.00  0.00           N
ATOM   1376  CA  GLY A  79      76.135  61.550  94.505  1.00  0.00           C
ATOM   1379  C   GLY A  79      74.755  61.000  94.635  1.00  0.00           C
ATOM   1380  O   GLY A  79      73.835  61.800  94.745  1.00  0.00           O
ATOM   1381  N   PRO A  80      74.535  59.680  94.735  1.00  0.00           N
ATOM   1382  CD  PRO A  80      75.415  58.710  94.085  1.00  0.00           C
ATOM   1385  CA  PRO A  80      73.205  59.130  94.995  1.00  0.00           C
ATOM   1387  CB  PRO A  80      73.295  57.640  94.595  1.00  0.00           C
ATOM   1390  CG  PRO A  80      74.775  57.350  94.305  1.00  0.00           C
ATOM   1393  C   PRO A  80      72.715  59.250  96.435  1.00  0.00           C
ATOM   1394  O   PRO A  80      71.795  58.530  96.815  1.00  0.00           O
ATOM   1395  N   ASN A  81      73.265  60.160  97.275  1.00  0.00           N
ATOM   1397  CA  ASN A  81      72.595  60.550  98.495  1.00  0.00           C
ATOM   1399  CB  ASN A  81      72.745  59.540  99.685  1.00  0.00           C
ATOM   1402  CG  ASN A  81      71.495  59.600 100.585  1.00  0.00           C
ATOM   1403  OD1 ASN A  81      70.935  60.660 100.855  1.00  0.00           O
ATOM   1404  ND2 ASN A  81      70.995  58.420 101.035  1.00  0.00           N
ATOM   1407  C   ASN A  81      73.075  61.970  98.785  1.00  0.00           C
ATOM   1408  O   ASN A  81      73.955  62.470  98.095  1.00  0.00           O
ATOM   1409  N   GLY A  82      72.475  62.650  99.795  1.00  0.00           N
ATOM   1411  CA  GLY A  82      72.975  63.900 100.375  1.00  0.00           C
ATOM   1414  C   GLY A  82      72.025  65.080 100.555  1.00  0.00           C
ATOM   1415  O   GLY A  82      70.855  65.030 100.175  1.00  0.00           O
ATOM   1416  N   PRO A  83      72.565  66.150 101.175  1.00  0.00           N
ATOM   1417  CD  PRO A  83      73.875  66.090 101.855  1.00  0.00           C
ATOM   1420  CA  PRO A  83      71.895  67.370 101.605  1.00  0.00           C
ATOM   1422  CB  PRO A  83      73.065  68.330 101.825  1.00  0.00           C
ATOM   1425  CG  PRO A  83      74.085  67.450 102.535  1.00  0.00           C
ATOM   1428  C   PRO A  83      70.795  68.030 100.795  1.00  0.00           C
ATOM   1429  O   PRO A  83      69.825  68.480 101.405  1.00  0.00           O
ATOM   1430  N   VAL A  84      70.935  68.220  99.485  1.00  0.00           N
ATOM   1432  CA  VAL A  84      69.885  68.820  98.685  1.00  0.00           C
ATOM   1434  CB  VAL A  84      70.105  70.270  98.255  1.00  0.00           C
ATOM   1436  CG1 VAL A  84      70.105  71.220  99.465  1.00  0.00           C
ATOM   1440  CG2 VAL A  84      71.415  70.420  97.475  1.00  0.00           C
ATOM   1444  C   VAL A  84      69.745  67.940  97.475  1.00  0.00           C
ATOM   1445  O   VAL A  84      70.735  67.440  96.935  1.00  0.00           O
ATOM   1446  N   ASN A  85      68.515  67.680  97.045  1.00  0.00           N
ATOM   1448  CA  ASN A  85      68.225  66.640  96.085  1.00  0.00           C
ATOM   1450  CB  ASN A  85      67.225  65.600  96.695  1.00  0.00           C
ATOM   1453  CG  ASN A  85      66.995  64.360  95.835  1.00  0.00           C
ATOM   1454  OD1 ASN A  85      65.905  64.040  95.365  1.00  0.00           O
ATOM   1455  ND2 ASN A  85      68.055  63.540  95.665  1.00  0.00           N
ATOM   1458  C   ASN A  85      67.685  67.270  94.835  1.00  0.00           C
ATOM   1459  O   ASN A  85      66.815  68.130  94.865  1.00  0.00           O
ATOM   1460  N   LEU A  86      68.175  66.800  93.685  1.00  0.00           N
ATOM   1462  CA  LEU A  86      67.505  67.040  92.435  1.00  0.00           C
ATOM   1464  CB  LEU A  86      68.525  67.380  91.325  1.00  0.00           C
ATOM   1467  CG  LEU A  86      67.895  67.810  89.985  1.00  0.00           C
ATOM   1469  CD1 LEU A  86      67.375  69.250  90.055  1.00  0.00           C
ATOM   1473  CD2 LEU A  86      68.945  67.710  88.885  1.00  0.00           C
ATOM   1477  C   LEU A  86      66.725  65.780  92.085  1.00  0.00           C
ATOM   1478  O   LEU A  86      67.275  64.700  91.915  1.00  0.00           O
ATOM   1479  N   GLN A  87      65.395  65.930  91.965  1.00  0.00           N
ATOM   1481  CA  GLN A  87      64.565  64.910  91.365  1.00  0.00           C
ATOM   1483  CB  GLN A  87      63.245  64.610  92.135  1.00  0.00           C
ATOM   1486  CG  GLN A  87      63.555  63.950  93.495  1.00  0.00           C
ATOM   1489  CD  GLN A  87      62.365  63.300  94.185  1.00  0.00           C
ATOM   1490  OE1 GLN A  87      61.265  63.140  93.655  1.00  0.00           O
ATOM   1491  NE2 GLN A  87      62.645  62.780  95.395  1.00  0.00           N
ATOM   1494  C   GLN A  87      64.225  65.310  89.965  1.00  0.00           C
ATOM   1495  O   GLN A  87      64.035  66.490  89.675  1.00  0.00           O
ATOM   1496  N   ILE A  88      64.145  64.330  89.065  1.00  0.00           N
ATOM   1498  CA  ILE A  88      63.745  64.570  87.695  1.00  0.00           C
ATOM   1500  CB  ILE A  88      64.905  64.370  86.725  1.00  0.00           C
ATOM   1502  CG2 ILE A  88      64.445  64.650  85.275  1.00  0.00           C
ATOM   1506  CG1 ILE A  88      66.165  65.190  87.115  1.00  0.00           C
ATOM   1509  CD  ILE A  88      67.375  64.980  86.195  1.00  0.00           C
ATOM   1513  C   ILE A  88      62.615  63.600  87.385  1.00  0.00           C
ATOM   1514  O   ILE A  88      62.685  62.410  87.685  1.00  0.00           O
ATOM   1515  N   ILE A  89      61.555  64.090  86.725  1.00  0.00           N
ATOM   1517  CA  ILE A  89      60.675  63.210  85.995  1.00  0.00           C
ATOM   1519  CB  ILE A  89      59.195  63.470  86.215  1.00  0.00           C
ATOM   1521  CG2 ILE A  89      58.875  63.090  87.665  1.00  0.00           C
ATOM   1525  CG1 ILE A  89      58.765  64.920  85.915  1.00  0.00           C
ATOM   1528  CD  ILE A  89      57.355  65.030  85.355  1.00  0.00           C
ATOM   1532  C   ILE A  89      60.995  63.340  84.525  1.00  0.00           C
ATOM   1533  O   ILE A  89      61.235  64.430  84.005  1.00  0.00           O
ATOM   1534  N   VAL A  90      61.015  62.230  83.795  1.00  0.00           N
ATOM   1536  CA  VAL A  90      61.205  62.320  82.375  1.00  0.00           C
ATOM   1538  CB  VAL A  90      62.035  61.190  81.865  1.00  0.00           C
ATOM   1540  CG1 VAL A  90      62.015  61.150  80.325  1.00  0.00           C
ATOM   1544  CG2 VAL A  90      63.475  61.340  82.385  1.00  0.00           C
ATOM   1548  C   VAL A  90      59.845  62.280  81.745  1.00  0.00           C
ATOM   1549  O   VAL A  90      59.105  61.310  81.895  1.00  0.00           O
ATOM   1550  N   SER A  91      59.455  63.360  81.045  1.00  0.00           N
ATOM   1552  CA  SER A  91      58.085  63.470  80.575  1.00  0.00           C
ATOM   1554  CB  SER A  91      57.565  64.940  80.525  1.00  0.00           C
ATOM   1557  OG  SER A  91      57.465  65.520  81.815  1.00  0.00           O
ATOM   1559  C   SER A  91      57.905  62.980  79.175  1.00  0.00           C
ATOM   1560  O   SER A  91      56.765  62.780  78.765  1.00  0.00           O
ATOM   1561  N   GLN A  92      59.025  62.860  78.405  1.00  0.00           N
ATOM   1563  CA  GLN A  92      58.945  62.580  76.985  1.00  0.00           C
ATOM   1565  CB  GLN A  92      58.755  63.840  76.115  1.00  0.00           C
ATOM   1568  CG  GLN A  92      57.315  64.380  76.295  1.00  0.00           C
ATOM   1571  CD  GLN A  92      56.835  65.240  75.145  1.00  0.00           C
ATOM   1572  OE1 GLN A  92      57.485  65.310  74.095  1.00  0.00           O
ATOM   1573  NE2 GLN A  92      55.675  65.910  75.325  1.00  0.00           N
ATOM   1576  C   GLN A  92      59.985  61.610  76.475  1.00  0.00           C
ATOM   1577  O   GLN A  92      59.835  60.420  76.695  1.00  0.00           O
ATOM   1578  N   LEU A  93      61.045  62.060  75.755  1.00  0.00           N
ATOM   1580  CA  LEU A  93      61.985  61.160  75.085  1.00  0.00           C
ATOM   1582  CB  LEU A  93      62.685  60.140  76.015  1.00  0.00           C
ATOM   1585  CG  LEU A  93      63.475  60.800  77.155  1.00  0.00           C
ATOM   1587  CD1 LEU A  93      64.055  59.710  78.055  1.00  0.00           C
ATOM   1591  CD2 LEU A  93      64.605  61.680  76.625  1.00  0.00           C
ATOM   1595  C   LEU A  93      61.415  60.470  73.845  1.00  0.00           C
ATOM   1596  O   LEU A  93      60.995  59.320  73.855  1.00  0.00           O
ATOM   1597  N   TYR A  94      61.385  61.190  72.715  1.00  0.00           N
ATOM   1599  CA  TYR A  94      60.835  60.650  71.485  1.00  0.00           C
ATOM   1601  CB  TYR A  94      59.375  61.100  71.195  1.00  0.00           C
ATOM   1604  CG  TYR A  94      58.395  60.620  72.235  1.00  0.00           C
ATOM   1605  CD1 TYR A  94      58.025  61.440  73.305  1.00  0.00           C
ATOM   1607  CE1 TYR A  94      57.105  61.000  74.265  1.00  0.00           C
ATOM   1609  CZ  TYR A  94      56.525  59.740  74.165  1.00  0.00           C
ATOM   1610  OH  TYR A  94      55.545  59.360  75.095  1.00  0.00           O
ATOM   1612  CD2 TYR A  94      57.775  59.360  72.115  1.00  0.00           C
ATOM   1614  CE2 TYR A  94      56.865  58.910  73.085  1.00  0.00           C
ATOM   1616  C   TYR A  94      61.655  61.130  70.315  1.00  0.00           C
ATOM   1617  O   TYR A  94      62.175  62.250  70.305  1.00  0.00           O
ATOM   1618  N   ALA A  95      61.715  60.290  69.265  1.00  0.00           N
ATOM   1620  CA  ALA A  95      62.035  60.700  67.925  1.00  0.00           C
ATOM   1622  CB  ALA A  95      62.715  59.560  67.145  1.00  0.00           C
ATOM   1626  C   ALA A  95      60.765  61.110  67.235  1.00  0.00           C
ATOM   1627  O   ALA A  95      59.995  60.300  66.725  1.00  0.00           O
ATOM   1628  N   ASP A  96      60.485  62.420  67.295  1.00  0.00           N
ATOM   1630  CA  ASP A  96      59.235  62.920  66.825  1.00  0.00           C
ATOM   1632  CB  ASP A  96      58.815  64.150  67.675  1.00  0.00           C
ATOM   1635  CG  ASP A  96      57.305  64.320  67.645  1.00  0.00           C
ATOM   1636  OD1 ASP A  96      56.715  64.090  66.565  1.00  0.00           O
ATOM   1637  OD2 ASP A  96      56.745  64.770  68.675  1.00  0.00           O
ATOM   1638  C   ASP A  96      59.425  63.200  65.355  1.00  0.00           C
ATOM   1639  O   ASP A  96      60.385  63.860  64.955  1.00  0.00           O
ATOM   1640  N   VAL A  97      58.525  62.680  64.505  1.00  0.00           N
ATOM   1642  CA  VAL A  97      58.525  63.050  63.105  1.00  0.00           C
ATOM   1644  CB  VAL A  97      57.705  62.070  62.265  1.00  0.00           C
ATOM   1646  CG1 VAL A  97      57.745  62.420  60.775  1.00  0.00           C
ATOM   1650  CG2 VAL A  97      58.315  60.670  62.425  1.00  0.00           C
ATOM   1654  C   VAL A  97      57.985  64.450  62.965  1.00  0.00           C
ATOM   1655  O   VAL A  97      58.285  65.140  62.015  1.00  0.00           O
ATOM   1656  N   SER A  98      57.235  64.950  63.965  1.00  0.00           N
ATOM   1658  CA  SER A  98      56.675  66.280  63.945  1.00  0.00           C
ATOM   1660  CB  SER A  98      57.705  67.450  63.955  1.00  0.00           C
ATOM   1663  OG  SER A  98      58.525  67.520  65.125  1.00  0.00           O
ATOM   1665  C   SER A  98      55.755  66.440  62.755  1.00  0.00           C
ATOM   1666  O   SER A  98      56.005  67.240  61.845  1.00  0.00           O
ATOM   1667  N   GLN A  99      54.665  65.640  62.765  1.00  0.00           N
ATOM   1669  CA  GLN A  99      53.685  65.500  61.695  1.00  0.00           C
ATOM   1671  CB  GLN A  99      53.185  66.840  61.115  1.00  0.00           C
ATOM   1674  CG  GLN A  99      53.105  68.030  62.105  1.00  0.00           C
ATOM   1677  CD  GLN A  99      51.765  68.730  62.095  1.00  0.00           C
ATOM   1678  OE1 GLN A  99      51.645  69.860  61.615  1.00  0.00           O
ATOM   1679  NE2 GLN A  99      50.735  68.090  62.675  1.00  0.00           N
ATOM   1682  C   GLN A  99      54.275  64.560  60.635  1.00  0.00           C
ATOM   1683  O   GLN A  99      54.635  63.440  60.965  1.00  0.00           O
ATOM   1684  N   GLY A 100      54.355  64.990  59.355  1.00  0.00           N
ATOM   1686  CA  GLY A 100      55.135  64.310  58.315  1.00  0.00           C
ATOM   1689  C   GLY A 100      56.345  65.090  57.905  1.00  0.00           C
ATOM   1690  O   GLY A 100      56.645  65.210  56.715  1.00  0.00           O
ATOM   1691  N   ASN A 101      57.105  65.660  58.875  1.00  0.00           N
ATOM   1693  CA  ASN A 101      58.395  66.270  58.605  1.00  0.00           C
ATOM   1695  CB  ASN A 101      59.025  66.980  59.835  1.00  0.00           C
ATOM   1698  CG  ASN A 101      60.055  68.020  59.415  1.00  0.00           C
ATOM   1699  OD1 ASN A 101      60.255  68.260  58.235  1.00  0.00           O
ATOM   1700  ND2 ASN A 101      60.725  68.650  60.395  1.00  0.00           N
ATOM   1703  C   ASN A 101      59.395  65.250  58.055  1.00  0.00           C
ATOM   1704  O   ASN A 101      59.405  64.080  58.425  1.00  0.00           O
ATOM   1705  N   VAL A 102      60.275  65.680  57.125  1.00  0.00           N
ATOM   1707  CA  VAL A 102      61.215  64.800  56.435  1.00  0.00           C
ATOM   1709  CB  VAL A 102      62.055  65.560  55.435  1.00  0.00           C
ATOM   1711  CG1 VAL A 102      63.005  64.640  54.635  1.00  0.00           C
ATOM   1715  CG2 VAL A 102      61.105  66.260  54.465  1.00  0.00           C
ATOM   1719  C   VAL A 102      62.175  64.170  57.405  1.00  0.00           C
ATOM   1720  O   VAL A 102      62.535  63.000  57.325  1.00  0.00           O
ATOM   1721  N   ARG A 103      62.655  64.990  58.345  1.00  0.00           N
ATOM   1723  CA  ARG A 103      63.615  64.570  59.305  1.00  0.00           C
ATOM   1725  CB  ARG A 103      64.965  65.290  59.135  1.00  0.00           C
ATOM   1728  CG  ARG A 103      65.705  64.780  57.885  1.00  0.00           C
ATOM   1731  CD  ARG A 103      66.135  63.310  57.995  1.00  0.00           C
ATOM   1734  NE  ARG A 103      66.375  62.830  56.595  1.00  0.00           N
ATOM   1736  CZ  ARG A 103      65.595  61.980  55.935  1.00  0.00           C
ATOM   1737  NH1 ARG A 103      64.495  61.450  56.415  1.00  0.00           N
ATOM   1740  NH2 ARG A 103      65.885  61.730  54.675  1.00  0.00           N
ATOM   1743  C   ARG A 103      63.105  64.700  60.675  1.00  0.00           C
ATOM   1744  O   ARG A 103      62.355  65.610  61.025  1.00  0.00           O
ATOM   1745  N   TYR A 104      63.485  63.710  61.475  1.00  0.00           N
ATOM   1747  CA  TYR A 104      62.905  63.490  62.755  1.00  0.00           C
ATOM   1749  CB  TYR A 104      62.955  61.980  63.095  1.00  0.00           C
ATOM   1752  CG  TYR A 104      62.605  61.100  61.905  1.00  0.00           C
ATOM   1753  CD1 TYR A 104      61.525  61.410  61.055  1.00  0.00           C
ATOM   1755  CE1 TYR A 104      61.055  60.460  60.125  1.00  0.00           C
ATOM   1757  CZ  TYR A 104      61.645  59.200  60.055  1.00  0.00           C
ATOM   1758  OH  TYR A 104      61.035  58.150  59.355  1.00  0.00           O
ATOM   1760  CD2 TYR A 104      63.265  59.870  61.735  1.00  0.00           C
ATOM   1762  CE2 TYR A 104      62.785  58.930  60.815  1.00  0.00           C
ATOM   1764  C   TYR A 104      63.715  64.270  63.755  1.00  0.00           C
ATOM   1765  O   TYR A 104      64.945  64.300  63.735  1.00  0.00           O
ATOM   1766  N   ASN A 105      63.045  64.930  64.705  1.00  0.00           N
ATOM   1768  CA  ASN A 105      63.685  65.430  65.915  1.00  0.00           C
ATOM   1770  CB  ASN A 105      62.745  66.190  66.905  1.00  0.00           C
ATOM   1773  CG  ASN A 105      61.525  66.870  66.295  1.00  0.00           C
ATOM   1774  OD1 ASN A 105      61.335  67.060  65.095  1.00  0.00           O
ATOM   1775  ND2 ASN A 105      60.585  67.230  67.205  1.00  0.00           N
ATOM   1778  C   ASN A 105      64.275  64.290  66.725  1.00  0.00           C
ATOM   1779  O   ASN A 105      63.795  63.160  66.655  1.00  0.00           O
ATOM   1780  N   ILE A 106      65.215  64.610  67.635  1.00  0.00           N
ATOM   1782  CA  ILE A 106      65.085  64.030  68.975  1.00  0.00           C
ATOM   1784  CB  ILE A 106      66.335  63.330  69.485  1.00  0.00           C
ATOM   1786  CG2 ILE A 106      66.235  63.050  71.015  1.00  0.00           C
ATOM   1790  CG1 ILE A 106      66.515  62.040  68.675  1.00  0.00           C
ATOM   1793  CD  ILE A 106      65.425  61.000  68.925  1.00  0.00           C
ATOM   1797  C   ILE A 106      64.565  65.060  69.935  1.00  0.00           C
ATOM   1798  O   ILE A 106      64.935  66.230  69.915  1.00  0.00           O
ATOM   1799  N   ALA A 107      63.615  64.660  70.785  1.00  0.00           N
ATOM   1801  CA  ALA A 107      63.055  65.550  71.755  1.00  0.00           C
ATOM   1803  CB  ALA A 107      61.595  65.850  71.395  1.00  0.00           C
ATOM   1807  C   ALA A 107      63.095  64.990  73.155  1.00  0.00           C
ATOM   1808  O   ALA A 107      62.485  63.980  73.485  1.00  0.00           O
ATOM   1809  N   THR A 108      63.745  65.750  74.055  1.00  0.00           N
ATOM   1811  CA  THR A 108      63.775  65.450  75.465  1.00  0.00           C
ATOM   1813  CB  THR A 108      65.185  65.430  76.045  1.00  0.00           C
ATOM   1815  OG1 THR A 108      65.875  64.330  75.485  1.00  0.00           O
ATOM   1817  CG2 THR A 108      65.185  65.240  77.575  1.00  0.00           C
ATOM   1821  C   THR A 108      62.955  66.500  76.135  1.00  0.00           C
ATOM   1822  O   THR A 108      63.125  67.700  75.905  1.00  0.00           O
ATOM   1823  N   LYS A 109      61.985  66.080  76.955  1.00  0.00           N
ATOM   1825  CA  LYS A 109      61.295  66.950  77.875  1.00  0.00           C
ATOM   1827  CB  LYS A 109      59.825  67.290  77.505  1.00  0.00           C
ATOM   1830  CG  LYS A 109      59.635  68.210  76.295  1.00  0.00           C
ATOM   1833  CD  LYS A 109      59.845  67.550  74.915  1.00  0.00           C
ATOM   1836  CE  LYS A 109      58.725  67.930  73.945  1.00  0.00           C
ATOM   1839  NZ  LYS A 109      58.815  67.290  72.605  1.00  0.00           N
ATOM   1843  C   LYS A 109      61.295  66.260  79.205  1.00  0.00           C
ATOM   1844  O   LYS A 109      61.025  65.070  79.315  1.00  0.00           O
ATOM   1845  N   ALA A 110      61.605  67.030  80.245  1.00  0.00           N
ATOM   1847  CA  ALA A 110      61.655  66.520  81.585  1.00  0.00           C
ATOM   1849  CB  ALA A 110      63.045  65.930  81.875  1.00  0.00           C
ATOM   1853  C   ALA A 110      61.345  67.670  82.495  1.00  0.00           C
ATOM   1854  O   ALA A 110      61.475  68.840  82.115  1.00  0.00           O
ATOM   1855  N   ASP A 111      60.915  67.360  83.715  1.00  0.00           N
ATOM   1857  CA  ASP A 111      60.735  68.320  84.775  1.00  0.00           C
ATOM   1859  CB  ASP A 111      59.295  68.320  85.335  1.00  0.00           C
ATOM   1862  CG  ASP A 111      58.985  69.540  86.195  1.00  0.00           C
ATOM   1863  OD1 ASP A 111      59.845  70.440  86.295  1.00  0.00           O
ATOM   1864  OD2 ASP A 111      57.865  69.580  86.745  1.00  0.00           O
ATOM   1865  C   ASP A 111      61.715  67.950  85.855  1.00  0.00           C
ATOM   1866  O   ASP A 111      62.085  66.780  86.025  1.00  0.00           O
ATOM   1867  N   ILE A 112      62.185  68.960  86.575  1.00  0.00           N
ATOM   1869  CA  ILE A 112      63.145  68.810  87.635  1.00  0.00           C
ATOM   1871  CB  ILE A 112      64.545  69.310  87.305  1.00  0.00           C
ATOM   1873  CG2 ILE A 112      65.035  68.640  86.005  1.00  0.00           C
ATOM   1877  CG1 ILE A 112      64.635  70.840  87.155  1.00  0.00           C
ATOM   1880  CD  ILE A 112      66.055  71.350  86.875  1.00  0.00           C
ATOM   1884  C   ILE A 112      62.555  69.520  88.835  1.00  0.00           C
ATOM   1885  O   ILE A 112      61.955  70.590  88.735  1.00  0.00           O
ATOM   1886  N   ALA A 113      62.725  68.920  90.015  1.00  0.00           N
ATOM   1888  CA  ALA A 113      62.355  69.520  91.265  1.00  0.00           C
ATOM   1890  CB  ALA A 113      61.155  68.770  91.865  1.00  0.00           C
ATOM   1894  C   ALA A 113      63.515  69.460  92.225  1.00  0.00           C
ATOM   1895  O   ALA A 113      64.105  68.400  92.425  1.00  0.00           O
ATOM   1896  N   ILE A 114      63.865  70.620  92.835  1.00  0.00           N
ATOM   1898  CA  ILE A 114      64.915  70.690  93.845  1.00  0.00           C
ATOM   1900  CB  ILE A 114      65.835  71.890  93.665  1.00  0.00           C
ATOM   1902  CG2 ILE A 114      66.905  71.910  94.795  1.00  0.00           C
ATOM   1906  CG1 ILE A 114      66.525  71.840  92.285  1.00  0.00           C
ATOM   1909  CD  ILE A 114      67.305  73.110  91.925  1.00  0.00           C
ATOM   1913  C   ILE A 114      64.285  70.660  95.225  1.00  0.00           C
ATOM   1914  O   ILE A 114      63.335  71.380  95.525  1.00  0.00           O
ATOM   1915  N   ILE A 115      64.775  69.780  96.125  1.00  0.00           N
ATOM   1917  CA  ILE A 115      64.225  69.610  97.475  1.00  0.00           C
ATOM   1919  CB  ILE A 115      63.395  68.330  97.685  1.00  0.00           C
ATOM   1921  CG2 ILE A 115      63.065  68.110  99.175  1.00  0.00           C
ATOM   1925  CG1 ILE A 115      62.085  68.400  96.855  1.00  0.00           C
ATOM   1928  CD  ILE A 115      61.245  67.120  96.885  1.00  0.00           C
ATOM   1932  C   ILE A 115      65.345  69.670  98.475  1.00  0.00           C
ATOM   1933  O   ILE A 115      66.425  69.120  98.275  1.00  0.00           O
ATOM   1934  N   ALA A 116      65.135  70.340  99.635  1.00  0.00           N
ATOM   1936  CA  ALA A 116      66.155  70.360 100.655  1.00  0.00           C
ATOM   1938  CB  ALA A 116      66.165  71.660 101.475  1.00  0.00           C
ATOM   1942  C   ALA A 116      65.885  69.190 101.565  1.00  0.00           C
ATOM   1943  O   ALA A 116      64.845  69.150 102.235  1.00  0.00           O
ATOM   1944  N   THR A 117      66.825  68.230 101.605  1.00  0.00           N
ATOM   1946  CA  THR A 117      66.635  66.900 102.165  1.00  0.00           C
ATOM   1948  CB  THR A 117      67.955  66.120 102.115  1.00  0.00           C
ATOM   1950  OG1 THR A 117      68.265  65.880 100.745  1.00  0.00           O
ATOM   1952  CG2 THR A 117      67.935  64.760 102.835  1.00  0.00           C
ATOM   1956  C   THR A 117      66.165  66.970 103.595  1.00  0.00           C
ATOM   1957  O   THR A 117      65.215  66.320 104.015  1.00  0.00           O
ATOM   1958  N   ALA A 118      66.755  67.830 104.405  1.00  0.00           N
ATOM   1960  CA  ALA A 118      66.295  67.960 105.765  1.00  0.00           C
ATOM   1962  CB  ALA A 118      67.345  68.800 106.505  1.00  0.00           C
ATOM   1966  C   ALA A 118      64.855  68.470 105.955  1.00  0.00           C
ATOM   1967  O   ALA A 118      64.115  67.910 106.760  1.00  0.00           O
ATOM   1968  N   GLN A 119      64.395  69.520 105.245  1.00  0.00           N
ATOM   1970  CA  GLN A 119      63.005  69.980 105.285  1.00  0.00           C
ATOM   1972  CB  GLN A 119      62.915  71.400 104.645  1.00  0.00           C
ATOM   1975  CG  GLN A 119      63.325  72.530 105.615  1.00  0.00           C
ATOM   1978  CD  GLN A 119      62.295  72.650 106.740  1.00  0.00           C
ATOM   1979  OE1 GLN A 119      61.095  72.530 106.515  1.00  0.00           O
ATOM   1980  NE2 GLN A 119      62.755  72.940 107.970  1.00  0.00           N
ATOM   1983  C   GLN A 119      61.965  69.090 104.615  1.00  0.00           C
ATOM   1984  O   GLN A 119      60.845  68.920 105.095  1.00  0.00           O
ATOM   1985  N   ASN A 120      62.355  68.560 103.435  1.00  0.00           N
ATOM   1987  CA  ASN A 120      61.505  68.010 102.385  1.00  0.00           C
ATOM   1989  CB  ASN A 120      60.695  66.790 102.855  1.00  0.00           C
ATOM   1992  CG  ASN A 120      61.705  65.710 103.185  1.00  0.00           C
ATOM   1993  OD1 ASN A 120      62.735  65.570 102.505  1.00  0.00           O
ATOM   1994  ND2 ASN A 120      61.465  64.900 104.245  1.00  0.00           N
ATOM   1997  C   ASN A 120      60.745  69.090 101.625  1.00  0.00           C
ATOM   1998  O   ASN A 120      59.785  68.860 100.885  1.00  0.00           O
ATOM   1999  N   GLY A 121      61.235  70.340 101.765  1.00  0.00           N
ATOM   2001  CA  GLY A 121      60.705  71.510 101.125  1.00  0.00           C
ATOM   2004  C   GLY A 121      61.235  71.630  99.735  1.00  0.00           C
ATOM   2005  O   GLY A 121      62.445  71.720  99.545  1.00  0.00           O
ATOM   2006  N   ASN A 122      60.345  71.700  98.725  1.00  0.00           N
ATOM   2008  CA  ASN A 122      60.705  71.980  97.355  1.00  0.00           C
ATOM   2010  CB  ASN A 122      59.495  71.620  96.435  1.00  0.00           C
ATOM   2013  CG  ASN A 122      59.775  71.790  94.955  1.00  0.00           C
ATOM   2014  OD1 ASN A 122      60.755  72.400  94.525  1.00  0.00           O
ATOM   2015  ND2 ASN A 122      58.905  71.210  94.105  1.00  0.00           N
ATOM   2018  C   ASN A 122      61.125  73.440  97.205  1.00  0.00           C
ATOM   2019  O   ASN A 122      60.325  74.330  97.445  1.00  0.00           O
ATOM   2020  N   LYS A 123      62.385  73.720  96.845  1.00  0.00           N
ATOM   2022  CA  LYS A 123      62.805  75.080  96.565  1.00  0.00           C
ATOM   2024  CB  LYS A 123      64.335  75.110  96.555  1.00  0.00           C
ATOM   2027  CG  LYS A 123      65.065  76.400  96.225  1.00  0.00           C
ATOM   2030  CD  LYS A 123      66.545  76.140  96.535  1.00  0.00           C
ATOM   2033  CE  LYS A 123      67.365  77.390  96.795  1.00  0.00           C
ATOM   2036  NZ  LYS A 123      68.775  77.010  96.955  1.00  0.00           N
ATOM   2040  C   LYS A 123      62.215  75.720  95.325  1.00  0.00           C
ATOM   2041  O   LYS A 123      61.715  76.840  95.375  1.00  0.00           O
ATOM   2042  N   MET A 124      62.225  74.980  94.215  1.00  0.00           N
ATOM   2044  CA  MET A 124      61.645  75.410  92.965  1.00  0.00           C
ATOM   2046  CB  MET A 124      62.405  76.630  92.365  1.00  0.00           C
ATOM   2049  CG  MET A 124      63.845  76.350  91.915  1.00  0.00           C
ATOM   2052  SD  MET A 124      63.975  75.950  90.175  1.00  0.00           S
ATOM   2053  CE  MET A 124      63.535  77.530  89.435  1.00  0.00           C
ATOM   2057  C   MET A 124      61.605  74.230  91.995  1.00  0.00           C
ATOM   2058  O   MET A 124      62.265  73.210  92.195  1.00  0.00           O
ATOM   2059  N   THR A 125      60.835  74.340  90.885  1.00  0.00           N
ATOM   2061  CA  THR A 125      60.795  73.340  89.825  1.00  0.00           C
ATOM   2063  CB  THR A 125      59.515  72.500  89.725  1.00  0.00           C
ATOM   2065  OG1 THR A 125      58.345  73.290  89.545  1.00  0.00           O
ATOM   2067  CG2 THR A 125      59.295  71.730  91.015  1.00  0.00           C
ATOM   2071  C   THR A 125      60.945  74.050  88.505  1.00  0.00           C
ATOM   2072  O   THR A 125      60.705  75.260  88.415  1.00  0.00           O
ATOM   2073  N   LYS A 126      61.355  73.330  87.435  1.00  0.00           N
ATOM   2075  CA  LYS A 126      61.365  73.940  86.125  1.00  0.00           C
ATOM   2077  CB  LYS A 126      62.655  74.800  85.955  1.00  0.00           C
ATOM   2080  CG  LYS A 126      62.705  75.640  84.665  1.00  0.00           C
ATOM   2083  CD  LYS A 126      61.675  76.790  84.705  1.00  0.00           C
ATOM   2086  CE  LYS A 126      61.655  77.620  83.425  1.00  0.00           C
ATOM   2089  NZ  LYS A 126      61.075  76.830  82.335  1.00  0.00           N
ATOM   2093  C   LYS A 126      61.295  72.920  84.985  1.00  0.00           C
ATOM   2094  O   LYS A 126      62.155  72.050  84.855  1.00  0.00           O
ATOM   2095  N   ASN A 127      60.325  73.030  84.045  1.00  0.00           N
ATOM   2097  CA  ASN A 127      60.365  72.220  82.825  1.00  0.00           C
ATOM   2099  CB  ASN A 127      59.005  72.200  82.085  1.00  0.00           C
ATOM   2102  CG  ASN A 127      57.935  71.470  82.905  1.00  0.00           C
ATOM   2103  OD1 ASN A 127      57.055  72.110  83.485  1.00  0.00           O
ATOM   2104  ND2 ASN A 127      57.975  70.120  82.865  1.00  0.00           N
ATOM   2107  C   ASN A 127      61.415  72.660  81.815  1.00  0.00           C
ATOM   2108  O   ASN A 127      61.455  73.830  81.405  1.00  0.00           O
ATOM   2109  N   TYR A 128      62.225  71.700  81.315  1.00  0.00           N
ATOM   2111  CA  TYR A 128      63.195  71.880  80.235  1.00  0.00           C
ATOM   2113  CB  TYR A 128      64.625  71.390  80.595  1.00  0.00           C
ATOM   2116  CG  TYR A 128      65.135  72.250  81.715  1.00  0.00           C
ATOM   2117  CD1 TYR A 128      64.765  71.940  83.025  1.00  0.00           C
ATOM   2119  CE1 TYR A 128      65.055  72.840  84.055  1.00  0.00           C
ATOM   2121  CZ  TYR A 128      65.775  74.000  83.815  1.00  0.00           C
ATOM   2122  OH  TYR A 128      65.975  74.870  84.905  1.00  0.00           O
ATOM   2124  CD2 TYR A 128      65.895  73.410  81.465  1.00  0.00           C
ATOM   2126  CE2 TYR A 128      66.225  74.290  82.515  1.00  0.00           C
ATOM   2128  C   TYR A 128      62.725  71.120  79.025  1.00  0.00           C
ATOM   2129  O   TYR A 128      62.205  70.010  79.125  1.00  0.00           O
ATOM   2130  N   ARG A 129      62.835  71.730  77.825  1.00  0.00           N
ATOM   2132  CA  ARG A 129      62.465  71.130  76.555  1.00  0.00           C
ATOM   2134  CB  ARG A 129      61.165  71.740  75.935  1.00  0.00           C
ATOM   2137  CG  ARG A 129      60.815  71.370  74.465  1.00  0.00           C
ATOM   2140  CD  ARG A 129      59.345  71.670  74.065  1.00  0.00           C
ATOM   2143  NE  ARG A 129      59.105  71.250  72.635  1.00  0.00           N
ATOM   2145  CZ  ARG A 129      57.925  70.870  72.125  1.00  0.00           C
ATOM   2146  NH1 ARG A 129      56.765  70.880  72.775  1.00  0.00           N
ATOM   2149  NH2 ARG A 129      57.905  70.320  70.925  1.00  0.00           N
ATOM   2152  C   ARG A 129      63.625  71.330  75.625  1.00  0.00           C
ATOM   2153  O   ARG A 129      64.165  72.430  75.565  1.00  0.00           O
ATOM   2154  N   ALA A 130      64.055  70.270  74.935  1.00  0.00           N
ATOM   2156  CA  ALA A 130      64.985  70.350  73.825  1.00  0.00           C
ATOM   2158  CB  ALA A 130      65.855  69.100  73.915  1.00  0.00           C
ATOM   2162  C   ALA A 130      64.205  70.430  72.515  1.00  0.00           C
ATOM   2163  O   ALA A 130      63.485  71.390  72.295  1.00  0.00           O
ATOM   2164  N   SER A 131      64.285  69.400  71.625  1.00  0.00           N
ATOM   2166  CA  SER A 131      63.325  69.100  70.545  1.00  0.00           C
ATOM   2168  CB  SER A 131      61.875  69.700  70.725  1.00  0.00           C
ATOM   2171  OG  SER A 131      60.805  68.860  70.235  1.00  0.00           O
ATOM   2173  C   SER A 131      63.995  69.450  69.225  1.00  0.00           C
ATOM   2174  O   SER A 131      65.215  69.480  69.165  1.00  0.00           O
ATOM   2175  N   TYR A 132      63.255  69.690  68.115  1.00  0.00           N
ATOM   2177  CA  TYR A 132      63.835  69.830  66.775  1.00  0.00           C
ATOM   2179  CB  TYR A 132      62.705  70.150  65.755  1.00  0.00           C
ATOM   2182  CG  TYR A 132      63.215  70.180  64.325  1.00  0.00           C
ATOM   2183  CD1 TYR A 132      63.655  69.010  63.695  1.00  0.00           C
ATOM   2185  CE1 TYR A 132      64.205  69.060  62.405  1.00  0.00           C
ATOM   2187  CZ  TYR A 132      64.315  70.280  61.745  1.00  0.00           C
ATOM   2188  OH  TYR A 132      65.025  70.370  60.545  1.00  0.00           O
ATOM   2190  CD2 TYR A 132      63.295  71.400  63.635  1.00  0.00           C
ATOM   2192  CE2 TYR A 132      63.845  71.450  62.345  1.00  0.00           C
ATOM   2194  C   TYR A 132      64.885  70.920  66.645  1.00  0.00           C
ATOM   2195  O   TYR A 132      65.885  70.780  65.945  1.00  0.00           O
ATOM   2196  N   ASN A 133      64.645  72.050  67.335  1.00  0.00           N
ATOM   2198  CA  ASN A 133      65.445  73.250  67.345  1.00  0.00           C
ATOM   2200  CB  ASN A 133      64.835  74.300  68.305  1.00  0.00           C
ATOM   2203  CG  ASN A 133      63.345  74.590  68.105  1.00  0.00           C
ATOM   2204  OD1 ASN A 133      62.505  73.890  67.525  1.00  0.00           O
ATOM   2205  ND2 ASN A 133      62.965  75.750  68.675  1.00  0.00           N
ATOM   2208  C   ASN A 133      66.875  73.030  67.805  1.00  0.00           C
ATOM   2209  O   ASN A 133      67.795  73.630  67.245  1.00  0.00           O
ATOM   2210  N   VAL A 134      67.075  72.220  68.865  1.00  0.00           N
ATOM   2212  CA  VAL A 134      68.405  71.850  69.325  1.00  0.00           C
ATOM   2214  CB  VAL A 134      68.465  71.420  70.805  1.00  0.00           C
ATOM   2216  CG1 VAL A 134      67.735  72.430  71.695  1.00  0.00           C
ATOM   2220  CG2 VAL A 134      67.995  69.980  71.095  1.00  0.00           C
ATOM   2224  C   VAL A 134      68.955  70.770  68.405  1.00  0.00           C
ATOM   2225  O   VAL A 134      70.125  70.770  68.065  1.00  0.00           O
ATOM   2226  N   GLU A 135      68.085  69.820  67.955  1.00  0.00           N
ATOM   2228  CA  GLU A 135      68.565  68.750  67.105  1.00  0.00           C
ATOM   2230  CB  GLU A 135      69.275  67.640  67.905  1.00  0.00           C
ATOM   2233  CG  GLU A 135      70.005  66.580  67.035  1.00  0.00           C
ATOM   2236  CD  GLU A 135      71.345  67.000  66.425  1.00  0.00           C
ATOM   2237  OE1 GLU A 135      71.535  68.200  66.145  1.00  0.00           O
ATOM   2238  OE2 GLU A 135      72.225  66.120  66.235  1.00  0.00           O
ATOM   2239  C   GLU A 135      67.475  68.110  66.275  1.00  0.00           C
ATOM   2240  O   GLU A 135      66.485  67.530  66.755  1.00  0.00           O
ATOM   2241  N   GLY A 136      67.665  68.180  64.955  1.00  0.00           N
ATOM   2243  CA  GLY A 136      66.935  67.470  63.935  1.00  0.00           C
ATOM   2246  C   GLY A 136      67.865  66.510  63.245  1.00  0.00           C
ATOM   2247  O   GLY A 136      68.865  66.940  62.675  1.00  0.00           O
ATOM   2248  N   ALA A 137      67.535  65.210  63.285  1.00  0.00           N
ATOM   2250  CA  ALA A 137      68.335  64.100  62.805  1.00  0.00           C
ATOM   2252  CB  ALA A 137      67.625  62.760  63.095  1.00  0.00           C
ATOM   2256  C   ALA A 137      68.665  64.140  61.325  1.00  0.00           C
ATOM   2257  O   ALA A 137      67.875  64.570  60.485  1.00  0.00           O
ATOM   2258  N   PHE A 138      69.865  63.650  60.985  1.00  0.00           N
ATOM   2260  CA  PHE A 138      70.495  63.700  59.685  1.00  0.00           C
ATOM   2262  CB  PHE A 138      71.985  63.280  59.785  1.00  0.00           C
ATOM   2265  CG  PHE A 138      72.635  64.010  60.925  1.00  0.00           C
ATOM   2266  CD1 PHE A 138      72.505  63.540  62.255  1.00  0.00           C
ATOM   2268  CE1 PHE A 138      73.015  64.300  63.315  1.00  0.00           C
ATOM   2270  CZ  PHE A 138      73.745  65.470  63.045  1.00  0.00           C
ATOM   2272  CD2 PHE A 138      73.355  65.170  60.675  1.00  0.00           C
ATOM   2274  CE2 PHE A 138      73.925  65.900  61.725  1.00  0.00           C
ATOM   2276  C   PHE A 138      69.875  62.740  58.695  1.00  0.00           C
ATOM   2277  O   PHE A 138      70.025  62.840  57.485  1.00  0.00           O
ATOM   2278  N   GLN A 139      69.155  61.730  59.205  1.00  0.00           N
ATOM   2280  CA  GLN A 139      68.635  60.710  58.345  1.00  0.00           C
ATOM   2282  CB  GLN A 139      69.745  59.690  57.955  1.00  0.00           C
ATOM   2285  CG  GLN A 139      69.545  58.930  56.635  1.00  0.00           C
ATOM   2288  CD  GLN A 139      68.975  59.810  55.535  1.00  0.00           C
ATOM   2289  OE1 GLN A 139      67.805  59.670  55.185  1.00  0.00           O
ATOM   2290  NE2 GLN A 139      69.765  60.800  55.055  1.00  0.00           N
ATOM   2293  C   GLN A 139      67.555  60.010  59.125  1.00  0.00           C
ATOM   2294  O   GLN A 139      67.395  60.230  60.325  1.00  0.00           O
ATOM   2295  N   ALA A 140      66.765  59.170  58.445  1.00  0.00           N
ATOM   2297  CA  ALA A 140      65.725  58.390  59.065  1.00  0.00           C
ATOM   2299  CB  ALA A 140      64.655  58.120  58.005  1.00  0.00           C
ATOM   2303  C   ALA A 140      66.185  57.060  59.645  1.00  0.00           C
ATOM   2304  O   ALA A 140      65.445  56.470  60.435  1.00  0.00           O
ATOM   2305  N   SER A 141      67.405  56.550  59.315  1.00  0.00           N
ATOM   2307  CA  SER A 141      68.025  55.420  60.025  1.00  0.00           C
ATOM   2309  CB  SER A 141      69.425  55.060  59.445  1.00  0.00           C
ATOM   2312  OG  SER A 141      70.165  54.110  60.215  1.00  0.00           O
ATOM   2314  C   SER A 141      68.135  55.650  61.525  1.00  0.00           C
ATOM   2315  O   SER A 141      68.455  56.770  61.945  1.00  0.00           O
ATOM   2316  N   ASN A 142      67.895  54.630  62.385  1.00  0.00           N
ATOM   2318  CA  ASN A 142      67.865  54.830  63.835  1.00  0.00           C
ATOM   2320  CB  ASN A 142      67.265  53.640  64.655  1.00  0.00           C
ATOM   2323  CG  ASN A 142      67.155  54.000  66.155  1.00  0.00           C
ATOM   2324  OD1 ASN A 142      66.595  55.040  66.525  1.00  0.00           O
ATOM   2325  ND2 ASN A 142      67.745  53.170  67.035  1.00  0.00           N
ATOM   2328  C   ASN A 142      69.225  55.160  64.395  1.00  0.00           C
ATOM   2329  O   ASN A 142      69.365  55.710  65.485  1.00  0.00           O
ATOM   2330  N   LYS A 143      70.315  54.890  63.665  1.00  0.00           N
ATOM   2332  CA  LYS A 143      71.555  55.490  64.095  1.00  0.00           C
ATOM   2334  CB  LYS A 143      72.735  54.970  63.255  1.00  0.00           C
ATOM   2337  CG  LYS A 143      74.025  54.920  64.085  1.00  0.00           C
ATOM   2340  CD  LYS A 143      74.445  56.180  64.865  1.00  0.00           C
ATOM   2343  CE  LYS A 143      75.725  56.780  64.325  1.00  0.00           C
ATOM   2346  NZ  LYS A 143      75.455  57.250  62.945  1.00  0.00           N
ATOM   2350  C   LYS A 143      71.485  57.010  64.055  1.00  0.00           C
ATOM   2351  O   LYS A 143      71.755  57.670  65.045  1.00  0.00           O
ATOM   2352  N   ASN A 144      71.025  57.650  62.965  1.00  0.00           N
ATOM   2354  CA  ASN A 144      71.095  59.100  62.855  1.00  0.00           C
ATOM   2356  CB  ASN A 144      70.775  59.540  61.415  1.00  0.00           C
ATOM   2359  CG  ASN A 144      71.945  59.160  60.515  1.00  0.00           C
ATOM   2360  OD1 ASN A 144      72.885  59.930  60.355  1.00  0.00           O
ATOM   2361  ND2 ASN A 144      71.915  57.980  59.845  1.00  0.00           N
ATOM   2364  C   ASN A 144      70.145  59.790  63.835  1.00  0.00           C
ATOM   2365  O   ASN A 144      70.355  60.930  64.275  1.00  0.00           O
ATOM   2366  N   ILE A 145      69.095  59.060  64.245  1.00  0.00           N
ATOM   2368  CA  ILE A 145      68.285  59.320  65.425  1.00  0.00           C
ATOM   2370  CB  ILE A 145      67.135  58.320  65.465  1.00  0.00           C
ATOM   2372  CG2 ILE A 145      66.265  58.560  66.695  1.00  0.00           C
ATOM   2376  CG1 ILE A 145      66.285  58.400  64.175  1.00  0.00           C
ATOM   2379  CD  ILE A 145      65.125  57.400  64.165  1.00  0.00           C
ATOM   2383  C   ILE A 145      69.065  59.250  66.745  1.00  0.00           C
ATOM   2384  O   ILE A 145      68.955  60.130  67.595  1.00  0.00           O
ATOM   2385  N   ALA A 146      69.905  58.240  66.985  1.00  0.00           N
ATOM   2387  CA  ALA A 146      70.685  58.140  68.195  1.00  0.00           C
ATOM   2389  CB  ALA A 146      71.165  56.710  68.345  1.00  0.00           C
ATOM   2393  C   ALA A 146      71.905  59.050  68.255  1.00  0.00           C
ATOM   2394  O   ALA A 146      72.425  59.360  69.325  1.00  0.00           O
ATOM   2395  N   ASP A 147      72.385  59.520  67.105  1.00  0.00           N
ATOM   2397  CA  ASP A 147      73.235  60.700  67.035  1.00  0.00           C
ATOM   2399  CB  ASP A 147      73.675  60.950  65.595  1.00  0.00           C
ATOM   2402  CG  ASP A 147      74.455  59.750  65.155  1.00  0.00           C
ATOM   2403  OD1 ASP A 147      75.235  59.240  66.005  1.00  0.00           O
ATOM   2404  OD2 ASP A 147      74.345  59.350  63.975  1.00  0.00           O
ATOM   2405  C   ASP A 147      72.525  61.940  67.505  1.00  0.00           C
ATOM   2406  O   ASP A 147      73.005  62.670  68.365  1.00  0.00           O
ATOM   2407  N   ALA A 148      71.305  62.120  67.005  1.00  0.00           N
ATOM   2409  CA  ALA A 148      70.455  63.190  67.425  1.00  0.00           C
ATOM   2411  CB  ALA A 148      69.195  63.250  66.545  1.00  0.00           C
ATOM   2415  C   ALA A 148      70.105  63.160  68.915  1.00  0.00           C
ATOM   2416  O   ALA A 148      70.085  64.190  69.575  1.00  0.00           O
ATOM   2417  N   VAL A 149      69.875  61.970  69.525  1.00  0.00           N
ATOM   2419  CA  VAL A 149      69.695  61.900  70.975  1.00  0.00           C
ATOM   2421  CB  VAL A 149      69.155  60.610  71.635  1.00  0.00           C
ATOM   2423  CG1 VAL A 149      68.085  59.860  70.835  1.00  0.00           C
ATOM   2427  CG2 VAL A 149      70.255  59.620  72.015  1.00  0.00           C
ATOM   2431  C   VAL A 149      70.945  62.350  71.695  1.00  0.00           C
ATOM   2432  O   VAL A 149      70.855  62.970  72.755  1.00  0.00           O
ATOM   2433  N   ASN A 150      72.155  62.080  71.165  1.00  0.00           N
ATOM   2435  CA  ASN A 150      73.405  62.500  71.765  1.00  0.00           C
ATOM   2437  CB  ASN A 150      74.595  61.940  70.935  1.00  0.00           C
ATOM   2440  CG  ASN A 150      75.915  61.960  71.715  1.00  0.00           C
ATOM   2441  OD1 ASN A 150      76.355  60.920  72.195  1.00  0.00           O
ATOM   2442  ND2 ASN A 150      76.595  63.120  71.785  1.00  0.00           N
ATOM   2445  C   ASN A 150      73.495  64.010  71.905  1.00  0.00           C
ATOM   2446  O   ASN A 150      73.775  64.520  72.985  1.00  0.00           O
ATOM   2447  N   SER A 151      73.165  64.760  70.825  1.00  0.00           N
ATOM   2449  CA  SER A 151      73.105  66.220  70.855  1.00  0.00           C
ATOM   2451  CB  SER A 151      72.735  66.780  69.465  1.00  0.00           C
ATOM   2454  OG  SER A 151      73.695  66.410  68.475  1.00  0.00           O
ATOM   2456  C   SER A 151      72.125  66.740  71.885  1.00  0.00           C
ATOM   2457  O   SER A 151      72.475  67.490  72.795  1.00  0.00           O
ATOM   2458  N   VAL A 152      70.895  66.200  71.845  1.00  0.00           N
ATOM   2460  CA  VAL A 152      69.815  66.550  72.765  1.00  0.00           C
ATOM   2462  CB  VAL A 152      68.555  65.780  72.395  1.00  0.00           C
ATOM   2464  CG1 VAL A 152      67.435  66.060  73.405  1.00  0.00           C
ATOM   2468  CG2 VAL A 152      68.085  66.230  71.005  1.00  0.00           C
ATOM   2472  C   VAL A 152      70.135  66.290  74.225  1.00  0.00           C
ATOM   2473  O   VAL A 152      69.855  67.110  75.095  1.00  0.00           O
ATOM   2474  N   LEU A 153      70.705  65.120  74.525  1.00  0.00           N
ATOM   2476  CA  LEU A 153      71.125  64.700  75.845  1.00  0.00           C
ATOM   2478  CB  LEU A 153      71.505  63.190  75.725  1.00  0.00           C
ATOM   2481  CG  LEU A 153      71.455  62.310  76.995  1.00  0.00           C
ATOM   2483  CD1 LEU A 153      72.165  62.950  78.175  1.00  0.00           C
ATOM   2487  CD2 LEU A 153      70.015  61.970  77.405  1.00  0.00           C
ATOM   2491  C   LEU A 153      72.245  65.590  76.395  1.00  0.00           C
ATOM   2492  O   LEU A 153      72.215  66.010  77.545  1.00  0.00           O
ATOM   2493  N   THR A 154      73.265  65.970  75.585  1.00  0.00           N
ATOM   2495  CA  THR A 154      74.255  66.970  76.015  1.00  0.00           C
ATOM   2497  CB  THR A 154      75.285  67.280  74.935  1.00  0.00           C
ATOM   2499  OG1 THR A 154      76.005  66.130  74.555  1.00  0.00           O
ATOM   2501  CG2 THR A 154      76.315  68.340  75.375  1.00  0.00           C
ATOM   2505  C   THR A 154      73.665  68.330  76.355  1.00  0.00           C
ATOM   2506  O   THR A 154      73.985  68.930  77.385  1.00  0.00           O
ATOM   2507  N   ASP A 155      72.805  68.830  75.455  1.00  0.00           N
ATOM   2509  CA  ASP A 155      72.185  70.130  75.575  1.00  0.00           C
ATOM   2511  CB  ASP A 155      71.445  70.480  74.265  1.00  0.00           C
ATOM   2514  CG  ASP A 155      72.385  70.630  73.075  1.00  0.00           C
ATOM   2515  OD1 ASP A 155      73.635  70.710  73.235  1.00  0.00           O
ATOM   2516  OD2 ASP A 155      71.825  70.730  71.955  1.00  0.00           O
ATOM   2517  C   ASP A 155      71.265  70.230  76.765  1.00  0.00           C
ATOM   2518  O   ASP A 155      71.355  71.160  77.565  1.00  0.00           O
ATOM   2519  N   THR A 156      70.405  69.210  76.995  1.00  0.00           N
ATOM   2521  CA  THR A 156      69.555  69.180  78.175  1.00  0.00           C
ATOM   2523  CB  THR A 156      68.485  68.080  78.245  1.00  0.00           C
ATOM   2525  OG1 THR A 156      68.975  66.760  78.065  1.00  0.00           O
ATOM   2527  CG2 THR A 156      67.465  68.330  77.135  1.00  0.00           C
ATOM   2531  C   THR A 156      70.315  69.170  79.475  1.00  0.00           C
ATOM   2532  O   THR A 156      70.005  69.960  80.365  1.00  0.00           O
ATOM   2533  N   ILE A 157      71.375  68.350  79.605  1.00  0.00           N
ATOM   2535  CA  ILE A 157      72.185  68.250  80.815  1.00  0.00           C
ATOM   2537  CB  ILE A 157      73.075  67.000  80.805  1.00  0.00           C
ATOM   2539  CG2 ILE A 157      74.385  67.190  81.605  1.00  0.00           C
ATOM   2543  CG1 ILE A 157      72.285  65.800  81.385  1.00  0.00           C
ATOM   2546  CD  ILE A 157      71.055  65.420  80.575  1.00  0.00           C
ATOM   2550  C   ILE A 157      72.925  69.540  81.145  1.00  0.00           C
ATOM   2551  O   ILE A 157      73.125  69.880  82.315  1.00  0.00           O
ATOM   2552  N   ALA A 158      73.335  70.300  80.125  1.00  0.00           N
ATOM   2554  CA  ALA A 158      73.865  71.640  80.315  1.00  0.00           C
ATOM   2556  CB  ALA A 158      74.355  72.170  78.955  1.00  0.00           C
ATOM   2560  C   ALA A 158      72.935  72.640  80.975  1.00  0.00           C
ATOM   2561  O   ALA A 158      73.325  73.340  81.905  1.00  0.00           O
ATOM   2562  N   ASP A 159      71.665  72.680  80.555  1.00  0.00           N
ATOM   2564  CA  ASP A 159      70.625  73.450  81.205  1.00  0.00           C
ATOM   2566  CB  ASP A 159      69.405  73.560  80.235  1.00  0.00           C
ATOM   2569  CG  ASP A 159      69.625  74.350  78.945  1.00  0.00           C
ATOM   2570  OD1 ASP A 159      70.655  75.020  78.725  1.00  0.00           O
ATOM   2571  OD2 ASP A 159      68.645  74.340  78.145  1.00  0.00           O
ATOM   2572  C   ASP A 159      70.215  72.910  82.615  1.00  0.00           C
ATOM   2573  O   ASP A 159      69.865  73.690  83.505  1.00  0.00           O
ATOM   2574  N   MET A 160      70.285  71.580  82.865  1.00  0.00           N
ATOM   2576  CA  MET A 160      69.975  70.950  84.155  1.00  0.00           C
ATOM   2578  CB  MET A 160      69.915  69.380  84.115  1.00  0.00           C
ATOM   2581  CG  MET A 160      68.935  68.690  83.145  1.00  0.00           C
ATOM   2584  SD  MET A 160      67.185  69.130  83.285  1.00  0.00           S
ATOM   2585  CE  MET A 160      66.815  68.550  81.615  1.00  0.00           C
ATOM   2589  C   MET A 160      70.985  71.220  85.285  1.00  0.00           C
ATOM   2590  O   MET A 160      70.745  70.890  86.445  1.00  0.00           O
ATOM   2591  N   SER A 161      72.185  71.740  84.955  1.00  0.00           N
ATOM   2593  CA  SER A 161      73.305  71.890  85.885  1.00  0.00           C
ATOM   2595  CB  SER A 161      74.645  71.820  85.085  1.00  0.00           C
ATOM   2598  OG  SER A 161      75.815  71.730  85.915  1.00  0.00           O
ATOM   2600  C   SER A 161      73.225  73.190  86.735  1.00  0.00           C
ATOM   2601  OT1 SER A 161      72.245  73.360  87.515  1.00  0.00           O
ATOM   2602  OT2 SER A 161      74.155  74.030  86.655  1.00  0.00           O
ATOM   2603  NH3 POPEB 162      80.385   8.130  59.975  1.00  0.00           N
ATOM   2607  C12 POPEB 162      81.815   7.740  59.705  1.00  0.00           C
ATOM   2610  C11 POPEB 162      82.475   8.640  58.645  1.00  0.00           C
ATOM   2613  P   POPEB 162      85.085   9.010  58.835  1.00  0.00           P
ATOM   2614  O13 POPEB 162      84.825   9.740  60.085  1.00  0.00           O
ATOM   2615  O14 POPEB 162      86.315   8.170  58.785  1.00  0.00           O
ATOM   2616  O11 POPEB 162      85.235  10.100  57.705  1.00  0.00           O
ATOM   2617  O12 POPEB 162      83.805   8.180  58.375  1.00  0.00           O
ATOM   2618  C1  POPEB 162      84.795  10.000  56.355  1.00  0.00           C
ATOM   2621  C2  POPEB 162      86.025  10.170  55.445  1.00  0.00           C
ATOM   2623  O21 POPEB 162      85.605  10.670  54.155  1.00  0.00           O
ATOM   2624  C21 POPEB 162      86.555  11.330  53.475  1.00  0.00           C
ATOM   2625  O22 POPEB 162      87.685  11.540  53.865  1.00  0.00           O
ATOM   2626  C22 POPEB 162      85.975  11.880  52.175  1.00  0.00           C
ATOM   2629  C3  POPEB 162      86.765   8.810  55.365  1.00  0.00           C
ATOM   2632  O31 POPEB 162      88.155   9.000  55.025  1.00  0.00           O
ATOM   2633  C31 POPEB 162      88.515   8.410  53.905  1.00  0.00           C
ATOM   2634  O32 POPEB 162      87.815   7.700  53.195  1.00  0.00           O
ATOM   2635  C32 POPEB 162      89.905   8.870  53.515  1.00  0.00           C
ATOM   2638  C23 POPEB 162      87.065  12.290  51.145  1.00  0.00           C
ATOM   2641  C24 POPEB 162      86.485  12.480  49.745  1.00  0.00           C
ATOM   2644  C25 POPEB 162      87.515  13.070  48.765  1.00  0.00           C
ATOM   2647  C26 POPEB 162      86.925  13.310  47.365  1.00  0.00           C
ATOM   2650  C27 POPEB 162      87.915  14.020  46.435  1.00  0.00           C
ATOM   2653  C28 POPEB 162      87.395  14.110  44.995  1.00  0.00           C
ATOM   2656  C29 POPEB 162      88.435  14.690  44.065  1.00  0.00           C
ATOM   2658 0C21 POPEB 162      88.175  15.400  42.955  1.00  0.00           C
ATOM   2660 1C21 POPEB 162      86.795  15.690  42.425  1.00  0.00           C
ATOM   2663 2C21 POPEB 162      86.735  15.730  40.885  1.00  0.00           C
ATOM   2666 3C21 POPEB 162      87.395  16.980  40.275  1.00  0.00           C
ATOM   2669 4C21 POPEB 162      87.155  17.100  38.755  1.00  0.00           C
ATOM   2672 5C21 POPEB 162      87.935  16.050  37.955  1.00  0.00           C
ATOM   2675 6C21 POPEB 162      87.745  16.150  36.435  1.00  0.00           C
ATOM   2678 7C21 POPEB 162      86.335  15.770  35.955  1.00  0.00           C
ATOM   2681 8C21 POPEB 162      86.315  15.260  34.515  1.00  0.00           C
ATOM   2685  C33 POPEB 162      90.425   8.020  52.345  1.00  0.00           C
ATOM   2688  C34 POPEB 162      91.645   8.620  51.675  1.00  0.00           C
ATOM   2691  C35 POPEB 162      92.175   7.720  50.555  1.00  0.00           C
ATOM   2694  C36 POPEB 162      91.275   7.660  49.315  1.00  0.00           C
ATOM   2697  C37 POPEB 162      91.695   6.500  48.415  1.00  0.00           C
ATOM   2700  C38 POPEB 162      90.855   6.320  47.145  1.00  0.00           C
ATOM   2703  C39 POPEB 162      91.465   6.920  45.885  1.00  0.00           C
ATOM   2706 0C31 POPEB 162      91.175   6.030  44.675  1.00  0.00           C
ATOM   2709 1C31 POPEB 162      91.795   6.550  43.375  1.00  0.00           C
ATOM   2712 2C31 POPEB 162      91.845   5.480  42.275  1.00  0.00           C
ATOM   2715 3C31 POPEB 162      90.515   4.780  41.965  1.00  0.00           C
ATOM   2718 4C31 POPEB 162      89.395   5.730  41.525  1.00  0.00           C
ATOM   2721 5C31 POPEB 162      88.315   4.980  40.735  1.00  0.00           C
ATOM   2724 6C31 POPEB 162      87.135   5.860  40.305  1.00  0.00           C
ATOM   2728  NH3 POPEC 163      25.295  46.340  18.285  1.00  0.00           N
ATOM   2732  C12 POPEC 163      25.875  47.420  17.385  1.00  0.00           C
ATOM   2735  C11 POPEC 163      26.855  48.400  18.095  1.00  0.00           C
ATOM   2738  P   POPEC 163      25.565  50.650  17.605  1.00  0.00           P
ATOM   2739  O13 POPEC 163      25.855  52.110  17.635  1.00  0.00           O
ATOM   2740  O14 POPEC 163      24.695  50.210  16.495  1.00  0.00           O
ATOM   2741  O11 POPEC 163      24.875  50.220  18.955  1.00  0.00           O
ATOM   2742  O12 POPEC 163      26.855  49.740  17.565  1.00  0.00           O
ATOM   2743  C1  POPEC 163      25.425  50.470  20.245  1.00  0.00           C
ATOM   2746  C2  POPEC 163      24.345  51.050  21.185  1.00  0.00           C
ATOM   2748  O21 POPEC 163      24.885  51.330  22.495  1.00  0.00           O
ATOM   2749  C21 POPEC 163      25.275  50.350  23.285  1.00  0.00           C
ATOM   2750  O22 POPEC 163      25.155  49.150  23.095  1.00  0.00           O
ATOM   2751  C22 POPEC 163      25.865  50.950  24.575  1.00  0.00           C
ATOM   2754  C3  POPEC 163      23.055  50.190  21.245  1.00  0.00           C
ATOM   2757  O31 POPEC 163      22.205  50.730  22.275  1.00  0.00           O
ATOM   2758  C31 POPEC 163      21.515  49.810  22.955  1.00  0.00           C
ATOM   2759  O32 POPEC 163      21.385  48.650  22.635  1.00  0.00           O
ATOM   2760  C32 POPEC 163      21.005  50.430  24.255  1.00  0.00           C
ATOM   2763  C23 POPEC 163      26.385  49.900  25.585  1.00  0.00           C
ATOM   2766  C24 POPEC 163      26.295  50.350  27.065  1.00  0.00           C
ATOM   2769  C25 POPEC 163      26.945  51.710  27.375  1.00  0.00           C
ATOM   2772  C26 POPEC 163      27.015  51.980  28.885  1.00  0.00           C
ATOM   2775  C27 POPEC 163      27.405  53.420  29.265  1.00  0.00           C
ATOM   2778  C28 POPEC 163      27.605  53.590  30.775  1.00  0.00           C
ATOM   2781  C29 POPEC 163      28.175  54.940  31.155  1.00  0.00           C
ATOM   2783 0C21 POPEC 163      27.695  55.810  32.065  1.00  0.00           C
ATOM   2785 1C21 POPEC 163      26.485  55.650  32.955  1.00  0.00           C
ATOM   2788 2C21 POPEC 163      25.185  56.160  32.295  1.00  0.00           C
ATOM   2791 3C21 POPEC 163      24.135  56.640  33.315  1.00  0.00           C
ATOM   2794 4C21 POPEC 163      22.785  57.010  32.675  1.00  0.00           C
ATOM   2797 5C21 POPEC 163      22.885  57.950  31.465  1.00  0.00           C
ATOM   2800 6C21 POPEC 163      21.515  58.420  30.965  1.00  0.00           C
ATOM   2803 7C21 POPEC 163      21.605  59.200  29.645  1.00  0.00           C
ATOM   2806 8C21 POPEC 163      20.235  59.600  29.095  1.00  0.00           C
ATOM   2810  C33 POPEC 163      20.825  49.400  25.385  1.00  0.00           C
ATOM   2813  C34 POPEC 163      22.135  48.800  25.915  1.00  0.00           C
ATOM   2816  C35 POPEC 163      21.955  48.020  27.235  1.00  0.00           C
ATOM   2819  C36 POPEC 163      20.925  46.880  27.145  1.00  0.00           C
ATOM   2822  C37 POPEC 163      20.755  46.120  28.475  1.00  0.00           C
ATOM   2825  C38 POPEC 163      19.515  45.210  28.485  1.00  0.00           C
ATOM   2828  C39 POPEC 163      19.165  44.650  29.875  1.00  0.00           C
ATOM   2831 0C31 POPEC 163      20.385  44.120  30.655  1.00  0.00           C
ATOM   2834 1C31 POPEC 163      19.995  43.250  31.855  1.00  0.00           C
ATOM   2837 2C31 POPEC 163      21.205  42.800  32.675  1.00  0.00           C
ATOM   2840 3C31 POPEC 163      21.745  43.880  33.635  1.00  0.00           C
ATOM   2843 4C31 POPEC 163      22.975  43.380  34.405  1.00  0.00           C
ATOM   2846 5C31 POPEC 163      23.605  44.450  35.295  1.00  0.00           C
ATOM   2849 6C31 POPEC 163      24.855  43.960  36.015  1.00  0.00           C
ATOM   2853  NH3 POPED 164      54.045  76.200  17.435  1.00  0.00           N
ATOM   2857  C12 POPED 164      54.875  75.450  16.425  1.00  0.00           C
ATOM   2860  C11 POPED 164      56.185  74.940  17.035  1.00  0.00           C
ATOM   2863  P   POPED 164      58.645  74.960  16.085  1.00  0.00           P
ATOM   2864  O13 POPED 164      59.475  73.870  15.545  1.00  0.00           O
ATOM   2865  O14 POPED 164      58.925  76.320  15.555  1.00  0.00           O
ATOM   2866  O11 POPED 164      58.945  74.970  17.635  1.00  0.00           O
ATOM   2867  O12 POPED 164      57.095  74.650  15.975  1.00  0.00           O
ATOM   2868  C1  POPED 164      59.195  76.190  18.325  1.00  0.00           C
ATOM   2871  C2  POPED 164      58.855  76.060  19.825  1.00  0.00           C
ATOM   2873  O21 POPED 164      59.895  76.750  20.555  1.00  0.00           O
ATOM   2874  C21 POPED 164      60.395  76.300  21.695  1.00  0.00           C
ATOM   2875  O22 POPED 164      60.325  75.170  22.125  1.00  0.00           O
ATOM   2876  C22 POPED 164      61.195  77.400  22.395  1.00  0.00           C
ATOM   2879  C3  POPED 164      58.445  74.590  20.235  1.00  0.00           C
ATOM   2882  O31 POPED 164      57.735  74.580  21.485  1.00  0.00           O
ATOM   2883  C31 POPED 164      57.285  73.400  21.875  1.00  0.00           C
ATOM   2884  O32 POPED 164      57.585  72.320  21.395  1.00  0.00           O
ATOM   2885  C32 POPED 164      56.295  73.620  23.015  1.00  0.00           C
ATOM   2888  C23 POPED 164      60.785  77.590  23.875  1.00  0.00           C
ATOM   2891  C24 POPED 164      60.015  78.890  24.125  1.00  0.00           C
ATOM   2894  C25 POPED 164      60.055  79.390  25.575  1.00  0.00           C
ATOM   2897  C26 POPED 164      59.565  78.380  26.625  1.00  0.00           C
ATOM   2900  C27 POPED 164      59.665  78.980  28.035  1.00  0.00           C
ATOM   2903  C28 POPED 164      59.285  78.030  29.175  1.00  0.00           C
ATOM   2906  C29 POPED 164      57.815  77.710  29.245  1.00  0.00           C
ATOM   2908 0C21 POPED 164      57.225  76.970  30.205  1.00  0.00           C
ATOM   2910 1C21 POPED 164      57.945  76.360  31.385  1.00  0.00           C
ATOM   2913 2C21 POPED 164      57.235  76.550  32.735  1.00  0.00           C
ATOM   2916 3C21 POPED 164      56.165  75.490  33.025  1.00  0.00           C
ATOM   2919 4C21 POPED 164      56.025  75.190  34.525  1.00  0.00           C
ATOM   2922 5C21 POPED 164      55.085  74.010  34.805  1.00  0.00           C
ATOM   2925 6C21 POPED 164      54.975  73.680  36.305  1.00  0.00           C
ATOM   2928 7C21 POPED 164      54.305  72.320  36.545  1.00  0.00           C
ATOM   2931 8C21 POPED 164      54.005  72.040  38.025  1.00  0.00           C
ATOM   2935  C33 POPED 164      57.035  74.190  24.235  1.00  0.00           C
ATOM   2938  C34 POPED 164      56.115  74.650  25.375  1.00  0.00           C
ATOM   2941  C35 POPED 164      56.675  74.190  26.725  1.00  0.00           C
ATOM   2944  C36 POPED 164      58.115  74.660  26.995  1.00  0.00           C
ATOM   2947  C37 POPED 164      58.975  73.550  27.625  1.00  0.00           C
ATOM   2950  C38 POPED 164      58.655  73.320  29.095  1.00  0.00           C
ATOM   2953  C39 POPED 164      59.225  72.000  29.635  1.00  0.00           C
ATOM   2956 0C31 POPED 164      58.765  71.710  31.075  1.00  0.00           C
ATOM   2959 1C31 POPED 164      59.525  72.530  32.125  1.00  0.00           C
ATOM   2962 2C31 POPED 164      58.805  72.600  33.475  1.00  0.00           C
ATOM   2965 3C31 POPED 164      58.875  71.300  34.295  1.00  0.00           C
ATOM   2968 4C31 POPED 164      58.275  71.500  35.695  1.00  0.00           C
ATOM   2971 5C31 POPED 164      58.235  70.220  36.535  1.00  0.00           C
ATOM   2974 6C31 POPED 164      57.875  70.480  37.995  1.00  0.00           C
ATOM   2978  NH3 POPEE 165      34.255 107.950  14.825  1.00  0.00           N
ATOM   2982  C12 POPEE 165      33.095 108.900  14.955  1.00  0.00           C
ATOM   2985  C11 POPEE 165      32.365 109.170  13.635  1.00  0.00           C
ATOM   2988  P   POPEE 165      29.895 109.360  12.815  1.00  0.00           P
ATOM   2989  O13 POPEE 165      29.855 110.550  11.935  1.00  0.00           O
ATOM   2990  O14 POPEE 165      30.065 108.060  12.155  1.00  0.00           O
ATOM   2991  O11 POPEE 165      28.515 109.250  13.595  1.00  0.00           O
ATOM   2992  O12 POPEE 165      30.995 109.480  13.945  1.00  0.00           O
ATOM   2993  C1  POPEE 165      28.295 109.890  14.855  1.00  0.00           C
ATOM   2996  C2  POPEE 165      27.845 108.860  15.935  1.00  0.00           C
ATOM   2998  O21 POPEE 165      27.785 109.540  17.205  1.00  0.00           O
ATOM   2999  C21 POPEE 165      26.685 110.220  17.445  1.00  0.00           C
ATOM   3000  O22 POPEE 165      25.725 110.330  16.695  1.00  0.00           O
ATOM   3001  C22 POPEE 165      26.805 110.870  18.835  1.00  0.00           C
ATOM   3004  C3  POPEE 165      28.815 107.630  16.025  1.00  0.00           C
ATOM   3007  O31 POPEE 165      28.935 107.090  17.365  1.00  0.00           O
ATOM   3008  C31 POPEE 165      29.175 105.780  17.455  1.00  0.00           C
ATOM   3009  O32 POPEE 165      29.195 105.010  16.505  1.00  0.00           O
ATOM   3010  C32 POPEE 165      29.395 105.410  18.925  1.00  0.00           C
ATOM   3013  C23 POPEE 165      26.365 109.950  19.995  1.00  0.00           C
ATOM   3016  C24 POPEE 165      27.205 110.110  21.275  1.00  0.00           C
ATOM   3019  C25 POPEE 165      27.085 111.490  21.945  1.00  0.00           C
ATOM   3022  C26 POPEE 165      28.295 111.760  22.845  1.00  0.00           C
ATOM   3025  C27 POPEE 165      28.205 113.080  23.635  1.00  0.00           C
ATOM   3028  C28 POPEE 165      27.745 112.900  25.095  1.00  0.00           C
ATOM   3031  C29 POPEE 165      28.635 112.050  25.975  1.00  0.00           C
ATOM   3033 0C21 POPEE 165      29.695 112.470  26.685  1.00  0.00           C
ATOM   3035 1C21 POPEE 165      30.265 113.870  26.695  1.00  0.00           C
ATOM   3038 2C21 POPEE 165      29.715 114.780  27.815  1.00  0.00           C
ATOM   3041 3C21 POPEE 165      30.055 114.300  29.235  1.00  0.00           C
ATOM   3044 4C21 POPEE 165      30.275 115.460  30.225  1.00  0.00           C
ATOM   3047 5C21 POPEE 165      29.075 116.410  30.335  1.00  0.00           C
ATOM   3050 6C21 POPEE 165      29.305 117.480  31.415  1.00  0.00           C
ATOM   3053 7C21 POPEE 165      28.035 118.240  31.795  1.00  0.00           C
ATOM   3056 8C21 POPEE 165      28.245 119.140  33.005  1.00  0.00           C
ATOM   3060  C33 POPEE 165      28.175 105.610  19.855  1.00  0.00           C
ATOM   3063  C34 POPEE 165      28.405 105.020  21.255  1.00  0.00           C
ATOM   3066  C35 POPEE 165      29.515 105.710  22.065  1.00  0.00           C
ATOM   3069  C36 POPEE 165      30.925 105.100  21.875  1.00  0.00           C
ATOM   3072  C37 POPEE 165      31.415 104.300  23.085  1.00  0.00           C
ATOM   3075  C38 POPEE 165      32.735 103.550  22.815  1.00  0.00           C
ATOM   3078  C39 POPEE 165      33.215 102.720  24.015  1.00  0.00           C
ATOM   3081 0C31 POPEE 165      34.405 103.330  24.795  1.00  0.00           C
ATOM   3084 1C31 POPEE 165      34.165 104.750  25.315  1.00  0.00           C
ATOM   3087 2C31 POPEE 165      35.345 105.320  26.125  1.00  0.00           C
ATOM   3090 3C31 POPEE 165      35.325 104.950  27.625  1.00  0.00           C
ATOM   3093 4C31 POPEE 165      36.315 105.790  28.435  1.00  0.00           C
ATOM   3096 5C31 POPEE 165      36.075 105.730  29.955  1.00  0.00           C
ATOM   3099 6C31 POPEE 165      37.055 106.620  30.735  1.00  0.00           C
ATOM   3103  NH3 POPEF 166      44.875  28.900  16.455  1.00  0.00           N
ATOM   3107  C12 POPEF 166      44.815  27.430  16.105  1.00  0.00           C
ATOM   3110  C11 POPEF 166      46.175  26.800  16.425  1.00  0.00           C
ATOM   3113  P   POPEF 166      47.445  24.550  16.655  1.00  0.00           P
ATOM   3114  O13 POPEF 166      47.335  23.660  17.815  1.00  0.00           O
ATOM   3115  O14 POPEF 166      47.795  23.880  15.385  1.00  0.00           O
ATOM   3116  O11 POPEF 166      48.475  25.710  16.955  1.00  0.00           O
ATOM   3117  O12 POPEF 166      46.085  25.370  16.525  1.00  0.00           O
ATOM   3118  C1  POPEF 166      49.385  25.760  18.065  1.00  0.00           C
ATOM   3121  C2  POPEF 166      48.735  26.420  19.315  1.00  0.00           C
ATOM   3123  O21 POPEF 166      49.705  26.990  20.215  1.00  0.00           O
ATOM   3124  C21 POPEF 166      50.385  26.170  21.005  1.00  0.00           C
ATOM   3125  O22 POPEF 166      50.625  25.000  20.795  1.00  0.00           O
ATOM   3126  C22 POPEF 166      50.705  26.960  22.295  1.00  0.00           C
ATOM   3129  C3  POPEF 166      47.735  25.460  20.035  1.00  0.00           C
ATOM   3132  O31 POPEF 166      47.335  25.940  21.325  1.00  0.00           O
ATOM   3133  C31 POPEF 166      46.855  25.070  22.225  1.00  0.00           C
ATOM   3134  O32 POPEF 166      46.795  25.330  23.415  1.00  0.00           O
ATOM   3135  C32 POPEF 166      46.355  23.740  21.625  1.00  0.00           C
ATOM   3138  C23 POPEF 166      51.085  26.080  23.505  1.00  0.00           C
ATOM   3141  C24 POPEF 166      49.935  25.190  24.015  1.00  0.00           C
ATOM   3144  C25 POPEF 166      50.425  24.090  24.965  1.00  0.00           C
ATOM   3147  C26 POPEF 166      50.725  24.560  26.395  1.00  0.00           C
ATOM   3150  C27 POPEF 166      51.315  23.420  27.235  1.00  0.00           C
ATOM   3153  C28 POPEF 166      52.045  23.900  28.505  1.00  0.00           C
ATOM   3156  C29 POPEF 166      51.095  24.410  29.555  1.00  0.00           C
ATOM   3158 0C21 POPEF 166      50.975  23.970  30.815  1.00  0.00           C
ATOM   3160 1C21 POPEF 166      51.785  22.890  31.495  1.00  0.00           C
ATOM   3163 2C21 POPEF 166      52.475  23.490  32.725  1.00  0.00           C
ATOM   3166 3C21 POPEF 166      53.155  22.440  33.605  1.00  0.00           C
ATOM   3169 4C21 POPEF 166      53.545  23.020  34.965  1.00  0.00           C
ATOM   3172 5C21 POPEF 166      54.635  24.100  34.895  1.00  0.00           C
ATOM   3175 6C21 POPEF 166      54.845  24.750  36.255  1.00  0.00           C
ATOM   3178 7C21 POPEF 166      56.035  25.700  36.285  1.00  0.00           C
ATOM   3181 8C21 POPEF 166      56.245  26.280  37.675  1.00  0.00           C
ATOM   3185  C33 POPEF 166      45.385  22.960  22.555  1.00  0.00           C
ATOM   3188  C34 POPEF 166      45.985  21.660  23.095  1.00  0.00           C
ATOM   3191  C35 POPEF 166      45.045  20.910  24.055  1.00  0.00           C
ATOM   3194  C36 POPEF 166      45.305  21.240  25.525  1.00  0.00           C
ATOM   3197  C37 POPEF 166      44.485  20.420  26.535  1.00  0.00           C
ATOM   3200  C38 POPEF 166      44.885  20.750  27.975  1.00  0.00           C
ATOM   3203  C39 POPEF 166      44.175  19.850  28.995  1.00  0.00           C
ATOM   3206 0C31 POPEF 166      44.545  20.110  30.465  1.00  0.00           C
ATOM   3209 1C31 POPEF 166      43.705  19.240  31.395  1.00  0.00           C
ATOM   3212 2C31 POPEF 166      43.945  19.450  32.895  1.00  0.00           C
ATOM   3215 3C31 POPEF 166      42.985  18.580  33.715  1.00  0.00           C
ATOM   3218 4C31 POPEF 166      43.165  18.640  35.245  1.00  0.00           C
ATOM   3221 5C31 POPEF 166      43.045  20.060  35.825  1.00  0.00           C
ATOM   3224 6C31 POPEF 166      42.945  20.070  37.355  1.00  0.00           C
ATOM   3228  NH3 POPEG 167      14.655  49.620  15.055  1.00  0.00           N
ATOM   3232  C12 POPEG 167      13.715  50.680  14.565  1.00  0.00           C
ATOM   3235  C11 POPEG 167      12.575  50.090  13.725  1.00  0.00           C
ATOM   3238  P   POPEG 167      10.235  51.090  14.265  1.00  0.00           P
ATOM   3239  O13 POPEG 167       9.335  52.150  13.775  1.00  0.00           O
ATOM   3240  O14 POPEG 167       9.705  49.710  14.325  1.00  0.00           O
ATOM   3241  O11 POPEG 167      10.645  51.500  15.745  1.00  0.00           O
ATOM   3242  O12 POPEG 167      11.605  51.120  13.485  1.00  0.00           O
ATOM   3243  C1  POPEG 167      11.165  52.820  15.995  1.00  0.00           C
ATOM   3246  C2  POPEG 167      10.285  53.690  16.965  1.00  0.00           C
ATOM   3248  O21 POPEG 167      10.315  53.230  18.345  1.00  0.00           O
ATOM   3249  C21 POPEG 167      11.445  53.560  18.975  1.00  0.00           C
ATOM   3250  O22 POPEG 167      12.455  53.980  18.435  1.00  0.00           O
ATOM   3251  C22 POPEG 167      11.265  53.530  20.485  1.00  0.00           C
ATOM   3254  C3  POPEG 167       8.805  53.850  16.465  1.00  0.00           C
ATOM   3257  O31 POPEG 167       7.885  54.220  17.515  1.00  0.00           O
ATOM   3258  C31 POPEG 167       7.265  53.190  18.085  1.00  0.00           C
ATOM   3259  O32 POPEG 167       7.265  52.040  17.675  1.00  0.00           O
ATOM   3260  C32 POPEG 167       6.545  53.650  19.365  1.00  0.00           C
ATOM   3263  C23 POPEG 167      10.615  54.850  20.985  1.00  0.00           C
ATOM   3266  C24 POPEG 167      10.825  55.120  22.485  1.00  0.00           C
ATOM   3269  C25 POPEG 167      12.295  55.330  22.855  1.00  0.00           C
ATOM   3272  C26 POPEG 167      12.825  54.270  23.825  1.00  0.00           C
ATOM   3275  C27 POPEG 167      14.355  54.190  23.865  1.00  0.00           C
ATOM   3278  C28 POPEG 167      14.895  53.100  24.805  1.00  0.00           C
ATOM   3281  C29 POPEG 167      16.395  53.190  24.905  1.00  0.00           C
ATOM   3283 0C21 POPEG 167      17.255  52.220  25.275  1.00  0.00           C
ATOM   3285 1C21 POPEG 167      16.915  50.810  25.705  1.00  0.00           C
ATOM   3288 2C21 POPEG 167      17.505  50.420  27.075  1.00  0.00           C
ATOM   3291 3C21 POPEG 167      16.605  50.710  28.285  1.00  0.00           C
ATOM   3294 4C21 POPEG 167      17.335  50.320  29.575  1.00  0.00           C
ATOM   3297 5C21 POPEG 167      16.485  50.410  30.845  1.00  0.00           C
ATOM   3300 6C21 POPEG 167      17.265  49.860  32.055  1.00  0.00           C
ATOM   3303 7C21 POPEG 167      16.905  50.520  33.385  1.00  0.00           C
ATOM   3306 8C21 POPEG 167      17.635  49.860  34.555  1.00  0.00           C
ATOM   3310  C33 POPEG 167       6.995  52.840  20.595  1.00  0.00           C
ATOM   3313  C34 POPEG 167       5.965  52.800  21.735  1.00  0.00           C
ATOM   3316  C35 POPEG 167       5.605  54.160  22.355  1.00  0.00           C
ATOM   3319  C36 POPEG 167       5.205  54.050  23.845  1.00  0.00           C
ATOM   3322  C37 POPEG 167       4.165  52.950  24.155  1.00  0.00           C
ATOM   3325  C38 POPEG 167       4.555  52.130  25.395  1.00  0.00           C
ATOM   3328  C39 POPEG 167       4.235  52.820  26.725  1.00  0.00           C
ATOM   3331 0C31 POPEG 167       2.825  52.480  27.205  1.00  0.00           C
ATOM   3334 1C31 POPEG 167       2.465  53.130  28.545  1.00  0.00           C
ATOM   3337 2C31 POPEG 167       1.045  52.750  29.025  1.00  0.00           C
ATOM   3340 3C31 POPEG 167       0.935  51.310  29.535  1.00  0.00           C
ATOM   3343 4C31 POPEG 167       1.375  51.160  30.995  1.00  0.00           C
ATOM   3346 5C31 POPEG 167       1.195  49.720  31.495  1.00  0.00           C
ATOM   3349 6C31 POPEG 167       1.545  49.550  32.965  1.00  0.00           C
ATOM   3353  NH3 POPEH 168     106.945   1.470  17.135  1.00  0.00           N
ATOM   3357  C12 POPEH 168     106.395   1.250  18.515  1.00  0.00           C
ATOM   3360  C11 POPEH 168     104.855   1.310  18.555  1.00  0.00           C
ATOM   3363  P   POPEH 168     103.675  -0.970  17.885  1.00  0.00           P
ATOM   3364  O13 POPEH 168     103.335  -1.620  16.605  1.00  0.00           O
ATOM   3365  O14 POPEH 168     104.605  -1.680  18.785  1.00  0.00           O
ATOM   3366  O11 POPEH 168     102.305  -0.700  18.655  1.00  0.00           O
ATOM   3367  O12 POPEH 168     104.265   0.460  17.565  1.00  0.00           O
ATOM   3368  C1  POPEH 168     102.235  -1.140  20.025  1.00  0.00           C
ATOM   3371  C2  POPEH 168     100.995  -0.600  20.785  1.00  0.00           C
ATOM   3373  O21 POPEH 168     100.935  -1.340  22.025  1.00  0.00           O
ATOM   3374  C21 POPEH 168     101.615  -0.770  22.995  1.00  0.00           C
ATOM   3375  O22 POPEH 168     101.875   0.420  23.085  1.00  0.00           O
ATOM   3376  C22 POPEH 168     102.055  -1.850  23.995  1.00  0.00           C
ATOM   3379  C3  POPEH 168      99.625  -0.740  20.065  1.00  0.00           C
ATOM   3382  O31 POPEH 168      98.495  -0.320  20.885  1.00  0.00           O
ATOM   3383  C31 POPEH 168      98.465   0.990  21.135  1.00  0.00           C
ATOM   3384  O32 POPEH 168      99.225   1.800  20.655  1.00  0.00           O
ATOM   3385  C32 POPEH 168      97.415   1.330  22.205  1.00  0.00           C
ATOM   3388  C23 POPEH 168     102.615  -1.270  25.315  1.00  0.00           C
ATOM   3391  C24 POPEH 168     103.845  -2.030  25.825  1.00  0.00           C
ATOM   3394  C25 POPEH 168     104.565  -1.260  26.945  1.00  0.00           C
ATOM   3397  C26 POPEH 168     104.135  -1.730  28.335  1.00  0.00           C
ATOM   3400  C27 POPEH 168     104.375  -0.660  29.405  1.00  0.00           C
ATOM   3403  C28 POPEH 168     104.115  -1.190  30.825  1.00  0.00           C
ATOM   3406  C29 POPEH 168     105.365  -1.760  31.455  1.00  0.00           C
ATOM   3408 0C21 POPEH 168     106.035  -1.250  32.505  1.00  0.00           C
ATOM   3410 1C21 POPEH 168     105.675  -0.010  33.285  1.00  0.00           C
ATOM   3413 2C21 POPEH 168     105.175  -0.310  34.705  1.00  0.00           C
ATOM   3416 3C21 POPEH 168     103.925  -1.210  34.735  1.00  0.00           C
ATOM   3419 4C21 POPEH 168     103.305  -1.370  36.125  1.00  0.00           C
ATOM   3422 5C21 POPEH 168     101.915  -2.010  36.075  1.00  0.00           C
ATOM   3425 6C21 POPEH 168     100.825  -0.970  35.785  1.00  0.00           C
ATOM   3428 7C21 POPEH 168      99.455  -1.560  35.435  1.00  0.00           C
ATOM   3431 8C21 POPEH 168      98.445  -0.490  35.035  1.00  0.00           C
ATOM   3435  C33 POPEH 168      97.505   2.800  22.695  1.00  0.00           C
ATOM   3438  C34 POPEH 168      96.655   3.100  23.955  1.00  0.00           C
ATOM   3441  C35 POPEH 168      96.905   4.490  24.585  1.00  0.00           C
ATOM   3444  C36 POPEH 168      98.135   4.540  25.525  1.00  0.00           C
ATOM   3447  C37 POPEH 168      98.505   5.930  26.055  1.00  0.00           C
ATOM   3450  C38 POPEH 168      97.485   6.590  27.015  1.00  0.00           C
ATOM   3453  C39 POPEH 168      97.325   5.850  28.345  1.00  0.00           C
ATOM   3456 0C31 POPEH 168      96.315   6.490  29.305  1.00  0.00           C
ATOM   3459 1C31 POPEH 168      96.695   7.870  29.845  1.00  0.00           C
ATOM   3462 2C31 POPEH 168      95.845   8.300  31.055  1.00  0.00           C
ATOM   3465 3C31 POPEH 168      96.215   7.550  32.345  1.00  0.00           C
ATOM   3468 4C31 POPEH 168      95.595   8.140  33.625  1.00  0.00           C
ATOM   3471 5C31 POPEH 168      94.065   8.160  33.625  1.00  0.00           C
ATOM   3474 6C31 POPEH 168      93.475   8.350  35.025  1.00  0.00           C
ATOM   3478  NH3 POPEI 169      49.385  47.670  15.995  1.00  0.00           N
ATOM   3482  C12 POPEI 169      49.695  47.840  17.455  1.00  0.00           C
ATOM   3485  C11 POPEI 169      51.085  48.400  17.695  1.00  0.00           C
ATOM   3488  P   POPEI 169      52.445  47.280  19.595  1.00  0.00           P
ATOM   3489  O13 POPEI 169      53.815  47.830  19.405  1.00  0.00           O
ATOM   3490  O14 POPEI 169      52.135  46.030  18.885  1.00  0.00           O
ATOM   3491  O11 POPEI 169      52.095  47.100  21.145  1.00  0.00           O
ATOM   3492  O12 POPEI 169      51.425  48.380  19.085  1.00  0.00           O
ATOM   3493  C1  POPEI 169      52.305  48.070  22.175  1.00  0.00           C
ATOM   3496  C2  POPEI 169      50.995  48.450  22.955  1.00  0.00           C
ATOM   3498  O21 POPEI 169      50.495  47.400  23.815  1.00  0.00           O
ATOM   3499  C21 POPEI 169      50.925  47.390  25.055  1.00  0.00           C
ATOM   3500  O22 POPEI 169      51.895  47.990  25.485  1.00  0.00           O
ATOM   3501  C22 POPEI 169      49.905  46.680  25.965  1.00  0.00           C
ATOM   3504  C3  POPEI 169      49.865  48.820  21.965  1.00  0.00           C
ATOM   3507  O31 POPEI 169      48.565  49.050  22.555  1.00  0.00           O
ATOM   3508  C31 POPEI 169      48.465  50.120  23.295  1.00  0.00           C
ATOM   3509  O32 POPEI 169      49.355  50.920  23.545  1.00  0.00           O
ATOM   3510  C32 POPEI 169      47.005  50.260  23.775  1.00  0.00           C
ATOM   3513  C23 POPEI 169      48.685  47.590  26.275  1.00  0.00           C
ATOM   3516  C24 POPEI 169      48.295  47.690  27.775  1.00  0.00           C
ATOM   3519  C25 POPEI 169      49.265  48.510  28.645  1.00  0.00           C
ATOM   3522  C26 POPEI 169      48.745  48.750  30.075  1.00  0.00           C
ATOM   3525  C27 POPEI 169      49.235  47.710  31.115  1.00  0.00           C
ATOM   3528  C28 POPEI 169      48.835  48.080  32.555  1.00  0.00           C
ATOM   3531  C29 POPEI 169      49.305  47.060  33.565  1.00  0.00           C
ATOM   3533 0C21 POPEI 169      50.105  47.260  34.635  1.00  0.00           C
ATOM   3535 1C21 POPEI 169      50.705  48.560  35.105  1.00  0.00           C
ATOM   3538 2C21 POPEI 169      52.175  48.730  34.655  1.00  0.00           C
ATOM   3541 3C21 POPEI 169      53.165  47.730  35.285  1.00  0.00           C
ATOM   3544 4C21 POPEI 169      54.585  47.940  34.745  1.00  0.00           C
ATOM   3547 5C21 POPEI 169      55.595  46.870  35.185  1.00  0.00           C
ATOM   3550 6C21 POPEI 169      56.865  46.900  34.315  1.00  0.00           C
ATOM   3553 7C21 POPEI 169      57.825  45.730  34.585  1.00  0.00           C
ATOM   3556 8C21 POPEI 169      58.655  45.340  33.355  1.00  0.00           C
ATOM   3560  C33 POPEI 169      46.795  51.370  24.825  1.00  0.00           C
ATOM   3563  C34 POPEI 169      47.015  50.880  26.265  1.00  0.00           C
ATOM   3566  C35 POPEI 169      47.035  52.010  27.315  1.00  0.00           C
ATOM   3569  C36 POPEI 169      45.785  52.880  27.265  1.00  0.00           C
ATOM   3572  C37 POPEI 169      45.745  53.930  28.365  1.00  0.00           C
ATOM   3575  C38 POPEI 169      44.485  54.800  28.255  1.00  0.00           C
ATOM   3578  C39 POPEI 169      44.385  55.880  29.335  1.00  0.00           C
ATOM   3581 0C31 POPEI 169      44.585  55.320  30.745  1.00  0.00           C
ATOM   3584 1C31 POPEI 169      44.275  56.340  31.845  1.00  0.00           C
ATOM   3587 2C31 POPEI 169      44.665  55.780  33.225  1.00  0.00           C
ATOM   3590 3C31 POPEI 169      44.705  56.870  34.295  1.00  0.00           C
ATOM   3593 4C31 POPEI 169      45.375  56.390  35.585  1.00  0.00           C
ATOM   3596 5C31 POPEI 169      45.605  57.560  36.545  1.00  0.00           C
ATOM   3599 6C31 POPEI 169      46.335  57.180  37.835  1.00  0.00           C
ATOM   3603  NH3 POPEJ 170      89.995  61.500  55.385  1.00  0.00           N
ATOM   3607  C12 POPEJ 170      88.655  61.420  56.055  1.00  0.00           C
ATOM   3610  C11 POPEJ 170      87.825  60.320  55.395  1.00  0.00           C
ATOM   3613  P   POPEJ 170      88.195  57.830  56.255  1.00  0.00           P
ATOM   3614  O13 POPEJ 170      86.855  58.050  56.845  1.00  0.00           O
ATOM   3615  O14 POPEJ 170      89.335  57.620  57.195  1.00  0.00           O
ATOM   3616  O11 POPEJ 170      88.145  56.680  55.155  1.00  0.00           O
ATOM   3617  O12 POPEJ 170      88.555  59.100  55.385  1.00  0.00           O
ATOM   3618  C1  POPEJ 170      87.105  56.530  54.185  1.00  0.00           C
ATOM   3621  C2  POPEJ 170      86.985  57.690  53.135  1.00  0.00           C
ATOM   3623  O21 POPEJ 170      85.895  57.500  52.205  1.00  0.00           O
ATOM   3624  C21 POPEJ 170      86.085  56.650  51.215  1.00  0.00           C
ATOM   3625  O22 POPEJ 170      86.905  55.750  51.175  1.00  0.00           O
ATOM   3626  C22 POPEJ 170      85.095  56.920  50.075  1.00  0.00           C
ATOM   3629  C3  POPEJ 170      88.325  58.090  52.415  1.00  0.00           C
ATOM   3632  O31 POPEJ 170      88.155  59.300  51.645  1.00  0.00           O
ATOM   3633  C31 POPEJ 170      88.115  59.170  50.325  1.00  0.00           C
ATOM   3634  O32 POPEJ 170      88.355  58.160  49.705  1.00  0.00           O
ATOM   3635  C32 POPEJ 170      87.655  60.490  49.675  1.00  0.00           C
ATOM   3638  C23 POPEJ 170      85.645  56.310  48.765  1.00  0.00           C
ATOM   3641  C24 POPEJ 170      84.685  56.430  47.565  1.00  0.00           C
ATOM   3644  C25 POPEJ 170      85.005  57.620  46.655  1.00  0.00           C
ATOM   3647  C26 POPEJ 170      84.305  57.530  45.295  1.00  0.00           C
ATOM   3650  C27 POPEJ 170      84.565  58.740  44.385  1.00  0.00           C
ATOM   3653  C28 POPEJ 170      85.975  58.780  43.765  1.00  0.00           C
ATOM   3656  C29 POPEJ 170      86.115  57.950  42.505  1.00  0.00           C
ATOM   3658 0C21 POPEJ 170      86.565  58.390  41.305  1.00  0.00           C
ATOM   3660 1C21 POPEJ 170      87.055  59.770  40.955  1.00  0.00           C
ATOM   3663 2C21 POPEJ 170      86.075  60.530  40.035  1.00  0.00           C
ATOM   3666 3C21 POPEJ 170      86.565  61.960  39.695  1.00  0.00           C
ATOM   3669 4C21 POPEJ 170      85.905  62.520  38.425  1.00  0.00           C
ATOM   3672 5C21 POPEJ 170      86.465  63.880  37.965  1.00  0.00           C
ATOM   3675 6C21 POPEJ 170      86.205  65.020  38.955  1.00  0.00           C
ATOM   3678 7C21 POPEJ 170      86.535  66.410  38.385  1.00  0.00           C
ATOM   3681 8C21 POPEJ 170      86.265  67.550  39.375  1.00  0.00           C
ATOM   3685  C33 POPEJ 170      87.685  60.450  48.115  1.00  0.00           C
ATOM   3688  C34 POPEJ 170      86.925  61.630  47.475  1.00  0.00           C
ATOM   3691  C35 POPEJ 170      86.985  61.640  45.935  1.00  0.00           C
ATOM   3694  C36 POPEJ 170      88.335  62.140  45.395  1.00  0.00           C
ATOM   3697  C37 POPEJ 170      88.445  62.140  43.865  1.00  0.00           C
ATOM   3700  C38 POPEJ 170      89.795  62.730  43.405  1.00  0.00           C
ATOM   3703  C39 POPEJ 170      89.965  62.820  41.885  1.00  0.00           C
ATOM   3706 0C31 POPEJ 170      90.505  61.520  41.265  1.00  0.00           C
ATOM   3709 1C31 POPEJ 170      90.705  61.670  39.755  1.00  0.00           C
ATOM   3712 2C31 POPEJ 170      91.225  60.400  39.085  1.00  0.00           C
ATOM   3715 3C31 POPEJ 170      92.725  60.170  39.335  1.00  0.00           C
ATOM   3718 4C31 POPEJ 170      93.325  59.150  38.365  1.00  0.00           C
ATOM   3721 5C31 POPEJ 170      94.645  59.630  37.765  1.00  0.00           C
ATOM   3724 6C31 POPEJ 170      95.175  58.680  36.705  1.00  0.00           C
ATOM   3728  NH3 POPEK 171      70.225 108.770  18.305  1.00  0.00           N
ATOM   3732  C12 POPEK 171      71.505 108.030  18.565  1.00  0.00           C
ATOM   3735  C11 POPEK 171      72.535 108.910  19.295  1.00  0.00           C
ATOM   3738  P   POPEK 171      72.745 111.520  19.055  1.00  0.00           P
ATOM   3739  O13 POPEK 171      73.385 112.450  18.105  1.00  0.00           O
ATOM   3740  O14 POPEK 171      71.355 111.770  19.475  1.00  0.00           O
ATOM   3741  O11 POPEK 171      73.685 111.460  20.325  1.00  0.00           O
ATOM   3742  O12 POPEK 171      72.845 110.050  18.505  1.00  0.00           O
ATOM   3743  C1  POPEK 171      73.265 111.790  21.645  1.00  0.00           C
ATOM   3746  C2  POPEK 171      74.075 110.940  22.655  1.00  0.00           C
ATOM   3748  O21 POPEK 171      73.595 111.190  23.985  1.00  0.00           O
ATOM   3749  C21 POPEK 171      72.545 110.450  24.295  1.00  0.00           C
ATOM   3750  O22 POPEK 171      71.865 109.800  23.515  1.00  0.00           O
ATOM   3751  C22 POPEK 171      72.395 110.480  25.815  1.00  0.00           C
ATOM   3754  C3  POPEK 171      75.605 111.220  22.605  1.00  0.00           C
ATOM   3757  O31 POPEK 171      76.445 110.310  23.355  1.00  0.00           O
ATOM   3758  C31 POPEK 171      75.945 109.720  24.445  1.00  0.00           C
ATOM   3759  O32 POPEK 171      75.285 108.690  24.475  1.00  0.00           O
ATOM   3760  C32 POPEK 171      76.235 110.680  25.625  1.00  0.00           C
ATOM   3763  C23 POPEK 171      71.565 109.300  26.355  1.00  0.00           C
ATOM   3766  C24 POPEK 171      72.085 108.780  27.695  1.00  0.00           C
ATOM   3769  C25 POPEK 171      71.935 109.770  28.855  1.00  0.00           C
ATOM   3772  C26 POPEK 171      72.315 109.150  30.215  1.00  0.00           C
ATOM   3775  C27 POPEK 171      71.305 108.090  30.685  1.00  0.00           C
ATOM   3778  C28 POPEK 171      71.745 107.330  31.955  1.00  0.00           C
ATOM   3781  C29 POPEK 171      72.105 108.250  33.105  1.00  0.00           C
ATOM   3783 0C21 POPEK 171      73.345 108.560  33.495  1.00  0.00           C
ATOM   3785 1C21 POPEK 171      74.645 108.070  32.905  1.00  0.00           C
ATOM   3788 2C21 POPEK 171      75.765 108.050  33.975  1.00  0.00           C
ATOM   3791 3C21 POPEK 171      75.495 107.070  35.135  1.00  0.00           C
ATOM   3794 4C21 POPEK 171      76.665 107.010  36.115  1.00  0.00           C
ATOM   3797 5C21 POPEK 171      76.455 106.000  37.255  1.00  0.00           C
ATOM   3800 6C21 POPEK 171      75.575 106.550  38.385  1.00  0.00           C
ATOM   3803 7C21 POPEK 171      75.505 105.590  39.575  1.00  0.00           C
ATOM   3806 8C21 POPEK 171      74.935 106.240  40.835  1.00  0.00           C
ATOM   3810  C33 POPEK 171      76.465 110.080  27.045  1.00  0.00           C
ATOM   3813  C34 POPEK 171      76.935 111.200  27.995  1.00  0.00           C
ATOM   3816  C35 POPEK 171      77.005 110.870  29.495  1.00  0.00           C
ATOM   3819  C36 POPEK 171      77.195 112.160  30.305  1.00  0.00           C
ATOM   3822  C37 POPEK 171      77.405 112.050  31.825  1.00  0.00           C
ATOM   3825  C38 POPEK 171      77.425 113.460  32.435  1.00  0.00           C
ATOM   3828  C39 POPEK 171      77.795 113.540  33.925  1.00  0.00           C
ATOM   3831 0C31 POPEK 171      76.775 112.900  34.865  1.00  0.00           C
ATOM   3834 1C31 POPEK 171      76.995 113.300  36.325  1.00  0.00           C
ATOM   3837 2C31 POPEK 171      76.275 112.360  37.305  1.00  0.00           C
ATOM   3840 3C31 POPEK 171      76.555 112.740  38.775  1.00  0.00           C
ATOM   3843 4C31 POPEK 171      76.375 111.560  39.745  1.00  0.00           C
ATOM   3846 5C31 POPEK 171      77.265 111.680  40.985  1.00  0.00           C
ATOM   3849 6C31 POPEK 171      77.325 110.390  41.815  1.00  0.00           C
ATOM   3853  NH3 POPEL 172      33.465  79.470  15.505  1.00  0.00           N
ATOM   3857  C12 POPEL 172      32.365  80.350  14.975  1.00  0.00           C
ATOM   3860  C11 POPEL 172      31.095  80.260  15.845  1.00  0.00           C
ATOM   3863  P   POPEL 172      29.235  79.190  14.425  1.00  0.00           P
ATOM   3864  O13 POPEL 172      29.005  77.870  13.795  1.00  0.00           O
ATOM   3865  O14 POPEL 172      29.575  80.310  13.515  1.00  0.00           O
ATOM   3866  O11 POPEL 172      27.895  79.490  15.215  1.00  0.00           O
ATOM   3867  O12 POPEL 172      30.335  79.070  15.565  1.00  0.00           O
ATOM   3868  C1  POPEL 172      27.495  78.790  16.395  1.00  0.00           C
ATOM   3871  C2  POPEL 172      27.965  79.570  17.655  1.00  0.00           C
ATOM   3873  O21 POPEL 172      27.355  79.030  18.845  1.00  0.00           O
ATOM   3874  C21 POPEL 172      28.165  79.060  19.905  1.00  0.00           C
ATOM   3875  O22 POPEL 172      29.365  79.260  19.865  1.00  0.00           O
ATOM   3876  C22 POPEL 172      27.385  78.930  21.195  1.00  0.00           C
ATOM   3879  C3  POPEL 172      27.555  81.070  17.495  1.00  0.00           C
ATOM   3882  O31 POPEL 172      28.115  81.940  18.505  1.00  0.00           O
ATOM   3883  C31 POPEL 172      27.285  82.340  19.455  1.00  0.00           C
ATOM   3884  O32 POPEL 172      26.175  81.880  19.655  1.00  0.00           O
ATOM   3885  C32 POPEL 172      27.895  83.490  20.235  1.00  0.00           C
ATOM   3888  C23 POPEL 172      27.735  77.660  22.005  1.00  0.00           C
ATOM   3891  C24 POPEL 172      27.425  76.370  21.255  1.00  0.00           C
ATOM   3894  C25 POPEL 172      26.715  75.330  22.125  1.00  0.00           C
ATOM   3897  C26 POPEL 172      27.505  74.880  23.365  1.00  0.00           C
ATOM   3900  C27 POPEL 172      26.725  73.800  24.145  1.00  0.00           C
ATOM   3903  C28 POPEL 172      27.415  73.390  25.455  1.00  0.00           C
ATOM   3906  C29 POPEL 172      26.535  72.430  26.215  1.00  0.00           C
ATOM   3908 0C21 POPEL 172      26.935  71.350  26.915  1.00  0.00           C
ATOM   3910 1C21 POPEL 172      28.365  70.940  27.165  1.00  0.00           C
ATOM   3913 2C21 POPEL 172      28.605  70.510  28.625  1.00  0.00           C
ATOM   3916 3C21 POPEL 172      28.135  71.540  29.665  1.00  0.00           C
ATOM   3919 4C21 POPEL 172      28.355  71.080  31.115  1.00  0.00           C
ATOM   3922 5C21 POPEL 172      29.805  71.240  31.585  1.00  0.00           C
ATOM   3925 6C21 POPEL 172      29.945  70.940  33.075  1.00  0.00           C
ATOM   3928 7C21 POPEL 172      31.225  71.530  33.665  1.00  0.00           C
ATOM   3931 8C21 POPEL 172      31.255  71.420  35.185  1.00  0.00           C
ATOM   3935  C33 POPEL 172      28.995  83.160  21.265  1.00  0.00           C
ATOM   3938  C34 POPEL 172      28.915  84.110  22.475  1.00  0.00           C
ATOM   3941  C35 POPEL 172      27.895  83.700  23.545  1.00  0.00           C
ATOM   3944  C36 POPEL 172      28.255  84.290  24.925  1.00  0.00           C
ATOM   3947  C37 POPEL 172      27.175  84.040  25.995  1.00  0.00           C
ATOM   3950  C38 POPEL 172      27.665  84.100  27.465  1.00  0.00           C
ATOM   3953  C39 POPEL 172      28.405  85.380  27.865  1.00  0.00           C
ATOM   3956 0C31 POPEL 172      28.555  85.570  29.375  1.00  0.00           C
ATOM   3959 1C31 POPEL 172      29.325  86.850  29.745  1.00  0.00           C
ATOM   3962 2C31 POPEL 172      29.145  87.290  31.205  1.00  0.00           C
ATOM   3965 3C31 POPEL 172      29.525  86.210  32.225  1.00  0.00           C
ATOM   3968 4C31 POPEL 172      29.465  86.710  33.675  1.00  0.00           C
ATOM   3971 5C31 POPEL 172      29.895  85.630  34.685  1.00  0.00           C
ATOM   3974 6C31 POPEL 172      29.985  86.150  36.115  1.00  0.00           C
ATOM   3978  NH3 POPEM 173      36.655  92.990  17.345  1.00  0.00           N
ATOM   3982  C12 POPEM 173      37.615  92.510  18.405  1.00  0.00           C
ATOM   3985  C11 POPEM 173      38.755  91.650  17.845  1.00  0.00           C
ATOM   3988  P   POPEM 173      40.485  90.180  19.195  1.00  0.00           P
ATOM   3989  O13 POPEM 173      39.475  89.110  19.085  1.00  0.00           O
ATOM   3990  O14 POPEM 173      41.745  90.070  18.425  1.00  0.00           O
ATOM   3991  O11 POPEM 173      40.855  90.380  20.725  1.00  0.00           O
ATOM   3992  O12 POPEM 173      39.765  91.540  18.855  1.00  0.00           O
ATOM   3993  C1  POPEM 173      39.825  90.780  21.625  1.00  0.00           C
ATOM   3996  C2  POPEM 173      40.375  91.840  22.595  1.00  0.00           C
ATOM   3998  O21 POPEM 173      39.415  92.000  23.655  1.00  0.00           O
ATOM   3999  C21 POPEM 173      39.905  92.510  24.795  1.00  0.00           C
ATOM   4000  O22 POPEM 173      39.535  93.540  25.315  1.00  0.00           O
ATOM   4001  C22 POPEM 173      40.825  91.510  25.485  1.00  0.00           C
ATOM   4004  C3  POPEM 173      40.685  93.190  21.885  1.00  0.00           C
ATOM   4007  O31 POPEM 173      41.475  94.020  22.765  1.00  0.00           O
ATOM   4008  C31 POPEM 173      42.655  94.440  22.325  1.00  0.00           C
ATOM   4009  O32 POPEM 173      43.145  94.180  21.245  1.00  0.00           O
ATOM   4010  C32 POPEM 173      43.365  95.170  23.455  1.00  0.00           C
ATOM   4013  C23 POPEM 173      40.145  90.980  26.765  1.00  0.00           C
ATOM   4016  C24 POPEM 173      40.985  89.890  27.425  1.00  0.00           C
ATOM   4019  C25 POPEM 173      40.225  89.050  28.445  1.00  0.00           C
ATOM   4022  C26 POPEM 173      39.615  89.850  29.605  1.00  0.00           C
ATOM   4025  C27 POPEM 173      39.095  88.890  30.685  1.00  0.00           C
ATOM   4028  C28 POPEM 173      38.725  89.550  32.015  1.00  0.00           C
ATOM   4031  C29 POPEM 173      37.315  90.090  32.075  1.00  0.00           C
ATOM   4033 0C21 POPEM 173      36.865  90.900  33.055  1.00  0.00           C
ATOM   4035 1C21 POPEM 173      37.665  91.380  34.235  1.00  0.00           C
ATOM   4038 2C21 POPEM 173      36.945  91.140  35.575  1.00  0.00           C
ATOM   4041 3C21 POPEM 173      36.775  89.650  35.965  1.00  0.00           C
ATOM   4044 4C21 POPEM 173      36.165  89.510  37.365  1.00  0.00           C
ATOM   4047 5C21 POPEM 173      36.045  88.070  37.875  1.00  0.00           C
ATOM   4050 6C21 POPEM 173      34.815  87.310  37.345  1.00  0.00           C
ATOM   4053 7C21 POPEM 173      34.655  85.920  37.985  1.00  0.00           C
ATOM   4056 8C21 POPEM 173      33.525  85.090  37.375  1.00  0.00           C
ATOM   4060  C33 POPEM 173      43.445  94.240  24.675  1.00  0.00           C
ATOM   4063  C34 POPEM 173      44.625  94.560  25.595  1.00  0.00           C
ATOM   4066  C35 POPEM 173      44.725  93.510  26.705  1.00  0.00           C
ATOM   4069  C36 POPEM 173      43.665  93.700  27.785  1.00  0.00           C
ATOM   4072  C37 POPEM 173      43.835  92.710  28.935  1.00  0.00           C
ATOM   4075  C38 POPEM 173      43.145  93.200  30.205  1.00  0.00           C
ATOM   4078  C39 POPEM 173      43.615  92.460  31.465  1.00  0.00           C
ATOM   4081 0C31 POPEM 173      43.145  93.180  32.735  1.00  0.00           C
ATOM   4084 1C31 POPEM 173      43.955  92.800  33.985  1.00  0.00           C
ATOM   4087 2C31 POPEM 173      44.075  93.980  34.955  1.00  0.00           C
ATOM   4090 3C31 POPEM 173      44.905  93.680  36.225  1.00  0.00           C
ATOM   4093 4C31 POPEM 173      46.265  93.080  35.875  1.00  0.00           C
ATOM   4096 5C31 POPEM 173      47.255  93.080  37.045  1.00  0.00           C
ATOM   4099 6C31 POPEM 173      48.465  92.220  36.705  1.00  0.00           C
ATOM   4103  NH3 POPEN 174      55.765  98.100  59.515  1.00  0.00           N
ATOM   4107  C12 POPEN 174      54.495  98.700  60.085  1.00  0.00           C
ATOM   4110  C11 POPEN 174      54.485  98.690  61.645  1.00  0.00           C
ATOM   4113  P   POPEN 174      52.055  99.680  61.975  1.00  0.00           P
ATOM   4114  O13 POPEN 174      51.385  98.420  62.305  1.00  0.00           O
ATOM   4115  O14 POPEN 174      51.525 100.920  62.605  1.00  0.00           O
ATOM   4116  O11 POPEN 174      52.045  99.930  60.425  1.00  0.00           O
ATOM   4117  O12 POPEN 174      53.595  99.610  62.305  1.00  0.00           O
ATOM   4118  C1  POPEN 174      50.925 100.600  59.855  1.00  0.00           C
ATOM   4121  C2  POPEN 174      50.955 100.470  58.325  1.00  0.00           C
ATOM   4123  O21 POPEN 174      49.845 101.260  57.875  1.00  0.00           O
ATOM   4124  C21 POPEN 174      49.935 101.750  56.675  1.00  0.00           C
ATOM   4125  O22 POPEN 174      50.915 101.770  55.965  1.00  0.00           O
ATOM   4126  C22 POPEN 174      48.545 102.270  56.305  1.00  0.00           C
ATOM   4129  C3  POPEN 174      50.765  98.980  57.925  1.00  0.00           C
ATOM   4132  O31 POPEN 174      50.975  98.710  56.515  1.00  0.00           O
ATOM   4133  C31 POPEN 174      52.235  98.420  56.205  1.00  0.00           C
ATOM   4134  O32 POPEN 174      53.205  98.670  56.895  1.00  0.00           O
ATOM   4135  C32 POPEN 174      52.285  97.640  54.895  1.00  0.00           C
ATOM   4138  C23 POPEN 174      48.545 103.490  55.345  1.00  0.00           C
ATOM   4141  C24 POPEN 174      47.375 103.480  54.355  1.00  0.00           C
ATOM   4144  C25 POPEN 174      47.455 102.300  53.375  1.00  0.00           C
ATOM   4147  C26 POPEN 174      46.585 102.480  52.125  1.00  0.00           C
ATOM   4150  C27 POPEN 174      46.675 101.260  51.215  1.00  0.00           C
ATOM   4153  C28 POPEN 174      45.665 101.290  50.055  1.00  0.00           C
ATOM   4156  C29 POPEN 174      45.645  99.950  49.365  1.00  0.00           C
ATOM   4158 0C21 POPEN 174      44.555  99.300  48.955  1.00  0.00           C
ATOM   4160 1C21 POPEN 174      43.155  99.850  48.955  1.00  0.00           C
ATOM   4163 2C21 POPEN 174      42.395  99.340  47.715  1.00  0.00           C
ATOM   4166 3C21 POPEN 174      41.255 100.270  47.275  1.00  0.00           C
ATOM   4169 4C21 POPEN 174      40.515  99.690  46.065  1.00  0.00           C
ATOM   4172 5C21 POPEN 174      39.555 100.680  45.425  1.00  0.00           C
ATOM   4175 6C21 POPEN 174      39.125 100.210  44.025  1.00  0.00           C
ATOM   4178 7C21 POPEN 174      38.335 101.260  43.245  1.00  0.00           C
ATOM   4181 8C21 POPEN 174      37.845 100.730  41.895  1.00  0.00           C
ATOM   4185  C33 POPEN 174      52.365  98.510  53.615  1.00  0.00           C
ATOM   4188  C34 POPEN 174      53.235  97.810  52.555  1.00  0.00           C
ATOM   4191  C35 POPEN 174      53.815  98.750  51.495  1.00  0.00           C
ATOM   4194  C36 POPEN 174      54.355  97.950  50.295  1.00  0.00           C
ATOM   4197  C37 POPEN 174      55.065  98.820  49.265  1.00  0.00           C
ATOM   4200  C38 POPEN 174      55.685  97.970  48.145  1.00  0.00           C
ATOM   4203  C39 POPEN 174      56.725  98.750  47.325  1.00  0.00           C
ATOM   4206 0C31 POPEN 174      56.135  99.920  46.545  1.00  0.00           C
ATOM   4209 1C31 POPEN 174      57.165 100.560  45.605  1.00  0.00           C
ATOM   4212 2C31 POPEN 174      56.545 101.550  44.615  1.00  0.00           C
ATOM   4215 3C31 POPEN 174      57.375 101.700  43.335  1.00  0.00           C
ATOM   4218 4C31 POPEN 174      58.705 102.430  43.515  1.00  0.00           C
ATOM   4221 5C31 POPEN 174      59.645 102.230  42.315  1.00  0.00           C
ATOM   4224 6C31 POPEN 174      61.065 101.800  42.695  1.00  0.00           C
ATOM   4228  NH3 POPEO 175      79.555  38.720  55.895  1.00  0.00           N
ATOM   4232  C12 POPEO 175      79.855  39.370  54.585  1.00  0.00           C
ATOM   4235  C11 POPEO 175      79.305  40.810  54.495  1.00  0.00           C
ATOM   4238  P   POPEO 175      80.085  43.190  55.245  1.00  0.00           P
ATOM   4239  O13 POPEO 175      78.745  43.830  55.205  1.00  0.00           O
ATOM   4240  O14 POPEO 175      81.045  43.710  56.235  1.00  0.00           O
ATOM   4241  O11 POPEO 175      80.785  43.200  53.825  1.00  0.00           O
ATOM   4242  O12 POPEO 175      79.885  41.640  55.515  1.00  0.00           O
ATOM   4243  C1  POPEO 175      80.155  43.820  52.695  1.00  0.00           C
ATOM   4246  C2  POPEO 175      81.155  44.140  51.535  1.00  0.00           C
ATOM   4248  O21 POPEO 175      81.065  43.130  50.495  1.00  0.00           O
ATOM   4249  C21 POPEO 175      81.825  42.050  50.475  1.00  0.00           C
ATOM   4250  O22 POPEO 175      82.725  41.800  51.255  1.00  0.00           O
ATOM   4251  C22 POPEO 175      81.385  41.150  49.275  1.00  0.00           C
ATOM   4254  C3  POPEO 175      82.575  44.560  52.115  1.00  0.00           C
ATOM   4257  O31 POPEO 175      83.665  44.920  51.225  1.00  0.00           O
ATOM   4258  C31 POPEO 175      83.555  46.000  50.435  1.00  0.00           C
ATOM   4259  O32 POPEO 175      82.505  46.540  50.145  1.00  0.00           O
ATOM   4260  C32 POPEO 175      84.925  46.310  49.795  1.00  0.00           C
ATOM   4263  C23 POPEO 175      82.235  41.270  47.965  1.00  0.00           C
ATOM   4266  C24 POPEO 175      81.625  40.720  46.665  1.00  0.00           C
ATOM   4269  C25 POPEO 175      80.585  41.670  46.035  1.00  0.00           C
ATOM   4272  C26 POPEO 175      80.495  41.610  44.505  1.00  0.00           C
ATOM   4275  C27 POPEO 175      79.735  42.790  43.885  1.00  0.00           C
ATOM   4278  C28 POPEO 175      79.915  42.910  42.355  1.00  0.00           C
ATOM   4281  C29 POPEO 175      79.045  41.950  41.595  1.00  0.00           C
ATOM   4283 0C21 POPEO 175      78.245  42.220  40.545  1.00  0.00           C
ATOM   4285 1C21 POPEO 175      78.065  43.550  39.845  1.00  0.00           C
ATOM   4288 2C21 POPEO 175      78.265  43.460  38.315  1.00  0.00           C
ATOM   4291 3C21 POPEO 175      77.275  42.500  37.635  1.00  0.00           C
ATOM   4294 4C21 POPEO 175      77.285  42.520  36.105  1.00  0.00           C
ATOM   4297 5C21 POPEO 175      76.355  41.440  35.535  1.00  0.00           C
ATOM   4300 6C21 POPEO 175      75.125  41.990  34.795  1.00  0.00           C
ATOM   4303 7C21 POPEO 175      74.045  40.910  34.625  1.00  0.00           C
ATOM   4306 8C21 POPEO 175      72.805  41.350  33.845  1.00  0.00           C
ATOM   4310  C33 POPEO 175      84.865  47.010  48.405  1.00  0.00           C
ATOM   4313  C34 POPEO 175      84.585  46.080  47.215  1.00  0.00           C
ATOM   4316  C35 POPEO 175      84.415  46.790  45.855  1.00  0.00           C
ATOM   4319  C36 POPEO 175      85.705  47.300  45.195  1.00  0.00           C
ATOM   4322  C37 POPEO 175      85.535  47.540  43.685  1.00  0.00           C
ATOM   4325  C38 POPEO 175      86.835  47.360  42.895  1.00  0.00           C
ATOM   4328  C39 POPEO 175      86.625  47.250  41.365  1.00  0.00           C
ATOM   4331 0C31 POPEO 175      85.915  48.460  40.735  1.00  0.00           C
ATOM   4334 1C31 POPEO 175      85.955  48.440  39.195  1.00  0.00           C
ATOM   4337 2C31 POPEO 175      85.115  49.530  38.505  1.00  0.00           C
ATOM   4340 3C31 POPEO 175      85.095  50.900  39.215  1.00  0.00           C
ATOM   4343 4C31 POPEO 175      86.475  51.570  39.305  1.00  0.00           C
ATOM   4346 5C31 POPEO 175      86.485  52.730  40.315  1.00  0.00           C
ATOM   4349 6C31 POPEO 175      87.845  53.420  40.445  1.00  0.00           C
ATOM   4353  NH3 POPEP 176      27.825 102.400  16.375  1.00  0.00           N
ATOM   4357  C12 POPEP 176      26.515 103.050  16.075  1.00  0.00           C
ATOM   4360  C11 POPEP 176      25.985 103.920  17.215  1.00  0.00           C
ATOM   4363  P   POPEP 176      23.355 103.990  17.115  1.00  0.00           P
ATOM   4364  O13 POPEP 176      22.955 103.010  16.095  1.00  0.00           O
ATOM   4365  O14 POPEP 176      23.325 103.470  18.495  1.00  0.00           O
ATOM   4366  O11 POPEP 176      22.455 105.270  16.935  1.00  0.00           O
ATOM   4367  O12 POPEP 176      24.785 104.570  16.815  1.00  0.00           O
ATOM   4368  C1  POPEP 176      22.845 106.510  17.525  1.00  0.00           C
ATOM   4371  C2  POPEP 176      22.165 106.710  18.905  1.00  0.00           C
ATOM   4373  O21 POPEP 176      23.045 106.370  20.005  1.00  0.00           O
ATOM   4374  C21 POPEP 176      23.675 107.410  20.545  1.00  0.00           C
ATOM   4375  O22 POPEP 176      23.615 108.550  20.125  1.00  0.00           O
ATOM   4376  C22 POPEP 176      24.505 106.970  21.765  1.00  0.00           C
ATOM   4379  C3  POPEP 176      20.835 105.910  19.055  1.00  0.00           C
ATOM   4382  O31 POPEP 176      20.135 106.360  20.235  1.00  0.00           O
ATOM   4383  C31 POPEP 176      20.265 105.560  21.295  1.00  0.00           C
ATOM   4384  O32 POPEP 176      20.615 104.400  21.285  1.00  0.00           O
ATOM   4385  C32 POPEP 176      19.955 106.360  22.565  1.00  0.00           C
ATOM   4388  C23 POPEP 176      24.325 107.880  23.015  1.00  0.00           C
ATOM   4391  C24 POPEP 176      25.355 107.600  24.125  1.00  0.00           C
ATOM   4394  C25 POPEP 176      25.265 108.590  25.305  1.00  0.00           C
ATOM   4397  C26 POPEP 176      26.145 108.210  26.515  1.00  0.00           C
ATOM   4400  C27 POPEP 176      26.045 109.220  27.675  1.00  0.00           C
ATOM   4403  C28 POPEP 176      26.865 108.830  28.925  1.00  0.00           C
ATOM   4406  C29 POPEP 176      28.215 109.490  29.055  1.00  0.00           C
ATOM   4408 0C21 POPEP 176      29.385 109.060  28.555  1.00  0.00           C
ATOM   4410 1C21 POPEP 176      29.625 107.840  27.715  1.00  0.00           C
ATOM   4413 2C21 POPEP 176      30.855 107.000  28.135  1.00  0.00           C
ATOM   4416 3C21 POPEP 176      30.615 106.160  29.405  1.00  0.00           C
ATOM   4419 4C21 POPEP 176      31.575 104.970  29.535  1.00  0.00           C
ATOM   4422 5C21 POPEP 176      31.335 103.900  28.465  1.00  0.00           C
ATOM   4425 6C21 POPEP 176      32.105 102.600  28.685  1.00  0.00           C
ATOM   4428 7C21 POPEP 176      31.795 101.570  27.595  1.00  0.00           C
ATOM   4431 8C21 POPEP 176      32.495 100.230  27.815  1.00  0.00           C
ATOM   4435  C33 POPEP 176      20.345 105.560  23.835  1.00  0.00           C
ATOM   4438  C34 POPEP 176      19.985 106.280  25.145  1.00  0.00           C
ATOM   4441  C35 POPEP 176      20.575 107.690  25.295  1.00  0.00           C
ATOM   4444  C36 POPEP 176      19.965 108.440  26.485  1.00  0.00           C
ATOM   4447  C37 POPEP 176      20.505 109.860  26.615  1.00  0.00           C
ATOM   4450  C38 POPEP 176      19.845 110.670  27.745  1.00  0.00           C
ATOM   4453  C39 POPEP 176      20.245 110.250  29.175  1.00  0.00           C
ATOM   4456 0C31 POPEP 176      21.755 110.250  29.415  1.00  0.00           C
ATOM   4459 1C31 POPEP 176      22.095 110.190  30.915  1.00  0.00           C
ATOM   4462 2C31 POPEP 176      23.585 109.960  31.175  1.00  0.00           C
ATOM   4465 3C31 POPEP 176      23.955 110.290  32.625  1.00  0.00           C
ATOM   4468 4C31 POPEP 176      25.445 110.140  32.915  1.00  0.00           C
ATOM   4471 5C31 POPEP 176      25.765 110.480  34.385  1.00  0.00           C
ATOM   4474 6C31 POPEP 176      27.255 110.490  34.705  1.00  0.00           C
ATOM   4478  NH3 POPEQ 177     110.025  50.180  55.635  1.00  0.00           N
ATOM   4482  C12 POPEQ 177     109.335  51.510  55.585  1.00  0.00           C
ATOM   4485  C11 POPEQ 177     107.825  51.440  55.945  1.00  0.00           C
ATOM   4488  P   POPEQ 177     107.515  53.930  56.745  1.00  0.00           P
ATOM   4489  O13 POPEQ 177     108.635  53.600  57.635  1.00  0.00           O
ATOM   4490  O14 POPEQ 177     106.275  54.430  57.385  1.00  0.00           O
ATOM   4491  O11 POPEQ 177     107.955  55.070  55.735  1.00  0.00           O
ATOM   4492  O12 POPEQ 177     107.175  52.700  55.795  1.00  0.00           O
ATOM   4493  C1  POPEQ 177     108.665  54.760  54.535  1.00  0.00           C
ATOM   4496  C2  POPEQ 177     107.735  54.380  53.345  1.00  0.00           C
ATOM   4498  O21 POPEQ 177     108.445  54.560  52.115  1.00  0.00           O
ATOM   4499  C21 POPEQ 177     109.465  53.760  51.895  1.00  0.00           C
ATOM   4500  O22 POPEQ 177     109.665  52.660  52.375  1.00  0.00           O
ATOM   4501  C22 POPEQ 177     110.475  54.550  51.085  1.00  0.00           C
ATOM   4504  C3  POPEQ 177     106.495  55.330  53.355  1.00  0.00           C
ATOM   4507  O31 POPEQ 177     105.945  55.560  52.045  1.00  0.00           O
ATOM   4508  C31 POPEQ 177     106.445  56.630  51.425  1.00  0.00           C
ATOM   4509  O32 POPEQ 177     107.415  57.280  51.765  1.00  0.00           O
ATOM   4510  C32 POPEQ 177     105.505  57.050  50.315  1.00  0.00           C
ATOM   4513  C23 POPEQ 177     111.555  55.120  52.035  1.00  0.00           C
ATOM   4516  C24 POPEQ 177     112.785  55.620  51.265  1.00  0.00           C
ATOM   4519  C25 POPEQ 177     113.645  54.500  50.695  1.00  0.00           C
ATOM   4522  C26 POPEQ 177     114.445  54.980  49.485  1.00  0.00           C
ATOM   4525  C27 POPEQ 177     114.845  53.840  48.535  1.00  0.00           C
ATOM   4528  C28 POPEQ 177     115.525  54.350  47.255  1.00  0.00           C
ATOM   4531  C29 POPEQ 177     114.595  55.140  46.365  1.00  0.00           C
ATOM   4533 0C21 POPEQ 177     114.775  55.370  45.065  1.00  0.00           C
ATOM   4535 1C21 POPEQ 177     115.955  54.910  44.235  1.00  0.00           C
ATOM   4538 2C21 POPEQ 177     115.495  53.880  43.205  1.00  0.00           C
ATOM   4541 3C21 POPEQ 177     116.585  53.530  42.185  1.00  0.00           C
ATOM   4544 4C21 POPEQ 177     116.085  52.550  41.135  1.00  0.00           C
ATOM   4547 5C21 POPEQ 177     116.905  52.550  39.845  1.00  0.00           C
ATOM   4550 6C21 POPEQ 177     118.385  52.190  40.035  1.00  0.00           C
ATOM   4553 7C21 POPEQ 177     119.005  51.640  38.745  1.00  0.00           C
ATOM   4556 8C21 POPEQ 177     120.505  51.360  38.875  1.00  0.00           C
ATOM   4560  C33 POPEQ 177     106.045  56.720  48.915  1.00  0.00           C
ATOM   4563  C34 POPEQ 177     104.955  56.970  47.875  1.00  0.00           C
ATOM   4566  C35 POPEQ 177     105.395  56.720  46.435  1.00  0.00           C
ATOM   4569  C36 POPEQ 177     105.665  55.240  46.125  1.00  0.00           C
ATOM   4572  C37 POPEQ 177     105.785  55.030  44.605  1.00  0.00           C
ATOM   4575  C38 POPEQ 177     106.065  53.580  44.215  1.00  0.00           C
ATOM   4578  C39 POPEQ 177     106.215  53.370  42.695  1.00  0.00           C
ATOM   4581 0C31 POPEQ 177     105.095  53.990  41.845  1.00  0.00           C
ATOM   4584 1C31 POPEQ 177     105.365  53.790  40.355  1.00  0.00           C
ATOM   4587 2C31 POPEQ 177     104.295  54.410  39.445  1.00  0.00           C
ATOM   4590 3C31 POPEQ 177     104.815  54.670  38.025  1.00  0.00           C
ATOM   4593 4C31 POPEQ 177     105.535  53.480  37.375  1.00  0.00           C
ATOM   4596 5C31 POPEQ 177     106.025  53.810  35.965  1.00  0.00           C
ATOM   4599 6C31 POPEQ 177     106.635  52.600  35.245  1.00  0.00           C
ATOM   4603  NH3 POPER 178     122.195 105.450  60.225  1.00  0.00           N
ATOM   4607  C12 POPER 178     123.335 106.200  60.865  1.00  0.00           C
ATOM   4610  C11 POPER 178     123.585 107.570  60.215  1.00  0.00           C
ATOM   4613  P   POPER 178     121.445 109.010  59.875  1.00  0.00           P
ATOM   4614  O13 POPER 178     120.195 108.830  59.095  1.00  0.00           O
ATOM   4615  O14 POPER 178     121.365 108.840  61.335  1.00  0.00           O
ATOM   4616  O11 POPER 178     122.165 110.350  59.505  1.00  0.00           O
ATOM   4617  O12 POPER 178     122.515 107.970  59.345  1.00  0.00           O
ATOM   4618  C1  POPER 178     121.525 111.620  59.585  1.00  0.00           C
ATOM   4621  C2  POPER 178     121.775 112.380  58.275  1.00  0.00           C
ATOM   4623  O21 POPER 178     121.635 113.790  58.545  1.00  0.00           O
ATOM   4624  C21 POPER 178     122.255 114.710  57.805  1.00  0.00           C
ATOM   4625  O22 POPER 178     121.965 115.900  57.825  1.00  0.00           O
ATOM   4626  C22 POPER 178     123.475 114.220  57.035  1.00  0.00           C
ATOM   4629  C3  POPER 178     120.815 111.890  57.155  1.00  0.00           C
ATOM   4632  O31 POPER 178     121.255 112.290  55.835  1.00  0.00           O
ATOM   4633  C31 POPER 178     120.845 111.490  54.855  1.00  0.00           C
ATOM   4634  O32 POPER 178     120.105 110.530  55.005  1.00  0.00           O
ATOM   4635  C32 POPER 178     121.425 111.980  53.525  1.00  0.00           C
ATOM   4638  C23 POPER 178     124.265 115.330  56.325  1.00  0.00           C
ATOM   4641  C24 POPER 178     125.415 114.730  55.505  1.00  0.00           C
ATOM   4644  C25 POPER 178     126.205 115.770  54.715  1.00  0.00           C
ATOM   4647  C26 POPER 178     126.515 115.360  53.265  1.00  0.00           C
ATOM   4650  C27 POPER 178     126.665 116.590  52.375  1.00  0.00           C
ATOM   4653  C28 POPER 178     127.355 116.360  51.015  1.00  0.00           C
ATOM   4656  C29 POPER 178     126.775 115.240  50.195  1.00  0.00           C
ATOM   4658 0C21 POPER 178     126.225 115.330  48.965  1.00  0.00           C
ATOM   4660 1C21 POPER 178     126.045 116.570  48.135  1.00  0.00           C
ATOM   4663 2C21 POPER 178     127.345 117.260  47.635  1.00  0.00           C
ATOM   4666 3C21 POPER 178     128.255 116.330  46.845  1.00  0.00           C
ATOM   4669 4C21 POPER 178     129.605 116.960  46.475  1.00  0.00           C
ATOM   4672 5C21 POPER 178     130.525 115.960  45.785  1.00  0.00           C
ATOM   4675 6C21 POPER 178     130.185 115.730  44.305  1.00  0.00           C
ATOM   4678 7C21 POPER 178     130.965 114.550  43.695  1.00  0.00           C
ATOM   4681 8C21 POPER 178     130.345 113.180  43.985  1.00  0.00           C
ATOM   4685  C33 POPER 178     120.675 111.430  52.295  1.00  0.00           C
ATOM   4688  C34 POPER 178     121.245 111.990  50.975  1.00  0.00           C
ATOM   4691  C35 POPER 178     120.495 111.500  49.735  1.00  0.00           C
ATOM   4694  C36 POPER 178     121.105 112.030  48.425  1.00  0.00           C
ATOM   4697  C37 POPER 178     120.295 111.640  47.185  1.00  0.00           C
ATOM   4700  C38 POPER 178     121.035 111.960  45.875  1.00  0.00           C
ATOM   4703  C39 POPER 178     120.115 112.180  44.655  1.00  0.00           C
ATOM   4706 0C31 POPER 178     119.135 111.030  44.365  1.00  0.00           C
ATOM   4709 1C31 POPER 178     118.245 111.360  43.155  1.00  0.00           C
ATOM   4712 2C31 POPER 178     117.085 110.370  42.935  1.00  0.00           C
ATOM   4715 3C31 POPER 178     115.715 111.070  42.895  1.00  0.00           C
ATOM   4718 4C31 POPER 178     114.625 110.240  42.215  1.00  0.00           C
ATOM   4721 5C31 POPER 178     113.375 111.090  41.935  1.00  0.00           C
ATOM   4724 6C31 POPER 178     112.115 110.290  41.565  1.00  0.00           C
ATOM   4728  NH3 POPES 179      81.565  13.860  15.485  1.00  0.00           N
ATOM   4732  C12 POPES 179      80.915  12.730  14.725  1.00  0.00           C
ATOM   4735  C11 POPES 179      81.815  12.300  13.565  1.00  0.00           C
ATOM   4738  P   POPES 179      83.905  10.680  13.515  1.00  0.00           P
ATOM   4739  O13 POPES 179      84.965  11.240  12.665  1.00  0.00           O
ATOM   4740  O14 POPES 179      83.025   9.650  12.925  1.00  0.00           O
ATOM   4741  O11 POPES 179      84.615  10.080  14.825  1.00  0.00           O
ATOM   4742  O12 POPES 179      83.065  11.870  14.095  1.00  0.00           O
ATOM   4743  C1  POPES 179      84.045  10.210  16.135  1.00  0.00           C
ATOM   4746  C2  POPES 179      84.845  11.200  17.035  1.00  0.00           C
ATOM   4748  O21 POPES 179      84.225  11.280  18.335  1.00  0.00           O
ATOM   4749  C21 POPES 179      83.105  11.980  18.455  1.00  0.00           C
ATOM   4750  O22 POPES 179      82.635  12.730  17.605  1.00  0.00           O
ATOM   4751  C22 POPES 179      82.415  11.670  19.785  1.00  0.00           C
ATOM   4754  C3  POPES 179      85.105  12.550  16.295  1.00  0.00           C
ATOM   4757  O31 POPES 179      85.655  13.610  17.125  1.00  0.00           O
ATOM   4758  C31 POPES 179      85.205  14.840  16.785  1.00  0.00           C
ATOM   4759  O32 POPES 179      84.365  15.050  15.935  1.00  0.00           O
ATOM   4760  C32 POPES 179      85.915  15.910  17.615  1.00  0.00           C
ATOM   4763  C23 POPES 179      81.375  12.750  20.205  1.00  0.00           C
ATOM   4766  C24 POPES 179      81.995  13.990  20.875  1.00  0.00           C
ATOM   4769  C25 POPES 179      82.805  13.630  22.125  1.00  0.00           C
ATOM   4772  C26 POPES 179      83.125  14.800  23.075  1.00  0.00           C
ATOM   4775  C27 POPES 179      83.565  14.280  24.465  1.00  0.00           C
ATOM   4778  C28 POPES 179      83.765  15.390  25.525  1.00  0.00           C
ATOM   4781  C29 POPES 179      85.025  16.190  25.295  1.00  0.00           C
ATOM   4783 0C21 POPES 179      85.965  16.480  26.205  1.00  0.00           C
ATOM   4785 1C21 POPES 179      85.955  16.070  27.665  1.00  0.00           C
ATOM   4788 2C21 POPES 179      87.125  16.690  28.455  1.00  0.00           C
ATOM   4791 3C21 POPES 179      86.985  18.190  28.765  1.00  0.00           C
ATOM   4794 4C21 POPES 179      86.045  18.500  29.945  1.00  0.00           C
ATOM   4797 5C21 POPES 179      86.615  18.130  31.325  1.00  0.00           C
ATOM   4800 6C21 POPES 179      87.615  19.160  31.895  1.00  0.00           C
ATOM   4803 7C21 POPES 179      88.355  18.610  33.115  1.00  0.00           C
ATOM   4806 8C21 POPES 179      89.335  19.610  33.745  1.00  0.00           C
ATOM   4810  C33 POPES 179      86.865  15.370  18.715  1.00  0.00           C
ATOM   4813  C34 POPES 179      87.405  16.480  19.635  1.00  0.00           C
ATOM   4816  C35 POPES 179      87.595  16.030  21.085  1.00  0.00           C
ATOM   4819  C36 POPES 179      88.675  14.950  21.285  1.00  0.00           C
ATOM   4822  C37 POPES 179      88.675  14.400  22.715  1.00  0.00           C
ATOM   4825  C38 POPES 179      89.145  12.930  22.825  1.00  0.00           C
ATOM   4828  C39 POPES 179      88.925  12.340  24.225  1.00  0.00           C
ATOM   4831 0C31 POPES 179      89.925  12.840  25.265  1.00  0.00           C
ATOM   4834 1C31 POPES 179      89.515  12.440  26.685  1.00  0.00           C
ATOM   4837 2C31 POPES 179      90.445  12.960  27.795  1.00  0.00           C
ATOM   4840 3C31 POPES 179      90.245  14.460  28.085  1.00  0.00           C
ATOM   4843 4C31 POPES 179      90.965  14.920  29.365  1.00  0.00           C
ATOM   4846 5C31 POPES 179      91.025  16.440  29.495  1.00  0.00           C
ATOM   4849 6C31 POPES 179      91.735  16.910  30.765  1.00  0.00           C
ATOM   4853  NH3 POPET 180      53.315 103.120  61.505  1.00  0.00           N
ATOM   4857  C12 POPET 180      54.575 102.420  61.905  1.00  0.00           C
ATOM   4860  C11 POPET 180      55.815 103.310  61.755  1.00  0.00           C
ATOM   4863  P   POPET 180      57.445 101.680  60.455  1.00  0.00           P
ATOM   4864  O13 POPET 180      58.895 101.820  60.185  1.00  0.00           O
ATOM   4865  O14 POPET 180      56.935 100.300  60.565  1.00  0.00           O
ATOM   4866  O11 POPET 180      56.675 102.350  59.255  1.00  0.00           O
ATOM   4867  O12 POPET 180      56.995 102.510  61.725  1.00  0.00           O
ATOM   4868  C1  POPET 180      57.145 103.550  58.625  1.00  0.00           C
ATOM   4871  C2  POPET 180      57.325 103.400  57.075  1.00  0.00           C
ATOM   4873  O21 POPET 180      56.025 103.240  56.475  1.00  0.00           O
ATOM   4874  C21 POPET 180      55.885 103.760  55.255  1.00  0.00           C
ATOM   4875  O22 POPET 180      56.745 104.370  54.655  1.00  0.00           O
ATOM   4876  C22 POPET 180      54.475 103.490  54.745  1.00  0.00           C
ATOM   4879  C3  POPET 180      58.255 102.220  56.715  1.00  0.00           C
ATOM   4882  O31 POPET 180      58.835 102.360  55.385  1.00  0.00           O
ATOM   4883  C31 POPET 180      58.225 101.660  54.435  1.00  0.00           C
ATOM   4884  O32 POPET 180      57.315 100.880  54.625  1.00  0.00           O
ATOM   4885  C32 POPET 180      58.805 101.900  53.055  1.00  0.00           C
ATOM   4888  C23 POPET 180      53.825 104.710  54.045  1.00  0.00           C
ATOM   4891  C24 POPET 180      53.515 104.530  52.545  1.00  0.00           C
ATOM   4894  C25 POPET 180      54.725 104.650  51.615  1.00  0.00           C
ATOM   4897  C26 POPET 180      54.305 104.900  50.155  1.00  0.00           C
ATOM   4900  C27 POPET 180      55.475 104.790  49.165  1.00  0.00           C
ATOM   4903  C28 POPET 180      55.035 104.990  47.705  1.00  0.00           C
ATOM   4906  C29 POPET 180      56.215 104.940  46.765  1.00  0.00           C
ATOM   4908 0C21 POPET 180      56.375 105.640  45.625  1.00  0.00           C
ATOM   4910 1C21 POPET 180      55.395 106.620  45.035  1.00  0.00           C
ATOM   4913 2C21 POPET 180      56.015 107.950  44.585  1.00  0.00           C
ATOM   4916 3C21 POPET 180      54.905 108.960  44.245  1.00  0.00           C
ATOM   4919 4C21 POPET 180      55.375 110.200  43.485  1.00  0.00           C
ATOM   4922 5C21 POPET 180      54.195 111.150  43.235  1.00  0.00           C
ATOM   4925 6C21 POPET 180      54.575 112.430  42.475  1.00  0.00           C
ATOM   4928 7C21 POPET 180      53.365 113.340  42.275  1.00  0.00           C
ATOM   4931 8C21 POPET 180      53.715 114.690  41.635  1.00  0.00           C
ATOM   4935  C33 POPET 180      57.695 102.300  52.055  1.00  0.00           C
ATOM   4938  C34 POPET 180      57.885 101.740  50.635  1.00  0.00           C
ATOM   4941  C35 POPET 180      59.235 102.080  49.975  1.00  0.00           C
ATOM   4944  C36 POPET 180      59.635 103.550  50.145  1.00  0.00           C
ATOM   4947  C37 POPET 180      60.775 104.000  49.225  1.00  0.00           C
ATOM   4950  C38 POPET 180      60.415 103.980  47.735  1.00  0.00           C
ATOM   4953  C39 POPET 180      61.285 104.960  46.945  1.00  0.00           C
ATOM   4956 0C31 POPET 180      60.735 105.260  45.545  1.00  0.00           C
ATOM   4959 1C31 POPET 180      60.735 106.760  45.245  1.00  0.00           C
ATOM   4962 2C31 POPET 180      60.005 107.100  43.945  1.00  0.00           C
ATOM   4965 3C31 POPET 180      60.795 106.710  42.695  1.00  0.00           C
ATOM   4968 4C31 POPET 180      59.965 106.940  41.425  1.00  0.00           C
ATOM   4971 5C31 POPET 180      60.805 107.530  40.295  1.00  0.00           C
ATOM   4974 6C31 POPET 180      60.045 107.660  38.975  1.00  0.00           C
ATOM   4978  NH3 POPEU 181      98.685  72.380  12.915  1.00  0.00           N
ATOM   4982  C12 POPEU 181      98.925  72.850  11.515  1.00  0.00           C
ATOM   4985  C11 POPEU 181      97.885  73.930  11.205  1.00  0.00           C
ATOM   4988  P   POPEU 181      95.675  74.810  12.275  1.00  0.00           P
ATOM   4989  O13 POPEU 181      95.785  75.950  11.345  1.00  0.00           O
ATOM   4990  O14 POPEU 181      94.305  74.330  12.535  1.00  0.00           O
ATOM   4991  O11 POPEU 181      96.375  75.180  13.635  1.00  0.00           O
ATOM   4992  O12 POPEU 181      96.595  73.600  11.785  1.00  0.00           O
ATOM   4993  C1  POPEU 181      96.245  74.340  14.785  1.00  0.00           C
ATOM   4996  C2  POPEU 181      96.935  75.040  15.975  1.00  0.00           C
ATOM   4998  O21 POPEU 181      97.455  74.070  16.905  1.00  0.00           O
ATOM   4999  C21 POPEU 181      96.575  73.490  17.725  1.00  0.00           C
ATOM   5000  O22 POPEU 181      95.365  73.590  17.655  1.00  0.00           O
ATOM   5001  C22 POPEU 181      97.355  72.700  18.795  1.00  0.00           C
ATOM   5004  C3  POPEU 181      96.095  76.170  16.625  1.00  0.00           C
ATOM   5007  O31 POPEU 181      96.605  76.470  17.945  1.00  0.00           O
ATOM   5008  C31 POPEU 181      97.845  76.950  17.965  1.00  0.00           C
ATOM   5009  O32 POPEU 181      98.435  77.410  17.015  1.00  0.00           O
ATOM   5010  C32 POPEU 181      98.405  76.640  19.345  1.00  0.00           C
ATOM   5013  C23 POPEU 181      96.605  72.260  20.075  1.00  0.00           C
ATOM   5016  C24 POPEU 181      97.585  71.690  21.115  1.00  0.00           C
ATOM   5019  C25 POPEU 181      96.945  71.280  22.455  1.00  0.00           C
ATOM   5022  C26 POPEU 181      96.605  72.460  23.385  1.00  0.00           C
ATOM   5025  C27 POPEU 181      95.905  71.990  24.665  1.00  0.00           C
ATOM   5028  C28 POPEU 181      95.215  73.120  25.455  1.00  0.00           C
ATOM   5031  C29 POPEU 181      96.165  73.950  26.285  1.00  0.00           C
ATOM   5033 0C21 POPEU 181      95.775  74.870  27.175  1.00  0.00           C
ATOM   5035 1C21 POPEU 181      94.345  75.290  27.435  1.00  0.00           C
ATOM   5038 2C21 POPEU 181      93.595  74.470  28.495  1.00  0.00           C
ATOM   5041 3C21 POPEU 181      92.245  75.100  28.855  1.00  0.00           C
ATOM   5044 4C21 POPEU 181      91.545  74.370  30.005  1.00  0.00           C
ATOM   5047 5C21 POPEU 181      90.155  74.920  30.335  1.00  0.00           C
ATOM   5050 6C21 POPEU 181      89.565  74.260  31.585  1.00  0.00           C
ATOM   5053 7C21 POPEU 181      88.075  74.550  31.775  1.00  0.00           C
ATOM   5056 8C21 POPEU 181      87.535  73.980  33.085  1.00  0.00           C
ATOM   5060  C33 POPEU 181      99.715  77.370  19.745  1.00  0.00           C
ATOM   5063  C34 POPEU 181     100.855  76.360  19.865  1.00  0.00           C
ATOM   5066  C35 POPEU 181     102.165  76.950  20.395  1.00  0.00           C
ATOM   5069  C36 POPEU 181     102.035  77.770  21.695  1.00  0.00           C
ATOM   5072  C37 POPEU 181     103.375  77.950  22.425  1.00  0.00           C
ATOM   5075  C38 POPEU 181     103.455  79.270  23.215  1.00  0.00           C
ATOM   5078  C39 POPEU 181     104.785  79.480  23.965  1.00  0.00           C
ATOM   5081 0C31 POPEU 181     104.825  78.800  25.335  1.00  0.00           C
ATOM   5084 1C31 POPEU 181     106.145  79.030  26.075  1.00  0.00           C
ATOM   5087 2C31 POPEU 181     106.035  78.600  27.535  1.00  0.00           C
ATOM   5090 3C31 POPEU 181     107.335  78.680  28.335  1.00  0.00           C
ATOM   5093 4C31 POPEU 181     107.085  78.370  29.815  1.00  0.00           C
ATOM   5096 5C31 POPEU 181     108.315  78.500  30.705  1.00  0.00           C
ATOM   5099 6C31 POPEU 181     107.985  78.190  32.165  1.00  0.00           C
ATOM   5103  NH3 POPEV 182      92.855  28.050  54.245  1.00  0.00           N
ATOM   5107  C12 POPEV 182      93.085  26.570  54.405  1.00  0.00           C
ATOM   5110  C11 POPEV 182      94.265  26.260  55.335  1.00  0.00           C
ATOM   5113  P   POPEV 182      94.155  23.540  55.125  1.00  0.00           P
ATOM   5114  O13 POPEV 182      95.455  23.060  54.615  1.00  0.00           O
ATOM   5115  O14 POPEV 182      93.405  22.610  56.005  1.00  0.00           O
ATOM   5116  O11 POPEV 182      93.255  23.860  53.875  1.00  0.00           O
ATOM   5117  O12 POPEV 182      94.235  24.940  55.875  1.00  0.00           O
ATOM   5118  C1  POPEV 182      93.405  23.110  52.665  1.00  0.00           C
ATOM   5121  C2  POPEV 182      92.585  23.740  51.495  1.00  0.00           C
ATOM   5123  O21 POPEV 182      93.305  24.780  50.825  1.00  0.00           O
ATOM   5124  C21 POPEV 182      94.275  24.320  50.045  1.00  0.00           C
ATOM   5125  O22 POPEV 182      94.575  23.150  49.895  1.00  0.00           O
ATOM   5126  C22 POPEV 182      94.955  25.500  49.365  1.00  0.00           C
ATOM   5129  C3  POPEV 182      91.225  24.300  51.975  1.00  0.00           C
ATOM   5132  O31 POPEV 182      90.635  25.250  51.065  1.00  0.00           O
ATOM   5133  C31 POPEV 182      90.305  26.430  51.545  1.00  0.00           C
ATOM   5134  O32 POPEV 182      90.165  26.720  52.725  1.00  0.00           O
ATOM   5135  C32 POPEV 182      90.255  27.450  50.415  1.00  0.00           C
ATOM   5138  C23 POPEV 182      95.105  25.340  47.835  1.00  0.00           C
ATOM   5141  C24 POPEV 182      94.085  26.170  47.025  1.00  0.00           C
ATOM   5144  C25 POPEV 182      92.675  25.570  46.985  1.00  0.00           C
ATOM   5147  C26 POPEV 182      91.935  25.950  45.695  1.00  0.00           C
ATOM   5150  C27 POPEV 182      90.505  25.410  45.615  1.00  0.00           C
ATOM   5153  C28 POPEV 182      89.875  25.560  44.215  1.00  0.00           C
ATOM   5156  C29 POPEV 182      89.385  26.960  43.955  1.00  0.00           C
ATOM   5158 0C21 POPEV 182      88.525  27.330  42.995  1.00  0.00           C
ATOM   5160 1C21 POPEV 182      87.915  26.450  41.925  1.00  0.00           C
ATOM   5163 2C21 POPEV 182      88.355  26.880  40.515  1.00  0.00           C
ATOM   5166 3C21 POPEV 182      87.845  28.270  40.105  1.00  0.00           C
ATOM   5169 4C21 POPEV 182      88.375  28.740  38.735  1.00  0.00           C
ATOM   5172 5C21 POPEV 182      87.935  30.180  38.435  1.00  0.00           C
ATOM   5175 6C21 POPEV 182      88.415  30.660  37.065  1.00  0.00           C
ATOM   5178 7C21 POPEV 182      88.335  32.180  36.935  1.00  0.00           C
ATOM   5181 8C21 POPEV 182      88.695  32.670  35.535  1.00  0.00           C
ATOM   5185  C33 POPEV 182      91.655  28.070  50.295  1.00  0.00           C
ATOM   5188  C34 POPEV 182      91.735  29.420  49.605  1.00  0.00           C
ATOM   5191  C35 POPEV 182      91.505  29.410  48.085  1.00  0.00           C
ATOM   5194  C36 POPEV 182      91.905  30.780  47.525  1.00  0.00           C
ATOM   5197  C37 POPEV 182      91.495  31.080  46.085  1.00  0.00           C
ATOM   5200  C38 POPEV 182      92.315  30.360  45.025  1.00  0.00           C
ATOM   5203  C39 POPEV 182      91.575  30.380  43.685  1.00  0.00           C
ATOM   5206 0C31 POPEV 182      92.405  29.780  42.555  1.00  0.00           C
ATOM   5209 1C31 POPEV 182      91.505  29.100  41.515  1.00  0.00           C
ATOM   5212 2C31 POPEV 182      92.245  28.600  40.265  1.00  0.00           C
ATOM   5215 3C31 POPEV 182      93.535  27.810  40.555  1.00  0.00           C
ATOM   5218 4C31 POPEV 182      93.355  26.630  41.525  1.00  0.00           C
ATOM   5221 5C31 POPEV 182      94.605  25.760  41.645  1.00  0.00           C
ATOM   5224 6C31 POPEV 182      94.425  24.630  42.675  1.00  0.00           C
ATOM   5228  NH3 POPEW 183      21.185  64.450  57.945  1.00  0.00           N
ATOM   5232  C12 POPEW 183      22.505  64.960  58.465  1.00  0.00           C
ATOM   5235  C11 POPEW 183      23.745  64.290  57.855  1.00  0.00           C
ATOM   5238  P   POPEW 183      25.515  65.460  56.285  1.00  0.00           P
ATOM   5239  O13 POPEW 183      25.575  66.900  55.945  1.00  0.00           O
ATOM   5240  O14 POPEW 183      26.815  64.770  56.415  1.00  0.00           O
ATOM   5241  O11 POPEW 183      24.635  64.700  55.215  1.00  0.00           O
ATOM   5242  O12 POPEW 183      24.735  65.300  57.635  1.00  0.00           O
ATOM   5243  C1  POPEW 183      25.305  64.090  54.105  1.00  0.00           C
ATOM   5246  C2  POPEW 183      25.375  65.070  52.915  1.00  0.00           C
ATOM   5248  O21 POPEW 183      24.025  65.190  52.445  1.00  0.00           O
ATOM   5249  C21 POPEW 183      23.335  66.270  52.775  1.00  0.00           C
ATOM   5250  O22 POPEW 183      22.285  66.290  53.405  1.00  0.00           O
ATOM   5251  C22 POPEW 183      23.945  67.510  52.105  1.00  0.00           C
ATOM   5254  C3  POPEW 183      26.295  64.470  51.815  1.00  0.00           C
ATOM   5257  O31 POPEW 183      26.975  65.420  50.975  1.00  0.00           O
ATOM   5258  C31 POPEW 183      28.215  65.730  51.355  1.00  0.00           C
ATOM   5259  O32 POPEW 183      28.595  65.860  52.505  1.00  0.00           O
ATOM   5260  C32 POPEW 183      29.115  65.810  50.115  1.00  0.00           C
ATOM   5263  C23 POPEW 183      23.015  68.070  51.015  1.00  0.00           C
ATOM   5266  C24 POPEW 183      22.965  67.230  49.715  1.00  0.00           C
ATOM   5269  C25 POPEW 183      22.205  65.900  49.815  1.00  0.00           C
ATOM   5272  C26 POPEW 183      21.855  65.250  48.465  1.00  0.00           C
ATOM   5275  C27 POPEW 183      21.025  63.960  48.665  1.00  0.00           C
ATOM   5278  C28 POPEW 183      20.205  63.520  47.435  1.00  0.00           C
ATOM   5281  C29 POPEW 183      20.935  62.680  46.415  1.00  0.00           C
ATOM   5283 0C21 POPEW 183      20.545  62.510  45.145  1.00  0.00           C
ATOM   5285 1C21 POPEW 183      19.335  63.160  44.515  1.00  0.00           C
ATOM   5288 2C21 POPEW 183      19.235  62.940  42.985  1.00  0.00           C
ATOM   5291 3C21 POPEW 183      20.415  63.540  42.205  1.00  0.00           C
ATOM   5294 4C21 POPEW 183      20.275  63.340  40.685  1.00  0.00           C
ATOM   5297 5C21 POPEW 183      21.555  63.720  39.935  1.00  0.00           C
ATOM   5300 6C21 POPEW 183      21.455  63.490  38.415  1.00  0.00           C
ATOM   5303 7C21 POPEW 183      22.825  63.420  37.725  1.00  0.00           C
ATOM   5306 8C21 POPEW 183      22.735  63.090  36.235  1.00  0.00           C
ATOM   5310  C33 POPEW 183      29.355  64.420  49.465  1.00  0.00           C
ATOM   5313  C34 POPEW 183      28.715  64.290  48.075  1.00  0.00           C
ATOM   5316  C35 POPEW 183      29.625  64.760  46.925  1.00  0.00           C
ATOM   5319  C36 POPEW 183      28.795  65.300  45.745  1.00  0.00           C
ATOM   5322  C37 POPEW 183      29.515  65.360  44.395  1.00  0.00           C
ATOM   5325  C38 POPEW 183      28.635  66.070  43.345  1.00  0.00           C
ATOM   5328  C39 POPEW 183      29.015  65.820  41.885  1.00  0.00           C
ATOM   5331 0C31 POPEW 183      30.375  66.390  41.465  1.00  0.00           C
ATOM   5334 1C31 POPEW 183      30.655  66.100  39.985  1.00  0.00           C
ATOM   5337 2C31 POPEW 183      31.985  66.660  39.475  1.00  0.00           C
ATOM   5340 3C31 POPEW 183      33.215  65.920  40.025  1.00  0.00           C
ATOM   5343 4C31 POPEW 183      34.535  66.410  39.425  1.00  0.00           C
ATOM   5346 5C31 POPEW 183      35.755  65.860  40.175  1.00  0.00           C
ATOM   5349 6C31 POPEW 183      37.075  66.350  39.595  1.00  0.00           C
ATOM   5353  NH3 POPEX 184      13.735  58.880  54.495  1.00  0.00           N
ATOM   5357  C12 POPEX 184      14.715  59.300  55.565  1.00  0.00           C
ATOM   5360  C11 POPEX 184      13.895  59.920  56.705  1.00  0.00           C
ATOM   5363  P   POPEX 184      14.465  61.490  58.735  1.00  0.00           P
ATOM   5364  O13 POPEX 184      13.205  62.110  58.285  1.00  0.00           O
ATOM   5365  O14 POPEX 184      14.675  61.170  60.165  1.00  0.00           O
ATOM   5366  O11 POPEX 184      15.705  62.320  58.195  1.00  0.00           O
ATOM   5367  O12 POPEX 184      14.695  60.180  57.865  1.00  0.00           O
ATOM   5368  C1  POPEX 184      15.665  62.790  56.835  1.00  0.00           C
ATOM   5371  C2  POPEX 184      17.085  63.020  56.265  1.00  0.00           C
ATOM   5373  O21 POPEX 184      17.035  62.880  54.835  1.00  0.00           O
ATOM   5374  C21 POPEX 184      16.365  63.870  54.245  1.00  0.00           C
ATOM   5375  O22 POPEX 184      16.085  64.940  54.745  1.00  0.00           O
ATOM   5376  C22 POPEX 184      16.005  63.430  52.835  1.00  0.00           C
ATOM   5379  C3  POPEX 184      18.095  61.990  56.845  1.00  0.00           C
ATOM   5382  O31 POPEX 184      19.415  62.170  56.265  1.00  0.00           O
ATOM   5383  C31 POPEX 184      19.955  61.090  55.695  1.00  0.00           C
ATOM   5384  O32 POPEX 184      19.555  59.950  55.805  1.00  0.00           O
ATOM   5385  C32 POPEX 184      21.055  61.550  54.755  1.00  0.00           C
ATOM   5388  C23 POPEX 184      16.615  64.360  51.765  1.00  0.00           C
ATOM   5391  C24 POPEX 184      16.085  63.970  50.385  1.00  0.00           C
ATOM   5394  C25 POPEX 184      16.755  64.740  49.255  1.00  0.00           C
ATOM   5397  C26 POPEX 184      16.025  64.510  47.935  1.00  0.00           C
ATOM   5400  C27 POPEX 184      16.785  65.060  46.725  1.00  0.00           C
ATOM   5403  C28 POPEX 184      15.875  65.390  45.535  1.00  0.00           C
ATOM   5406  C29 POPEX 184      15.135  66.690  45.755  1.00  0.00           C
ATOM   5408 0C21 POPEX 184      15.325  67.850  45.115  1.00  0.00           C
ATOM   5410 1C21 POPEX 184      16.385  68.130  44.085  1.00  0.00           C
ATOM   5413 2C21 POPEX 184      15.825  68.100  42.655  1.00  0.00           C
ATOM   5416 3C21 POPEX 184      14.835  69.240  42.355  1.00  0.00           C
ATOM   5419 4C21 POPEX 184      14.285  69.200  40.925  1.00  0.00           C
ATOM   5422 5C21 POPEX 184      15.395  69.170  39.865  1.00  0.00           C
ATOM   5425 6C21 POPEX 184      14.875  69.400  38.445  1.00  0.00           C
ATOM   5428 7C21 POPEX 184      16.005  69.380  37.405  1.00  0.00           C
ATOM   5431 8C21 POPEX 184      15.585  69.960  36.065  1.00  0.00           C
ATOM   5435  C33 POPEX 184      20.465  61.730  53.345  1.00  0.00           C
ATOM   5438  C34 POPEX 184      21.325  62.550  52.375  1.00  0.00           C
ATOM   5441  C35 POPEX 184      22.545  61.820  51.815  1.00  0.00           C
ATOM   5444  C36 POPEX 184      22.215  60.680  50.825  1.00  0.00           C
ATOM   5447  C37 POPEX 184      23.465  60.360  49.995  1.00  0.00           C
ATOM   5450  C38 POPEX 184      23.305  59.500  48.725  1.00  0.00           C
ATOM   5453  C39 POPEX 184      24.655  59.270  48.005  1.00  0.00           C
ATOM   5456 0C31 POPEX 184      25.315  60.540  47.435  1.00  0.00           C
ATOM   5459 1C31 POPEX 184      24.915  60.860  45.985  1.00  0.00           C
ATOM   5462 2C31 POPEX 184      25.225  62.320  45.625  1.00  0.00           C
ATOM   5465 3C31 POPEX 184      24.695  62.800  44.265  1.00  0.00           C
ATOM   5468 4C31 POPEX 184      24.375  64.300  44.325  1.00  0.00           C
ATOM   5471 5C31 POPEX 184      24.345  65.010  42.965  1.00  0.00           C
ATOM   5474 6C31 POPEX 184      23.715  66.400  43.035  1.00  0.00           C
ATOM   5478  NH3 POPEY 185      91.095  93.830  20.005  1.00  0.00           N
ATOM   5482  C12 POPEY 185      91.125  92.790  21.085  1.00  0.00           C
ATOM   5485  C11 POPEY 185      89.835  91.960  21.065  1.00  0.00           C
ATOM   5488  P   POPEY 185      88.455  91.290  23.185  1.00  0.00           P
ATOM   5489  O13 POPEY 185      88.135  91.970  24.465  1.00  0.00           O
ATOM   5490  O14 POPEY 185      87.385  90.560  22.455  1.00  0.00           O
ATOM   5491  O11 POPEY 185      89.705  90.330  23.405  1.00  0.00           O
ATOM   5492  O12 POPEY 185      89.035  92.360  22.185  1.00  0.00           O
ATOM   5493  C1  POPEY 185      90.995  90.830  23.805  1.00  0.00           C
ATOM   5496  C2  POPEY 185      91.475  90.170  25.125  1.00  0.00           C
ATOM   5498  O21 POPEY 185      90.635  90.700  26.165  1.00  0.00           O
ATOM   5499  C21 POPEY 185      90.325  89.870  27.135  1.00  0.00           C
ATOM   5500  O22 POPEY 185      90.655  88.690  27.225  1.00  0.00           O
ATOM   5501  C22 POPEY 185      89.565  90.640  28.215  1.00  0.00           C
ATOM   5504  C3  POPEY 185      92.975  90.450  25.445  1.00  0.00           C
ATOM   5507  O31 POPEY 185      93.305  89.930  26.745  1.00  0.00           O
ATOM   5508  C31 POPEY 185      94.395  90.420  27.305  1.00  0.00           C
ATOM   5509  O32 POPEY 185      95.315  90.990  26.735  1.00  0.00           O
ATOM   5510  C32 POPEY 185      94.235  90.310  28.825  1.00  0.00           C
ATOM   5513  C23 POPEY 185      88.335  89.880  28.755  1.00  0.00           C
ATOM   5516  C24 POPEY 185      88.625  88.540  29.465  1.00  0.00           C
ATOM   5519  C25 POPEY 185      89.615  88.570  30.625  1.00  0.00           C
ATOM   5522  C26 POPEY 185      89.005  89.170  31.895  1.00  0.00           C
ATOM   5525  C27 POPEY 185      89.895  88.890  33.115  1.00  0.00           C
ATOM   5528  C28 POPEY 185      89.575  89.740  34.365  1.00  0.00           C
ATOM   5531  C29 POPEY 185      88.225  89.530  35.015  1.00  0.00           C
ATOM   5533 0C21 POPEY 185      87.825  88.390  35.605  1.00  0.00           C
ATOM   5535 1C21 POPEY 185      88.645  87.130  35.675  1.00  0.00           C
ATOM   5538 2C21 POPEY 185      88.075  86.000  36.545  1.00  0.00           C
ATOM   5541 3C21 POPEY 185      88.255  86.190  38.055  1.00  0.00           C
ATOM   5544 4C21 POPEY 185      87.775  84.980  38.875  1.00  0.00           C
ATOM   5547 5C21 POPEY 185      88.485  83.650  38.565  1.00  0.00           C
ATOM   5550 6C21 POPEY 185      89.885  83.550  39.185  1.00  0.00           C
ATOM   5553 7C21 POPEY 185      90.765  82.490  38.525  1.00  0.00           C
ATOM   5556 8C21 POPEY 185      92.005  82.160  39.355  1.00  0.00           C
ATOM   5560  C33 POPEY 185      93.595  91.600  29.375  1.00  0.00           C
ATOM   5563  C34 POPEY 185      92.885  91.430  30.725  1.00  0.00           C
ATOM   5566  C35 POPEY 185      93.815  91.380  31.935  1.00  0.00           C
ATOM   5569  C36 POPEY 185      93.005  91.390  33.245  1.00  0.00           C
ATOM   5572  C37 POPEY 185      93.825  91.490  34.525  1.00  0.00           C
ATOM   5575  C38 POPEY 185      92.925  91.420  35.765  1.00  0.00           C
ATOM   5578  C39 POPEY 185      93.665  91.040  37.055  1.00  0.00           C
ATOM   5581 0C31 POPEY 185      94.505  92.170  37.655  1.00  0.00           C
ATOM   5584 1C31 POPEY 185      93.665  93.200  38.415  1.00  0.00           C
ATOM   5587 2C31 POPEY 185      94.545  94.240  39.125  1.00  0.00           C
ATOM   5590 3C31 POPEY 185      93.845  94.950  40.295  1.00  0.00           C
ATOM   5593 4C31 POPEY 185      93.465  93.980  41.425  1.00  0.00           C
ATOM   5596 5C31 POPEY 185      93.365  94.660  42.795  1.00  0.00           C
ATOM   5599 6C31 POPEY 185      92.945  93.710  43.915  1.00  0.00           C
ATOM   5603  NH3 POPEZ 186      85.755   7.470  14.705  1.00  0.00           N
ATOM   5607  C12 POPEZ 186      87.235   7.730  14.755  1.00  0.00           C
ATOM   5610  C11 POPEZ 186      87.865   7.790  13.355  1.00  0.00           C
ATOM   5613  P   POPEZ 186      89.715   9.670  13.525  1.00  0.00           P
ATOM   5614  O13 POPEZ 186      91.135   9.850  13.135  1.00  0.00           O
ATOM   5615  O14 POPEZ 186      88.745  10.620  12.905  1.00  0.00           O
ATOM   5616  O11 POPEZ 186      89.585   9.930  15.065  1.00  0.00           O
ATOM   5617  O12 POPEZ 186      89.235   8.170  13.415  1.00  0.00           O
ATOM   5618  C1  POPEZ 186      90.705  10.060  15.935  1.00  0.00           C
ATOM   5621  C2  POPEZ 186      90.255  10.850  17.185  1.00  0.00           C
ATOM   5623  O21 POPEZ 186      91.425  11.220  17.935  1.00  0.00           O
ATOM   5624  C21 POPEZ 186      91.215  12.230  18.765  1.00  0.00           C
ATOM   5625  O22 POPEZ 186      90.195  12.890  18.835  1.00  0.00           O
ATOM   5626  C22 POPEZ 186      92.435  12.360  19.655  1.00  0.00           C
ATOM   5629  C3  POPEZ 186      89.255  10.050  18.055  1.00  0.00           C
ATOM   5632  O31 POPEZ 186      89.925   8.990  18.775  1.00  0.00           O
ATOM   5633  C31 POPEZ 186      89.995   9.170  20.095  1.00  0.00           C
ATOM   5634  O32 POPEZ 186      89.395  10.010  20.725  1.00  0.00           O
ATOM   5635  C32 POPEZ 186      91.045   8.240  20.685  1.00  0.00           C
ATOM   5638  C23 POPEZ 186      92.425  13.630  20.525  1.00  0.00           C
ATOM   5641  C24 POPEZ 186      93.775  13.750  21.245  1.00  0.00           C
ATOM   5644  C25 POPEZ 186      93.925  14.980  22.155  1.00  0.00           C
ATOM   5647  C26 POPEZ 186      93.325  14.810  23.555  1.00  0.00           C
ATOM   5650  C27 POPEZ 186      93.695  16.010  24.445  1.00  0.00           C
ATOM   5653  C28 POPEZ 186      93.125  15.900  25.865  1.00  0.00           C
ATOM   5656  C29 POPEZ 186      93.605  17.030  26.745  1.00  0.00           C
ATOM   5658 0C21 POPEZ 186      94.775  17.070  27.405  1.00  0.00           C
ATOM   5660 1C21 POPEZ 186      95.835  15.990  27.395  1.00  0.00           C
ATOM   5663 2C21 POPEZ 186      96.335  15.620  28.795  1.00  0.00           C
ATOM   5666 3C21 POPEZ 186      97.185  16.700  29.475  1.00  0.00           C
ATOM   5669 4C21 POPEZ 186      97.815  16.220  30.785  1.00  0.00           C
ATOM   5672 5C21 POPEZ 186      96.835  16.210  31.965  1.00  0.00           C
ATOM   5675 6C21 POPEZ 186      96.585  17.610  32.555  1.00  0.00           C
ATOM   5678 7C21 POPEZ 186      95.775  17.520  33.855  1.00  0.00           C
ATOM   5681 8C21 POPEZ 186      95.555  18.870  34.525  1.00  0.00           C
ATOM   5685  C33 POPEZ 186      90.655   7.700  22.085  1.00  0.00           C
ATOM   5688  C34 POPEZ 186      91.075   8.630  23.245  1.00  0.00           C
ATOM   5691  C35 POPEZ 186      90.385   8.210  24.555  1.00  0.00           C
ATOM   5694  C36 POPEZ 186      91.015   8.770  25.825  1.00  0.00           C
ATOM   5697  C37 POPEZ 186      90.235   8.330  27.075  1.00  0.00           C
ATOM   5700  C38 POPEZ 186      90.805   8.930  28.365  1.00  0.00           C
ATOM   5703  C39 POPEZ 186      89.805   8.940  29.525  1.00  0.00           C
ATOM   5706 0C31 POPEZ 186      90.275   9.870  30.655  1.00  0.00           C
ATOM   5709 1C31 POPEZ 186      89.205  10.130  31.725  1.00  0.00           C
ATOM   5712 2C31 POPEZ 186      89.305  11.530  32.365  1.00  0.00           C
ATOM   5715 3C31 POPEZ 186      90.595  11.790  33.155  1.00  0.00           C
ATOM   5718 4C31 POPEZ 186      91.725  12.440  32.335  1.00  0.00           C
ATOM   5721 5C31 POPEZ 186      92.905  12.890  33.205  1.00  0.00           C
ATOM   5724 6C31 POPEZ 186      94.075  13.450  32.385  1.00  0.00           C
ATOM   5728  NH3 POPEa 187     120.095  88.220  58.755  1.00  0.00           N
ATOM   5732  C12 POPEa 187     119.715  87.880  60.165  1.00  0.00           C
ATOM   5735  C11 POPEa 187     118.925  86.560  60.205  1.00  0.00           C
ATOM   5738  P   POPEa 187     117.085  85.210  59.035  1.00  0.00           P
ATOM   5739  O13 POPEa 187     117.955  84.080  58.665  1.00  0.00           O
ATOM   5740  O14 POPEa 187     116.305  85.070  60.295  1.00  0.00           O
ATOM   5741  O11 POPEa 187     116.135  85.570  57.785  1.00  0.00           O
ATOM   5742  O12 POPEa 187     117.935  86.530  59.165  1.00  0.00           O
ATOM   5743  C1  POPEa 187     115.085  84.700  57.365  1.00  0.00           C
ATOM   5746  C2  POPEa 187     115.305  83.990  55.975  1.00  0.00           C
ATOM   5748  O21 POPEa 187     114.005  83.640  55.435  1.00  0.00           O
ATOM   5749  C21 POPEa 187     113.575  84.320  54.385  1.00  0.00           C
ATOM   5750  O22 POPEa 187     114.065  85.370  53.975  1.00  0.00           O
ATOM   5751  C22 POPEa 187     112.355  83.640  53.775  1.00  0.00           C
ATOM   5754  C3  POPEa 187     116.155  82.680  56.045  1.00  0.00           C
ATOM   5757  O31 POPEa 187     115.885  81.810  54.915  1.00  0.00           O
ATOM   5758  C31 POPEa 187     116.845  81.010  54.475  1.00  0.00           C
ATOM   5759  O32 POPEa 187     118.005  80.990  54.845  1.00  0.00           O
ATOM   5760  C32 POPEa 187     116.265  80.090  53.395  1.00  0.00           C
ATOM   5763  C23 POPEa 187     112.455  83.460  52.235  1.00  0.00           C
ATOM   5766  C24 POPEa 187     112.065  84.720  51.465  1.00  0.00           C
ATOM   5769  C25 POPEa 187     111.905  84.490  49.955  1.00  0.00           C
ATOM   5772  C26 POPEa 187     110.905  85.500  49.375  1.00  0.00           C
ATOM   5775  C27 POPEa 187     110.675  85.390  47.865  1.00  0.00           C
ATOM   5778  C28 POPEa 187     109.645  86.430  47.395  1.00  0.00           C
ATOM   5781  C29 POPEa 187     109.375  86.400  45.915  1.00  0.00           C
ATOM   5783 0C21 POPEa 187     109.605  87.390  45.025  1.00  0.00           C
ATOM   5785 1C21 POPEa 187     110.205  88.750  45.305  1.00  0.00           C
ATOM   5788 2C21 POPEa 187     111.645  88.880  44.775  1.00  0.00           C
ATOM   5791 3C21 POPEa 187     111.835  88.380  43.335  1.00  0.00           C
ATOM   5794 4C21 POPEa 187     113.105  88.930  42.675  1.00  0.00           C
ATOM   5797 5C21 POPEa 187     113.385  88.320  41.295  1.00  0.00           C
ATOM   5800 6C21 POPEa 187     113.985  86.910  41.405  1.00  0.00           C
ATOM   5803 7C21 POPEa 187     114.375  86.280  40.055  1.00  0.00           C
ATOM   5806 8C21 POPEa 187     115.185  85.000  40.255  1.00  0.00           C
ATOM   5810  C33 POPEa 187     117.345  79.520  52.435  1.00  0.00           C
ATOM   5813  C34 POPEa 187     116.745  78.580  51.365  1.00  0.00           C
ATOM   5816  C35 POPEa 187     116.695  79.150  49.935  1.00  0.00           C
ATOM   5819  C36 POPEa 187     117.445  78.290  48.915  1.00  0.00           C
ATOM   5822  C37 POPEa 187     117.355  78.850  47.485  1.00  0.00           C
ATOM   5825  C38 POPEa 187     118.295  78.110  46.505  1.00  0.00           C
ATOM   5828  C39 POPEa 187     117.975  78.390  45.025  1.00  0.00           C
ATOM   5831 0C31 POPEa 187     119.115  77.930  44.095  1.00  0.00           C
ATOM   5834 1C31 POPEa 187     118.795  78.150  42.605  1.00  0.00           C
ATOM   5837 2C31 POPEa 187     119.955  77.820  41.645  1.00  0.00           C
ATOM   5840 3C31 POPEa 187     121.175  78.750  41.745  1.00  0.00           C
ATOM   5843 4C31 POPEa 187     120.965  80.140  41.155  1.00  0.00           C
ATOM   5846 5C31 POPEa 187     122.095  81.090  41.575  1.00  0.00           C
ATOM   5849 6C31 POPEa 187     122.095  82.430  40.845  1.00  0.00           C
ATOM   5853  NH3 POPEb 188      61.885 128.560  61.615  1.00  0.00           N
ATOM   5857  C12 POPEb 188      61.715 128.800  60.135  1.00  0.00           C
ATOM   5860  C11 POPEb 188      61.485 127.480  59.355  1.00  0.00           C
ATOM   5863  P   POPEb 188      60.135 125.380  60.305  1.00  0.00           P
ATOM   5864  O13 POPEb 188      61.385 125.100  61.045  1.00  0.00           O
ATOM   5865  O14 POPEb 188      58.845 125.230  61.015  1.00  0.00           O
ATOM   5866  O11 POPEb 188      60.125 124.450  59.035  1.00  0.00           O
ATOM   5867  O12 POPEb 188      60.255 126.850  59.735  1.00  0.00           O
ATOM   5868  C1  POPEb 188      61.325 124.060  58.345  1.00  0.00           C
ATOM   5871  C2  POPEb 188      61.025 124.020  56.825  1.00  0.00           C
ATOM   5873  O21 POPEb 188      62.255 124.050  56.095  1.00  0.00           O
ATOM   5874  C21 POPEb 188      62.165 123.550  54.865  1.00  0.00           C
ATOM   5875  O22 POPEb 188      61.245 122.870  54.435  1.00  0.00           O
ATOM   5876  C22 POPEb 188      63.355 124.030  54.045  1.00  0.00           C
ATOM   5879  C3  POPEb 188      60.185 125.280  56.475  1.00  0.00           C
ATOM   5882  O31 POPEb 188      59.815 125.400  55.075  1.00  0.00           O
ATOM   5883  C31 POPEb 188      60.015 126.600  54.555  1.00  0.00           C
ATOM   5884  O32 POPEb 188      60.675 127.490  55.055  1.00  0.00           O
ATOM   5885  C32 POPEb 188      59.135 126.810  53.345  1.00  0.00           C
ATOM   5888  C23 POPEb 188      62.975 124.090  52.545  1.00  0.00           C
ATOM   5891  C24 POPEb 188      64.145 124.540  51.655  1.00  0.00           C
ATOM   5894  C25 POPEb 188      63.685 125.030  50.275  1.00  0.00           C
ATOM   5897  C26 POPEb 188      63.125 123.920  49.385  1.00  0.00           C
ATOM   5900  C27 POPEb 188      64.225 123.160  48.625  1.00  0.00           C
ATOM   5903  C28 POPEb 188      63.645 121.980  47.835  1.00  0.00           C
ATOM   5906  C29 POPEb 188      64.635 121.420  46.845  1.00  0.00           C
ATOM   5908 0C21 POPEb 188      64.685 121.710  45.525  1.00  0.00           C
ATOM   5910 1C21 POPEb 188      63.785 122.700  44.815  1.00  0.00           C
ATOM   5913 2C21 POPEb 188      64.425 123.340  43.565  1.00  0.00           C
ATOM   5916 3C21 POPEb 188      65.575 124.310  43.885  1.00  0.00           C
ATOM   5919 4C21 POPEb 188      66.355 124.770  42.635  1.00  0.00           C
ATOM   5922 5C21 POPEb 188      67.835 125.050  42.945  1.00  0.00           C
ATOM   5925 6C21 POPEb 188      68.645 125.560  41.745  1.00  0.00           C
ATOM   5928 7C21 POPEb 188      69.915 126.300  42.185  1.00  0.00           C
ATOM   5931 8C21 POPEb 188      70.765 126.900  41.065  1.00  0.00           C
ATOM   5935  C33 POPEb 188      59.795 127.770  52.335  1.00  0.00           C
ATOM   5938  C34 POPEb 188      58.785 128.300  51.315  1.00  0.00           C
ATOM   5941  C35 POPEb 188      59.465 128.980  50.125  1.00  0.00           C
ATOM   5944  C36 POPEb 188      60.155 127.980  49.195  1.00  0.00           C
ATOM   5947  C37 POPEb 188      60.645 128.610  47.885  1.00  0.00           C
ATOM   5950  C38 POPEb 188      61.315 127.560  46.995  1.00  0.00           C
ATOM   5953  C39 POPEb 188      61.975 128.160  45.745  1.00  0.00           C
ATOM   5956 0C31 POPEb 188      63.425 128.600  45.995  1.00  0.00           C
ATOM   5959 1C31 POPEb 188      64.145 128.980  44.695  1.00  0.00           C
ATOM   5962 2C31 POPEb 188      65.645 129.160  44.915  1.00  0.00           C
ATOM   5965 3C31 POPEb 188      66.405 129.540  43.635  1.00  0.00           C
ATOM   5968 4C31 POPEb 188      66.285 131.030  43.275  1.00  0.00           C
ATOM   5971 5C31 POPEb 188      67.015 131.370  41.965  1.00  0.00           C
ATOM   5974 6C31 POPEb 188      67.175 132.860  41.675  1.00  0.00           C
ATOM   5978  NH3 POPEc 189      54.225  -5.670  18.065  1.00  0.00           N
ATOM   5982  C12 POPEc 189      53.665  -4.320  17.705  1.00  0.00           C
ATOM   5985  C11 POPEc 189      52.175  -4.470  17.365  1.00  0.00           C
ATOM   5988  P   POPEc 189      50.105  -3.200  16.615  1.00  0.00           P
ATOM   5989  O13 POPEc 189      50.235  -3.630  15.205  1.00  0.00           O
ATOM   5990  O14 POPEc 189      49.275  -4.100  17.465  1.00  0.00           O
ATOM   5991  O11 POPEc 189      49.585  -1.710  16.695  1.00  0.00           O
ATOM   5992  O12 POPEc 189      51.555  -3.180  17.235  1.00  0.00           O
ATOM   5993  C1  POPEc 189      48.715  -1.260  17.735  1.00  0.00           C
ATOM   5996  C2  POPEc 189      49.495  -0.890  19.025  1.00  0.00           C
ATOM   5998  O21 POPEc 189      48.765  -1.390  20.165  1.00  0.00           O
ATOM   5999  C21 POPEc 189      49.455  -2.030  21.085  1.00  0.00           C
ATOM   6000  O22 POPEc 189      50.555  -2.540  20.955  1.00  0.00           O
ATOM   6001  C22 POPEc 189      48.675  -2.040  22.405  1.00  0.00           C
ATOM   6004  C3  POPEc 189      49.675   0.640  19.185  1.00  0.00           C
ATOM   6007  O31 POPEc 189      50.535   0.850  20.315  1.00  0.00           O
ATOM   6008  C31 POPEc 189      50.375   1.980  20.995  1.00  0.00           C
ATOM   6009  O32 POPEc 189      49.725   2.940  20.635  1.00  0.00           O
ATOM   6010  C32 POPEc 189      51.105   1.850  22.325  1.00  0.00           C
ATOM   6013  C23 POPEc 189      49.465  -1.320  23.525  1.00  0.00           C
ATOM   6016  C24 POPEc 189      48.725  -1.340  24.875  1.00  0.00           C
ATOM   6019  C25 POPEc 189      49.145  -0.210  25.825  1.00  0.00           C
ATOM   6022  C26 POPEc 189      50.225  -0.520  26.875  1.00  0.00           C
ATOM   6025  C27 POPEc 189      50.375   0.670  27.835  1.00  0.00           C
ATOM   6028  C28 POPEc 189      51.815   1.150  28.095  1.00  0.00           C
ATOM   6031  C29 POPEc 189      52.495   0.400  29.215  1.00  0.00           C
ATOM   6033 0C21 POPEc 189      53.395   0.910  30.085  1.00  0.00           C
ATOM   6035 1C21 POPEc 189      53.975   2.300  30.055  1.00  0.00           C
ATOM   6038 2C21 POPEc 189      53.565   3.180  31.255  1.00  0.00           C
ATOM   6041 3C21 POPEc 189      53.895   2.590  32.635  1.00  0.00           C
ATOM   6044 4C21 POPEc 189      53.875   3.660  33.735  1.00  0.00           C
ATOM   6047 5C21 POPEc 189      53.915   3.080  35.155  1.00  0.00           C
ATOM   6050 6C21 POPEc 189      53.135   3.950  36.155  1.00  0.00           C
ATOM   6053 7C21 POPEc 189      53.155   3.390  37.585  1.00  0.00           C
ATOM   6056 8C21 POPEc 189      52.205   4.120  38.535  1.00  0.00           C
ATOM   6060  C33 POPEc 189      52.065   3.020  22.655  1.00  0.00           C
ATOM   6063  C34 POPEc 189      52.075   3.330  24.165  1.00  0.00           C
ATOM   6066  C35 POPEc 189      50.975   4.320  24.585  1.00  0.00           C
ATOM   6069  C36 POPEc 189      50.095   3.820  25.745  1.00  0.00           C
ATOM   6072  C37 POPEc 189      49.215   4.930  26.335  1.00  0.00           C
ATOM   6075  C38 POPEc 189      48.145   4.400  27.305  1.00  0.00           C
ATOM   6078  C39 POPEc 189      48.695   3.750  28.575  1.00  0.00           C
ATOM   6081 0C31 POPEc 189      48.935   4.710  29.745  1.00  0.00           C
ATOM   6084 1C31 POPEc 189      49.405   3.930  30.975  1.00  0.00           C
ATOM   6087 2C31 POPEc 189      49.925   4.820  32.105  1.00  0.00           C
ATOM   6090 3C31 POPEc 189      50.165   4.050  33.405  1.00  0.00           C
ATOM   6093 4C31 POPEc 189      48.865   3.550  34.055  1.00  0.00           C
ATOM   6096 5C31 POPEc 189      49.095   2.970  35.445  1.00  0.00           C
ATOM   6099 6C31 POPEc 189      47.845   2.330  36.035  1.00  0.00           C
ATOM   6103  NH3 POPEd 190      61.595  79.540  19.005  1.00  0.00           N
ATOM   6107  C12 POPEd 190      60.175  79.740  18.565  1.00  0.00           C
ATOM   6110  C11 POPEd 190      59.985  81.140  17.945  1.00  0.00           C
ATOM   6113  P   POPEd 190      62.195  82.010  16.725  1.00  0.00           P
ATOM   6114  O13 POPEd 190      63.195  81.010  17.175  1.00  0.00           O
ATOM   6115  O14 POPEd 190      62.405  82.640  15.395  1.00  0.00           O
ATOM   6116  O11 POPEd 190      62.075  83.100  17.835  1.00  0.00           O
ATOM   6117  O12 POPEd 190      60.775  81.290  16.755  1.00  0.00           O
ATOM   6118  C1  POPEd 190      63.135  83.900  18.385  1.00  0.00           C
ATOM   6121  C2  POPEd 190      63.535  83.470  19.845  1.00  0.00           C
ATOM   6123  O21 POPEd 190      64.185  84.540  20.575  1.00  0.00           O
ATOM   6124  C21 POPEd 190      63.385  85.270  21.335  1.00  0.00           C
ATOM   6125  O22 POPEd 190      62.185  85.370  21.185  1.00  0.00           O
ATOM   6126  C22 POPEd 190      64.135  85.760  22.575  1.00  0.00           C
ATOM   6129  C3  POPEd 190      64.495  82.260  19.895  1.00  0.00           C
ATOM   6132  O31 POPEd 190      64.785  81.930  21.265  1.00  0.00           O
ATOM   6133  C31 POPEd 190      63.935  81.070  21.795  1.00  0.00           C
ATOM   6134  O32 POPEd 190      63.205  80.310  21.165  1.00  0.00           O
ATOM   6135  C32 POPEd 190      63.805  81.330  23.285  1.00  0.00           C
ATOM   6138  C23 POPEd 190      63.145  86.270  23.665  1.00  0.00           C
ATOM   6141  C24 POPEd 190      63.675  86.200  25.105  1.00  0.00           C
ATOM   6144  C25 POPEd 190      63.915  84.770  25.615  1.00  0.00           C
ATOM   6147  C26 POPEd 190      64.205  84.720  27.125  1.00  0.00           C
ATOM   6150  C27 POPEd 190      64.845  83.400  27.585  1.00  0.00           C
ATOM   6153  C28 POPEd 190      65.395  83.510  29.015  1.00  0.00           C
ATOM   6156  C29 POPEd 190      65.805  82.190  29.615  1.00  0.00           C
ATOM   6158 0C21 POPEd 190      65.395  81.660  30.795  1.00  0.00           C
ATOM   6160 1C21 POPEd 190      64.415  82.270  31.765  1.00  0.00           C
ATOM   6163 2C21 POPEd 190      64.855  82.200  33.245  1.00  0.00           C
ATOM   6166 3C21 POPEd 190      65.755  83.360  33.705  1.00  0.00           C
ATOM   6169 4C21 POPEd 190      65.965  83.330  35.235  1.00  0.00           C
ATOM   6172 5C21 POPEd 190      66.535  84.630  35.835  1.00  0.00           C
ATOM   6175 6C21 POPEd 190      66.505  84.570  37.365  1.00  0.00           C
ATOM   6178 7C21 POPEd 190      67.135  85.770  38.085  1.00  0.00           C
ATOM   6181 8C21 POPEd 190      67.205  85.570  39.605  1.00  0.00           C
ATOM   6185  C33 POPEd 190      65.125  81.160  24.065  1.00  0.00           C
ATOM   6188  C34 POPEd 190      65.475  79.690  24.375  1.00  0.00           C
ATOM   6191  C35 POPEd 190      64.355  78.990  25.165  1.00  0.00           C
ATOM   6194  C36 POPEd 190      64.845  77.810  26.015  1.00  0.00           C
ATOM   6197  C37 POPEd 190      64.295  77.870  27.445  1.00  0.00           C
ATOM   6200  C38 POPEd 190      64.875  76.750  28.315  1.00  0.00           C
ATOM   6203  C39 POPEd 190      64.675  76.960  29.825  1.00  0.00           C
ATOM   6206 0C31 POPEd 190      63.265  76.650  30.325  1.00  0.00           C
ATOM   6209 1C31 POPEd 190      63.245  76.640  31.865  1.00  0.00           C
ATOM   6212 2C31 POPEd 190      61.855  76.920  32.455  1.00  0.00           C
ATOM   6215 3C31 POPEd 190      61.865  76.920  33.995  1.00  0.00           C
ATOM   6218 4C31 POPEd 190      62.105  75.530  34.605  1.00  0.00           C
ATOM   6221 5C31 POPEd 190      62.015  75.580  36.135  1.00  0.00           C
ATOM   6224 6C31 POPEd 190      62.115  74.240  36.855  1.00  0.00           C
ATOM   6228  NH3 POPEe 191      65.475 104.920  16.115  1.00  0.00           N
ATOM   6232  C12 POPEe 191      66.125 106.280  16.075  1.00  0.00           C
ATOM   6235  C11 POPEe 191      65.325 107.390  15.345  1.00  0.00           C
ATOM   6238  P   POPEe 191      66.725 109.330  16.635  1.00  0.00           P
ATOM   6239  O13 POPEe 191      66.805 110.800  16.435  1.00  0.00           O
ATOM   6240  O14 POPEe 191      67.925 108.540  16.285  1.00  0.00           O
ATOM   6241  O11 POPEe 191      66.325 109.080  18.145  1.00  0.00           O
ATOM   6242  O12 POPEe 191      65.475 108.720  15.885  1.00  0.00           O
ATOM   6243  C1  POPEe 191      65.345 109.970  18.685  1.00  0.00           C
ATOM   6246  C2  POPEe 191      64.595 109.350  19.895  1.00  0.00           C
ATOM   6248  O21 POPEe 191      64.965 109.680  21.245  1.00  0.00           O
ATOM   6249  C21 POPEe 191      65.725 110.700  21.605  1.00  0.00           C
ATOM   6250  O22 POPEe 191      66.605 111.230  20.955  1.00  0.00           O
ATOM   6251  C22 POPEe 191      65.285 111.170  23.015  1.00  0.00           C
ATOM   6254  C3  POPEe 191      64.475 107.820  19.715  1.00  0.00           C
ATOM   6257  O31 POPEe 191      63.655 107.180  20.705  1.00  0.00           O
ATOM   6258  C31 POPEe 191      62.375 107.380  20.595  1.00  0.00           C
ATOM   6259  O32 POPEe 191      61.815 108.140  19.815  1.00  0.00           O
ATOM   6260  C32 POPEe 191      61.675 106.420  21.555  1.00  0.00           C
ATOM   6263  C23 POPEe 191      64.575 110.080  23.855  1.00  0.00           C
ATOM   6266  C24 POPEe 191      64.035 110.560  25.215  1.00  0.00           C
ATOM   6269  C25 POPEe 191      65.035 111.260  26.155  1.00  0.00           C
ATOM   6272  C26 POPEe 191      64.355 111.510  27.515  1.00  0.00           C
ATOM   6275  C27 POPEe 191      65.155 112.390  28.495  1.00  0.00           C
ATOM   6278  C28 POPEe 191      64.345 112.930  29.705  1.00  0.00           C
ATOM   6281  C29 POPEe 191      64.365 112.090  30.965  1.00  0.00           C
ATOM   6283 0C21 POPEe 191      64.415 112.550  32.235  1.00  0.00           C
ATOM   6285 1C21 POPEe 191      64.435 114.000  32.685  1.00  0.00           C
ATOM   6288 2C21 POPEe 191      63.455 114.360  33.815  1.00  0.00           C
ATOM   6291 3C21 POPEe 191      63.905 113.940  35.225  1.00  0.00           C
ATOM   6294 4C21 POPEe 191      63.065 114.630  36.325  1.00  0.00           C
ATOM   6297 5C21 POPEe 191      63.555 114.350  37.745  1.00  0.00           C
ATOM   6300 6C21 POPEe 191      62.665 115.000  38.815  1.00  0.00           C
ATOM   6303 7C21 POPEe 191      63.215 114.830  40.235  1.00  0.00           C
ATOM   6306 8C21 POPEe 191      62.155 114.980  41.335  1.00  0.00           C
ATOM   6310  C33 POPEe 191      61.405 107.010  22.965  1.00  0.00           C
ATOM   6313  C34 POPEe 191      61.865 106.110  24.115  1.00  0.00           C
ATOM   6316  C35 POPEe 191      60.885 106.030  25.305  1.00  0.00           C
ATOM   6319  C36 POPEe 191      60.065 104.730  25.265  1.00  0.00           C
ATOM   6322  C37 POPEe 191      59.165 104.470  26.485  1.00  0.00           C
ATOM   6325  C38 POPEe 191      59.955 104.150  27.755  1.00  0.00           C
ATOM   6328  C39 POPEe 191      59.295 103.080  28.635  1.00  0.00           C
ATOM   6331 0C31 POPEe 191      58.205 103.610  29.575  1.00  0.00           C
ATOM   6334 1C31 POPEe 191      57.695 102.520  30.525  1.00  0.00           C
ATOM   6337 2C31 POPEe 191      56.545 102.990  31.415  1.00  0.00           C
ATOM   6340 3C31 POPEe 191      56.125 101.950  32.465  1.00  0.00           C
ATOM   6343 4C31 POPEe 191      54.745 102.260  33.065  1.00  0.00           C
ATOM   6346 5C31 POPEe 191      54.485 101.560  34.405  1.00  0.00           C
ATOM   6349 6C31 POPEe 191      53.095 101.850  34.965  1.00  0.00           C
ATOM   6353  NH3 POPEf 192      35.745  27.560  17.575  1.00  0.00           N
ATOM   6357  C12 POPEf 192      34.865  27.810  16.385  1.00  0.00           C
ATOM   6360  C11 POPEf 192      34.305  29.230  16.485  1.00  0.00           C
ATOM   6363  P   POPEf 192      34.975  31.740  16.335  1.00  0.00           P
ATOM   6364  O13 POPEf 192      36.245  32.470  16.145  1.00  0.00           O
ATOM   6365  O14 POPEf 192      33.825  31.940  15.415  1.00  0.00           O
ATOM   6366  O11 POPEf 192      34.445  31.950  17.815  1.00  0.00           O
ATOM   6367  O12 POPEf 192      35.335  30.200  16.385  1.00  0.00           O
ATOM   6368  C1  POPEf 192      34.655  33.220  18.445  1.00  0.00           C
ATOM   6371  C2  POPEf 192      33.835  33.350  19.755  1.00  0.00           C
ATOM   6373  O21 POPEf 192      34.595  34.080  20.725  1.00  0.00           O
ATOM   6374  C21 POPEf 192      34.355  35.360  20.725  1.00  0.00           C
ATOM   6375  O22 POPEf 192      33.785  35.990  19.855  1.00  0.00           O
ATOM   6376  C22 POPEf 192      34.825  35.930  22.075  1.00  0.00           C
ATOM   6379  C3  POPEf 192      33.515  31.990  20.425  1.00  0.00           C
ATOM   6382  O31 POPEf 192      33.245  32.130  21.845  1.00  0.00           O
ATOM   6383  C31 POPEf 192      33.755  31.180  22.615  1.00  0.00           C
ATOM   6384  O32 POPEf 192      34.305  30.170  22.205  1.00  0.00           O
ATOM   6385  C32 POPEf 192      33.565  31.540  24.085  1.00  0.00           C
ATOM   6388  C23 POPEf 192      36.155  35.340  22.605  1.00  0.00           C
ATOM   6391  C24 POPEf 192      36.535  35.870  24.005  1.00  0.00           C
ATOM   6394  C25 POPEf 192      35.405  35.680  25.025  1.00  0.00           C
ATOM   6397  C26 POPEf 192      35.775  36.130  26.435  1.00  0.00           C
ATOM   6400  C27 POPEf 192      34.725  35.630  27.445  1.00  0.00           C
ATOM   6403  C28 POPEf 192      35.185  35.740  28.915  1.00  0.00           C
ATOM   6406  C29 POPEf 192      34.635  34.590  29.725  1.00  0.00           C
ATOM   6408 0C21 POPEf 192      34.225  34.630  31.005  1.00  0.00           C
ATOM   6410 1C21 POPEf 192      34.225  35.810  31.925  1.00  0.00           C
ATOM   6413 2C21 POPEf 192      32.795  36.270  32.275  1.00  0.00           C
ATOM   6416 3C21 POPEf 192      31.955  35.190  32.965  1.00  0.00           C
ATOM   6419 4C21 POPEf 192      30.615  35.710  33.485  1.00  0.00           C
ATOM   6422 5C21 POPEf 192      29.735  34.570  34.015  1.00  0.00           C
ATOM   6425 6C21 POPEf 192      28.555  35.070  34.855  1.00  0.00           C
ATOM   6428 7C21 POPEf 192      27.555  33.950  35.165  1.00  0.00           C
ATOM   6431 8C21 POPEf 192      26.305  34.450  35.895  1.00  0.00           C
ATOM   6435  C33 POPEf 192      34.205  30.530  25.065  1.00  0.00           C
ATOM   6438  C34 POPEf 192      33.445  30.520  26.405  1.00  0.00           C
ATOM   6441  C35 POPEf 192      33.965  29.530  27.465  1.00  0.00           C
ATOM   6444  C36 POPEf 192      33.185  29.690  28.785  1.00  0.00           C
ATOM   6447  C37 POPEf 192      33.705  28.820  29.945  1.00  0.00           C
ATOM   6450  C38 POPEf 192      33.035  29.200  31.275  1.00  0.00           C
ATOM   6453  C39 POPEf 192      33.545  28.410  32.485  1.00  0.00           C
ATOM   6456 0C31 POPEf 192      32.685  28.630  33.745  1.00  0.00           C
ATOM   6459 1C31 POPEf 192      33.275  27.960  35.005  1.00  0.00           C
ATOM   6462 2C31 POPEf 192      32.245  27.770  36.135  1.00  0.00           C
ATOM   6465 3C31 POPEf 192      32.825  27.070  37.365  1.00  0.00           C
ATOM   6468 4C31 POPEf 192      32.255  27.600  38.695  1.00  0.00           C
ATOM   6471 5C31 POPEf 192      32.825  26.880  39.925  1.00  0.00           C
ATOM   6474 6C31 POPEf 192      32.385  27.490  41.255  1.00  0.00           C
ATOM   6478  NH3 POPEg 193      44.295  22.400  57.635  1.00  0.00           N
ATOM   6482  C12 POPEg 193      43.105  22.560  56.745  1.00  0.00           C
ATOM   6485  C11 POPEg 193      42.045  23.290  57.555  1.00  0.00           C
ATOM   6488  P   POPEg 193      39.695  24.310  57.175  1.00  0.00           P
ATOM   6489  O13 POPEg 193      38.815  24.370  56.005  1.00  0.00           O
ATOM   6490  O14 POPEg 193      39.105  23.970  58.485  1.00  0.00           O
ATOM   6491  O11 POPEg 193      40.585  25.610  57.305  1.00  0.00           O
ATOM   6492  O12 POPEg 193      40.805  23.230  56.865  1.00  0.00           O
ATOM   6493  C1  POPEg 193      40.465  26.660  56.355  1.00  0.00           C
ATOM   6496  C2  POPEg 193      41.535  26.590  55.235  1.00  0.00           C
ATOM   6498  O21 POPEg 193      41.725  27.910  54.705  1.00  0.00           O
ATOM   6499  C21 POPEg 193      40.715  28.470  54.065  1.00  0.00           C
ATOM   6500  O22 POPEg 193      39.685  27.940  53.705  1.00  0.00           O
ATOM   6501  C22 POPEg 193      41.015  29.970  53.975  1.00  0.00           C
ATOM   6504  C3  POPEg 193      41.205  25.520  54.145  1.00  0.00           C
ATOM   6507  O31 POPEg 193      41.985  25.690  52.945  1.00  0.00           O
ATOM   6508  C31 POPEg 193      43.135  25.040  52.905  1.00  0.00           C
ATOM   6509  O32 POPEg 193      43.585  24.340  53.795  1.00  0.00           O
ATOM   6510  C32 POPEg 193      43.775  25.220  51.525  1.00  0.00           C
ATOM   6513  C23 POPEg 193      39.935  30.720  53.175  1.00  0.00           C
ATOM   6516  C24 POPEg 193      40.025  30.440  51.675  1.00  0.00           C
ATOM   6519  C25 POPEg 193      41.005  31.390  50.985  1.00  0.00           C
ATOM   6522  C26 POPEg 193      41.175  31.100  49.485  1.00  0.00           C
ATOM   6525  C27 POPEg 193      41.965  32.220  48.805  1.00  0.00           C
ATOM   6528  C28 POPEg 193      42.565  31.830  47.445  1.00  0.00           C
ATOM   6531  C29 POPEg 193      43.685  30.830  47.625  1.00  0.00           C
ATOM   6533 0C21 POPEg 193      44.325  30.210  46.625  1.00  0.00           C
ATOM   6535 1C21 POPEg 193      44.025  30.430  45.165  1.00  0.00           C
ATOM   6538 2C21 POPEg 193      45.105  29.830  44.235  1.00  0.00           C
ATOM   6541 3C21 POPEg 193      44.585  29.760  42.795  1.00  0.00           C
ATOM   6544 4C21 POPEg 193      45.665  29.420  41.755  1.00  0.00           C
ATOM   6547 5C21 POPEg 193      45.125  29.460  40.315  1.00  0.00           C
ATOM   6550 6C21 POPEg 193      44.005  28.450  40.035  1.00  0.00           C
ATOM   6553 7C21 POPEg 193      43.545  28.440  38.575  1.00  0.00           C
ATOM   6556 8C21 POPEg 193      42.025  28.340  38.405  1.00  0.00           C
ATOM   6560  C33 POPEg 193      42.815  24.960  50.335  1.00  0.00           C
ATOM   6563  C34 POPEg 193      42.585  26.210  49.455  1.00  0.00           C
ATOM   6566  C35 POPEg 193      42.265  25.860  47.995  1.00  0.00           C
ATOM   6569  C36 POPEg 193      43.505  25.390  47.205  1.00  0.00           C
ATOM   6572  C37 POPEg 193      43.185  24.850  45.805  1.00  0.00           C
ATOM   6575  C38 POPEg 193      44.235  23.840  45.335  1.00  0.00           C
ATOM   6578  C39 POPEg 193      43.775  22.970  44.155  1.00  0.00           C
ATOM   6581 0C31 POPEg 193      43.475  23.750  42.875  1.00  0.00           C
ATOM   6584 1C31 POPEg 193      43.505  22.840  41.635  1.00  0.00           C
ATOM   6587 2C31 POPEg 193      43.185  23.550  40.325  1.00  0.00           C
ATOM   6590 3C31 POPEg 193      41.695  23.930  40.175  1.00  0.00           C
ATOM   6593 4C31 POPEg 193      41.375  24.400  38.755  1.00  0.00           C
ATOM   6596 5C31 POPEg 193      39.905  24.770  38.535  1.00  0.00           C
ATOM   6599 6C31 POPEg 193      39.615  25.150  37.085  1.00  0.00           C
ATOM   6603  NH3 POPEh 194      69.695  10.020  59.785  1.00  0.00           N
ATOM   6607  C12 POPEh 194      68.905   8.760  60.005  1.00  0.00           C
ATOM   6610  C11 POPEh 194      69.805   7.720  60.685  1.00  0.00           C
ATOM   6613  P   POPEh 194      69.985   5.260  61.425  1.00  0.00           P
ATOM   6614  O13 POPEh 194      71.185   5.830  62.075  1.00  0.00           O
ATOM   6615  O14 POPEh 194      69.115   4.390  62.255  1.00  0.00           O
ATOM   6616  O11 POPEh 194      70.485   4.490  60.095  1.00  0.00           O
ATOM   6617  O12 POPEh 194      69.125   6.470  60.865  1.00  0.00           O
ATOM   6618  C1  POPEh 194      69.955   4.890  58.815  1.00  0.00           C
ATOM   6621  C2  POPEh 194      70.635   4.160  57.605  1.00  0.00           C
ATOM   6623  O21 POPEh 194      70.215   4.800  56.385  1.00  0.00           O
ATOM   6624  C21 POPEh 194      70.765   5.970  56.145  1.00  0.00           C
ATOM   6625  O22 POPEh 194      71.745   6.440  56.685  1.00  0.00           O
ATOM   6626  C22 POPEh 194      69.765   6.780  55.325  1.00  0.00           C
ATOM   6629  C3  POPEh 194      70.255   2.650  57.595  1.00  0.00           C
ATOM   6632  O31 POPEh 194      70.415   1.980  56.325  1.00  0.00           O
ATOM   6633  C31 POPEh 194      69.325   1.980  55.555  1.00  0.00           C
ATOM   6634  O32 POPEh 194      68.305   2.610  55.785  1.00  0.00           O
ATOM   6635  C32 POPEh 194      69.575   1.090  54.335  1.00  0.00           C
ATOM   6638  C23 POPEh 194      70.385   8.020  54.635  1.00  0.00           C
ATOM   6641  C24 POPEh 194      70.535   7.850  53.125  1.00  0.00           C
ATOM   6644  C25 POPEh 194      71.625   6.860  52.725  1.00  0.00           C
ATOM   6647  C26 POPEh 194      71.675   6.660  51.205  1.00  0.00           C
ATOM   6650  C27 POPEh 194      73.105   6.690  50.655  1.00  0.00           C
ATOM   6653  C28 POPEh 194      73.155   6.600  49.115  1.00  0.00           C
ATOM   6656  C29 POPEh 194      72.715   5.270  48.565  1.00  0.00           C
ATOM   6658 0C21 POPEh 194      73.075   4.790  47.355  1.00  0.00           C
ATOM   6660 1C21 POPEh 194      73.915   5.540  46.355  1.00  0.00           C
ATOM   6663 2C21 POPEh 194      75.425   5.340  46.585  1.00  0.00           C
ATOM   6666 3C21 POPEh 194      76.255   6.080  45.525  1.00  0.00           C
ATOM   6669 4C21 POPEh 194      77.765   5.930  45.755  1.00  0.00           C
ATOM   6672 5C21 POPEh 194      78.585   6.320  44.515  1.00  0.00           C
ATOM   6675 6C21 POPEh 194      80.095   6.150  44.695  1.00  0.00           C
ATOM   6678 7C21 POPEh 194      80.485   4.780  45.275  1.00  0.00           C
ATOM   6681 8C21 POPEh 194      81.965   4.440  45.075  1.00  0.00           C
ATOM   6685  C33 POPEh 194      68.845   1.600  53.075  1.00  0.00           C
ATOM   6688  C34 POPEh 194      69.495   2.870  52.535  1.00  0.00           C
ATOM   6691  C35 POPEh 194      69.215   3.160  51.055  1.00  0.00           C
ATOM   6694  C36 POPEh 194      67.795   3.630  50.745  1.00  0.00           C
ATOM   6697  C37 POPEh 194      67.665   3.890  49.245  1.00  0.00           C
ATOM   6700  C38 POPEh 194      66.275   4.360  48.815  1.00  0.00           C
ATOM   6703  C39 POPEh 194      66.185   4.620  47.305  1.00  0.00           C
ATOM   6706 0C31 POPEh 194      64.745   4.920  46.905  1.00  0.00           C
ATOM   6709 1C31 POPEh 194      64.505   4.970  45.385  1.00  0.00           C
ATOM   6712 2C31 POPEh 194      63.025   5.170  45.035  1.00  0.00           C
ATOM   6715 3C31 POPEh 194      62.165   3.970  45.455  1.00  0.00           C
ATOM   6718 4C31 POPEh 194      60.655   4.170  45.265  1.00  0.00           C
ATOM   6721 5C31 POPEh 194      59.845   3.210  46.145  1.00  0.00           C
ATOM   6724 6C31 POPEh 194      58.335   3.270  45.915  1.00  0.00           C
ATOM   6728  NH3 POPEi 195      31.885  72.390  14.555  1.00  0.00           N
ATOM   6732  C12 POPEi 195      31.785  72.310  13.045  1.00  0.00           C
ATOM   6735  C11 POPEi 195      32.455  71.050  12.455  1.00  0.00           C
ATOM   6738  P   POPEi 195      32.845  69.160  14.195  1.00  0.00           P
ATOM   6739  O13 POPEi 195      34.245  69.060  13.725  1.00  0.00           O
ATOM   6740  O14 POPEi 195      32.555  69.920  15.425  1.00  0.00           O
ATOM   6741  O11 POPEi 195      32.225  67.720  14.395  1.00  0.00           O
ATOM   6742  O12 POPEi 195      31.995  69.830  13.055  1.00  0.00           O
ATOM   6743  C1  POPEi 195      32.435  67.120  15.685  1.00  0.00           C
ATOM   6746  C2  POPEi 195      33.355  65.870  15.615  1.00  0.00           C
ATOM   6748  O21 POPEi 195      33.115  65.050  16.765  1.00  0.00           O
ATOM   6749  C21 POPEi 195      33.225  65.590  17.975  1.00  0.00           C
ATOM   6750  O22 POPEi 195      33.815  66.610  18.265  1.00  0.00           O
ATOM   6751  C22 POPEi 195      32.405  64.710  18.905  1.00  0.00           C
ATOM   6754  C3  POPEi 195      34.865  66.170  15.375  1.00  0.00           C
ATOM   6757  O31 POPEi 195      35.595  64.940  15.235  1.00  0.00           O
ATOM   6758  C31 POPEi 195      36.495  64.370  16.035  1.00  0.00           C
ATOM   6759  O32 POPEi 195      37.055  63.320  15.755  1.00  0.00           O
ATOM   6760  C32 POPEi 195      36.805  65.070  17.365  1.00  0.00           C
ATOM   6763  C23 POPEi 195      32.165  65.300  20.305  1.00  0.00           C
ATOM   6766  C24 POPEi 195      33.305  65.020  21.295  1.00  0.00           C
ATOM   6769  C25 POPEi 195      33.555  63.510  21.465  1.00  0.00           C
ATOM   6772  C26 POPEi 195      34.365  63.160  22.715  1.00  0.00           C
ATOM   6775  C27 POPEi 195      34.315  61.660  22.985  1.00  0.00           C
ATOM   6778  C28 POPEi 195      35.255  61.240  24.125  1.00  0.00           C
ATOM   6781  C29 POPEi 195      34.925  59.820  24.505  1.00  0.00           C
ATOM   6783 0C21 POPEi 195      34.795  59.320  25.745  1.00  0.00           C
ATOM   6785 1C21 POPEi 195      35.035  60.020  27.045  1.00  0.00           C
ATOM   6788 2C21 POPEi 195      35.805  59.050  27.945  1.00  0.00           C
ATOM   6791 3C21 POPEi 195      36.025  59.600  29.355  1.00  0.00           C
ATOM   6794 4C21 POPEi 195      36.625  58.560  30.295  1.00  0.00           C
ATOM   6797 5C21 POPEi 195      35.605  57.540  30.795  1.00  0.00           C
ATOM   6800 6C21 POPEi 195      36.195  56.550  31.805  1.00  0.00           C
ATOM   6803 7C21 POPEi 195      35.115  55.740  32.535  1.00  0.00           C
ATOM   6806 8C21 POPEi 195      35.645  55.000  33.765  1.00  0.00           C
ATOM   6810  C33 POPEi 195      36.405  64.190  18.585  1.00  0.00           C
ATOM   6813  C34 POPEi 195      37.405  63.090  18.945  1.00  0.00           C
ATOM   6816  C35 POPEi 195      38.665  63.610  19.655  1.00  0.00           C
ATOM   6819  C36 POPEi 195      39.705  62.510  19.915  1.00  0.00           C
ATOM   6822  C37 POPEi 195      40.955  63.000  20.675  1.00  0.00           C
ATOM   6825  C38 POPEi 195      41.895  61.860  21.065  1.00  0.00           C
ATOM   6828  C39 POPEi 195      43.225  62.260  21.725  1.00  0.00           C
ATOM   6831 0C31 POPEi 195      44.115  61.020  21.995  1.00  0.00           C
ATOM   6834 1C31 POPEi 195      45.375  61.320  22.815  1.00  0.00           C
ATOM   6837 2C31 POPEi 195      46.285  60.080  22.945  1.00  0.00           C
ATOM   6840 3C31 POPEi 195      47.255  60.140  24.135  1.00  0.00           C
ATOM   6843 4C31 POPEi 195      48.305  61.250  24.045  1.00  0.00           C
ATOM   6846 5C31 POPEi 195      49.145  61.360  25.325  1.00  0.00           C
ATOM   6849 6C31 POPEi 195      50.255  62.410  25.225  1.00  0.00           C
ATOM   6853  NH3 POPEj 196      82.585  25.120  11.935  1.00  0.00           N
ATOM   6857  C12 POPEj 196      83.215  26.020  10.915  1.00  0.00           C
ATOM   6860  C11 POPEj 196      84.715  26.310  11.195  1.00  0.00           C
ATOM   6863  P   POPEj 196      84.825  28.190   9.305  1.00  0.00           P
ATOM   6864  O13 POPEj 196      85.975  28.940   8.745  1.00  0.00           O
ATOM   6865  O14 POPEj 196      83.805  27.600   8.405  1.00  0.00           O
ATOM   6866  O11 POPEj 196      84.135  29.020  10.475  1.00  0.00           O
ATOM   6867  O12 POPEj 196      85.395  26.950  10.115  1.00  0.00           O
ATOM   6868  C1  POPEj 196      84.715  30.250  10.925  1.00  0.00           C
ATOM   6871  C2  POPEj 196      84.485  30.440  12.455  1.00  0.00           C
ATOM   6873  O21 POPEj 196      84.485  31.850  12.775  1.00  0.00           O
ATOM   6874  C21 POPEj 196      83.745  32.170  13.845  1.00  0.00           C
ATOM   6875  O22 POPEj 196      83.085  31.390  14.505  1.00  0.00           O
ATOM   6876  C22 POPEj 196      83.875  33.660  14.185  1.00  0.00           C
ATOM   6879  C3  POPEj 196      85.615  29.710  13.235  1.00  0.00           C
ATOM   6882  O31 POPEj 196      85.485  29.800  14.665  1.00  0.00           O
ATOM   6883  C31 POPEj 196      84.565  28.990  15.195  1.00  0.00           C
ATOM   6884  O32 POPEj 196      83.885  28.190  14.575  1.00  0.00           O
ATOM   6885  C32 POPEj 196      84.535  29.210  16.705  1.00  0.00           C
ATOM   6888  C23 POPEj 196      83.905  33.940  15.705  1.00  0.00           C
ATOM   6891  C24 POPEj 196      84.215  35.420  15.985  1.00  0.00           C
ATOM   6894  C25 POPEj 196      84.275  35.800  17.465  1.00  0.00           C
ATOM   6897  C26 POPEj 196      85.685  35.790  18.065  1.00  0.00           C
ATOM   6900  C27 POPEj 196      85.765  34.880  19.305  1.00  0.00           C
ATOM   6903  C28 POPEj 196      87.205  34.730  19.805  1.00  0.00           C
ATOM   6906  C29 POPEj 196      87.285  34.260  21.235  1.00  0.00           C
ATOM   6908 0C21 POPEj 196      87.375  32.990  21.665  1.00  0.00           C
ATOM   6910 1C21 POPEj 196      87.325  31.740  20.825  1.00  0.00           C
ATOM   6913 2C21 POPEj 196      88.685  31.040  20.655  1.00  0.00           C
ATOM   6916 3C21 POPEj 196      89.445  30.740  21.955  1.00  0.00           C
ATOM   6919 4C21 POPEj 196      90.585  29.730  21.755  1.00  0.00           C
ATOM   6922 5C21 POPEj 196      91.695  30.240  20.825  1.00  0.00           C
ATOM   6925 6C21 POPEj 196      92.715  29.140  20.435  1.00  0.00           C
ATOM   6928 7C21 POPEj 196      93.915  29.690  19.635  1.00  0.00           C
ATOM   6931 8C21 POPEj 196      94.855  28.590  19.125  1.00  0.00           C
ATOM   6935  C33 POPEj 196      83.125  29.080  17.325  1.00  0.00           C
ATOM   6938  C34 POPEj 196      83.085  29.300  18.845  1.00  0.00           C
ATOM   6941  C35 POPEj 196      83.575  30.680  19.305  1.00  0.00           C
ATOM   6944  C36 POPEj 196      83.095  31.020  20.725  1.00  0.00           C
ATOM   6947  C37 POPEj 196      83.515  32.430  21.185  1.00  0.00           C
ATOM   6950  C38 POPEj 196      82.775  32.870  22.465  1.00  0.00           C
ATOM   6953  C39 POPEj 196      83.135  34.300  22.905  1.00  0.00           C
ATOM   6956 0C31 POPEj 196      84.365  34.390  23.825  1.00  0.00           C
ATOM   6959 1C31 POPEj 196      84.705  35.830  24.205  1.00  0.00           C
ATOM   6962 2C31 POPEj 196      85.725  35.920  25.345  1.00  0.00           C
ATOM   6965 3C31 POPEj 196      86.095  37.370  25.695  1.00  0.00           C
ATOM   6968 4C31 POPEj 196      86.945  37.460  26.965  1.00  0.00           C
ATOM   6971 5C31 POPEj 196      87.595  38.830  27.165  1.00  0.00           C
ATOM   6974 6C31 POPEj 196      88.355  38.960  28.485  1.00  0.00           C
ATOM   6978  NH3 POPEk 197      49.895 114.620  61.355  1.00  0.00           N
ATOM   6982  C12 POPEk 197      51.385 114.780  61.585  1.00  0.00           C
ATOM   6985  C11 POPEk 197      52.225 113.780  60.745  1.00  0.00           C
ATOM   6988  P   POPEk 197      51.265 111.320  60.685  1.00  0.00           P
ATOM   6989  O13 POPEk 197      51.155 110.240  61.685  1.00  0.00           O
ATOM   6990  O14 POPEk 197      49.985 111.950  60.305  1.00  0.00           O
ATOM   6991  O11 POPEk 197      52.015 110.770  59.405  1.00  0.00           O
ATOM   6992  O12 POPEk 197      52.175 112.450  61.265  1.00  0.00           O
ATOM   6993  C1  POPEk 197      52.005 111.380  58.105  1.00  0.00           C
ATOM   6996  C2  POPEk 197      53.395 111.280  57.405  1.00  0.00           C
ATOM   6998  O21 POPEk 197      53.295 111.560  56.005  1.00  0.00           O
ATOM   6999  C21 POPEk 197      52.905 112.760  55.615  1.00  0.00           C
ATOM   7000  O22 POPEk 197      52.735 113.730  56.335  1.00  0.00           O
ATOM   7001  C22 POPEk 197      52.635 112.740  54.105  1.00  0.00           C
ATOM   7004  C3  POPEk 197      53.985 109.840  57.535  1.00  0.00           C
ATOM   7007  O31 POPEk 197      55.265 109.650  56.895  1.00  0.00           O
ATOM   7008  C31 POPEk 197      55.305 109.080  55.675  1.00  0.00           C
ATOM   7009  O32 POPEk 197      54.365 108.920  54.935  1.00  0.00           O
ATOM   7010  C32 POPEk 197      56.705 108.460  55.495  1.00  0.00           C
ATOM   7013  C23 POPEk 197      52.575 111.310  53.545  1.00  0.00           C
ATOM   7016  C24 POPEk 197      52.025 111.190  52.125  1.00  0.00           C
ATOM   7019  C25 POPEk 197      52.015 109.710  51.715  1.00  0.00           C
ATOM   7022  C26 POPEk 197      51.605 109.450  50.265  1.00  0.00           C
ATOM   7025  C27 POPEk 197      51.175 107.990  50.095  1.00  0.00           C
ATOM   7028  C28 POPEk 197      50.705 107.610  48.685  1.00  0.00           C
ATOM   7031  C29 POPEk 197      50.235 106.180  48.725  1.00  0.00           C
ATOM   7033 0C21 POPEk 197      50.515 105.200  47.855  1.00  0.00           C
ATOM   7035 1C21 POPEk 197      51.315 105.340  46.585  1.00  0.00           C
ATOM   7038 2C21 POPEk 197      50.365 105.530  45.405  1.00  0.00           C
ATOM   7041 3C21 POPEk 197      51.105 105.820  44.085  1.00  0.00           C
ATOM   7044 4C21 POPEk 197      50.125 105.910  42.915  1.00  0.00           C
ATOM   7047 5C21 POPEk 197      50.825 105.840  41.555  1.00  0.00           C
ATOM   7050 6C21 POPEk 197      51.195 107.210  40.975  1.00  0.00           C
ATOM   7053 7C21 POPEk 197      52.415 107.130  40.055  1.00  0.00           C
ATOM   7056 8C21 POPEk 197      52.585 108.370  39.175  1.00  0.00           C
ATOM   7060  C33 POPEk 197      57.295 108.270  54.075  1.00  0.00           C
ATOM   7063  C34 POPEk 197      58.845 108.230  54.125  1.00  0.00           C
ATOM   7066  C35 POPEk 197      59.445 106.930  54.695  1.00  0.00           C
ATOM   7069  C36 POPEk 197      60.995 106.860  54.665  1.00  0.00           C
ATOM   7072  C37 POPEk 197      61.495 105.410  54.765  1.00  0.00           C
ATOM   7075  C38 POPEk 197      62.865 105.070  54.125  1.00  0.00           C
ATOM   7078  C39 POPEk 197      64.075 105.550  54.925  1.00  0.00           C
ATOM   7081 0C31 POPEk 197      65.265 104.580  54.865  1.00  0.00           C
ATOM   7084 1C31 POPEk 197      66.455 105.080  55.695  1.00  0.00           C
ATOM   7087 2C31 POPEk 197      67.655 104.140  55.735  1.00  0.00           C
ATOM   7090 3C31 POPEk 197      68.955 104.820  55.275  1.00  0.00           C
ATOM   7093 4C31 POPEk 197      68.895 105.240  53.795  1.00  0.00           C
ATOM   7096 5C31 POPEk 197      70.285 105.530  53.225  1.00  0.00           C
ATOM   7099 6C31 POPEk 197      70.255 105.840  51.735  1.00  0.00           C
ATOM   7103  NH3 POPEl 198      82.555  64.220  17.075  1.00  0.00           N
ATOM   7107  C12 POPEl 198      82.045  63.620  15.785  1.00  0.00           C
ATOM   7110  C11 POPEl 198      82.225  62.090  15.775  1.00  0.00           C
ATOM   7113  P   POPEl 198      81.435  59.870  14.695  1.00  0.00           P
ATOM   7114  O13 POPEl 198      80.145  59.450  15.315  1.00  0.00           O
ATOM   7115  O14 POPEl 198      81.765  59.300  13.375  1.00  0.00           O
ATOM   7116  O11 POPEl 198      82.635  59.480  15.655  1.00  0.00           O
ATOM   7117  O12 POPEl 198      81.535  61.460  14.675  1.00  0.00           O
ATOM   7118  C1  POPEl 198      82.485  58.710  16.855  1.00  0.00           C
ATOM   7121  C2  POPEl 198      83.715  58.930  17.765  1.00  0.00           C
ATOM   7123  O21 POPEl 198      83.775  58.000  18.855  1.00  0.00           O
ATOM   7124  C21 POPEl 198      83.205  58.350  19.995  1.00  0.00           C
ATOM   7125  O22 POPEl 198      82.125  58.900  20.115  1.00  0.00           O
ATOM   7126  C22 POPEl 198      84.175  58.110  21.145  1.00  0.00           C
ATOM   7129  C3  POPEl 198      83.815  60.420  18.185  1.00  0.00           C
ATOM   7132  O31 POPEl 198      84.695  60.630  19.305  1.00  0.00           O
ATOM   7133  C31 POPEl 198      84.755  61.930  19.585  1.00  0.00           C
ATOM   7134  O32 POPEl 198      84.245  62.810  18.915  1.00  0.00           O
ATOM   7135  C32 POPEl 198      85.615  62.110  20.825  1.00  0.00           C
ATOM   7138  C23 POPEl 198      83.945  56.800  21.925  1.00  0.00           C
ATOM   7141  C24 POPEl 198      85.125  56.480  22.845  1.00  0.00           C
ATOM   7144  C25 POPEl 198      84.965  55.150  23.595  1.00  0.00           C
ATOM   7147  C26 POPEl 198      84.015  55.240  24.795  1.00  0.00           C
ATOM   7150  C27 POPEl 198      84.735  55.670  26.075  1.00  0.00           C
ATOM   7153  C28 POPEl 198      83.815  55.630  27.315  1.00  0.00           C
ATOM   7156  C29 POPEl 198      84.525  56.300  28.465  1.00  0.00           C
ATOM   7158 0C21 POPEl 198      84.605  55.870  29.735  1.00  0.00           C
ATOM   7160 1C21 POPEl 198      83.975  54.630  30.315  1.00  0.00           C
ATOM   7163 2C21 POPEl 198      84.995  53.490  30.505  1.00  0.00           C
ATOM   7166 3C21 POPEl 198      84.395  52.360  31.345  1.00  0.00           C
ATOM   7169 4C21 POPEl 198      85.345  51.190  31.645  1.00  0.00           C
ATOM   7172 5C21 POPEl 198      84.605  50.120  32.475  1.00  0.00           C
ATOM   7175 6C21 POPEl 198      85.495  49.010  33.045  1.00  0.00           C
ATOM   7178 7C21 POPEl 198      84.785  48.270  34.195  1.00  0.00           C
ATOM   7181 8C21 POPEl 198      85.455  46.970  34.625  1.00  0.00           C
ATOM   7185  C33 POPEl 198      85.645  63.580  21.315  1.00  0.00           C
ATOM   7188  C34 POPEl 198      85.735  63.710  22.845  1.00  0.00           C
ATOM   7191  C35 POPEl 198      87.165  63.790  23.385  1.00  0.00           C
ATOM   7194  C36 POPEl 198      87.235  64.360  24.815  1.00  0.00           C
ATOM   7197  C37 POPEl 198      88.645  64.470  25.365  1.00  0.00           C
ATOM   7200  C38 POPEl 198      88.745  65.530  26.485  1.00  0.00           C
ATOM   7203  C39 POPEl 198      90.075  65.470  27.245  1.00  0.00           C
ATOM   7206 0C31 POPEl 198      90.145  64.240  28.155  1.00  0.00           C
ATOM   7209 1C31 POPEl 198      91.525  64.030  28.795  1.00  0.00           C
ATOM   7212 2C31 POPEl 198      91.585  62.680  29.505  1.00  0.00           C
ATOM   7215 3C31 POPEl 198      92.995  62.370  30.025  1.00  0.00           C
ATOM   7218 4C31 POPEl 198      93.115  60.940  30.555  1.00  0.00           C
ATOM   7221 5C31 POPEl 198      94.355  60.790  31.445  1.00  0.00           C
ATOM   7224 6C31 POPEl 198      94.675  59.350  31.815  1.00  0.00           C
ATOM   7228  NH3 POPEm 199     120.455   5.450  55.055  1.00  0.00           N
ATOM   7232  C12 POPEm 199     120.975   5.500  56.455  1.00  0.00           C
ATOM   7235  C11 POPEm 199     122.505   5.320  56.485  1.00  0.00           C
ATOM   7238  P   POPEm 199     123.325   7.430  57.745  1.00  0.00           P
ATOM   7239  O13 POPEm 199     122.035   7.970  58.225  1.00  0.00           O
ATOM   7240  O14 POPEm 199     124.425   7.690  58.705  1.00  0.00           O
ATOM   7241  O11 POPEm 199     123.665   7.810  56.255  1.00  0.00           O
ATOM   7242  O12 POPEm 199     123.055   5.880  57.685  1.00  0.00           O
ATOM   7243  C1  POPEm 199     123.855   9.120  55.735  1.00  0.00           C
ATOM   7246  C2  POPEm 199     123.725   9.150  54.175  1.00  0.00           C
ATOM   7248  O21 POPEm 199     124.475   8.120  53.515  1.00  0.00           O
ATOM   7249  C21 POPEm 199     125.795   8.140  53.595  1.00  0.00           C
ATOM   7250  O22 POPEm 199     126.485   8.910  54.245  1.00  0.00           O
ATOM   7251  C22 POPEm 199     126.355   7.170  52.555  1.00  0.00           C
ATOM   7254  C3  POPEm 199     124.005  10.550  53.545  1.00  0.00           C
ATOM   7257  O31 POPEm 199     124.315  10.570  52.135  1.00  0.00           O
ATOM   7258  C31 POPEm 199     123.405  10.150  51.265  1.00  0.00           C
ATOM   7259  O32 POPEm 199     122.415   9.490  51.505  1.00  0.00           O
ATOM   7260  C32 POPEm 199     123.765  10.700  49.875  1.00  0.00           C
ATOM   7263  C23 POPEm 199     126.785   7.930  51.265  1.00  0.00           C
ATOM   7266  C24 POPEm 199     126.405   7.220  49.965  1.00  0.00           C
ATOM   7269  C25 POPEm 199     127.215   5.950  49.685  1.00  0.00           C
ATOM   7272  C26 POPEm 199     126.945   5.370  48.285  1.00  0.00           C
ATOM   7275  C27 POPEm 199     127.825   4.160  47.955  1.00  0.00           C
ATOM   7278  C28 POPEm 199     127.635   3.630  46.515  1.00  0.00           C
ATOM   7281  C29 POPEm 199     126.315   2.940  46.325  1.00  0.00           C
ATOM   7283 0C21 POPEm 199     126.015   1.690  46.725  1.00  0.00           C
ATOM   7285 1C21 POPEm 199     126.945   0.750  47.475  1.00  0.00           C
ATOM   7288 2C21 POPEm 199     127.345  -0.540  46.725  1.00  0.00           C
ATOM   7291 3C21 POPEm 199     128.365  -0.320  45.595  1.00  0.00           C
ATOM   7294 4C21 POPEm 199     128.845  -1.630  44.925  1.00  0.00           C
ATOM   7297 5C21 POPEm 199     128.275  -1.880  43.515  1.00  0.00           C
ATOM   7300 6C21 POPEm 199     126.745  -1.900  43.465  1.00  0.00           C
ATOM   7303 7C21 POPEm 199     126.165  -2.130  42.055  1.00  0.00           C
ATOM   7306 8C21 POPEm 199     124.635  -2.080  42.035  1.00  0.00           C
ATOM   7310  C33 POPEm 199     123.815   9.640  48.755  1.00  0.00           C
ATOM   7313  C34 POPEm 199     122.525   9.580  47.925  1.00  0.00           C
ATOM   7316  C35 POPEm 199     122.725   8.920  46.555  1.00  0.00           C
ATOM   7319  C36 POPEm 199     121.595   9.260  45.575  1.00  0.00           C
ATOM   7322  C37 POPEm 199     121.435   8.220  44.445  1.00  0.00           C
ATOM   7325  C38 POPEm 199     120.195   8.480  43.575  1.00  0.00           C
ATOM   7328  C39 POPEm 199     120.425   9.520  42.465  1.00  0.00           C
ATOM   7331 0C31 POPEm 199     119.105  10.040  41.895  1.00  0.00           C
ATOM   7334 1C31 POPEm 199     119.305  11.050  40.755  1.00  0.00           C
ATOM   7337 2C31 POPEm 199     117.985  11.720  40.345  1.00  0.00           C
ATOM   7340 3C31 POPEm 199     118.125  12.820  39.285  1.00  0.00           C
ATOM   7343 4C31 POPEm 199     119.105  12.450  38.155  1.00  0.00           C
ATOM   7346 5C31 POPEm 199     119.085  13.420  36.965  1.00  0.00           C
ATOM   7349 6C31 POPEm 199     120.115  13.040  35.895  1.00  0.00           C
ATOM   7353  NH3 POPEn 200      35.505  19.530  17.065  1.00  0.00           N
ATOM   7357  C12 POPEn 200      35.335  19.820  15.605  1.00  0.00           C
ATOM   7360  C11 POPEn 200      36.635  19.440  14.895  1.00  0.00           C
ATOM   7363  P   POPEn 200      38.875  19.840  16.215  1.00  0.00           P
ATOM   7364  O13 POPEn 200      38.205  19.120  17.315  1.00  0.00           O
ATOM   7365  O14 POPEn 200      39.865  19.120  15.405  1.00  0.00           O
ATOM   7366  O11 POPEn 200      39.535  21.140  16.805  1.00  0.00           O
ATOM   7367  O12 POPEn 200      37.695  20.340  15.265  1.00  0.00           O
ATOM   7368  C1  POPEn 200      38.825  22.160  17.515  1.00  0.00           C
ATOM   7371  C2  POPEn 200      39.815  23.070  18.335  1.00  0.00           C
ATOM   7373  O21 POPEn 200      40.305  22.470  19.545  1.00  0.00           O
ATOM   7374  C21 POPEn 200      39.475  22.300  20.555  1.00  0.00           C
ATOM   7375  O22 POPEn 200      38.265  22.460  20.525  1.00  0.00           O
ATOM   7376  C22 POPEn 200      40.265  21.890  21.785  1.00  0.00           C
ATOM   7379  C3  POPEn 200      39.365  24.570  18.495  1.00  0.00           C
ATOM   7382  O31 POPEn 200      39.105  25.050  19.845  1.00  0.00           O
ATOM   7383  C31 POPEn 200      37.875  25.530  20.075  1.00  0.00           C
ATOM   7384  O32 POPEn 200      36.945  25.470  19.285  1.00  0.00           O
ATOM   7385  C32 POPEn 200      37.865  26.240  21.445  1.00  0.00           C
ATOM   7388  C23 POPEn 200      39.535  22.180  23.115  1.00  0.00           C
ATOM   7391  C24 POPEn 200      40.385  21.770  24.335  1.00  0.00           C
ATOM   7394  C25 POPEn 200      39.575  21.480  25.615  1.00  0.00           C
ATOM   7397  C26 POPEn 200      40.185  22.140  26.865  1.00  0.00           C
ATOM   7400  C27 POPEn 200      39.455  21.750  28.165  1.00  0.00           C
ATOM   7403  C28 POPEn 200      38.255  22.660  28.515  1.00  0.00           C
ATOM   7406  C29 POPEn 200      36.995  21.950  28.935  1.00  0.00           C
ATOM   7408 0C21 POPEn 200      36.175  22.300  29.945  1.00  0.00           C
ATOM   7410 1C21 POPEn 200      36.345  23.520  30.815  1.00  0.00           C
ATOM   7413 2C21 POPEn 200      35.045  24.050  31.425  1.00  0.00           C
ATOM   7416 3C21 POPEn 200      34.375  23.090  32.435  1.00  0.00           C
ATOM   7419 4C21 POPEn 200      33.325  23.830  33.265  1.00  0.00           C
ATOM   7422 5C21 POPEn 200      32.385  22.920  34.075  1.00  0.00           C
ATOM   7425 6C21 POPEn 200      31.365  23.780  34.835  1.00  0.00           C
ATOM   7428 7C21 POPEn 200      30.165  23.010  35.385  1.00  0.00           C
ATOM   7431 8C21 POPEn 200      29.005  23.940  35.745  1.00  0.00           C
ATOM   7435  C33 POPEn 200      36.465  26.640  21.965  1.00  0.00           C
ATOM   7438  C34 POPEn 200      36.455  27.500  23.255  1.00  0.00           C
ATOM   7441  C35 POPEn 200      37.005  26.760  24.475  1.00  0.00           C
ATOM   7444  C36 POPEn 200      36.805  27.440  25.845  1.00  0.00           C
ATOM   7447  C37 POPEn 200      37.535  26.780  27.045  1.00  0.00           C
ATOM   7450  C38 POPEn 200      37.775  27.780  28.195  1.00  0.00           C
ATOM   7453  C39 POPEn 200      38.185  27.170  29.555  1.00  0.00           C
ATOM   7456 0C31 POPEn 200      38.365  28.270  30.615  1.00  0.00           C
ATOM   7459 1C31 POPEn 200      38.395  27.810  32.085  1.00  0.00           C
ATOM   7462 2C31 POPEn 200      38.525  29.030  33.025  1.00  0.00           C
ATOM   7465 3C31 POPEn 200      38.635  28.720  34.525  1.00  0.00           C
ATOM   7468 4C31 POPEn 200      37.345  28.910  35.325  1.00  0.00           C
ATOM   7471 5C31 POPEn 200      37.585  28.800  36.835  1.00  0.00           C
ATOM   7474 6C31 POPEn 200      36.375  29.170  37.695  1.00  0.00           C
ATOM   7478  NH3 POPEo 201      61.735 122.300  20.805  1.00  0.00           N
ATOM   7482  C12 POPEo 201      60.405 122.980  21.035  1.00  0.00           C
ATOM   7485  C11 POPEo 201      59.275 122.270  20.285  1.00  0.00           C
ATOM   7488  P   POPEo 201      57.525 124.140  19.645  1.00  0.00           P
ATOM   7489  O13 POPEo 201      58.625 125.130  19.505  1.00  0.00           O
ATOM   7490  O14 POPEo 201      56.865 123.660  18.405  1.00  0.00           O
ATOM   7491  O11 POPEo 201      56.375 124.760  20.545  1.00  0.00           O
ATOM   7492  O12 POPEo 201      58.035 122.930  20.505  1.00  0.00           O
ATOM   7493  C1  POPEo 201      55.785 124.080  21.655  1.00  0.00           C
ATOM   7496  C2  POPEo 201      55.475 125.050  22.835  1.00  0.00           C
ATOM   7498  O21 POPEo 201      54.045 125.160  23.035  1.00  0.00           O
ATOM   7499  C21 POPEo 201      53.535 124.120  23.665  1.00  0.00           C
ATOM   7500  O22 POPEo 201      54.145 123.160  24.085  1.00  0.00           O
ATOM   7501  C22 POPEo 201      52.025 124.320  23.805  1.00  0.00           C
ATOM   7504  C3  POPEo 201      56.075 126.450  22.595  1.00  0.00           C
ATOM   7507  O31 POPEo 201      55.995 127.290  23.765  1.00  0.00           O
ATOM   7508  C31 POPEo 201      55.135 128.280  23.765  1.00  0.00           C
ATOM   7509  O32 POPEo 201      54.295 128.530  22.915  1.00  0.00           O
ATOM   7510  C32 POPEo 201      55.405 129.200  24.955  1.00  0.00           C
ATOM   7513  C23 POPEo 201      51.415 123.360  24.865  1.00  0.00           C
ATOM   7516  C24 POPEo 201      50.175 123.950  25.555  1.00  0.00           C
ATOM   7519  C25 POPEo 201      50.495 125.000  26.625  1.00  0.00           C
ATOM   7522  C26 POPEo 201      51.345 124.510  27.815  1.00  0.00           C
ATOM   7525  C27 POPEo 201      51.385 125.550  28.955  1.00  0.00           C
ATOM   7528  C28 POPEo 201      52.485 125.300  30.005  1.00  0.00           C
ATOM   7531  C29 POPEo 201      52.215 124.110  30.895  1.00  0.00           C
ATOM   7533 0C21 POPEo 201      52.895 123.790  32.015  1.00  0.00           C
ATOM   7535 1C21 POPEo 201      54.065 124.540  32.605  1.00  0.00           C
ATOM   7538 2C21 POPEo 201      53.845 124.940  34.075  1.00  0.00           C
ATOM   7541 3C21 POPEo 201      53.925 123.790  35.105  1.00  0.00           C
ATOM   7544 4C21 POPEo 201      53.535 124.260  36.505  1.00  0.00           C
ATOM   7547 5C21 POPEo 201      53.525 123.130  37.545  1.00  0.00           C
ATOM   7550 6C21 POPEo 201      52.715 123.510  38.795  1.00  0.00           C
ATOM   7553 7C21 POPEo 201      52.815 122.450  39.885  1.00  0.00           C
ATOM   7556 8C21 POPEo 201      51.925 122.730  41.095  1.00  0.00           C
ATOM   7560  C33 POPEo 201      55.285 128.520  26.335  1.00  0.00           C
ATOM   7563  C34 POPEo 201      56.535 127.720  26.725  1.00  0.00           C
ATOM   7566  C35 POPEo 201      56.365 126.900  27.995  1.00  0.00           C
ATOM   7569  C36 POPEo 201      56.475 127.730  29.285  1.00  0.00           C
ATOM   7572  C37 POPEo 201      56.245 126.840  30.515  1.00  0.00           C
ATOM   7575  C38 POPEo 201      57.005 127.290  31.765  1.00  0.00           C
ATOM   7578  C39 POPEo 201      56.425 128.510  32.475  1.00  0.00           C
ATOM   7581 0C31 POPEo 201      57.185 128.770  33.785  1.00  0.00           C
ATOM   7584 1C31 POPEo 201      56.285 129.030  34.995  1.00  0.00           C
ATOM   7587 2C31 POPEo 201      56.935 128.600  36.325  1.00  0.00           C
ATOM   7590 3C31 POPEo 201      58.235 129.330  36.665  1.00  0.00           C
ATOM   7593 4C31 POPEo 201      58.005 130.800  37.055  1.00  0.00           C
ATOM   7596 5C31 POPEo 201      59.275 131.460  37.615  1.00  0.00           C
ATOM   7599 6C31 POPEo 201      59.035 132.870  38.145  1.00  0.00           C
ATOM   7603  NH3 POPEp 202     118.285 128.070  15.655  1.00  0.00           N
ATOM   7607  C12 POPEp 202     119.345 127.930  14.605  1.00  0.00           C
ATOM   7610  C11 POPEp 202     120.495 127.020  15.035  1.00  0.00           C
ATOM   7613  P   POPEp 202     122.975 127.040  13.995  1.00  0.00           P
ATOM   7614  O13 POPEp 202     123.405 126.100  12.935  1.00  0.00           O
ATOM   7615  O14 POPEp 202     123.525 128.400  13.955  1.00  0.00           O
ATOM   7616  O11 POPEp 202     123.345 126.350  15.385  1.00  0.00           O
ATOM   7617  O12 POPEp 202     121.415 127.060  13.965  1.00  0.00           O
ATOM   7618  C1  POPEp 202     124.025 127.100  16.405  1.00  0.00           C
ATOM   7621  C2  POPEp 202     124.925 126.180  17.265  1.00  0.00           C
ATOM   7623  O21 POPEp 202     125.335 126.840  18.475  1.00  0.00           O
ATOM   7624  C21 POPEp 202     124.685 126.470  19.555  1.00  0.00           C
ATOM   7625  O22 POPEp 202     123.675 125.790  19.585  1.00  0.00           O
ATOM   7626  C22 POPEp 202     125.455 126.960  20.785  1.00  0.00           C
ATOM   7629  C3  POPEp 202     126.205 125.690  16.525  1.00  0.00           C
ATOM   7632  O31 POPEp 202     127.205 125.120  17.405  1.00  0.00           O
ATOM   7633  C31 POPEp 202     126.855 124.030  18.085  1.00  0.00           C
ATOM   7634  O32 POPEp 202     125.765 123.470  18.005  1.00  0.00           O
ATOM   7635  C32 POPEp 202     127.955 123.620  19.065  1.00  0.00           C
ATOM   7638  C23 POPEp 202     124.585 127.130  22.045  1.00  0.00           C
ATOM   7641  C24 POPEp 202     124.845 126.060  23.115  1.00  0.00           C
ATOM   7644  C25 POPEp 202     126.035 126.380  24.025  1.00  0.00           C
ATOM   7647  C26 POPEp 202     126.225 125.380  25.185  1.00  0.00           C
ATOM   7650  C27 POPEp 202     126.745 126.070  26.455  1.00  0.00           C
ATOM   7653  C28 POPEp 202     126.995 125.120  27.655  1.00  0.00           C
ATOM   7656  C29 POPEp 202     128.245 124.300  27.485  1.00  0.00           C
ATOM   7658 0C21 POPEp 202     129.295 124.230  28.335  1.00  0.00           C
ATOM   7660 1C21 POPEp 202     129.485 124.960  29.645  1.00  0.00           C
ATOM   7663 2C21 POPEp 202     129.355 124.040  30.875  1.00  0.00           C
ATOM   7666 3C21 POPEp 202     130.015 124.660  32.115  1.00  0.00           C
ATOM   7669 4C21 POPEp 202     130.145 123.700  33.315  1.00  0.00           C
ATOM   7672 5C21 POPEp 202     128.815 123.140  33.815  1.00  0.00           C
ATOM   7675 6C21 POPEp 202     128.905 122.660  35.265  1.00  0.00           C
ATOM   7678 7C21 POPEp 202     127.815 121.660  35.635  1.00  0.00           C
ATOM   7681 8C21 POPEp 202     127.675 121.470  37.145  1.00  0.00           C
ATOM   7685  C33 POPEp 202     127.385 123.180  20.445  1.00  0.00           C
ATOM   7688  C34 POPEp 202     128.095 123.800  21.665  1.00  0.00           C
ATOM   7691  C35 POPEp 202     129.515 123.260  21.865  1.00  0.00           C
ATOM   7694  C36 POPEp 202     130.125 123.700  23.205  1.00  0.00           C
ATOM   7697  C37 POPEp 202     131.535 123.120  23.405  1.00  0.00           C
ATOM   7700  C38 POPEp 202     132.285 123.680  24.615  1.00  0.00           C
ATOM   7703  C39 POPEp 202     133.735 123.160  24.685  1.00  0.00           C
ATOM   7706 0C31 POPEp 202     134.535 123.800  25.825  1.00  0.00           C
ATOM   7709 1C31 POPEp 202     135.905 123.150  26.025  1.00  0.00           C
ATOM   7712 2C31 POPEp 202     136.715 123.830  27.145  1.00  0.00           C
ATOM   7715 3C31 POPEp 202     137.815 122.940  27.725  1.00  0.00           C
ATOM   7718 4C31 POPEp 202     139.015 122.710  26.785  1.00  0.00           C
ATOM   7721 5C31 POPEp 202     139.995 121.640  27.305  1.00  0.00           C
ATOM   7724 6C31 POPEp 202     139.435 120.220  27.265  1.00  0.00           C
ATOM   7728  NH3 POPEq 203      77.695  58.740  14.185  1.00  0.00           N
ATOM   7732  C12 POPEq 203      77.645  57.230  14.055  1.00  0.00           C
ATOM   7735  C11 POPEq 203      76.195  56.680  14.075  1.00  0.00           C
ATOM   7738  P   POPEq 203      76.525  54.260  15.055  1.00  0.00           P
ATOM   7739  O13 POPEq 203      77.945  54.430  15.445  1.00  0.00           O
ATOM   7740  O14 POPEq 203      76.135  52.890  14.655  1.00  0.00           O
ATOM   7741  O11 POPEq 203      75.615  54.740  16.225  1.00  0.00           O
ATOM   7742  O12 POPEq 203      76.155  55.260  13.865  1.00  0.00           O
ATOM   7743  C1  POPEq 203      74.195  54.630  16.185  1.00  0.00           C
ATOM   7746  C2  POPEq 203      73.655  54.320  17.605  1.00  0.00           C
ATOM   7748  O21 POPEq 203      73.275  55.560  18.215  1.00  0.00           O
ATOM   7749  C21 POPEq 203      72.495  55.450  19.255  1.00  0.00           C
ATOM   7750  O22 POPEq 203      71.745  54.530  19.505  1.00  0.00           O
ATOM   7751  C22 POPEq 203      72.725  56.660  20.175  1.00  0.00           C
ATOM   7754  C3  POPEq 203      74.775  53.660  18.445  1.00  0.00           C
ATOM   7757  O31 POPEq 203      74.285  53.160  19.695  1.00  0.00           O
ATOM   7758  C31 POPEq 203      75.235  52.590  20.425  1.00  0.00           C
ATOM   7759  O32 POPEq 203      76.345  52.310  20.015  1.00  0.00           O
ATOM   7760  C32 POPEq 203      74.685  52.330  21.825  1.00  0.00           C
ATOM   7763  C23 POPEq 203      72.005  56.490  21.545  1.00  0.00           C
ATOM   7766  C24 POPEq 203      72.585  57.380  22.665  1.00  0.00           C
ATOM   7769  C25 POPEq 203      72.125  58.840  22.685  1.00  0.00           C
ATOM   7772  C26 POPEq 203      71.875  59.350  24.115  1.00  0.00           C
ATOM   7775  C27 POPEq 203      71.515  60.850  24.165  1.00  0.00           C
ATOM   7778  C28 POPEq 203      70.855  61.300  25.485  1.00  0.00           C
ATOM   7781  C29 POPEq 203      71.755  61.220  26.685  1.00  0.00           C
ATOM   7783 0C21 POPEq 203      71.695  62.020  27.765  1.00  0.00           C
ATOM   7785 1C21 POPEq 203      70.705  63.140  27.985  1.00  0.00           C
ATOM   7788 2C21 POPEq 203      71.075  64.000  29.215  1.00  0.00           C
ATOM   7791 3C21 POPEq 203      70.865  63.290  30.565  1.00  0.00           C
ATOM   7794 4C21 POPEq 203      71.865  63.800  31.625  1.00  0.00           C
ATOM   7797 5C21 POPEq 203      71.685  63.160  33.005  1.00  0.00           C
ATOM   7800 6C21 POPEq 203      72.905  63.400  33.895  1.00  0.00           C
ATOM   7803 7C21 POPEq 203      72.765  62.820  35.305  1.00  0.00           C
ATOM   7806 8C21 POPEq 203      74.105  62.490  35.955  1.00  0.00           C
ATOM   7810  C33 POPEq 203      75.635  51.440  22.645  1.00  0.00           C
ATOM   7813  C34 POPEq 203      76.865  52.190  23.175  1.00  0.00           C
ATOM   7816  C35 POPEq 203      76.595  52.930  24.495  1.00  0.00           C
ATOM   7819  C36 POPEq 203      76.765  52.050  25.725  1.00  0.00           C
ATOM   7822  C37 POPEq 203      76.575  52.820  27.035  1.00  0.00           C
ATOM   7825  C38 POPEq 203      77.175  52.030  28.205  1.00  0.00           C
ATOM   7828  C39 POPEq 203      77.005  52.710  29.575  1.00  0.00           C
ATOM   7831 0C31 POPEq 203      77.945  52.140  30.635  1.00  0.00           C
ATOM   7834 1C31 POPEq 203      79.385  52.650  30.485  1.00  0.00           C
ATOM   7837 2C31 POPEq 203      80.425  51.920  31.345  1.00  0.00           C
ATOM   7840 3C31 POPEq 203      80.185  51.990  32.855  1.00  0.00           C
ATOM   7843 4C31 POPEq 203      81.455  51.620  33.645  1.00  0.00           C
ATOM   7846 5C31 POPEq 203      81.265  51.650  35.165  1.00  0.00           C
ATOM   7849 6C31 POPEq 203      82.565  51.440  35.945  1.00  0.00           C
ATOM   7853  NH3 POPEr 204      91.485 121.580  16.485  1.00  0.00           N
ATOM   7857  C12 POPEr 204      90.335 121.710  15.555  1.00  0.00           C
ATOM   7860  C11 POPEr 204      89.545 122.980  15.805  1.00  0.00           C
ATOM   7863  P   POPEr 204      87.595 124.040  14.395  1.00  0.00           P
ATOM   7864  O13 POPEr 204      87.575 123.820  12.935  1.00  0.00           O
ATOM   7865  O14 POPEr 204      88.255 125.250  14.925  1.00  0.00           O
ATOM   7866  O11 POPEr 204      86.175 123.880  15.085  1.00  0.00           O
ATOM   7867  O12 POPEr 204      88.365 122.830  15.015  1.00  0.00           O
ATOM   7868  C1  POPEr 204      86.055 124.170  16.485  1.00  0.00           C
ATOM   7871  C2  POPEr 204      85.525 122.930  17.245  1.00  0.00           C
ATOM   7873  O21 POPEr 204      85.005 123.280  18.545  1.00  0.00           O
ATOM   7874  C21 POPEr 204      85.865 123.670  19.465  1.00  0.00           C
ATOM   7875  O22 POPEr 204      87.075 123.740  19.345  1.00  0.00           O
ATOM   7876  C22 POPEr 204      85.125 123.940  20.775  1.00  0.00           C
ATOM   7879  C3  POPEr 204      86.515 121.720  17.265  1.00  0.00           C
ATOM   7882  O31 POPEr 204      85.915 120.640  18.015  1.00  0.00           O
ATOM   7883  C31 POPEr 204      86.575 120.280  19.105  1.00  0.00           C
ATOM   7884  O32 POPEr 204      87.775 120.410  19.285  1.00  0.00           O
ATOM   7885  C32 POPEr 204      85.565 119.770  20.125  1.00  0.00           C
ATOM   7888  C23 POPEr 204      86.115 124.500  21.825  1.00  0.00           C
ATOM   7891  C24 POPEr 204      85.465 124.770  23.185  1.00  0.00           C
ATOM   7894  C25 POPEr 204      86.495 125.240  24.225  1.00  0.00           C
ATOM   7897  C26 POPEr 204      87.385 124.090  24.695  1.00  0.00           C
ATOM   7900  C27 POPEr 204      88.485 124.480  25.685  1.00  0.00           C
ATOM   7903  C28 POPEr 204      89.195 123.210  26.175  1.00  0.00           C
ATOM   7906  C29 POPEr 204      90.605 123.420  26.645  1.00  0.00           C
ATOM   7908 0C21 POPEr 204      91.195 122.640  27.565  1.00  0.00           C
ATOM   7910 1C21 POPEr 204      90.515 121.460  28.195  1.00  0.00           C
ATOM   7913 2C21 POPEr 204      91.365 120.750  29.255  1.00  0.00           C
ATOM   7916 3C21 POPEr 204      91.625 121.560  30.525  1.00  0.00           C
ATOM   7919 4C21 POPEr 204      92.425 120.700  31.515  1.00  0.00           C
ATOM   7922 5C21 POPEr 204      92.395 121.210  32.955  1.00  0.00           C
ATOM   7925 6C21 POPEr 204      93.125 120.230  33.875  1.00  0.00           C
ATOM   7928 7C21 POPEr 204      92.825 120.440  35.355  1.00  0.00           C
ATOM   7931 8C21 POPEr 204      93.475 119.370  36.225  1.00  0.00           C
ATOM   7935  C33 POPEr 204      86.215 119.220  21.425  1.00  0.00           C
ATOM   7938  C34 POPEr 204      86.855 120.310  22.305  1.00  0.00           C
ATOM   7941  C35 POPEr 204      87.485 119.720  23.575  1.00  0.00           C
ATOM   7944  C36 POPEr 204      86.455 119.410  24.675  1.00  0.00           C
ATOM   7947  C37 POPEr 204      87.065 118.600  25.825  1.00  0.00           C
ATOM   7950  C38 POPEr 204      87.165 119.360  27.155  1.00  0.00           C
ATOM   7953  C39 POPEr 204      87.915 118.510  28.195  1.00  0.00           C
ATOM   7956 0C31 POPEr 204      87.125 117.350  28.795  1.00  0.00           C
ATOM   7959 1C31 POPEr 204      87.855 116.650  29.955  1.00  0.00           C
ATOM   7962 2C31 POPEr 204      87.545 117.240  31.345  1.00  0.00           C
ATOM   7965 3C31 POPEr 204      88.695 118.010  32.005  1.00  0.00           C
ATOM   7968 4C31 POPEr 204      88.365 118.260  33.475  1.00  0.00           C
ATOM   7971 5C31 POPEr 204      89.435 119.010  34.275  1.00  0.00           C
ATOM   7974 6C31 POPEr 204      89.145 118.970  35.775  1.00  0.00           C
ATOM   7978  NH3 POPEs 205       6.395  77.180  59.145  1.00  0.00           N
ATOM   7982  C12 POPEs 205       5.405  77.590  58.075  1.00  0.00           C
ATOM   7985  C11 POPEs 205       5.465  79.110  57.785  1.00  0.00           C
ATOM   7988  P   POPEs 205       3.245  80.570  57.755  1.00  0.00           P
ATOM   7989  O13 POPEs 205       2.835  80.140  59.105  1.00  0.00           O
ATOM   7990  O14 POPEs 205       3.765  81.950  57.575  1.00  0.00           O
ATOM   7991  O11 POPEs 205       1.965  80.460  56.835  1.00  0.00           O
ATOM   7992  O12 POPEs 205       4.265  79.540  57.135  1.00  0.00           O
ATOM   7993  C1  POPEs 205       1.895  79.650  55.655  1.00  0.00           C
ATOM   7996  C2  POPEs 205       2.145  80.450  54.345  1.00  0.00           C
ATOM   7998  O21 POPEs 205       1.875  79.620  53.195  1.00  0.00           O
ATOM   7999  C21 POPEs 205       0.645  79.640  52.745  1.00  0.00           C
ATOM   8000  O22 POPEs 205      -0.315  80.150  53.305  1.00  0.00           O
ATOM   8001  C22 POPEs 205       0.635  78.950  51.385  1.00  0.00           C
ATOM   8004  C3  POPEs 205       3.585  80.980  54.175  1.00  0.00           C
ATOM   8007  O31 POPEs 205       3.715  81.630  52.895  1.00  0.00           O
ATOM   8008  C31 POPEs 205       4.635  81.190  52.045  1.00  0.00           C
ATOM   8009  O32 POPEs 205       5.465  80.320  52.265  1.00  0.00           O
ATOM   8010  C32 POPEs 205       4.515  82.000  50.745  1.00  0.00           C
ATOM   8013  C23 POPEs 205      -0.695  79.160  50.635  1.00  0.00           C
ATOM   8016  C24 POPEs 205      -0.745  78.320  49.365  1.00  0.00           C
ATOM   8019  C25 POPEs 205      -2.095  78.420  48.645  1.00  0.00           C
ATOM   8022  C26 POPEs 205      -2.265  77.340  47.575  1.00  0.00           C
ATOM   8025  C27 POPEs 205      -3.225  77.760  46.465  1.00  0.00           C
ATOM   8028  C28 POPEs 205      -3.665  76.580  45.595  1.00  0.00           C
ATOM   8031  C29 POPEs 205      -4.705  76.940  44.565  1.00  0.00           C
ATOM   8033 0C21 POPEs 205      -4.465  77.420  43.335  1.00  0.00           C
ATOM   8035 1C21 POPEs 205      -3.115  77.750  42.745  1.00  0.00           C
ATOM   8038 2C21 POPEs 205      -3.235  78.670  41.505  1.00  0.00           C
ATOM   8041 3C21 POPEs 205      -3.795  77.980  40.255  1.00  0.00           C
ATOM   8044 4C21 POPEs 205      -4.015  78.980  39.105  1.00  0.00           C
ATOM   8047 5C21 POPEs 205      -4.595  78.340  37.825  1.00  0.00           C
ATOM   8050 6C21 POPEs 205      -3.535  77.680  36.925  1.00  0.00           C
ATOM   8053 7C21 POPEs 205      -4.155  76.970  35.715  1.00  0.00           C
ATOM   8056 8C21 POPEs 205      -3.115  76.300  34.805  1.00  0.00           C
ATOM   8060  C33 POPEs 205       4.525  81.210  49.415  1.00  0.00           C
ATOM   8063  C34 POPEs 205       4.935  82.130  48.235  1.00  0.00           C
ATOM   8066  C35 POPEs 205       6.435  82.500  48.185  1.00  0.00           C
ATOM   8069  C36 POPEs 205       7.325  81.300  47.855  1.00  0.00           C
ATOM   8072  C37 POPEs 205       8.815  81.620  47.675  1.00  0.00           C
ATOM   8075  C38 POPEs 205       9.625  80.440  47.085  1.00  0.00           C
ATOM   8078  C39 POPEs 205       9.275  80.070  45.625  1.00  0.00           C
ATOM   8081 0C31 POPEs 205       9.555  81.230  44.655  1.00  0.00           C
ATOM   8084 1C31 POPEs 205       9.275  80.950  43.175  1.00  0.00           C
ATOM   8087 2C31 POPEs 205       9.355  82.260  42.375  1.00  0.00           C
ATOM   8090 3C31 POPEs 205       8.975  82.150  40.895  1.00  0.00           C
ATOM   8093 4C31 POPEs 205      10.095  81.600  39.995  1.00  0.00           C
ATOM   8096 5C31 POPEs 205      11.375  82.450  39.975  1.00  0.00           C
ATOM   8099 6C31 POPEs 205      12.385  81.980  38.925  1.00  0.00           C
ATOM   8103  NH3 POPEt 206      16.915  40.160  14.575  1.00  0.00           N
ATOM   8107  C12 POPEt 206      18.125  39.380  14.075  1.00  0.00           C
ATOM   8110  C11 POPEt 206      19.455  39.630  14.845  1.00  0.00           C
ATOM   8113  P   POPEt 206      18.865  40.980  16.995  1.00  0.00           P
ATOM   8114  O13 POPEt 206      19.205  42.150  16.155  1.00  0.00           O
ATOM   8115  O14 POPEt 206      17.425  40.770  17.225  1.00  0.00           O
ATOM   8116  O11 POPEt 206      19.675  41.000  18.345  1.00  0.00           O
ATOM   8117  O12 POPEt 206      19.335  39.670  16.265  1.00  0.00           O
ATOM   8118  C1  POPEt 206      19.035  41.550  19.495  1.00  0.00           C
ATOM   8121  C2  POPEt 206      20.055  41.970  20.575  1.00  0.00           C
ATOM   8123  O21 POPEt 206      19.305  42.620  21.625  1.00  0.00           O
ATOM   8124  C21 POPEt 206      19.685  42.320  22.855  1.00  0.00           C
ATOM   8125  O22 POPEt 206      20.465  41.440  23.165  1.00  0.00           O
ATOM   8126  C22 POPEt 206      18.965  43.220  23.855  1.00  0.00           C
ATOM   8129  C3  POPEt 206      21.115  42.950  20.025  1.00  0.00           C
ATOM   8132  O31 POPEt 206      21.665  43.720  21.115  1.00  0.00           O
ATOM   8133  C31 POPEt 206      22.425  44.720  20.715  1.00  0.00           C
ATOM   8134  O32 POPEt 206      23.025  44.780  19.655  1.00  0.00           O
ATOM   8135  C32 POPEt 206      22.355  45.840  21.755  1.00  0.00           C
ATOM   8138  C23 POPEt 206      18.515  42.450  25.125  1.00  0.00           C
ATOM   8141  C24 POPEt 206      17.285  43.100  25.765  1.00  0.00           C
ATOM   8144  C25 POPEt 206      16.725  42.330  26.975  1.00  0.00           C
ATOM   8147  C26 POPEt 206      15.885  41.090  26.635  1.00  0.00           C
ATOM   8150  C27 POPEt 206      14.655  40.950  27.545  1.00  0.00           C
ATOM   8153  C28 POPEt 206      13.965  39.580  27.425  1.00  0.00           C
ATOM   8156  C29 POPEt 206      12.845  39.440  28.425  1.00  0.00           C
ATOM   8158 0C21 POPEt 206      13.005  39.150  29.735  1.00  0.00           C
ATOM   8160 1C21 POPEt 206      14.325  38.930  30.405  1.00  0.00           C
ATOM   8163 2C21 POPEt 206      14.205  38.640  31.915  1.00  0.00           C
ATOM   8166 3C21 POPEt 206      13.705  39.840  32.735  1.00  0.00           C
ATOM   8169 4C21 POPEt 206      13.705  39.600  34.255  1.00  0.00           C
ATOM   8172 5C21 POPEt 206      12.295  39.470  34.855  1.00  0.00           C
ATOM   8175 6C21 POPEt 206      12.325  39.370  36.385  1.00  0.00           C
ATOM   8178 7C21 POPEt 206      10.985  38.940  36.985  1.00  0.00           C
ATOM   8181 8C21 POPEt 206      10.955  38.910  38.515  1.00  0.00           C
ATOM   8185  C33 POPEt 206      23.625  46.000  22.615  1.00  0.00           C
ATOM   8188  C34 POPEt 206      23.625  45.040  23.805  1.00  0.00           C
ATOM   8191  C35 POPEt 206      24.885  45.200  24.645  1.00  0.00           C
ATOM   8194  C36 POPEt 206      24.795  44.520  26.015  1.00  0.00           C
ATOM   8197  C37 POPEt 206      25.815  45.100  26.995  1.00  0.00           C
ATOM   8200  C38 POPEt 206      25.715  44.500  28.405  1.00  0.00           C
ATOM   8203  C39 POPEt 206      26.415  45.360  29.485  1.00  0.00           C
ATOM   8206 0C31 POPEt 206      25.695  46.680  29.775  1.00  0.00           C
ATOM   8209 1C31 POPEt 206      24.425  46.540  30.625  1.00  0.00           C
ATOM   8212 2C31 POPEt 206      23.685  47.880  30.755  1.00  0.00           C
ATOM   8215 3C31 POPEt 206      22.645  47.900  31.875  1.00  0.00           C
ATOM   8218 4C31 POPEt 206      23.285  48.100  33.255  1.00  0.00           C
ATOM   8221 5C31 POPEt 206      22.245  48.330  34.355  1.00  0.00           C
ATOM   8224 6C31 POPEt 206      22.875  48.550  35.735  1.00  0.00           C
ATOM   8228  NH3 POPEu 207     104.705  57.980  14.955  1.00  0.00           N
ATOM   8232  C12 POPEu 207     103.985  56.910  14.195  1.00  0.00           C
ATOM   8235  C11 POPEu 207     102.525  56.820  14.655  1.00  0.00           C
ATOM   8238  P   POPEu 207     100.625  55.060  14.425  1.00  0.00           P
ATOM   8239  O13 POPEu 207      99.415  55.190  13.595  1.00  0.00           O
ATOM   8240  O14 POPEu 207     101.105  53.680  14.595  1.00  0.00           O
ATOM   8241  O11 POPEu 207     100.375  55.780  15.795  1.00  0.00           O
ATOM   8242  O12 POPEu 207     101.785  55.950  13.795  1.00  0.00           O
ATOM   8243  C1  POPEu 207     100.625  55.240  17.075  1.00  0.00           C
ATOM   8246  C2  POPEu 207      99.305  54.700  17.645  1.00  0.00           C
ATOM   8248  O21 POPEu 207      99.205  54.730  19.075  1.00  0.00           O
ATOM   8249  C21 POPEu 207     100.175  54.250  19.815  1.00  0.00           C
ATOM   8250  O22 POPEu 207     101.355  54.190  19.565  1.00  0.00           O
ATOM   8251  C22 POPEu 207      99.575  53.850  21.155  1.00  0.00           C
ATOM   8254  C3  POPEu 207      98.915  53.300  17.105  1.00  0.00           C
ATOM   8257  O31 POPEu 207      97.995  52.690  18.015  1.00  0.00           O
ATOM   8258  C31 POPEu 207      97.645  51.460  17.725  1.00  0.00           C
ATOM   8259  O32 POPEu 207      97.855  50.870  16.685  1.00  0.00           O
ATOM   8260  C32 POPEu 207      96.915  50.920  18.965  1.00  0.00           C
ATOM   8263  C23 POPEu 207     100.245  52.580  21.715  1.00  0.00           C
ATOM   8266  C24 POPEu 207     100.125  52.420  23.225  1.00  0.00           C
ATOM   8269  C25 POPEu 207     100.815  51.120  23.665  1.00  0.00           C
ATOM   8272  C26 POPEu 207     101.205  51.130  25.145  1.00  0.00           C
ATOM   8275  C27 POPEu 207     101.935  49.830  25.515  1.00  0.00           C
ATOM   8278  C28 POPEu 207     102.415  49.820  26.975  1.00  0.00           C
ATOM   8281  C29 POPEu 207     103.025  48.490  27.335  1.00  0.00           C
ATOM   8283 0C21 POPEu 207     103.555  48.200  28.535  1.00  0.00           C
ATOM   8285 1C21 POPEu 207     103.575  49.140  29.705  1.00  0.00           C
ATOM   8288 2C21 POPEu 207     103.785  48.420  31.045  1.00  0.00           C
ATOM   8291 3C21 POPEu 207     102.735  47.330  31.315  1.00  0.00           C
ATOM   8294 4C21 POPEu 207     102.625  46.900  32.785  1.00  0.00           C
ATOM   8297 5C21 POPEu 207     101.415  45.980  32.985  1.00  0.00           C
ATOM   8300 6C21 POPEu 207     101.255  45.460  34.415  1.00  0.00           C
ATOM   8303 7C21 POPEu 207      99.885  44.800  34.615  1.00  0.00           C
ATOM   8306 8C21 POPEu 207      99.785  43.980  35.905  1.00  0.00           C
ATOM   8310  C33 POPEu 207      96.635  49.400  18.905  1.00  0.00           C
ATOM   8313  C34 POPEu 207      95.785  48.920  20.075  1.00  0.00           C
ATOM   8316  C35 POPEu 207      96.505  48.840  21.435  1.00  0.00           C
ATOM   8319  C36 POPEu 207      95.655  49.450  22.555  1.00  0.00           C
ATOM   8322  C37 POPEu 207      96.195  49.250  23.985  1.00  0.00           C
ATOM   8325  C38 POPEu 207      95.335  50.030  24.995  1.00  0.00           C
ATOM   8328  C39 POPEu 207      95.825  49.970  26.455  1.00  0.00           C
ATOM   8331 0C31 POPEu 207      97.205  50.610  26.675  1.00  0.00           C
ATOM   8334 1C31 POPEu 207      97.455  50.990  28.135  1.00  0.00           C
ATOM   8337 2C31 POPEu 207      98.945  51.110  28.475  1.00  0.00           C
ATOM   8340 3C31 POPEu 207      99.235  51.810  29.815  1.00  0.00           C
ATOM   8343 4C31 POPEu 207      98.505  51.200  31.025  1.00  0.00           C
ATOM   8346 5C31 POPEu 207      98.865  51.920  32.325  1.00  0.00           C
ATOM   8349 6C31 POPEu 207      97.975  51.540  33.505  1.00  0.00           C
ATOM   8353  NH3 POPEv 208      90.645 111.360  61.755  1.00  0.00           N
ATOM   8357  C12 POPEv 208      92.095 111.250  61.455  1.00  0.00           C
ATOM   8360  C11 POPEv 208      92.705 110.210  62.395  1.00  0.00           C
ATOM   8363  P   POPEv 208      94.165 108.230  61.515  1.00  0.00           P
ATOM   8364  O13 POPEv 208      92.915 107.740  60.905  1.00  0.00           O
ATOM   8365  O14 POPEv 208      94.595 107.570  62.765  1.00  0.00           O
ATOM   8366  O11 POPEv 208      95.335 108.250  60.465  1.00  0.00           O
ATOM   8367  O12 POPEv 208      93.945 109.770  61.855  1.00  0.00           O
ATOM   8368  C1  POPEv 208      96.085 109.410  60.105  1.00  0.00           C
ATOM   8371  C2  POPEv 208      95.545 110.130  58.835  1.00  0.00           C
ATOM   8373  O21 POPEv 208      95.435 109.350  57.615  1.00  0.00           O
ATOM   8374  C21 POPEv 208      96.325 108.430  57.255  1.00  0.00           C
ATOM   8375  O22 POPEv 208      97.365 108.150  57.835  1.00  0.00           O
ATOM   8376  C22 POPEv 208      95.885 107.940  55.855  1.00  0.00           C
ATOM   8379  C3  POPEv 208      96.325 111.440  58.555  1.00  0.00           C
ATOM   8382  O31 POPEv 208      95.705 112.190  57.475  1.00  0.00           O
ATOM   8383  C31 POPEv 208      94.705 112.960  57.885  1.00  0.00           C
ATOM   8384  O32 POPEv 208      94.475 113.270  59.035  1.00  0.00           O
ATOM   8385  C32 POPEv 208      93.745 113.300  56.735  1.00  0.00           C
ATOM   8388  C23 POPEv 208      96.345 106.520  55.395  1.00  0.00           C
ATOM   8391  C24 POPEv 208      95.745 106.170  54.015  1.00  0.00           C
ATOM   8394  C25 POPEv 208      95.855 104.690  53.545  1.00  0.00           C
ATOM   8397  C26 POPEv 208      95.275 104.520  52.115  1.00  0.00           C
ATOM   8400  C27 POPEv 208      95.125 103.080  51.575  1.00  0.00           C
ATOM   8403  C28 POPEv 208      96.435 102.270  51.405  1.00  0.00           C
ATOM   8406  C29 POPEv 208      96.425 101.090  52.325  1.00  0.00           C
ATOM   8408 0C21 POPEv 208      96.565  99.790  51.995  1.00  0.00           C
ATOM   8410 1C21 POPEv 208      96.795  99.210  50.625  1.00  0.00           C
ATOM   8413 2C21 POPEv 208      98.255  99.240  50.135  1.00  0.00           C
ATOM   8416 3C21 POPEv 208      99.295  98.960  51.235  1.00  0.00           C
ATOM   8419 4C21 POPEv 208     100.595  98.330  50.715  1.00  0.00           C
ATOM   8422 5C21 POPEv 208     100.575  96.810  50.865  1.00  0.00           C
ATOM   8425 6C21 POPEv 208     101.875  96.110  50.465  1.00  0.00           C
ATOM   8428 7C21 POPEv 208     101.835  94.610  50.835  1.00  0.00           C
ATOM   8431 8C21 POPEv 208     103.065  93.840  50.365  1.00  0.00           C
ATOM   8435  C33 POPEv 208      94.325 113.940  55.445  1.00  0.00           C
ATOM   8438  C34 POPEv 208      93.295 113.820  54.305  1.00  0.00           C
ATOM   8441  C35 POPEv 208      93.485 114.780  53.125  1.00  0.00           C
ATOM   8444  C36 POPEv 208      92.235 114.850  52.215  1.00  0.00           C
ATOM   8447  C37 POPEv 208      92.165 113.660  51.245  1.00  0.00           C
ATOM   8450  C38 POPEv 208      91.005 113.620  50.245  1.00  0.00           C
ATOM   8453  C39 POPEv 208      91.215 112.500  49.215  1.00  0.00           C
ATOM   8456 0C31 POPEv 208      90.115 112.480  48.145  1.00  0.00           C
ATOM   8459 1C31 POPEv 208      90.295 111.380  47.095  1.00  0.00           C
ATOM   8462 2C31 POPEv 208      89.295 111.570  45.945  1.00  0.00           C
ATOM   8465 3C31 POPEv 208      89.315 110.470  44.885  1.00  0.00           C
ATOM   8468 4C31 POPEv 208      88.215 110.730  43.845  1.00  0.00           C
ATOM   8471 5C31 POPEv 208      88.035 109.600  42.835  1.00  0.00           C
ATOM   8474 6C31 POPEv 208      86.855 109.850  41.885  1.00  0.00           C
ATOM   8478  NH3 POPEw 209      -0.265  55.490  57.685  1.00  0.00           N
ATOM   8482  C12 POPEw 209       0.925  56.400  57.665  1.00  0.00           C
ATOM   8485  C11 POPEw 209       0.635  57.590  56.745  1.00  0.00           C
ATOM   8488  P   POPEw 209       0.855  57.140  54.135  1.00  0.00           P
ATOM   8489  O13 POPEw 209       2.315  57.180  54.345  1.00  0.00           O
ATOM   8490  O14 POPEw 209       0.305  56.050  53.315  1.00  0.00           O
ATOM   8491  O11 POPEw 209       0.365  58.550  53.635  1.00  0.00           O
ATOM   8492  O12 POPEw 209       0.095  57.120  55.515  1.00  0.00           O
ATOM   8493  C1  POPEw 209      -0.695  58.650  52.665  1.00  0.00           C
ATOM   8496  C2  POPEw 209      -0.135  58.850  51.235  1.00  0.00           C
ATOM   8498  O21 POPEw 209      -0.825  59.970  50.645  1.00  0.00           O
ATOM   8499  C21 POPEw 209      -0.365  60.510  49.545  1.00  0.00           C
ATOM   8500  O22 POPEw 209       0.645  60.210  48.935  1.00  0.00           O
ATOM   8501  C22 POPEw 209      -1.235  61.730  49.215  1.00  0.00           C
ATOM   8504  C3  POPEw 209      -0.195  57.560  50.365  1.00  0.00           C
ATOM   8507  O31 POPEw 209       0.925  57.520  49.455  1.00  0.00           O
ATOM   8508  C31 POPEw 209       0.755  56.720  48.425  1.00  0.00           C
ATOM   8509  O32 POPEw 209      -0.215  56.010  48.235  1.00  0.00           O
ATOM   8510  C32 POPEw 209       1.945  56.840  47.475  1.00  0.00           C
ATOM   8513  C23 POPEw 209      -1.545  61.910  47.705  1.00  0.00           C
ATOM   8516  C24 POPEw 209      -2.415  63.150  47.425  1.00  0.00           C
ATOM   8519  C25 POPEw 209      -2.775  63.320  45.935  1.00  0.00           C
ATOM   8522  C26 POPEw 209      -3.685  64.530  45.655  1.00  0.00           C
ATOM   8525  C27 POPEw 209      -3.835  64.800  44.145  1.00  0.00           C
ATOM   8528  C28 POPEw 209      -4.935  65.830  43.755  1.00  0.00           C
ATOM   8531  C29 POPEw 209      -4.495  67.170  43.225  1.00  0.00           C
ATOM   8533 0C21 POPEw 209      -3.645  67.390  42.205  1.00  0.00           C
ATOM   8535 1C21 POPEw 209      -3.005  66.320  41.355  1.00  0.00           C
ATOM   8538 2C21 POPEw 209      -2.975  66.600  39.845  1.00  0.00           C
ATOM   8541 3C21 POPEw 209      -2.405  65.380  39.125  1.00  0.00           C
ATOM   8544 4C21 POPEw 209      -2.095  65.580  37.635  1.00  0.00           C
ATOM   8547 5C21 POPEw 209      -1.825  64.250  36.905  1.00  0.00           C
ATOM   8550 6C21 POPEw 209      -0.635  63.420  37.425  1.00  0.00           C
ATOM   8553 7C21 POPEw 209      -0.665  61.970  36.915  1.00  0.00           C
ATOM   8556 8C21 POPEw 209       0.595  61.170  37.265  1.00  0.00           C
ATOM   8560  C33 POPEw 209       1.685  56.120  46.135  1.00  0.00           C
ATOM   8563  C34 POPEw 209       2.955  55.970  45.295  1.00  0.00           C
ATOM   8566  C35 POPEw 209       2.665  55.480  43.865  1.00  0.00           C
ATOM   8569  C36 POPEw 209       2.995  56.540  42.825  1.00  0.00           C
ATOM   8572  C37 POPEw 209       2.505  56.180  41.415  1.00  0.00           C
ATOM   8575  C38 POPEw 209       2.975  57.230  40.415  1.00  0.00           C
ATOM   8578  C39 POPEw 209       2.465  56.970  38.995  1.00  0.00           C
ATOM   8581 0C31 POPEw 209       2.835  58.120  38.065  1.00  0.00           C
ATOM   8584 1C31 POPEw 209       2.495  57.820  36.605  1.00  0.00           C
ATOM   8587 2C31 POPEw 209       3.325  58.670  35.635  1.00  0.00           C
ATOM   8590 3C31 POPEw 209       4.745  58.100  35.435  1.00  0.00           C
ATOM   8593 4C31 POPEw 209       4.865  57.270  34.155  1.00  0.00           C
ATOM   8596 5C31 POPEw 209       6.175  56.480  34.065  1.00  0.00           C
ATOM   8599 6C31 POPEw 209       6.255  55.610  32.805  1.00  0.00           C
ATOM   8603  NH3 POPEx 210      42.135  88.520  59.915  1.00  0.00           N
ATOM   8607  C12 POPEx 210      43.165  89.070  58.975  1.00  0.00           C
ATOM   8610  C11 POPEx 210      43.335  90.590  59.085  1.00  0.00           C
ATOM   8613  P   POPEx 210      45.325  92.250  59.125  1.00  0.00           P
ATOM   8614  O13 POPEx 210      44.305  93.320  59.065  1.00  0.00           O
ATOM   8615  O14 POPEx 210      46.495  92.510  60.005  1.00  0.00           O
ATOM   8616  O11 POPEx 210      45.825  91.990  57.655  1.00  0.00           O
ATOM   8617  O12 POPEx 210      44.675  90.870  59.505  1.00  0.00           O
ATOM   8618  C1  POPEx 210      46.235  90.710  57.185  1.00  0.00           C
ATOM   8621  C2  POPEx 210      47.195  90.890  55.985  1.00  0.00           C
ATOM   8623  O21 POPEx 210      46.525  91.690  54.985  1.00  0.00           O
ATOM   8624  C21 POPEx 210      46.915  92.950  54.955  1.00  0.00           C
ATOM   8625  O22 POPEx 210      47.785  93.460  55.645  1.00  0.00           O
ATOM   8626  C22 POPEx 210      46.155  93.700  53.845  1.00  0.00           C
ATOM   8629  C3  POPEx 210      47.645  89.570  55.325  1.00  0.00           C
ATOM   8632  O31 POPEx 210      48.525  89.920  54.245  1.00  0.00           O
ATOM   8633  C31 POPEx 210      48.625  89.030  53.265  1.00  0.00           C
ATOM   8634  O32 POPEx 210      48.325  87.850  53.345  1.00  0.00           O
ATOM   8635  C32 POPEx 210      49.135  89.720  52.015  1.00  0.00           C
ATOM   8638  C23 POPEx 210      46.095  92.950  52.485  1.00  0.00           C
ATOM   8641  C24 POPEx 210      45.725  93.870  51.295  1.00  0.00           C
ATOM   8644  C25 POPEx 210      44.775  93.210  50.275  1.00  0.00           C
ATOM   8647  C26 POPEx 210      44.695  93.920  48.915  1.00  0.00           C
ATOM   8650  C27 POPEx 210      43.645  93.290  47.995  1.00  0.00           C
ATOM   8653  C28 POPEx 210      43.665  93.850  46.565  1.00  0.00           C
ATOM   8656  C29 POPEx 210      42.565  93.270  45.715  1.00  0.00           C
ATOM   8658 0C21 POPEx 210      41.565  93.940  45.105  1.00  0.00           C
ATOM   8660 1C21 POPEx 210      41.325  95.430  45.085  1.00  0.00           C
ATOM   8663 2C21 POPEx 210      41.145  95.970  43.645  1.00  0.00           C
ATOM   8666 3C21 POPEx 210      39.715  95.780  43.115  1.00  0.00           C
ATOM   8669 4C21 POPEx 210      39.595  96.000  41.605  1.00  0.00           C
ATOM   8672 5C21 POPEx 210      38.165  95.770  41.095  1.00  0.00           C
ATOM   8675 6C21 POPEx 210      38.005  96.070  39.595  1.00  0.00           C
ATOM   8678 7C21 POPEx 210      36.615  95.670  39.075  1.00  0.00           C
ATOM   8681 8C21 POPEx 210      36.305  96.230  37.685  1.00  0.00           C
ATOM   8685  C33 POPEx 210      48.035  89.840  50.945  1.00  0.00           C
ATOM   8688  C34 POPEx 210      48.495  90.740  49.795  1.00  0.00           C
ATOM   8691  C35 POPEx 210      47.415  90.930  48.725  1.00  0.00           C
ATOM   8694  C36 POPEx 210      47.995  90.930  47.305  1.00  0.00           C
ATOM   8697  C37 POPEx 210      46.955  91.270  46.235  1.00  0.00           C
ATOM   8700  C38 POPEx 210      47.575  91.320  44.825  1.00  0.00           C
ATOM   8703  C39 POPEx 210      46.815  92.210  43.835  1.00  0.00           C
ATOM   8706 0C31 POPEx 210      45.525  91.610  43.265  1.00  0.00           C
ATOM   8709 1C31 POPEx 210      45.195  92.220  41.895  1.00  0.00           C
ATOM   8712 2C31 POPEx 210      43.935  91.660  41.215  1.00  0.00           C
ATOM   8715 3C31 POPEx 210      42.615  92.100  41.875  1.00  0.00           C
ATOM   8718 4C31 POPEx 210      41.395  91.760  41.015  1.00  0.00           C
ATOM   8721 5C31 POPEx 210      40.055  92.100  41.685  1.00  0.00           C
ATOM   8724 6C31 POPEx 210      38.835  91.760  40.825  1.00  0.00           C
ATOM   8728  NH3 POPEy 211      98.435  88.720  61.855  1.00  0.00           N
ATOM   8732  C12 POPEy 211      99.885  89.100  61.955  1.00  0.00           C
ATOM   8735  C11 POPEy 211     100.245  89.630  63.345  1.00  0.00           C
ATOM   8738  P   POPEy 211     102.175  91.380  63.755  1.00  0.00           P
ATOM   8739  O13 POPEy 211     102.025  92.610  64.575  1.00  0.00           O
ATOM   8740  O14 POPEy 211     102.815  90.240  64.415  1.00  0.00           O
ATOM   8741  O11 POPEy 211     102.935  91.770  62.405  1.00  0.00           O
ATOM   8742  O12 POPEy 211     100.755  90.960  63.195  1.00  0.00           O
ATOM   8743  C1  POPEy 211     102.275  92.680  61.515  1.00  0.00           C
ATOM   8746  C2  POPEy 211     103.075  92.890  60.195  1.00  0.00           C
ATOM   8748  O21 POPEy 211     102.185  93.410  59.185  1.00  0.00           O
ATOM   8749  C21 POPEy 211     102.575  94.510  58.585  1.00  0.00           C
ATOM   8750  O22 POPEy 211     103.495  95.240  58.915  1.00  0.00           O
ATOM   8751  C22 POPEy 211     101.735  94.730  57.325  1.00  0.00           C
ATOM   8754  C3  POPEy 211     103.685  91.540  59.705  1.00  0.00           C
ATOM   8757  O31 POPEy 211     103.785  91.400  58.265  1.00  0.00           O
ATOM   8758  C31 POPEy 211     103.785  90.120  57.825  1.00  0.00           C
ATOM   8759  O32 POPEy 211     104.785  89.620  57.325  1.00  0.00           O
ATOM   8760  C32 POPEy 211     102.465  89.410  58.085  1.00  0.00           C
ATOM   8763  C23 POPEy 211     101.405  93.420  56.565  1.00  0.00           C
ATOM   8766  C24 POPEy 211     100.955  93.650  55.115  1.00  0.00           C
ATOM   8769  C25 POPEy 211      99.435  93.710  54.905  1.00  0.00           C
ATOM   8772  C26 POPEy 211      99.135  94.100  53.455  1.00  0.00           C
ATOM   8775  C27 POPEy 211      97.655  94.320  53.115  1.00  0.00           C
ATOM   8778  C28 POPEy 211      97.475  94.620  51.605  1.00  0.00           C
ATOM   8781  C29 POPEy 211      96.055  94.860  51.195  1.00  0.00           C
ATOM   8783 0C21 POPEy 211      95.595  94.860  49.935  1.00  0.00           C
ATOM   8785 1C21 POPEy 211      96.415  94.700  48.685  1.00  0.00           C
ATOM   8788 2C21 POPEy 211      96.305  95.950  47.795  1.00  0.00           C
ATOM   8791 3C21 POPEy 211      97.165  95.850  46.525  1.00  0.00           C
ATOM   8794 4C21 POPEy 211      97.095  97.130  45.685  1.00  0.00           C
ATOM   8797 5C21 POPEy 211      98.145  98.190  46.075  1.00  0.00           C
ATOM   8800 6C21 POPEy 211      98.865  98.760  44.845  1.00  0.00           C
ATOM   8803 7C21 POPEy 211     100.065  99.620  45.215  1.00  0.00           C
ATOM   8806 8C21 POPEy 211     100.795 100.210  44.005  1.00  0.00           C
ATOM   8810  C33 POPEy 211     101.855  88.770  56.815  1.00  0.00           C
ATOM   8813  C34 POPEy 211     100.805  89.660  56.115  1.00  0.00           C
ATOM   8816  C35 POPEy 211      99.575  88.850  55.675  1.00  0.00           C
ATOM   8819  C36 POPEy 211      98.495  89.640  54.945  1.00  0.00           C
ATOM   8822  C37 POPEy 211      98.975  90.140  53.575  1.00  0.00           C
ATOM   8825  C38 POPEy 211      97.875  90.730  52.675  1.00  0.00           C
ATOM   8828  C39 POPEy 211      97.635  89.940  51.375  1.00  0.00           C
ATOM   8831 0C31 POPEy 211      96.945  90.770  50.285  1.00  0.00           C
ATOM   8834 1C31 POPEy 211      96.635  89.950  49.035  1.00  0.00           C
ATOM   8837 2C31 POPEy 211      96.035  90.800  47.905  1.00  0.00           C
ATOM   8840 3C31 POPEy 211      95.845  89.960  46.635  1.00  0.00           C
ATOM   8843 4C31 POPEy 211      95.515  90.800  45.405  1.00  0.00           C
ATOM   8846 5C31 POPEy 211      96.305  90.320  44.175  1.00  0.00           C
ATOM   8849 6C31 POPEy 211      96.145  91.210  42.945  1.00  0.00           C
ATOM   8853  NH3 POPEz 212     103.975 120.720  60.345  1.00  0.00           N
ATOM   8857  C12 POPEz 212     103.395 121.840  61.155  1.00  0.00           C
ATOM   8860  C11 POPEz 212     102.865 121.400  62.525  1.00  0.00           C
ATOM   8863  P   POPEz 212     101.205 122.620  64.195  1.00  0.00           P
ATOM   8864  O13 POPEz 212     101.165 121.330  64.925  1.00  0.00           O
ATOM   8865  O14 POPEz 212     101.315 123.870  64.995  1.00  0.00           O
ATOM   8866  O11 POPEz 212      99.915 122.690  63.295  1.00  0.00           O
ATOM   8867  O12 POPEz 212     102.425 122.580  63.185  1.00  0.00           O
ATOM   8868  C1  POPEz 212      99.935 122.690  61.875  1.00  0.00           C
ATOM   8871  C2  POPEz 212      98.525 122.470  61.255  1.00  0.00           C
ATOM   8873  O21 POPEz 212      98.695 122.640  59.835  1.00  0.00           O
ATOM   8874  C21 POPEz 212      97.785 122.000  59.125  1.00  0.00           C
ATOM   8875  O22 POPEz 212      96.775 121.470  59.545  1.00  0.00           O
ATOM   8876  C22 POPEz 212      98.275 121.940  57.675  1.00  0.00           C
ATOM   8879  C3  POPEz 212      97.445 123.410  61.875  1.00  0.00           C
ATOM   8882  O31 POPEz 212      96.605 124.050  60.875  1.00  0.00           O
ATOM   8883  C31 POPEz 212      95.675 124.830  61.405  1.00  0.00           C
ATOM   8884  O32 POPEz 212      95.475 124.980  62.595  1.00  0.00           O
ATOM   8885  C32 POPEz 212      94.905 125.580  60.325  1.00  0.00           C
ATOM   8888  C23 POPEz 212      97.315 122.660  56.715  1.00  0.00           C
ATOM   8891  C24 POPEz 212      97.845 122.660  55.275  1.00  0.00           C
ATOM   8894  C25 POPEz 212      99.045 123.580  55.075  1.00  0.00           C
ATOM   8897  C26 POPEz 212      99.245 123.950  53.605  1.00  0.00           C
ATOM   8900  C27 POPEz 212     100.365 124.970  53.395  1.00  0.00           C
ATOM   8903  C28 POPEz 212     100.385 125.610  51.995  1.00  0.00           C
ATOM   8906  C29 POPEz 212     100.965 124.800  50.875  1.00  0.00           C
ATOM   8908 0C21 POPEz 212     101.385 125.360  49.725  1.00  0.00           C
ATOM   8910 1C21 POPEz 212     101.325 126.840  49.415  1.00  0.00           C
ATOM   8913 2C21 POPEz 212     101.245 127.130  47.905  1.00  0.00           C
ATOM   8916 3C21 POPEz 212     102.535 126.800  47.145  1.00  0.00           C
ATOM   8919 4C21 POPEz 212     102.465 127.170  45.655  1.00  0.00           C
ATOM   8922 5C21 POPEz 212     102.305 128.670  45.405  1.00  0.00           C
ATOM   8925 6C21 POPEz 212     102.385 129.070  43.925  1.00  0.00           C
ATOM   8928 7C21 POPEz 212     102.515 130.590  43.775  1.00  0.00           C
ATOM   8931 8C21 POPEz 212     102.655 131.080  42.335  1.00  0.00           C
ATOM   8935  C33 POPEz 212      93.755 124.790  59.665  1.00  0.00           C
ATOM   8938  C34 POPEz 212      94.255 123.800  58.605  1.00  0.00           C
ATOM   8941  C35 POPEz 212      93.105 123.260  57.755  1.00  0.00           C
ATOM   8944  C36 POPEz 212      93.535 122.190  56.755  1.00  0.00           C
ATOM   8947  C37 POPEz 212      92.335 121.710  55.925  1.00  0.00           C
ATOM   8950  C38 POPEz 212      92.695 120.540  55.005  1.00  0.00           C
ATOM   8953  C39 POPEz 212      93.295 121.000  53.685  1.00  0.00           C
ATOM   8956 0C31 POPEz 212      92.185 121.250  52.665  1.00  0.00           C
ATOM   8959 1C31 POPEz 212      92.735 121.900  51.405  1.00  0.00           C
ATOM   8962 2C31 POPEz 212      92.005 121.400  50.155  1.00  0.00           C
ATOM   8965 3C31 POPEz 212      92.555 122.070  48.905  1.00  0.00           C
ATOM   8968 4C31 POPEz 212      92.045 121.400  47.635  1.00  0.00           C
ATOM   8971 5C31 POPEz 212      92.415 122.210  46.395  1.00  0.00           C
ATOM   8974 6C31 POPEz 212      92.315 121.400  45.115  1.00  0.00           C
ATOM   8978  NH3 POPE0 213      11.495 130.580  10.325  1.00  0.00           N
ATOM   8982  C12 POPE0 213      12.335 131.780  10.665  1.00  0.00           C
ATOM   8985  C11 POPE0 213      13.585 131.840   9.765  1.00  0.00           C
ATOM   8988  P   POPE0 213      14.685 129.460   9.405  1.00  0.00           P
ATOM   8989  O13 POPE0 213      15.785 129.430   8.415  1.00  0.00           O
ATOM   8990  O14 POPE0 213      13.335 129.030   8.955  1.00  0.00           O
ATOM   8991  O11 POPE0 213      15.085 128.510  10.605  1.00  0.00           O
ATOM   8992  O12 POPE0 213      14.535 130.840  10.135  1.00  0.00           O
ATOM   8993  C1  POPE0 213      16.205 128.790  11.435  1.00  0.00           C
ATOM   8996  C2  POPE0 213      15.905 128.570  12.955  1.00  0.00           C
ATOM   8998  O21 POPE0 213      15.585 127.210  13.235  1.00  0.00           O
ATOM   8999  C21 POPE0 213      16.535 126.280  13.385  1.00  0.00           C
ATOM   9000  O22 POPE0 213      16.345 125.120  13.055  1.00  0.00           O
ATOM   9001  C22 POPE0 213      17.785 126.730  14.135  1.00  0.00           C
ATOM   9004  C3  POPE0 213      14.705 129.470  13.415  1.00  0.00           C
ATOM   9007  O31 POPE0 213      14.295 129.250  14.795  1.00  0.00           O
ATOM   9008  C31 POPE0 213      15.215 129.680  15.665  1.00  0.00           C
ATOM   9009  O32 POPE0 213      16.295 130.150  15.365  1.00  0.00           O
ATOM   9010  C32 POPE0 213      14.665 129.710  17.085  1.00  0.00           C
ATOM   9013  C23 POPE0 213      18.565 125.510  14.715  1.00  0.00           C
ATOM   9016  C24 POPE0 213      19.555 125.860  15.835  1.00  0.00           C
ATOM   9019  C25 POPE0 213      20.385 124.660  16.325  1.00  0.00           C
ATOM   9022  C26 POPE0 213      19.585 123.600  17.115  1.00  0.00           C
ATOM   9025  C27 POPE0 213      20.445 122.420  17.595  1.00  0.00           C
ATOM   9028  C28 POPE0 213      19.735 121.380  18.495  1.00  0.00           C
ATOM   9031  C29 POPE0 213      19.095 121.930  19.745  1.00  0.00           C
ATOM   9033 0C21 POPE0 213      19.685 122.160  20.925  1.00  0.00           C
ATOM   9035 1C21 POPE0 213      21.135 121.910  21.285  1.00  0.00           C
ATOM   9038 2C21 POPE0 213      21.365 121.360  22.715  1.00  0.00           C
ATOM   9041 3C21 POPE0 213      20.615 122.110  23.825  1.00  0.00           C
ATOM   9044 4C21 POPE0 213      20.985 121.610  25.225  1.00  0.00           C
ATOM   9047 5C21 POPE0 213      20.955 122.750  26.255  1.00  0.00           C
ATOM   9050 6C21 POPE0 213      21.445 122.280  27.635  1.00  0.00           C
ATOM   9053 7C21 POPE0 213      21.345 123.380  28.705  1.00  0.00           C
ATOM   9056 8C21 POPE0 213      22.005 122.980  30.025  1.00  0.00           C
ATOM   9060  C33 POPE0 213      15.735 129.410  18.155  1.00  0.00           C
ATOM   9063  C34 POPE0 213      15.395 130.000  19.525  1.00  0.00           C
ATOM   9066  C35 POPE0 213      16.175 129.420  20.725  1.00  0.00           C
ATOM   9069  C36 POPE0 213      17.705 129.560  20.705  1.00  0.00           C
ATOM   9072  C37 POPE0 213      18.285 129.140  22.075  1.00  0.00           C
ATOM   9075  C38 POPE0 213      19.815 129.280  22.225  1.00  0.00           C
ATOM   9078  C39 POPE0 213      20.295 130.700  22.575  1.00  0.00           C
ATOM   9081 0C31 POPE0 213      19.965 131.140  24.015  1.00  0.00           C
ATOM   9084 1C31 POPE0 213      20.375 132.590  24.305  1.00  0.00           C
ATOM   9087 2C31 POPE0 213      19.965 133.060  25.705  1.00  0.00           C
ATOM   9090 3C31 POPE0 213      20.795 132.470  26.855  1.00  0.00           C
ATOM   9093 4C31 POPE0 213      21.805 133.480  27.425  1.00  0.00           C
ATOM   9096 5C31 POPE0 213      22.625 132.900  28.585  1.00  0.00           C
ATOM   9099 6C31 POPE0 213      23.235 133.980  29.485  1.00  0.00           C
ATOM   9103  NH3 POPE1 214      38.805  61.300  15.585  1.00  0.00           N
ATOM   9107  C12 POPE1 214      37.815  60.190  15.775  1.00  0.00           C
ATOM   9110  C11 POPE1 214      37.255  59.740  14.415  1.00  0.00           C
ATOM   9113  P   POPE1 214      36.915  57.140  14.355  1.00  0.00           P
ATOM   9114  O13 POPE1 214      36.185  56.660  13.165  1.00  0.00           O
ATOM   9115  O14 POPE1 214      38.395  57.130  14.345  1.00  0.00           O
ATOM   9116  O11 POPE1 214      36.295  56.400  15.605  1.00  0.00           O
ATOM   9117  O12 POPE1 214      36.415  58.610  14.625  1.00  0.00           O
ATOM   9118  C1  POPE1 214      37.015  56.280  16.825  1.00  0.00           C
ATOM   9121  C2  POPE1 214      36.515  57.320  17.845  1.00  0.00           C
ATOM   9123  O21 POPE1 214      37.545  57.440  18.835  1.00  0.00           O
ATOM   9124  C21 POPE1 214      37.375  58.430  19.705  1.00  0.00           C
ATOM   9125  O22 POPE1 214      36.735  59.450  19.515  1.00  0.00           O
ATOM   9126  C22 POPE1 214      38.055  58.000  20.995  1.00  0.00           C
ATOM   9129  C3  POPE1 214      35.115  56.890  18.405  1.00  0.00           C
ATOM   9132  O31 POPE1 214      35.095  56.750  19.855  1.00  0.00           O
ATOM   9133  C31 POPE1 214      33.915  56.320  20.295  1.00  0.00           C
ATOM   9134  O32 POPE1 214      32.935  56.110  19.595  1.00  0.00           O
ATOM   9135  C32 POPE1 214      33.995  56.170  21.815  1.00  0.00           C
ATOM   9138  C23 POPE1 214      37.875  58.950  22.205  1.00  0.00           C
ATOM   9141  C24 POPE1 214      38.715  58.440  23.385  1.00  0.00           C
ATOM   9144  C25 POPE1 214      39.605  59.510  24.045  1.00  0.00           C
ATOM   9147  C26 POPE1 214      38.975  60.140  25.295  1.00  0.00           C
ATOM   9150  C27 POPE1 214      39.855  61.260  25.885  1.00  0.00           C
ATOM   9153  C28 POPE1 214      39.275  61.830  27.195  1.00  0.00           C
ATOM   9156  C29 POPE1 214      39.415  63.330  27.285  1.00  0.00           C
ATOM   9158 0C21 POPE1 214      40.045  64.060  28.235  1.00  0.00           C
ATOM   9160 1C21 POPE1 214      40.765  63.550  29.445  1.00  0.00           C
ATOM   9163 2C21 POPE1 214      40.195  64.090  30.775  1.00  0.00           C
ATOM   9166 3C21 POPE1 214      40.675  65.490  31.185  1.00  0.00           C
ATOM   9169 4C21 POPE1 214      40.395  65.750  32.675  1.00  0.00           C
ATOM   9172 5C21 POPE1 214      40.865  67.090  33.255  1.00  0.00           C
ATOM   9175 6C21 POPE1 214      42.155  67.640  32.655  1.00  0.00           C
ATOM   9178 7C21 POPE1 214      42.855  68.650  33.575  1.00  0.00           C
ATOM   9181 8C21 POPE1 214      44.015  69.370  32.905  1.00  0.00           C
ATOM   9185  C33 POPE1 214      32.685  56.560  22.555  1.00  0.00           C
ATOM   9188  C34 POPE1 214      32.895  56.640  24.075  1.00  0.00           C
ATOM   9191  C35 POPE1 214      31.655  57.150  24.815  1.00  0.00           C
ATOM   9194  C36 POPE1 214      31.735  57.200  26.355  1.00  0.00           C
ATOM   9197  C37 POPE1 214      30.435  57.740  26.965  1.00  0.00           C
ATOM   9200  C38 POPE1 214      30.275  57.590  28.485  1.00  0.00           C
ATOM   9203  C39 POPE1 214      31.275  58.400  29.295  1.00  0.00           C
ATOM   9206 0C31 POPE1 214      30.785  58.600  30.735  1.00  0.00           C
ATOM   9209 1C31 POPE1 214      31.845  58.290  31.785  1.00  0.00           C
ATOM   9212 2C31 POPE1 214      31.365  58.580  33.205  1.00  0.00           C
ATOM   9215 3C31 POPE1 214      32.365  58.090  34.265  1.00  0.00           C
ATOM   9218 4C31 POPE1 214      33.695  58.850  34.265  1.00  0.00           C
ATOM   9221 5C31 POPE1 214      34.665  58.340  35.335  1.00  0.00           C
ATOM   9224 6C31 POPE1 214      36.095  58.820  35.135  1.00  0.00           C
ATOM   9228  NH3 POPE2 215     107.535  88.520  57.785  1.00  0.00           N
ATOM   9232  C12 POPE2 215     107.295  87.180  58.425  1.00  0.00           C
ATOM   9235  C11 POPE2 215     106.585  87.280  59.785  1.00  0.00           C
ATOM   9238  P   POPE2 215     105.245  84.970  59.895  1.00  0.00           P
ATOM   9239  O13 POPE2 215     104.055  85.050  60.755  1.00  0.00           O
ATOM   9240  O14 POPE2 215     105.875  83.650  59.675  1.00  0.00           O
ATOM   9241  O11 POPE2 215     104.845  85.610  58.495  1.00  0.00           O
ATOM   9242  O12 POPE2 215     106.375  85.980  60.335  1.00  0.00           O
ATOM   9243  C1  POPE2 215     104.315  84.920  57.375  1.00  0.00           C
ATOM   9246  C2  POPE2 215     105.415  84.140  56.605  1.00  0.00           C
ATOM   9248  O21 POPE2 215     105.305  84.380  55.185  1.00  0.00           O
ATOM   9249  C21 POPE2 215     105.885  85.480  54.735  1.00  0.00           C
ATOM   9250  O22 POPE2 215     106.465  86.320  55.415  1.00  0.00           O
ATOM   9251  C22 POPE2 215     105.735  85.530  53.225  1.00  0.00           C
ATOM   9254  C3  POPE2 215     105.325  82.610  56.965  1.00  0.00           C
ATOM   9257  O31 POPE2 215     104.895  81.770  55.875  1.00  0.00           O
ATOM   9258  C31 POPE2 215     105.905  81.470  55.065  1.00  0.00           C
ATOM   9259  O32 POPE2 215     107.085  81.730  55.285  1.00  0.00           O
ATOM   9260  C32 POPE2 215     105.385  80.820  53.785  1.00  0.00           C
ATOM   9263  C23 POPE2 215     106.555  86.710  52.665  1.00  0.00           C
ATOM   9266  C24 POPE2 215     106.755  86.710  51.145  1.00  0.00           C
ATOM   9269  C25 POPE2 215     106.095  87.950  50.535  1.00  0.00           C
ATOM   9272  C26 POPE2 215     106.425  88.200  49.065  1.00  0.00           C
ATOM   9275  C27 POPE2 215     106.055  89.630  48.655  1.00  0.00           C
ATOM   9278  C28 POPE2 215     106.615  90.030  47.285  1.00  0.00           C
ATOM   9281  C29 POPE2 215     105.885  89.280  46.195  1.00  0.00           C
ATOM   9283 0C21 POPE2 215     105.275  89.830  45.135  1.00  0.00           C
ATOM   9285 1C21 POPE2 215     105.305  91.290  44.765  1.00  0.00           C
ATOM   9288 2C21 POPE2 215     105.035  91.530  43.265  1.00  0.00           C
ATOM   9291 3C21 POPE2 215     106.145  91.050  42.325  1.00  0.00           C
ATOM   9294 4C21 POPE2 215     106.195  89.530  42.055  1.00  0.00           C
ATOM   9297 5C21 POPE2 215     107.095  89.220  40.865  1.00  0.00           C
ATOM   9300 6C21 POPE2 215     107.115  87.740  40.445  1.00  0.00           C
ATOM   9303 7C21 POPE2 215     107.795  87.560  39.075  1.00  0.00           C
ATOM   9306 8C21 POPE2 215     107.615  86.160  38.485  1.00  0.00           C
ATOM   9310  C33 POPE2 215     105.175  81.860  52.665  1.00  0.00           C
ATOM   9313  C34 POPE2 215     104.735  81.250  51.325  1.00  0.00           C
ATOM   9316  C35 POPE2 215     103.235  81.000  51.165  1.00  0.00           C
ATOM   9319  C36 POPE2 215     102.795  81.130  49.695  1.00  0.00           C
ATOM   9322  C37 POPE2 215     101.305  80.840  49.465  1.00  0.00           C
ATOM   9325  C38 POPE2 215     100.675  81.720  48.375  1.00  0.00           C
ATOM   9328  C39 POPE2 215     101.045  81.320  46.945  1.00  0.00           C
ATOM   9331 0C31 POPE2 215     100.365  82.240  45.915  1.00  0.00           C
ATOM   9334 1C31 POPE2 215     100.825  81.970  44.475  1.00  0.00           C
ATOM   9337 2C31 POPE2 215     100.065  82.840  43.465  1.00  0.00           C
ATOM   9340 3C31 POPE2 215     100.415  82.510  42.005  1.00  0.00           C
ATOM   9343 4C31 POPE2 215     101.855  82.840  41.605  1.00  0.00           C
ATOM   9346 5C31 POPE2 215     102.115  82.540  40.125  1.00  0.00           C
ATOM   9349 6C31 POPE2 215     103.575  82.720  39.695  1.00  0.00           C
ATOM   9353  NH3 POPE3 216      27.815  59.810  58.605  1.00  0.00           N
ATOM   9357  C12 POPE3 216      27.535  58.350  58.695  1.00  0.00           C
ATOM   9360  C11 POPE3 216      26.065  58.110  59.125  1.00  0.00           C
ATOM   9363  P   POPE3 216      24.635  60.260  58.495  1.00  0.00           P
ATOM   9364  O13 POPE3 216      23.255  60.470  57.995  1.00  0.00           O
ATOM   9365  O14 POPE3 216      24.945  60.630  59.895  1.00  0.00           O
ATOM   9366  O11 POPE3 216      25.675  60.990  57.565  1.00  0.00           O
ATOM   9367  O12 POPE3 216      25.105  58.770  58.275  1.00  0.00           O
ATOM   9368  C1  POPE3 216      25.405  61.350  56.205  1.00  0.00           C
ATOM   9371  C2  POPE3 216      25.785  60.220  55.215  1.00  0.00           C
ATOM   9373  O21 POPE3 216      26.195  60.780  53.955  1.00  0.00           O
ATOM   9374  C21 POPE3 216      27.525  60.900  53.735  1.00  0.00           C
ATOM   9375  O22 POPE3 216      28.055  61.950  53.455  1.00  0.00           O
ATOM   9376  C22 POPE3 216      28.275  59.560  53.815  1.00  0.00           C
ATOM   9379  C3  POPE3 216      24.595  59.260  54.965  1.00  0.00           C
ATOM   9382  O31 POPE3 216      24.915  58.100  54.175  1.00  0.00           O
ATOM   9383  C31 POPE3 216      25.645  57.160  54.795  1.00  0.00           C
ATOM   9384  O32 POPE3 216      26.335  57.330  55.785  1.00  0.00           O
ATOM   9385  C32 POPE3 216      25.545  55.860  53.985  1.00  0.00           C
ATOM   9388  C23 POPE3 216      29.135  59.260  52.565  1.00  0.00           C
ATOM   9391  C24 POPE3 216      30.465  60.020  52.485  1.00  0.00           C
ATOM   9394  C25 POPE3 216      31.125  59.880  51.095  1.00  0.00           C
ATOM   9397  C26 POPE3 216      30.405  60.640  49.975  1.00  0.00           C
ATOM   9400  C27 POPE3 216      30.095  59.730  48.775  1.00  0.00           C
ATOM   9403  C28 POPE3 216      29.475  60.500  47.595  1.00  0.00           C
ATOM   9406  C29 POPE3 216      29.105  59.570  46.475  1.00  0.00           C
ATOM   9408 0C21 POPE3 216      29.845  59.270  45.395  1.00  0.00           C
ATOM   9410 1C21 POPE3 216      31.215  59.830  45.055  1.00  0.00           C
ATOM   9413 2C21 POPE3 216      31.465  59.880  43.535  1.00  0.00           C
ATOM   9416 3C21 POPE3 216      31.625  58.490  42.905  1.00  0.00           C
ATOM   9419 4C21 POPE3 216      31.835  58.530  41.385  1.00  0.00           C
ATOM   9422 5C21 POPE3 216      31.895  57.130  40.755  1.00  0.00           C
ATOM   9425 6C21 POPE3 216      32.175  57.180  39.245  1.00  0.00           C
ATOM   9428 7C21 POPE3 216      32.195  55.790  38.605  1.00  0.00           C
ATOM   9431 8C21 POPE3 216      32.735  55.790  37.175  1.00  0.00           C
ATOM   9435  C33 POPE3 216      24.535  55.900  52.805  1.00  0.00           C
ATOM   9438  C34 POPE3 216      24.605  54.660  51.915  1.00  0.00           C
ATOM   9441  C35 POPE3 216      24.575  54.990  50.405  1.00  0.00           C
ATOM   9444  C36 POPE3 216      25.945  55.450  49.885  1.00  0.00           C
ATOM   9447  C37 POPE3 216      25.995  55.550  48.355  1.00  0.00           C
ATOM   9450  C38 POPE3 216      27.415  55.820  47.805  1.00  0.00           C
ATOM   9453  C39 POPE3 216      27.465  55.960  46.275  1.00  0.00           C
ATOM   9456 0C31 POPE3 216      27.125  54.660  45.525  1.00  0.00           C
ATOM   9459 1C31 POPE3 216      26.855  54.880  44.025  1.00  0.00           C
ATOM   9462 2C31 POPE3 216      26.225  53.650  43.355  1.00  0.00           C
ATOM   9465 3C31 POPE3 216      25.335  54.010  42.155  1.00  0.00           C
ATOM   9468 4C31 POPE3 216      26.115  54.390  40.885  1.00  0.00           C
ATOM   9471 5C31 POPE3 216      25.245  55.200  39.905  1.00  0.00           C
ATOM   9474 6C31 POPE3 216      25.905  55.430  38.545  1.00  0.00           C
ATOM   9478  NH3 POPE4 217     101.535  38.550  55.665  1.00  0.00           N
ATOM   9482  C12 POPE4 217     101.795  39.470  56.825  1.00  0.00           C
ATOM   9485  C11 POPE4 217     101.975  40.910  56.345  1.00  0.00           C
ATOM   9488  P   POPE4 217     103.705  42.190  54.815  1.00  0.00           P
ATOM   9489  O13 POPE4 217     104.645  42.590  55.885  1.00  0.00           O
ATOM   9490  O14 POPE4 217     104.245  41.880  53.475  1.00  0.00           O
ATOM   9491  O11 POPE4 217     102.545  43.240  54.735  1.00  0.00           O
ATOM   9492  O12 POPE4 217     102.945  40.890  55.305  1.00  0.00           O
ATOM   9493  C1  POPE4 217     101.305  43.010  54.085  1.00  0.00           C
ATOM   9496  C2  POPE4 217     101.055  44.030  52.945  1.00  0.00           C
ATOM   9498  O21 POPE4 217     101.245  43.420  51.655  1.00  0.00           O
ATOM   9499  C21 POPE4 217     100.535  42.340  51.405  1.00  0.00           C
ATOM   9500  O22 POPE4 217      99.585  41.910  52.045  1.00  0.00           O
ATOM   9501  C22 POPE4 217     101.115  41.590  50.205  1.00  0.00           C
ATOM   9504  C3  POPE4 217     101.975  45.280  53.115  1.00  0.00           C
ATOM   9507  O31 POPE4 217     101.345  46.490  52.665  1.00  0.00           O
ATOM   9508  C31 POPE4 217     101.465  46.770  51.375  1.00  0.00           C
ATOM   9509  O32 POPE4 217     102.205  46.200  50.585  1.00  0.00           O
ATOM   9510  C32 POPE4 217     100.475  47.880  51.035  1.00  0.00           C
ATOM   9513  C23 POPE4 217     101.065  42.370  48.885  1.00  0.00           C
ATOM   9516  C24 POPE4 217     100.885  41.420  47.685  1.00  0.00           C
ATOM   9519  C25 POPE4 217     100.365  42.130  46.425  1.00  0.00           C
ATOM   9522  C26 POPE4 217     100.295  41.190  45.225  1.00  0.00           C
ATOM   9525  C27 POPE4 217      99.125  41.510  44.275  1.00  0.00           C
ATOM   9528  C28 POPE4 217      98.795  40.360  43.325  1.00  0.00           C
ATOM   9531  C29 POPE4 217      99.875  40.140  42.295  1.00  0.00           C
ATOM   9533 0C21 POPE4 217      99.695  39.630  41.065  1.00  0.00           C
ATOM   9535 1C21 POPE4 217      98.375  39.130  40.525  1.00  0.00           C
ATOM   9538 2C21 POPE4 217      98.385  38.960  39.005  1.00  0.00           C
ATOM   9541 3C21 POPE4 217      97.165  38.170  38.515  1.00  0.00           C
ATOM   9544 4C21 POPE4 217      97.315  37.730  37.045  1.00  0.00           C
ATOM   9547 5C21 POPE4 217      96.325  36.620  36.675  1.00  0.00           C
ATOM   9550 6C21 POPE4 217      96.665  35.970  35.325  1.00  0.00           C
ATOM   9553 7C21 POPE4 217      95.735  34.800  34.975  1.00  0.00           C
ATOM   9556 8C21 POPE4 217      95.845  34.300  33.535  1.00  0.00           C
ATOM   9560  C33 POPE4 217     100.405  48.240  49.535  1.00  0.00           C
ATOM   9563  C34 POPE4 217     101.675  48.890  48.955  1.00  0.00           C
ATOM   9566  C35 POPE4 217     102.195  50.070  49.785  1.00  0.00           C
ATOM   9569  C36 POPE4 217     103.355  50.790  49.085  1.00  0.00           C
ATOM   9572  C37 POPE4 217     103.865  51.990  49.905  1.00  0.00           C
ATOM   9575  C38 POPE4 217     105.075  52.670  49.255  1.00  0.00           C
ATOM   9578  C39 POPE4 217     106.375  51.890  49.475  1.00  0.00           C
ATOM   9581 0C31 POPE4 217     107.565  52.440  48.675  1.00  0.00           C
ATOM   9584 1C31 POPE4 217     108.785  51.520  48.795  1.00  0.00           C
ATOM   9587 2C31 POPE4 217     109.985  51.970  47.945  1.00  0.00           C
ATOM   9590 3C31 POPE4 217     109.735  51.800  46.435  1.00  0.00           C
ATOM   9593 4C31 POPE4 217     111.005  51.940  45.595  1.00  0.00           C
ATOM   9596 5C31 POPE4 217     110.805  51.480  44.145  1.00  0.00           C
ATOM   9599 6C31 POPE4 217     112.095  51.460  43.335  1.00  0.00           C
ATOM   9603  NH3 POPE5 218      51.245  16.460  61.745  1.00  0.00           N
ATOM   9607  C12 POPE5 218      51.495  17.900  62.105  1.00  0.00           C
ATOM   9610  C11 POPE5 218      50.165  18.680  62.135  1.00  0.00           C
ATOM   9613  P   POPE5 218      50.905  20.400  63.955  1.00  0.00           P
ATOM   9614  O13 POPE5 218      50.415  21.750  64.325  1.00  0.00           O
ATOM   9615  O14 POPE5 218      50.525  19.300  64.875  1.00  0.00           O
ATOM   9616  O11 POPE5 218      52.445  20.390  63.575  1.00  0.00           O
ATOM   9617  O12 POPE5 218      50.305  20.040  62.555  1.00  0.00           O
ATOM   9618  C1  POPE5 218      52.995  21.530  62.875  1.00  0.00           C
ATOM   9621  C2  POPE5 218      52.625  21.710  61.355  1.00  0.00           C
ATOM   9623  O21 POPE5 218      53.175  20.640  60.535  1.00  0.00           O
ATOM   9624  C21 POPE5 218      53.865  20.860  59.435  1.00  0.00           C
ATOM   9625  O22 POPE5 218      54.665  21.760  59.245  1.00  0.00           O
ATOM   9626  C22 POPE5 218      53.535  19.820  58.365  1.00  0.00           C
ATOM   9629  C3  POPE5 218      52.925  23.190  60.935  1.00  0.00           C
ATOM   9632  O31 POPE5 218      52.645  23.540  59.555  1.00  0.00           O
ATOM   9633  C31 POPE5 218      51.625  24.370  59.345  1.00  0.00           C
ATOM   9634  O32 POPE5 218      50.835  24.750  60.195  1.00  0.00           O
ATOM   9635  C32 POPE5 218      51.655  24.950  57.935  1.00  0.00           C
ATOM   9638  C23 POPE5 218      53.645  20.420  56.935  1.00  0.00           C
ATOM   9641  C24 POPE5 218      53.505  19.320  55.875  1.00  0.00           C
ATOM   9644  C25 POPE5 218      53.675  19.730  54.405  1.00  0.00           C
ATOM   9647  C26 POPE5 218      52.615  20.670  53.825  1.00  0.00           C
ATOM   9650  C27 POPE5 218      52.325  20.330  52.355  1.00  0.00           C
ATOM   9653  C28 POPE5 218      51.855  21.520  51.495  1.00  0.00           C
ATOM   9656  C29 POPE5 218      53.035  22.290  50.965  1.00  0.00           C
ATOM   9658 0C21 POPE5 218      53.115  22.840  49.735  1.00  0.00           C
ATOM   9660 1C21 POPE5 218      51.995  22.870  48.725  1.00  0.00           C
ATOM   9663 2C21 POPE5 218      52.435  23.560  47.425  1.00  0.00           C
ATOM   9666 3C21 POPE5 218      51.275  24.240  46.685  1.00  0.00           C
ATOM   9669 4C21 POPE5 218      51.795  24.970  45.445  1.00  0.00           C
ATOM   9672 5C21 POPE5 218      50.705  25.630  44.585  1.00  0.00           C
ATOM   9675 6C21 POPE5 218      49.735  24.620  43.945  1.00  0.00           C
ATOM   9678 7C21 POPE5 218      48.765  25.290  42.955  1.00  0.00           C
ATOM   9681 8C21 POPE5 218      47.725  24.330  42.375  1.00  0.00           C
ATOM   9685  C33 POPE5 218      52.135  26.420  57.975  1.00  0.00           C
ATOM   9688  C34 POPE5 218      51.825  27.240  56.715  1.00  0.00           C
ATOM   9691  C35 POPE5 218      51.925  26.450  55.415  1.00  0.00           C
ATOM   9694  C36 POPE5 218      51.575  27.280  54.175  1.00  0.00           C
ATOM   9697  C37 POPE5 218      50.925  26.400  53.095  1.00  0.00           C
ATOM   9700  C38 POPE5 218      51.185  26.830  51.655  1.00  0.00           C
ATOM   9703  C39 POPE5 218      52.405  26.150  51.025  1.00  0.00           C
ATOM   9706 0C31 POPE5 218      53.745  26.820  51.375  1.00  0.00           C
ATOM   9709 1C31 POPE5 218      54.935  26.090  50.745  1.00  0.00           C
ATOM   9712 2C31 POPE5 218      56.275  26.780  51.055  1.00  0.00           C
ATOM   9715 3C31 POPE5 218      56.475  28.080  50.265  1.00  0.00           C
ATOM   9718 4C31 POPE5 218      57.915  28.610  50.355  1.00  0.00           C
ATOM   9721 5C31 POPE5 218      58.025  30.050  49.845  1.00  0.00           C
ATOM   9724 6C31 POPE5 218      59.435  30.640  49.945  1.00  0.00           C
ATOM   9728  NH3 POPE6 219       2.385  67.530  15.595  1.00  0.00           N
ATOM   9732  C12 POPE6 219       3.825  67.150  15.585  1.00  0.00           C
ATOM   9735  C11 POPE6 219       3.955  65.790  14.905  1.00  0.00           C
ATOM   9738  P   POPE6 219       2.445  63.720  14.565  1.00  0.00           P
ATOM   9739  O13 POPE6 219       1.585  64.290  13.515  1.00  0.00           O
ATOM   9740  O14 POPE6 219       3.545  62.880  14.055  1.00  0.00           O
ATOM   9741  O11 POPE6 219       1.645  62.830  15.595  1.00  0.00           O
ATOM   9742  O12 POPE6 219       3.005  64.890  15.455  1.00  0.00           O
ATOM   9743  C1  POPE6 219       0.505  63.300  16.315  1.00  0.00           C
ATOM   9746  C2  POPE6 219       0.865  64.100  17.605  1.00  0.00           C
ATOM   9748  O21 POPE6 219       0.885  63.210  18.735  1.00  0.00           O
ATOM   9749  C21 POPE6 219       1.785  63.470  19.665  1.00  0.00           C
ATOM   9750  O22 POPE6 219       2.585  64.400  19.665  1.00  0.00           O
ATOM   9751  C22 POPE6 219       1.665  62.420  20.755  1.00  0.00           C
ATOM   9754  C3  POPE6 219      -0.205  65.230  17.825  1.00  0.00           C
ATOM   9757  O31 POPE6 219      -0.085  65.920  19.095  1.00  0.00           O
ATOM   9758  C31 POPE6 219       0.905  66.810  19.075  1.00  0.00           C
ATOM   9759  O32 POPE6 219       1.635  66.990  18.105  1.00  0.00           O
ATOM   9760  C32 POPE6 219       0.955  67.590  20.375  1.00  0.00           C
ATOM   9763  C23 POPE6 219       2.795  62.510  21.805  1.00  0.00           C
ATOM   9766  C24 POPE6 219       2.685  61.400  22.845  1.00  0.00           C
ATOM   9769  C25 POPE6 219       3.715  61.520  23.975  1.00  0.00           C
ATOM   9772  C26 POPE6 219       3.145  62.070  25.285  1.00  0.00           C
ATOM   9775  C27 POPE6 219       4.235  62.240  26.355  1.00  0.00           C
ATOM   9778  C28 POPE6 219       3.725  62.900  27.645  1.00  0.00           C
ATOM   9781  C29 POPE6 219       2.865  61.960  28.455  1.00  0.00           C
ATOM   9783 0C21 POPE6 219       2.915  61.780  29.785  1.00  0.00           C
ATOM   9785 1C21 POPE6 219       3.805  62.510  30.755  1.00  0.00           C
ATOM   9788 2C21 POPE6 219       3.325  63.910  31.165  1.00  0.00           C
ATOM   9791 3C21 POPE6 219       1.875  63.970  31.665  1.00  0.00           C
ATOM   9794 4C21 POPE6 219       1.705  64.700  33.005  1.00  0.00           C
ATOM   9797 5C21 POPE6 219       0.235  65.010  33.325  1.00  0.00           C
ATOM   9800 6C21 POPE6 219       0.025  66.360  34.015  1.00  0.00           C
ATOM   9803 7C21 POPE6 219       0.315  67.550  33.085  1.00  0.00           C
ATOM   9806 8C21 POPE6 219      -0.085  68.910  33.675  1.00  0.00           C
ATOM   9810  C33 POPE6 219       1.965  68.770  20.355  1.00  0.00           C
ATOM   9813  C34 POPE6 219       2.665  68.980  21.705  1.00  0.00           C
ATOM   9816  C35 POPE6 219       1.725  69.100  22.915  1.00  0.00           C
ATOM   9819  C36 POPE6 219       2.425  68.620  24.195  1.00  0.00           C
ATOM   9822  C37 POPE6 219       1.685  68.950  25.495  1.00  0.00           C
ATOM   9825  C38 POPE6 219       2.485  68.430  26.695  1.00  0.00           C
ATOM   9828  C39 POPE6 219       2.115  69.060  28.035  1.00  0.00           C
ATOM   9831 0C31 POPE6 219       3.085  68.600  29.125  1.00  0.00           C
ATOM   9834 1C31 POPE6 219       2.855  69.270  30.485  1.00  0.00           C
ATOM   9837 2C31 POPE6 219       3.985  68.940  31.465  1.00  0.00           C
ATOM   9840 3C31 POPE6 219       3.675  69.380  32.905  1.00  0.00           C
ATOM   9843 4C31 POPE6 219       4.785  70.250  33.515  1.00  0.00           C
ATOM   9846 5C31 POPE6 219       4.425  70.750  34.915  1.00  0.00           C
ATOM   9849 6C31 POPE6 219       5.545  71.560  35.565  1.00  0.00           C
ATOM   9853  NH3 POPE7 220      14.435 111.760  56.245  1.00  0.00           N
ATOM   9857  C12 POPE7 220      14.435 110.920  57.485  1.00  0.00           C
ATOM   9860  C11 POPE7 220      13.605 111.480  58.665  1.00  0.00           C
ATOM   9863  P   POPE7 220      11.375 112.500  59.455  1.00  0.00           P
ATOM   9864  O13 POPE7 220      11.245 111.420  60.465  1.00  0.00           O
ATOM   9865  O14 POPE7 220      11.765 113.850  59.915  1.00  0.00           O
ATOM   9866  O11 POPE7 220      10.005 112.570  58.695  1.00  0.00           O
ATOM   9867  O12 POPE7 220      12.355 112.050  58.265  1.00  0.00           O
ATOM   9868  C1  POPE7 220       9.335 111.390  58.225  1.00  0.00           C
ATOM   9871  C2  POPE7 220       9.175 111.400  56.685  1.00  0.00           C
ATOM   9873  O21 POPE7 220       8.925 110.050  56.265  1.00  0.00           O
ATOM   9874  C21 POPE7 220       8.165 109.910  55.205  1.00  0.00           C
ATOM   9875  O22 POPE7 220       7.575 110.790  54.615  1.00  0.00           O
ATOM   9876  C22 POPE7 220       8.265 108.430  54.775  1.00  0.00           C
ATOM   9879  C3  POPE7 220      10.465 111.900  55.985  1.00  0.00           C
ATOM   9882  O31 POPE7 220      10.255 112.090  54.585  1.00  0.00           O
ATOM   9883  C31 POPE7 220      11.285 112.540  53.905  1.00  0.00           C
ATOM   9884  O32 POPE7 220      12.435 112.610  54.335  1.00  0.00           O
ATOM   9885  C32 POPE7 220      10.825 112.940  52.495  1.00  0.00           C
ATOM   9888  C23 POPE7 220       7.235 108.010  53.695  1.00  0.00           C
ATOM   9891  C24 POPE7 220       7.795 107.080  52.605  1.00  0.00           C
ATOM   9894  C25 POPE7 220       7.155 107.380  51.245  1.00  0.00           C
ATOM   9897  C26 POPE7 220       7.935 106.900  50.005  1.00  0.00           C
ATOM   9900  C27 POPE7 220       7.515 107.710  48.765  1.00  0.00           C
ATOM   9903  C28 POPE7 220       8.215 107.280  47.455  1.00  0.00           C
ATOM   9906  C29 POPE7 220       7.595 106.060  46.815  1.00  0.00           C
ATOM   9908 0C21 POPE7 220       8.045 105.450  45.705  1.00  0.00           C
ATOM   9910 1C21 POPE7 220       9.265 105.850  44.915  1.00  0.00           C
ATOM   9913 2C21 POPE7 220       8.955 106.600  43.615  1.00  0.00           C
ATOM   9916 3C21 POPE7 220       8.455 105.700  42.475  1.00  0.00           C
ATOM   9919 4C21 POPE7 220       8.335 106.440  41.135  1.00  0.00           C
ATOM   9922 5C21 POPE7 220       7.265 107.540  41.135  1.00  0.00           C
ATOM   9925 6C21 POPE7 220       7.635 108.710  40.195  1.00  0.00           C
ATOM   9928 7C21 POPE7 220       6.825 109.970  40.515  1.00  0.00           C
ATOM   9931 8C21 POPE7 220       7.335 111.190  39.745  1.00  0.00           C
ATOM   9935  C33 POPE7 220       9.535 112.210  52.005  1.00  0.00           C
ATOM   9938  C34 POPE7 220       9.205 112.490  50.535  1.00  0.00           C
ATOM   9941  C35 POPE7 220       7.875 113.230  50.315  1.00  0.00           C
ATOM   9944  C36 POPE7 220       7.875 114.710  50.715  1.00  0.00           C
ATOM   9947  C37 POPE7 220       6.575 115.430  50.315  1.00  0.00           C
ATOM   9950  C38 POPE7 220       6.665 116.960  50.465  1.00  0.00           C
ATOM   9953  C39 POPE7 220       5.355 117.720  50.195  1.00  0.00           C
ATOM   9956 0C31 POPE7 220       5.005 117.880  48.705  1.00  0.00           C
ATOM   9959 1C31 POPE7 220       3.815 118.830  48.485  1.00  0.00           C
ATOM   9962 2C31 POPE7 220       3.665 119.240  47.015  1.00  0.00           C
ATOM   9965 3C31 POPE7 220       2.605 120.320  46.775  1.00  0.00           C
ATOM   9968 4C31 POPE7 220       2.815 121.010  45.415  1.00  0.00           C
ATOM   9971 5C31 POPE7 220       1.875 122.200  45.165  1.00  0.00           C
ATOM   9974 6C31 POPE7 220       2.255 122.990  43.915  1.00  0.00           C
ATOM   9978  NH3 POPE8 221      79.045  20.520  13.625  1.00  0.00           N
ATOM   9982  C12 POPE8 221      79.785  20.520  12.315  1.00  0.00           C
ATOM   9985  C11 POPE8 221      79.325  21.680  11.415  1.00  0.00           C
ATOM   9988  P   POPE8 221      78.905  24.280  11.685  1.00  0.00           P
ATOM   9989  O13 POPE8 221      79.715  25.020  10.695  1.00  0.00           O
ATOM   9990  O14 POPE8 221      77.465  24.080  11.455  1.00  0.00           O
ATOM   9991  O11 POPE8 221      79.065  25.000  13.095  1.00  0.00           O
ATOM   9992  O12 POPE8 221      79.625  22.920  12.025  1.00  0.00           O
ATOM   9993  C1  POPE8 221      79.035  24.130  14.235  1.00  0.00           C
ATOM   9996  C2  POPE8 221      78.815  24.910  15.565  1.00  0.00           C
ATOM   9998  O21 POPE8 221      80.045  25.120  16.275  1.00  0.00           O
ATOM   9999  C21 POPE8 221      80.775  24.080  16.635  1.00  0.00           C
ATOM  10000  O22 POPE8 221      80.445  22.910  16.595  1.00  0.00           O
ATOM  10001  C22 POPE8 221      82.095  24.590  17.225  1.00  0.00           C
ATOM  10004  C3  POPE8 221      77.705  24.230  16.435  1.00  0.00           C
ATOM  10007  O31 POPE8 221      77.135  25.140  17.385  1.00  0.00           O
ATOM  10008  C31 POPE8 221      77.315  25.070  18.705  1.00  0.00           C
ATOM  10009  O32 POPE8 221      77.055  26.010  19.455  1.00  0.00           O
ATOM  10010  C32 POPE8 221      77.765  23.720  19.225  1.00  0.00           C
ATOM  10013  C23 POPE8 221      82.135  24.300  18.745  1.00  0.00           C
ATOM  10016  C24 POPE8 221      83.235  25.060  19.475  1.00  0.00           C
ATOM  10019  C25 POPE8 221      83.105  24.930  20.995  1.00  0.00           C
ATOM  10022  C26 POPE8 221      84.085  25.820  21.765  1.00  0.00           C
ATOM  10025  C27 POPE8 221      83.905  25.680  23.285  1.00  0.00           C
ATOM  10028  C28 POPE8 221      84.645  26.750  24.115  1.00  0.00           C
ATOM  10031  C29 POPE8 221      86.155  26.680  24.045  1.00  0.00           C
ATOM  10033 0C21 POPE8 221      86.995  26.630  25.105  1.00  0.00           C
ATOM  10035 1C21 POPE8 221      86.585  26.640  26.555  1.00  0.00           C
ATOM  10038 2C21 POPE8 221      87.515  27.460  27.485  1.00  0.00           C
ATOM  10041 3C21 POPE8 221      88.825  26.740  27.825  1.00  0.00           C
ATOM  10044 4C21 POPE8 221      89.435  27.250  29.145  1.00  0.00           C
ATOM  10047 5C21 POPE8 221      89.885  28.710  29.125  1.00  0.00           C
ATOM  10050 6C21 POPE8 221      91.185  28.920  28.335  1.00  0.00           C
ATOM  10053 7C21 POPE8 221      91.705  30.360  28.385  1.00  0.00           C
ATOM  10056 8C21 POPE8 221      93.175  30.450  28.025  1.00  0.00           C
ATOM  10060  C33 POPE8 221      77.525  23.610  20.755  1.00  0.00           C
ATOM  10063  C34 POPE8 221      77.835  22.200  21.285  1.00  0.00           C
ATOM  10066  C35 POPE8 221      79.005  22.170  22.275  1.00  0.00           C
ATOM  10069  C36 POPE8 221      78.625  22.630  23.695  1.00  0.00           C
ATOM  10072  C37 POPE8 221      79.255  23.960  24.135  1.00  0.00           C
ATOM  10075  C38 POPE8 221      78.965  24.300  25.615  1.00  0.00           C
ATOM  10078  C39 POPE8 221      79.665  23.340  26.585  1.00  0.00           C
ATOM  10081 0C31 POPE8 221      79.385  23.610  28.065  1.00  0.00           C
ATOM  10084 1C31 POPE8 221      79.885  22.460  28.945  1.00  0.00           C
ATOM  10087 2C31 POPE8 221      79.885  22.760  30.455  1.00  0.00           C
ATOM  10090 3C31 POPE8 221      81.075  23.640  30.865  1.00  0.00           C
ATOM  10093 4C31 POPE8 221      81.075  24.000  32.355  1.00  0.00           C
ATOM  10096 5C31 POPE8 221      82.345  24.760  32.765  1.00  0.00           C
ATOM  10099 6C31 POPE8 221      82.395  25.150  34.245  1.00  0.00           C
ATOM  10103  NH3 POPE9 222      69.905 129.800  61.135  1.00  0.00           N
ATOM  10107  C12 POPE9 222      68.815 130.490  60.375  1.00  0.00           C
ATOM  10110  C11 POPE9 222      67.535 130.710  61.195  1.00  0.00           C
ATOM  10113  P   POPE9 222      65.335 129.310  60.995  1.00  0.00           P
ATOM  10114  O13 POPE9 222      64.535 128.430  61.875  1.00  0.00           O
ATOM  10115  O14 POPE9 222      64.735 130.610  60.635  1.00  0.00           O
ATOM  10116  O11 POPE9 222      65.545 128.510  59.655  1.00  0.00           O
ATOM  10117  O12 POPE9 222      66.835 129.500  61.515  1.00  0.00           O
ATOM  10118  C1  POPE9 222      64.995 128.950  58.405  1.00  0.00           C
ATOM  10121  C2  POPE9 222      65.835 128.390  57.245  1.00  0.00           C
ATOM  10123  O21 POPE9 222      65.045 128.260  56.065  1.00  0.00           O
ATOM  10124  C21 POPE9 222      64.995 129.290  55.265  1.00  0.00           C
ATOM  10125  O22 POPE9 222      65.255 130.450  55.525  1.00  0.00           O
ATOM  10126  C22 POPE9 222      64.755 128.700  53.865  1.00  0.00           C
ATOM  10129  C3  POPE9 222      66.355 126.970  57.535  1.00  0.00           C
ATOM  10132  O31 POPE9 222      67.225 126.580  56.455  1.00  0.00           O
ATOM  10133  C31 POPE9 222      67.265 125.310  56.175  1.00  0.00           C
ATOM  10134  O32 POPE9 222      66.605 124.420  56.705  1.00  0.00           O
ATOM  10135  C32 POPE9 222      68.275 125.140  55.035  1.00  0.00           C
ATOM  10138  C23 POPE9 222      64.675 129.720  52.715  1.00  0.00           C
ATOM  10141  C24 POPE9 222      65.645 129.410  51.565  1.00  0.00           C
ATOM  10144  C25 POPE9 222      65.405 128.080  50.835  1.00  0.00           C
ATOM  10147  C26 POPE9 222      66.555 127.700  49.885  1.00  0.00           C
ATOM  10150  C27 POPE9 222      66.675 128.620  48.655  1.00  0.00           C
ATOM  10153  C28 POPE9 222      67.885 128.290  47.755  1.00  0.00           C
ATOM  10156  C29 POPE9 222      69.205 128.570  48.435  1.00  0.00           C
ATOM  10158 0C21 POPE9 222      70.045 129.590  48.175  1.00  0.00           C
ATOM  10160 1C21 POPE9 222      69.795 130.690  47.175  1.00  0.00           C
ATOM  10163 2C21 POPE9 222      70.415 130.430  45.795  1.00  0.00           C
ATOM  10166 3C21 POPE9 222      70.215 131.640  44.875  1.00  0.00           C
ATOM  10169 4C21 POPE9 222      71.135 131.610  43.645  1.00  0.00           C
ATOM  10172 5C21 POPE9 222      71.435 133.010  43.105  1.00  0.00           C
ATOM  10175 6C21 POPE9 222      72.745 133.070  42.315  1.00  0.00           C
ATOM  10178 7C21 POPE9 222      73.105 134.500  41.865  1.00  0.00           C
ATOM  10181 8C21 POPE9 222      74.445 134.570  41.135  1.00  0.00           C
ATOM  10185  C33 POPE9 222      68.495 123.710  54.475  1.00  0.00           C
ATOM  10188  C34 POPE9 222      69.745 123.680  53.585  1.00  0.00           C
ATOM  10191  C35 POPE9 222      70.375 122.310  53.325  1.00  0.00           C
ATOM  10194  C36 POPE9 222      71.435 122.440  52.215  1.00  0.00           C
ATOM  10197  C37 POPE9 222      72.215 121.160  51.845  1.00  0.00           C
ATOM  10200  C38 POPE9 222      72.855 121.320  50.465  1.00  0.00           C
ATOM  10203  C39 POPE9 222      73.585 120.100  49.895  1.00  0.00           C
ATOM  10206 0C31 POPE9 222      75.005 119.860  50.415  1.00  0.00           C
ATOM  10209 1C31 POPE9 222      75.745 118.920  49.445  1.00  0.00           C
ATOM  10212 2C31 POPE9 222      77.025 118.290  49.995  1.00  0.00           C
ATOM  10215 3C31 POPE9 222      77.575 117.260  48.995  1.00  0.00           C
ATOM  10218 4C31 POPE9 222      78.795 116.480  49.505  1.00  0.00           C
ATOM  10221 5C31 POPE9 222      79.285 115.450  48.465  1.00  0.00           C
ATOM  10224 6C31 POPE9 222      80.635 114.830  48.815  1.00  0.00           C
ATOM  10228  NH3 POPE  223     109.365 129.310  59.115  1.00  0.00           N
ATOM  10232  C12 POPE  223     110.265 128.170  59.465  1.00  0.00           C
ATOM  10235  C11 POPE  223     111.725 128.470  59.115  1.00  0.00           C
ATOM  10238  P   POPE  223     114.115 127.520  59.325  1.00  0.00           P
ATOM  10239  O13 POPE  223     114.615 128.850  59.745  1.00  0.00           O
ATOM  10240  O14 POPE  223     114.695 126.320  59.975  1.00  0.00           O
ATOM  10241  O11 POPE  223     114.255 127.380  57.765  1.00  0.00           O
ATOM  10242  O12 POPE  223     112.545 127.430  59.635  1.00  0.00           O
ATOM  10243  C1  POPE  223     114.445 126.100  57.145  1.00  0.00           C
ATOM  10246  C2  POPE  223     114.555 126.200  55.595  1.00  0.00           C
ATOM  10248  O21 POPE  223     115.165 125.000  55.065  1.00  0.00           O
ATOM  10249  C21 POPE  223     114.335 123.980  54.925  1.00  0.00           C
ATOM  10250  O22 POPE  223     113.145 123.990  55.185  1.00  0.00           O
ATOM  10251  C22 POPE  223     115.135 122.780  54.415  1.00  0.00           C
ATOM  10254  C3  POPE  223     115.425 127.400  55.135  1.00  0.00           C
ATOM  10257  O31 POPE  223     115.445 127.500  53.695  1.00  0.00           O
ATOM  10258  C31 POPE  223     116.615 127.650  53.095  1.00  0.00           C
ATOM  10259  O32 POPE  223     117.685 127.800  53.645  1.00  0.00           O
ATOM  10260  C32 POPE  223     116.405 127.700  51.565  1.00  0.00           C
ATOM  10263  C23 POPE  223     114.215 121.640  53.915  1.00  0.00           C
ATOM  10266  C24 POPE  223     114.865 120.750  52.845  1.00  0.00           C
ATOM  10269  C25 POPE  223     115.165 121.480  51.535  1.00  0.00           C
ATOM  10272  C26 POPE  223     114.635 120.700  50.315  1.00  0.00           C
ATOM  10275  C27 POPE  223     115.265 121.200  49.005  1.00  0.00           C
ATOM  10278  C28 POPE  223     115.065 120.240  47.835  1.00  0.00           C
ATOM  10281  C29 POPE  223     115.795 120.720  46.605  1.00  0.00           C
ATOM  10283 0C21 POPE  223     115.975 119.990  45.495  1.00  0.00           C
ATOM  10285 1C21 POPE  223     115.485 118.590  45.285  1.00  0.00           C
ATOM  10288 2C21 POPE  223     116.395 117.770  44.355  1.00  0.00           C
ATOM  10291 3C21 POPE  223     117.745 117.400  44.975  1.00  0.00           C
ATOM  10294 4C21 POPE  223     118.815 117.030  43.935  1.00  0.00           C
ATOM  10297 5C21 POPE  223     118.365 116.020  42.875  1.00  0.00           C
ATOM  10300 6C21 POPE  223     119.535 115.540  42.005  1.00  0.00           C
ATOM  10303 7C21 POPE  223     119.105 115.010  40.635  1.00  0.00           C
ATOM  10306 8C21 POPE  223     120.265 114.370  39.865  1.00  0.00           C
ATOM  10310  C33 POPE  223     117.105 126.550  50.805  1.00  0.00           C
ATOM  10313  C34 POPE  223     117.685 126.970  49.435  1.00  0.00           C
ATOM  10316  C35 POPE  223     116.675 127.270  48.315  1.00  0.00           C
ATOM  10319  C36 POPE  223     116.295 126.070  47.435  1.00  0.00           C
ATOM  10322  C37 POPE  223     115.425 126.460  46.225  1.00  0.00           C
ATOM  10325  C38 POPE  223     114.955 125.250  45.395  1.00  0.00           C
ATOM  10328  C39 POPE  223     115.905 124.930  44.235  1.00  0.00           C
ATOM  10331 0C31 POPE  223     115.645 123.580  43.535  1.00  0.00           C
ATOM  10334 1C31 POPE  223     116.525 123.450  42.285  1.00  0.00           C
ATOM  10337 2C31 POPE  223     116.745 122.020  41.785  1.00  0.00           C
ATOM  10340 3C31 POPE  223     117.765 122.000  40.635  1.00  0.00           C
ATOM  10343 4C31 POPE  223     118.235 120.590  40.245  1.00  0.00           C
ATOM  10346 5C31 POPE  223     119.345 120.630  39.185  1.00  0.00           C
ATOM  10349 6C31 POPE  223     119.765 119.240  38.695  1.00  0.00           C
ATOM  10353  NH3 POPE  224      41.645  50.410  17.885  1.00  0.00           N
ATOM  10357  C12 POPE  224      40.195  50.830  17.985  1.00  0.00           C
ATOM  10360  C11 POPE  224      40.045  52.300  18.455  1.00  0.00           C
ATOM  10363  P   POPE  224      37.545  52.270  19.265  1.00  0.00           P
ATOM  10364  O13 POPE  224      36.415  53.210  19.155  1.00  0.00           O
ATOM  10365  O14 POPE  224      37.275  50.850  18.915  1.00  0.00           O
ATOM  10366  O11 POPE  224      38.285  52.390  20.675  1.00  0.00           O
ATOM  10367  O12 POPE  224      38.705  52.770  18.305  1.00  0.00           O
ATOM  10368  C1  POPE  224      37.815  53.360  21.615  1.00  0.00           C
ATOM  10371  C2  POPE  224      38.795  53.510  22.815  1.00  0.00           C
ATOM  10373  O21 POPE  224      38.215  54.500  23.675  1.00  0.00           O
ATOM  10374  C21 POPE  224      38.475  54.610  24.985  1.00  0.00           C
ATOM  10375  O22 POPE  224      38.135  55.600  25.625  1.00  0.00           O
ATOM  10376  C22 POPE  224      39.175  53.410  25.625  1.00  0.00           C
ATOM  10379  C3  POPE  224      40.225  53.940  22.325  1.00  0.00           C
ATOM  10382  O31 POPE  224      41.015  54.510  23.395  1.00  0.00           O
ATOM  10383  C31 POPE  224      41.835  55.500  23.035  1.00  0.00           C
ATOM  10384  O32 POPE  224      42.195  55.750  21.905  1.00  0.00           O
ATOM  10385  C32 POPE  224      42.235  56.280  24.305  1.00  0.00           C
ATOM  10388  C23 POPE  224      39.415  53.640  27.145  1.00  0.00           C
ATOM  10391  C24 POPE  224      40.495  54.690  27.445  1.00  0.00           C
ATOM  10394  C25 POPE  224      40.365  55.310  28.845  1.00  0.00           C
ATOM  10397  C26 POPE  224      40.655  54.330  29.995  1.00  0.00           C
ATOM  10400  C27 POPE  224      40.255  54.950  31.345  1.00  0.00           C
ATOM  10403  C28 POPE  224      40.055  53.900  32.435  1.00  0.00           C
ATOM  10406  C29 POPE  224      39.485  54.540  33.675  1.00  0.00           C
ATOM  10408 0C21 POPE  224      39.945  54.400  34.925  1.00  0.00           C
ATOM  10410 1C21 POPE  224      41.125  53.560  35.335  1.00  0.00           C
ATOM  10413 2C21 POPE  224      41.725  54.080  36.645  1.00  0.00           C
ATOM  10416 3C21 POPE  224      42.825  53.170  37.195  1.00  0.00           C
ATOM  10419 4C21 POPE  224      43.195  53.510  38.645  1.00  0.00           C
ATOM  10422 5C21 POPE  224      42.505  52.640  39.705  1.00  0.00           C
ATOM  10425 6C21 POPE  224      40.975  52.560  39.635  1.00  0.00           C
ATOM  10428 7C21 POPE  224      40.395  51.710  40.785  1.00  0.00           C
ATOM  10431 8C21 POPE  224      40.075  52.530  42.035  1.00  0.00           C
ATOM  10435  C33 POPE  224      43.215  57.440  24.035  1.00  0.00           C
ATOM  10438  C34 POPE  224      43.915  58.010  25.285  1.00  0.00           C
ATOM  10441  C35 POPE  224      42.995  58.430  26.445  1.00  0.00           C
ATOM  10444  C36 POPE  224      43.735  59.330  27.455  1.00  0.00           C
ATOM  10447  C37 POPE  224      42.915  59.710  28.705  1.00  0.00           C
ATOM  10450  C38 POPE  224      43.695  60.630  29.665  1.00  0.00           C
ATOM  10453  C39 POPE  224      43.515  60.270  31.145  1.00  0.00           C
ATOM  10456 0C31 POPE  224      42.085  60.470  31.665  1.00  0.00           C
ATOM  10459 1C31 POPE  224      41.925  60.080  33.145  1.00  0.00           C
ATOM  10462 2C31 POPE  224      40.495  60.220  33.705  1.00  0.00           C
ATOM  10465 3C31 POPE  224      39.905  61.630  33.555  1.00  0.00           C
ATOM  10468 4C31 POPE  224      38.675  61.870  34.435  1.00  0.00           C
ATOM  10471 5C31 POPE  224      38.145  63.300  34.325  1.00  0.00           C
ATOM  10474 6C31 POPE  224      37.065  63.610  35.365  1.00  0.00           C
ATOM  10478  NH3 POPE  225      49.145  99.330  17.635  1.00  0.00           N
ATOM  10482  C12 POPE  225      48.905  97.940  17.125  1.00  0.00           C
ATOM  10485  C11 POPE  225      49.685  96.870  17.915  1.00  0.00           C
ATOM  10488  P   POPE  225      52.125  97.530  16.895  1.00  0.00           P
ATOM  10489  O13 POPE  225      53.035  96.730  16.065  1.00  0.00           O
ATOM  10490  O14 POPE  225      51.535  98.710  16.245  1.00  0.00           O
ATOM  10491  O11 POPE  225      52.905  98.040  18.185  1.00  0.00           O
ATOM  10492  O12 POPE  225      51.005  96.600  17.455  1.00  0.00           O
ATOM  10493  C1  POPE  225      53.295  97.140  19.235  1.00  0.00           C
ATOM  10496  C2  POPE  225      52.175  96.960  20.315  1.00  0.00           C
ATOM  10498  O21 POPE  225      52.525  97.530  21.595  1.00  0.00           O
ATOM  10499  C21 POPE  225      53.415  96.890  22.315  1.00  0.00           C
ATOM  10500  O22 POPE  225      54.105  95.960  21.955  1.00  0.00           O
ATOM  10501  C22 POPE  225      53.465  97.530  23.705  1.00  0.00           C
ATOM  10504  C3  POPE  225      51.645  95.490  20.385  1.00  0.00           C
ATOM  10507  O31 POPE  225      50.345  95.420  21.015  1.00  0.00           O
ATOM  10508  C31 POPE  225      50.265  94.700  22.115  1.00  0.00           C
ATOM  10509  O32 POPE  225      51.165  94.440  22.895  1.00  0.00           O
ATOM  10510  C32 POPE  225      48.795  94.260  22.265  1.00  0.00           C
ATOM  10513  C23 POPE  225      53.445  96.490  24.865  1.00  0.00           C
ATOM  10516  C24 POPE  225      54.455  96.830  25.965  1.00  0.00           C
ATOM  10519  C25 POPE  225      55.935  96.710  25.555  1.00  0.00           C
ATOM  10522  C26 POPE  225      56.295  95.300  25.085  1.00  0.00           C
ATOM  10525  C27 POPE  225      57.795  95.000  25.095  1.00  0.00           C
ATOM  10528  C28 POPE  225      58.065  93.530  25.445  1.00  0.00           C
ATOM  10531  C29 POPE  225      59.535  93.170  25.515  1.00  0.00           C
ATOM  10533 0C21 POPE  225      60.325  93.310  26.585  1.00  0.00           C
ATOM  10535 1C21 POPE  225      59.895  93.900  27.905  1.00  0.00           C
ATOM  10538 2C21 POPE  225      59.595  92.820  28.955  1.00  0.00           C
ATOM  10541 3C21 POPE  225      58.795  93.370  30.145  1.00  0.00           C
ATOM  10544 4C21 POPE  225      58.495  92.310  31.205  1.00  0.00           C
ATOM  10547 5C21 POPE  225      59.725  91.980  32.055  1.00  0.00           C
ATOM  10550 6C21 POPE  225      59.455  90.870  33.075  1.00  0.00           C
ATOM  10553 7C21 POPE  225      60.425  90.910  34.275  1.00  0.00           C
ATOM  10556 8C21 POPE  225      59.675  90.890  35.605  1.00  0.00           C
ATOM  10560  C33 POPE  225      48.525  93.280  23.445  1.00  0.00           C
ATOM  10563  C34 POPE  225      47.205  92.520  23.255  1.00  0.00           C
ATOM  10566  C35 POPE  225      46.935  91.430  24.305  1.00  0.00           C
ATOM  10569  C36 POPE  225      45.615  90.680  24.035  1.00  0.00           C
ATOM  10572  C37 POPE  225      45.315  89.560  25.045  1.00  0.00           C
ATOM  10575  C38 POPE  225      43.855  89.100  25.045  1.00  0.00           C
ATOM  10578  C39 POPE  225      43.595  87.740  25.725  1.00  0.00           C
ATOM  10581 0C31 POPE  225      43.835  87.720  27.245  1.00  0.00           C
ATOM  10584 1C31 POPE  225      43.155  86.540  27.955  1.00  0.00           C
ATOM  10587 2C31 POPE  225      43.445  86.530  29.475  1.00  0.00           C
ATOM  10590 3C31 POPE  225      42.815  85.330  30.205  1.00  0.00           C
ATOM  10593 4C31 POPE  225      41.905  85.750  31.375  1.00  0.00           C
ATOM  10596 5C31 POPE  225      41.145  84.580  31.995  1.00  0.00           C
ATOM  10599 6C31 POPE  225      40.235  84.990  33.165  1.00  0.00           C
ATOM  10603  NH3 POPE  226      89.535  75.120  58.585  1.00  0.00           N
ATOM  10607  C12 POPE  226      90.715  75.320  59.475  1.00  0.00           C
ATOM  10610  C11 POPE  226      90.605  76.640  60.255  1.00  0.00           C
ATOM  10613  P   POPE  226      92.135  78.070  61.825  1.00  0.00           P
ATOM  10614  O13 POPE  226      91.405  77.660  63.045  1.00  0.00           O
ATOM  10615  O14 POPE  226      93.595  78.290  61.915  1.00  0.00           O
ATOM  10616  O11 POPE  226      91.415  79.360  61.215  1.00  0.00           O
ATOM  10617  O12 POPE  226      91.895  76.980  60.725  1.00  0.00           O
ATOM  10618  C1  POPE  226      92.005  80.030  60.085  1.00  0.00           C
ATOM  10621  C2  POPE  226      90.965  80.290  58.955  1.00  0.00           C
ATOM  10623  O21 POPE  226      91.685  80.340  57.695  1.00  0.00           O
ATOM  10624  C21 POPE  226      91.025  79.840  56.645  1.00  0.00           C
ATOM  10625  O22 POPE  226      89.905  79.370  56.655  1.00  0.00           O
ATOM  10626  C22 POPE  226      91.965  79.830  55.435  1.00  0.00           C
ATOM  10629  C3  POPE  226      90.135  81.590  59.205  1.00  0.00           C
ATOM  10632  O31 POPE  226      88.785  81.430  58.725  1.00  0.00           O
ATOM  10633  C31 POPE  226      88.555  81.840  57.485  1.00  0.00           C
ATOM  10634  O32 POPE  226      89.345  82.500  56.825  1.00  0.00           O
ATOM  10635  C32 POPE  226      87.245  81.220  57.005  1.00  0.00           C
ATOM  10638  C23 POPE  226      91.715  80.980  54.435  1.00  0.00           C
ATOM  10641  C24 POPE  226      92.395  80.710  53.085  1.00  0.00           C
ATOM  10644  C25 POPE  226      92.125  81.820  52.055  1.00  0.00           C
ATOM  10647  C26 POPE  226      92.645  81.470  50.645  1.00  0.00           C
ATOM  10650  C27 POPE  226      92.505  82.610  49.635  1.00  0.00           C
ATOM  10653  C28 POPE  226      93.155  82.250  48.285  1.00  0.00           C
ATOM  10656  C29 POPE  226      93.125  83.390  47.295  1.00  0.00           C
ATOM  10658 0C21 POPE  226      94.195  84.070  46.845  1.00  0.00           C
ATOM  10660 1C21 POPE  226      95.615  83.840  47.315  1.00  0.00           C
ATOM  10663 2C21 POPE  226      96.505  85.100  47.285  1.00  0.00           C
ATOM  10666 3C21 POPE  226      96.945  85.570  45.885  1.00  0.00           C
ATOM  10669 4C21 POPE  226      98.075  86.610  46.005  1.00  0.00           C
ATOM  10672 5C21 POPE  226      98.695  87.010  44.655  1.00  0.00           C
ATOM  10675 6C21 POPE  226      99.665  88.190  44.795  1.00  0.00           C
ATOM  10678 7C21 POPE  226     100.205  88.700  43.445  1.00  0.00           C
ATOM  10681 8C21 POPE  226     100.925  90.050  43.535  1.00  0.00           C
ATOM  10685  C33 POPE  226      86.735  81.790  55.665  1.00  0.00           C
ATOM  10688  C34 POPE  226      87.605  81.390  54.465  1.00  0.00           C
ATOM  10691  C35 POPE  226      87.705  82.500  53.415  1.00  0.00           C
ATOM  10694  C36 POPE  226      86.425  82.640  52.585  1.00  0.00           C
ATOM  10697  C37 POPE  226      86.345  83.970  51.815  1.00  0.00           C
ATOM  10700  C38 POPE  226      84.975  84.210  51.165  1.00  0.00           C
ATOM  10703  C39 POPE  226      84.835  85.550  50.405  1.00  0.00           C
ATOM  10706 0C31 POPE  226      83.765  86.460  51.035  1.00  0.00           C
ATOM  10709 1C31 POPE  226      83.445  87.720  50.215  1.00  0.00           C
ATOM  10712 2C31 POPE  226      82.165  88.390  50.725  1.00  0.00           C
ATOM  10715 3C31 POPE  226      81.655  89.570  49.885  1.00  0.00           C
ATOM  10718 4C31 POPE  226      80.345  90.120  50.475  1.00  0.00           C
ATOM  10721 5C31 POPE  226      79.765  91.320  49.725  1.00  0.00           C
ATOM  10724 6C31 POPE  226      78.485  91.870  50.345  1.00  0.00           C
ATOM  10728  NH3 POPE  227      11.495  71.460  56.645  1.00  0.00           N
ATOM  10732  C12 POPE  227      11.065  72.320  57.815  1.00  0.00           C
ATOM  10735  C11 POPE  227       9.745  71.830  58.475  1.00  0.00           C
ATOM  10738  P   POPE  227       8.795  74.200  59.055  1.00  0.00           P
ATOM  10739  O13 POPE  227       7.475  74.720  59.465  1.00  0.00           O
ATOM  10740  O14 POPE  227       9.915  74.230  60.025  1.00  0.00           O
ATOM  10741  O11 POPE  227       9.255  75.030  57.785  1.00  0.00           O
ATOM  10742  O12 POPE  227       8.685  72.780  58.375  1.00  0.00           O
ATOM  10743  C1  POPE  227       8.265  75.460  56.845  1.00  0.00           C
ATOM  10746  C2  POPE  227       8.825  75.340  55.405  1.00  0.00           C
ATOM  10748  O21 POPE  227       8.105  76.140  54.445  1.00  0.00           O
ATOM  10749  C21 POPE  227       6.825  75.840  54.265  1.00  0.00           C
ATOM  10750  O22 POPE  227       6.215  74.960  54.835  1.00  0.00           O
ATOM  10751  C22 POPE  227       6.235  76.810  53.265  1.00  0.00           C
ATOM  10754  C3  POPE  227       8.995  73.860  54.965  1.00  0.00           C
ATOM  10757  O31 POPE  227      10.045  73.730  53.975  1.00  0.00           O
ATOM  10758  C31 POPE  227       9.625  73.780  52.705  1.00  0.00           C
ATOM  10759  O32 POPE  227       8.485  73.940  52.335  1.00  0.00           O
ATOM  10760  C32 POPE  227      10.845  73.560  51.805  1.00  0.00           C
ATOM  10763  C23 POPE  227       5.175  76.150  52.385  1.00  0.00           C
ATOM  10766  C24 POPE  227       4.745  77.050  51.225  1.00  0.00           C
ATOM  10769  C25 POPE  227       3.985  76.260  50.165  1.00  0.00           C
ATOM  10772  C26 POPE  227       3.745  77.030  48.865  1.00  0.00           C
ATOM  10775  C27 POPE  227       2.685  76.370  47.975  1.00  0.00           C
ATOM  10778  C28 POPE  227       3.005  74.930  47.525  1.00  0.00           C
ATOM  10781  C29 POPE  227       3.785  74.860  46.245  1.00  0.00           C
ATOM  10783 0C21 POPE  227       3.335  74.380  45.065  1.00  0.00           C
ATOM  10785 1C21 POPE  227       1.965  73.810  44.785  1.00  0.00           C
ATOM  10788 2C21 POPE  227       1.055  74.790  44.035  1.00  0.00           C
ATOM  10791 3C21 POPE  227       1.575  75.180  42.645  1.00  0.00           C
ATOM  10794 4C21 POPE  227       0.515  75.900  41.805  1.00  0.00           C
ATOM  10797 5C21 POPE  227       1.135  76.820  40.745  1.00  0.00           C
ATOM  10800 6C21 POPE  227       0.105  77.360  39.745  1.00  0.00           C
ATOM  10803 7C21 POPE  227       0.715  78.360  38.755  1.00  0.00           C
ATOM  10806 8C21 POPE  227      -0.215  78.770  37.615  1.00  0.00           C
ATOM  10810  C33 POPE  227      10.575  72.670  50.575  1.00  0.00           C
ATOM  10813  C34 POPE  227      11.765  71.760  50.255  1.00  0.00           C
ATOM  10816  C35 POPE  227      11.625  71.080  48.885  1.00  0.00           C
ATOM  10819  C36 POPE  227      12.205  71.900  47.725  1.00  0.00           C
ATOM  10822  C37 POPE  227      12.015  71.190  46.375  1.00  0.00           C
ATOM  10825  C38 POPE  227      12.905  71.770  45.265  1.00  0.00           C
ATOM  10828  C39 POPE  227      12.335  73.010  44.565  1.00  0.00           C
ATOM  10831 0C31 POPE  227      11.325  72.650  43.465  1.00  0.00           C
ATOM  10834 1C31 POPE  227      11.055  73.800  42.485  1.00  0.00           C
ATOM  10837 2C31 POPE  227      10.055  73.410  41.395  1.00  0.00           C
ATOM  10840 3C31 POPE  227       9.975  74.390  40.215  1.00  0.00           C
ATOM  10843 4C31 POPE  227       9.705  75.830  40.665  1.00  0.00           C
ATOM  10846 5C31 POPE  227       9.245  76.740  39.525  1.00  0.00           C
ATOM  10849 6C31 POPE  227       8.965  78.170  39.995  1.00  0.00           C
ATOM  10853  NH3 POPE  228      72.415  79.220  18.675  1.00  0.00           N
ATOM  10857  C12 POPE  228      71.465  79.900  19.615  1.00  0.00           C
ATOM  10860  C11 POPE  228      70.045  79.890  19.045  1.00  0.00           C
ATOM  10863  P   POPE  228      68.565  82.040  19.475  1.00  0.00           P
ATOM  10864  O13 POPE  228      69.655  83.020  19.215  1.00  0.00           O
ATOM  10865  O14 POPE  228      67.595  81.780  18.395  1.00  0.00           O
ATOM  10866  O11 POPE  228      67.805  82.420  20.815  1.00  0.00           O
ATOM  10867  O12 POPE  228      69.195  80.650  19.895  1.00  0.00           O
ATOM  10868  C1  POPE  228      68.185  83.480  21.695  1.00  0.00           C
ATOM  10871  C2  POPE  228      68.865  83.010  23.015  1.00  0.00           C
ATOM  10873  O21 POPE  228      69.215  84.180  23.805  1.00  0.00           O
ATOM  10874  C21 POPE  228      68.265  84.550  24.655  1.00  0.00           C
ATOM  10875  O22 POPE  228      67.185  84.020  24.775  1.00  0.00           O
ATOM  10876  C22 POPE  228      68.795  85.710  25.505  1.00  0.00           C
ATOM  10879  C3  POPE  228      70.145  82.150  22.805  1.00  0.00           C
ATOM  10882  O31 POPE  228      70.745  81.750  24.065  1.00  0.00           O
ATOM  10883  C31 POPE  228      70.125  80.720  24.645  1.00  0.00           C
ATOM  10884  O32 POPE  228      69.115  80.180  24.245  1.00  0.00           O
ATOM  10885  C32 POPE  228      70.865  80.320  25.915  1.00  0.00           C
ATOM  10888  C23 POPE  228      67.685  86.670  25.995  1.00  0.00           C
ATOM  10891  C24 POPE  228      68.145  87.540  27.175  1.00  0.00           C
ATOM  10894  C25 POPE  228      67.835  86.870  28.525  1.00  0.00           C
ATOM  10897  C26 POPE  228      68.445  87.580  29.745  1.00  0.00           C
ATOM  10900  C27 POPE  228      68.145  86.800  31.045  1.00  0.00           C
ATOM  10903  C28 POPE  228      68.845  87.360  32.295  1.00  0.00           C
ATOM  10906  C29 POPE  228      68.395  88.760  32.625  1.00  0.00           C
ATOM  10908 0C21 POPE  228      67.735  89.180  33.725  1.00  0.00           C
ATOM  10910 1C21 POPE  228      67.255  88.340  34.885  1.00  0.00           C
ATOM  10913 2C21 POPE  228      65.895  88.820  35.425  1.00  0.00           C
ATOM  10916 3C21 POPE  228      65.915  90.230  36.045  1.00  0.00           C
ATOM  10919 4C21 POPE  228      64.505  90.740  36.385  1.00  0.00           C
ATOM  10922 5C21 POPE  228      64.515  92.180  36.915  1.00  0.00           C
ATOM  10925 6C21 POPE  228      63.105  92.740  37.125  1.00  0.00           C
ATOM  10928 7C21 POPE  228      63.095  94.260  37.325  1.00  0.00           C
ATOM  10931 8C21 POPE  228      61.685  94.840  37.485  1.00  0.00           C
ATOM  10935  C33 POPE  228      70.005  80.540  27.175  1.00  0.00           C
ATOM  10938  C34 POPE  228      69.945  82.020  27.595  1.00  0.00           C
ATOM  10941  C35 POPE  228      69.715  82.200  29.105  1.00  0.00           C
ATOM  10944  C36 POPE  228      70.155  83.570  29.655  1.00  0.00           C
ATOM  10947  C37 POPE  228      71.675  83.800  29.645  1.00  0.00           C
ATOM  10950  C38 POPE  228      72.135  84.920  30.585  1.00  0.00           C
ATOM  10953  C39 POPE  228      72.315  84.440  32.035  1.00  0.00           C
ATOM  10956 0C31 POPE  228      73.685  83.810  32.335  1.00  0.00           C
ATOM  10959 1C31 POPE  228      74.075  83.930  33.815  1.00  0.00           C
ATOM  10962 2C31 POPE  228      75.515  83.490  34.145  1.00  0.00           C
ATOM  10965 3C31 POPE  228      75.945  83.880  35.565  1.00  0.00           C
ATOM  10968 4C31 POPE  228      75.435  82.930  36.665  1.00  0.00           C
ATOM  10971 5C31 POPE  228      75.425  83.590  38.045  1.00  0.00           C
ATOM  10974 6C31 POPE  228      75.585  82.610  39.215  1.00  0.00           C
ATOM  10978  NH3 POPE  229      56.905  32.800  59.065  1.00  0.00           N
ATOM  10982  C12 POPE  229      56.115  34.060  59.295  1.00  0.00           C
ATOM  10985  C11 POPE  229      55.085  34.280  58.155  1.00  0.00           C
ATOM  10988  P   POPE  229      53.605  32.150  57.825  1.00  0.00           P
ATOM  10989  O13 POPE  229      54.155  31.260  58.885  1.00  0.00           O
ATOM  10990  O14 POPE  229      52.395  32.940  58.105  1.00  0.00           O
ATOM  10991  O11 POPE  229      53.415  31.270  56.565  1.00  0.00           O
ATOM  10992  O12 POPE  229      54.805  33.080  57.405  1.00  0.00           O
ATOM  10993  C1  POPE  229      52.165  30.870  56.025  1.00  0.00           C
ATOM  10996  C2  POPE  229      51.815  31.720  54.785  1.00  0.00           C
ATOM  10998  O21 POPE  229      50.745  31.010  54.125  1.00  0.00           O
ATOM  10999  C21 POPE  229      50.405  31.410  52.895  1.00  0.00           C
ATOM  11000  O22 POPE  229      50.345  30.680  51.935  1.00  0.00           O
ATOM  11001  C22 POPE  229      49.905  32.860  52.935  1.00  0.00           C
ATOM  11004  C3  POPE  229      53.115  31.870  53.925  1.00  0.00           C
ATOM  11007  O31 POPE  229      52.935  32.580  52.685  1.00  0.00           O
ATOM  11008  C31 POPE  229      53.505  33.770  52.575  1.00  0.00           C
ATOM  11009  O32 POPE  229      54.155  34.340  53.425  1.00  0.00           O
ATOM  11010  C32 POPE  229      53.345  34.240  51.145  1.00  0.00           C
ATOM  11013  C23 POPE  229      49.075  33.180  51.675  1.00  0.00           C
ATOM  11016  C24 POPE  229      48.795  34.680  51.525  1.00  0.00           C
ATOM  11019  C25 POPE  229      48.205  34.990  50.145  1.00  0.00           C
ATOM  11022  C26 POPE  229      49.265  34.980  49.035  1.00  0.00           C
ATOM  11025  C27 POPE  229      48.655  34.960  47.635  1.00  0.00           C
ATOM  11028  C28 POPE  229      49.765  34.870  46.575  1.00  0.00           C
ATOM  11031  C29 POPE  229      49.235  34.520  45.215  1.00  0.00           C
ATOM  11033 0C21 POPE  229      49.865  33.750  44.305  1.00  0.00           C
ATOM  11035 1C21 POPE  229      51.235  33.140  44.465  1.00  0.00           C
ATOM  11038 2C21 POPE  229      51.205  31.610  44.625  1.00  0.00           C
ATOM  11041 3C21 POPE  229      50.715  30.880  43.365  1.00  0.00           C
ATOM  11044 4C21 POPE  229      51.025  29.380  43.405  1.00  0.00           C
ATOM  11047 5C21 POPE  229      50.565  28.630  42.145  1.00  0.00           C
ATOM  11050 6C21 POPE  229      51.495  28.790  40.935  1.00  0.00           C
ATOM  11053 7C21 POPE  229      51.125  27.790  39.825  1.00  0.00           C
ATOM  11056 8C21 POPE  229      52.015  27.880  38.585  1.00  0.00           C
ATOM  11060  C33 POPE  229      52.915  35.710  51.025  1.00  0.00           C
ATOM  11063  C34 POPE  229      52.745  36.080  49.555  1.00  0.00           C
ATOM  11066  C35 POPE  229      54.085  36.290  48.845  1.00  0.00           C
ATOM  11069  C36 POPE  229      53.995  36.040  47.335  1.00  0.00           C
ATOM  11072  C37 POPE  229      55.205  36.600  46.585  1.00  0.00           C
ATOM  11075  C38 POPE  229      55.115  36.350  45.075  1.00  0.00           C
ATOM  11078  C39 POPE  229      56.055  37.260  44.265  1.00  0.00           C
ATOM  11081 0C31 POPE  229      55.605  38.740  44.265  1.00  0.00           C
ATOM  11084 1C31 POPE  229      56.505  39.680  45.095  1.00  0.00           C
ATOM  11087 2C31 POPE  229      57.585  40.400  44.265  1.00  0.00           C
ATOM  11090 3C31 POPE  229      58.495  39.450  43.465  1.00  0.00           C
ATOM  11093 4C31 POPE  229      59.695  40.170  42.845  1.00  0.00           C
ATOM  11096 5C31 POPE  229      60.505  39.240  41.935  1.00  0.00           C
ATOM  11099 6C31 POPE  229      61.745  39.890  41.325  1.00  0.00           C
ATOM  11103  NH3 POPE  230     126.005  85.750  12.955  1.00  0.00           N
ATOM  11107  C12 POPE  230     124.935  85.080  12.125  1.00  0.00           C
ATOM  11110  C11 POPE  230     124.745  85.700  10.735  1.00  0.00           C
ATOM  11113  P   POPE  230     123.015  85.350   8.775  1.00  0.00           P
ATOM  11114  O13 POPE  230     123.995  86.130   7.995  1.00  0.00           O
ATOM  11115  O14 POPE  230     122.565  84.060   8.195  1.00  0.00           O
ATOM  11116  O11 POPE  230     121.785  86.280   9.155  1.00  0.00           O
ATOM  11117  O12 POPE  230     123.625  85.030  10.175  1.00  0.00           O
ATOM  11118  C1  POPE  230     121.595  87.060  10.335  1.00  0.00           C
ATOM  11121  C2  POPE  230     120.495  86.450  11.255  1.00  0.00           C
ATOM  11123  O21 POPE  230     120.505  87.130  12.525  1.00  0.00           O
ATOM  11124  C21 POPE  230     119.495  87.950  12.735  1.00  0.00           C
ATOM  11125  O22 POPE  230     118.645  88.280  11.925  1.00  0.00           O
ATOM  11126  C22 POPE  230     119.525  88.450  14.185  1.00  0.00           C
ATOM  11129  C3  POPE  230     120.775  84.950  11.515  1.00  0.00           C
ATOM  11132  O31 POPE  230     119.995  84.410  12.605  1.00  0.00           O
ATOM  11133  C31 POPE  230     119.245  83.370  12.335  1.00  0.00           C
ATOM  11134  O32 POPE  230     118.985  82.920  11.225  1.00  0.00           O
ATOM  11135  C32 POPE  230     118.965  82.620  13.645  1.00  0.00           C
ATOM  11138  C23 POPE  230     120.165  87.530  15.245  1.00  0.00           C
ATOM  11141  C24 POPE  230     119.495  87.800  16.605  1.00  0.00           C
ATOM  11144  C25 POPE  230     119.955  86.870  17.735  1.00  0.00           C
ATOM  11147  C26 POPE  230     119.155  87.090  19.025  1.00  0.00           C
ATOM  11150  C27 POPE  230     118.695  85.770  19.665  1.00  0.00           C
ATOM  11153  C28 POPE  230     118.495  85.820  21.185  1.00  0.00           C
ATOM  11156  C29 POPE  230     117.185  86.480  21.555  1.00  0.00           C
ATOM  11158 0C21 POPE  230     116.905  87.200  22.655  1.00  0.00           C
ATOM  11160 1C21 POPE  230     117.815  87.550  23.805  1.00  0.00           C
ATOM  11163 2C21 POPE  230     117.475  86.790  25.115  1.00  0.00           C
ATOM  11166 3C21 POPE  230     116.015  86.930  25.565  1.00  0.00           C
ATOM  11169 4C21 POPE  230     115.695  86.230  26.895  1.00  0.00           C
ATOM  11172 5C21 POPE  230     114.195  86.330  27.205  1.00  0.00           C
ATOM  11175 6C21 POPE  230     113.725  85.590  28.465  1.00  0.00           C
ATOM  11178 7C21 POPE  230     112.185  85.530  28.515  1.00  0.00           C
ATOM  11181 8C21 POPE  230     111.595  85.300  29.905  1.00  0.00           C
ATOM  11185  C33 POPE  230     119.095  83.340  15.015  1.00  0.00           C
ATOM  11188  C34 POPE  230     119.465  82.310  16.105  1.00  0.00           C
ATOM  11191  C35 POPE  230     119.675  82.920  17.505  1.00  0.00           C
ATOM  11194  C36 POPE  230     120.175  81.890  18.535  1.00  0.00           C
ATOM  11197  C37 POPE  230     119.605  82.060  19.955  1.00  0.00           C
ATOM  11200  C38 POPE  230     120.355  81.270  21.035  1.00  0.00           C
ATOM  11203  C39 POPE  230     119.505  81.080  22.305  1.00  0.00           C
ATOM  11206 0C31 POPE  230     118.605  79.830  22.285  1.00  0.00           C
ATOM  11209 1C31 POPE  230     119.235  78.590  22.935  1.00  0.00           C
ATOM  11212 2C31 POPE  230     118.195  77.530  23.365  1.00  0.00           C
ATOM  11215 3C31 POPE  230     118.775  76.440  24.275  1.00  0.00           C
ATOM  11218 4C31 POPE  230     118.865  76.880  25.745  1.00  0.00           C
ATOM  11221 5C31 POPE  230     119.455  75.800  26.665  1.00  0.00           C
ATOM  11224 6C31 POPE  230     119.405  76.180  28.155  1.00  0.00           C
ATOM  11228  NH3 POPE  231     113.485   6.660  52.445  1.00  0.00           N
ATOM  11232  C12 POPE  231     113.265   8.140  52.335  1.00  0.00           C
ATOM  11235  C11 POPE  231     111.785   8.500  52.445  1.00  0.00           C
ATOM  11238  P   POPE  231     111.565  10.750  53.755  1.00  0.00           P
ATOM  11239  O13 POPE  231     110.175  11.230  53.915  1.00  0.00           O
ATOM  11240  O14 POPE  231     112.125   9.920  54.835  1.00  0.00           O
ATOM  11241  O11 POPE  231     112.545  11.970  53.555  1.00  0.00           O
ATOM  11242  O12 POPE  231     111.605   9.910  52.415  1.00  0.00           O
ATOM  11243  C1  POPE  231     112.215  13.100  52.755  1.00  0.00           C
ATOM  11246  C2  POPE  231     112.955  13.080  51.395  1.00  0.00           C
ATOM  11248  O21 POPE  231     112.375  12.080  50.545  1.00  0.00           O
ATOM  11249  C21 POPE  231     111.875  12.480  49.405  1.00  0.00           C
ATOM  11250  O22 POPE  231     111.825  13.640  49.005  1.00  0.00           O
ATOM  11251  C22 POPE  231     111.365  11.250  48.655  1.00  0.00           C
ATOM  11254  C3  POPE  231     114.465  12.750  51.575  1.00  0.00           C
ATOM  11257  O31 POPE  231     115.275  13.610  50.765  1.00  0.00           O
ATOM  11258  C31 POPE  231     116.315  13.190  50.025  1.00  0.00           C
ATOM  11259  O32 POPE  231     117.255  13.930  49.735  1.00  0.00           O
ATOM  11260  C32 POPE  231     116.165  11.770  49.485  1.00  0.00           C
ATOM  11263  C23 POPE  231     111.955  11.120  47.235  1.00  0.00           C
ATOM  11266  C24 POPE  231     111.125  10.200  46.325  1.00  0.00           C
ATOM  11269  C25 POPE  231     111.535  10.270  44.845  1.00  0.00           C
ATOM  11272  C26 POPE  231     110.885  11.470  44.155  1.00  0.00           C
ATOM  11275  C27 POPE  231     110.955  11.430  42.625  1.00  0.00           C
ATOM  11278  C28 POPE  231     109.885  12.360  42.015  1.00  0.00           C
ATOM  11281  C29 POPE  231     109.575  12.140  40.555  1.00  0.00           C
ATOM  11283 0C21 POPE  231     108.785  11.170  40.055  1.00  0.00           C
ATOM  11285 1C21 POPE  231     108.125  10.050  40.815  1.00  0.00           C
ATOM  11288 2C21 POPE  231     106.885  10.410  41.655  1.00  0.00           C
ATOM  11291 3C21 POPE  231     105.675  11.010  40.915  1.00  0.00           C
ATOM  11294 4C21 POPE  231     104.425  10.970  41.815  1.00  0.00           C
ATOM  11297 5C21 POPE  231     103.135  11.540  41.225  1.00  0.00           C
ATOM  11300 6C21 POPE  231     101.965  11.410  42.225  1.00  0.00           C
ATOM  11303 7C21 POPE  231     100.655  12.010  41.695  1.00  0.00           C
ATOM  11306 8C21 POPE  231      99.405  11.720  42.545  1.00  0.00           C
ATOM  11310  C33 POPE  231     117.065  11.580  48.235  1.00  0.00           C
ATOM  11313  C34 POPE  231     116.675  10.360  47.395  1.00  0.00           C
ATOM  11316  C35 POPE  231     116.865  10.610  45.895  1.00  0.00           C
ATOM  11319  C36 POPE  231     115.685  11.400  45.355  1.00  0.00           C
ATOM  11322  C37 POPE  231     116.005  12.200  44.095  1.00  0.00           C
ATOM  11325  C38 POPE  231     114.755  12.950  43.635  1.00  0.00           C
ATOM  11328  C39 POPE  231     115.065  14.050  42.625  1.00  0.00           C
ATOM  11331 0C31 POPE  231     113.785  14.710  42.115  1.00  0.00           C
ATOM  11334 1C31 POPE  231     114.065  15.830  41.105  1.00  0.00           C
ATOM  11337 2C31 POPE  231     112.945  15.970  40.075  1.00  0.00           C
ATOM  11340 3C31 POPE  231     113.365  16.650  38.755  1.00  0.00           C
ATOM  11343 4C31 POPE  231     114.525  15.960  38.015  1.00  0.00           C
ATOM  11346 5C31 POPE  231     114.645  16.430  36.565  1.00  0.00           C
ATOM  11349 6C31 POPE  231     115.715  15.680  35.775  1.00  0.00           C
ATOM  11353  NH3 POPE  232     109.825  64.050  13.835  1.00  0.00           N
ATOM  11357  C12 POPE  232     109.735  65.420  13.235  1.00  0.00           C
ATOM  11360  C11 POPE  232     108.505  65.490  12.315  1.00  0.00           C
ATOM  11363  P   POPE  232     106.015  66.110  12.395  1.00  0.00           P
ATOM  11364  O13 POPE  232     105.875  65.560  11.035  1.00  0.00           O
ATOM  11365  O14 POPE  232     104.845  66.040  13.295  1.00  0.00           O
ATOM  11366  O11 POPE  232     106.345  67.630  12.135  1.00  0.00           O
ATOM  11367  O12 POPE  232     107.305  65.510  13.095  1.00  0.00           O
ATOM  11368  C1  POPE  232     106.905  68.460  13.165  1.00  0.00           C
ATOM  11371  C2  POPE  232     105.825  69.210  13.995  1.00  0.00           C
ATOM  11373  O21 POPE  232     105.755  68.650  15.325  1.00  0.00           O
ATOM  11374  C21 POPE  232     106.735  69.060  16.135  1.00  0.00           C
ATOM  11375  O22 POPE  232     107.555  69.910  15.855  1.00  0.00           O
ATOM  11376  C22 POPE  232     106.665  68.350  17.485  1.00  0.00           C
ATOM  11379  C3  POPE  232     104.415  69.230  13.315  1.00  0.00           C
ATOM  11382  O31 POPE  232     103.515  70.140  14.005  1.00  0.00           O
ATOM  11383  C31 POPE  232     103.015  69.570  15.115  1.00  0.00           C
ATOM  11384  O32 POPE  232     102.785  68.390  15.265  1.00  0.00           O
ATOM  11385  C32 POPE  232     102.985  70.610  16.225  1.00  0.00           C
ATOM  11388  C23 POPE  232     107.375  69.210  18.555  1.00  0.00           C
ATOM  11391  C24 POPE  232     107.655  68.490  19.875  1.00  0.00           C
ATOM  11394  C25 POPE  232     108.355  69.460  20.835  1.00  0.00           C
ATOM  11397  C26 POPE  232     108.865  68.830  22.135  1.00  0.00           C
ATOM  11400  C27 POPE  232     109.545  69.900  23.015  1.00  0.00           C
ATOM  11403  C28 POPE  232     109.755  69.450  24.475  1.00  0.00           C
ATOM  11406  C29 POPE  232     109.955  70.650  25.365  1.00  0.00           C
ATOM  11408 0C21 POPE  232     110.965  70.890  26.215  1.00  0.00           C
ATOM  11410 1C21 POPE  232     112.155  70.020  26.505  1.00  0.00           C
ATOM  11413 2C21 POPE  232     112.185  69.620  27.995  1.00  0.00           C
ATOM  11416 3C21 POPE  232     113.515  68.960  28.365  1.00  0.00           C
ATOM  11419 4C21 POPE  232     113.605  68.530  29.835  1.00  0.00           C
ATOM  11422 5C21 POPE  232     114.905  67.750  30.085  1.00  0.00           C
ATOM  11425 6C21 POPE  232     115.315  67.650  31.565  1.00  0.00           C
ATOM  11428 7C21 POPE  232     116.665  66.940  31.705  1.00  0.00           C
ATOM  11431 8C21 POPE  232     117.075  66.640  33.155  1.00  0.00           C
ATOM  11435  C33 POPE  232     102.585  69.990  17.565  1.00  0.00           C
ATOM  11438  C34 POPE  232     102.715  70.990  18.715  1.00  0.00           C
ATOM  11441  C35 POPE  232     101.825  70.600  19.905  1.00  0.00           C
ATOM  11444  C36 POPE  232     101.585  71.760  20.875  1.00  0.00           C
ATOM  11447  C37 POPE  232     101.215  71.260  22.265  1.00  0.00           C
ATOM  11450  C38 POPE  232     100.985  72.420  23.245  1.00  0.00           C
ATOM  11453  C39 POPE  232     100.265  71.980  24.525  1.00  0.00           C
ATOM  11456 0C31 POPE  232     101.205  71.320  25.535  1.00  0.00           C
ATOM  11459 1C31 POPE  232     100.405  70.790  26.725  1.00  0.00           C
ATOM  11462 2C31 POPE  232     101.275  70.430  27.935  1.00  0.00           C
ATOM  11465 3C31 POPE  232     100.405  70.200  29.165  1.00  0.00           C
ATOM  11468 4C31 POPE  232     101.215  70.080  30.455  1.00  0.00           C
ATOM  11471 5C31 POPE  232     100.325  70.220  31.695  1.00  0.00           C
ATOM  11474 6C31 POPE  232     101.135  70.160  32.995  1.00  0.00           C
ATOM  11478  NH3 POPE  233      73.315  25.190  15.705  1.00  0.00           N
ATOM  11482  C12 POPE  233      73.815  24.570  16.985  1.00  0.00           C
ATOM  11485  C11 POPE  233      72.755  23.650  17.625  1.00  0.00           C
ATOM  11488  P   POPE  233      71.345  21.620  16.695  1.00  0.00           P
ATOM  11489  O13 POPE  233      70.565  22.400  15.705  1.00  0.00           O
ATOM  11490  O14 POPE  233      71.695  20.240  16.325  1.00  0.00           O
ATOM  11491  O11 POPE  233      70.605  21.640  18.075  1.00  0.00           O
ATOM  11492  O12 POPE  233      72.695  22.410  16.935  1.00  0.00           O
ATOM  11493  C1  POPE  233      71.185  21.110  19.255  1.00  0.00           C
ATOM  11496  C2  POPE  233      70.365  21.650  20.455  1.00  0.00           C
ATOM  11498  O21 POPE  233      71.135  22.080  21.595  1.00  0.00           O
ATOM  11499  C21 POPE  233      72.085  21.300  22.035  1.00  0.00           C
ATOM  11500  O22 POPE  233      72.325  20.170  21.685  1.00  0.00           O
ATOM  11501  C22 POPE  233      72.815  22.100  23.125  1.00  0.00           C
ATOM  11504  C3  POPE  233      69.145  20.780  20.865  1.00  0.00           C
ATOM  11507  O31 POPE  233      68.085  21.660  21.275  1.00  0.00           O
ATOM  11508  C31 POPE  233      67.745  21.860  22.545  1.00  0.00           C
ATOM  11509  O32 POPE  233      67.235  22.900  22.935  1.00  0.00           O
ATOM  11510  C32 POPE  233      68.075  20.700  23.485  1.00  0.00           C
ATOM  11513  C23 POPE  233      71.925  22.420  24.355  1.00  0.00           C
ATOM  11516  C24 POPE  233      72.345  23.690  25.105  1.00  0.00           C
ATOM  11519  C25 POPE  233      73.755  23.620  25.705  1.00  0.00           C
ATOM  11522  C26 POPE  233      73.765  23.460  27.225  1.00  0.00           C
ATOM  11525  C27 POPE  233      75.195  23.300  27.785  1.00  0.00           C
ATOM  11528  C28 POPE  233      75.245  23.200  29.325  1.00  0.00           C
ATOM  11531  C29 POPE  233      74.915  24.500  29.995  1.00  0.00           C
ATOM  11533 0C21 POPE  233      74.375  24.660  31.215  1.00  0.00           C
ATOM  11535 1C21 POPE  233      73.995  23.540  32.165  1.00  0.00           C
ATOM  11538 2C21 POPE  233      72.475  23.280  32.185  1.00  0.00           C
ATOM  11541 3C21 POPE  233      71.805  23.560  33.535  1.00  0.00           C
ATOM  11544 4C21 POPE  233      71.535  22.290  34.355  1.00  0.00           C
ATOM  11547 5C21 POPE  233      70.845  22.590  35.685  1.00  0.00           C
ATOM  11550 6C21 POPE  233      70.425  21.330  36.445  1.00  0.00           C
ATOM  11553 7C21 POPE  233      69.705  21.640  37.765  1.00  0.00           C
ATOM  11556 8C21 POPE  233      69.175  20.400  38.485  1.00  0.00           C
ATOM  11560  C33 POPE  233      67.305  20.780  24.835  1.00  0.00           C
ATOM  11563  C34 POPE  233      67.925  19.950  25.965  1.00  0.00           C
ATOM  11566  C35 POPE  233      69.405  20.270  26.225  1.00  0.00           C
ATOM  11569  C36 POPE  233      69.855  19.990  27.665  1.00  0.00           C
ATOM  11572  C37 POPE  233      71.375  20.120  27.845  1.00  0.00           C
ATOM  11575  C38 POPE  233      71.805  20.330  29.315  1.00  0.00           C
ATOM  11578  C39 POPE  233      71.605  19.090  30.195  1.00  0.00           C
ATOM  11581 0C31 POPE  233      71.485  19.460  31.675  1.00  0.00           C
ATOM  11584 1C31 POPE  233      71.225  18.260  32.595  1.00  0.00           C
ATOM  11587 2C31 POPE  233      70.915  18.750  34.015  1.00  0.00           C
ATOM  11590 3C31 POPE  233      70.195  17.740  34.915  1.00  0.00           C
ATOM  11593 4C31 POPE  233      71.115  16.730  35.605  1.00  0.00           C
ATOM  11596 5C31 POPE  233      70.335  15.970  36.685  1.00  0.00           C
ATOM  11599 6C31 POPE  233      71.185  14.990  37.495  1.00  0.00           C
ATOM  11603  NH3 POPE  234      45.035 108.220  18.115  1.00  0.00           N
ATOM  11607  C12 POPE  234      45.815 107.980  16.855  1.00  0.00           C
ATOM  11610  C11 POPE  234      47.355 108.140  17.055  1.00  0.00           C
ATOM  11613  P   POPE  234      49.255 109.810  16.355  1.00  0.00           P
ATOM  11614  O13 POPE  234      49.605 109.010  15.165  1.00  0.00           O
ATOM  11615  O14 POPE  234      49.375 111.280  16.225  1.00  0.00           O
ATOM  11616  O11 POPE  234      50.215 109.380  17.545  1.00  0.00           O
ATOM  11617  O12 POPE  234      47.785 109.490  16.895  1.00  0.00           O
ATOM  11618  C1  POPE  234      49.975 109.850  18.875  1.00  0.00           C
ATOM  11621  C2  POPE  234      50.605 108.900  19.915  1.00  0.00           C
ATOM  11623  O21 POPE  234      50.025 109.200  21.205  1.00  0.00           O
ATOM  11624  C21 POPE  234      49.585 108.140  21.865  1.00  0.00           C
ATOM  11625  O22 POPE  234      49.435 107.030  21.425  1.00  0.00           O
ATOM  11626  C22 POPE  234      49.195 108.560  23.285  1.00  0.00           C
ATOM  11629  C3  POPE  234      52.145 109.050  20.025  1.00  0.00           C
ATOM  11632  O31 POPE  234      52.715 108.030  20.875  1.00  0.00           O
ATOM  11633  C31 POPE  234      53.235 108.410  22.035  1.00  0.00           C
ATOM  11634  O32 POPE  234      53.395 109.560  22.405  1.00  0.00           O
ATOM  11635  C32 POPE  234      53.625 107.160  22.825  1.00  0.00           C
ATOM  11638  C23 POPE  234      50.295 109.230  24.115  1.00  0.00           C
ATOM  11641  C24 POPE  234      49.715 109.550  25.495  1.00  0.00           C
ATOM  11644  C25 POPE  234      50.615 110.390  26.385  1.00  0.00           C
ATOM  11647  C26 POPE  234      50.145 110.290  27.835  1.00  0.00           C
ATOM  11650  C27 POPE  234      50.935 111.160  28.815  1.00  0.00           C
ATOM  11653  C28 POPE  234      50.435 110.930  30.245  1.00  0.00           C
ATOM  11656  C29 POPE  234      51.075 111.870  31.235  1.00  0.00           C
ATOM  11658 0C21 POPE  234      51.675 111.520  32.395  1.00  0.00           C
ATOM  11660 1C21 POPE  234      51.765 110.130  32.965  1.00  0.00           C
ATOM  11663 2C21 POPE  234      51.825 110.120  34.505  1.00  0.00           C
ATOM  11666 3C21 POPE  234      53.035 110.850  35.085  1.00  0.00           C
ATOM  11669 4C21 POPE  234      53.225 110.600  36.595  1.00  0.00           C
ATOM  11672 5C21 POPE  234      53.845 111.790  37.355  1.00  0.00           C
ATOM  11675 6C21 POPE  234      55.105 112.370  36.695  1.00  0.00           C
ATOM  11678 7C21 POPE  234      55.755 113.470  37.535  1.00  0.00           C
ATOM  11681 8C21 POPE  234      56.985 114.080  36.845  1.00  0.00           C
ATOM  11685  C33 POPE  234      54.415 107.470  24.115  1.00  0.00           C
ATOM  11688  C34 POPE  234      55.005 106.230  24.795  1.00  0.00           C
ATOM  11691  C35 POPE  234      54.055 105.510  25.765  1.00  0.00           C
ATOM  11694  C36 POPE  234      53.695 106.300  27.025  1.00  0.00           C
ATOM  11697  C37 POPE  234      53.235 105.360  28.155  1.00  0.00           C
ATOM  11700  C38 POPE  234      52.715 106.090  29.395  1.00  0.00           C
ATOM  11703  C39 POPE  234      52.255 105.120  30.495  1.00  0.00           C
ATOM  11706 0C31 POPE  234      51.795 105.830  31.775  1.00  0.00           C
ATOM  11709 1C31 POPE  234      52.385 105.190  33.045  1.00  0.00           C
ATOM  11712 2C31 POPE  234      52.385 106.100  34.275  1.00  0.00           C
ATOM  11715 3C31 POPE  234      51.025 106.330  34.945  1.00  0.00           C
ATOM  11718 4C31 POPE  234      50.435 105.070  35.595  1.00  0.00           C
ATOM  11721 5C31 POPE  234      49.235 105.410  36.495  1.00  0.00           C
ATOM  11724 6C31 POPE  234      48.545 104.180  37.095  1.00  0.00           C
ATOM  11728  NH3 POPE  235      50.105  87.930  17.805  1.00  0.00           N
ATOM  11732  C12 POPE  235      51.355  88.740  17.715  1.00  0.00           C
ATOM  11735  C11 POPE  235      50.955  90.190  17.375  1.00  0.00           C
ATOM  11738  P   POPE  235      49.825  91.430  19.415  1.00  0.00           P
ATOM  11739  O13 POPE  235      50.725  92.600  19.265  1.00  0.00           O
ATOM  11740  O14 POPE  235      48.455  91.690  19.905  1.00  0.00           O
ATOM  11741  O11 POPE  235      50.495  90.360  20.375  1.00  0.00           O
ATOM  11742  O12 POPE  235      49.765  90.600  18.065  1.00  0.00           O
ATOM  11743  C1  POPE  235      50.305  90.580  21.775  1.00  0.00           C
ATOM  11746  C2  POPE  235      50.925  89.430  22.595  1.00  0.00           C
ATOM  11748  O21 POPE  235      50.995  89.790  23.985  1.00  0.00           O
ATOM  11749  C21 POPE  235      51.755  90.820  24.315  1.00  0.00           C
ATOM  11750  O22 POPE  235      52.655  91.300  23.665  1.00  0.00           O
ATOM  11751  C22 POPE  235      51.225  91.380  25.645  1.00  0.00           C
ATOM  11754  C3  POPE  235      52.275  88.950  21.955  1.00  0.00           C
ATOM  11757  O31 POPE  235      53.135  88.150  22.785  1.00  0.00           O
ATOM  11758  C31 POPE  235      52.865  86.850  22.865  1.00  0.00           C
ATOM  11759  O32 POPE  235      51.765  86.340  22.695  1.00  0.00           O
ATOM  11760  C32 POPE  235      54.195  86.100  23.035  1.00  0.00           C
ATOM  11763  C23 POPE  235      52.355  91.930  26.535  1.00  0.00           C
ATOM  11766  C24 POPE  235      53.465  90.890  26.755  1.00  0.00           C
ATOM  11769  C25 POPE  235      54.095  90.920  28.145  1.00  0.00           C
ATOM  11772  C26 POPE  235      54.825  92.220  28.495  1.00  0.00           C
ATOM  11775  C27 POPE  235      54.005  93.130  29.425  1.00  0.00           C
ATOM  11778  C28 POPE  235      54.865  94.260  29.995  1.00  0.00           C
ATOM  11781  C29 POPE  235      54.215  94.970  31.155  1.00  0.00           C
ATOM  11783 0C21 POPE  235      54.295  94.590  32.435  1.00  0.00           C
ATOM  11785 1C21 POPE  235      55.005  93.360  32.945  1.00  0.00           C
ATOM  11788 2C21 POPE  235      54.195  92.680  34.065  1.00  0.00           C
ATOM  11791 3C21 POPE  235      54.865  91.420  34.615  1.00  0.00           C
ATOM  11794 4C21 POPE  235      54.515  91.160  36.085  1.00  0.00           C
ATOM  11797 5C21 POPE  235      55.305  92.090  37.015  1.00  0.00           C
ATOM  11800 6C21 POPE  235      54.725  92.200  38.435  1.00  0.00           C
ATOM  11803 7C21 POPE  235      55.545  93.200  39.255  1.00  0.00           C
ATOM  11806 8C21 POPE  235      54.945  93.610  40.595  1.00  0.00           C
ATOM  11810  C33 POPE  235      54.175  84.740  23.785  1.00  0.00           C
ATOM  11813  C34 POPE  235      54.965  84.760  25.095  1.00  0.00           C
ATOM  11816  C35 POPE  235      54.205  85.490  26.205  1.00  0.00           C
ATOM  11819  C36 POPE  235      55.015  85.710  27.485  1.00  0.00           C
ATOM  11822  C37 POPE  235      54.455  86.850  28.345  1.00  0.00           C
ATOM  11825  C38 POPE  235      55.155  86.930  29.705  1.00  0.00           C
ATOM  11828  C39 POPE  235      54.905  88.260  30.435  1.00  0.00           C
ATOM  11831 0C31 POPE  235      55.265  88.170  31.925  1.00  0.00           C
ATOM  11834 1C31 POPE  235      56.675  88.670  32.255  1.00  0.00           C
ATOM  11837 2C31 POPE  235      57.295  87.980  33.475  1.00  0.00           C
ATOM  11840 3C31 POPE  235      58.035  86.700  33.075  1.00  0.00           C
ATOM  11843 4C31 POPE  235      58.765  86.030  34.245  1.00  0.00           C
ATOM  11846 5C31 POPE  235      59.555  84.800  33.775  1.00  0.00           C
ATOM  11849 6C31 POPE  235      60.215  84.040  34.915  1.00  0.00           C
ATOM  11853  NH3 POPE  236      22.665 100.940  17.945  1.00  0.00           N
ATOM  11857  C12 POPE  236      21.245 100.580  18.245  1.00  0.00           C
ATOM  11860  C11 POPE  236      20.325 101.230  17.205  1.00  0.00           C
ATOM  11863  P   POPE  236      17.895 101.070  18.145  1.00  0.00           P
ATOM  11864  O13 POPE  236      17.365 102.370  17.715  1.00  0.00           O
ATOM  11865  O14 POPE  236      16.945  99.930  18.235  1.00  0.00           O
ATOM  11866  O11 POPE  236      18.635 101.190  19.515  1.00  0.00           O
ATOM  11867  O12 POPE  236      19.055 100.600  17.195  1.00  0.00           O
ATOM  11868  C1  POPE  236      17.945 101.420  20.745  1.00  0.00           C
ATOM  11871  C2  POPE  236      18.065 100.150  21.625  1.00  0.00           C
ATOM  11873  O21 POPE  236      17.285 100.280  22.835  1.00  0.00           O
ATOM  11874  C21 POPE  236      17.595 101.240  23.685  1.00  0.00           C
ATOM  11875  O22 POPE  236      18.595 101.940  23.665  1.00  0.00           O
ATOM  11876  C22 POPE  236      16.445 101.390  24.685  1.00  0.00           C
ATOM  11879  C3  POPE  236      19.555  99.740  21.835  1.00  0.00           C
ATOM  11882  O31 POPE  236      19.725  98.690  22.795  1.00  0.00           O
ATOM  11883  C31 POPE  236      19.485  97.450  22.395  1.00  0.00           C
ATOM  11884  O32 POPE  236      19.035  97.110  21.325  1.00  0.00           O
ATOM  11885  C32 POPE  236      19.905  96.510  23.545  1.00  0.00           C
ATOM  11888  C23 POPE  236      16.935 101.620  26.125  1.00  0.00           C
ATOM  11891  C24 POPE  236      17.345 100.310  26.815  1.00  0.00           C
ATOM  11894  C25 POPE  236      17.785 100.450  28.285  1.00  0.00           C
ATOM  11897  C26 POPE  236      19.235 100.960  28.425  1.00  0.00           C
ATOM  11900  C27 POPE  236      19.745 100.890  29.875  1.00  0.00           C
ATOM  11903  C28 POPE  236      21.225 101.320  29.995  1.00  0.00           C
ATOM  11906  C29 POPE  236      22.035 100.490  30.955  1.00  0.00           C
ATOM  11908 0C21 POPE  236      22.425 100.840  32.195  1.00  0.00           C
ATOM  11910 1C21 POPE  236      22.085 102.120  32.915  1.00  0.00           C
ATOM  11913 2C21 POPE  236      20.595 102.160  33.295  1.00  0.00           C
ATOM  11916 3C21 POPE  236      20.235 103.270  34.285  1.00  0.00           C
ATOM  11919 4C21 POPE  236      18.835 103.030  34.875  1.00  0.00           C
ATOM  11922 5C21 POPE  236      18.315 104.200  35.725  1.00  0.00           C
ATOM  11925 6C21 POPE  236      17.895 105.390  34.855  1.00  0.00           C
ATOM  11928 7C21 POPE  236      17.185 106.500  35.625  1.00  0.00           C
ATOM  11931 8C21 POPE  236      16.775 107.670  34.715  1.00  0.00           C
ATOM  11935  C33 POPE  236      19.515  97.070  24.935  1.00  0.00           C
ATOM  11938  C34 POPE  236      20.185  96.390  26.145  1.00  0.00           C
ATOM  11941  C35 POPE  236      20.225  94.850  26.145  1.00  0.00           C
ATOM  11944  C36 POPE  236      20.665  94.270  27.505  1.00  0.00           C
ATOM  11947  C37 POPE  236      22.055  94.750  27.975  1.00  0.00           C
ATOM  11950  C38 POPE  236      22.635  93.920  29.125  1.00  0.00           C
ATOM  11953  C39 POPE  236      22.475  94.500  30.535  1.00  0.00           C
ATOM  11956 0C31 POPE  236      23.385  93.810  31.575  1.00  0.00           C
ATOM  11959 1C31 POPE  236      23.135  92.300  31.775  1.00  0.00           C
ATOM  11962 2C31 POPE  236      23.895  91.720  32.985  1.00  0.00           C
ATOM  11965 3C31 POPE  236      25.425  91.720  32.835  1.00  0.00           C
ATOM  11968 4C31 POPE  236      26.185  91.800  34.165  1.00  0.00           C
ATOM  11971 5C31 POPE  236      27.705  91.720  33.945  1.00  0.00           C
ATOM  11974 6C31 POPE  236      28.555  92.080  35.165  1.00  0.00           C
ATOM  11978  NH3 POPE  237     100.285  59.620  56.035  1.00  0.00           N
ATOM  11982  C12 POPE  237     100.045  59.080  57.425  1.00  0.00           C
ATOM  11985  C11 POPE  237     101.225  58.220  57.935  1.00  0.00           C
ATOM  11988  P   POPE  237     101.165  55.750  57.005  1.00  0.00           P
ATOM  11989  O13 POPE  237     100.055  54.790  57.065  1.00  0.00           O
ATOM  11990  O14 POPE  237     102.545  55.270  57.195  1.00  0.00           O
ATOM  11991  O11 POPE  237     101.125  56.530  55.625  1.00  0.00           O
ATOM  11992  O12 POPE  237     100.835  56.860  58.065  1.00  0.00           O
ATOM  11993  C1  POPE  237     101.635  55.810  54.485  1.00  0.00           C
ATOM  11996  C2  POPE  237     101.135  56.480  53.175  1.00  0.00           C
ATOM  11998  O21 POPE  237     101.515  55.660  52.055  1.00  0.00           O
ATOM  11999  C21 POPE  237     100.675  55.770  51.025  1.00  0.00           C
ATOM  12000  O22 POPE  237      99.515  56.120  51.075  1.00  0.00           O
ATOM  12001  C22 POPE  237     101.425  55.420  49.755  1.00  0.00           C
ATOM  12004  C3  POPE  237     101.715  57.900  52.965  1.00  0.00           C
ATOM  12007  O31 POPE  237     101.295  58.390  51.685  1.00  0.00           O
ATOM  12008  C31 POPE  237     101.735  59.580  51.355  1.00  0.00           C
ATOM  12009  O32 POPE  237     102.405  60.310  52.065  1.00  0.00           O
ATOM  12010  C32 POPE  237     101.325  59.870  49.915  1.00  0.00           C
ATOM  12013  C23 POPE  237     100.485  55.550  48.535  1.00  0.00           C
ATOM  12016  C24 POPE  237     101.165  55.100  47.245  1.00  0.00           C
ATOM  12019  C25 POPE  237     101.715  56.250  46.405  1.00  0.00           C
ATOM  12022  C26 POPE  237     100.635  57.120  45.745  1.00  0.00           C
ATOM  12025  C27 POPE  237     100.955  57.430  44.275  1.00  0.00           C
ATOM  12028  C28 POPE  237     100.025  58.500  43.675  1.00  0.00           C
ATOM  12031  C29 POPE  237     100.375  58.770  42.235  1.00  0.00           C
ATOM  12033 0C21 POPE  237      99.525  58.810  41.185  1.00  0.00           C
ATOM  12035 1C21 POPE  237      98.025  58.630  41.245  1.00  0.00           C
ATOM  12038 2C21 POPE  237      97.495  57.490  40.355  1.00  0.00           C
ATOM  12041 3C21 POPE  237      96.005  57.210  40.645  1.00  0.00           C
ATOM  12044 4C21 POPE  237      95.445  56.030  39.845  1.00  0.00           C
ATOM  12047 5C21 POPE  237      94.025  55.640  40.255  1.00  0.00           C
ATOM  12050 6C21 POPE  237      93.425  54.600  39.295  1.00  0.00           C
ATOM  12053 7C21 POPE  237      91.995  54.180  39.645  1.00  0.00           C
ATOM  12056 8C21 POPE  237      91.475  53.070  38.735  1.00  0.00           C
ATOM  12060  C33 POPE  237     102.505  60.410  49.085  1.00  0.00           C
ATOM  12063  C34 POPE  237     102.245  60.240  47.595  1.00  0.00           C
ATOM  12066  C35 POPE  237     103.315  60.910  46.745  1.00  0.00           C
ATOM  12069  C36 POPE  237     103.185  60.600  45.255  1.00  0.00           C
ATOM  12072  C37 POPE  237     104.195  61.400  44.415  1.00  0.00           C
ATOM  12075  C38 POPE  237     103.885  61.350  42.915  1.00  0.00           C
ATOM  12078  C39 POPE  237     104.565  60.190  42.175  1.00  0.00           C
ATOM  12081 0C31 POPE  237     106.055  60.430  41.905  1.00  0.00           C
ATOM  12084 1C31 POPE  237     106.585  59.500  40.795  1.00  0.00           C
ATOM  12087 2C31 POPE  237     108.055  59.730  40.405  1.00  0.00           C
ATOM  12090 3C31 POPE  237     108.355  61.160  39.925  1.00  0.00           C
ATOM  12093 4C31 POPE  237     109.515  61.190  38.915  1.00  0.00           C
ATOM  12096 5C31 POPE  237     109.765  62.570  38.285  1.00  0.00           C
ATOM  12099 6C31 POPE  237     110.545  62.520  36.975  1.00  0.00           C
ATOM  12103  NH3 POPE  238      99.165 107.350  61.085  1.00  0.00           N
ATOM  12107  C12 POPE  238     100.475 107.760  61.695  1.00  0.00           C
ATOM  12110  C11 POPE  238     101.655 107.730  60.725  1.00  0.00           C
ATOM  12113  P   POPE  238     103.945 109.010  60.605  1.00  0.00           P
ATOM  12114  O13 POPE  238     104.125 110.370  61.145  1.00  0.00           O
ATOM  12115  O14 POPE  238     105.135 108.140  60.585  1.00  0.00           O
ATOM  12116  O11 POPE  238     103.345 109.130  59.145  1.00  0.00           O
ATOM  12117  O12 POPE  238     102.785 108.300  61.395  1.00  0.00           O
ATOM  12118  C1  POPE  238     104.205 109.590  58.115  1.00  0.00           C
ATOM  12121  C2  POPE  238     103.485 109.540  56.755  1.00  0.00           C
ATOM  12123  O21 POPE  238     104.375 110.180  55.825  1.00  0.00           O
ATOM  12124  C21 POPE  238     105.295 109.370  55.315  1.00  0.00           C
ATOM  12125  O22 POPE  238     105.525 108.230  55.685  1.00  0.00           O
ATOM  12126  C22 POPE  238     105.955 110.070  54.145  1.00  0.00           C
ATOM  12129  C3  POPE  238     102.095 110.270  56.785  1.00  0.00           C
ATOM  12132  O31 POPE  238     101.335 110.230  55.555  1.00  0.00           O
ATOM  12133  C31 POPE  238     102.015 110.520  54.455  1.00  0.00           C
ATOM  12134  O32 POPE  238     102.505 109.720  53.695  1.00  0.00           O
ATOM  12135  C32 POPE  238     102.155 112.030  54.325  1.00  0.00           C
ATOM  12138  C23 POPE  238     105.905 109.150  52.925  1.00  0.00           C
ATOM  12141  C24 POPE  238     105.995 109.880  51.585  1.00  0.00           C
ATOM  12144  C25 POPE  238     104.845 110.850  51.305  1.00  0.00           C
ATOM  12147  C26 POPE  238     104.675 111.180  49.805  1.00  0.00           C
ATOM  12150  C27 POPE  238     104.035 110.030  49.015  1.00  0.00           C
ATOM  12153  C28 POPE  238     103.705 110.380  47.545  1.00  0.00           C
ATOM  12156  C29 POPE  238     104.945 110.550  46.715  1.00  0.00           C
ATOM  12158 0C21 POPE  238     105.005 110.550  45.365  1.00  0.00           C
ATOM  12160 1C21 POPE  238     103.835 110.400  44.445  1.00  0.00           C
ATOM  12163 2C21 POPE  238     104.155 110.700  42.965  1.00  0.00           C
ATOM  12166 3C21 POPE  238     104.225 112.200  42.595  1.00  0.00           C
ATOM  12169 4C21 POPE  238     105.525 112.940  42.995  1.00  0.00           C
ATOM  12172 5C21 POPE  238     106.775 112.330  42.345  1.00  0.00           C
ATOM  12175 6C21 POPE  238     107.945 113.320  42.215  1.00  0.00           C
ATOM  12178 7C21 POPE  238     109.145 112.700  41.485  1.00  0.00           C
ATOM  12181 8C21 POPE  238     110.055 113.730  40.805  1.00  0.00           C
ATOM  12185  C33 POPE  238     101.685 112.540  52.955  1.00  0.00           C
ATOM  12188  C34 POPE  238     102.095 113.990  52.775  1.00  0.00           C
ATOM  12191  C35 POPE  238     101.725 114.530  51.395  1.00  0.00           C
ATOM  12194  C36 POPE  238     102.665 115.660  50.955  1.00  0.00           C
ATOM  12197  C37 POPE  238     102.405 116.080  49.505  1.00  0.00           C
ATOM  12200  C38 POPE  238     102.875 117.510  49.215  1.00  0.00           C
ATOM  12203  C39 POPE  238     102.215 118.060  47.945  1.00  0.00           C
ATOM  12206 0C31 POPE  238     102.215 119.590  47.895  1.00  0.00           C
ATOM  12209 1C31 POPE  238     101.245 120.160  46.845  1.00  0.00           C
ATOM  12212 2C31 POPE  238     101.105 121.690  46.915  1.00  0.00           C
ATOM  12215 3C31 POPE  238     102.375 122.450  46.485  1.00  0.00           C
ATOM  12218 4C31 POPE  238     102.675 122.330  44.985  1.00  0.00           C
ATOM  12221 5C31 POPE  238     104.115 121.890  44.705  1.00  0.00           C
ATOM  12224 6C31 POPE  238     104.395 121.670  43.225  1.00  0.00           C
ATOM  12228  NH3 POPE  239       9.525 127.170  54.735  1.00  0.00           N
ATOM  12232  C12 POPE  239      10.835 127.770  54.345  1.00  0.00           C
ATOM  12235  C11 POPE  239      10.705 129.150  53.615  1.00  0.00           C
ATOM  12238  P   POPE  239       8.705 128.950  51.845  1.00  0.00           P
ATOM  12239  O13 POPE  239       8.145 130.170  51.235  1.00  0.00           O
ATOM  12240  O14 POPE  239       7.995 128.310  52.975  1.00  0.00           O
ATOM  12241  O11 POPE  239       8.885 127.830  50.765  1.00  0.00           O
ATOM  12242  O12 POPE  239      10.225 129.100  52.265  1.00  0.00           O
ATOM  12243  C1  POPE  239       9.145 128.130  49.405  1.00  0.00           C
ATOM  12246  C2  POPE  239      10.445 127.460  48.965  1.00  0.00           C
ATOM  12248  O21 POPE  239      10.555 127.510  47.535  1.00  0.00           O
ATOM  12249  C21 POPE  239      11.085 128.620  47.095  1.00  0.00           C
ATOM  12250  O22 POPE  239      11.315 129.630  47.735  1.00  0.00           O
ATOM  12251  C22 POPE  239      11.535 128.380  45.655  1.00  0.00           C
ATOM  12254  C3  POPE  239      10.435 125.980  49.365  1.00  0.00           C
[truncated: 1,734,299 more chars]
