# Supplementary material for: Characterizing Membrane Association and Periplasmic Transfer of Bacterial Lipoproteins through Molecular Dynamics Simulations
Source: Structure. 2020 Apr 7;28(4):475–487.e3. doi: 10.1016/j.str.2020.01.012 (PMC7139219; doi:10.1016/j.str.2020.01.012)
Supplement: Data S1. Final Coordinates from Simulations (Y–Z), Related to Figure 3 [file mmc3.zip › Y-Z/YAJG-3-atomistic.pdb]

TITLE     Protein
REMARK    THIS IS A SIMULATION BOX
CRYST1  129.208  129.208  115.694  90.00  90.00  90.00 P 1           1
MODEL        1
ATOM      1  N   CYSTA   1      54.154  58.059  61.985  1.00  0.00           N
ATOM      3  CA  CYSTA   1      53.484  57.359  63.045  1.00  0.00           C
ATOM      5  C   CYSTA   1      54.274  57.289  64.315  1.00  0.00           C
ATOM      6  O   CYSTA   1      54.244  58.119  65.225  1.00  0.00           O
ATOM      7  CB  CYSTA   1      51.974  57.039  62.965  1.00  0.00           C
ATOM     10  SG  CYSTA   1      51.774  55.939  61.495  1.00  0.00           S
ATOM     11  C1  CYSTA   1      50.314  54.939  61.815  1.00  0.00           C
ATOM     14  CA1 CYSTA   1      53.664  58.969  61.155  1.00  0.00           C
ATOM     15  OA1 CYSTA   1      52.664  59.629  61.415  1.00  0.00           O
ATOM     16  CA2 CYSTA   1      54.354  59.099  59.845  1.00  0.00           C
ATOM     19  C11 CYSTA   1      49.084  55.499  61.105  1.00  0.00           C
ATOM     21  O11 CYSTA   1      49.424  56.009  59.795  1.00  0.00           O
ATOM     22  CX1 CYSTA   1      49.604  55.069  58.895  1.00  0.00           C
ATOM     23  OX1 CYSTA   1      49.634  53.869  59.125  1.00  0.00           O
ATOM     24  CX2 CYSTA   1      49.694  55.679  57.505  1.00  0.00           C
ATOM     27  C12 CYSTA   1      48.444  56.659  61.915  1.00  0.00           C
ATOM     30  O12 CYSTA   1      47.454  57.459  61.235  1.00  0.00           O
ATOM     31  CD1 CYSTA   1      46.784  56.909  60.235  1.00  0.00           C
ATOM     32  OD1 CYSTA   1      46.884  57.219  59.055  1.00  0.00           O
ATOM     33  CD2 CYSTA   1      45.844  55.819  60.755  1.00  0.00           C
ATOM     36  CA3 CYSTA   1      54.214  57.749  59.095  1.00  0.00           C
ATOM     39  CA4 CYSTA   1      54.904  57.759  57.735  1.00  0.00           C
ATOM     42  CA5 CYSTA   1      54.514  56.549  56.875  1.00  0.00           C
ATOM     45  CA6 CYSTA   1      55.214  55.229  57.235  1.00  0.00           C
ATOM     48  CA7 CYSTA   1      56.704  55.219  56.835  1.00  0.00           C
ATOM     51  CA8 CYSTA   1      57.394  53.849  56.975  1.00  0.00           C
ATOM     54  CA9 CYSTA   1      57.244  52.939  55.745  1.00  0.00           C
ATOM     57 0CA1 CYSTA   1      56.004  52.019  55.725  1.00  0.00           C
ATOM     60 1CA1 CYSTA   1      56.114  50.789  56.645  1.00  0.00           C
ATOM     63 2CA1 CYSTA   1      54.924  49.839  56.555  1.00  0.00           C
ATOM     66 3CA1 CYSTA   1      55.064  48.569  57.405  1.00  0.00           C
ATOM     69 4CA1 CYSTA   1      56.074  47.539  56.885  1.00  0.00           C
ATOM     72 5CA1 CYSTA   1      56.214  46.349  57.855  1.00  0.00           C
ATOM     75 6CA1 CYSTA   1      57.144  45.239  57.365  1.00  0.00           C
ATOM     79  CD3 CYSTA   1      45.024  55.169  59.615  1.00  0.00           C
ATOM     82  CD4 CYSTA   1      43.844  56.049  59.195  1.00  0.00           C
ATOM     85  CD5 CYSTA   1      42.944  55.379  58.155  1.00  0.00           C
ATOM     88  CD6 CYSTA   1      43.674  55.149  56.825  1.00  0.00           C
ATOM     91  CD7 CYSTA   1      42.804  54.399  55.815  1.00  0.00           C
ATOM     94  CD8 CYSTA   1      43.604  53.769  54.675  1.00  0.00           C
ATOM     97  CD9 CYSTA   1      42.714  53.019  53.685  1.00  0.00           C
ATOM    100 0CD1 CYSTA   1      42.104  53.929  52.625  1.00  0.00           C
ATOM    103 1CD1 CYSTA   1      41.654  53.149  51.395  1.00  0.00           C
ATOM    106 2CD1 CYSTA   1      41.274  54.069  50.235  1.00  0.00           C
ATOM    109 3CD1 CYSTA   1      41.164  53.299  48.925  1.00  0.00           C
ATOM    112 4CD1 CYSTA   1      41.074  54.189  47.685  1.00  0.00           C
ATOM    115 5CD1 CYSTA   1      41.174  53.349  46.415  1.00  0.00           C
ATOM    118 6CD1 CYSTA   1      41.294  54.179  45.135  1.00  0.00           C
ATOM    122  CX3 CYSTA   1      48.924  54.799  56.505  1.00  0.00           C
ATOM    125  CX4 CYSTA   1      48.434  55.589  55.285  1.00  0.00           C
ATOM    128  CX5 CYSTA   1      47.664  54.709  54.305  1.00  0.00           C
ATOM    131  CX6 CYSTA   1      47.044  55.509  53.155  1.00  0.00           C
ATOM    134  CX7 CYSTA   1      46.474  54.609  52.045  1.00  0.00           C
ATOM    137  CX8 CYSTA   1      45.704  55.359  50.945  1.00  0.00           C
ATOM    140  CX9 CYSTA   1      46.504  56.469  50.285  1.00  0.00           C
ATOM    142 0CX1 CYSTA   1      46.994  56.509  49.035  1.00  0.00           C
ATOM    144 1CX1 CYSTA   1      46.954  55.429  47.985  1.00  0.00           C
ATOM    147 2CX1 CYSTA   1      48.394  55.109  47.555  1.00  0.00           C
ATOM    150 3CX1 CYSTA   1      48.504  53.889  46.625  1.00  0.00           C
ATOM    153 4CX1 CYSTA   1      49.954  53.509  46.315  1.00  0.00           C
ATOM    156 5CX1 CYSTA   1      50.124  52.089  45.755  1.00  0.00           C
ATOM    159 6CX1 CYSTA   1      49.634  51.929  44.315  1.00  0.00           C
ATOM    162 7CX1 CYSTA   1      49.814  50.489  43.805  1.00  0.00           C
ATOM    165 8CX1 CYSTA   1      49.414  50.289  42.345  1.00  0.00           C
ATOM    169  N   ALA A   2      55.104  56.239  64.235  1.00  0.00           N
ATOM    171  CA  ALA A   2      56.424  55.979  64.665  1.00  0.00           C
ATOM    173  CB  ALA A   2      57.444  56.859  63.925  1.00  0.00           C
ATOM    177  C   ALA A   2      56.624  55.689  66.135  1.00  0.00           C
ATOM    178  O   ALA A   2      55.894  56.109  67.025  1.00  0.00           O
ATOM    179  N   LYS A   3      57.684  54.929  66.485  1.00  0.00           N
ATOM    181  CA  LYS A   3      58.284  53.889  65.675  1.00  0.00           C
ATOM    183  CB  LYS A   3      59.624  54.219  64.945  1.00  0.00           C
ATOM    186  CG  LYS A   3      61.024  53.679  65.305  1.00  0.00           C
ATOM    189  CD  LYS A   3      61.944  54.059  64.095  1.00  0.00           C
ATOM    192  CE  LYS A   3      63.474  53.909  64.155  1.00  0.00           C
ATOM    195  NZ  LYS A   3      64.044  54.379  62.865  1.00  0.00           N
ATOM    199  C   LYS A   3      58.364  52.769  66.655  1.00  0.00           C
ATOM    200  O   LYS A   3      58.694  53.069  67.805  1.00  0.00           O
ATOM    201  N   PRO A   4      58.004  51.529  66.315  1.00  0.00           N
ATOM    202  CD  PRO A   4      57.374  51.129  65.055  1.00  0.00           C
ATOM    205  CA  PRO A   4      57.734  50.519  67.325  1.00  0.00           C
ATOM    207  CB  PRO A   4      56.694  49.589  66.665  1.00  0.00           C
ATOM    210  CG  PRO A   4      56.114  50.419  65.515  1.00  0.00           C
ATOM    213  C   PRO A   4      58.994  49.789  67.665  1.00  0.00           C
ATOM    214  O   PRO A   4      59.374  48.809  67.025  1.00  0.00           O
ATOM    215  N   PRO A   5      59.634  50.219  68.725  1.00  0.00           N
ATOM    216  CD  PRO A   5      60.774  51.109  68.405  1.00  0.00           C
ATOM    219  CA  PRO A   5      60.124  49.139  69.555  1.00  0.00           C
ATOM    221  CB  PRO A   5      61.574  49.519  69.885  1.00  0.00           C
ATOM    224  CG  PRO A   5      62.014  50.279  68.645  1.00  0.00           C
ATOM    227  C   PRO A   5      59.264  48.909  70.765  1.00  0.00           C
ATOM    228  O   PRO A   5      58.774  47.779  70.845  1.00  0.00           O
ATOM    229  N   THR A   6      59.034  49.859  71.685  1.00  0.00           N
ATOM    231  CA  THR A   6      58.424  49.489  72.965  1.00  0.00           C
ATOM    233  CB  THR A   6      59.464  48.989  73.965  1.00  0.00           C
ATOM    235  OG1 THR A   6      59.954  47.719  73.565  1.00  0.00           O
ATOM    237  CG2 THR A   6      58.954  48.799  75.405  1.00  0.00           C
ATOM    241  C   THR A   6      57.674  50.669  73.555  1.00  0.00           C
ATOM    242  O   THR A   6      58.114  51.809  73.385  1.00  0.00           O
ATOM    243  N   THR A   7      56.514  50.419  74.235  1.00  0.00           N
ATOM    245  CA  THR A   7      55.754  51.349  75.075  1.00  0.00           C
ATOM    247  CB  THR A   7      54.774  50.739  76.085  1.00  0.00           C
ATOM    249  OG1 THR A   7      53.784  49.969  75.415  1.00  0.00           O
ATOM    251  CG2 THR A   7      53.984  51.809  76.865  1.00  0.00           C
ATOM    255  C   THR A   7      56.644  52.269  75.855  1.00  0.00           C
ATOM    256  O   THR A   7      57.694  51.879  76.335  1.00  0.00           O
ATOM    257  N   ILE A   8      56.304  53.549  75.975  1.00  0.00           N
ATOM    259  CA  ILE A   8      57.254  54.489  76.475  1.00  0.00           C
ATOM    261  CB  ILE A   8      57.364  55.659  75.515  1.00  0.00           C
ATOM    263  CG2 ILE A   8      57.824  55.039  74.175  1.00  0.00           C
ATOM    267  CG1 ILE A   8      56.044  56.469  75.405  1.00  0.00           C
ATOM    270  CD  ILE A   8      56.184  57.939  75.805  1.00  0.00           C
ATOM    274  C   ILE A   8      56.924  54.859  77.905  1.00  0.00           C
ATOM    275  O   ILE A   8      56.884  56.029  78.255  1.00  0.00           O
ATOM    276  N   GLU A   9      56.834  53.879  78.835  1.00  0.00           N
ATOM    278  CA  GLU A   9      57.064  54.139  80.255  1.00  0.00           C
ATOM    280  CB  GLU A   9      56.314  53.109  81.165  1.00  0.00           C
ATOM    283  CG  GLU A   9      57.084  51.949  81.855  1.00  0.00           C
ATOM    286  CD  GLU A   9      57.834  52.279  83.145  1.00  0.00           C
ATOM    287  OE1 GLU A   9      57.204  52.829  84.085  1.00  0.00           O
ATOM    288  OE2 GLU A   9      59.034  51.919  83.245  1.00  0.00           O
ATOM    289  C   GLU A   9      58.584  54.199  80.365  1.00  0.00           C
ATOM    290  O   GLU A   9      59.314  53.259  80.675  1.00  0.00           O
ATOM    291  N   VAL A  10      59.164  55.289  79.835  1.00  0.00           N
ATOM    293  CA  VAL A  10      60.414  55.059  79.135  1.00  0.00           C
ATOM    295  CB  VAL A  10      60.444  55.769  77.795  1.00  0.00           C
ATOM    297  CG1 VAL A  10      60.704  57.269  77.945  1.00  0.00           C
ATOM    301  CG2 VAL A  10      61.394  55.029  76.825  1.00  0.00           C
ATOM    305  C   VAL A  10      61.574  55.319  80.075  1.00  0.00           C
ATOM    306  O   VAL A  10      61.594  56.299  80.825  1.00  0.00           O
ATOM    307  N   SER A  11      62.534  54.379  80.075  1.00  0.00           N
ATOM    309  CA  SER A  11      63.694  54.459  80.945  1.00  0.00           C
ATOM    311  CB  SER A  11      63.724  53.309  81.975  1.00  0.00           C
ATOM    314  OG  SER A  11      64.814  53.459  82.905  1.00  0.00           O
ATOM    316  C   SER A  11      64.954  54.379  80.095  1.00  0.00           C
ATOM    317  O   SER A  11      65.384  53.289  79.705  1.00  0.00           O
ATOM    318  N   PRO A  12      65.604  55.509  79.845  1.00  0.00           N
ATOM    319  CD  PRO A  12      65.004  56.839  79.945  1.00  0.00           C
ATOM    322  CA  PRO A  12      66.984  55.589  79.395  1.00  0.00           C
ATOM    324  CB  PRO A  12      67.304  57.089  79.405  1.00  0.00           C
ATOM    327  CG  PRO A  12      65.954  57.739  79.175  1.00  0.00           C
ATOM    330  C   PRO A  12      67.954  54.799  80.245  1.00  0.00           C
ATOM    331  O   PRO A  12      67.724  54.619  81.445  1.00  0.00           O
ATOM    332  N   THR A  13      69.064  54.329  79.685  1.00  0.00           N
ATOM    334  CA  THR A  13      70.134  53.789  80.495  1.00  0.00           C
ATOM    336  CB  THR A  13      70.474  52.329  80.255  1.00  0.00           C
ATOM    338  OG1 THR A  13      69.384  51.529  80.695  1.00  0.00           O
ATOM    340  CG2 THR A  13      71.704  51.889  81.065  1.00  0.00           C
ATOM    344  C   THR A  13      71.324  54.639  80.235  1.00  0.00           C
ATOM    345  O   THR A  13      71.744  54.849  79.105  1.00  0.00           O
ATOM    346  N   ILE A  14      71.884  55.189  81.315  1.00  0.00           N
ATOM    348  CA  ILE A  14      72.914  56.179  81.175  1.00  0.00           C
ATOM    350  CB  ILE A  14      72.494  57.529  81.705  1.00  0.00           C
ATOM    352  CG2 ILE A  14      73.624  58.509  81.335  1.00  0.00           C
ATOM    356  CG1 ILE A  14      71.124  57.989  81.145  1.00  0.00           C
ATOM    359  CD  ILE A  14      71.154  58.309  79.655  1.00  0.00           C
ATOM    363  C   ILE A  14      74.114  55.689  81.925  1.00  0.00           C
ATOM    364  O   ILE A  14      74.094  55.539  83.135  1.00  0.00           O
ATOM    365  N   THR A  15      75.204  55.429  81.205  1.00  0.00           N
ATOM    367  CA  THR A  15      76.504  55.219  81.785  1.00  0.00           C
ATOM    369  CB  THR A  15      77.144  53.879  81.405  1.00  0.00           C
ATOM    371  OG1 THR A  15      76.344  52.769  81.805  1.00  0.00           O
ATOM    373  CG2 THR A  15      78.474  53.749  82.155  1.00  0.00           C
ATOM    377  C   THR A  15      77.374  56.319  81.255  1.00  0.00           C
ATOM    378  O   THR A  15      77.574  56.429  80.045  1.00  0.00           O
ATOM    379  N   LEU A  16      77.944  57.179  82.145  1.00  0.00           N
ATOM    381  CA  LEU A  16      78.994  58.069  81.685  1.00  0.00           C
ATOM    383  CB  LEU A  16      79.194  59.339  82.545  1.00  0.00           C
ATOM    386  CG  LEU A  16      80.154  60.379  81.915  1.00  0.00           C
ATOM    388  CD1 LEU A  16      79.754  60.789  80.495  1.00  0.00           C
ATOM    392  CD2 LEU A  16      80.224  61.669  82.735  1.00  0.00           C
ATOM    396  C   LEU A  16      80.324  57.339  81.725  1.00  0.00           C
ATOM    397  O   LEU A  16      80.654  56.759  82.755  1.00  0.00           O
ATOM    398  N   PRO A  17      81.144  57.389  80.685  1.00  0.00           N
ATOM    399  CD  PRO A  17      80.604  57.289  79.335  1.00  0.00           C
ATOM    402  CA  PRO A  17      82.464  56.779  80.735  1.00  0.00           C
ATOM    404  CB  PRO A  17      82.974  56.929  79.265  1.00  0.00           C
ATOM    407  CG  PRO A  17      81.794  57.439  78.415  1.00  0.00           C
ATOM    410  C   PRO A  17      83.534  57.409  81.625  1.00  0.00           C
ATOM    411  O   PRO A  17      84.684  57.169  81.295  1.00  0.00           O
ATOM    412  N   GLN A  18      83.234  58.129  82.735  1.00  0.00           N
ATOM    414  CA  GLN A  18      84.274  58.719  83.575  1.00  0.00           C
ATOM    416  CB  GLN A  18      84.964  57.609  84.445  1.00  0.00           C
ATOM    419  CG  GLN A  18      86.304  57.919  85.165  1.00  0.00           C
ATOM    422  CD  GLN A  18      86.914  56.649  85.785  1.00  0.00           C
ATOM    423  OE1 GLN A  18      86.844  55.519  85.275  1.00  0.00           O
ATOM    424  NE2 GLN A  18      87.614  56.819  86.925  1.00  0.00           N
ATOM    427  C   GLN A  18      85.194  59.689  82.795  1.00  0.00           C
ATOM    428  O   GLN A  18      86.354  59.419  82.495  1.00  0.00           O
ATOM    429  N   GLN A  19      84.654  60.849  82.385  1.00  0.00           N
ATOM    431  CA  GLN A  19      85.084  61.549  81.165  1.00  0.00           C
ATOM    433  CB  GLN A  19      84.214  62.829  80.965  1.00  0.00           C
ATOM    436  CG  GLN A  19      84.494  63.709  79.705  1.00  0.00           C
ATOM    439  CD  GLN A  19      84.114  63.069  78.355  1.00  0.00           C
ATOM    440  OE1 GLN A  19      83.784  61.889  78.215  1.00  0.00           O
ATOM    441  NE2 GLN A  19      84.144  63.919  77.305  1.00  0.00           N
ATOM    444  C   GLN A  19      86.534  61.929  81.105  1.00  0.00           C
ATOM    445  O   GLN A  19      87.204  61.719  80.095  1.00  0.00           O
ATOM    446  N   ASP A  20      87.054  62.459  82.215  1.00  0.00           N
ATOM    448  CA  ASP A  20      88.294  63.149  82.255  1.00  0.00           C
ATOM    450  CB  ASP A  20      87.964  64.669  82.385  1.00  0.00           C
ATOM    453  CG  ASP A  20      88.004  65.459  81.085  1.00  0.00           C
ATOM    454  OD1 ASP A  20      88.554  64.909  80.105  1.00  0.00           O
ATOM    455  OD2 ASP A  20      87.594  66.639  81.085  1.00  0.00           O
ATOM    456  C   ASP A  20      89.134  62.589  83.425  1.00  0.00           C
ATOM    457  O   ASP A  20      88.804  62.789  84.595  1.00  0.00           O
ATOM    458  N   PRO A  21      90.274  61.949  83.135  1.00  0.00           N
ATOM    459  CD  PRO A  21      90.424  61.109  81.945  1.00  0.00           C
ATOM    462  CA  PRO A  21      91.384  61.749  84.095  1.00  0.00           C
ATOM    464  CB  PRO A  21      92.394  60.889  83.295  1.00  0.00           C
ATOM    467  CG  PRO A  21      91.534  60.129  82.285  1.00  0.00           C
ATOM    470  C   PRO A  21      91.974  63.099  84.475  1.00  0.00           C
ATOM    471  O   PRO A  21      92.654  63.279  85.475  1.00  0.00           O
ATOM    472  N   SER A  22      91.654  64.079  83.615  1.00  0.00           N
ATOM    474  CA  SER A  22      91.944  65.479  83.755  1.00  0.00           C
ATOM    476  CB  SER A  22      91.704  66.169  82.365  1.00  0.00           C
ATOM    479  OG  SER A  22      92.394  67.409  82.205  1.00  0.00           O
ATOM    481  C   SER A  22      91.084  66.099  84.865  1.00  0.00           C
ATOM    482  O   SER A  22      91.474  67.109  85.445  1.00  0.00           O
ATOM    483  N   LEU A  23      89.914  65.509  85.245  1.00  0.00           N
ATOM    485  CA  LEU A  23      89.114  66.009  86.355  1.00  0.00           C
ATOM    487  CB  LEU A  23      87.714  65.349  86.595  1.00  0.00           C
ATOM    490  CG  LEU A  23      86.704  65.559  85.455  1.00  0.00           C
ATOM    492  CD1 LEU A  23      85.284  65.049  85.745  1.00  0.00           C
ATOM    496  CD2 LEU A  23      86.614  67.009  84.985  1.00  0.00           C
ATOM    500  C   LEU A  23      89.844  65.919  87.665  1.00  0.00           C
ATOM    501  O   LEU A  23      90.394  64.879  88.025  1.00  0.00           O
ATOM    502  N   MET A  24      89.844  67.019  88.415  1.00  0.00           N
ATOM    504  CA  MET A  24      90.504  67.029  89.695  1.00  0.00           C
ATOM    506  CB  MET A  24      90.614  68.479  90.235  1.00  0.00           C
ATOM    509  CG  MET A  24      91.394  68.609  91.565  1.00  0.00           C
ATOM    512  SD  MET A  24      91.824  70.309  92.075  1.00  0.00           S
ATOM    513  CE  MET A  24      90.124  70.829  92.425  1.00  0.00           C
ATOM    517  C   MET A  24      89.914  66.039  90.715  1.00  0.00           C
ATOM    518  O   MET A  24      88.704  65.899  90.915  1.00  0.00           O
ATOM    519  N   GLY A  25      90.804  65.279  91.395  1.00  0.00           N
ATOM    521  CA  GLY A  25      90.424  64.539  92.595  1.00  0.00           C
ATOM    524  C   GLY A  25      90.374  65.479  93.765  1.00  0.00           C
ATOM    525  O   GLY A  25      91.294  66.269  93.955  1.00  0.00           O
ATOM    526  N   VAL A  26      89.304  65.439  94.575  1.00  0.00           N
ATOM    528  CA  VAL A  26      89.114  66.379  95.665  1.00  0.00           C
ATOM    530  CB  VAL A  26      88.074  67.449  95.375  1.00  0.00           C
ATOM    532  CG1 VAL A  26      88.644  68.279  94.235  1.00  0.00           C
ATOM    536  CG2 VAL A  26      86.704  66.839  95.005  1.00  0.00           C
ATOM    540  C   VAL A  26      88.704  65.689  96.925  1.00  0.00           C
ATOM    541  O   VAL A  26      88.204  64.579  96.915  1.00  0.00           O
ATOM    542  N   THR A  27      88.994  66.319  98.085  1.00  0.00           N
ATOM    544  CA  THR A  27      88.824  65.659  99.365  1.00  0.00           C
ATOM    546  CB  THR A  27      89.854  66.109 100.385  1.00  0.00           C
ATOM    548  OG1 THR A  27      89.984  67.529 100.465  1.00  0.00           O
ATOM    550  CG2 THR A  27      91.214  65.569  99.905  1.00  0.00           C
ATOM    554  C   THR A  27      87.444  65.879  99.915  1.00  0.00           C
ATOM    555  O   THR A  27      86.884  65.019 100.585  1.00  0.00           O
ATOM    556  N   VAL A  28      86.834  67.039  99.595  1.00  0.00           N
ATOM    558  CA  VAL A  28      85.524  67.379 100.095  1.00  0.00           C
ATOM    560  CB  VAL A  28      85.214  68.869  99.935  1.00  0.00           C
ATOM    562  CG1 VAL A  28      84.724  69.209  98.525  1.00  0.00           C
ATOM    566  CG2 VAL A  28      84.174  69.349 100.975  1.00  0.00           C
ATOM    570  C   VAL A  28      84.444  66.489  99.505  1.00  0.00           C
ATOM    571  O   VAL A  28      84.494  66.069  98.345  1.00  0.00           O
ATOM    572  N   SER A  29      83.444  66.149 100.325  1.00  0.00           N
ATOM    574  CA  SER A  29      82.324  65.339  99.925  1.00  0.00           C
ATOM    576  CB  SER A  29      81.704  64.729 101.175  1.00  0.00           C
ATOM    579  OG  SER A  29      82.684  64.029 101.935  1.00  0.00           O
ATOM    581  C   SER A  29      81.224  66.129  99.275  1.00  0.00           C
ATOM    582  O   SER A  29      80.764  67.129  99.815  1.00  0.00           O
ATOM    583  N   ILE A  30      80.734  65.689  98.105  1.00  0.00           N
ATOM    585  CA  ILE A  30      79.664  66.369  97.385  1.00  0.00           C
ATOM    587  CB  ILE A  30      79.914  66.409  95.865  1.00  0.00           C
ATOM    589  CG2 ILE A  30      78.744  67.079  95.095  1.00  0.00           C
ATOM    593  CG1 ILE A  30      81.244  67.139  95.575  1.00  0.00           C
ATOM    596  CD  ILE A  30      81.734  66.989  94.135  1.00  0.00           C
ATOM    600  C   ILE A  30      78.324  65.759  97.755  1.00  0.00           C
ATOM    601  O   ILE A  30      78.214  64.579  98.065  1.00  0.00           O
ATOM    602  N   ASN A  31      77.254  66.559  97.765  1.00  0.00           N
ATOM    604  CA  ASN A  31      75.904  66.149  98.025  1.00  0.00           C
ATOM    606  CB  ASN A  31      75.404  66.879  99.295  1.00  0.00           C
ATOM    609  CG  ASN A  31      73.924  66.699  99.635  1.00  0.00           C
ATOM    610  OD1 ASN A  31      73.144  66.029  98.975  1.00  0.00           O
ATOM    611  ND2 ASN A  31      73.474  67.409 100.695  1.00  0.00           N
ATOM    614  C   ASN A  31      75.094  66.459  96.785  1.00  0.00           C
ATOM    615  O   ASN A  31      75.144  67.569  96.255  1.00  0.00           O
ATOM    616  N   GLY A  32      74.304  65.469  96.315  1.00  0.00           N
ATOM    618  CA  GLY A  32      73.284  65.719  95.315  1.00  0.00           C
ATOM    621  C   GLY A  32      71.974  66.029  95.965  1.00  0.00           C
ATOM    622  O   GLY A  32      71.374  65.209  96.655  1.00  0.00           O
ATOM    623  N   ALA A  33      71.454  67.259  95.765  1.00  0.00           N
ATOM    625  CA  ALA A  33      70.094  67.569  96.165  1.00  0.00           C
ATOM    627  CB  ALA A  33      69.924  69.089  96.365  1.00  0.00           C
ATOM    631  C   ALA A  33      69.114  67.109  95.105  1.00  0.00           C
ATOM    632  O   ALA A  33      69.424  67.119  93.915  1.00  0.00           O
ATOM    633  N   ASP A  34      67.864  66.779  95.505  1.00  0.00           N
ATOM    635  CA  ASP A  34      66.744  66.639  94.595  1.00  0.00           C
ATOM    637  CB  ASP A  34      65.444  66.169  95.315  1.00  0.00           C
ATOM    640  CG  ASP A  34      64.294  65.859  94.365  1.00  0.00           C
ATOM    641  OD1 ASP A  34      64.504  65.719  93.145  1.00  0.00           O
ATOM    642  OD2 ASP A  34      63.134  65.779  94.875  1.00  0.00           O
ATOM    643  C   ASP A  34      66.524  67.949  93.845  1.00  0.00           C
ATOM    644  O   ASP A  34      66.514  69.049  94.415  1.00  0.00           O
ATOM    645  N   GLN A  35      66.364  67.829  92.525  1.00  0.00           N
ATOM    647  CA  GLN A  35      66.194  68.879  91.575  1.00  0.00           C
ATOM    649  CB  GLN A  35      66.684  68.429  90.175  1.00  0.00           C
ATOM    652  CG  GLN A  35      68.094  67.779  90.215  1.00  0.00           C
ATOM    655  CD  GLN A  35      68.104  66.329  90.675  1.00  0.00           C
ATOM    656  OE1 GLN A  35      67.074  65.659  90.635  1.00  0.00           O
ATOM    657  NE2 GLN A  35      69.274  65.839  91.145  1.00  0.00           N
ATOM    660  C   GLN A  35      64.724  69.279  91.575  1.00  0.00           C
ATOM    661  O   GLN A  35      63.894  68.699  92.275  1.00  0.00           O
ATOM    662  N   ARG A  36      64.364  70.329  90.845  1.00  0.00           N
ATOM    664  CA  ARG A  36      63.014  70.889  90.905  1.00  0.00           C
ATOM    666  CB  ARG A  36      63.004  72.199  91.755  1.00  0.00           C
ATOM    669  CG  ARG A  36      63.464  72.019  93.225  1.00  0.00           C
ATOM    672  CD  ARG A  36      63.354  73.299  94.075  1.00  0.00           C
ATOM    675  NE  ARG A  36      63.934  73.049  95.435  1.00  0.00           N
ATOM    677  CZ  ARG A  36      65.214  73.239  95.755  1.00  0.00           C
ATOM    678  NH1 ARG A  36      66.134  73.609  94.895  1.00  0.00           N
ATOM    681  NH2 ARG A  36      65.564  73.099  97.025  1.00  0.00           N
ATOM    684  C   ARG A  36      62.464  71.119  89.485  1.00  0.00           C
ATOM    685  O   ARG A  36      63.244  71.549  88.635  1.00  0.00           O
ATOM    686  N   THR A  37      61.174  70.759  89.205  1.00  0.00           N
ATOM    688  CA  THR A  37      60.444  70.579  87.905  1.00  0.00           C
ATOM    690  CB  THR A  37      61.264  70.469  86.585  1.00  0.00           C
ATOM    692  OG1 THR A  37      60.514  70.779  85.415  1.00  0.00           O
ATOM    694  CG2 THR A  37      61.874  69.079  86.345  1.00  0.00           C
ATOM    698  C   THR A  37      59.424  69.419  88.015  1.00  0.00           C
ATOM    699  O   THR A  37      59.204  68.919  89.115  1.00  0.00           O
ATOM    700  N   ASP A  38      58.774  69.009  86.885  1.00  0.00           N
ATOM    702  CA  ASP A  38      57.664  68.059  86.725  1.00  0.00           C
ATOM    704  CB  ASP A  38      56.494  68.729  85.935  1.00  0.00           C
ATOM    707  CG  ASP A  38      55.584  69.609  86.775  1.00  0.00           C
ATOM    708  OD1 ASP A  38      55.114  69.219  87.865  1.00  0.00           O
ATOM    709  OD2 ASP A  38      55.174  70.639  86.185  1.00  0.00           O
ATOM    710  C   ASP A  38      58.004  66.799  85.895  1.00  0.00           C
ATOM    711  O   ASP A  38      58.964  66.769  85.145  1.00  0.00           O
ATOM    712  N   GLN A  39      57.144  65.749  86.005  1.00  0.00           N
ATOM    714  CA  GLN A  39      57.384  64.379  85.565  1.00  0.00           C
ATOM    716  CB  GLN A  39      56.494  63.499  86.485  1.00  0.00           C
ATOM    719  CG  GLN A  39      56.514  61.979  86.185  1.00  0.00           C
ATOM    722  CD  GLN A  39      55.604  61.189  87.115  1.00  0.00           C
ATOM    723  OE1 GLN A  39      56.044  60.289  87.825  1.00  0.00           O
ATOM    724  NE2 GLN A  39      54.294  61.509  87.055  1.00  0.00           N
ATOM    727  C   GLN A  39      57.054  63.919  84.145  1.00  0.00           C
ATOM    728  O   GLN A  39      57.664  62.979  83.625  1.00  0.00           O
ATOM    729  N   ALA A  40      56.024  64.469  83.485  1.00  0.00           N
ATOM    731  CA  ALA A  40      55.674  64.009  82.145  1.00  0.00           C
ATOM    733  CB  ALA A  40      54.254  64.449  81.735  1.00  0.00           C
ATOM    737  C   ALA A  40      56.674  64.429  81.085  1.00  0.00           C
ATOM    738  O   ALA A  40      57.234  65.529  81.145  1.00  0.00           O
ATOM    739  N   LEU A  41      56.904  63.599  80.045  1.00  0.00           N
ATOM    741  CA  LEU A  41      57.674  64.059  78.905  1.00  0.00           C
ATOM    743  CB  LEU A  41      57.944  62.969  77.855  1.00  0.00           C
ATOM    746  CG  LEU A  41      58.594  61.679  78.365  1.00  0.00           C
ATOM    748  CD1 LEU A  41      58.794  60.689  77.215  1.00  0.00           C
ATOM    752  CD2 LEU A  41      59.954  61.929  79.005  1.00  0.00           C
ATOM    756  C   LEU A  41      56.934  65.159  78.185  1.00  0.00           C
ATOM    757  O   LEU A  41      55.724  65.079  78.005  1.00  0.00           O
ATOM    758  N   ALA A  42      57.654  66.189  77.735  1.00  0.00           N
ATOM    760  CA  ALA A  42      57.034  67.309  77.095  1.00  0.00           C
ATOM    762  CB  ALA A  42      57.364  68.559  77.915  1.00  0.00           C
ATOM    766  C   ALA A  42      57.504  67.399  75.655  1.00  0.00           C
ATOM    767  O   ALA A  42      58.644  67.129  75.305  1.00  0.00           O
ATOM    768  N   LYS A  43      56.604  67.739  74.725  1.00  0.00           N
ATOM    770  CA  LYS A  43      56.944  67.939  73.335  1.00  0.00           C
ATOM    772  CB  LYS A  43      56.484  66.729  72.495  1.00  0.00           C
ATOM    775  CG  LYS A  43      56.434  66.859  70.965  1.00  0.00           C
ATOM    778  CD  LYS A  43      55.484  65.799  70.395  1.00  0.00           C
ATOM    781  CE  LYS A  43      55.994  64.359  70.435  1.00  0.00           C
ATOM    784  NZ  LYS A  43      56.524  63.949  69.115  1.00  0.00           N
ATOM    788  C   LYS A  43      56.384  69.249  72.845  1.00  0.00           C
ATOM    789  O   LYS A  43      55.274  69.639  73.165  1.00  0.00           O
ATOM    790  N   VAL A  44      57.174  69.979  72.055  1.00  0.00           N
ATOM    792  CA  VAL A  44      56.804  71.269  71.495  1.00  0.00           C
ATOM    794  CB  VAL A  44      57.914  72.299  71.725  1.00  0.00           C
ATOM    796  CG1 VAL A  44      57.624  73.659  71.065  1.00  0.00           C
ATOM    800  CG2 VAL A  44      58.094  72.479  73.255  1.00  0.00           C
ATOM    804  C   VAL A  44      56.474  71.049  70.025  1.00  0.00           C
ATOM    805  O   VAL A  44      57.294  71.309  69.155  1.00  0.00           O
ATOM    806  N   THR A  45      55.274  70.489  69.705  1.00  0.00           N
ATOM    808  CA  THR A  45      54.874  70.169  68.315  1.00  0.00           C
ATOM    810  CB  THR A  45      53.494  69.529  68.145  1.00  0.00           C
ATOM    812  OG1 THR A  45      52.484  70.219  68.875  1.00  0.00           O
ATOM    814  CG2 THR A  45      53.544  68.119  68.715  1.00  0.00           C
ATOM    818  C   THR A  45      54.904  71.359  67.385  1.00  0.00           C
ATOM    819  O   THR A  45      55.294  71.269  66.225  1.00  0.00           O
ATOM    820  N   ARG A  46      54.474  72.519  67.915  1.00  0.00           N
ATOM    822  CA  ARG A  46      54.504  73.819  67.305  1.00  0.00           C
ATOM    824  CB  ARG A  46      53.094  74.339  66.915  1.00  0.00           C
ATOM    827  CG  ARG A  46      52.114  74.399  68.095  1.00  0.00           C
ATOM    830  CD  ARG A  46      50.634  74.469  67.695  1.00  0.00           C
ATOM    833  NE  ARG A  46      50.324  75.849  67.215  1.00  0.00           N
ATOM    835  CZ  ARG A  46      49.084  76.249  66.965  1.00  0.00           C
ATOM    836  NH1 ARG A  46      48.034  75.479  67.145  1.00  0.00           N
ATOM    839  NH2 ARG A  46      48.844  77.449  66.495  1.00  0.00           N
ATOM    842  C   ARG A  46      55.054  74.749  68.365  1.00  0.00           C
ATOM    843  O   ARG A  46      54.974  74.449  69.555  1.00  0.00           O
ATOM    844  N   ASP A  47      55.574  75.909  67.935  1.00  0.00           N
ATOM    846  CA  ASP A  47      56.394  76.839  68.685  1.00  0.00           C
ATOM    848  CB  ASP A  47      56.804  78.029  67.765  1.00  0.00           C
ATOM    851  CG  ASP A  47      55.644  78.849  67.215  1.00  0.00           C
ATOM    852  OD1 ASP A  47      54.564  78.269  66.945  1.00  0.00           O
ATOM    853  OD2 ASP A  47      55.844  80.069  66.955  1.00  0.00           O
ATOM    854  C   ASP A  47      55.714  77.339  69.945  1.00  0.00           C
ATOM    855  O   ASP A  47      56.334  77.549  70.985  1.00  0.00           O
ATOM    856  N   ASN A  48      54.404  77.569  69.835  1.00  0.00           N
ATOM    858  CA  ASN A  48      53.594  78.209  70.835  1.00  0.00           C
ATOM    860  CB  ASN A  48      52.544  79.059  70.055  1.00  0.00           C
ATOM    863  CG  ASN A  48      51.634  79.829  71.005  1.00  0.00           C
ATOM    864  OD1 ASN A  48      52.074  80.439  71.975  1.00  0.00           O
ATOM    865  ND2 ASN A  48      50.314  79.729  70.755  1.00  0.00           N
ATOM    868  C   ASN A  48      52.944  77.199  71.795  1.00  0.00           C
ATOM    869  O   ASN A  48      52.284  77.589  72.755  1.00  0.00           O
ATOM    870  N   GLN A  49      53.144  75.879  71.625  1.00  0.00           N
ATOM    872  CA  GLN A  49      52.484  74.899  72.465  1.00  0.00           C
ATOM    874  CB  GLN A  49      51.304  74.179  71.785  1.00  0.00           C
ATOM    877  CG  GLN A  49      49.964  74.939  71.785  1.00  0.00           C
ATOM    880  CD  GLN A  49      48.894  74.179  71.005  1.00  0.00           C
ATOM    881  OE1 GLN A  49      48.064  74.779  70.325  1.00  0.00           O
ATOM    882  NE2 GLN A  49      48.874  72.819  71.075  1.00  0.00           N
ATOM    885  C   GLN A  49      53.414  73.859  73.065  1.00  0.00           C
ATOM    886  O   GLN A  49      54.534  73.619  72.645  1.00  0.00           O
ATOM    887  N   ILE A  50      52.894  73.209  74.125  1.00  0.00           N
ATOM    889  CA  ILE A  50      53.544  72.109  74.775  1.00  0.00           C
ATOM    891  CB  ILE A  50      54.084  72.479  76.155  1.00  0.00           C
ATOM    893  CG2 ILE A  50      54.774  71.239  76.755  1.00  0.00           C
ATOM    897  CG1 ILE A  50      55.084  73.669  76.105  1.00  0.00           C
ATOM    900  CD  ILE A  50      55.264  74.399  77.445  1.00  0.00           C
ATOM    904  C   ILE A  50      52.494  71.009  74.815  1.00  0.00           C
ATOM    905  O   ILE A  50      51.334  71.229  75.155  1.00  0.00           O
ATOM    906  N   VAL A  51      52.884  69.789  74.445  1.00  0.00           N
ATOM    908  CA  VAL A  51      52.064  68.589  74.565  1.00  0.00           C
ATOM    910  CB  VAL A  51      51.604  68.019  73.245  1.00  0.00           C
ATOM    912  CG1 VAL A  51      50.754  69.079  72.525  1.00  0.00           C
ATOM    916  CG2 VAL A  51      52.774  67.569  72.355  1.00  0.00           C
ATOM    920  C   VAL A  51      52.894  67.579  75.305  1.00  0.00           C
ATOM    921  O   VAL A  51      54.044  67.839  75.635  1.00  0.00           O
ATOM    922  N   THR A  52      52.324  66.409  75.635  1.00  0.00           N
ATOM    924  CA  THR A  52      53.004  65.459  76.515  1.00  0.00           C
ATOM    926  CB  THR A  52      52.524  65.439  77.965  1.00  0.00           C
ATOM    928  OG1 THR A  52      51.124  65.209  78.055  1.00  0.00           O
ATOM    930  CG2 THR A  52      52.834  66.799  78.605  1.00  0.00           C
ATOM    934  C   THR A  52      53.034  64.039  76.005  1.00  0.00           C
ATOM    935  O   THR A  52      52.244  63.619  75.155  1.00  0.00           O
ATOM    936  N   LEU A  53      54.044  63.289  76.505  1.00  0.00           N
ATOM    938  CA  LEU A  53      54.204  61.869  76.365  1.00  0.00           C
ATOM    940  CB  LEU A  53      55.414  61.459  75.465  1.00  0.00           C
ATOM    943  CG  LEU A  53      55.734  62.199  74.135  1.00  0.00           C
ATOM    945  CD1 LEU A  53      54.854  61.729  72.975  1.00  0.00           C
ATOM    949  CD2 LEU A  53      55.874  63.729  74.175  1.00  0.00           C
ATOM    953  C   LEU A  53      54.334  61.319  77.815  1.00  0.00           C
ATOM    954  O   LEU A  53      53.634  61.759  78.715  1.00  0.00           O
ATOM    955  N   THR A  54      55.204  60.319  78.115  1.00  0.00           N
ATOM    957  CA  THR A  54      55.244  59.719  79.465  1.00  0.00           C
ATOM    959  CB  THR A  54      54.094  58.729  79.745  1.00  0.00           C
ATOM    961  OG1 THR A  54      54.204  58.019  80.975  1.00  0.00           O
ATOM    963  CG2 THR A  54      54.014  57.669  78.645  1.00  0.00           C
ATOM    967  C   THR A  54      56.594  59.139  79.825  1.00  0.00           C
ATOM    968  O   THR A  54      57.324  58.669  78.965  1.00  0.00           O
ATOM    969  N   ALA A  55      57.004  59.199  81.115  1.00  0.00           N
ATOM    971  CA  ALA A  55      58.284  58.749  81.615  1.00  0.00           C
ATOM    973  CB  ALA A  55      59.114  59.949  82.115  1.00  0.00           C
ATOM    977  C   ALA A  55      58.124  57.769  82.765  1.00  0.00           C
ATOM    978  O   ALA A  55      57.214  57.879  83.585  1.00  0.00           O
ATOM    979  N   SER A  56      59.034  56.759  82.835  1.00  0.00           N
ATOM    981  CA  SER A  56      59.104  55.749  83.905  1.00  0.00           C
ATOM    983  CB  SER A  56      60.324  54.799  83.665  1.00  0.00           C
ATOM    986  OG  SER A  56      60.474  53.769  84.655  1.00  0.00           O
ATOM    988  C   SER A  56      59.274  56.349  85.285  1.00  0.00           C
ATOM    989  O   SER A  56      58.614  55.989  86.265  1.00  0.00           O
ATOM    990  N   ARG A  57      60.164  57.339  85.395  1.00  0.00           N
ATOM    992  CA  ARG A  57      60.414  58.089  86.585  1.00  0.00           C
ATOM    994  CB  ARG A  57      61.894  57.889  87.025  1.00  0.00           C
ATOM    997  CG  ARG A  57      62.384  56.419  86.985  1.00  0.00           C
ATOM   1000  CD  ARG A  57      61.684  55.429  87.915  1.00  0.00           C
ATOM   1003  NE  ARG A  57      61.694  56.039  89.285  1.00  0.00           N
ATOM   1005  CZ  ARG A  57      60.634  56.549  89.905  1.00  0.00           C
ATOM   1006  NH1 ARG A  57      59.434  56.569  89.365  1.00  0.00           N
ATOM   1009  NH2 ARG A  57      60.774  56.999  91.125  1.00  0.00           N
ATOM   1012  C   ARG A  57      60.154  59.519  86.205  1.00  0.00           C
ATOM   1013  O   ARG A  57      60.224  59.869  85.025  1.00  0.00           O
ATOM   1014  N   ASP A  58      59.874  60.419  87.165  1.00  0.00           N
ATOM   1016  CA  ASP A  58      60.044  61.849  86.925  1.00  0.00           C
ATOM   1018  CB  ASP A  58      59.434  62.689  88.105  1.00  0.00           C
ATOM   1021  CG  ASP A  58      59.594  64.209  88.095  1.00  0.00           C
ATOM   1022  OD1 ASP A  58      60.394  64.769  87.315  1.00  0.00           O
ATOM   1023  OD2 ASP A  58      58.944  64.819  88.985  1.00  0.00           O
ATOM   1024  C   ASP A  58      61.494  62.139  86.545  1.00  0.00           C
ATOM   1025  O   ASP A  58      62.434  61.489  87.005  1.00  0.00           O
ATOM   1026  N   LEU A  59      61.684  63.049  85.575  1.00  0.00           N
ATOM   1028  CA  LEU A  59      62.904  63.199  84.815  1.00  0.00           C
ATOM   1030  CB  LEU A  59      62.724  64.079  83.555  1.00  0.00           C
ATOM   1033  CG  LEU A  59      61.854  63.539  82.395  1.00  0.00           C
ATOM   1035  CD1 LEU A  59      60.414  63.279  82.795  1.00  0.00           C
ATOM   1039  CD2 LEU A  59      61.834  64.539  81.225  1.00  0.00           C
ATOM   1043  C   LEU A  59      63.974  63.809  85.705  1.00  0.00           C
ATOM   1044  O   LEU A  59      65.174  63.659  85.485  1.00  0.00           O
ATOM   1045  N   ARG A  60      63.544  64.469  86.795  1.00  0.00           N
ATOM   1047  CA  ARG A  60      64.414  64.839  87.895  1.00  0.00           C
ATOM   1049  CB  ARG A  60      63.604  65.499  89.005  1.00  0.00           C
ATOM   1052  CG  ARG A  60      62.924  66.759  88.485  1.00  0.00           C
ATOM   1055  CD  ARG A  60      62.174  67.499  89.565  1.00  0.00           C
ATOM   1058  NE  ARG A  60      61.034  66.649  89.995  1.00  0.00           N
ATOM   1060  CZ  ARG A  60      60.924  66.059  91.175  1.00  0.00           C
ATOM   1061  NH1 ARG A  60      61.934  65.929  92.005  1.00  0.00           N
ATOM   1064  NH2 ARG A  60      59.724  65.589  91.485  1.00  0.00           N
ATOM   1067  C   ARG A  60      65.074  63.679  88.565  1.00  0.00           C
ATOM   1068  O   ARG A  60      66.274  63.659  88.765  1.00  0.00           O
ATOM   1069  N   PHE A  61      64.314  62.609  88.875  1.00  0.00           N
ATOM   1071  CA  PHE A  61      64.874  61.419  89.455  1.00  0.00           C
ATOM   1073  CB  PHE A  61      63.844  60.379  89.965  1.00  0.00           C
ATOM   1076  CG  PHE A  61      62.964  60.979  91.025  1.00  0.00           C
ATOM   1077  CD1 PHE A  61      61.854  61.749  90.635  1.00  0.00           C
ATOM   1079  CE1 PHE A  61      61.014  62.329  91.575  1.00  0.00           C
ATOM   1081  CZ  PHE A  61      61.274  62.169  92.945  1.00  0.00           C
ATOM   1083  CD2 PHE A  61      63.194  60.779  92.395  1.00  0.00           C
ATOM   1085  CE2 PHE A  61      62.384  61.399  93.345  1.00  0.00           C
ATOM   1087  C   PHE A  61      65.794  60.749  88.465  1.00  0.00           C
ATOM   1088  O   PHE A  61      66.834  60.219  88.865  1.00  0.00           O
ATOM   1089  N   LEU A  62      65.464  60.789  87.155  1.00  0.00           N
ATOM   1091  CA  LEU A  62      66.394  60.339  86.135  1.00  0.00           C
ATOM   1093  CB  LEU A  62      65.844  60.449  84.685  1.00  0.00           C
ATOM   1096  CG  LEU A  62      64.524  59.719  84.395  1.00  0.00           C
ATOM   1098  CD1 LEU A  62      64.044  60.039  82.965  1.00  0.00           C
ATOM   1102  CD2 LEU A  62      64.624  58.199  84.565  1.00  0.00           C
ATOM   1106  C   LEU A  62      67.694  61.129  86.205  1.00  0.00           C
ATOM   1107  O   LEU A  62      68.774  60.569  86.285  1.00  0.00           O
ATOM   1108  N   LEU A  63      67.604  62.459  86.275  1.00  0.00           N
ATOM   1110  CA  LEU A  63      68.734  63.339  86.445  1.00  0.00           C
ATOM   1112  CB  LEU A  63      68.224  64.789  86.275  1.00  0.00           C
ATOM   1115  CG  LEU A  63      69.294  65.889  86.295  1.00  0.00           C
ATOM   1117  CD1 LEU A  63      70.204  65.719  85.085  1.00  0.00           C
ATOM   1121  CD2 LEU A  63      68.644  67.259  86.255  1.00  0.00           C
ATOM   1125  C   LEU A  63      69.514  63.169  87.735  1.00  0.00           C
ATOM   1126  O   LEU A  63      70.744  63.099  87.695  1.00  0.00           O
ATOM   1127  N   GLN A  64      68.864  63.049  88.905  1.00  0.00           N
ATOM   1129  CA  GLN A  64      69.504  62.789  90.185  1.00  0.00           C
ATOM   1131  CB  GLN A  64      68.484  62.829  91.375  1.00  0.00           C
ATOM   1134  CG  GLN A  64      67.874  61.509  91.875  1.00  0.00           C
ATOM   1137  CD  GLN A  64      66.824  61.719  92.965  1.00  0.00           C
ATOM   1138  OE1 GLN A  64      66.254  62.789  93.205  1.00  0.00           O
ATOM   1139  NE2 GLN A  64      66.544  60.609  93.665  1.00  0.00           N
ATOM   1142  C   GLN A  64      70.214  61.459  90.155  1.00  0.00           C
ATOM   1143  O   GLN A  64      71.394  61.389  90.485  1.00  0.00           O
ATOM   1144  N   GLU A  65      69.564  60.379  89.675  1.00  0.00           N
ATOM   1146  CA  GLU A  65      70.184  59.089  89.585  1.00  0.00           C
ATOM   1148  CB  GLU A  65      69.214  57.889  89.325  1.00  0.00           C
ATOM   1151  CG  GLU A  65      68.704  57.629  87.875  1.00  0.00           C
ATOM   1154  CD  GLU A  65      68.214  56.199  87.655  1.00  0.00           C
ATOM   1155  OE1 GLU A  65      68.604  55.569  86.625  1.00  0.00           O
ATOM   1156  OE2 GLU A  65      67.474  55.699  88.525  1.00  0.00           O
ATOM   1157  C   GLU A  65      71.294  59.109  88.575  1.00  0.00           C
ATOM   1158  O   GLU A  65      72.344  58.499  88.775  1.00  0.00           O
ATOM   1159  N   VAL A  66      71.134  59.769  87.415  1.00  0.00           N
ATOM   1161  CA  VAL A  66      72.194  59.809  86.435  1.00  0.00           C
ATOM   1163  CB  VAL A  66      71.764  60.169  85.035  1.00  0.00           C
ATOM   1165  CG1 VAL A  66      72.994  60.049  84.115  1.00  0.00           C
ATOM   1169  CG2 VAL A  66      70.734  59.119  84.565  1.00  0.00           C
ATOM   1173  C   VAL A  66      73.394  60.609  86.885  1.00  0.00           C
ATOM   1174  O   VAL A  66      74.534  60.199  86.715  1.00  0.00           O
ATOM   1175  N   LEU A  67      73.194  61.769  87.525  1.00  0.00           N
ATOM   1177  CA  LEU A  67      74.294  62.439  88.175  1.00  0.00           C
ATOM   1179  CB  LEU A  67      73.844  63.829  88.645  1.00  0.00           C
ATOM   1182  CG  LEU A  67      75.014  64.709  89.085  1.00  0.00           C
ATOM   1184  CD1 LEU A  67      75.784  65.269  87.875  1.00  0.00           C
ATOM   1188  CD2 LEU A  67      74.484  65.819  89.975  1.00  0.00           C
ATOM   1192  C   LEU A  67      74.924  61.669  89.335  1.00  0.00           C
ATOM   1193  O   LEU A  67      76.144  61.459  89.345  1.00  0.00           O
ATOM   1194  N   GLU A  68      74.154  61.129  90.315  1.00  0.00           N
ATOM   1196  CA  GLU A  68      74.684  60.349  91.425  1.00  0.00           C
ATOM   1198  CB  GLU A  68      73.584  59.999  92.465  1.00  0.00           C
ATOM   1201  CG  GLU A  68      73.054  61.189  93.325  1.00  0.00           C
ATOM   1204  CD  GLU A  68      71.964  60.769  94.325  1.00  0.00           C
ATOM   1205  OE1 GLU A  68      72.254  59.869  95.175  1.00  0.00           O
ATOM   1206  OE2 GLU A  68      70.854  61.369  94.265  1.00  0.00           O
ATOM   1207  C   GLU A  68      75.434  59.079  90.985  1.00  0.00           C
ATOM   1208  O   GLU A  68      76.514  58.769  91.495  1.00  0.00           O
ATOM   1209  N   LYS A  69      74.894  58.339  89.985  1.00  0.00           N
ATOM   1211  CA  LYS A  69      75.504  57.139  89.425  1.00  0.00           C
ATOM   1213  CB  LYS A  69      74.554  56.289  88.515  1.00  0.00           C
ATOM   1216  CG  LYS A  69      74.314  56.869  87.105  1.00  0.00           C
ATOM   1219  CD  LYS A  69      73.304  56.149  86.185  1.00  0.00           C
ATOM   1222  CE  LYS A  69      71.854  56.039  86.675  1.00  0.00           C
ATOM   1225  NZ  LYS A  69      70.964  55.609  85.565  1.00  0.00           N
ATOM   1229  C   LYS A  69      76.704  57.499  88.575  1.00  0.00           C
ATOM   1230  O   LYS A  69      77.614  56.709  88.385  1.00  0.00           O
ATOM   1231  N   GLN A  70      76.744  58.709  87.995  1.00  0.00           N
ATOM   1233  CA  GLN A  70      77.924  59.159  87.305  1.00  0.00           C
ATOM   1235  CB  GLN A  70      77.644  60.439  86.505  1.00  0.00           C
ATOM   1238  CG  GLN A  70      78.844  60.939  85.675  1.00  0.00           C
ATOM   1241  CD  GLN A  70      79.944  61.619  86.485  1.00  0.00           C
ATOM   1242  OE1 GLN A  70      79.684  62.399  87.405  1.00  0.00           O
ATOM   1243  NE2 GLN A  70      81.214  61.299  86.145  1.00  0.00           N
ATOM   1246  C   GLN A  70      79.084  59.379  88.255  1.00  0.00           C
ATOM   1247  O   GLN A  70      80.214  58.979  88.015  1.00  0.00           O
ATOM   1248  N   MET A  71      78.804  60.049  89.385  1.00  0.00           N
ATOM   1250  CA  MET A  71      79.804  60.399  90.365  1.00  0.00           C
ATOM   1252  CB  MET A  71      79.234  61.359  91.415  1.00  0.00           C
ATOM   1255  CG  MET A  71      78.874  62.749  90.855  1.00  0.00           C
ATOM   1258  SD  MET A  71      80.284  63.749  90.275  1.00  0.00           S
ATOM   1259  CE  MET A  71      80.924  64.179  91.915  1.00  0.00           C
ATOM   1263  C   MET A  71      80.464  59.199  91.015  1.00  0.00           C
ATOM   1264  O   MET A  71      81.674  59.169  91.215  1.00  0.00           O
ATOM   1265  N   THR A  72      79.674  58.139  91.275  1.00  0.00           N
ATOM   1267  CA  THR A  72      80.194  56.859  91.795  1.00  0.00           C
ATOM   1269  CB  THR A  72      79.104  55.919  92.325  1.00  0.00           C
ATOM   1271  OG1 THR A  72      79.594  55.019  93.315  1.00  0.00           O
ATOM   1273  CG2 THR A  72      78.424  55.069  91.245  1.00  0.00           C
ATOM   1277  C   THR A  72      81.054  56.129  90.775  1.00  0.00           C
ATOM   1278  O   THR A  72      81.914  55.329  91.135  1.00  0.00           O
ATOM   1279  N   ALA A  73      80.844  56.409  89.475  1.00  0.00           N
ATOM   1281  CA  ALA A  73      81.624  55.879  88.375  1.00  0.00           C
ATOM   1283  CB  ALA A  73      80.784  55.979  87.095  1.00  0.00           C
ATOM   1287  C   ALA A  73      82.904  56.649  88.145  1.00  0.00           C
ATOM   1288  O   ALA A  73      83.834  56.159  87.495  1.00  0.00           O
ATOM   1289  N   ARG A  74      82.994  57.879  88.655  1.00  0.00           N
ATOM   1291  CA  ARG A  74      84.154  58.729  88.525  1.00  0.00           C
ATOM   1293  CB  ARG A  74      83.724  60.209  88.325  1.00  0.00           C
ATOM   1296  CG  ARG A  74      84.894  61.219  88.305  1.00  0.00           C
ATOM   1299  CD  ARG A  74      84.514  62.659  87.945  1.00  0.00           C
ATOM   1302  NE  ARG A  74      83.914  63.359  89.115  1.00  0.00           N
ATOM   1304  CZ  ARG A  74      84.634  64.019  90.025  1.00  0.00           C
ATOM   1305  NH1 ARG A  74      85.954  64.059  90.035  1.00  0.00           N
ATOM   1308  NH2 ARG A  74      84.054  64.709  90.975  1.00  0.00           N
ATOM   1311  C   ARG A  74      85.114  58.639  89.685  1.00  0.00           C
ATOM   1312  O   ARG A  74      86.334  58.679  89.495  1.00  0.00           O
ATOM   1313  N   GLY A  75      84.604  58.469  90.915  1.00  0.00           N
ATOM   1315  CA  GLY A  75      85.434  58.319  92.085  1.00  0.00           C
ATOM   1318  C   GLY A  75      85.024  59.159  93.265  1.00  0.00           C
ATOM   1319  O   GLY A  75      84.674  60.339  93.205  1.00  0.00           O
ATOM   1320  N   TYR A  76      85.224  58.509  94.415  1.00  0.00           N
ATOM   1322  CA  TYR A  76      84.964  58.909  95.785  1.00  0.00           C
ATOM   1324  CB  TYR A  76      86.234  59.529  96.445  1.00  0.00           C
ATOM   1327  CG  TYR A  76      87.414  58.599  96.175  1.00  0.00           C
ATOM   1328  CD1 TYR A  76      87.294  57.189  96.165  1.00  0.00           C
ATOM   1330  CE1 TYR A  76      88.334  56.369  95.725  1.00  0.00           C
ATOM   1332  CZ  TYR A  76      89.554  56.929  95.345  1.00  0.00           C
ATOM   1333  OH  TYR A  76      90.594  56.099  94.895  1.00  0.00           O
ATOM   1335  CD2 TYR A  76      88.674  59.129  95.835  1.00  0.00           C
ATOM   1337  CE2 TYR A  76      89.724  58.309  95.425  1.00  0.00           C
ATOM   1339  C   TYR A  76      83.574  59.469  96.065  1.00  0.00           C
ATOM   1340  O   TYR A  76      82.634  58.959  95.465  1.00  0.00           O
ATOM   1341  N   MET A  77      83.354  60.369  97.065  1.00  0.00           N
ATOM   1343  CA  MET A  77      82.194  60.259  97.955  1.00  0.00           C
ATOM   1345  CB  MET A  77      82.344  61.229  99.165  1.00  0.00           C
ATOM   1348  CG  MET A  77      81.464  60.949 100.415  1.00  0.00           C
ATOM   1351  SD  MET A  77      79.774  61.649 100.425  1.00  0.00           S
ATOM   1352  CE  MET A  77      79.114  60.689 101.815  1.00  0.00           C
ATOM   1356  C   MET A  77      80.794  60.319  97.305  1.00  0.00           C
ATOM   1357  O   MET A  77      80.304  59.309  96.825  1.00  0.00           O
ATOM   1358  N   VAL A  78      80.134  61.489  97.305  1.00  0.00           N
ATOM   1360  CA  VAL A  78      78.774  61.699  96.815  1.00  0.00           C
ATOM   1362  CB  VAL A  78      78.624  61.689  95.295  1.00  0.00           C
ATOM   1364  CG1 VAL A  78      77.324  62.389  94.835  1.00  0.00           C
ATOM   1368  CG2 VAL A  78      79.834  62.429  94.725  1.00  0.00           C
ATOM   1372  C   VAL A  78      77.644  60.949  97.545  1.00  0.00           C
ATOM   1373  O   VAL A  78      77.724  59.759  97.865  1.00  0.00           O
ATOM   1374  N   GLY A  79      76.544  61.649  97.845  1.00  0.00           N
ATOM   1376  CA  GLY A  79      75.374  60.989  98.385  1.00  0.00           C
ATOM   1379  C   GLY A  79      74.294  62.009  98.645  1.00  0.00           C
ATOM   1380  O   GLY A  79      74.534  63.199  98.415  1.00  0.00           O
ATOM   1381  N   PRO A  80      73.114  61.609  99.125  1.00  0.00           N
ATOM   1382  CD  PRO A  80      72.674  60.229  98.985  1.00  0.00           C
ATOM   1385  CA  PRO A  80      71.994  62.539  99.325  1.00  0.00           C
ATOM   1387  CB  PRO A  80      70.764  61.609  99.455  1.00  0.00           C
ATOM   1390  CG  PRO A  80      71.304  60.189  99.655  1.00  0.00           C
ATOM   1393  C   PRO A  80      72.164  63.419 100.545  1.00  0.00           C
ATOM   1394  O   PRO A  80      71.204  64.099 100.925  1.00  0.00           O
ATOM   1395  N   ASN A  81      73.354  63.459 101.175  1.00  0.00           N
ATOM   1397  CA  ASN A  81      73.684  64.479 102.145  1.00  0.00           C
ATOM   1399  CB  ASN A  81      73.104  64.199 103.559  1.00  0.00           C
ATOM   1402  CG  ASN A  81      72.654  65.509 104.219  1.00  0.00           C
ATOM   1403  OD1 ASN A  81      73.224  66.569 103.969  1.00  0.00           O
ATOM   1404  ND2 ASN A  81      71.564  65.439 105.019  1.00  0.00           N
ATOM   1407  C   ASN A  81      75.194  64.729 102.095  1.00  0.00           C
ATOM   1408  O   ASN A  81      75.934  63.939 101.505  1.00  0.00           O
ATOM   1409  N   GLY A  82      75.684  65.839 102.695  1.00  0.00           N
ATOM   1411  CA  GLY A  82      77.114  66.139 102.845  1.00  0.00           C
ATOM   1414  C   GLY A  82      77.674  67.489 102.405  1.00  0.00           C
ATOM   1415  O   GLY A  82      76.984  68.319 101.805  1.00  0.00           O
ATOM   1416  N   PRO A  83      78.954  67.709 102.785  1.00  0.00           N
ATOM   1417  CD  PRO A  83      79.654  66.789 103.689  1.00  0.00           C
ATOM   1420  CA  PRO A  83      79.664  68.999 102.815  1.00  0.00           C
ATOM   1422  CB  PRO A  83      81.124  68.559 102.975  1.00  0.00           C
ATOM   1425  CG  PRO A  83      81.014  67.429 103.989  1.00  0.00           C
ATOM   1428  C   PRO A  83      79.504  70.079 101.775  1.00  0.00           C
ATOM   1429  O   PRO A  83      79.394  71.239 102.155  1.00  0.00           O
ATOM   1430  N   VAL A  84      79.554  69.789 100.475  1.00  0.00           N
ATOM   1432  CA  VAL A  84      79.254  70.799  99.485  1.00  0.00           C
ATOM   1434  CB  VAL A  84      80.414  71.259  98.615  1.00  0.00           C
ATOM   1436  CG1 VAL A  84      81.514  71.879  99.505  1.00  0.00           C
ATOM   1440  CG2 VAL A  84      80.984  70.109  97.765  1.00  0.00           C
ATOM   1444  C   VAL A  84      78.134  70.269  98.635  1.00  0.00           C
ATOM   1445  O   VAL A  84      78.074  69.079  98.315  1.00  0.00           O
ATOM   1446  N   ASN A  85      77.164  71.109  98.285  1.00  0.00           N
ATOM   1448  CA  ASN A  85      75.924  70.619  97.705  1.00  0.00           C
ATOM   1450  CB  ASN A  85      74.714  71.099  98.555  1.00  0.00           C
ATOM   1453  CG  ASN A  85      73.394  70.559  98.045  1.00  0.00           C
ATOM   1454  OD1 ASN A  85      72.654  71.239  97.345  1.00  0.00           O
ATOM   1455  ND2 ASN A  85      73.044  69.309  98.385  1.00  0.00           N
ATOM   1458  C   ASN A  85      75.824  71.089  96.275  1.00  0.00           C
ATOM   1459  O   ASN A  85      76.114  72.239  95.955  1.00  0.00           O
ATOM   1460  N   LEU A  86      75.384  70.209  95.375  1.00  0.00           N
ATOM   1462  CA  LEU A  86      74.974  70.619  94.065  1.00  0.00           C
ATOM   1464  CB  LEU A  86      75.574  69.689  93.005  1.00  0.00           C
ATOM   1467  CG  LEU A  86      75.274  70.129  91.555  1.00  0.00           C
ATOM   1469  CD1 LEU A  86      76.154  71.299  91.135  1.00  0.00           C
ATOM   1473  CD2 LEU A  86      75.444  68.929  90.635  1.00  0.00           C
ATOM   1477  C   LEU A  86      73.464  70.619  93.955  1.00  0.00           C
ATOM   1478  O   LEU A  86      72.794  69.579  94.025  1.00  0.00           O
ATOM   1479  N   GLN A  87      72.884  71.809  93.735  1.00  0.00           N
ATOM   1481  CA  GLN A  87      71.494  71.989  93.415  1.00  0.00           C
ATOM   1483  CB  GLN A  87      70.814  73.159  94.145  1.00  0.00           C
ATOM   1486  CG  GLN A  87      70.664  72.829  95.635  1.00  0.00           C
ATOM   1489  CD  GLN A  87      69.814  73.809  96.415  1.00  0.00           C
ATOM   1490  OE1 GLN A  87      69.244  74.799  95.935  1.00  0.00           O
ATOM   1491  NE2 GLN A  87      69.664  73.499  97.725  1.00  0.00           N
ATOM   1494  C   GLN A  87      71.324  72.169  91.945  1.00  0.00           C
ATOM   1495  O   GLN A  87      72.164  72.749  91.265  1.00  0.00           O
ATOM   1496  N   ILE A  88      70.214  71.669  91.415  1.00  0.00           N
ATOM   1498  CA  ILE A  88      69.924  71.779  90.025  1.00  0.00           C
ATOM   1500  CB  ILE A  88      70.114  70.469  89.275  1.00  0.00           C
ATOM   1502  CG2 ILE A  88      69.694  70.649  87.805  1.00  0.00           C
ATOM   1506  CG1 ILE A  88      71.534  69.869  89.445  1.00  0.00           C
ATOM   1509  CD  ILE A  88      71.724  68.469  88.845  1.00  0.00           C
ATOM   1513  C   ILE A  88      68.484  72.209  89.955  1.00  0.00           C
ATOM   1514  O   ILE A  88      67.594  71.659  90.605  1.00  0.00           O
ATOM   1515  N   ILE A  89      68.194  73.209  89.135  1.00  0.00           N
ATOM   1517  CA  ILE A  89      66.854  73.429  88.685  1.00  0.00           C
ATOM   1519  CB  ILE A  89      66.474  74.879  88.715  1.00  0.00           C
ATOM   1521  CG2 ILE A  89      66.404  75.289  90.195  1.00  0.00           C
ATOM   1525  CG1 ILE A  89      67.454  75.799  87.955  1.00  0.00           C
ATOM   1528  CD  ILE A  89      66.764  76.999  87.295  1.00  0.00           C
ATOM   1532  C   ILE A  89      66.754  72.899  87.295  1.00  0.00           C
ATOM   1533  O   ILE A  89      67.664  73.049  86.475  1.00  0.00           O
ATOM   1534  N   VAL A  90      65.654  72.229  86.965  1.00  0.00           N
ATOM   1536  CA  VAL A  90      65.474  71.839  85.595  1.00  0.00           C
ATOM   1538  CB  VAL A  90      64.894  70.469  85.515  1.00  0.00           C
ATOM   1540  CG1 VAL A  90      64.514  70.139  84.065  1.00  0.00           C
ATOM   1544  CG2 VAL A  90      65.894  69.449  86.075  1.00  0.00           C
ATOM   1548  C   VAL A  90      64.584  72.859  84.955  1.00  0.00           C
ATOM   1549  O   VAL A  90      63.484  73.149  85.415  1.00  0.00           O
ATOM   1550  N   SER A  91      65.064  73.459  83.865  1.00  0.00           N
ATOM   1552  CA  SER A  91      64.344  74.549  83.265  1.00  0.00           C
ATOM   1554  CB  SER A  91      65.294  75.569  82.575  1.00  0.00           C
ATOM   1557  OG  SER A  91      66.434  75.869  83.375  1.00  0.00           O
ATOM   1559  C   SER A  91      63.434  73.979  82.215  1.00  0.00           C
ATOM   1560  O   SER A  91      62.324  74.459  82.015  1.00  0.00           O
ATOM   1561  N   GLN A  92      63.904  72.939  81.485  1.00  0.00           N
ATOM   1563  CA  GLN A  92      63.224  72.529  80.265  1.00  0.00           C
ATOM   1565  CB  GLN A  92      63.934  73.119  79.025  1.00  0.00           C
ATOM   1568  CG  GLN A  92      63.684  74.649  78.955  1.00  0.00           C
ATOM   1571  CD  GLN A  92      63.864  75.199  77.555  1.00  0.00           C
ATOM   1572  OE1 GLN A  92      64.084  74.459  76.585  1.00  0.00           O
ATOM   1573  NE2 GLN A  92      63.814  76.549  77.425  1.00  0.00           N
ATOM   1576  C   GLN A  92      62.854  71.059  80.155  1.00  0.00           C
ATOM   1577  O   GLN A  92      61.824  70.689  80.695  1.00  0.00           O
ATOM   1578  N   LEU A  93      63.634  70.219  79.425  1.00  0.00           N
ATOM   1580  CA  LEU A  93      63.214  68.849  79.115  1.00  0.00           C
ATOM   1582  CB  LEU A  93      62.974  67.959  80.355  1.00  0.00           C
ATOM   1585  CG  LEU A  93      64.134  67.989  81.345  1.00  0.00           C
ATOM   1587  CD1 LEU A  93      63.814  67.109  82.545  1.00  0.00           C
ATOM   1591  CD2 LEU A  93      65.434  67.499  80.725  1.00  0.00           C
ATOM   1595  C   LEU A  93      62.064  68.739  78.135  1.00  0.00           C
ATOM   1596  O   LEU A  93      60.924  68.429  78.475  1.00  0.00           O
ATOM   1597  N   TYR A  94      62.364  68.969  76.845  1.00  0.00           N
ATOM   1599  CA  TYR A  94      61.364  68.879  75.815  1.00  0.00           C
ATOM   1601  CB  TYR A  94      60.904  70.249  75.245  1.00  0.00           C
ATOM   1604  CG  TYR A  94      60.284  71.109  76.315  1.00  0.00           C
ATOM   1605  CD1 TYR A  94      61.064  72.019  77.025  1.00  0.00           C
ATOM   1607  CE1 TYR A  94      60.514  72.759  78.075  1.00  0.00           C
ATOM   1609  CZ  TYR A  94      59.174  72.599  78.425  1.00  0.00           C
ATOM   1610  OH  TYR A  94      58.664  73.279  79.545  1.00  0.00           O
ATOM   1612  CD2 TYR A  94      58.904  71.039  76.585  1.00  0.00           C
ATOM   1614  CE2 TYR A  94      58.364  71.759  77.665  1.00  0.00           C
ATOM   1616  C   TYR A  94      61.914  68.119  74.635  1.00  0.00           C
ATOM   1617  O   TYR A  94      63.114  68.129  74.335  1.00  0.00           O
ATOM   1618  N   ALA A  95      60.994  67.489  73.895  1.00  0.00           N
ATOM   1620  CA  ALA A  95      61.174  67.159  72.505  1.00  0.00           C
ATOM   1622  CB  ALA A  95      60.404  65.869  72.165  1.00  0.00           C
ATOM   1626  C   ALA A  95      60.724  68.299  71.635  1.00  0.00           C
ATOM   1627  O   ALA A  95      59.534  68.509  71.395  1.00  0.00           O
ATOM   1628  N   ASP A  96      61.694  69.109  71.195  1.00  0.00           N
ATOM   1630  CA  ASP A  96      61.424  70.349  70.515  1.00  0.00           C
ATOM   1632  CB  ASP A  96      62.494  71.419  70.895  1.00  0.00           C
ATOM   1635  CG  ASP A  96      62.024  72.849  70.655  1.00  0.00           C
ATOM   1636  OD1 ASP A  96      61.154  73.049  69.775  1.00  0.00           O
ATOM   1637  OD2 ASP A  96      62.574  73.769  71.335  1.00  0.00           O
ATOM   1638  C   ASP A  96      61.394  70.019  69.045  1.00  0.00           C
ATOM   1639  O   ASP A  96      62.304  69.379  68.515  1.00  0.00           O
ATOM   1640  N   VAL A  97      60.334  70.409  68.325  1.00  0.00           N
ATOM   1642  CA  VAL A  97      60.284  70.259  66.885  1.00  0.00           C
ATOM   1644  CB  VAL A  97      58.854  70.269  66.355  1.00  0.00           C
ATOM   1646  CG1 VAL A  97      58.784  69.979  64.835  1.00  0.00           C
ATOM   1650  CG2 VAL A  97      58.054  69.169  67.055  1.00  0.00           C
ATOM   1654  C   VAL A  97      61.104  71.369  66.255  1.00  0.00           C
ATOM   1655  O   VAL A  97      61.494  71.289  65.105  1.00  0.00           O
ATOM   1656  N   SER A  98      61.414  72.439  67.025  1.00  0.00           N
ATOM   1658  CA  SER A  98      62.234  73.549  66.565  1.00  0.00           C
ATOM   1660  CB  SER A  98      63.724  73.199  66.305  1.00  0.00           C
ATOM   1663  OG  SER A  98      64.384  72.729  67.495  1.00  0.00           O
ATOM   1665  C   SER A  98      61.644  74.199  65.345  1.00  0.00           C
ATOM   1666  O   SER A  98      62.174  74.109  64.235  1.00  0.00           O
ATOM   1667  N   GLN A  99      60.464  74.839  65.515  1.00  0.00           N
ATOM   1669  CA  GLN A  99      59.574  75.179  64.415  1.00  0.00           C
ATOM   1671  CB  GLN A  99      60.164  76.199  63.395  1.00  0.00           C
ATOM   1674  CG  GLN A  99      61.334  77.079  63.905  1.00  0.00           C
ATOM   1677  CD  GLN A  99      61.134  78.529  63.505  1.00  0.00           C
ATOM   1678  OE1 GLN A  99      61.584  78.999  62.465  1.00  0.00           O
ATOM   1679  NE2 GLN A  99      60.394  79.299  64.335  1.00  0.00           N
ATOM   1682  C   GLN A  99      59.004  73.909  63.755  1.00  0.00           C
ATOM   1683  O   GLN A  99      58.524  73.019  64.435  1.00  0.00           O
ATOM   1684  N   GLY A 100      58.984  73.819  62.415  1.00  0.00           N
ATOM   1686  CA  GLY A 100      58.554  72.629  61.695  1.00  0.00           C
ATOM   1689  C   GLY A 100      59.724  71.889  61.145  1.00  0.00           C
ATOM   1690  O   GLY A 100      59.724  71.499  59.975  1.00  0.00           O
ATOM   1691  N   ASN A 101      60.784  71.689  61.955  1.00  0.00           N
ATOM   1693  CA  ASN A 101      61.884  70.809  61.575  1.00  0.00           C
ATOM   1695  CB  ASN A 101      63.064  70.859  62.595  1.00  0.00           C
ATOM   1698  CG  ASN A 101      64.404  70.409  61.995  1.00  0.00           C
ATOM   1699  OD1 ASN A 101      64.534  70.079  60.815  1.00  0.00           O
ATOM   1700  ND2 ASN A 101      65.454  70.419  62.845  1.00  0.00           N
ATOM   1703  C   ASN A 101      61.374  69.389  61.395  1.00  0.00           C
ATOM   1704  O   ASN A 101      60.414  68.949  62.035  1.00  0.00           O
ATOM   1705  N   VAL A 102      61.974  68.619  60.475  1.00  0.00           N
ATOM   1707  CA  VAL A 102      61.524  67.269  60.185  1.00  0.00           C
ATOM   1709  CB  VAL A 102      62.274  66.619  59.035  1.00  0.00           C
ATOM   1711  CG1 VAL A 102      61.724  65.219  58.725  1.00  0.00           C
ATOM   1715  CG2 VAL A 102      62.054  67.499  57.815  1.00  0.00           C
ATOM   1719  C   VAL A 102      61.614  66.379  61.385  1.00  0.00           C
ATOM   1720  O   VAL A 102      60.724  65.589  61.705  1.00  0.00           O
ATOM   1721  N   ARG A 103      62.734  66.509  62.095  1.00  0.00           N
ATOM   1723  CA  ARG A 103      63.004  65.719  63.245  1.00  0.00           C
ATOM   1725  CB  ARG A 103      64.234  64.839  63.045  1.00  0.00           C
ATOM   1728  CG  ARG A 103      63.964  63.719  62.035  1.00  0.00           C
ATOM   1731  CD  ARG A 103      62.924  62.719  62.555  1.00  0.00           C
ATOM   1734  NE  ARG A 103      62.424  61.949  61.375  1.00  0.00           N
ATOM   1736  CZ  ARG A 103      61.234  62.139  60.815  1.00  0.00           C
ATOM   1737  NH1 ARG A 103      60.294  62.899  61.305  1.00  0.00           N
ATOM   1740  NH2 ARG A 103      60.994  61.539  59.665  1.00  0.00           N
ATOM   1743  C   ARG A 103      63.164  66.569  64.445  1.00  0.00           C
ATOM   1744  O   ARG A 103      63.534  67.739  64.395  1.00  0.00           O
ATOM   1745  N   TYR A 104      62.774  65.969  65.565  1.00  0.00           N
ATOM   1747  CA  TYR A 104      62.604  66.679  66.795  1.00  0.00           C
ATOM   1749  CB  TYR A 104      61.434  66.089  67.635  1.00  0.00           C
ATOM   1752  CG  TYR A 104      60.234  65.719  66.795  1.00  0.00           C
ATOM   1753  CD1 TYR A 104      59.824  66.509  65.705  1.00  0.00           C
ATOM   1755  CE1 TYR A 104      58.664  66.209  64.995  1.00  0.00           C
ATOM   1757  CZ  TYR A 104      57.904  65.099  65.345  1.00  0.00           C
ATOM   1758  OH  TYR A 104      56.624  64.969  64.785  1.00  0.00           O
ATOM   1760  CD2 TYR A 104      59.484  64.569  67.105  1.00  0.00           C
ATOM   1762  CE2 TYR A 104      58.334  64.249  66.365  1.00  0.00           C
ATOM   1764  C   TYR A 104      63.914  66.519  67.515  1.00  0.00           C
ATOM   1765  O   TYR A 104      64.524  65.449  67.515  1.00  0.00           O
ATOM   1766  N   ASN A 105      64.384  67.579  68.175  1.00  0.00           N
ATOM   1768  CA  ASN A 105      65.464  67.479  69.125  1.00  0.00           C
ATOM   1770  CB  ASN A 105      65.884  68.819  69.805  1.00  0.00           C
ATOM   1773  CG  ASN A 105      65.684  70.099  68.995  1.00  0.00           C
ATOM   1774  OD1 ASN A 105      65.394  70.149  67.805  1.00  0.00           O
ATOM   1775  ND2 ASN A 105      65.824  71.239  69.715  1.00  0.00           N
ATOM   1778  C   ASN A 105      65.084  66.569  70.295  1.00  0.00           C
ATOM   1779  O   ASN A 105      63.904  66.379  70.575  1.00  0.00           O
ATOM   1780  N   ILE A 106      66.084  66.179  71.115  1.00  0.00           N
ATOM   1782  CA  ILE A 106      65.854  66.289  72.545  1.00  0.00           C
ATOM   1784  CB  ILE A 106      65.994  65.009  73.355  1.00  0.00           C
ATOM   1786  CG2 ILE A 106      66.094  65.289  74.885  1.00  0.00           C
ATOM   1790  CG1 ILE A 106      64.764  64.129  73.075  1.00  0.00           C
ATOM   1793  CD  ILE A 106      63.464  64.719  73.625  1.00  0.00           C
ATOM   1797  C   ILE A 106      66.624  67.449  73.115  1.00  0.00           C
ATOM   1798  O   ILE A 106      67.764  67.729  72.765  1.00  0.00           O
ATOM   1799  N   ALA A 107      65.954  68.209  73.995  1.00  0.00           N
ATOM   1801  CA  ALA A 107      66.484  69.329  74.675  1.00  0.00           C
ATOM   1803  CB  ALA A 107      65.634  70.549  74.305  1.00  0.00           C
ATOM   1807  C   ALA A 107      66.454  69.139  76.185  1.00  0.00           C
ATOM   1808  O   ALA A 107      65.414  68.889  76.785  1.00  0.00           O
ATOM   1809  N   THR A 108      67.614  69.319  76.835  1.00  0.00           N
ATOM   1811  CA  THR A 108      67.724  69.459  78.275  1.00  0.00           C
ATOM   1813  CB  THR A 108      68.584  68.389  78.925  1.00  0.00           C
ATOM   1815  OG1 THR A 108      67.954  67.119  78.815  1.00  0.00           O
ATOM   1817  CG2 THR A 108      68.804  68.649  80.425  1.00  0.00           C
ATOM   1821  C   THR A 108      68.334  70.809  78.535  1.00  0.00           C
ATOM   1822  O   THR A 108      69.334  71.169  77.895  1.00  0.00           O
ATOM   1823  N   LYS A 109      67.734  71.589  79.445  1.00  0.00           N
ATOM   1825  CA  LYS A 109      68.324  72.779  80.035  1.00  0.00           C
ATOM   1827  CB  LYS A 109      67.714  74.159  79.665  1.00  0.00           C
ATOM   1830  CG  LYS A 109      68.114  74.719  78.295  1.00  0.00           C
ATOM   1833  CD  LYS A 109      67.604  73.869  77.145  1.00  0.00           C
ATOM   1836  CE  LYS A 109      67.094  74.679  75.955  1.00  0.00           C
ATOM   1839  NZ  LYS A 109      66.654  73.799  74.855  1.00  0.00           N
ATOM   1843  C   LYS A 109      68.134  72.629  81.515  1.00  0.00           C
ATOM   1844  O   LYS A 109      67.084  72.179  81.975  1.00  0.00           O
ATOM   1845  N   ALA A 110      69.164  73.029  82.265  1.00  0.00           N
ATOM   1847  CA  ALA A 110      69.074  73.089  83.685  1.00  0.00           C
ATOM   1849  CB  ALA A 110      69.364  71.689  84.235  1.00  0.00           C
ATOM   1853  C   ALA A 110      70.104  74.109  84.135  1.00  0.00           C
ATOM   1854  O   ALA A 110      71.084  74.369  83.425  1.00  0.00           O
ATOM   1855  N   ASP A 111      69.904  74.709  85.315  1.00  0.00           N
ATOM   1857  CA  ASP A 111      70.904  75.559  85.945  1.00  0.00           C
ATOM   1859  CB  ASP A 111      70.334  76.919  86.445  1.00  0.00           C
ATOM   1862  CG  ASP A 111      71.374  77.949  86.865  1.00  0.00           C
ATOM   1863  OD1 ASP A 111      72.604  77.719  86.755  1.00  0.00           O
ATOM   1864  OD2 ASP A 111      70.914  79.029  87.315  1.00  0.00           O
ATOM   1865  C   ASP A 111      71.384  74.759  87.115  1.00  0.00           C
ATOM   1866  O   ASP A 111      70.644  73.979  87.715  1.00  0.00           O
ATOM   1867  N   ILE A 112      72.634  74.949  87.495  1.00  0.00           N
ATOM   1869  CA  ILE A 112      73.214  74.269  88.615  1.00  0.00           C
ATOM   1871  CB  ILE A 112      74.404  73.399  88.265  1.00  0.00           C
ATOM   1873  CG2 ILE A 112      73.924  72.299  87.285  1.00  0.00           C
ATOM   1877  CG1 ILE A 112      75.574  74.219  87.705  1.00  0.00           C
ATOM   1880  CD  ILE A 112      76.924  73.549  87.935  1.00  0.00           C
ATOM   1884  C   ILE A 112      73.624  75.329  89.585  1.00  0.00           C
ATOM   1885  O   ILE A 112      73.944  76.449  89.215  1.00  0.00           O
ATOM   1886  N   ALA A 113      73.574  75.059  90.885  1.00  0.00           N
ATOM   1888  CA  ALA A 113      74.144  75.959  91.855  1.00  0.00           C
ATOM   1890  CB  ALA A 113      73.064  76.819  92.555  1.00  0.00           C
ATOM   1894  C   ALA A 113      74.884  75.169  92.885  1.00  0.00           C
ATOM   1895  O   ALA A 113      74.394  74.169  93.415  1.00  0.00           O
ATOM   1896  N   ILE A 114      76.124  75.599  93.185  1.00  0.00           N
ATOM   1898  CA  ILE A 114      76.984  74.879  94.095  1.00  0.00           C
ATOM   1900  CB  ILE A 114      78.364  74.579  93.535  1.00  0.00           C
ATOM   1902  CG2 ILE A 114      79.274  73.949  94.615  1.00  0.00           C
ATOM   1906  CG1 ILE A 114      78.214  73.619  92.345  1.00  0.00           C
ATOM   1909  CD  ILE A 114      79.464  73.579  91.485  1.00  0.00           C
ATOM   1913  C   ILE A 114      77.114  75.719  95.315  1.00  0.00           C
ATOM   1914  O   ILE A 114      77.614  76.839  95.285  1.00  0.00           O
ATOM   1915  N   ILE A 115      76.674  75.169  96.455  1.00  0.00           N
ATOM   1917  CA  ILE A 115      76.644  75.879  97.705  1.00  0.00           C
ATOM   1919  CB  ILE A 115      75.224  76.049  98.245  1.00  0.00           C
ATOM   1921  CG2 ILE A 115      75.244  76.699  99.645  1.00  0.00           C
ATOM   1925  CG1 ILE A 115      74.354  76.909  97.295  1.00  0.00           C
ATOM   1928  CD  ILE A 115      72.864  76.909  97.685  1.00  0.00           C
ATOM   1932  C   ILE A 115      77.564  75.109  98.625  1.00  0.00           C
ATOM   1933  O   ILE A 115      77.644  73.879  98.625  1.00  0.00           O
ATOM   1934  N   ALA A 116      78.324  75.839  99.455  1.00  0.00           N
ATOM   1936  CA  ALA A 116      79.034  75.239 100.555  1.00  0.00           C
ATOM   1938  CB  ALA A 116      80.244  76.119 100.885  1.00  0.00           C
ATOM   1942  C   ALA A 116      78.104  75.129 101.755  1.00  0.00           C
ATOM   1943  O   ALA A 116      77.584  76.139 102.235  1.00  0.00           O
ATOM   1944  N   THR A 117      77.854  73.899 102.255  1.00  0.00           N
ATOM   1946  CA  THR A 117      76.774  73.609 103.205  1.00  0.00           C
ATOM   1948  CB  THR A 117      76.694  72.119 103.519  1.00  0.00           C
ATOM   1950  OG1 THR A 117      76.404  71.399 102.325  1.00  0.00           O
ATOM   1952  CG2 THR A 117      75.564  71.759 104.489  1.00  0.00           C
ATOM   1956  C   THR A 117      76.854  74.419 104.489  1.00  0.00           C
ATOM   1957  O   THR A 117      75.884  75.069 104.869  1.00  0.00           O
ATOM   1958  N   ALA A 118      78.024  74.489 105.139  1.00  0.00           N
ATOM   1960  CA  ALA A 118      78.194  75.189 106.409  1.00  0.00           C
ATOM   1962  CB  ALA A 118      79.634  74.969 106.929  1.00  0.00           C
ATOM   1966  C   ALA A 118      77.904  76.679 106.319  1.00  0.00           C
ATOM   1967  O   ALA A 118      77.244  77.279 107.169  1.00  0.00           O
ATOM   1968  N   GLN A 119      78.374  77.329 105.249  1.00  0.00           N
ATOM   1970  CA  GLN A 119      78.134  78.739 105.039  1.00  0.00           C
ATOM   1972  CB  GLN A 119      79.214  79.329 104.089  1.00  0.00           C
ATOM   1975  CG  GLN A 119      80.574  79.619 104.779  1.00  0.00           C
ATOM   1978  CD  GLN A 119      80.564  80.919 105.599  1.00  0.00           C
ATOM   1979  OE1 GLN A 119      80.044  81.929 105.139  1.00  0.00           O
ATOM   1980  NE2 GLN A 119      81.254  80.949 106.749  1.00  0.00           N
ATOM   1983  C   GLN A 119      76.744  79.069 104.499  1.00  0.00           C
ATOM   1984  O   GLN A 119      76.224  80.159 104.699  1.00  0.00           O
ATOM   1985  N   ASN A 120      76.144  78.129 103.719  1.00  0.00           N
ATOM   1987  CA  ASN A 120      75.074  78.389 102.765  1.00  0.00           C
ATOM   1989  CB  ASN A 120      73.724  78.729 103.429  1.00  0.00           C
ATOM   1992  CG  ASN A 120      73.174  77.449 103.999  1.00  0.00           C
ATOM   1993  OD1 ASN A 120      72.664  76.599 103.255  1.00  0.00           O
ATOM   1994  ND2 ASN A 120      73.194  77.289 105.329  1.00  0.00           N
ATOM   1997  C   ASN A 120      75.474  79.399 101.685  1.00  0.00           C
ATOM   1998  O   ASN A 120      74.664  80.019 100.995  1.00  0.00           O
ATOM   1999  N   GLY A 121      76.794  79.509 101.515  1.00  0.00           N
ATOM   2001  CA  GLY A 121      77.484  80.389 100.585  1.00  0.00           C
ATOM   2004  C   GLY A 121      77.474  79.809  99.225  1.00  0.00           C
ATOM   2005  O   GLY A 121      77.894  78.679  99.035  1.00  0.00           O
ATOM   2006  N   ASN A 122      76.994  80.569  98.215  1.00  0.00           N
ATOM   2008  CA  ASN A 122      76.974  80.109  96.845  1.00  0.00           C
ATOM   2010  CB  ASN A 122      75.904  80.859  95.985  1.00  0.00           C
ATOM   2013  CG  ASN A 122      75.744  80.269  94.575  1.00  0.00           C
ATOM   2014  OD1 ASN A 122      76.394  79.319  94.165  1.00  0.00           O
ATOM   2015  ND2 ASN A 122      74.794  80.829  93.785  1.00  0.00           N
ATOM   2018  C   ASN A 122      78.374  80.259  96.275  1.00  0.00           C
ATOM   2019  O   ASN A 122      79.014  81.289  96.425  1.00  0.00           O
ATOM   2020  N   LYS A 123      78.884  79.169  95.685  1.00  0.00           N
ATOM   2022  CA  LYS A 123      80.204  79.159  95.145  1.00  0.00           C
ATOM   2024  CB  LYS A 123      80.784  77.749  95.295  1.00  0.00           C
ATOM   2027  CG  LYS A 123      82.234  77.679  94.825  1.00  0.00           C
ATOM   2030  CD  LYS A 123      82.914  76.349  95.165  1.00  0.00           C
ATOM   2033  CE  LYS A 123      84.424  76.409  94.925  1.00  0.00           C
ATOM   2036  NZ  LYS A 123      84.994  75.079  95.105  1.00  0.00           N
ATOM   2040  C   LYS A 123      80.254  79.619  93.705  1.00  0.00           C
ATOM   2041  O   LYS A 123      81.244  80.219  93.285  1.00  0.00           O
ATOM   2042  N   MET A 124      79.154  79.389  92.955  1.00  0.00           N
ATOM   2044  CA  MET A 124      78.974  79.709  91.555  1.00  0.00           C
ATOM   2046  CB  MET A 124      80.194  79.479  90.615  1.00  0.00           C
ATOM   2049  CG  MET A 124      80.544  78.009  90.275  1.00  0.00           C
ATOM   2052  SD  MET A 124      79.914  77.439  88.665  1.00  0.00           S
ATOM   2053  CE  MET A 124      81.024  78.429  87.615  1.00  0.00           C
ATOM   2057  C   MET A 124      77.824  78.869  91.065  1.00  0.00           C
ATOM   2058  O   MET A 124      77.424  77.879  91.675  1.00  0.00           O
ATOM   2059  N   THR A 125      77.244  79.279  89.915  1.00  0.00           N
ATOM   2061  CA  THR A 125      76.114  78.659  89.235  1.00  0.00           C
ATOM   2063  CB  THR A 125      74.774  79.369  89.425  1.00  0.00           C
ATOM   2065  OG1 THR A 125      74.674  80.619  88.755  1.00  0.00           O
ATOM   2067  CG2 THR A 125      74.594  79.609  90.925  1.00  0.00           C
ATOM   2071  C   THR A 125      76.454  78.649  87.775  1.00  0.00           C
ATOM   2072  O   THR A 125      77.284  79.439  87.305  1.00  0.00           O
ATOM   2073  N   LYS A 126      75.844  77.749  86.995  1.00  0.00           N
ATOM   2075  CA  LYS A 126      76.054  77.769  85.575  1.00  0.00           C
ATOM   2077  CB  LYS A 126      77.394  77.069  85.205  1.00  0.00           C
ATOM   2080  CG  LYS A 126      77.744  77.119  83.705  1.00  0.00           C
ATOM   2083  CD  LYS A 126      78.154  78.529  83.275  1.00  0.00           C
ATOM   2086  CE  LYS A 126      78.534  78.649  81.815  1.00  0.00           C
ATOM   2089  NZ  LYS A 126      77.304  78.739  81.015  1.00  0.00           N
ATOM   2093  C   LYS A 126      74.904  77.129  84.825  1.00  0.00           C
ATOM   2094  O   LYS A 126      74.524  75.989  85.055  1.00  0.00           O
ATOM   2095  N   ASN A 127      74.354  77.829  83.815  1.00  0.00           N
ATOM   2097  CA  ASN A 127      73.404  77.199  82.925  1.00  0.00           C
ATOM   2099  CB  ASN A 127      72.504  78.219  82.215  1.00  0.00           C
ATOM   2102  CG  ASN A 127      71.734  79.029  83.245  1.00  0.00           C
ATOM   2103  OD1 ASN A 127      72.184  80.109  83.635  1.00  0.00           O
ATOM   2104  ND2 ASN A 127      70.524  78.569  83.615  1.00  0.00           N
ATOM   2107  C   ASN A 127      74.064  76.339  81.865  1.00  0.00           C
ATOM   2108  O   ASN A 127      75.024  76.759  81.195  1.00  0.00           O
ATOM   2109  N   TYR A 128      73.514  75.129  81.695  1.00  0.00           N
ATOM   2111  CA  TYR A 128      73.864  74.139  80.705  1.00  0.00           C
ATOM   2113  CB  TYR A 128      74.194  72.739  81.315  1.00  0.00           C
ATOM   2116  CG  TYR A 128      75.464  72.919  82.075  1.00  0.00           C
ATOM   2117  CD1 TYR A 128      75.414  73.449  83.375  1.00  0.00           C
ATOM   2119  CE1 TYR A 128      76.594  73.869  83.995  1.00  0.00           C
ATOM   2121  CZ  TYR A 128      77.824  73.659  83.395  1.00  0.00           C
ATOM   2122  OH  TYR A 128      78.944  74.099  84.115  1.00  0.00           O
ATOM   2124  CD2 TYR A 128      76.714  72.699  81.475  1.00  0.00           C
ATOM   2126  CE2 TYR A 128      77.904  73.059  82.135  1.00  0.00           C
ATOM   2128  C   TYR A 128      72.744  73.999  79.715  1.00  0.00           C
ATOM   2129  O   TYR A 128      71.564  74.189  80.025  1.00  0.00           O
ATOM   2130  N   ARG A 129      73.114  73.669  78.465  1.00  0.00           N
ATOM   2132  CA  ARG A 129      72.144  73.469  77.425  1.00  0.00           C
ATOM   2134  CB  ARG A 129      71.804  74.789  76.685  1.00  0.00           C
ATOM   2137  CG  ARG A 129      71.014  74.589  75.375  1.00  0.00           C
ATOM   2140  CD  ARG A 129      70.424  75.879  74.815  1.00  0.00           C
ATOM   2143  NE  ARG A 129      69.554  75.529  73.635  1.00  0.00           N
ATOM   2145  CZ  ARG A 129      68.594  76.329  73.175  1.00  0.00           C
ATOM   2146  NH1 ARG A 129      68.324  77.439  73.835  1.00  0.00           N
ATOM   2149  NH2 ARG A 129      67.954  76.059  72.055  1.00  0.00           N
ATOM   2152  C   ARG A 129      72.614  72.429  76.445  1.00  0.00           C
ATOM   2153  O   ARG A 129      73.674  72.559  75.845  1.00  0.00           O
ATOM   2154  N   ALA A 130      71.784  71.409  76.225  1.00  0.00           N
ATOM   2156  CA  ALA A 130      71.954  70.429  75.185  1.00  0.00           C
ATOM   2158  CB  ALA A 130      71.384  69.149  75.775  1.00  0.00           C
ATOM   2162  C   ALA A 130      71.214  70.859  73.925  1.00  0.00           C
ATOM   2163  O   ALA A 130      71.454  71.939  73.405  1.00  0.00           O
ATOM   2164  N   SER A 131      70.214  70.079  73.435  1.00  0.00           N
ATOM   2166  CA  SER A 131      69.274  70.439  72.355  1.00  0.00           C
ATOM   2168  CB  SER A 131      68.904  71.959  72.155  1.00  0.00           C
ATOM   2171  OG  SER A 131      67.494  72.139  72.095  1.00  0.00           O
ATOM   2173  C   SER A 131      69.754  69.779  71.085  1.00  0.00           C
ATOM   2174  O   SER A 131      70.614  68.919  71.155  1.00  0.00           O
ATOM   2175  N   TYR A 132      69.224  70.179  69.905  1.00  0.00           N
ATOM   2177  CA  TYR A 132      69.404  69.509  68.625  1.00  0.00           C
ATOM   2179  CB  TYR A 132      68.854  70.419  67.485  1.00  0.00           C
ATOM   2182  CG  TYR A 132      68.834  69.669  66.185  1.00  0.00           C
ATOM   2183  CD1 TYR A 132      67.844  68.709  65.945  1.00  0.00           C
ATOM   2185  CE1 TYR A 132      67.854  67.959  64.765  1.00  0.00           C
ATOM   2187  CZ  TYR A 132      68.864  68.169  63.815  1.00  0.00           C
ATOM   2188  OH  TYR A 132      68.884  67.409  62.635  1.00  0.00           O
ATOM   2190  CD2 TYR A 132      69.834  69.889  65.225  1.00  0.00           C
ATOM   2192  CE2 TYR A 132      69.854  69.129  64.045  1.00  0.00           C
ATOM   2194  C   TYR A 132      70.864  69.169  68.315  1.00  0.00           C
ATOM   2195  O   TYR A 132      71.194  68.079  67.865  1.00  0.00           O
ATOM   2196  N   ASN A 133      71.764  70.109  68.605  1.00  0.00           N
ATOM   2198  CA  ASN A 133      73.194  69.939  68.415  1.00  0.00           C
ATOM   2200  CB  ASN A 133      73.994  71.179  68.825  1.00  0.00           C
ATOM   2203  CG  ASN A 133      73.604  72.379  67.975  1.00  0.00           C
ATOM   2204  OD1 ASN A 133      72.744  72.339  67.095  1.00  0.00           O
ATOM   2205  ND2 ASN A 133      74.324  73.489  68.215  1.00  0.00           N
ATOM   2208  C   ASN A 133      73.864  68.769  69.125  1.00  0.00           C
ATOM   2209  O   ASN A 133      74.874  68.279  68.635  1.00  0.00           O
ATOM   2210  N   VAL A 134      73.364  68.349  70.305  1.00  0.00           N
ATOM   2212  CA  VAL A 134      73.914  67.159  70.935  1.00  0.00           C
ATOM   2214  CB  VAL A 134      74.024  67.249  72.465  1.00  0.00           C
ATOM   2216  CG1 VAL A 134      74.714  68.569  72.875  1.00  0.00           C
ATOM   2220  CG2 VAL A 134      72.684  67.079  73.185  1.00  0.00           C
ATOM   2224  C   VAL A 134      73.064  65.959  70.585  1.00  0.00           C
ATOM   2225  O   VAL A 134      73.484  64.839  70.855  1.00  0.00           O
ATOM   2226  N   GLU A 135      71.884  66.149  69.955  1.00  0.00           N
ATOM   2228  CA  GLU A 135      71.054  65.029  69.565  1.00  0.00           C
ATOM   2230  CB  GLU A 135      70.574  64.139  70.745  1.00  0.00           C
ATOM   2233  CG  GLU A 135      69.904  62.799  70.325  1.00  0.00           C
ATOM   2236  CD  GLU A 135      70.814  61.639  69.905  1.00  0.00           C
ATOM   2237  OE1 GLU A 135      71.904  61.859  69.335  1.00  0.00           O
ATOM   2238  OE2 GLU A 135      70.454  60.469  70.225  1.00  0.00           O
ATOM   2239  C   GLU A 135      69.794  65.499  68.855  1.00  0.00           C
ATOM   2240  O   GLU A 135      68.944  66.219  69.405  1.00  0.00           O
ATOM   2241  N   GLY A 136      69.634  65.059  67.605  1.00  0.00           N
ATOM   2243  CA  GLY A 136      68.404  65.039  66.855  1.00  0.00           C
ATOM   2246  C   GLY A 136      67.874  63.629  66.885  1.00  0.00           C
ATOM   2247  O   GLY A 136      68.614  62.659  66.925  1.00  0.00           O
ATOM   2248  N   ALA A 137      66.544  63.469  66.875  1.00  0.00           N
ATOM   2250  CA  ALA A 137      65.974  62.149  66.925  1.00  0.00           C
ATOM   2252  CB  ALA A 137      64.644  62.189  67.705  1.00  0.00           C
ATOM   2256  C   ALA A 137      65.734  61.549  65.545  1.00  0.00           C
ATOM   2257  O   ALA A 137      65.254  62.189  64.615  1.00  0.00           O
ATOM   2258  N   PHE A 138      65.994  60.239  65.435  1.00  0.00           N
ATOM   2260  CA  PHE A 138      65.954  59.449  64.225  1.00  0.00           C
ATOM   2262  CB  PHE A 138      66.394  57.979  64.525  1.00  0.00           C
ATOM   2265  CG  PHE A 138      67.574  57.879  65.465  1.00  0.00           C
ATOM   2266  CD1 PHE A 138      67.464  58.089  66.855  1.00  0.00           C
ATOM   2268  CE1 PHE A 138      68.604  58.169  67.665  1.00  0.00           C
ATOM   2270  CZ  PHE A 138      69.864  57.959  67.105  1.00  0.00           C
ATOM   2272  CD2 PHE A 138      68.844  57.569  64.945  1.00  0.00           C
ATOM   2274  CE2 PHE A 138      69.984  57.629  65.745  1.00  0.00           C
ATOM   2276  C   PHE A 138      64.574  59.379  63.565  1.00  0.00           C
ATOM   2277  O   PHE A 138      64.404  59.159  62.375  1.00  0.00           O
ATOM   2278  N   GLN A 139      63.484  59.529  64.345  1.00  0.00           N
ATOM   2280  CA  GLN A 139      62.164  59.469  63.755  1.00  0.00           C
ATOM   2282  CB  GLN A 139      61.644  58.019  63.595  1.00  0.00           C
ATOM   2285  CG  GLN A 139      60.564  57.749  62.515  1.00  0.00           C
ATOM   2288  CD  GLN A 139      60.854  58.269  61.105  1.00  0.00           C
ATOM   2289  OE1 GLN A 139      59.914  58.549  60.355  1.00  0.00           O
ATOM   2290  NE2 GLN A 139      62.144  58.339  60.715  1.00  0.00           N
ATOM   2293  C   GLN A 139      61.244  60.209  64.675  1.00  0.00           C
ATOM   2294  O   GLN A 139      61.594  60.469  65.825  1.00  0.00           O
ATOM   2295  N   ALA A 140      60.034  60.529  64.205  1.00  0.00           N
ATOM   2297  CA  ALA A 140      59.044  61.289  64.935  1.00  0.00           C
ATOM   2299  CB  ALA A 140      58.044  61.779  63.905  1.00  0.00           C
ATOM   2303  C   ALA A 140      58.314  60.469  66.005  1.00  0.00           C
ATOM   2304  O   ALA A 140      57.534  60.979  66.805  1.00  0.00           O
ATOM   2305  N   SER A 141      58.634  59.159  66.035  1.00  0.00           N
ATOM   2307  CA  SER A 141      58.484  58.209  67.135  1.00  0.00           C
ATOM   2309  CB  SER A 141      59.684  57.219  67.095  1.00  0.00           C
ATOM   2312  OG  SER A 141      59.664  56.149  68.055  1.00  0.00           O
ATOM   2314  C   SER A 141      58.594  58.759  68.515  1.00  0.00           C
ATOM   2315  O   SER A 141      59.394  59.639  68.725  1.00  0.00           O
ATOM   2316  N   ASN A 142      57.914  58.199  69.535  1.00  0.00           N
ATOM   2318  CA  ASN A 142      58.414  58.429  70.875  1.00  0.00           C
ATOM   2320  CB  ASN A 142      57.364  58.319  72.005  1.00  0.00           C
ATOM   2323  CG  ASN A 142      58.044  58.969  73.205  1.00  0.00           C
ATOM   2324  OD1 ASN A 142      58.144  60.189  73.275  1.00  0.00           O
ATOM   2325  ND2 ASN A 142      58.664  58.179  74.105  1.00  0.00           N
ATOM   2328  C   ASN A 142      59.684  57.639  71.225  1.00  0.00           C
ATOM   2329  O   ASN A 142      60.544  58.139  71.915  1.00  0.00           O
ATOM   2330  N   LYS A 143      59.864  56.389  70.775  1.00  0.00           N
ATOM   2332  CA  LYS A 143      61.064  55.639  71.105  1.00  0.00           C
ATOM   2334  CB  LYS A 143      60.984  54.199  70.535  1.00  0.00           C
ATOM   2337  CG  LYS A 143      61.644  53.169  71.465  1.00  0.00           C
ATOM   2340  CD  LYS A 143      63.174  53.239  71.395  1.00  0.00           C
ATOM   2343  CE  LYS A 143      63.904  52.049  72.005  1.00  0.00           C
ATOM   2346  NZ  LYS A 143      64.324  51.089  70.965  1.00  0.00           N
ATOM   2350  C   LYS A 143      62.334  56.319  70.615  1.00  0.00           C
ATOM   2351  O   LYS A 143      63.294  56.429  71.345  1.00  0.00           O
ATOM   2352  N   ASN A 144      62.364  56.879  69.395  1.00  0.00           N
ATOM   2354  CA  ASN A 144      63.524  57.679  68.995  1.00  0.00           C
ATOM   2356  CB  ASN A 144      63.544  58.039  67.505  1.00  0.00           C
ATOM   2359  CG  ASN A 144      63.624  56.739  66.755  1.00  0.00           C
ATOM   2360  OD1 ASN A 144      64.644  56.049  66.675  1.00  0.00           O
ATOM   2361  ND2 ASN A 144      62.484  56.389  66.145  1.00  0.00           N
ATOM   2364  C   ASN A 144      63.644  59.009  69.685  1.00  0.00           C
ATOM   2365  O   ASN A 144      64.724  59.569  69.725  1.00  0.00           O
ATOM   2366  N   ILE A 145      62.544  59.559  70.225  1.00  0.00           N
ATOM   2368  CA  ILE A 145      62.624  60.679  71.135  1.00  0.00           C
ATOM   2370  CB  ILE A 145      61.254  61.309  71.425  1.00  0.00           C
ATOM   2372  CG2 ILE A 145      61.364  62.439  72.445  1.00  0.00           C
ATOM   2376  CG1 ILE A 145      60.604  61.919  70.165  1.00  0.00           C
ATOM   2379  CD  ILE A 145      59.114  62.229  70.365  1.00  0.00           C
ATOM   2383  C   ILE A 145      63.324  60.239  72.415  1.00  0.00           C
ATOM   2384  O   ILE A 145      64.274  60.859  72.865  1.00  0.00           O
ATOM   2385  N   ALA A 146      62.924  59.079  72.985  1.00  0.00           N
ATOM   2387  CA  ALA A 146      63.534  58.449  74.135  1.00  0.00           C
ATOM   2389  CB  ALA A 146      62.624  57.269  74.515  1.00  0.00           C
ATOM   2393  C   ALA A 146      64.974  57.979  73.975  1.00  0.00           C
ATOM   2394  O   ALA A 146      65.824  58.149  74.855  1.00  0.00           O
ATOM   2395  N   ASP A 147      65.314  57.419  72.795  1.00  0.00           N
ATOM   2397  CA  ASP A 147      66.664  57.179  72.345  1.00  0.00           C
ATOM   2399  CB  ASP A 147      66.694  56.479  70.945  1.00  0.00           C
ATOM   2402  CG  ASP A 147      66.024  55.109  70.905  1.00  0.00           C
ATOM   2403  OD1 ASP A 147      66.044  54.419  71.965  1.00  0.00           O
ATOM   2404  OD2 ASP A 147      65.614  54.649  69.805  1.00  0.00           O
ATOM   2405  C   ASP A 147      67.454  58.499  72.305  1.00  0.00           C
ATOM   2406  O   ASP A 147      68.574  58.559  72.795  1.00  0.00           O
ATOM   2407  N   ALA A 148      66.854  59.589  71.785  1.00  0.00           N
ATOM   2409  CA  ALA A 148      67.444  60.899  71.825  1.00  0.00           C
ATOM   2411  CB  ALA A 148      66.674  61.869  70.895  1.00  0.00           C
ATOM   2415  C   ALA A 148      67.624  61.519  73.205  1.00  0.00           C
ATOM   2416  O   ALA A 148      68.614  62.189  73.495  1.00  0.00           O
ATOM   2417  N   VAL A 149      66.674  61.309  74.155  1.00  0.00           N
ATOM   2419  CA  VAL A 149      66.844  61.799  75.525  1.00  0.00           C
ATOM   2421  CB  VAL A 149      65.664  61.809  76.515  1.00  0.00           C
ATOM   2423  CG1 VAL A 149      64.294  62.009  75.865  1.00  0.00           C
ATOM   2427  CG2 VAL A 149      65.604  60.559  77.405  1.00  0.00           C
ATOM   2431  C   VAL A 149      68.034  61.109  76.145  1.00  0.00           C
ATOM   2432  O   VAL A 149      68.774  61.749  76.875  1.00  0.00           O
ATOM   2433  N   ASN A 150      68.264  59.819  75.825  1.00  0.00           N
ATOM   2435  CA  ASN A 150      69.394  59.069  76.325  1.00  0.00           C
ATOM   2437  CB  ASN A 150      69.364  57.619  75.785  1.00  0.00           C
ATOM   2440  CG  ASN A 150      70.284  56.729  76.605  1.00  0.00           C
ATOM   2441  OD1 ASN A 150      69.784  56.009  77.455  1.00  0.00           O
ATOM   2442  ND2 ASN A 150      71.614  56.729  76.375  1.00  0.00           N
ATOM   2445  C   ASN A 150      70.724  59.699  75.965  1.00  0.00           C
ATOM   2446  O   ASN A 150      71.584  59.869  76.825  1.00  0.00           O
ATOM   2447  N   SER A 151      70.934  60.109  74.695  1.00  0.00           N
ATOM   2449  CA  SER A 151      72.124  60.859  74.315  1.00  0.00           C
ATOM   2451  CB  SER A 151      72.184  61.129  72.815  1.00  0.00           C
ATOM   2454  OG  SER A 151      72.244  59.899  72.105  1.00  0.00           O
ATOM   2456  C   SER A 151      72.254  62.169  75.025  1.00  0.00           C
ATOM   2457  O   SER A 151      73.264  62.469  75.655  1.00  0.00           O
ATOM   2458  N   VAL A 152      71.164  62.939  75.045  1.00  0.00           N
ATOM   2460  CA  VAL A 152      71.134  64.239  75.705  1.00  0.00           C
ATOM   2462  CB  VAL A 152      69.784  64.909  75.505  1.00  0.00           C
ATOM   2464  CG1 VAL A 152      69.724  66.219  76.305  1.00  0.00           C
ATOM   2468  CG2 VAL A 152      69.604  65.209  74.015  1.00  0.00           C
ATOM   2472  C   VAL A 152      71.444  64.159  77.185  1.00  0.00           C
ATOM   2473  O   VAL A 152      72.204  64.949  77.735  1.00  0.00           O
ATOM   2474  N   LEU A 153      70.834  63.189  77.875  1.00  0.00           N
ATOM   2476  CA  LEU A 153      71.024  62.899  79.275  1.00  0.00           C
ATOM   2478  CB  LEU A 153      69.964  61.829  79.645  1.00  0.00           C
ATOM   2481  CG  LEU A 153      69.564  61.679  81.125  1.00  0.00           C
ATOM   2483  CD1 LEU A 153      70.764  61.679  82.045  1.00  0.00           C
ATOM   2487  CD2 LEU A 153      68.624  62.789  81.575  1.00  0.00           C
ATOM   2491  C   LEU A 153      72.464  62.469  79.565  1.00  0.00           C
ATOM   2492  O   LEU A 153      73.094  62.929  80.515  1.00  0.00           O
ATOM   2493  N   THR A 154      73.064  61.579  78.745  1.00  0.00           N
ATOM   2495  CA  THR A 154      74.474  61.219  78.905  1.00  0.00           C
ATOM   2497  CB  THR A 154      74.964  60.139  77.925  1.00  0.00           C
ATOM   2499  OG1 THR A 154      74.234  58.929  78.065  1.00  0.00           O
ATOM   2501  CG2 THR A 154      76.434  59.759  78.205  1.00  0.00           C
ATOM   2505  C   THR A 154      75.424  62.399  78.755  1.00  0.00           C
ATOM   2506  O   THR A 154      76.324  62.609  79.575  1.00  0.00           O
ATOM   2507  N   ASP A 155      75.194  63.209  77.705  1.00  0.00           N
ATOM   2509  CA  ASP A 155      75.964  64.399  77.405  1.00  0.00           C
ATOM   2511  CB  ASP A 155      75.544  65.019  76.055  1.00  0.00           C
ATOM   2514  CG  ASP A 155      76.054  64.209  74.875  1.00  0.00           C
ATOM   2515  OD1 ASP A 155      76.324  62.989  74.995  1.00  0.00           O
ATOM   2516  OD2 ASP A 155      76.174  64.829  73.785  1.00  0.00           O
ATOM   2517  C   ASP A 155      75.854  65.469  78.475  1.00  0.00           C
ATOM   2518  O   ASP A 155      76.874  66.009  78.915  1.00  0.00           O
ATOM   2519  N   THR A 156      74.644  65.789  78.975  1.00  0.00           N
ATOM   2521  CA  THR A 156      74.464  66.799  79.995  1.00  0.00           C
ATOM   2523  CB  THR A 156      73.014  67.139  80.345  1.00  0.00           C
ATOM   2525  OG1 THR A 156      72.194  65.999  80.595  1.00  0.00           O
ATOM   2527  CG2 THR A 156      72.374  67.899  79.185  1.00  0.00           C
ATOM   2531  C   THR A 156      75.194  66.469  81.275  1.00  0.00           C
ATOM   2532  O   THR A 156      75.894  67.319  81.815  1.00  0.00           O
ATOM   2533  N   ILE A 157      75.094  65.229  81.765  1.00  0.00           N
ATOM   2535  CA  ILE A 157      75.684  64.769  83.015  1.00  0.00           C
ATOM   2537  CB  ILE A 157      75.094  63.429  83.455  1.00  0.00           C
ATOM   2539  CG2 ILE A 157      76.074  62.589  84.285  1.00  0.00           C
ATOM   2543  CG1 ILE A 157      73.804  63.659  84.275  1.00  0.00           C
ATOM   2546  CD  ILE A 157      72.694  64.359  83.505  1.00  0.00           C
ATOM   2550  C   ILE A 157      77.214  64.779  83.005  1.00  0.00           C
ATOM   2551  O   ILE A 157      77.874  65.039  84.015  1.00  0.00           O
ATOM   2552  N   ALA A 158      77.804  64.519  81.835  1.00  0.00           N
ATOM   2554  CA  ALA A 158      79.224  64.679  81.595  1.00  0.00           C
ATOM   2556  CB  ALA A 158      79.524  64.209  80.175  1.00  0.00           C
ATOM   2560  C   ALA A 158      79.744  66.089  81.745  1.00  0.00           C
ATOM   2561  O   ALA A 158      80.804  66.349  82.315  1.00  0.00           O
ATOM   2562  N   ASP A 159      78.964  67.049  81.235  1.00  0.00           N
ATOM   2564  CA  ASP A 159      79.144  68.449  81.495  1.00  0.00           C
ATOM   2566  CB  ASP A 159      78.274  69.289  80.515  1.00  0.00           C
ATOM   2569  CG  ASP A 159      78.564  68.959  79.045  1.00  0.00           C
ATOM   2570  OD1 ASP A 159      79.684  68.529  78.705  1.00  0.00           O
ATOM   2571  OD2 ASP A 159      77.704  69.379  78.215  1.00  0.00           O
ATOM   2572  C   ASP A 159      78.934  68.779  82.975  1.00  0.00           C
ATOM   2573  O   ASP A 159      79.724  69.529  83.545  1.00  0.00           O
ATOM   2574  N   MET A 160      77.914  68.179  83.635  1.00  0.00           N
ATOM   2576  CA  MET A 160      77.554  68.449  85.025  1.00  0.00           C
ATOM   2578  CB  MET A 160      76.174  67.859  85.505  1.00  0.00           C
ATOM   2581  CG  MET A 160      74.854  68.139  84.725  1.00  0.00           C
ATOM   2584  SD  MET A 160      74.384  69.859  84.405  1.00  0.00           S
ATOM   2585  CE  MET A 160      73.144  69.579  83.105  1.00  0.00           C
ATOM   2589  C   MET A 160      78.564  67.979  86.085  1.00  0.00           C
ATOM   2590  O   MET A 160      78.504  68.449  87.215  1.00  0.00           O
ATOM   2591  N   SER A 161      79.454  67.039  85.765  1.00  0.00           N
ATOM   2593  CA  SER A 161      80.334  66.429  86.755  1.00  0.00           C
ATOM   2595  CB  SER A 161      80.824  65.069  86.185  1.00  0.00           C
ATOM   2598  OG  SER A 161      81.514  64.239  87.125  1.00  0.00           O
ATOM   2600  C   SER A 161      81.514  67.359  87.185  1.00  0.00           C
ATOM   2601  OT1 SER A 161      81.324  68.149  88.155  1.00  0.00           O
ATOM   2602  OT2 SER A 161      82.614  67.269  86.575  1.00  0.00           O
ATOM   2603  NH3 POPEB 162      56.894  12.969  59.705  1.00  0.00           N
ATOM   2607  C12 POPEB 162      55.514  13.139  60.265  1.00  0.00           C
ATOM   2610  C11 POPEB 162      54.414  13.079  59.185  1.00  0.00           C
ATOM   2613  P   POPEB 162      52.584  11.369  60.045  1.00  0.00           P
ATOM   2614  O13 POPEB 162      53.414  10.799  61.115  1.00  0.00           O
ATOM   2615  O14 POPEB 162      51.114  11.429  60.265  1.00  0.00           O
ATOM   2616  O11 POPEB 162      52.814  10.529  58.735  1.00  0.00           O
ATOM   2617  O12 POPEB 162      53.104  12.839  59.715  1.00  0.00           O
ATOM   2618  C1  POPEB 162      52.674  10.989  57.395  1.00  0.00           C
ATOM   2621  C2  POPEB 162      53.884  10.499  56.565  1.00  0.00           C
ATOM   2623  O21 POPEB 162      53.764  10.979  55.215  1.00  0.00           O
ATOM   2624  C21 POPEB 162      53.294  10.199  54.255  1.00  0.00           C
ATOM   2625  O22 POPEB 162      52.754   9.119  54.375  1.00  0.00           O
ATOM   2626  C22 POPEB 162      53.554  10.949  52.955  1.00  0.00           C
ATOM   2629  C3  POPEB 162      54.204   8.989  56.775  1.00  0.00           C
ATOM   2632  O31 POPEB 162      55.004   8.379  55.735  1.00  0.00           O
ATOM   2633  C31 POPEB 162      55.954   7.539  56.145  1.00  0.00           C
ATOM   2634  O32 POPEB 162      56.544   7.599  57.215  1.00  0.00           O
ATOM   2635  C32 POPEB 162      56.244   6.519  55.065  1.00  0.00           C
ATOM   2638  C23 POPEB 162      53.134  10.159  51.695  1.00  0.00           C
ATOM   2641  C24 POPEB 162      54.244   9.209  51.245  1.00  0.00           C
ATOM   2644  C25 POPEB 162      54.014   8.639  49.835  1.00  0.00           C
ATOM   2647  C26 POPEB 162      53.964   9.699  48.715  1.00  0.00           C
ATOM   2650  C27 POPEB 162      54.084   9.069  47.315  1.00  0.00           C
ATOM   2653  C28 POPEB 162      54.024  10.039  46.135  1.00  0.00           C
ATOM   2656  C29 POPEB 162      52.584  10.359  45.795  1.00  0.00           C
ATOM   2658 0C21 POPEB 162      51.864   9.829  44.785  1.00  0.00           C
ATOM   2660 1C21 POPEB 162      52.324   8.869  43.715  1.00  0.00           C
ATOM   2663 2C21 POPEB 162      52.034   9.429  42.315  1.00  0.00           C
ATOM   2666 3C21 POPEB 162      52.504   8.529  41.165  1.00  0.00           C
ATOM   2669 4C21 POPEB 162      52.114   9.119  39.795  1.00  0.00           C
ATOM   2672 5C21 POPEB 162      52.564   8.299  38.575  1.00  0.00           C
ATOM   2675 6C21 POPEB 162      52.104   6.839  38.595  1.00  0.00           C
ATOM   2678 7C21 POPEB 162      52.264   6.149  37.225  1.00  0.00           C
ATOM   2681 8C21 POPEB 162      51.854   4.669  37.215  1.00  0.00           C
ATOM   2685  C33 POPEB 162      57.634   6.729  54.445  1.00  0.00           C
ATOM   2688  C34 POPEB 162      57.954   5.679  53.375  1.00  0.00           C
ATOM   2691  C35 POPEB 162      56.854   5.579  52.305  1.00  0.00           C
ATOM   2694  C36 POPEB 162      57.294   4.799  51.065  1.00  0.00           C
ATOM   2697  C37 POPEB 162      56.204   4.789  49.985  1.00  0.00           C
ATOM   2700  C38 POPEB 162      56.584   3.849  48.835  1.00  0.00           C
ATOM   2703  C39 POPEB 162      55.514   3.689  47.745  1.00  0.00           C
ATOM   2706 0C31 POPEB 162      55.744   4.599  46.525  1.00  0.00           C
ATOM   2709 1C31 POPEB 162      54.624   4.459  45.475  1.00  0.00           C
ATOM   2712 2C31 POPEB 162      54.924   5.269  44.215  1.00  0.00           C
ATOM   2715 3C31 POPEB 162      53.704   5.439  43.295  1.00  0.00           C
ATOM   2718 4C31 POPEB 162      53.134   4.129  42.735  1.00  0.00           C
ATOM   2721 5C31 POPEB 162      52.134   4.419  41.605  1.00  0.00           C
ATOM   2724 6C31 POPEB 162      51.264   3.249  41.185  1.00  0.00           C
ATOM   2728  NH3 POPEC 163      93.494  49.059  19.875  1.00  0.00           N
ATOM   2732  C12 POPEC 163      92.884  50.279  19.235  1.00  0.00           C
ATOM   2735  C11 POPEC 163      91.374  50.119  19.075  1.00  0.00           C
ATOM   2738  P   POPEC 163      89.244  50.139  20.525  1.00  0.00           P
ATOM   2739  O13 POPEC 163      88.824  48.759  20.855  1.00  0.00           O
ATOM   2740  O14 POPEC 163      88.604  50.699  19.325  1.00  0.00           O
ATOM   2741  O11 POPEC 163      88.954  51.049  21.755  1.00  0.00           O
ATOM   2742  O12 POPEC 163      90.814  50.129  20.385  1.00  0.00           O
ATOM   2743  C1  POPEC 163      88.014  50.669  22.765  1.00  0.00           C
ATOM   2746  C2  POPEC 163      88.614  50.949  24.155  1.00  0.00           C
ATOM   2748  O21 POPEC 163      87.554  50.659  25.085  1.00  0.00           O
ATOM   2749  C21 POPEC 163      87.934  50.249  26.295  1.00  0.00           C
ATOM   2750  O22 POPEC 163      89.044  50.379  26.765  1.00  0.00           O
ATOM   2751  C22 POPEC 163      86.754  49.529  26.945  1.00  0.00           C
ATOM   2754  C3  POPEC 163      89.124  52.419  24.155  1.00  0.00           C
ATOM   2757  O31 POPEC 163      89.534  52.879  25.465  1.00  0.00           O
ATOM   2758  C31 POPEC 163      88.854  53.909  25.935  1.00  0.00           C
ATOM   2759  O32 POPEC 163      87.934  54.489  25.375  1.00  0.00           O
ATOM   2760  C32 POPEC 163      89.334  54.189  27.345  1.00  0.00           C
ATOM   2763  C23 POPEC 163      87.054  48.949  28.345  1.00  0.00           C
ATOM   2766  C24 POPEC 163      85.924  48.029  28.835  1.00  0.00           C
ATOM   2769  C25 POPEC 163      85.204  48.499  30.105  1.00  0.00           C
ATOM   2772  C26 POPEC 163      86.064  48.459  31.375  1.00  0.00           C
ATOM   2775  C27 POPEC 163      85.224  48.119  32.605  1.00  0.00           C
ATOM   2778  C28 POPEC 163      85.844  48.469  33.975  1.00  0.00           C
ATOM   2781  C29 POPEC 163      87.134  47.749  34.285  1.00  0.00           C
ATOM   2783 0C21 POPEC 163      87.874  47.939  35.395  1.00  0.00           C
ATOM   2785 1C21 POPEC 163      87.524  48.869  36.535  1.00  0.00           C
ATOM   2788 2C21 POPEC 163      87.994  48.359  37.925  1.00  0.00           C
ATOM   2791 3C21 POPEC 163      87.584  49.299  39.065  1.00  0.00           C
ATOM   2794 4C21 POPEC 163      87.914  48.759  40.465  1.00  0.00           C
ATOM   2797 5C21 POPEC 163      87.094  49.429  41.595  1.00  0.00           C
ATOM   2800 6C21 POPEC 163      87.444  50.909  41.795  1.00  0.00           C
ATOM   2803 7C21 POPEC 163      86.564  51.639  42.815  1.00  0.00           C
ATOM   2806 8C21 POPEC 163      87.034  53.069  43.075  1.00  0.00           C
ATOM   2810  C33 POPEC 163      88.794  55.529  27.895  1.00  0.00           C
ATOM   2813  C34 POPEC 163      88.574  55.459  29.405  1.00  0.00           C
ATOM   2816  C35 POPEC 163      88.064  56.779  29.985  1.00  0.00           C
ATOM   2819  C36 POPEC 163      86.694  57.199  29.435  1.00  0.00           C
ATOM   2822  C37 POPEC 163      85.884  58.039  30.435  1.00  0.00           C
ATOM   2825  C38 POPEC 163      85.304  57.149  31.535  1.00  0.00           C
ATOM   2828  C39 POPEC 163      84.894  57.899  32.805  1.00  0.00           C
ATOM   2831 0C31 POPEC 163      84.514  56.899  33.905  1.00  0.00           C
ATOM   2834 1C31 POPEC 163      84.054  57.589  35.185  1.00  0.00           C
ATOM   2837 2C31 POPEC 163      83.914  56.599  36.345  1.00  0.00           C
ATOM   2840 3C31 POPEC 163      83.654  57.309  37.685  1.00  0.00           C
ATOM   2843 4C31 POPEC 163      82.204  57.789  37.805  1.00  0.00           C
ATOM   2846 5C31 POPEC 163      81.934  58.539  39.105  1.00  0.00           C
ATOM   2849 6C31 POPEC 163      80.444  58.619  39.415  1.00  0.00           C
ATOM   2853  NH3 POPED 164     110.134  93.979  20.315  1.00  0.00           N
ATOM   2857  C12 POPED 164     109.884  94.549  18.945  1.00  0.00           C
ATOM   2860  C11 POPED 164     109.754  96.089  19.015  1.00  0.00           C
ATOM   2863  P   POPED 164     110.124  98.179  17.435  1.00  0.00           P
ATOM   2864  O13 POPED 164     111.464  98.129  16.805  1.00  0.00           O
ATOM   2865  O14 POPED 164     109.094  98.989  16.725  1.00  0.00           O
ATOM   2866  O11 POPED 164     110.314  98.749  18.895  1.00  0.00           O
ATOM   2867  O12 POPED 164     109.634  96.689  17.725  1.00  0.00           O
ATOM   2868  C1  POPED 164     109.324  99.289  19.755  1.00  0.00           C
ATOM   2871  C2  POPED 164     109.584  98.869  21.245  1.00  0.00           C
ATOM   2873  O21 POPED 164     108.754  99.649  22.105  1.00  0.00           O
ATOM   2874  C21 POPED 164     108.194  98.989  23.125  1.00  0.00           C
ATOM   2875  O22 POPED 164     108.384  97.819  23.395  1.00  0.00           O
ATOM   2876  C22 POPED 164     107.184  99.939  23.755  1.00  0.00           C
ATOM   2879  C3  POPED 164     111.074  99.069  21.645  1.00  0.00           C
ATOM   2882  O31 POPED 164     111.484  98.319  22.805  1.00  0.00           O
ATOM   2883  C31 POPED 164     111.484  98.949  23.975  1.00  0.00           C
ATOM   2884  O32 POPED 164     110.964 100.039  24.175  1.00  0.00           O
ATOM   2885  C32 POPED 164     112.164  98.039  24.995  1.00  0.00           C
ATOM   2888  C23 POPED 164     106.374  99.349  24.925  1.00  0.00           C
ATOM   2891  C24 POPED 164     107.074  99.519  26.285  1.00  0.00           C
ATOM   2894  C25 POPED 164     108.014  98.349  26.625  1.00  0.00           C
ATOM   2897  C26 POPED 164     108.354  98.289  28.115  1.00  0.00           C
ATOM   2900  C27 POPED 164     107.194  97.729  28.955  1.00  0.00           C
ATOM   2903  C28 POPED 164     107.194  98.189  30.435  1.00  0.00           C
ATOM   2906  C29 POPED 164     108.364  97.709  31.245  1.00  0.00           C
ATOM   2908 0C21 POPED 164     109.184  98.459  32.005  1.00  0.00           C
ATOM   2910 1C21 POPED 164     109.124  99.959  32.205  1.00  0.00           C
ATOM   2913 2C21 POPED 164     109.494 100.429  33.635  1.00  0.00           C
ATOM   2916 3C21 POPED 164     108.374 100.219  34.655  1.00  0.00           C
ATOM   2919 4C21 POPED 164     108.774 100.599  36.095  1.00  0.00           C
ATOM   2922 5C21 POPED 164     107.854  99.969  37.145  1.00  0.00           C
ATOM   2925 6C21 POPED 164     108.284 100.239  38.595  1.00  0.00           C
ATOM   2928 7C21 POPED 164     107.424  99.459  39.595  1.00  0.00           C
ATOM   2931 8C21 POPED 164     107.934  99.529  41.035  1.00  0.00           C
ATOM   2935  C33 POPED 164     111.634  98.189  26.435  1.00  0.00           C
ATOM   2938  C34 POPED 164     112.714  97.829  27.445  1.00  0.00           C
ATOM   2941  C35 POPED 164     112.284  97.789  28.915  1.00  0.00           C
ATOM   2944  C36 POPED 164     111.994  96.359  29.395  1.00  0.00           C
ATOM   2947  C37 POPED 164     112.104  96.179  30.905  1.00  0.00           C
ATOM   2950  C38 POPED 164     111.484  94.859  31.385  1.00  0.00           C
ATOM   2953  C39 POPED 164     111.704  94.629  32.885  1.00  0.00           C
ATOM   2956 0C31 POPED 164     111.424  93.179  33.325  1.00  0.00           C
ATOM   2959 1C31 POPED 164     111.714  93.009  34.825  1.00  0.00           C
ATOM   2962 2C31 POPED 164     111.674  91.549  35.285  1.00  0.00           C
ATOM   2965 3C31 POPED 164     111.804  91.419  36.815  1.00  0.00           C
ATOM   2968 4C31 POPED 164     110.594  91.989  37.565  1.00  0.00           C
ATOM   2971 5C31 POPED 164     110.494  91.419  38.985  1.00  0.00           C
ATOM   2974 6C31 POPED 164     109.364  92.039  39.795  1.00  0.00           C
ATOM   2978  NH3 POPEE 165      31.484  31.339  16.475  1.00  0.00           N
ATOM   2982  C12 POPEE 165      32.724  30.549  16.145  1.00  0.00           C
ATOM   2985  C11 POPEE 165      33.104  29.559  17.265  1.00  0.00           C
ATOM   2988  P   POPEE 165      35.734  29.709  17.645  1.00  0.00           P
ATOM   2989  O13 POPEE 165      36.804  28.689  17.775  1.00  0.00           O
ATOM   2990  O14 POPEE 165      36.084  30.909  16.835  1.00  0.00           O
ATOM   2991  O11 POPEE 165      35.294  30.179  19.105  1.00  0.00           O
ATOM   2992  O12 POPEE 165      34.414  29.029  17.075  1.00  0.00           O
ATOM   2993  C1  POPEE 165      34.864  31.529  19.385  1.00  0.00           C
ATOM   2996  C2  POPEE 165      34.864  31.839  20.915  1.00  0.00           C
ATOM   2998  O21 POPEE 165      33.554  32.279  21.335  1.00  0.00           O
ATOM   2999  C21 POPEE 165      33.074  31.649  22.415  1.00  0.00           C
ATOM   3000  O22 POPEE 165      33.074  30.429  22.555  1.00  0.00           O
ATOM   3001  C22 POPEE 165      32.584  32.679  23.435  1.00  0.00           C
ATOM   3004  C3  POPEE 165      35.854  32.989  21.295  1.00  0.00           C
ATOM   3007  O31 POPEE 165      37.164  32.509  21.705  1.00  0.00           O
ATOM   3008  C31 POPEE 165      37.134  31.979  22.935  1.00  0.00           C
ATOM   3009  O32 POPEE 165      36.124  31.799  23.595  1.00  0.00           O
ATOM   3010  C32 POPEE 165      38.554  31.619  23.375  1.00  0.00           C
ATOM   3013  C23 POPEE 165      32.464  32.159  24.895  1.00  0.00           C
ATOM   3016  C24 POPEE 165      31.974  33.239  25.885  1.00  0.00           C
ATOM   3019  C25 POPEE 165      31.724  32.759  27.335  1.00  0.00           C
ATOM   3022  C26 POPEE 165      32.904  32.009  27.975  1.00  0.00           C
ATOM   3025  C27 POPEE 165      32.554  31.439  29.355  1.00  0.00           C
ATOM   3028  C28 POPEE 165      33.634  30.469  29.885  1.00  0.00           C
ATOM   3031  C29 POPEE 165      33.054  29.379  30.755  1.00  0.00           C
ATOM   3033 0C21 POPEE 165      33.414  29.029  31.995  1.00  0.00           C
ATOM   3035 1C21 POPEE 165      34.504  29.679  32.805  1.00  0.00           C
ATOM   3038 2C21 POPEE 165      34.314  29.519  34.325  1.00  0.00           C
ATOM   3041 3C21 POPEE 165      34.534  28.079  34.835  1.00  0.00           C
ATOM   3044 4C21 POPEE 165      34.494  27.949  36.365  1.00  0.00           C
ATOM   3047 5C21 POPEE 165      35.534  28.839  37.065  1.00  0.00           C
ATOM   3050 6C21 POPEE 165      35.564  28.709  38.595  1.00  0.00           C
ATOM   3053 7C21 POPEE 165      36.674  29.599  39.175  1.00  0.00           C
ATOM   3056 8C21 POPEE 165      36.764  29.609  40.695  1.00  0.00           C
ATOM   3060  C33 POPEE 165      38.594  30.879  24.735  1.00  0.00           C
ATOM   3063  C34 POPEE 165      37.854  29.529  24.725  1.00  0.00           C
ATOM   3066  C35 POPEE 165      36.994  29.309  25.985  1.00  0.00           C
ATOM   3069  C36 POPEE 165      37.874  29.009  27.195  1.00  0.00           C
ATOM   3072  C37 POPEE 165      37.254  29.289  28.565  1.00  0.00           C
ATOM   3075  C38 POPEE 165      38.364  29.189  29.625  1.00  0.00           C
ATOM   3078  C39 POPEE 165      38.144  30.009  30.895  1.00  0.00           C
ATOM   3081 0C31 POPEE 165      38.374  31.509  30.665  1.00  0.00           C
ATOM   3084 1C31 POPEE 165      38.314  32.309  31.975  1.00  0.00           C
ATOM   3087 2C31 POPEE 165      38.734  33.769  31.805  1.00  0.00           C
ATOM   3090 3C31 POPEE 165      40.214  33.949  31.445  1.00  0.00           C
ATOM   3093 4C31 POPEE 165      40.424  34.379  29.995  1.00  0.00           C
ATOM   3096 5C31 POPEE 165      41.904  34.549  29.635  1.00  0.00           C
ATOM   3099 6C31 POPEE 165      42.124  35.089  28.215  1.00  0.00           C
ATOM   3103  NH3 POPEF 166       7.104   2.869  15.425  1.00  0.00           N
ATOM   3107  C12 POPEF 166       7.144   4.379  15.505  1.00  0.00           C
ATOM   3110  C11 POPEF 166       5.816   4.999  15.035  1.00  0.00           C
ATOM   3113  P   POPEF 166       4.416   7.059  15.945  1.00  0.00           P
ATOM   3114  O13 POPEF 166       3.796   7.739  14.795  1.00  0.00           O
ATOM   3115  O14 POPEF 166       3.576   6.209  16.815  1.00  0.00           O
ATOM   3116  O11 POPEF 166       5.116   8.159  16.845  1.00  0.00           O
ATOM   3117  O12 POPEF 166       5.736   6.329  15.525  1.00  0.00           O
ATOM   3118  C1  POPEF 166       5.356   8.029  18.245  1.00  0.00           C
ATOM   3121  C2  POPEF 166       6.844   7.729  18.645  1.00  0.00           C
ATOM   3123  O21 POPEF 166       6.784   6.679  19.625  1.00  0.00           O
ATOM   3124  C21 POPEF 166       7.054   6.919  20.875  1.00  0.00           C
ATOM   3125  O22 POPEF 166       8.144   6.769  21.415  1.00  0.00           O
ATOM   3126  C22 POPEF 166       5.776   7.259  21.645  1.00  0.00           C
ATOM   3129  C3  POPEF 166       7.674   8.999  19.055  1.00  0.00           C
ATOM   3132  O31 POPEF 166       9.024   8.629  19.425  1.00  0.00           O
ATOM   3133  C31 POPEF 166       9.584   9.239  20.465  1.00  0.00           C
ATOM   3134  O32 POPEF 166       9.174  10.249  21.005  1.00  0.00           O
ATOM   3135  C32 POPEF 166      10.804   8.429  20.915  1.00  0.00           C
ATOM   3138  C23 POPEF 166       5.896   6.709  23.075  1.00  0.00           C
ATOM   3141  C24 POPEF 166       4.696   6.979  23.975  1.00  0.00           C
ATOM   3144  C25 POPEF 166       4.836   6.239  25.315  1.00  0.00           C
ATOM   3147  C26 POPEF 166       6.116   6.579  26.105  1.00  0.00           C
ATOM   3150  C27 POPEF 166       6.254   5.709  27.355  1.00  0.00           C
ATOM   3153  C28 POPEF 166       7.624   5.879  28.035  1.00  0.00           C
ATOM   3156  C29 POPEF 166       7.874   4.799  29.055  1.00  0.00           C
ATOM   3158 0C21 POPEF 166       7.614   4.859  30.375  1.00  0.00           C
ATOM   3160 1C21 POPEF 166       7.044   6.049  31.115  1.00  0.00           C
ATOM   3163 2C21 POPEF 166       7.884   6.409  32.345  1.00  0.00           C
ATOM   3166 3C21 POPEF 166       7.534   5.559  33.585  1.00  0.00           C
ATOM   3169 4C21 POPEF 166       8.454   5.889  34.765  1.00  0.00           C
ATOM   3172 5C21 POPEF 166       8.014   5.239  36.085  1.00  0.00           C
ATOM   3175 6C21 POPEF 166       8.754   5.859  37.275  1.00  0.00           C
ATOM   3178 7C21 POPEF 166       8.234   5.419  38.635  1.00  0.00           C
ATOM   3181 8C21 POPEF 166       8.894   6.189  39.785  1.00  0.00           C
ATOM   3185  C33 POPEF 166      11.624   9.139  22.015  1.00  0.00           C
ATOM   3188  C34 POPEF 166      12.524   8.159  22.775  1.00  0.00           C
ATOM   3191  C35 POPEF 166      13.554   8.879  23.665  1.00  0.00           C
ATOM   3194  C36 POPEF 166      13.754   8.249  25.045  1.00  0.00           C
ATOM   3197  C37 POPEF 166      14.444   9.239  26.005  1.00  0.00           C
ATOM   3200  C38 POPEF 166      14.894   8.629  27.345  1.00  0.00           C
ATOM   3203  C39 POPEF 166      13.774   8.329  28.355  1.00  0.00           C
ATOM   3206 0C31 POPEF 166      13.024   9.589  28.805  1.00  0.00           C
ATOM   3209 1C31 POPEF 166      12.134   9.359  30.035  1.00  0.00           C
ATOM   3212 2C31 POPEF 166      11.454  10.639  30.525  1.00  0.00           C
ATOM   3215 3C31 POPEF 166      12.324  11.509  31.455  1.00  0.00           C
ATOM   3218 4C31 POPEF 166      12.414  10.909  32.875  1.00  0.00           C
ATOM   3221 5C31 POPEF 166      13.184  11.789  33.865  1.00  0.00           C
ATOM   3224 6C31 POPEF 166      13.044  11.309  35.305  1.00  0.00           C
ATOM   3228  NH3 POPEG 167     120.884   4.989  17.065  1.00  0.00           N
ATOM   3232  C12 POPEG 167     120.274   6.339  17.415  1.00  0.00           C
ATOM   3235  C11 POPEG 167     120.994   7.479  16.665  1.00  0.00           C
ATOM   3238  P   POPEG 167     119.324   9.489  17.435  1.00  0.00           P
ATOM   3239  O13 POPEG 167     119.254  10.839  16.845  1.00  0.00           O
ATOM   3240  O14 POPEG 167     118.184   8.609  17.105  1.00  0.00           O
ATOM   3241  O11 POPEG 167     119.324   9.609  19.005  1.00  0.00           O
ATOM   3242  O12 POPEG 167     120.704   8.799  17.125  1.00  0.00           O
ATOM   3243  C1  POPEG 167     120.084  10.599  19.715  1.00  0.00           C
ATOM   3246  C2  POPEG 167     120.884   9.949  20.875  1.00  0.00           C
ATOM   3248  O21 POPEG 167     121.124  10.959  21.865  1.00  0.00           O
ATOM   3249  C21 POPEG 167     121.124  10.489  23.115  1.00  0.00           C
ATOM   3250  O22 POPEG 167     120.814   9.369  23.455  1.00  0.00           O
ATOM   3251  C22 POPEG 167     121.594  11.599  24.035  1.00  0.00           C
ATOM   3254  C3  POPEG 167     122.224   9.279  20.435  1.00  0.00           C
ATOM   3257  O31 POPEG 167     122.724   8.359  21.455  1.00  0.00           O
ATOM   3258  C31 POPEG 167     123.764   8.759  22.185  1.00  0.00           C
ATOM   3259  O32 POPEG 167     124.394   9.789  22.045  1.00  0.00           O
ATOM   3260  C32 POPEG 167     123.984   7.729  23.315  1.00  0.00           C
ATOM   3263  C23 POPEG 167     122.324  11.089  25.295  1.00  0.00           C
ATOM   3266  C24 POPEG 167     122.534  12.249  26.275  1.00  0.00           C
ATOM   3269  C25 POPEG 167     123.514  11.969  27.415  1.00  0.00           C
ATOM   3272  C26 POPEG 167     123.084  10.839  28.355  1.00  0.00           C
ATOM   3275  C27 POPEG 167     123.634  11.049  29.775  1.00  0.00           C
ATOM   3278  C28 POPEG 167     123.244   9.889  30.715  1.00  0.00           C
ATOM   3281  C29 POPEG 167     123.594  10.209  32.145  1.00  0.00           C
ATOM   3283 0C21 POPEG 167     124.524   9.619  32.905  1.00  0.00           C
ATOM   3285 1C21 POPEG 167     125.444   8.489  32.495  1.00  0.00           C
ATOM   3288 2C21 POPEG 167     125.084   7.159  33.175  1.00  0.00           C
ATOM   3291 3C21 POPEG 167     125.244   7.209  34.705  1.00  0.00           C
ATOM   3294 4C21 POPEG 167     125.474   5.849  35.365  1.00  0.00           C
ATOM   3297 5C21 POPEG 167     124.384   4.799  35.085  1.00  0.00           C
ATOM   3300 6C21 POPEG 167     124.474   3.629  36.075  1.00  0.00           C
ATOM   3303 7C21 POPEG 167     123.304   2.659  35.985  1.00  0.00           C
ATOM   3306 8C21 POPEG 167     123.354   1.589  37.085  1.00  0.00           C
ATOM   3310  C33 POPEG 167     125.284   7.859  24.145  1.00  0.00           C
ATOM   3313  C34 POPEG 167     125.184   7.099  25.485  1.00  0.00           C
ATOM   3316  C35 POPEG 167     126.514   6.739  26.175  1.00  0.00           C
ATOM   3319  C36 POPEG 167     126.254   6.159  27.585  1.00  0.00           C
ATOM   3322  C37 POPEG 167     127.514   5.729  28.355  1.00  0.00           C
ATOM   3325  C38 POPEG 167     127.224   5.369  29.825  1.00  0.00           C
ATOM   3328  C39 POPEG 167     128.504   5.219  30.665  1.00  0.00           C
ATOM   3331 0C31 POPEG 167     128.274   4.909  32.145  1.00  0.00           C
ATOM   3334 1C31 POPEG 167     129.604   4.689  32.875  1.00  0.00           C
ATOM   3337 2C31 POPEG 167     129.474   4.709  34.405  1.00  0.00           C
ATOM   3340 3C31 POPEG 167     130.834   4.609  35.115  1.00  0.00           C
ATOM   3343 4C31 POPEG 167     131.674   5.889  35.055  1.00  0.00           C
ATOM   3346 5C31 POPEG 167     132.994   5.769  35.845  1.00  0.00           C
ATOM   3349 6C31 POPEG 167     133.654   7.109  36.155  1.00  0.00           C
ATOM   3353  NH3 POPEH 168      69.964  44.469  18.125  1.00  0.00           N
ATOM   3357  C12 POPEH 168      69.544  44.689  16.695  1.00  0.00           C
ATOM   3360  C11 POPEH 168      68.404  43.749  16.255  1.00  0.00           C
ATOM   3363  P   POPEH 168      69.034  41.299  16.995  1.00  0.00           P
ATOM   3364  O13 POPEH 168      68.584  40.429  18.105  1.00  0.00           O
ATOM   3365  O14 POPEH 168      68.914  40.719  15.635  1.00  0.00           O
ATOM   3366  O11 POPEH 168      70.444  41.959  17.255  1.00  0.00           O
ATOM   3367  O12 POPEH 168      68.194  42.609  17.095  1.00  0.00           O
ATOM   3368  C1  POPEH 168      71.674  41.359  17.615  1.00  0.00           C
ATOM   3371  C2  POPEH 168      71.984  41.399  19.125  1.00  0.00           C
ATOM   3373  O21 POPEH 168      70.954  42.139  19.785  1.00  0.00           O
ATOM   3374  C21 POPEH 168      70.094  41.439  20.475  1.00  0.00           C
ATOM   3375  O22 POPEH 168      70.054  40.229  20.605  1.00  0.00           O
ATOM   3376  C22 POPEH 168      69.094  42.409  21.065  1.00  0.00           C
ATOM   3379  C3  POPEH 168      73.374  42.029  19.485  1.00  0.00           C
ATOM   3382  O31 POPEH 168      73.724  43.279  18.835  1.00  0.00           O
ATOM   3383  C31 POPEH 168      73.224  44.379  19.405  1.00  0.00           C
ATOM   3384  O32 POPEH 168      72.214  44.409  20.085  1.00  0.00           O
ATOM   3385  C32 POPEH 168      74.014  45.639  19.105  1.00  0.00           C
ATOM   3388  C23 POPEH 168      68.924  42.119  22.555  1.00  0.00           C
ATOM   3391  C24 POPEH 168      68.834  43.369  23.415  1.00  0.00           C
ATOM   3394  C25 POPEH 168      68.014  44.489  22.765  1.00  0.00           C
ATOM   3397  C26 POPEH 168      67.844  45.619  23.755  1.00  0.00           C
ATOM   3400  C27 POPEH 168      67.034  46.779  23.185  1.00  0.00           C
ATOM   3403  C28 POPEH 168      66.454  47.659  24.305  1.00  0.00           C
ATOM   3406  C29 POPEH 168      67.554  48.229  25.175  1.00  0.00           C
ATOM   3408 0C21 POPEH 168      67.514  49.399  25.805  1.00  0.00           C
ATOM   3410 1C21 POPEH 168      66.364  50.369  25.835  1.00  0.00           C
ATOM   3413 2C21 POPEH 168      65.864  50.619  27.275  1.00  0.00           C
ATOM   3416 3C21 POPEH 168      66.984  51.049  28.235  1.00  0.00           C
ATOM   3419 4C21 POPEH 168      66.454  51.659  29.535  1.00  0.00           C
ATOM   3422 5C21 POPEH 168      67.454  51.509  30.685  1.00  0.00           C
ATOM   3425 6C21 POPEH 168      67.024  52.129  32.025  1.00  0.00           C
ATOM   3428 7C21 POPEH 168      68.224  52.269  32.975  1.00  0.00           C
ATOM   3431 8C21 POPEH 168      67.854  52.569  34.425  1.00  0.00           C
ATOM   3435  C33 POPEH 168      73.764  46.689  20.205  1.00  0.00           C
ATOM   3438  C34 POPEH 168      74.774  47.839  20.225  1.00  0.00           C
ATOM   3441  C35 POPEH 168      74.424  48.889  21.295  1.00  0.00           C
ATOM   3444  C36 POPEH 168      75.394  50.069  21.295  1.00  0.00           C
ATOM   3447  C37 POPEH 168      75.304  50.969  22.525  1.00  0.00           C
ATOM   3450  C38 POPEH 168      75.594  52.429  22.155  1.00  0.00           C
ATOM   3453  C39 POPEH 168      75.734  53.389  23.335  1.00  0.00           C
ATOM   3456 0C31 POPEH 168      74.424  53.689  24.085  1.00  0.00           C
ATOM   3459 1C31 POPEH 168      74.584  54.949  24.955  1.00  0.00           C
ATOM   3462 2C31 POPEH 168      73.294  55.359  25.695  1.00  0.00           C
ATOM   3465 3C31 POPEH 168      73.474  56.629  26.555  1.00  0.00           C
ATOM   3468 4C31 POPEH 168      74.284  56.389  27.835  1.00  0.00           C
ATOM   3471 5C31 POPEH 168      74.424  57.649  28.695  1.00  0.00           C
ATOM   3474 6C31 POPEH 168      75.224  57.419  29.985  1.00  0.00           C
ATOM   3478  NH3 POPEI 169      45.144  44.529  20.375  1.00  0.00           N
ATOM   3482  C12 POPEI 169      46.114  45.049  21.395  1.00  0.00           C
ATOM   3485  C11 POPEI 169      46.234  46.589  21.385  1.00  0.00           C
ATOM   3488  P   POPEI 169      44.924  47.879  19.495  1.00  0.00           P
ATOM   3489  O13 POPEI 169      45.424  49.079  18.775  1.00  0.00           O
ATOM   3490  O14 POPEI 169      44.164  46.929  18.665  1.00  0.00           O
ATOM   3491  O11 POPEI 169      44.034  48.339  20.715  1.00  0.00           O
ATOM   3492  O12 POPEI 169      46.174  47.139  20.075  1.00  0.00           O
ATOM   3493  C1  POPEI 169      44.014  49.759  20.975  1.00  0.00           C
ATOM   3496  C2  POPEI 169      43.234  50.149  22.255  1.00  0.00           C
ATOM   3498  O21 POPEI 169      44.044  49.829  23.395  1.00  0.00           O
ATOM   3499  C21 POPEI 169      43.734  50.389  24.545  1.00  0.00           C
ATOM   3500  O22 POPEI 169      42.794  51.139  24.735  1.00  0.00           O
ATOM   3501  C22 POPEI 169      44.764  50.049  25.625  1.00  0.00           C
ATOM   3504  C3  POPEI 169      41.824  49.489  22.215  1.00  0.00           C
ATOM   3507  O31 POPEI 169      40.774  50.359  22.695  1.00  0.00           O
ATOM   3508  C31 POPEI 169      40.194  50.029  23.835  1.00  0.00           C
ATOM   3509  O32 POPEI 169      40.484  49.069  24.525  1.00  0.00           O
ATOM   3510  C32 POPEI 169      39.074  51.009  24.175  1.00  0.00           C
ATOM   3513  C23 POPEI 169      44.124  49.879  27.025  1.00  0.00           C
ATOM   3516  C24 POPEI 169      45.094  49.979  28.215  1.00  0.00           C
ATOM   3519  C25 POPEI 169      44.344  49.789  29.545  1.00  0.00           C
ATOM   3522  C26 POPEI 169      44.294  51.039  30.435  1.00  0.00           C
ATOM   3525  C27 POPEI 169      43.094  51.009  31.405  1.00  0.00           C
ATOM   3528  C28 POPEI 169      42.914  52.319  32.205  1.00  0.00           C
ATOM   3531  C29 POPEI 169      41.444  52.589  32.445  1.00  0.00           C
ATOM   3533 0C21 POPEI 169      40.754  52.529  33.595  1.00  0.00           C
ATOM   3535 1C21 POPEI 169      41.284  52.199  34.965  1.00  0.00           C
ATOM   3538 2C21 POPEI 169      40.814  53.179  36.045  1.00  0.00           C
ATOM   3541 3C21 POPEI 169      41.344  54.609  35.875  1.00  0.00           C
ATOM   3544 4C21 POPEI 169      40.794  55.579  36.935  1.00  0.00           C
ATOM   3547 5C21 POPEI 169      39.314  55.909  36.725  1.00  0.00           C
ATOM   3550 6C21 POPEI 169      38.524  56.119  38.025  1.00  0.00           C
ATOM   3553 7C21 POPEI 169      37.014  56.219  37.775  1.00  0.00           C
ATOM   3556 8C21 POPEI 169      36.194  56.399  39.055  1.00  0.00           C
ATOM   3560  C33 POPEI 169      38.174  50.449  25.305  1.00  0.00           C
ATOM   3563  C34 POPEI 169      37.174  51.479  25.845  1.00  0.00           C
ATOM   3566  C35 POPEI 169      36.914  51.239  27.335  1.00  0.00           C
ATOM   3569  C36 POPEI 169      35.554  51.749  27.835  1.00  0.00           C
ATOM   3572  C37 POPEI 169      35.304  51.359  29.305  1.00  0.00           C
ATOM   3575  C38 POPEI 169      33.964  51.869  29.835  1.00  0.00           C
ATOM   3578  C39 POPEI 169      33.434  51.029  31.005  1.00  0.00           C
ATOM   3581 0C31 POPEI 169      32.084  51.509  31.535  1.00  0.00           C
ATOM   3584 1C31 POPEI 169      31.464  50.559  32.585  1.00  0.00           C
ATOM   3587 2C31 POPEI 169      32.364  50.289  33.805  1.00  0.00           C
ATOM   3590 3C31 POPEI 169      31.774  49.259  34.775  1.00  0.00           C
ATOM   3593 4C31 POPEI 169      31.354  49.859  36.125  1.00  0.00           C
ATOM   3596 5C31 POPEI 169      30.924  48.789  37.145  1.00  0.00           C
ATOM   3599 6C31 POPEI 169      30.634  49.369  38.535  1.00  0.00           C
ATOM   3603  NH3 POPEJ 170      62.394  85.069  62.435  1.00  0.00           N
ATOM   3607  C12 POPEJ 170      63.554  84.759  63.305  1.00  0.00           C
ATOM   3610  C11 POPEJ 170      63.424  85.479  64.675  1.00  0.00           C
ATOM   3613  P   POPEJ 170      61.364  86.959  65.385  1.00  0.00           P
ATOM   3614  O13 POPEJ 170      61.324  86.049  66.555  1.00  0.00           O
ATOM   3615  O14 POPEJ 170      61.214  88.399  65.615  1.00  0.00           O
ATOM   3616  O11 POPEJ 170      60.354  86.459  64.255  1.00  0.00           O
ATOM   3617  O12 POPEJ 170      62.734  86.729  64.615  1.00  0.00           O
ATOM   3618  C1  POPEJ 170      59.614  87.359  63.395  1.00  0.00           C
ATOM   3621  C2  POPEJ 170      59.644  86.929  61.885  1.00  0.00           C
ATOM   3623  O21 POPEJ 170      59.834  88.099  61.055  1.00  0.00           O
ATOM   3624  C21 POPEJ 170      60.964  88.119  60.375  1.00  0.00           C
ATOM   3625  O22 POPEJ 170      61.814  87.239  60.395  1.00  0.00           O
ATOM   3626  C22 POPEJ 170      60.984  89.359  59.475  1.00  0.00           C
ATOM   3629  C3  POPEJ 170      58.434  86.109  61.365  1.00  0.00           C
ATOM   3632  O31 POPEJ 170      58.764  85.369  60.155  1.00  0.00           O
ATOM   3633  C31 POPEJ 170      58.554  85.999  58.995  1.00  0.00           C
ATOM   3634  O32 POPEJ 170      58.004  87.079  58.865  1.00  0.00           O
ATOM   3635  C32 POPEJ 170      59.104  85.199  57.805  1.00  0.00           C
ATOM   3638  C23 POPEJ 170      61.994  89.169  58.325  1.00  0.00           C
ATOM   3641  C24 POPEJ 170      62.284  90.419  57.475  1.00  0.00           C
ATOM   3644  C25 POPEJ 170      63.794  90.519  57.205  1.00  0.00           C
ATOM   3647  C26 POPEJ 170      64.164  91.689  56.295  1.00  0.00           C
ATOM   3650  C27 POPEJ 170      65.544  91.789  55.635  1.00  0.00           C
ATOM   3653  C28 POPEJ 170      65.514  92.819  54.485  1.00  0.00           C
ATOM   3656  C29 POPEJ 170      64.674  92.369  53.305  1.00  0.00           C
ATOM   3658 0C21 POPEJ 170      65.124  91.779  52.175  1.00  0.00           C
ATOM   3660 1C21 POPEJ 170      66.574  91.479  51.855  1.00  0.00           C
ATOM   3663 2C21 POPEJ 170      66.924  91.729  50.385  1.00  0.00           C
ATOM   3666 3C21 POPEJ 170      66.394  90.649  49.425  1.00  0.00           C
ATOM   3669 4C21 POPEJ 170      66.944  90.849  48.015  1.00  0.00           C
ATOM   3672 5C21 POPEJ 170      66.654  89.669  47.075  1.00  0.00           C
ATOM   3675 6C21 POPEJ 170      67.434  89.769  45.755  1.00  0.00           C
ATOM   3678 7C21 POPEJ 170      67.094  88.649  44.765  1.00  0.00           C
ATOM   3681 8C21 POPEJ 170      67.984  88.679  43.515  1.00  0.00           C
ATOM   3685  C33 POPEJ 170      58.274  85.379  56.495  1.00  0.00           C
ATOM   3688  C34 POPEJ 170      59.074  85.739  55.225  1.00  0.00           C
ATOM   3691  C35 POPEJ 170      59.654  84.519  54.495  1.00  0.00           C
ATOM   3694  C36 POPEJ 170      59.894  84.759  52.985  1.00  0.00           C
ATOM   3697  C37 POPEJ 170      60.394  83.499  52.275  1.00  0.00           C
ATOM   3700  C38 POPEJ 170      60.984  83.719  50.875  1.00  0.00           C
ATOM   3703  C39 POPEJ 170      59.974  83.849  49.715  1.00  0.00           C
ATOM   3706 0C31 POPEJ 170      60.464  83.129  48.445  1.00  0.00           C
ATOM   3709 1C31 POPEJ 170      59.634  83.449  47.195  1.00  0.00           C
ATOM   3712 2C31 POPEJ 170      59.984  82.559  45.985  1.00  0.00           C
ATOM   3715 3C31 POPEJ 170      59.104  81.309  45.905  1.00  0.00           C
ATOM   3718 4C31 POPEJ 170      59.334  80.459  44.635  1.00  0.00           C
ATOM   3721 5C31 POPEJ 170      58.244  79.399  44.445  1.00  0.00           C
ATOM   3724 6C31 POPEJ 170      58.334  78.619  43.125  1.00  0.00           C
ATOM   3728  NH3 POPEK 171     118.744  51.649  17.385  1.00  0.00           N
ATOM   3732  C12 POPEK 171     118.584  51.369  15.925  1.00  0.00           C
ATOM   3735  C11 POPEK 171     119.384  50.119  15.595  1.00  0.00           C
ATOM   3738  P   POPEK 171     119.434  48.479  13.545  1.00  0.00           P
ATOM   3739  O13 POPEK 171     118.064  47.959  13.375  1.00  0.00           O
ATOM   3740  O14 POPEK 171     120.254  48.639  12.325  1.00  0.00           O
ATOM   3741  O11 POPEK 171     120.184  47.589  14.605  1.00  0.00           O
ATOM   3742  O12 POPEK 171     119.314  49.909  14.195  1.00  0.00           O
ATOM   3743  C1  POPEK 171     121.524  47.859  15.035  1.00  0.00           C
ATOM   3746  C2  POPEK 171     121.774  47.379  16.495  1.00  0.00           C
ATOM   3748  O21 POPEK 171     120.854  47.939  17.455  1.00  0.00           O
ATOM   3749  C21 POPEK 171     121.264  48.869  18.325  1.00  0.00           C
ATOM   3750  O22 POPEK 171     121.754  49.939  18.005  1.00  0.00           O
ATOM   3751  C22 POPEK 171     120.974  48.449  19.775  1.00  0.00           C
ATOM   3754  C3  POPEK 171     123.274  47.419  16.935  1.00  0.00           C
ATOM   3757  O31 POPEK 171     123.454  46.869  18.255  1.00  0.00           O
ATOM   3758  C31 POPEK 171     123.244  45.569  18.385  1.00  0.00           C
ATOM   3759  O32 POPEK 171     122.984  44.789  17.475  1.00  0.00           O
ATOM   3760  C32 POPEK 171     123.204  45.189  19.865  1.00  0.00           C
ATOM   3763  C23 POPEK 171     121.994  49.039  20.795  1.00  0.00           C
ATOM   3766  C24 POPEK 171     121.454  50.219  21.625  1.00  0.00           C
ATOM   3769  C25 POPEK 171     120.794  49.829  22.965  1.00  0.00           C
ATOM   3772  C26 POPEK 171     121.814  49.459  24.065  1.00  0.00           C
ATOM   3775  C27 POPEK 171     121.194  49.029  25.415  1.00  0.00           C
ATOM   3778  C28 POPEK 171     121.484  49.949  26.615  1.00  0.00           C
ATOM   3781  C29 POPEK 171     120.714  51.249  26.625  1.00  0.00           C
ATOM   3783 0C21 POPEK 171     120.674  52.129  27.645  1.00  0.00           C
ATOM   3785 1C21 POPEK 171     121.374  51.979  28.975  1.00  0.00           C
ATOM   3788 2C21 POPEK 171     122.684  52.799  29.055  1.00  0.00           C
ATOM   3791 3C21 POPEK 171     122.504  54.319  29.145  1.00  0.00           C
ATOM   3794 4C21 POPEK 171     121.964  54.799  30.495  1.00  0.00           C
ATOM   3797 5C21 POPEK 171     123.054  54.979  31.555  1.00  0.00           C
ATOM   3800 6C21 POPEK 171     122.474  55.179  32.965  1.00  0.00           C
ATOM   3803 7C21 POPEK 171     123.514  55.689  33.975  1.00  0.00           C
ATOM   3806 8C21 POPEK 171     122.934  55.959  35.365  1.00  0.00           C
ATOM   3810  C33 POPEK 171     124.534  44.699  20.465  1.00  0.00           C
ATOM   3813  C34 POPEK 171     124.364  44.419  21.975  1.00  0.00           C
ATOM   3816  C35 POPEK 171     124.374  42.929  22.325  1.00  0.00           C
ATOM   3819  C36 POPEK 171     124.364  42.659  23.835  1.00  0.00           C
ATOM   3822  C37 POPEK 171     123.964  41.219  24.195  1.00  0.00           C
ATOM   3825  C38 POPEK 171     123.694  41.039  25.695  1.00  0.00           C
ATOM   3828  C39 POPEK 171     124.944  41.099  26.575  1.00  0.00           C
ATOM   3831 0C31 POPEK 171     124.624  40.779  28.045  1.00  0.00           C
ATOM   3834 1C31 POPEK 171     125.864  40.539  28.915  1.00  0.00           C
ATOM   3837 2C31 POPEK 171     125.534  39.769  30.215  1.00  0.00           C
ATOM   3840 3C31 POPEK 171     124.724  40.559  31.255  1.00  0.00           C
ATOM   3843 4C31 POPEK 171     124.244  39.649  32.395  1.00  0.00           C
ATOM   3846 5C31 POPEK 171     123.804  40.399  33.655  1.00  0.00           C
ATOM   3849 6C31 POPEK 171     123.464  39.459  34.815  1.00  0.00           C
ATOM   3853  NH3 POPEL 172      93.044 111.649  23.305  1.00  0.00           N
ATOM   3857  C12 POPEL 172      93.704 110.539  22.525  1.00  0.00           C
ATOM   3860  C11 POPEL 172      95.204 110.829  22.345  1.00  0.00           C
ATOM   3863  P   POPEL 172      96.404 108.509  22.455  1.00  0.00           P
ATOM   3864  O13 POPEL 172      95.264 107.599  22.665  1.00  0.00           O
ATOM   3865  O14 POPEL 172      97.574 107.939  21.735  1.00  0.00           O
ATOM   3866  O11 POPEL 172      96.914 109.119  23.795  1.00  0.00           O
ATOM   3867  O12 POPEL 172      95.884 109.769  21.665  1.00  0.00           O
ATOM   3868  C1  POPEL 172      97.394 108.249  24.825  1.00  0.00           C
ATOM   3871  C2  POPEL 172      98.294 109.049  25.805  1.00  0.00           C
ATOM   3873  O21 POPEL 172      98.354 108.419  27.095  1.00  0.00           O
ATOM   3874  C21 POPEL 172      98.674 107.129  27.135  1.00  0.00           C
ATOM   3875  O22 POPEL 172      99.154 106.489  26.215  1.00  0.00           O
ATOM   3876  C22 POPEL 172      98.224 106.569  28.495  1.00  0.00           C
ATOM   3879  C3  POPEL 172      97.734 110.509  25.925  1.00  0.00           C
ATOM   3882  O31 POPEL 172      97.834 111.109  27.225  1.00  0.00           O
ATOM   3883  C31 POPEL 172      98.984 111.679  27.545  1.00  0.00           C
ATOM   3884  O32 POPEL 172      99.994 111.619  26.875  1.00  0.00           O
ATOM   3885  C32 POPEL 172      98.844 112.359  28.915  1.00  0.00           C
ATOM   3888  C23 POPEL 172      98.564 105.079  28.735  1.00  0.00           C
ATOM   3891  C24 POPEL 172      97.514 104.279  29.535  1.00  0.00           C
ATOM   3894  C25 POPEL 172      97.184 104.829  30.925  1.00  0.00           C
ATOM   3897  C26 POPEL 172      97.004 103.769  32.035  1.00  0.00           C
ATOM   3900  C27 POPEL 172      96.954 104.419  33.425  1.00  0.00           C
ATOM   3903  C28 POPEL 172      97.214 103.429  34.575  1.00  0.00           C
ATOM   3906  C29 POPEL 172      97.544 104.169  35.855  1.00  0.00           C
ATOM   3908 0C21 POPEL 172      98.544 103.889  36.705  1.00  0.00           C
ATOM   3910 1C21 POPEL 172      99.494 102.719  36.645  1.00  0.00           C
ATOM   3913 2C21 POPEL 172      99.494 101.969  37.995  1.00  0.00           C
ATOM   3916 3C21 POPEL 172     100.324 102.659  39.085  1.00  0.00           C
ATOM   3919 4C21 POPEL 172      99.684 102.569  40.475  1.00  0.00           C
ATOM   3922 5C21 POPEL 172      99.514 101.139  41.015  1.00  0.00           C
ATOM   3925 6C21 POPEL 172      98.104 100.889  41.585  1.00  0.00           C
ATOM   3928 7C21 POPEL 172      98.054  99.729  42.595  1.00  0.00           C
ATOM   3931 8C21 POPEL 172      96.644  99.429  43.115  1.00  0.00           C
ATOM   3935  C33 POPEL 172      99.614 113.689  28.985  1.00  0.00           C
ATOM   3938  C34 POPEL 172     100.124 114.029  30.395  1.00  0.00           C
ATOM   3941  C35 POPEL 172     101.054 115.249  30.365  1.00  0.00           C
ATOM   3944  C36 POPEL 172     101.874 115.479  31.655  1.00  0.00           C
ATOM   3947  C37 POPEL 172     102.924 114.399  31.925  1.00  0.00           C
ATOM   3950  C38 POPEL 172     103.954 114.849  32.975  1.00  0.00           C
ATOM   3953  C39 POPEL 172     105.064 113.819  33.235  1.00  0.00           C
ATOM   3956 0C31 POPEL 172     105.934 114.209  34.445  1.00  0.00           C
ATOM   3959 1C31 POPEL 172     107.274 113.459  34.485  1.00  0.00           C
ATOM   3962 2C31 POPEL 172     108.424 114.169  33.755  1.00  0.00           C
ATOM   3965 3C31 POPEL 172     109.134 115.219  34.625  1.00  0.00           C
ATOM   3968 4C31 POPEL 172     110.334 115.859  33.935  1.00  0.00           C
ATOM   3971 5C31 POPEL 172     110.854 117.099  34.685  1.00  0.00           C
ATOM   3974 6C31 POPEL 172     111.864 117.929  33.895  1.00  0.00           C
ATOM   3978  NH3 POPEM 173      44.774  37.269  21.225  1.00  0.00           N
ATOM   3982  C12 POPEM 173      45.504  36.839  19.995  1.00  0.00           C
ATOM   3985  C11 POPEM 173      46.374  37.989  19.455  1.00  0.00           C
ATOM   3988  P   POPEM 173      46.594  40.439  20.335  1.00  0.00           P
ATOM   3989  O13 POPEM 173      47.934  40.449  19.715  1.00  0.00           O
ATOM   3990  O14 POPEM 173      45.834  41.719  20.385  1.00  0.00           O
ATOM   3991  O11 POPEM 173      46.684  39.769  21.765  1.00  0.00           O
ATOM   3992  O12 POPEM 173      45.764  39.289  19.615  1.00  0.00           O
ATOM   3993  C1  POPEM 173      46.014  40.139  22.975  1.00  0.00           C
ATOM   3996  C2  POPEM 173      47.044  40.069  24.145  1.00  0.00           C
ATOM   3998  O21 POPEM 173      46.524  39.939  25.495  1.00  0.00           O
ATOM   3999  C21 POPEM 173      45.504  40.639  25.955  1.00  0.00           C
ATOM   4000  O22 POPEM 173      44.764  41.359  25.315  1.00  0.00           O
ATOM   4001  C22 POPEM 173      45.374  40.379  27.475  1.00  0.00           C
ATOM   4004  C3  POPEM 173      48.094  41.219  24.015  1.00  0.00           C
ATOM   4007  O31 POPEM 173      49.144  41.109  25.015  1.00  0.00           O
ATOM   4008  C31 POPEM 173      48.934  41.849  26.095  1.00  0.00           C
ATOM   4009  O32 POPEM 173      47.984  42.609  26.255  1.00  0.00           O
ATOM   4010  C32 POPEM 173      49.924  41.559  27.205  1.00  0.00           C
ATOM   4013  C23 POPEM 173      46.744  40.389  28.205  1.00  0.00           C
ATOM   4016  C24 POPEM 173      46.744  39.999  29.695  1.00  0.00           C
ATOM   4019  C25 POPEM 173      45.934  40.969  30.555  1.00  0.00           C
ATOM   4022  C26 POPEM 173      46.264  40.909  32.055  1.00  0.00           C
ATOM   4025  C27 POPEM 173      45.364  41.829  32.885  1.00  0.00           C
ATOM   4028  C28 POPEM 173      45.794  41.979  34.355  1.00  0.00           C
ATOM   4031  C29 POPEM 173      44.774  42.779  35.125  1.00  0.00           C
ATOM   4033 0C21 POPEM 173      44.734  42.969  36.455  1.00  0.00           C
ATOM   4035 1C21 POPEM 173      45.744  42.449  37.455  1.00  0.00           C
ATOM   4038 2C21 POPEM 173      45.114  41.689  38.645  1.00  0.00           C
ATOM   4041 3C21 POPEM 173      44.614  40.279  38.295  1.00  0.00           C
ATOM   4044 4C21 POPEM 173      43.164  40.049  38.755  1.00  0.00           C
ATOM   4047 5C21 POPEM 173      42.574  38.699  38.325  1.00  0.00           C
ATOM   4050 6C21 POPEM 173      42.824  37.549  39.305  1.00  0.00           C
ATOM   4053 7C21 POPEM 173      41.984  36.319  38.955  1.00  0.00           C
ATOM   4056 8C21 POPEM 173      42.024  35.239  40.025  1.00  0.00           C
ATOM   4060  C33 POPEM 173      51.134  42.539  27.235  1.00  0.00           C
ATOM   4063  C34 POPEM 173      51.794  42.719  28.615  1.00  0.00           C
ATOM   4066  C35 POPEM 173      50.834  43.209  29.705  1.00  0.00           C
ATOM   4069  C36 POPEM 173      51.534  43.459  31.035  1.00  0.00           C
ATOM   4072  C37 POPEM 173      50.534  43.789  32.155  1.00  0.00           C
ATOM   4075  C38 POPEM 173      51.054  43.369  33.545  1.00  0.00           C
ATOM   4078  C39 POPEM 173      49.964  43.359  34.625  1.00  0.00           C
ATOM   4081 0C31 POPEM 173      49.614  44.749  35.185  1.00  0.00           C
ATOM   4084 1C31 POPEM 173      48.794  44.639  36.475  1.00  0.00           C
ATOM   4087 2C31 POPEM 173      48.434  45.999  37.095  1.00  0.00           C
ATOM   4090 3C31 POPEM 173      47.504  45.899  38.315  1.00  0.00           C
ATOM   4093 4C31 POPEM 173      48.004  44.979  39.445  1.00  0.00           C
ATOM   4096 5C31 POPEM 173      46.974  44.839  40.565  1.00  0.00           C
ATOM   4099 6C31 POPEM 173      47.434  43.929  41.705  1.00  0.00           C
ATOM   4103  NH3 POPEN 174      12.984 104.039  58.905  1.00  0.00           N
ATOM   4107  C12 POPEN 174      14.354 103.529  58.605  1.00  0.00           C
ATOM   4110  C11 POPEN 174      15.324 104.189  59.595  1.00  0.00           C
ATOM   4113  P   POPEN 174      17.814 104.479  60.115  1.00  0.00           P
ATOM   4114  O13 POPEN 174      17.524 104.369  61.565  1.00  0.00           O
ATOM   4115  O14 POPEN 174      19.084 103.839  59.705  1.00  0.00           O
ATOM   4116  O11 POPEN 174      17.824 106.009  59.695  1.00  0.00           O
ATOM   4117  O12 POPEN 174      16.664 103.869  59.245  1.00  0.00           O
ATOM   4118  C1  POPEN 174      18.114 106.399  58.345  1.00  0.00           C
ATOM   4121  C2  POPEN 174      16.834 106.589  57.465  1.00  0.00           C
ATOM   4123  O21 POPEN 174      17.254 106.799  56.095  1.00  0.00           O
ATOM   4124  C21 POPEN 174      17.174 105.689  55.345  1.00  0.00           C
ATOM   4125  O22 POPEN 174      16.554 104.689  55.645  1.00  0.00           O
ATOM   4126  C22 POPEN 174      18.014 105.829  54.085  1.00  0.00           C
ATOM   4129  C3  POPEN 174      15.954 107.779  57.945  1.00  0.00           C
ATOM   4132  O31 POPEN 174      14.954 108.159  56.975  1.00  0.00           O
ATOM   4133  C31 POPEN 174      13.924 107.339  56.835  1.00  0.00           C
ATOM   4134  O32 POPEN 174      13.694 106.339  57.485  1.00  0.00           O
ATOM   4135  C32 POPEN 174      13.124 107.769  55.615  1.00  0.00           C
ATOM   4138  C23 POPEN 174      17.274 106.399  52.865  1.00  0.00           C
ATOM   4141  C24 POPEN 174      18.254 107.079  51.905  1.00  0.00           C
ATOM   4144  C25 POPEN 174      19.334 106.129  51.375  1.00  0.00           C
ATOM   4147  C26 POPEN 174      18.924 105.509  50.035  1.00  0.00           C
ATOM   4150  C27 POPEN 174      19.764 104.279  49.665  1.00  0.00           C
ATOM   4153  C28 POPEN 174      20.264 104.309  48.215  1.00  0.00           C
ATOM   4156  C29 POPEN 174      19.124 103.929  47.295  1.00  0.00           C
ATOM   4158 0C21 POPEN 174      19.194 103.109  46.235  1.00  0.00           C
ATOM   4160 1C21 POPEN 174      20.444 102.459  45.685  1.00  0.00           C
ATOM   4163 2C21 POPEN 174      20.834 103.029  44.325  1.00  0.00           C
ATOM   4166 3C21 POPEN 174      22.284 102.669  43.965  1.00  0.00           C
ATOM   4169 4C21 POPEN 174      22.764 103.329  42.665  1.00  0.00           C
ATOM   4172 5C21 POPEN 174      22.774 104.859  42.745  1.00  0.00           C
ATOM   4175 6C21 POPEN 174      23.564 105.479  41.595  1.00  0.00           C
ATOM   4178 7C21 POPEN 174      23.564 107.009  41.635  1.00  0.00           C
ATOM   4181 8C21 POPEN 174      24.564 107.599  40.645  1.00  0.00           C
ATOM   4185  C33 POPEN 174      13.334 106.769  54.475  1.00  0.00           C
ATOM   4188  C34 POPEN 174      12.894 107.349  53.125  1.00  0.00           C
ATOM   4191  C35 POPEN 174      14.054 107.569  52.155  1.00  0.00           C
ATOM   4194  C36 POPEN 174      13.564 107.699  50.715  1.00  0.00           C
ATOM   4197  C37 POPEN 174      14.714 107.909  49.735  1.00  0.00           C
ATOM   4200  C38 POPEN 174      14.274 107.639  48.295  1.00  0.00           C
ATOM   4203  C39 POPEN 174      15.464 107.379  47.355  1.00  0.00           C
ATOM   4206 0C31 POPEN 174      14.974 107.009  45.955  1.00  0.00           C
ATOM   4209 1C31 POPEN 174      16.134 106.859  44.955  1.00  0.00           C
ATOM   4212 2C31 POPEN 174      15.604 106.699  43.525  1.00  0.00           C
ATOM   4215 3C31 POPEN 174      16.724 106.609  42.465  1.00  0.00           C
ATOM   4218 4C31 POPEN 174      17.494 107.929  42.265  1.00  0.00           C
ATOM   4221 5C31 POPEN 174      18.624 107.779  41.225  1.00  0.00           C
ATOM   4224 6C31 POPEN 174      19.284 109.099  40.845  1.00  0.00           C
ATOM   4228  NH3 POPEO 175     127.614  31.939  59.175  1.00  0.00           N
ATOM   4232  C12 POPEO 175     129.014  31.829  59.725  1.00  0.00           C
ATOM   4235  C11 POPEO 175     129.414  33.039  60.585  1.00  0.00           C
ATOM   4238  P   POPEO 175     131.754  33.809  59.685  1.00  0.00           P
ATOM   4239  O13 POPEO 175     131.984  35.169  60.175  1.00  0.00           O
ATOM   4240  O14 POPEO 175     132.924  32.929  59.405  1.00  0.00           O
ATOM   4241  O11 POPEO 175     130.774  33.909  58.445  1.00  0.00           O
ATOM   4242  O12 POPEO 175     130.834  33.109  60.755  1.00  0.00           O
ATOM   4243  C1  POPEO 175     131.234  34.159  57.125  1.00  0.00           C
ATOM   4246  C2  POPEO 175     130.114  34.789  56.235  1.00  0.00           C
ATOM   4248  O21 POPEO 175     129.874  33.879  55.135  1.00  0.00           O
ATOM   4249  C21 POPEO 175     129.304  34.379  54.065  1.00  0.00           C
ATOM   4250  O22 POPEO 175     128.114  34.579  53.915  1.00  0.00           O
ATOM   4251  C22 POPEO 175     130.414  34.619  53.025  1.00  0.00           C
ATOM   4254  C3  POPEO 175     130.534  36.239  55.835  1.00  0.00           C
ATOM   4257  O31 POPEO 175     129.634  36.939  54.945  1.00  0.00           O
ATOM   4258  C31 POPEO 175     129.014  38.009  55.415  1.00  0.00           C
ATOM   4259  O32 POPEO 175     128.854  38.289  56.585  1.00  0.00           O
ATOM   4260  C32 POPEO 175     128.464  38.889  54.265  1.00  0.00           C
ATOM   4263  C23 POPEO 175     130.194  33.869  51.695  1.00  0.00           C
ATOM   4266  C24 POPEO 175     129.754  34.819  50.575  1.00  0.00           C
ATOM   4269  C25 POPEO 175     129.644  34.119  49.215  1.00  0.00           C
ATOM   4272  C26 POPEO 175     129.284  35.099  48.105  1.00  0.00           C
ATOM   4275  C27 POPEO 175     128.994  34.429  46.755  1.00  0.00           C
ATOM   4278  C28 POPEO 175     127.544  33.929  46.635  1.00  0.00           C
ATOM   4281  C29 POPEO 175     127.174  33.529  45.225  1.00  0.00           C
ATOM   4283 0C21 POPEO 175     126.784  34.389  44.265  1.00  0.00           C
ATOM   4285 1C21 POPEO 175     126.644  35.879  44.445  1.00  0.00           C
ATOM   4288 2C21 POPEO 175     125.804  36.609  43.385  1.00  0.00           C
ATOM   4291 3C21 POPEO 175     124.324  36.219  43.395  1.00  0.00           C
ATOM   4294 4C21 POPEO 175     123.494  36.999  42.355  1.00  0.00           C
ATOM   4297 5C21 POPEO 175     122.094  36.399  42.095  1.00  0.00           C
ATOM   4300 6C21 POPEO 175     121.104  36.559  43.255  1.00  0.00           C
ATOM   4303 7C21 POPEO 175     119.744  35.909  42.945  1.00  0.00           C
ATOM   4306 8C21 POPEO 175     118.684  36.129  44.025  1.00  0.00           C
ATOM   4310  C33 POPEO 175     128.214  38.149  52.925  1.00  0.00           C
ATOM   4313  C34 POPEO 175     127.494  39.009  51.875  1.00  0.00           C
ATOM   4316  C35 POPEO 175     126.684  38.119  50.915  1.00  0.00           C
ATOM   4319  C36 POPEO 175     126.084  38.809  49.685  1.00  0.00           C
ATOM   4322  C37 POPEO 175     125.794  37.789  48.575  1.00  0.00           C
ATOM   4325  C38 POPEO 175     125.044  38.339  47.355  1.00  0.00           C
ATOM   4328  C39 POPEO 175     125.684  39.529  46.635  1.00  0.00           C
ATOM   4331 0C31 POPEO 175     127.194  39.419  46.375  1.00  0.00           C
ATOM   4334 1C31 POPEO 175     127.724  40.569  45.505  1.00  0.00           C
ATOM   4337 2C31 POPEO 175     127.564  40.339  43.995  1.00  0.00           C
ATOM   4340 3C31 POPEO 175     128.584  39.329  43.455  1.00  0.00           C
ATOM   4343 4C31 POPEO 175     128.324  38.879  42.015  1.00  0.00           C
ATOM   4346 5C31 POPEO 175     129.284  37.759  41.575  1.00  0.00           C
ATOM   4349 6C31 POPEO 175     128.984  37.199  40.185  1.00  0.00           C
ATOM   4353  NH3 POPEP 176      78.384  36.669  22.145  1.00  0.00           N
ATOM   4357  C12 POPEP 176      79.774  36.119  22.025  1.00  0.00           C
ATOM   4360  C11 POPEP 176      79.804  34.579  22.135  1.00  0.00           C
ATOM   4363  P   POPEP 176      82.454  34.689  22.095  1.00  0.00           P
ATOM   4364  O13 POPEP 176      83.514  33.679  22.015  1.00  0.00           O
ATOM   4365  O14 POPEP 176      82.584  35.789  21.085  1.00  0.00           O
ATOM   4366  O11 POPEP 176      82.314  35.269  23.565  1.00  0.00           O
ATOM   4367  O12 POPEP 176      81.074  33.999  21.835  1.00  0.00           O
ATOM   4368  C1  POPEP 176      82.564  34.439  24.715  1.00  0.00           C
ATOM   4371  C2  POPEP 176      81.284  33.689  25.245  1.00  0.00           C
ATOM   4373  O21 POPEP 176      80.124  34.469  25.535  1.00  0.00           O
ATOM   4374  C21 POPEP 176      80.064  35.799  25.495  1.00  0.00           C
ATOM   4375  O22 POPEP 176      79.184  36.389  24.875  1.00  0.00           O
ATOM   4376  C22 POPEP 176      81.084  36.519  26.385  1.00  0.00           C
ATOM   4379  C3  POPEP 176      81.534  32.669  26.405  1.00  0.00           C
ATOM   4382  O31 POPEP 176      81.544  33.309  27.695  1.00  0.00           O
ATOM   4383  C31 POPEP 176      80.374  33.339  28.365  1.00  0.00           C
ATOM   4384  O32 POPEP 176      79.364  32.739  28.065  1.00  0.00           O
ATOM   4385  C32 POPEP 176      80.544  34.259  29.575  1.00  0.00           C
ATOM   4388  C23 POPEP 176      80.414  37.599  27.275  1.00  0.00           C
ATOM   4391  C24 POPEP 176      81.314  38.109  28.405  1.00  0.00           C
ATOM   4394  C25 POPEP 176      80.574  39.039  29.375  1.00  0.00           C
ATOM   4397  C26 POPEP 176      81.344  39.239  30.695  1.00  0.00           C
ATOM   4400  C27 POPEP 176      80.924  40.529  31.405  1.00  0.00           C
ATOM   4403  C28 POPEP 176      81.484  40.669  32.835  1.00  0.00           C
ATOM   4406  C29 POPEP 176      80.834  39.689  33.775  1.00  0.00           C
ATOM   4408 0C21 POPEP 176      81.034  39.629  35.095  1.00  0.00           C
ATOM   4410 1C21 POPEP 176      81.964  40.519  35.885  1.00  0.00           C
ATOM   4413 2C21 POPEP 176      83.194  39.709  36.305  1.00  0.00           C
ATOM   4416 3C21 POPEP 176      84.144  40.519  37.205  1.00  0.00           C
ATOM   4419 4C21 POPEP 176      85.364  39.689  37.625  1.00  0.00           C
ATOM   4422 5C21 POPEP 176      86.064  40.279  38.845  1.00  0.00           C
ATOM   4425 6C21 POPEP 176      87.124  39.349  39.435  1.00  0.00           C
ATOM   4428 7C21 POPEP 176      87.464  39.689  40.895  1.00  0.00           C
ATOM   4431 8C21 POPEP 176      88.434  38.709  41.555  1.00  0.00           C
ATOM   4435  C33 POPEP 176      79.254  34.579  30.365  1.00  0.00           C
ATOM   4438  C34 POPEP 176      78.624  33.359  31.025  1.00  0.00           C
ATOM   4441  C35 POPEP 176      77.094  33.399  30.985  1.00  0.00           C
ATOM   4444  C36 POPEP 176      76.444  32.139  31.565  1.00  0.00           C
ATOM   4447  C37 POPEP 176      76.844  31.919  33.035  1.00  0.00           C
ATOM   4450  C38 POPEP 176      75.944  30.949  33.805  1.00  0.00           C
ATOM   4453  C39 POPEP 176      74.554  31.539  34.015  1.00  0.00           C
ATOM   4456 0C31 POPEP 176      73.634  30.689  34.895  1.00  0.00           C
ATOM   4459 1C31 POPEP 176      72.214  31.279  34.865  1.00  0.00           C
ATOM   4462 2C31 POPEP 176      71.164  30.469  35.625  1.00  0.00           C
ATOM   4465 3C31 POPEP 176      71.374  30.439  37.145  1.00  0.00           C
ATOM   4468 4C31 POPEP 176      70.124  29.919  37.855  1.00  0.00           C
ATOM   4471 5C31 POPEP 176      70.304  29.789  39.375  1.00  0.00           C
ATOM   4474 6C31 POPEP 176      68.994  29.499  40.095  1.00  0.00           C
ATOM   4478  NH3 POPEQ 177      56.624 126.719  63.485  1.00  0.00           N
ATOM   4482  C12 POPEQ 177      57.884 127.009  62.705  1.00  0.00           C
ATOM   4485  C11 POPEQ 177      58.484 125.739  62.075  1.00  0.00           C
ATOM   4488  P   POPEQ 177      60.884 125.259  62.995  1.00  0.00           P
ATOM   4489  O13 POPEQ 177      60.494 125.799  64.315  1.00  0.00           O
ATOM   4490  O14 POPEQ 177      60.784 123.789  62.905  1.00  0.00           O
ATOM   4491  O11 POPEQ 177      62.314 125.789  62.605  1.00  0.00           O
ATOM   4492  O12 POPEQ 177      59.904 125.909  61.935  1.00  0.00           O
ATOM   4493  C1  POPEQ 177      62.684 126.069  61.265  1.00  0.00           C
ATOM   4496  C2  POPEQ 177      64.204 125.859  61.175  1.00  0.00           C
ATOM   4498  O21 POPEQ 177      64.694 126.069  59.845  1.00  0.00           O
ATOM   4499  C21 POPEQ 177      64.834 127.329  59.495  1.00  0.00           C
ATOM   4500  O22 POPEQ 177      64.564 128.299  60.175  1.00  0.00           O
ATOM   4501  C22 POPEQ 177      65.534 127.409  58.145  1.00  0.00           C
ATOM   4504  C3  POPEQ 177      64.564 124.409  61.595  1.00  0.00           C
ATOM   4507  O31 POPEQ 177      65.934 124.149  61.235  1.00  0.00           O
ATOM   4508  C31 POPEQ 177      66.044 123.069  60.465  1.00  0.00           C
ATOM   4509  O32 POPEQ 177      65.514 121.999  60.695  1.00  0.00           O
ATOM   4510  C32 POPEQ 177      66.904 123.439  59.255  1.00  0.00           C
ATOM   4513  C23 POPEQ 177      64.974 128.557  57.295  1.00  0.00           C
ATOM   4516  C24 POPEQ 177      65.654 128.657  55.925  1.00  0.00           C
ATOM   4519  C25 POPEQ 177      65.354 127.459  55.005  1.00  0.00           C
ATOM   4522  C26 POPEQ 177      64.214 127.679  54.015  1.00  0.00           C
ATOM   4525  C27 POPEQ 177      63.974 126.459  53.115  1.00  0.00           C
ATOM   4528  C28 POPEQ 177      62.864 126.699  52.065  1.00  0.00           C
ATOM   4531  C29 POPEQ 177      63.304 127.649  50.985  1.00  0.00           C
ATOM   4533 0C21 POPEQ 177      64.124 127.359  49.965  1.00  0.00           C
ATOM   4535 1C21 POPEQ 177      64.754 126.009  49.685  1.00  0.00           C
ATOM   4538 2C21 POPEQ 177      64.304 125.399  48.345  1.00  0.00           C
ATOM   4541 3C21 POPEQ 177      62.784 125.189  48.275  1.00  0.00           C
ATOM   4544 4C21 POPEQ 177      62.364 124.329  47.065  1.00  0.00           C
ATOM   4547 5C21 POPEQ 177      60.884 123.949  47.135  1.00  0.00           C
ATOM   4550 6C21 POPEQ 177      60.444 123.089  45.945  1.00  0.00           C
ATOM   4553 7C21 POPEQ 177      59.004 122.579  46.075  1.00  0.00           C
ATOM   4556 8C21 POPEQ 177      58.584 121.669  44.925  1.00  0.00           C
ATOM   4560  C33 POPEQ 177      67.204 122.229  58.345  1.00  0.00           C
ATOM   4563  C34 POPEQ 177      67.194 122.599  56.865  1.00  0.00           C
ATOM   4566  C35 POPEQ 177      67.534 121.419  55.945  1.00  0.00           C
ATOM   4569  C36 POPEQ 177      68.814 120.689  56.345  1.00  0.00           C
ATOM   4572  C37 POPEQ 177      69.304 119.759  55.235  1.00  0.00           C
ATOM   4575  C38 POPEQ 177      70.564 118.999  55.665  1.00  0.00           C
ATOM   4578  C39 POPEQ 177      71.304 118.369  54.485  1.00  0.00           C
ATOM   4581 0C31 POPEQ 177      70.364 117.609  53.535  1.00  0.00           C
ATOM   4584 1C31 POPEQ 177      71.134 116.669  52.595  1.00  0.00           C
ATOM   4587 2C31 POPEQ 177      70.324 116.279  51.345  1.00  0.00           C
ATOM   4590 3C31 POPEQ 177      70.264 117.409  50.315  1.00  0.00           C
ATOM   4593 4C31 POPEQ 177      69.494 117.039  49.035  1.00  0.00           C
ATOM   4596 5C31 POPEQ 177      69.304 118.259  48.115  1.00  0.00           C
ATOM   4599 6C31 POPEQ 177      68.444 117.969  46.885  1.00  0.00           C
ATOM   4603  NH3 POPER 178      85.514  90.589  62.585  1.00  0.00           N
ATOM   4607  C12 POPER 178      86.694  90.979  63.425  1.00  0.00           C
ATOM   4610  C11 POPER 178      86.334  92.189  64.295  1.00  0.00           C
ATOM   4613  P   POPER 178      84.974  94.419  64.255  1.00  0.00           P
ATOM   4614  O13 POPER 178      83.554  94.179  64.625  1.00  0.00           O
ATOM   4615  O14 POPER 178      85.884  94.819  65.355  1.00  0.00           O
ATOM   4616  O11 POPER 178      84.994  95.419  63.055  1.00  0.00           O
ATOM   4617  O12 POPER 178      85.554  93.139  63.545  1.00  0.00           O
ATOM   4618  C1  POPER 178      85.804  96.579  62.935  1.00  0.00           C
ATOM   4621  C2  POPER 178      86.414  96.659  61.505  1.00  0.00           C
ATOM   4623  O21 POPER 178      85.334  96.539  60.565  1.00  0.00           O
ATOM   4624  C21 POPER 178      85.384  97.009  59.315  1.00  0.00           C
ATOM   4625  O22 POPER 178      84.614  96.639  58.435  1.00  0.00           O
ATOM   4626  C22 POPER 178      86.384  98.149  59.095  1.00  0.00           C
ATOM   4629  C3  POPER 178      87.434  95.509  61.285  1.00  0.00           C
ATOM   4632  O31 POPER 178      88.104  95.599  60.005  1.00  0.00           O
ATOM   4633  C31 POPER 178      88.014  94.599  59.145  1.00  0.00           C
ATOM   4634  O32 POPER 178      87.244  93.659  59.215  1.00  0.00           O
ATOM   4635  C32 POPER 178      88.974  94.809  58.015  1.00  0.00           C
ATOM   4638  C23 POPER 178      86.274  98.709  57.645  1.00  0.00           C
ATOM   4641  C24 POPER 178      86.974  97.839  56.585  1.00  0.00           C
ATOM   4644  C25 POPER 178      86.994  98.479  55.175  1.00  0.00           C
ATOM   4647  C26 POPER 178      85.864  98.049  54.235  1.00  0.00           C
ATOM   4650  C27 POPER 178      85.854  98.869  52.925  1.00  0.00           C
ATOM   4653  C28 POPER 178      84.914  98.299  51.835  1.00  0.00           C
ATOM   4656  C29 POPER 178      84.624  99.279  50.715  1.00  0.00           C
ATOM   4658 0C21 POPER 178      85.374  99.529  49.615  1.00  0.00           C
ATOM   4660 1C21 POPER 178      86.704  98.919  49.265  1.00  0.00           C
ATOM   4663 2C21 POPER 178      86.734  98.199  47.895  1.00  0.00           C
ATOM   4666 3C21 POPER 178      86.824  99.129  46.675  1.00  0.00           C
ATOM   4669 4C21 POPER 178      87.164  98.359  45.385  1.00  0.00           C
ATOM   4672 5C21 POPER 178      87.174  99.229  44.125  1.00  0.00           C
ATOM   4675 6C21 POPER 178      88.484  99.119  43.325  1.00  0.00           C
ATOM   4678 7C21 POPER 178      88.474  99.949  42.035  1.00  0.00           C
ATOM   4681 8C21 POPER 178      89.714  99.729  41.155  1.00  0.00           C
ATOM   4685  C33 POPER 178      88.934  93.629  57.035  1.00  0.00           C
ATOM   4688  C34 POPER 178      89.924  93.789  55.875  1.00  0.00           C
ATOM   4691  C35 POPER 178      89.504  94.859  54.865  1.00  0.00           C
ATOM   4694  C36 POPER 178      88.324  94.419  54.005  1.00  0.00           C
ATOM   4697  C37 POPER 178      88.254  95.179  52.685  1.00  0.00           C
ATOM   4700  C38 POPER 178      87.164  94.619  51.765  1.00  0.00           C
ATOM   4703  C39 POPER 178      87.334  95.049  50.305  1.00  0.00           C
ATOM   4706 0C31 POPER 178      88.454  94.289  49.575  1.00  0.00           C
ATOM   4709 1C31 POPER 178      88.624  94.769  48.125  1.00  0.00           C
ATOM   4712 2C31 POPER 178      89.684  93.969  47.365  1.00  0.00           C
ATOM   4715 3C31 POPER 178      90.034  94.619  46.015  1.00  0.00           C
ATOM   4718 4C31 POPER 178      90.844  93.689  45.105  1.00  0.00           C
ATOM   4721 5C31 POPER 178      91.214  94.309  43.755  1.00  0.00           C
ATOM   4724 6C31 POPER 178      92.024  93.369  42.865  1.00  0.00           C
ATOM   4728  NH3 POPES 179      -0.514 117.889  15.465  1.00  0.00           N
ATOM   4732  C12 POPES 179       0.576 118.409  14.555  1.00  0.00           C
ATOM   4735  C11 POPES 179       0.216 119.789  13.975  1.00  0.00           C
ATOM   4738  P   POPES 179       2.486 121.089  13.645  1.00  0.00           P
ATOM   4739  O13 POPES 179       2.376 122.549  13.375  1.00  0.00           O
ATOM   4740  O14 POPES 179       3.746 120.399  13.275  1.00  0.00           O
ATOM   4741  O11 POPES 179       2.306 120.859  15.215  1.00  0.00           O
ATOM   4742  O12 POPES 179       1.216 120.309  13.085  1.00  0.00           O
ATOM   4743  C1  POPES 179       3.506 120.939  15.995  1.00  0.00           C
ATOM   4746  C2  POPES 179       3.216 121.199  17.485  1.00  0.00           C
ATOM   4748  O21 POPES 179       4.456 121.519  18.165  1.00  0.00           O
ATOM   4749  C21 POPES 179       4.996 122.689  17.805  1.00  0.00           C
ATOM   4750  O22 POPES 179       4.456 123.489  17.065  1.00  0.00           O
ATOM   4751  C22 POPES 179       6.394 122.899  18.355  1.00  0.00           C
ATOM   4754  C3  POPES 179       2.516 119.959  18.135  1.00  0.00           C
ATOM   4757  O31 POPES 179       1.456 120.329  19.055  1.00  0.00           O
ATOM   4758  C31 POPES 179       0.236 119.879  18.735  1.00  0.00           C
ATOM   4759  O32 POPES 179      -0.034 119.119  17.815  1.00  0.00           O
ATOM   4760  C32 POPES 179      -0.844 120.429  19.675  1.00  0.00           C
ATOM   4763  C23 POPES 179       6.424 123.999  19.435  1.00  0.00           C
ATOM   4766  C24 POPES 179       6.036 123.469  20.825  1.00  0.00           C
ATOM   4769  C25 POPES 179       6.026 124.509  21.965  1.00  0.00           C
ATOM   4772  C26 POPES 179       7.384 124.779  22.645  1.00  0.00           C
ATOM   4775  C27 POPES 179       7.284 125.699  23.875  1.00  0.00           C
ATOM   4778  C28 POPES 179       7.354 124.949  25.225  1.00  0.00           C
ATOM   4781  C29 POPES 179       8.754 124.799  25.765  1.00  0.00           C
ATOM   4783 0C21 POPES 179       9.204 125.199  26.975  1.00  0.00           C
ATOM   4785 1C21 POPES 179       8.394 125.859  28.065  1.00  0.00           C
ATOM   4788 2C21 POPES 179       8.634 125.209  29.445  1.00  0.00           C
ATOM   4791 3C21 POPES 179       7.934 125.989  30.575  1.00  0.00           C
ATOM   4794 4C21 POPES 179       7.324 125.079  31.645  1.00  0.00           C
ATOM   4797 5C21 POPES 179       8.344 124.139  32.305  1.00  0.00           C
ATOM   4800 6C21 POPES 179       7.674 123.169  33.275  1.00  0.00           C
ATOM   4803 7C21 POPES 179       8.664 122.169  33.875  1.00  0.00           C
ATOM   4806 8C21 POPES 179       8.004 121.249  34.885  1.00  0.00           C
ATOM   4810  C33 POPES 179      -0.384 121.349  20.825  1.00  0.00           C
ATOM   4813  C34 POPES 179      -1.534 121.619  21.805  1.00  0.00           C
ATOM   4816  C35 POPES 179      -1.144 122.449  23.035  1.00  0.00           C
ATOM   4819  C36 POPES 179      -2.204 122.359  24.145  1.00  0.00           C
ATOM   4822  C37 POPES 179      -2.284 123.569  25.085  1.00  0.00           C
ATOM   4825  C38 POPES 179      -3.204 123.289  26.275  1.00  0.00           C
ATOM   4828  C39 POPES 179      -3.554 124.559  27.065  1.00  0.00           C
ATOM   4831 0C31 POPES 179      -4.414 124.269  28.295  1.00  0.00           C
ATOM   4834 1C31 POPES 179      -4.874 125.549  29.025  1.00  0.00           C
ATOM   4837 2C31 POPES 179      -5.784 125.229  30.215  1.00  0.00           C
ATOM   4840 3C31 POPES 179      -6.174 126.439  31.085  1.00  0.00           C
ATOM   4843 4C31 POPES 179      -4.974 127.219  31.615  1.00  0.00           C
ATOM   4846 5C31 POPES 179      -5.354 128.209  32.725  1.00  0.00           C
ATOM   4849 6C31 POPES 179      -4.284 129.277  32.955  1.00  0.00           C
ATOM   4853  NH3 POPET 180      90.254  74.419  57.955  1.00  0.00           N
ATOM   4857  C12 POPET 180      88.774  74.489  57.815  1.00  0.00           C
ATOM   4860  C11 POPET 180      88.224  73.069  57.605  1.00  0.00           C
ATOM   4863  P   POPET 180      86.094  73.489  56.175  1.00  0.00           P
ATOM   4864  O13 POPET 180      85.574  72.259  55.545  1.00  0.00           O
ATOM   4865  O14 POPET 180      85.084  74.509  56.505  1.00  0.00           O
ATOM   4866  O11 POPET 180      87.234  74.099  55.265  1.00  0.00           O
ATOM   4867  O12 POPET 180      86.804  73.099  57.525  1.00  0.00           O
ATOM   4868  C1  POPET 180      86.984  74.169  53.865  1.00  0.00           C
ATOM   4871  C2  POPET 180      88.024  75.109  53.195  1.00  0.00           C
ATOM   4873  O21 POPET 180      88.094  74.849  51.775  1.00  0.00           O
ATOM   4874  C21 POPET 180      88.604  73.699  51.385  1.00  0.00           C
ATOM   4875  O22 POPET 180      89.124  72.849  52.085  1.00  0.00           O
ATOM   4876  C22 POPET 180      88.334  73.529  49.895  1.00  0.00           C
ATOM   4879  C3  POPET 180      89.414  75.059  53.915  1.00  0.00           C
ATOM   4882  O31 POPET 180      90.514  75.409  53.055  1.00  0.00           O
ATOM   4883  C31 POPET 180      90.544  76.669  52.655  1.00  0.00           C
ATOM   4884  O32 POPET 180      89.884  77.589  53.105  1.00  0.00           O
ATOM   4885  C32 POPET 180      91.514  76.769  51.475  1.00  0.00           C
ATOM   4888  C23 POPET 180      88.584  72.079  49.455  1.00  0.00           C
ATOM   4891  C24 POPET 180      87.924  71.759  48.105  1.00  0.00           C
ATOM   4894  C25 POPET 180      88.074  70.279  47.725  1.00  0.00           C
ATOM   4897  C26 POPET 180      89.504  69.879  47.355  1.00  0.00           C
ATOM   4900  C27 POPET 180      89.644  68.359  47.195  1.00  0.00           C
ATOM   4903  C28 POPET 180      91.044  67.919  46.715  1.00  0.00           C
ATOM   4906  C29 POPET 180      91.274  68.249  45.255  1.00  0.00           C
ATOM   4908 0C21 POPET 180      90.914  67.469  44.225  1.00  0.00           C
ATOM   4910 1C21 POPET 180      90.174  66.159  44.335  1.00  0.00           C
ATOM   4913 2C21 POPET 180      89.124  65.989  43.215  1.00  0.00           C
ATOM   4916 3C21 POPET 180      87.904  66.919  43.335  1.00  0.00           C
ATOM   4919 4C21 POPET 180      87.034  66.839  42.065  1.00  0.00           C
ATOM   4922 5C21 POPET 180      85.774  67.709  42.105  1.00  0.00           C
ATOM   4925 6C21 POPET 180      84.684  67.199  43.045  1.00  0.00           C
ATOM   4928 7C21 POPET 180      83.414  68.059  42.975  1.00  0.00           C
ATOM   4931 8C21 POPET 180      82.214  67.429  43.695  1.00  0.00           C
ATOM   4935  C33 POPET 180      91.254  78.039  50.625  1.00  0.00           C
ATOM   4938  C34 POPET 180      91.894  77.939  49.235  1.00  0.00           C
ATOM   4941  C35 POPET 180      91.174  76.969  48.275  1.00  0.00           C
ATOM   4944  C36 POPET 180      92.114  76.469  47.175  1.00  0.00           C
ATOM   4947  C37 POPET 180      91.414  75.639  46.095  1.00  0.00           C
ATOM   4950  C38 POPET 180      92.394  75.159  45.015  1.00  0.00           C
ATOM   4953  C39 POPET 180      91.704  74.539  43.785  1.00  0.00           C
ATOM   4956 0C31 POPET 180      91.014  73.199  44.065  1.00  0.00           C
ATOM   4959 1C31 POPET 180      89.734  73.009  43.255  1.00  0.00           C
ATOM   4962 2C31 POPET 180      89.204  71.569  43.235  1.00  0.00           C
ATOM   4965 3C31 POPET 180      90.094  70.559  42.485  1.00  0.00           C
ATOM   4968 4C31 POPET 180      90.394  70.959  41.035  1.00  0.00           C
ATOM   4971 5C31 POPET 180      91.034  69.829  40.225  1.00  0.00           C
ATOM   4974 6C31 POPET 180      91.424  70.279  38.815  1.00  0.00           C
ATOM   4978  NH3 POPEU 181      12.484  89.929  17.205  1.00  0.00           N
ATOM   4982  C12 POPEU 181      11.554  90.929  17.845  1.00  0.00           C
ATOM   4985  C11 POPEU 181      12.074  91.409  19.215  1.00  0.00           C
ATOM   4988  P   POPEU 181      13.844  93.309  18.655  1.00  0.00           P
ATOM   4989  O13 POPEU 181      15.014  93.209  17.745  1.00  0.00           O
ATOM   4990  O14 POPEU 181      12.714  94.139  18.175  1.00  0.00           O
ATOM   4991  O11 POPEU 181      14.414  93.789  20.045  1.00  0.00           O
ATOM   4992  O12 POPEU 181      13.394  91.879  19.085  1.00  0.00           O
ATOM   4993  C1  POPEU 181      14.004  94.939  20.775  1.00  0.00           C
ATOM   4996  C2  POPEU 181      14.774  94.989  22.125  1.00  0.00           C
ATOM   4998  O21 POPEU 181      14.874  96.339  22.625  1.00  0.00           O
ATOM   4999  C21 POPEU 181      15.984  97.059  22.545  1.00  0.00           C
ATOM   5000  O22 POPEU 181      16.904  96.899  21.755  1.00  0.00           O
ATOM   5001  C22 POPEU 181      15.934  98.089  23.675  1.00  0.00           C
ATOM   5004  C3  POPEU 181      16.114  94.179  22.055  1.00  0.00           C
ATOM   5007  O31 POPEU 181      16.934  94.229  23.245  1.00  0.00           O
ATOM   5008  C31 POPEU 181      16.464  93.569  24.285  1.00  0.00           C
ATOM   5009  O32 POPEU 181      15.364  93.049  24.385  1.00  0.00           O
ATOM   5010  C32 POPEU 181      17.614  93.349  25.265  1.00  0.00           C
ATOM   5013  C23 POPEU 181      17.314  98.669  24.055  1.00  0.00           C
ATOM   5016  C24 POPEU 181      17.264  99.479  25.365  1.00  0.00           C
ATOM   5019  C25 POPEU 181      17.174  98.549  26.575  1.00  0.00           C
ATOM   5022  C26 POPEU 181      17.324  99.199  27.955  1.00  0.00           C
ATOM   5025  C27 POPEU 181      17.494  98.099  29.005  1.00  0.00           C
ATOM   5028  C28 POPEU 181      17.624  98.629  30.445  1.00  0.00           C
ATOM   5031  C29 POPEU 181      17.684  97.479  31.425  1.00  0.00           C
ATOM   5033 0C21 POPEU 181      18.264  97.509  32.635  1.00  0.00           C
ATOM   5035 1C21 POPEU 181      18.914  98.709  33.275  1.00  0.00           C
ATOM   5038 2C21 POPEU 181      18.164  99.079  34.565  1.00  0.00           C
ATOM   5041 3C21 POPEU 181      18.444 100.499  35.065  1.00  0.00           C
ATOM   5044 4C21 POPEU 181      17.644 100.749  36.355  1.00  0.00           C
ATOM   5047 5C21 POPEU 181      17.824 102.119  37.005  1.00  0.00           C
ATOM   5050 6C21 POPEU 181      17.144 102.129  38.375  1.00  0.00           C
ATOM   5053 7C21 POPEU 181      17.534 103.299  39.275  1.00  0.00           C
ATOM   5056 8C21 POPEU 181      16.964 103.149  40.685  1.00  0.00           C
ATOM   5060  C33 POPEU 181      17.474  93.959  26.695  1.00  0.00           C
ATOM   5063  C34 POPEU 181      18.654  94.889  27.065  1.00  0.00           C
ATOM   5066  C35 POPEU 181      19.204  94.789  28.505  1.00  0.00           C
ATOM   5069  C36 POPEU 181      20.154  93.599  28.685  1.00  0.00           C
ATOM   5072  C37 POPEU 181      21.074  93.619  29.905  1.00  0.00           C
ATOM   5075  C38 POPEU 181      21.864  92.299  29.995  1.00  0.00           C
ATOM   5078  C39 POPEU 181      23.164  92.439  30.795  1.00  0.00           C
ATOM   5081 0C31 POPEU 181      23.624  91.129  31.435  1.00  0.00           C
ATOM   5084 1C31 POPEU 181      24.844  91.339  32.335  1.00  0.00           C
ATOM   5087 2C31 POPEU 181      24.954  90.319  33.475  1.00  0.00           C
ATOM   5090 3C31 POPEU 181      25.164  88.869  33.025  1.00  0.00           C
ATOM   5093 4C31 POPEU 181      26.414  88.659  32.165  1.00  0.00           C
ATOM   5096 5C31 POPEU 181      27.044  87.279  32.385  1.00  0.00           C
ATOM   5099 6C31 POPEU 181      28.394  87.099  31.675  1.00  0.00           C
ATOM   5103  NH3 POPEV 182       6.994  15.569  56.785  1.00  0.00           N
ATOM   5107  C12 POPEV 182       6.854  14.339  57.635  1.00  0.00           C
ATOM   5110  C11 POPEV 182       6.814  13.119  56.725  1.00  0.00           C
ATOM   5113  P   POPEV 182       7.144  10.619  57.325  1.00  0.00           P
ATOM   5114  O13 POPEV 182       6.394   9.549  58.025  1.00  0.00           O
ATOM   5115  O14 POPEV 182       8.584  10.689  57.635  1.00  0.00           O
ATOM   5116  O11 POPEV 182       6.944  10.399  55.765  1.00  0.00           O
ATOM   5117  O12 POPEV 182       6.444  11.999  57.525  1.00  0.00           O
ATOM   5118  C1  POPEV 182       8.114  10.449  54.935  1.00  0.00           C
ATOM   5121  C2  POPEV 182       7.694  10.579  53.465  1.00  0.00           C
ATOM   5123  O21 POPEV 182       8.884  10.499  52.665  1.00  0.00           O
ATOM   5124  C21 POPEV 182       8.704  10.199  51.385  1.00  0.00           C
ATOM   5125  O22 POPEV 182       9.044  10.909  50.455  1.00  0.00           O
ATOM   5126  C22 POPEV 182       8.074   8.809  51.225  1.00  0.00           C
ATOM   5129  C3  POPEV 182       6.914  11.899  53.175  1.00  0.00           C
ATOM   5132  O31 POPEV 182       6.504  12.019  51.795  1.00  0.00           O
ATOM   5133  C31 POPEV 182       5.476  11.269  51.445  1.00  0.00           C
ATOM   5134  O32 POPEV 182       4.866  10.509  52.185  1.00  0.00           O
ATOM   5135  C32 POPEV 182       5.116  11.419  49.975  1.00  0.00           C
ATOM   5138  C23 POPEV 182       8.894   7.939  50.255  1.00  0.00           C
ATOM   5141  C24 POPEV 182       8.694   6.439  50.525  1.00  0.00           C
ATOM   5144  C25 POPEV 182       7.354   5.889  50.005  1.00  0.00           C
ATOM   5147  C26 POPEV 182       7.184   4.399  50.355  1.00  0.00           C
ATOM   5150  C27 POPEV 182       6.894   3.519  49.125  1.00  0.00           C
ATOM   5153  C28 POPEV 182       6.784   2.029  49.495  1.00  0.00           C
ATOM   5156  C29 POPEV 182       8.114   1.499  49.965  1.00  0.00           C
ATOM   5158 0C21 POPEV 182       8.354   0.599  50.935  1.00  0.00           C
ATOM   5160 1C21 POPEV 182       7.324  -0.171  51.725  1.00  0.00           C
ATOM   5163 2C21 POPEV 182       7.044  -1.509  51.035  1.00  0.00           C
ATOM   5166 3C21 POPEV 182       6.126  -2.409  51.855  1.00  0.00           C
ATOM   5169 4C21 POPEV 182       5.856  -3.729  51.115  1.00  0.00           C
ATOM   5172 5C21 POPEV 182       5.056  -4.709  51.975  1.00  0.00           C
ATOM   5175 6C21 POPEV 182       4.706  -5.979  51.195  1.00  0.00           C
ATOM   5178 7C21 POPEV 182       4.236  -7.109  52.115  1.00  0.00           C
ATOM   5181 8C21 POPEV 182       3.476  -8.199  51.365  1.00  0.00           C
ATOM   5185  C33 POPEV 182       6.314  11.369  49.015  1.00  0.00           C
ATOM   5188  C34 POPEV 182       5.836  11.629  47.585  1.00  0.00           C
ATOM   5191  C35 POPEV 182       6.984  11.479  46.585  1.00  0.00           C
ATOM   5194  C36 POPEV 182       6.504  11.589  45.135  1.00  0.00           C
ATOM   5197  C37 POPEV 182       7.674  11.649  44.145  1.00  0.00           C
ATOM   5200  C38 POPEV 182       7.684  12.979  43.375  1.00  0.00           C
ATOM   5203  C39 POPEV 182       8.834  13.109  42.375  1.00  0.00           C
ATOM   5206 0C31 POPEV 182       8.764  12.129  41.195  1.00  0.00           C
ATOM   5209 1C31 POPEV 182       9.874  12.409  40.175  1.00  0.00           C
ATOM   5212 2C31 POPEV 182      10.084  11.279  39.165  1.00  0.00           C
ATOM   5215 3C31 POPEV 182      10.674  10.019  39.805  1.00  0.00           C
ATOM   5218 4C31 POPEV 182      11.204   9.009  38.775  1.00  0.00           C
ATOM   5221 5C31 POPEV 182      12.214   8.049  39.395  1.00  0.00           C
ATOM   5224 6C31 POPEV 182      12.854   7.129  38.355  1.00  0.00           C
ATOM   5228  NH3 POPEW 183      24.664  73.019  60.845  1.00  0.00           N
ATOM   5232  C12 POPEW 183      24.074  74.359  61.155  1.00  0.00           C
ATOM   5235  C11 POPEW 183      25.074  75.459  61.495  1.00  0.00           C
ATOM   5238  P   POPEW 183      24.874  77.999  62.225  1.00  0.00           P
ATOM   5239  O13 POPEW 183      23.874  79.069  62.075  1.00  0.00           O
ATOM   5240  O14 POPEW 183      25.474  77.839  63.565  1.00  0.00           O
ATOM   5241  O11 POPEW 183      26.054  78.309  61.215  1.00  0.00           O
ATOM   5242  O12 POPEW 183      24.304  76.629  61.705  1.00  0.00           O
ATOM   5243  C1  POPEW 183      25.754  78.449  59.825  1.00  0.00           C
ATOM   5246  C2  POPEW 183      27.084  78.609  59.065  1.00  0.00           C
ATOM   5248  O21 POPEW 183      26.844  78.829  57.665  1.00  0.00           O
ATOM   5249  C21 POPEW 183      26.394  80.059  57.385  1.00  0.00           C
ATOM   5250  O22 POPEW 183      26.294  80.969  58.185  1.00  0.00           O
ATOM   5251  C22 POPEW 183      26.014  80.109  55.905  1.00  0.00           C
ATOM   5254  C3  POPEW 183      27.964  77.349  59.285  1.00  0.00           C
ATOM   5257  O31 POPEW 183      29.294  77.549  58.805  1.00  0.00           O
ATOM   5258  C31 POPEW 183      29.514  77.529  57.485  1.00  0.00           C
ATOM   5259  O32 POPEW 183      30.314  78.269  56.945  1.00  0.00           O
ATOM   5260  C32 POPEW 183      28.724  76.449  56.725  1.00  0.00           C
ATOM   5263  C23 POPEW 183      24.894  79.109  55.525  1.00  0.00           C
ATOM   5266  C24 POPEW 183      24.984  78.649  54.065  1.00  0.00           C
ATOM   5269  C25 POPEW 183      24.674  79.749  53.045  1.00  0.00           C
ATOM   5272  C26 POPEW 183      25.274  79.449  51.655  1.00  0.00           C
ATOM   5275  C27 POPEW 183      24.904  80.529  50.625  1.00  0.00           C
ATOM   5278  C28 POPEW 183      24.924  80.029  49.165  1.00  0.00           C
ATOM   5281  C29 POPEW 183      26.294  79.879  48.575  1.00  0.00           C
ATOM   5283 0C21 POPEW 183      26.584  79.869  47.265  1.00  0.00           C
ATOM   5285 1C21 POPEW 183      25.594  79.989  46.135  1.00  0.00           C
ATOM   5288 2C21 POPEW 183      25.484  78.689  45.305  1.00  0.00           C
ATOM   5291 3C21 POPEW 183      24.544  78.849  44.105  1.00  0.00           C
ATOM   5294 4C21 POPEW 183      24.854  77.859  42.965  1.00  0.00           C
ATOM   5297 5C21 POPEW 183      24.064  78.189  41.685  1.00  0.00           C
ATOM   5300 6C21 POPEW 183      24.374  77.229  40.515  1.00  0.00           C
ATOM   5303 7C21 POPEW 183      25.754  77.439  39.875  1.00  0.00           C
ATOM   5306 8C21 POPEW 183      26.004  76.469  38.715  1.00  0.00           C
ATOM   5310  C33 POPEW 183      29.214  76.219  55.265  1.00  0.00           C
ATOM   5313  C34 POPEW 183      28.124  75.529  54.425  1.00  0.00           C
ATOM   5316  C35 POPEW 183      28.354  75.499  52.905  1.00  0.00           C
ATOM   5319  C36 POPEW 183      27.074  75.129  52.145  1.00  0.00           C
ATOM   5322  C37 POPEW 183      27.314  74.909  50.645  1.00  0.00           C
ATOM   5325  C38 POPEW 183      26.144  74.259  49.895  1.00  0.00           C
ATOM   5328  C39 POPEW 183      25.034  75.229  49.445  1.00  0.00           C
ATOM   5331 0C31 POPEW 183      24.744  75.109  47.935  1.00  0.00           C
ATOM   5334 1C31 POPEW 183      23.464  75.839  47.505  1.00  0.00           C
ATOM   5337 2C31 POPEW 183      23.004  75.499  46.075  1.00  0.00           C
ATOM   5340 3C31 POPEW 183      22.484  74.059  45.935  1.00  0.00           C
ATOM   5343 4C31 POPEW 183      23.394  73.139  45.115  1.00  0.00           C
ATOM   5346 5C31 POPEW 183      22.844  71.709  45.055  1.00  0.00           C
ATOM   5349 6C31 POPEW 183      23.724  70.769  44.235  1.00  0.00           C
ATOM   5353  NH3 POPEX 184      62.354  98.989  63.885  1.00  0.00           N
ATOM   5357  C12 POPEX 184      62.264 100.419  64.365  1.00  0.00           C
ATOM   5360  C11 POPEX 184      63.664 101.039  64.575  1.00  0.00           C
ATOM   5363  P   POPEX 184      65.524  99.769  63.285  1.00  0.00           P
ATOM   5364  O13 POPEX 184      65.164  98.759  64.295  1.00  0.00           O
ATOM   5365  O14 POPEX 184      66.884 100.339  63.275  1.00  0.00           O
ATOM   5366  O11 POPEX 184      65.184  99.159  61.895  1.00  0.00           O
ATOM   5367  O12 POPEX 184      64.454 100.929  63.375  1.00  0.00           O
ATOM   5368  C1  POPEX 184      66.064  99.019  60.785  1.00  0.00           C
ATOM   5371  C2  POPEX 184      66.014 100.229  59.815  1.00  0.00           C
ATOM   5373  O21 POPEX 184      64.984 100.149  58.805  1.00  0.00           O
ATOM   5374  C21 POPEX 184      63.714 100.049  59.145  1.00  0.00           C
ATOM   5375  O22 POPEX 184      63.264  99.879  60.275  1.00  0.00           O
ATOM   5376  C22 POPEX 184      62.844 100.169  57.895  1.00  0.00           C
ATOM   5379  C3  POPEX 184      67.394 100.329  59.115  1.00  0.00           C
ATOM   5382  O31 POPEX 184      67.544 101.589  58.425  1.00  0.00           O
ATOM   5383  C31 POPEX 184      67.324 101.549  57.125  1.00  0.00           C
ATOM   5384  O32 POPEX 184      67.104 100.559  56.455  1.00  0.00           O
ATOM   5385  C32 POPEX 184      67.334 102.999  56.615  1.00  0.00           C
ATOM   5388  C23 POPEX 184      61.334 100.199  58.215  1.00  0.00           C
ATOM   5391  C24 POPEX 184      60.434  99.479  57.185  1.00  0.00           C
ATOM   5394  C25 POPEX 184      60.574  99.999  55.755  1.00  0.00           C
ATOM   5397  C26 POPEX 184      59.444  99.489  54.845  1.00  0.00           C
ATOM   5400  C27 POPEX 184      59.534 100.019  53.415  1.00  0.00           C
ATOM   5403  C28 POPEX 184      58.274  99.759  52.575  1.00  0.00           C
ATOM   5406  C29 POPEX 184      58.114  98.299  52.275  1.00  0.00           C
ATOM   5408 0C21 POPEX 184      57.224  97.459  52.825  1.00  0.00           C
ATOM   5410 1C21 POPEX 184      56.174  97.809  53.855  1.00  0.00           C
ATOM   5413 2C21 POPEX 184      55.064  96.739  53.945  1.00  0.00           C
ATOM   5416 3C21 POPEX 184      55.574  95.429  54.555  1.00  0.00           C
ATOM   5419 4C21 POPEX 184      54.594  94.249  54.575  1.00  0.00           C
ATOM   5422 5C21 POPEX 184      53.984  93.949  53.205  1.00  0.00           C
ATOM   5425 6C21 POPEX 184      53.274  92.589  53.165  1.00  0.00           C
ATOM   5428 7C21 POPEX 184      52.644  92.299  51.805  1.00  0.00           C
ATOM   5431 8C21 POPEX 184      51.884  90.969  51.765  1.00  0.00           C
ATOM   5435  C33 POPEX 184      67.014 103.109  55.125  1.00  0.00           C
ATOM   5438  C34 POPEX 184      65.544 102.799  54.835  1.00  0.00           C
ATOM   5441  C35 POPEX 184      65.324 102.419  53.375  1.00  0.00           C
ATOM   5444  C36 POPEX 184      63.934 101.819  53.145  1.00  0.00           C
ATOM   5447  C37 POPEX 184      63.574 101.869  51.655  1.00  0.00           C
ATOM   5450  C38 POPEX 184      62.224 101.209  51.365  1.00  0.00           C
ATOM   5453  C39 POPEX 184      61.694 101.599  49.975  1.00  0.00           C
ATOM   5456 0C31 POPEX 184      60.844 100.479  49.365  1.00  0.00           C
ATOM   5459 1C31 POPEX 184      60.084 100.949  48.115  1.00  0.00           C
ATOM   5462 2C31 POPEX 184      59.814  99.839  47.095  1.00  0.00           C
ATOM   5465 3C31 POPEX 184      59.344  98.499  47.685  1.00  0.00           C
ATOM   5468 4C31 POPEX 184      59.034  97.479  46.585  1.00  0.00           C
ATOM   5471 5C31 POPEX 184      58.914  96.039  47.065  1.00  0.00           C
ATOM   5474 6C31 POPEX 184      58.634  95.079  45.905  1.00  0.00           C
ATOM   5478  NH3 POPEY 185      22.304  13.239  15.555  1.00  0.00           N
ATOM   5482  C12 POPEY 185      22.824  13.579  14.195  1.00  0.00           C
ATOM   5485  C11 POPEY 185      23.124  12.279  13.425  1.00  0.00           C
ATOM   5488  P   POPEY 185      25.324  11.279  14.425  1.00  0.00           P
ATOM   5489  O13 POPEY 185      25.904  12.099  13.365  1.00  0.00           O
ATOM   5490  O14 POPEY 185      25.784   9.869  14.525  1.00  0.00           O
ATOM   5491  O11 POPEY 185      25.524  11.979  15.835  1.00  0.00           O
ATOM   5492  O12 POPEY 185      23.754  11.289  14.255  1.00  0.00           O
ATOM   5493  C1  POPEY 185      26.164  13.249  16.065  1.00  0.00           C
ATOM   5496  C2  POPEY 185      26.674  13.349  17.535  1.00  0.00           C
ATOM   5498  O21 POPEY 185      26.864  14.729  17.935  1.00  0.00           O
ATOM   5499  C21 POPEY 185      26.764  14.909  19.265  1.00  0.00           C
ATOM   5500  O22 POPEY 185      26.274  14.109  20.035  1.00  0.00           O
ATOM   5501  C22 POPEY 185      27.344  16.249  19.715  1.00  0.00           C
ATOM   5504  C3  POPEY 185      28.004  12.559  17.735  1.00  0.00           C
ATOM   5507  O31 POPEY 185      28.474  12.579  19.115  1.00  0.00           O
ATOM   5508  C31 POPEY 185      27.894  11.679  19.895  1.00  0.00           C
ATOM   5509  O32 POPEY 185      27.054  10.869  19.535  1.00  0.00           O
ATOM   5510  C32 POPEY 185      28.364  11.869  21.345  1.00  0.00           C
ATOM   5513  C23 POPEY 185      26.974  16.539  21.205  1.00  0.00           C
ATOM   5516  C24 POPEY 185      27.574  17.829  21.785  1.00  0.00           C
ATOM   5519  C25 POPEY 185      27.394  17.949  23.305  1.00  0.00           C
ATOM   5522  C26 POPEY 185      25.974  18.309  23.775  1.00  0.00           C
ATOM   5525  C27 POPEY 185      25.594  17.589  25.085  1.00  0.00           C
ATOM   5528  C28 POPEY 185      24.214  17.979  25.675  1.00  0.00           C
ATOM   5531  C29 POPEY 185      24.164  19.389  26.215  1.00  0.00           C
ATOM   5533 0C21 POPEY 185      24.124  19.789  27.495  1.00  0.00           C
ATOM   5535 1C21 POPEY 185      24.104  18.919  28.745  1.00  0.00           C
ATOM   5538 2C21 POPEY 185      23.204  19.489  29.865  1.00  0.00           C
ATOM   5541 3C21 POPEY 185      23.714  20.799  30.495  1.00  0.00           C
ATOM   5544 4C21 POPEY 185      22.634  21.579  31.275  1.00  0.00           C
ATOM   5547 5C21 POPEY 185      22.264  20.949  32.625  1.00  0.00           C
ATOM   5550 6C21 POPEY 185      21.244  21.789  33.395  1.00  0.00           C
ATOM   5553 7C21 POPEY 185      20.854  21.209  34.765  1.00  0.00           C
ATOM   5556 8C21 POPEY 185      19.784  22.049  35.465  1.00  0.00           C
ATOM   5560  C33 POPEY 185      27.624  10.939  22.335  1.00  0.00           C
ATOM   5563  C34 POPEY 185      27.864  11.229  23.835  1.00  0.00           C
ATOM   5566  C35 POPEY 185      27.424  12.619  24.325  1.00  0.00           C
ATOM   5569  C36 POPEY 185      27.424  12.739  25.865  1.00  0.00           C
ATOM   5572  C37 POPEY 185      27.124  14.159  26.405  1.00  0.00           C
ATOM   5575  C38 POPEY 185      27.324  14.239  27.925  1.00  0.00           C
ATOM   5578  C39 POPEY 185      26.984  15.579  28.595  1.00  0.00           C
ATOM   5581 0C31 POPEY 185      27.454  15.569  30.065  1.00  0.00           C
ATOM   5584 1C31 POPEY 185      26.994  16.769  30.915  1.00  0.00           C
ATOM   5587 2C31 POPEY 185      27.784  18.059  30.645  1.00  0.00           C
ATOM   5590 3C31 POPEY 185      27.354  19.219  31.565  1.00  0.00           C
ATOM   5593 4C31 POPEY 185      27.834  19.069  33.015  1.00  0.00           C
ATOM   5596 5C31 POPEY 185      27.334  20.199  33.915  1.00  0.00           C
ATOM   5599 6C31 POPEY 185      27.524  19.889  35.405  1.00  0.00           C
ATOM   5603  NH3 POPEZ 186      33.244  54.199  21.215  1.00  0.00           N
ATOM   5607  C12 POPEZ 186      32.194  53.429  20.465  1.00  0.00           C
ATOM   5610  C11 POPEZ 186      32.554  51.929  20.415  1.00  0.00           C
ATOM   5613  P   POPEZ 186      31.414  49.609  20.075  1.00  0.00           P
ATOM   5614  O13 POPEZ 186      30.464  48.999  19.125  1.00  0.00           O
ATOM   5615  O14 POPEZ 186      32.794  49.059  20.065  1.00  0.00           O
ATOM   5616  O11 POPEZ 186      30.884  49.519  21.575  1.00  0.00           O
ATOM   5617  O12 POPEZ 186      31.464  51.189  19.865  1.00  0.00           O
ATOM   5618  C1  POPEZ 186      29.674  48.829  21.885  1.00  0.00           C
ATOM   5621  C2  POPEZ 186      29.594  48.449  23.385  1.00  0.00           C
ATOM   5623  O21 POPEZ 186      28.574  47.439  23.535  1.00  0.00           O
ATOM   5624  C21 POPEZ 186      28.624  46.699  24.635  1.00  0.00           C
ATOM   5625  O22 POPEZ 186      29.464  46.749  25.505  1.00  0.00           O
ATOM   5626  C22 POPEZ 186      27.424  45.729  24.605  1.00  0.00           C
ATOM   5629  C3  POPEZ 186      29.304  49.729  24.245  1.00  0.00           C
ATOM   5632  O31 POPEZ 186      29.844  49.609  25.575  1.00  0.00           O
ATOM   5633  C31 POPEZ 186      29.034  49.839  26.595  1.00  0.00           C
ATOM   5634  O32 POPEZ 186      27.924  50.319  26.545  1.00  0.00           O
ATOM   5635  C32 POPEZ 186      29.754  49.339  27.855  1.00  0.00           C
ATOM   5638  C23 POPEZ 186      26.814  45.409  25.995  1.00  0.00           C
ATOM   5641  C24 POPEZ 186      27.384  44.129  26.605  1.00  0.00           C
ATOM   5644  C25 POPEZ 186      26.804  43.739  27.975  1.00  0.00           C
ATOM   5647  C26 POPEZ 186      27.534  44.419  29.145  1.00  0.00           C
ATOM   5650  C27 POPEZ 186      27.184  43.769  30.495  1.00  0.00           C
ATOM   5653  C28 POPEZ 186      27.794  44.489  31.705  1.00  0.00           C
ATOM   5656  C29 POPEZ 186      27.164  45.839  31.855  1.00  0.00           C
ATOM   5658 0C21 POPEZ 186      26.324  46.259  32.815  1.00  0.00           C
ATOM   5660 1C21 POPEZ 186      25.744  45.499  33.985  1.00  0.00           C
ATOM   5663 2C21 POPEZ 186      24.244  45.839  34.135  1.00  0.00           C
ATOM   5666 3C21 POPEZ 186      23.674  45.609  35.545  1.00  0.00           C
ATOM   5669 4C21 POPEZ 186      22.254  46.199  35.655  1.00  0.00           C
ATOM   5672 5C21 POPEZ 186      21.664  46.189  37.075  1.00  0.00           C
ATOM   5675 6C21 POPEZ 186      21.314  44.789  37.585  1.00  0.00           C
ATOM   5678 7C21 POPEZ 186      20.604  44.819  38.935  1.00  0.00           C
ATOM   5681 8C21 POPEZ 186      20.114  43.439  39.375  1.00  0.00           C
ATOM   5685  C33 POPEZ 186      28.764  48.759  28.885  1.00  0.00           C
ATOM   5688  C34 POPEZ 186      28.084  49.849  29.725  1.00  0.00           C
ATOM   5691  C35 POPEZ 186      26.654  49.439  30.025  1.00  0.00           C
ATOM   5694  C36 POPEZ 186      25.974  50.169  31.185  1.00  0.00           C
ATOM   5697  C37 POPEZ 186      24.574  49.579  31.375  1.00  0.00           C
ATOM   5700  C38 POPEZ 186      23.804  49.989  32.645  1.00  0.00           C
ATOM   5703  C39 POPEZ 186      24.504  49.649  33.965  1.00  0.00           C
ATOM   5706 0C31 POPEZ 186      25.364  50.779  34.555  1.00  0.00           C
ATOM   5709 1C31 POPEZ 186      26.454  50.189  35.455  1.00  0.00           C
ATOM   5712 2C31 POPEZ 186      27.464  51.219  35.965  1.00  0.00           C
ATOM   5715 3C31 POPEZ 186      26.894  52.189  37.005  1.00  0.00           C
ATOM   5718 4C31 POPEZ 186      28.004  52.769  37.875  1.00  0.00           C
ATOM   5721 5C31 POPEZ 186      27.524  53.599  39.065  1.00  0.00           C
ATOM   5724 6C31 POPEZ 186      28.704  54.029  39.935  1.00  0.00           C
ATOM   5728  NH3 POPEa 187     117.454   4.029  59.465  1.00  0.00           N
ATOM   5732  C12 POPEa 187     117.394   5.339  60.205  1.00  0.00           C
ATOM   5735  C11 POPEa 187     118.664   5.699  61.015  1.00  0.00           C
ATOM   5738  P   POPEa 187     120.894   4.319  60.745  1.00  0.00           P
ATOM   5739  O13 POPEa 187     120.014   3.219  61.205  1.00  0.00           O
ATOM   5740  O14 POPEa 187     121.924   4.829  61.665  1.00  0.00           O
ATOM   5741  O11 POPEa 187     121.514   3.869  59.385  1.00  0.00           O
ATOM   5742  O12 POPEa 187     119.904   5.469  60.325  1.00  0.00           O
ATOM   5743  C1  POPEa 187     120.864   4.149  58.145  1.00  0.00           C
ATOM   5746  C2  POPEa 187     121.424   5.409  57.475  1.00  0.00           C
ATOM   5748  O21 POPEa 187     120.284   6.059  56.885  1.00  0.00           O
ATOM   5749  C21 POPEa 187     120.264   6.579  55.695  1.00  0.00           C
ATOM   5750  O22 POPEa 187     121.164   6.719  54.895  1.00  0.00           O
ATOM   5751  C22 POPEa 187     118.814   6.959  55.415  1.00  0.00           C
ATOM   5754  C3  POPEa 187     122.594   4.999  56.545  1.00  0.00           C
ATOM   5757  O31 POPEa 187     122.114   4.139  55.485  1.00  0.00           O
ATOM   5758  C31 POPEa 187     122.984   3.279  54.995  1.00  0.00           C
ATOM   5759  O32 POPEa 187     123.994   2.889  55.555  1.00  0.00           O
ATOM   5760  C32 POPEa 187     122.564   2.919  53.585  1.00  0.00           C
ATOM   5763  C23 POPEa 187     118.684   8.149  54.455  1.00  0.00           C
ATOM   5766  C24 POPEa 187     117.224   8.399  54.075  1.00  0.00           C
ATOM   5769  C25 POPEa 187     116.544   7.269  53.305  1.00  0.00           C
ATOM   5772  C26 POPEa 187     115.924   7.719  51.975  1.00  0.00           C
ATOM   5775  C27 POPEa 187     115.594   6.499  51.105  1.00  0.00           C
ATOM   5778  C28 POPEa 187     115.274   6.769  49.625  1.00  0.00           C
ATOM   5781  C29 POPEa 187     116.414   7.419  48.875  1.00  0.00           C
ATOM   5783 0C21 POPEa 187     117.464   6.789  48.305  1.00  0.00           C
ATOM   5785 1C21 POPEa 187     117.764   5.309  48.335  1.00  0.00           C
ATOM   5788 2C21 POPEa 187     119.274   5.019  48.465  1.00  0.00           C
ATOM   5791 3C21 POPEa 187     120.104   5.139  47.175  1.00  0.00           C
ATOM   5794 4C21 POPEa 187     121.594   4.879  47.455  1.00  0.00           C
ATOM   5797 5C21 POPEa 187     122.514   4.939  46.235  1.00  0.00           C
ATOM   5800 6C21 POPEa 187     122.534   3.629  45.425  1.00  0.00           C
ATOM   5803 7C21 POPEa 187     123.864   3.419  44.695  1.00  0.00           C
ATOM   5806 8C21 POPEa 187     123.954   2.099  43.935  1.00  0.00           C
ATOM   5810  C33 POPEa 187     123.744   2.629  52.645  1.00  0.00           C
ATOM   5813  C34 POPEa 187     123.384   2.879  51.185  1.00  0.00           C
ATOM   5816  C35 POPEa 187     124.604   2.859  50.255  1.00  0.00           C
ATOM   5819  C36 POPEa 187     125.284   1.489  50.165  1.00  0.00           C
ATOM   5822  C37 POPEa 187     126.454   1.529  49.185  1.00  0.00           C
ATOM   5825  C38 POPEa 187     126.924   0.139  48.745  1.00  0.00           C
ATOM   5828  C39 POPEa 187     128.184   0.189  47.865  1.00  0.00           C
ATOM   5831 0C31 POPEa 187     128.064   1.119  46.655  1.00  0.00           C
ATOM   5834 1C31 POPEa 187     129.264   1.029  45.695  1.00  0.00           C
ATOM   5837 2C31 POPEa 187     129.074   1.919  44.455  1.00  0.00           C
ATOM   5840 3C31 POPEa 187     130.174   1.749  43.385  1.00  0.00           C
ATOM   5843 4C31 POPEa 187     130.244   0.329  42.825  1.00  0.00           C
ATOM   5846 5C31 POPEa 187     130.354   0.239  41.295  1.00  0.00           C
ATOM   5849 6C31 POPEa 187     130.254  -1.199  40.795  1.00  0.00           C
ATOM   5853  NH3 POPEb 188      52.344 113.539  64.655  1.00  0.00           N
ATOM   5857  C12 POPEb 188      51.374 114.079  65.665  1.00  0.00           C
ATOM   5860  C11 POPEb 188      50.644 112.989  66.475  1.00  0.00           C
ATOM   5863  P   POPEb 188      48.104 113.219  65.895  1.00  0.00           P
ATOM   5864  O13 POPEb 188      47.504 111.889  66.155  1.00  0.00           O
ATOM   5865  O14 POPEb 188      47.194 114.379  65.915  1.00  0.00           O
ATOM   5866  O11 POPEb 188      48.734 113.059  64.445  1.00  0.00           O
ATOM   5867  O12 POPEb 188      49.344 113.449  66.825  1.00  0.00           O
ATOM   5868  C1  POPEb 188      48.484 113.989  63.385  1.00  0.00           C
ATOM   5871  C2  POPEb 188      49.314 113.579  62.125  1.00  0.00           C
ATOM   5873  O21 POPEb 188      49.594 114.709  61.275  1.00  0.00           O
ATOM   5874  C21 POPEb 188      50.554 115.519  61.735  1.00  0.00           C
ATOM   5875  O22 POPEb 188      51.124 115.379  62.805  1.00  0.00           O
ATOM   5876  C22 POPEb 188      50.834 116.609  60.715  1.00  0.00           C
ATOM   5879  C3  POPEb 188      48.604 112.459  61.305  1.00  0.00           C
ATOM   5882  O31 POPEb 188      49.344 112.119  60.105  1.00  0.00           O
ATOM   5883  C31 POPEb 188      49.294 110.829  59.755  1.00  0.00           C
ATOM   5884  O32 POPEb 188      48.664 109.979  60.345  1.00  0.00           O
ATOM   5885  C32 POPEb 188      50.134 110.519  58.515  1.00  0.00           C
ATOM   5888  C23 POPEb 188      51.704 116.089  59.545  1.00  0.00           C
ATOM   5891  C24 POPEb 188      51.684 116.999  58.315  1.00  0.00           C
ATOM   5894  C25 POPEb 188      52.194 116.269  57.065  1.00  0.00           C
ATOM   5897  C26 POPEb 188      52.144 117.089  55.775  1.00  0.00           C
ATOM   5900  C27 POPEb 188      52.874 116.379  54.625  1.00  0.00           C
ATOM   5903  C28 POPEb 188      53.064 117.269  53.375  1.00  0.00           C
ATOM   5906  C29 POPEb 188      54.094 116.659  52.445  1.00  0.00           C
ATOM   5908 0C21 POPEb 188      55.304 117.149  52.125  1.00  0.00           C
ATOM   5910 1C21 POPEb 188      55.904 118.469  52.555  1.00  0.00           C
ATOM   5913 2C21 POPEb 188      56.574 119.159  51.345  1.00  0.00           C
ATOM   5916 3C21 POPEb 188      57.204 120.539  51.655  1.00  0.00           C
ATOM   5919 4C21 POPEb 188      57.744 121.199  50.375  1.00  0.00           C
ATOM   5922 5C21 POPEb 188      58.694 122.389  50.595  1.00  0.00           C
ATOM   5925 6C21 POPEb 188      58.084 123.559  51.385  1.00  0.00           C
ATOM   5928 7C21 POPEb 188      58.944 124.839  51.305  1.00  0.00           C
ATOM   5931 8C21 POPEb 188      58.754 125.789  52.495  1.00  0.00           C
ATOM   5935  C33 POPEb 188      50.374 111.699  57.545  1.00  0.00           C
ATOM   5938  C34 POPEb 188      49.084 112.269  56.945  1.00  0.00           C
ATOM   5941  C35 POPEb 188      49.204 112.659  55.475  1.00  0.00           C
ATOM   5944  C36 POPEb 188      49.144 111.419  54.595  1.00  0.00           C
ATOM   5947  C37 POPEb 188      49.314 111.679  53.105  1.00  0.00           C
ATOM   5950  C38 POPEb 188      49.694 110.379  52.395  1.00  0.00           C
ATOM   5953  C39 POPEb 188      49.824 110.509  50.885  1.00  0.00           C
ATOM   5956 0C31 POPEb 188      50.804 111.609  50.475  1.00  0.00           C
ATOM   5959 1C31 POPEb 188      51.164 111.519  48.995  1.00  0.00           C
ATOM   5962 2C31 POPEb 188      51.824 112.789  48.465  1.00  0.00           C
ATOM   5965 3C31 POPEb 188      53.264 112.969  48.935  1.00  0.00           C
ATOM   5968 4C31 POPEb 188      53.894 114.289  48.465  1.00  0.00           C
ATOM   5971 5C31 POPEb 188      55.384 114.359  48.775  1.00  0.00           C
ATOM   5974 6C31 POPEb 188      56.024 115.699  48.405  1.00  0.00           C
ATOM   5978  NH3 POPEc 189      86.864  53.899  19.315  1.00  0.00           N
ATOM   5982  C12 POPEc 189      87.214  53.249  18.005  1.00  0.00           C
ATOM   5985  C11 POPEc 189      88.694  53.399  17.535  1.00  0.00           C
ATOM   5988  P   POPEc 189      91.074  54.359  18.065  1.00  0.00           P
ATOM   5989  O13 POPEc 189      91.984  53.299  18.555  1.00  0.00           O
ATOM   5990  O14 POPEc 189      91.194  54.789  16.665  1.00  0.00           O
ATOM   5991  O11 POPEc 189      91.344  55.639  18.895  1.00  0.00           O
ATOM   5992  O12 POPEc 189      89.554  54.059  18.475  1.00  0.00           O
ATOM   5993  C1  POPEc 189      91.804  55.529  20.235  1.00  0.00           C
ATOM   5996  C2  POPEc 189      91.104  56.599  21.055  1.00  0.00           C
ATOM   5998  O21 POPEc 189      91.884  56.789  22.235  1.00  0.00           O
ATOM   5999  C21 POPEc 189      91.744  56.039  23.285  1.00  0.00           C
ATOM   6000  O22 POPEc 189      90.844  55.249  23.545  1.00  0.00           O
ATOM   6001  C22 POPEc 189      92.994  56.219  24.145  1.00  0.00           C
ATOM   6004  C3  POPEc 189      89.594  56.209  21.185  1.00  0.00           C
ATOM   6007  O31 POPEc 189      88.914  56.979  22.185  1.00  0.00           O
ATOM   6008  C31 POPEc 189      87.624  56.719  22.225  1.00  0.00           C
ATOM   6009  O32 POPEc 189      86.974  56.159  21.345  1.00  0.00           O
ATOM   6010  C32 POPEc 189      87.084  57.199  23.575  1.00  0.00           C
ATOM   6013  C23 POPEc 189      92.744  56.899  25.515  1.00  0.00           C
ATOM   6016  C24 POPEc 189      93.774  56.429  26.545  1.00  0.00           C
ATOM   6019  C25 POPEc 189      93.554  57.019  27.945  1.00  0.00           C
ATOM   6022  C26 POPEc 189      94.224  56.179  29.045  1.00  0.00           C
ATOM   6025  C27 POPEc 189      93.614  56.439  30.425  1.00  0.00           C
ATOM   6028  C28 POPEc 189      94.484  55.939  31.605  1.00  0.00           C
ATOM   6031  C29 POPEc 189      94.814  54.469  31.515  1.00  0.00           C
ATOM   6033 0C21 POPEc 189      94.204  53.459  32.175  1.00  0.00           C
ATOM   6035 1C21 POPEc 189      93.034  53.559  33.115  1.00  0.00           C
ATOM   6038 2C21 POPEc 189      93.384  53.139  34.555  1.00  0.00           C
ATOM   6041 3C21 POPEc 189      92.114  53.059  35.425  1.00  0.00           C
ATOM   6044 4C21 POPEc 189      92.354  52.519  36.845  1.00  0.00           C
ATOM   6047 5C21 POPEc 189      91.044  52.159  37.575  1.00  0.00           C
ATOM   6050 6C21 POPEc 189      90.134  53.369  37.805  1.00  0.00           C
ATOM   6053 7C21 POPEc 189      88.764  53.019  38.405  1.00  0.00           C
ATOM   6056 8C21 POPEc 189      87.934  54.249  38.785  1.00  0.00           C
ATOM   6060  C33 POPEc 189      85.624  56.759  23.855  1.00  0.00           C
ATOM   6063  C34 POPEc 189      85.254  56.989  25.315  1.00  0.00           C
ATOM   6066  C35 POPEc 189      83.814  56.549  25.615  1.00  0.00           C
ATOM   6069  C36 POPEc 189      83.324  57.059  26.965  1.00  0.00           C
ATOM   6072  C37 POPEc 189      82.064  56.319  27.425  1.00  0.00           C
ATOM   6075  C38 POPEc 189      81.134  57.179  28.285  1.00  0.00           C
ATOM   6078  C39 POPEc 189      81.684  57.449  29.695  1.00  0.00           C
ATOM   6081 0C31 POPEc 189      80.654  58.119  30.615  1.00  0.00           C
ATOM   6084 1C31 POPEc 189      81.304  58.739  31.855  1.00  0.00           C
ATOM   6087 2C31 POPEc 189      80.484  59.859  32.505  1.00  0.00           C
ATOM   6090 3C31 POPEc 189      79.594  59.389  33.675  1.00  0.00           C
ATOM   6093 4C31 POPEc 189      80.184  59.719  35.055  1.00  0.00           C
ATOM   6096 5C31 POPEc 189      79.984  61.179  35.505  1.00  0.00           C
ATOM   6099 6C31 POPEc 189      80.764  61.489  36.785  1.00  0.00           C
ATOM   6103  NH3 POPEd 190      61.074  37.209  18.025  1.00  0.00           N
ATOM   6107  C12 POPEd 190      59.794  37.979  18.175  1.00  0.00           C
ATOM   6110  C11 POPEd 190      59.974  39.449  17.775  1.00  0.00           C
ATOM   6113  P   POPEd 190      58.134  40.689  19.045  1.00  0.00           P
ATOM   6114  O13 POPEd 190      58.154  42.149  18.855  1.00  0.00           O
ATOM   6115  O14 POPEd 190      56.824  40.059  19.305  1.00  0.00           O
ATOM   6116  O11 POPEd 190      59.164  40.279  20.145  1.00  0.00           O
ATOM   6117  O12 POPEd 190      58.674  40.049  17.735  1.00  0.00           O
ATOM   6118  C1  POPEd 190      59.194  40.799  21.475  1.00  0.00           C
ATOM   6121  C2  POPEd 190      59.074  39.589  22.415  1.00  0.00           C
ATOM   6123  O21 POPEd 190      58.694  39.969  23.745  1.00  0.00           O
ATOM   6124  C21 POPEd 190      59.594  40.509  24.535  1.00  0.00           C
ATOM   6125  O22 POPEd 190      60.724  40.849  24.255  1.00  0.00           O
ATOM   6126  C22 POPEd 190      58.984  40.639  25.945  1.00  0.00           C
ATOM   6129  C3  POPEd 190      60.334  38.669  22.335  1.00  0.00           C
ATOM   6132  O31 POPEd 190      60.304  37.619  23.315  1.00  0.00           O
ATOM   6133  C31 POPEd 190      59.414  36.659  23.075  1.00  0.00           C
ATOM   6134  O32 POPEd 190      58.724  36.539  22.075  1.00  0.00           O
ATOM   6135  C32 POPEd 190      59.284  35.779  24.325  1.00  0.00           C
ATOM   6138  C23 POPEd 190      59.774  41.649  26.805  1.00  0.00           C
ATOM   6141  C24 POPEd 190      61.014  41.009  27.445  1.00  0.00           C
ATOM   6144  C25 POPEd 190      60.684  40.159  28.675  1.00  0.00           C
ATOM   6147  C26 POPEd 190      60.774  40.959  29.975  1.00  0.00           C
ATOM   6150  C27 POPEd 190      60.654  40.079  31.215  1.00  0.00           C
ATOM   6153  C28 POPEd 190      60.974  40.859  32.505  1.00  0.00           C
ATOM   6156  C29 POPEd 190      61.294  39.939  33.645  1.00  0.00           C
ATOM   6158 0C21 POPEd 190      61.154  40.219  34.955  1.00  0.00           C
ATOM   6160 1C21 POPEd 190      60.684  41.519  35.545  1.00  0.00           C
ATOM   6163 2C21 POPEd 190      61.584  42.019  36.695  1.00  0.00           C
ATOM   6166 3C21 POPEd 190      63.064  42.239  36.315  1.00  0.00           C
ATOM   6169 4C21 POPEd 190      63.874  42.859  37.475  1.00  0.00           C
ATOM   6172 5C21 POPEd 190      63.984  44.389  37.395  1.00  0.00           C
ATOM   6175 6C21 POPEd 190      65.194  44.879  36.565  1.00  0.00           C
ATOM   6178 7C21 POPEd 190      66.404  45.219  37.445  1.00  0.00           C
ATOM   6181 8C21 POPEd 190      67.584  45.799  36.665  1.00  0.00           C
ATOM   6185  C33 POPEd 190      59.714  36.479  25.635  1.00  0.00           C
ATOM   6188  C34 POPEd 190      58.984  35.929  26.865  1.00  0.00           C
ATOM   6191  C35 POPEd 190      59.294  36.759  28.115  1.00  0.00           C
ATOM   6194  C36 POPEd 190      58.694  36.159  29.375  1.00  0.00           C
ATOM   6197  C37 POPEd 190      59.104  36.879  30.655  1.00  0.00           C
ATOM   6200  C38 POPEd 190      58.764  36.089  31.935  1.00  0.00           C
ATOM   6203  C39 POPEd 190      59.344  36.789  33.175  1.00  0.00           C
ATOM   6206 0C31 POPEd 190      58.784  36.289  34.505  1.00  0.00           C
ATOM   6209 1C31 POPEd 190      59.584  35.169  35.175  1.00  0.00           C
ATOM   6212 2C31 POPEd 190      58.964  34.789  36.535  1.00  0.00           C
ATOM   6215 3C31 POPEd 190      59.594  33.559  37.225  1.00  0.00           C
ATOM   6218 4C31 POPEd 190      60.924  33.839  37.955  1.00  0.00           C
ATOM   6221 5C31 POPEd 190      60.844  33.509  39.455  1.00  0.00           C
ATOM   6224 6C31 POPEd 190      62.174  33.659  40.195  1.00  0.00           C
ATOM   6228  NH3 POPEe 191      63.064  32.079  19.835  1.00  0.00           N
ATOM   6232  C12 POPEe 191      62.784  33.369  19.105  1.00  0.00           C
ATOM   6235  C11 POPEe 191      63.894  34.399  19.355  1.00  0.00           C
ATOM   6238  P   POPEe 191      64.384  36.939  19.055  1.00  0.00           P
ATOM   6239  O13 POPEe 191      65.814  36.849  18.715  1.00  0.00           O
ATOM   6240  O14 POPEe 191      63.634  38.109  18.545  1.00  0.00           O
ATOM   6241  O11 POPEe 191      64.214  36.959  20.615  1.00  0.00           O
ATOM   6242  O12 POPEe 191      63.614  35.619  18.655  1.00  0.00           O
ATOM   6243  C1  POPEe 191      65.254  37.369  21.495  1.00  0.00           C
ATOM   6246  C2  POPEe 191      64.794  38.509  22.455  1.00  0.00           C
ATOM   6248  O21 POPEe 191      64.004  37.919  23.515  1.00  0.00           O
ATOM   6249  C21 POPEe 191      64.214  38.499  24.685  1.00  0.00           C
ATOM   6250  O22 POPEe 191      64.954  39.449  24.885  1.00  0.00           O
ATOM   6251  C22 POPEe 191      63.484  37.759  25.795  1.00  0.00           C
ATOM   6254  C3  POPEe 191      64.014  39.649  21.745  1.00  0.00           C
ATOM   6257  O31 POPEe 191      63.544  40.649  22.675  1.00  0.00           O
ATOM   6258  C31 POPEe 191      64.364  41.659  22.945  1.00  0.00           C
ATOM   6259  O32 POPEe 191      65.424  41.879  22.395  1.00  0.00           O
ATOM   6260  C32 POPEe 191      63.744  42.559  24.035  1.00  0.00           C
ATOM   6263  C23 POPEe 191      64.064  38.199  27.165  1.00  0.00           C
ATOM   6266  C24 POPEe 191      63.944  37.139  28.255  1.00  0.00           C
ATOM   6269  C25 POPEe 191      64.934  37.359  29.415  1.00  0.00           C
ATOM   6272  C26 POPEe 191      64.334  37.969  30.685  1.00  0.00           C
ATOM   6275  C27 POPEe 191      65.234  37.689  31.895  1.00  0.00           C
ATOM   6278  C28 POPEe 191      64.824  38.449  33.165  1.00  0.00           C
ATOM   6281  C29 POPEe 191      65.314  37.749  34.395  1.00  0.00           C
ATOM   6283 0C21 POPEe 191      66.324  38.109  35.205  1.00  0.00           C
ATOM   6285 1C21 POPEe 191      67.214  39.319  35.135  1.00  0.00           C
ATOM   6288 2C21 POPEe 191      67.204  40.029  36.495  1.00  0.00           C
ATOM   6291 3C21 POPEe 191      68.384  40.989  36.695  1.00  0.00           C
ATOM   6294 4C21 POPEe 191      68.284  41.759  38.015  1.00  0.00           C
ATOM   6297 5C21 POPEe 191      68.404  40.939  39.305  1.00  0.00           C
ATOM   6300 6C21 POPEe 191      69.834  40.459  39.595  1.00  0.00           C
ATOM   6303 7C21 POPEe 191      70.114  40.099  41.065  1.00  0.00           C
ATOM   6306 8C21 POPEe 191      69.814  41.209  42.075  1.00  0.00           C
ATOM   6310  C33 POPEe 191      64.734  43.549  24.695  1.00  0.00           C
ATOM   6313  C34 POPEe 191      65.494  42.949  25.895  1.00  0.00           C
ATOM   6316  C35 POPEe 191      64.804  43.219  27.245  1.00  0.00           C
ATOM   6319  C36 POPEe 191      65.494  42.499  28.415  1.00  0.00           C
ATOM   6322  C37 POPEe 191      64.784  42.759  29.755  1.00  0.00           C
ATOM   6325  C38 POPEe 191      65.424  42.009  30.945  1.00  0.00           C
ATOM   6328  C39 POPEe 191      66.034  42.919  32.025  1.00  0.00           C
ATOM   6331 0C31 POPEe 191      67.564  42.999  31.975  1.00  0.00           C
ATOM   6334 1C31 POPEe 191      68.144  43.989  32.995  1.00  0.00           C
ATOM   6337 2C31 POPEe 191      69.684  44.039  33.035  1.00  0.00           C
ATOM   6340 3C31 POPEe 191      70.324  44.319  31.655  1.00  0.00           C
ATOM   6343 4C31 POPEe 191      71.814  44.689  31.725  1.00  0.00           C
ATOM   6346 5C31 POPEe 191      72.434  44.779  30.325  1.00  0.00           C
ATOM   6349 6C31 POPEe 191      73.874  45.309  30.305  1.00  0.00           C
ATOM   6353  NH3 POPEf 192      56.194  17.629  16.375  1.00  0.00           N
ATOM   6357  C12 POPEf 192      56.014  16.349  15.605  1.00  0.00           C
ATOM   6360  C11 POPEf 192      54.524  16.059  15.435  1.00  0.00           C
ATOM   6363  P   POPEf 192      54.004  13.459  15.525  1.00  0.00           P
ATOM   6364  O13 POPEf 192      52.544  13.229  15.365  1.00  0.00           O
ATOM   6365  O14 POPEf 192      54.974  12.409  15.135  1.00  0.00           O
ATOM   6366  O11 POPEf 192      54.284  13.799  17.045  1.00  0.00           O
ATOM   6367  O12 POPEf 192      54.364  14.809  14.775  1.00  0.00           O
ATOM   6368  C1  POPEf 192      53.274  13.839  18.065  1.00  0.00           C
ATOM   6371  C2  POPEf 192      53.364  12.649  19.075  1.00  0.00           C
ATOM   6373  O21 POPEf 192      52.684  13.049  20.285  1.00  0.00           O
ATOM   6374  C21 POPEf 192      52.624  12.139  21.275  1.00  0.00           C
ATOM   6375  O22 POPEf 192      52.874  10.959  21.165  1.00  0.00           O
ATOM   6376  C22 POPEf 192      52.324  12.899  22.575  1.00  0.00           C
ATOM   6379  C3  POPEf 192      54.834  12.189  19.345  1.00  0.00           C
ATOM   6382  O31 POPEf 192      55.374  12.569  20.615  1.00  0.00           O
ATOM   6383  C31 POPEf 192      55.664  13.809  20.855  1.00  0.00           C
ATOM   6384  O32 POPEf 192      55.524  14.779  20.125  1.00  0.00           O
ATOM   6385  C32 POPEf 192      56.124  13.859  22.315  1.00  0.00           C
ATOM   6388  C23 POPEf 192      52.544  12.119  23.905  1.00  0.00           C
ATOM   6391  C24 POPEf 192      52.984  13.049  25.055  1.00  0.00           C
ATOM   6394  C25 POPEf 192      53.224  12.309  26.385  1.00  0.00           C
ATOM   6397  C26 POPEf 192      53.884  13.179  27.475  1.00  0.00           C
ATOM   6400  C27 POPEf 192      54.094  12.429  28.805  1.00  0.00           C
ATOM   6403  C28 POPEf 192      54.824  13.249  29.895  1.00  0.00           C
ATOM   6406  C29 POPEf 192      55.874  12.449  30.645  1.00  0.00           C
ATOM   6408 0C21 POPEf 192      56.114  12.389  31.975  1.00  0.00           C
ATOM   6410 1C21 POPEf 192      55.374  13.119  33.055  1.00  0.00           C
ATOM   6413 2C21 POPEf 192      55.864  12.799  34.495  1.00  0.00           C
ATOM   6416 3C21 POPEf 192      57.244  13.379  34.845  1.00  0.00           C
ATOM   6419 4C21 POPEf 192      57.444  13.669  36.355  1.00  0.00           C
ATOM   6422 5C21 POPEf 192      57.364  12.439  37.275  1.00  0.00           C
ATOM   6425 6C21 POPEf 192      56.904  12.809  38.695  1.00  0.00           C
ATOM   6428 7C21 POPEf 192      56.874  11.659  39.715  1.00  0.00           C
ATOM   6431 8C21 POPEf 192      58.134  11.559  40.595  1.00  0.00           C
ATOM   6435  C33 POPEf 192      57.644  13.629  22.425  1.00  0.00           C
ATOM   6438  C34 POPEf 192      58.094  13.399  23.865  1.00  0.00           C
ATOM   6441  C35 POPEf 192      57.744  14.559  24.805  1.00  0.00           C
ATOM   6444  C36 POPEf 192      58.484  14.489  26.145  1.00  0.00           C
ATOM   6447  C37 POPEf 192      57.794  13.629  27.205  1.00  0.00           C
ATOM   6450  C38 POPEf 192      58.784  12.819  28.065  1.00  0.00           C
ATOM   6453  C39 POPEf 192      60.004  13.589  28.595  1.00  0.00           C
ATOM   6456 0C31 POPEf 192      61.284  12.749  28.435  1.00  0.00           C
ATOM   6459 1C31 POPEf 192      62.584  13.529  28.655  1.00  0.00           C
ATOM   6462 2C31 POPEf 192      63.814  12.629  28.465  1.00  0.00           C
ATOM   6465 3C31 POPEf 192      65.124  13.399  28.195  1.00  0.00           C
ATOM   6468 4C31 POPEf 192      65.584  14.259  29.375  1.00  0.00           C
ATOM   6471 5C31 POPEf 192      66.954  14.909  29.115  1.00  0.00           C
ATOM   6474 6C31 POPEf 192      67.504  15.659  30.335  1.00  0.00           C
ATOM   6478  NH3 POPEg 193     111.614  48.669  60.395  1.00  0.00           N
ATOM   6482  C12 POPEg 193     112.754  47.709  60.525  1.00  0.00           C
ATOM   6485  C11 POPEg 193     113.034  46.929  59.235  1.00  0.00           C
ATOM   6488  P   POPEg 193     115.584  46.599  59.335  1.00  0.00           P
ATOM   6489  O13 POPEg 193     115.564  48.069  59.515  1.00  0.00           O
ATOM   6490  O14 POPEg 193     116.514  45.769  60.125  1.00  0.00           O
ATOM   6491  O11 POPEg 193     115.824  46.269  57.815  1.00  0.00           O
ATOM   6492  O12 POPEg 193     114.104  46.019  59.465  1.00  0.00           O
ATOM   6493  C1  POPEg 193     116.554  47.219  57.035  1.00  0.00           C
ATOM   6496  C2  POPEg 193     117.114  46.529  55.775  1.00  0.00           C
ATOM   6498  O21 POPEg 193     118.004  47.379  55.045  1.00  0.00           O
ATOM   6499  C21 POPEg 193     117.484  48.429  54.445  1.00  0.00           C
ATOM   6500  O22 POPEg 193     116.364  48.889  54.605  1.00  0.00           O
ATOM   6501  C22 POPEg 193     118.564  48.979  53.525  1.00  0.00           C
ATOM   6504  C3  POPEg 193     115.984  45.939  54.885  1.00  0.00           C
ATOM   6507  O31 POPEg 193     116.404  45.629  53.535  1.00  0.00           O
ATOM   6508  C31 POPEg 193     117.164  44.549  53.485  1.00  0.00           C
ATOM   6509  O32 POPEg 193     117.604  43.929  54.435  1.00  0.00           O
ATOM   6510  C32 POPEg 193     117.354  44.119  52.025  1.00  0.00           C
ATOM   6513  C23 POPEg 193     118.014  49.889  52.415  1.00  0.00           C
ATOM   6516  C24 POPEg 193     118.974  49.929  51.215  1.00  0.00           C
ATOM   6519  C25 POPEg 193     118.714  51.119  50.295  1.00  0.00           C
ATOM   6522  C26 POPEg 193     117.284  51.239  49.775  1.00  0.00           C
ATOM   6525  C27 POPEg 193     117.004  52.649  49.245  1.00  0.00           C
ATOM   6528  C28 POPEg 193     115.614  52.689  48.605  1.00  0.00           C
ATOM   6531  C29 POPEg 193     115.134  54.029  48.135  1.00  0.00           C
ATOM   6533 0C21 POPEg 193     115.514  54.649  47.005  1.00  0.00           C
ATOM   6535 1C21 POPEg 193     116.554  54.189  46.025  1.00  0.00           C
ATOM   6538 2C21 POPEg 193     117.664  55.249  45.885  1.00  0.00           C
ATOM   6541 3C21 POPEg 193     117.144  56.569  45.285  1.00  0.00           C
ATOM   6544 4C21 POPEg 193     118.164  57.289  44.405  1.00  0.00           C
ATOM   6547 5C21 POPEg 193     118.384  56.579  43.055  1.00  0.00           C
ATOM   6550 6C21 POPEg 193     119.274  57.379  42.105  1.00  0.00           C
ATOM   6553 7C21 POPEg 193     119.254  56.809  40.685  1.00  0.00           C
ATOM   6556 8C21 POPEg 193     120.324  57.419  39.765  1.00  0.00           C
ATOM   6560  C33 POPEg 193     118.404  42.999  51.875  1.00  0.00           C
ATOM   6563  C34 POPEg 193     117.974  41.839  50.965  1.00  0.00           C
ATOM   6566  C35 POPEg 193     118.264  42.089  49.495  1.00  0.00           C
ATOM   6569  C36 POPEg 193     117.444  41.169  48.605  1.00  0.00           C
ATOM   6572  C37 POPEg 193     117.774  41.329  47.125  1.00  0.00           C
ATOM   6575  C38 POPEg 193     116.974  40.339  46.275  1.00  0.00           C
ATOM   6578  C39 POPEg 193     117.224  40.519  44.785  1.00  0.00           C
ATOM   6581 0C31 POPEg 193     116.534  39.409  43.985  1.00  0.00           C
ATOM   6584 1C31 POPEg 193     116.954  39.439  42.515  1.00  0.00           C
ATOM   6587 2C31 POPEg 193     116.354  38.269  41.735  1.00  0.00           C
ATOM   6590 3C31 POPEg 193     116.824  38.249  40.285  1.00  0.00           C
ATOM   6593 4C31 POPEg 193     116.134  37.129  39.505  1.00  0.00           C
ATOM   6596 5C31 POPEg 193     116.524  37.099  38.035  1.00  0.00           C
ATOM   6599 6C31 POPEg 193     115.754  36.029  37.265  1.00  0.00           C
ATOM   6603  NH3 POPEh 194      94.104  -5.029  61.955  1.00  0.00           N
ATOM   6607  C12 POPEh 194      94.744  -3.669  62.045  1.00  0.00           C
ATOM   6610  C11 POPEh 194      94.074  -2.749  63.085  1.00  0.00           C
ATOM   6613  P   POPEh 194      93.674  -0.151  63.265  1.00  0.00           P
ATOM   6614  O13 POPEh 194      93.134  -0.311  64.625  1.00  0.00           O
ATOM   6615  O14 POPEh 194      94.544   1.019  63.015  1.00  0.00           O
ATOM   6616  O11 POPEh 194      92.534  -0.211  62.195  1.00  0.00           O
ATOM   6617  O12 POPEh 194      94.594  -1.419  62.945  1.00  0.00           O
ATOM   6618  C1  POPEh 194      92.944  -0.211  60.835  1.00  0.00           C
ATOM   6621  C2  POPEh 194      91.794   0.359  59.975  1.00  0.00           C
ATOM   6623  O21 POPEh 194      92.244   0.469  58.615  1.00  0.00           O
ATOM   6624  C21 POPEh 194      92.474  -0.711  58.035  1.00  0.00           C
ATOM   6625  O22 POPEh 194      92.154  -1.799  58.475  1.00  0.00           O
ATOM   6626  C22 POPEh 194      92.944  -0.421  56.605  1.00  0.00           C
ATOM   6629  C3  POPEh 194      91.294   1.749  60.495  1.00  0.00           C
ATOM   6632  O31 POPEh 194      90.014   2.079  59.905  1.00  0.00           O
ATOM   6633  C31 POPEh 194      89.844   3.299  59.395  1.00  0.00           C
ATOM   6634  O32 POPEh 194      90.624   4.229  59.505  1.00  0.00           O
ATOM   6635  C32 POPEh 194      88.494   3.389  58.665  1.00  0.00           C
ATOM   6638  C23 POPEh 194      93.504  -1.659  55.895  1.00  0.00           C
ATOM   6641  C24 POPEh 194      93.544  -1.509  54.375  1.00  0.00           C
ATOM   6644  C25 POPEh 194      94.464  -2.569  53.755  1.00  0.00           C
ATOM   6647  C26 POPEh 194      94.144  -2.959  52.315  1.00  0.00           C
ATOM   6650  C27 POPEh 194      94.314  -1.809  51.315  1.00  0.00           C
ATOM   6653  C28 POPEh 194      93.814  -2.199  49.915  1.00  0.00           C
ATOM   6656  C29 POPEh 194      93.514  -1.009  49.055  1.00  0.00           C
ATOM   6658 0C21 POPEh 194      94.414  -0.191  48.485  1.00  0.00           C
ATOM   6660 1C21 POPEh 194      95.904  -0.301  48.575  1.00  0.00           C
ATOM   6663 2C21 POPEh 194      96.574  -0.531  47.205  1.00  0.00           C
ATOM   6666 3C21 POPEh 194      98.104  -0.601  47.335  1.00  0.00           C
ATOM   6669 4C21 POPEh 194      98.804  -0.799  45.985  1.00  0.00           C
ATOM   6672 5C21 POPEh 194     100.324  -0.621  46.075  1.00  0.00           C
ATOM   6675 6C21 POPEh 194     100.984  -0.501  44.695  1.00  0.00           C
ATOM   6678 7C21 POPEh 194     102.444  -0.071  44.775  1.00  0.00           C
ATOM   6681 8C21 POPEh 194     103.074   0.199  43.405  1.00  0.00           C
ATOM   6685  C33 POPEh 194      88.574   3.409  57.125  1.00  0.00           C
ATOM   6688  C34 POPEh 194      87.304   3.959  56.455  1.00  0.00           C
ATOM   6691  C35 POPEh 194      86.004   3.199  56.755  1.00  0.00           C
ATOM   6694  C36 POPEh 194      84.864   3.809  55.945  1.00  0.00           C
ATOM   6697  C37 POPEh 194      83.664   2.889  55.675  1.00  0.00           C
ATOM   6700  C38 POPEh 194      82.614   3.609  54.805  1.00  0.00           C
ATOM   6703  C39 POPEh 194      81.514   2.709  54.225  1.00  0.00           C
ATOM   6706 0C31 POPEh 194      80.614   2.009  55.245  1.00  0.00           C
ATOM   6709 1C31 POPEh 194      79.554   1.149  54.545  1.00  0.00           C
ATOM   6712 2C31 POPEh 194      78.584   0.439  55.495  1.00  0.00           C
ATOM   6715 3C31 POPEh 194      77.394  -0.171  54.735  1.00  0.00           C
ATOM   6718 4C31 POPEh 194      77.724  -1.439  53.945  1.00  0.00           C
ATOM   6721 5C31 POPEh 194      76.734  -1.679  52.795  1.00  0.00           C
ATOM   6724 6C31 POPEh 194      76.464  -3.159  52.535  1.00  0.00           C
ATOM   6728  NH3 POPEi 195      90.134  88.059  18.995  1.00  0.00           N
ATOM   6732  C12 POPEi 195      89.184  88.739  18.075  1.00  0.00           C
ATOM   6735  C11 POPEi 195      89.894  89.329  16.845  1.00  0.00           C
ATOM   6738  P   POPEi 195      87.824  90.789  16.115  1.00  0.00           P
ATOM   6739  O13 POPEi 195      88.404  91.949  16.825  1.00  0.00           O
ATOM   6740  O14 POPEi 195      87.034  91.019  14.875  1.00  0.00           O
ATOM   6741  O11 POPEi 195      86.944  89.969  17.135  1.00  0.00           O
ATOM   6742  O12 POPEi 195      88.994  89.779  15.835  1.00  0.00           O
ATOM   6743  C1  POPEi 195      85.534  90.029  17.165  1.00  0.00           C
ATOM   6746  C2  POPEi 195      85.104  90.509  18.555  1.00  0.00           C
ATOM   6748  O21 POPEi 195      83.724  90.099  18.755  1.00  0.00           O
ATOM   6749  C21 POPEi 195      83.584  89.279  19.785  1.00  0.00           C
ATOM   6750  O22 POPEi 195      84.474  88.949  20.545  1.00  0.00           O
ATOM   6751  C22 POPEi 195      82.144  88.779  19.885  1.00  0.00           C
ATOM   6754  C3  POPEi 195      85.244  92.039  18.715  1.00  0.00           C
ATOM   6757  O31 POPEi 195      84.664  92.449  19.975  1.00  0.00           O
ATOM   6758  C31 POPEi 195      84.874  93.729  20.285  1.00  0.00           C
ATOM   6759  O32 POPEi 195      85.504  94.519  19.595  1.00  0.00           O
ATOM   6760  C32 POPEi 195      84.134  94.059  21.585  1.00  0.00           C
ATOM   6763  C23 POPEi 195      81.924  87.919  21.165  1.00  0.00           C
ATOM   6766  C24 POPEi 195      81.534  88.779  22.385  1.00  0.00           C
ATOM   6769  C25 POPEi 195      81.994  88.149  23.715  1.00  0.00           C
ATOM   6772  C26 POPEi 195      81.374  88.719  24.995  1.00  0.00           C
ATOM   6775  C27 POPEi 195      81.834  87.889  26.215  1.00  0.00           C
ATOM   6778  C28 POPEi 195      81.044  88.149  27.515  1.00  0.00           C
ATOM   6781  C29 POPEi 195      81.344  89.499  28.125  1.00  0.00           C
ATOM   6783 0C21 POPEi 195      81.904  89.729  29.325  1.00  0.00           C
ATOM   6785 1C21 POPEi 195      82.354  88.699  30.325  1.00  0.00           C
ATOM   6788 2C21 POPEi 195      83.734  88.089  30.005  1.00  0.00           C
ATOM   6791 3C21 POPEi 195      84.304  87.289  31.175  1.00  0.00           C
ATOM   6794 4C21 POPEi 195      85.254  86.139  30.805  1.00  0.00           C
ATOM   6797 5C21 POPEi 195      86.264  86.449  29.685  1.00  0.00           C
ATOM   6800 6C21 POPEi 195      87.544  85.629  29.825  1.00  0.00           C
ATOM   6803 7C21 POPEi 195      88.604  85.939  28.745  1.00  0.00           C
ATOM   6806 8C21 POPEi 195      90.014  85.539  29.185  1.00  0.00           C
ATOM   6810  C33 POPEi 195      84.494  93.089  22.735  1.00  0.00           C
ATOM   6813  C34 POPEi 195      83.734  93.389  24.045  1.00  0.00           C
ATOM   6816  C35 POPEi 195      84.064  92.329  25.095  1.00  0.00           C
ATOM   6819  C36 POPEi 195      83.544  92.589  26.525  1.00  0.00           C
ATOM   6822  C37 POPEi 195      83.964  93.939  27.125  1.00  0.00           C
ATOM   6825  C38 POPEi 195      83.384  94.179  28.525  1.00  0.00           C
ATOM   6828  C39 POPEi 195      83.854  93.159  29.565  1.00  0.00           C
ATOM   6831 0C31 POPEi 195      83.284  93.449  30.955  1.00  0.00           C
ATOM   6834 1C31 POPEi 195      83.474  92.269  31.915  1.00  0.00           C
ATOM   6837 2C31 POPEi 195      83.074  92.619  33.345  1.00  0.00           C
ATOM   6840 3C31 POPEi 195      83.514  91.529  34.315  1.00  0.00           C
ATOM   6843 4C31 POPEi 195      83.204  91.869  35.765  1.00  0.00           C
ATOM   6846 5C31 POPEi 195      83.994  90.959  36.695  1.00  0.00           C
ATOM   6849 6C31 POPEi 195      83.744  91.219  38.175  1.00  0.00           C
ATOM   6853  NH3 POPEj 196      54.314  34.979  18.145  1.00  0.00           N
ATOM   6857  C12 POPEj 196      55.334  34.219  18.945  1.00  0.00           C
ATOM   6860  C11 POPEj 196      56.764  34.749  18.725  1.00  0.00           C
ATOM   6863  P   POPEj 196      59.094  33.769  18.065  1.00  0.00           P
ATOM   6864  O13 POPEj 196      59.584  33.519  16.695  1.00  0.00           O
ATOM   6865  O14 POPEj 196      59.584  34.999  18.725  1.00  0.00           O
ATOM   6866  O11 POPEj 196      59.414  32.509  18.955  1.00  0.00           O
ATOM   6867  O12 POPEj 196      57.514  33.779  18.005  1.00  0.00           O
ATOM   6868  C1  POPEj 196      58.424  31.889  19.775  1.00  0.00           C
ATOM   6871  C2  POPEj 196      58.924  31.739  21.215  1.00  0.00           C
ATOM   6873  O21 POPEj 196      57.784  31.659  22.085  1.00  0.00           O
ATOM   6874  C21 POPEj 196      57.514  30.429  22.485  1.00  0.00           C
ATOM   6875  O22 POPEj 196      58.124  29.429  22.185  1.00  0.00           O
ATOM   6876  C22 POPEj 196      56.334  30.419  23.445  1.00  0.00           C
ATOM   6879  C3  POPEj 196      59.784  32.939  21.705  1.00  0.00           C
ATOM   6882  O31 POPEj 196      61.144  32.519  21.915  1.00  0.00           O
ATOM   6883  C31 POPEj 196      61.564  31.859  23.005  1.00  0.00           C
ATOM   6884  O32 POPEj 196      62.664  31.319  23.035  1.00  0.00           O
ATOM   6885  C32 POPEj 196      60.604  31.809  24.185  1.00  0.00           C
ATOM   6888  C23 POPEj 196      56.844  30.179  24.885  1.00  0.00           C
ATOM   6891  C24 POPEj 196      55.684  29.839  25.815  1.00  0.00           C
ATOM   6894  C25 POPEj 196      56.064  29.549  27.275  1.00  0.00           C
ATOM   6897  C26 POPEj 196      57.154  30.429  27.885  1.00  0.00           C
ATOM   6900  C27 POPEj 196      57.054  30.469  29.425  1.00  0.00           C
ATOM   6903  C28 POPEj 196      58.114  31.369  30.075  1.00  0.00           C
ATOM   6906  C29 POPEj 196      59.234  30.659  30.805  1.00  0.00           C
ATOM   6908 0C21 POPEj 196      59.574  30.839  32.085  1.00  0.00           C
ATOM   6910 1C21 POPEj 196      58.884  31.759  33.055  1.00  0.00           C
ATOM   6913 2C21 POPEj 196      57.654  31.089  33.665  1.00  0.00           C
ATOM   6916 3C21 POPEj 196      56.894  32.039  34.585  1.00  0.00           C
ATOM   6919 4C21 POPEj 196      55.544  31.469  35.005  1.00  0.00           C
ATOM   6922 5C21 POPEj 196      55.634  30.319  36.005  1.00  0.00           C
ATOM   6925 6C21 POPEj 196      54.234  29.789  36.315  1.00  0.00           C
ATOM   6928 7C21 POPEj 196      54.224  28.499  37.135  1.00  0.00           C
ATOM   6931 8C21 POPEj 196      52.814  27.929  37.195  1.00  0.00           C
ATOM   6935  C33 POPEj 196      61.424  31.639  25.485  1.00  0.00           C
ATOM   6938  C34 POPEj 196      60.594  31.769  26.755  1.00  0.00           C
ATOM   6941  C35 POPEj 196      61.444  31.669  28.035  1.00  0.00           C
ATOM   6944  C36 POPEj 196      62.414  32.829  28.295  1.00  0.00           C
ATOM   6947  C37 POPEj 196      62.924  32.729  29.745  1.00  0.00           C
ATOM   6950  C38 POPEj 196      63.964  33.779  30.135  1.00  0.00           C
ATOM   6953  C39 POPEj 196      64.894  33.339  31.275  1.00  0.00           C
ATOM   6956 0C31 POPEj 196      64.194  32.709  32.485  1.00  0.00           C
ATOM   6959 1C31 POPEj 196      63.414  33.709  33.345  1.00  0.00           C
ATOM   6962 2C31 POPEj 196      62.464  33.009  34.335  1.00  0.00           C
ATOM   6965 3C31 POPEj 196      63.094  31.869  35.175  1.00  0.00           C
ATOM   6968 4C31 POPEj 196      64.304  32.339  35.985  1.00  0.00           C
ATOM   6971 5C31 POPEj 196      64.504  31.539  37.285  1.00  0.00           C
ATOM   6974 6C31 POPEj 196      65.574  32.149  38.195  1.00  0.00           C
ATOM   6978  NH3 POPEk 197     104.974  46.399  59.725  1.00  0.00           N
ATOM   6982  C12 POPEk 197     104.924  46.499  61.205  1.00  0.00           C
ATOM   6985  C11 POPEk 197     103.834  47.479  61.625  1.00  0.00           C
ATOM   6988  P   POPEk 197     104.144  49.889  60.575  1.00  0.00           P
ATOM   6989  O13 POPEk 197     103.874  51.129  61.315  1.00  0.00           O
ATOM   6990  O14 POPEk 197     105.304  49.949  59.635  1.00  0.00           O
ATOM   6991  O11 POPEk 197     102.884  49.319  59.825  1.00  0.00           O
ATOM   6992  O12 POPEk 197     104.404  48.779  61.635  1.00  0.00           O
ATOM   6993  C1  POPEk 197     102.594  49.639  58.475  1.00  0.00           C
ATOM   6996  C2  POPEk 197     102.504  48.369  57.585  1.00  0.00           C
ATOM   6998  O21 POPEk 197     103.344  48.479  56.415  1.00  0.00           O
ATOM   6999  C21 POPEk 197     104.574  48.039  56.525  1.00  0.00           C
ATOM   7000  O22 POPEk 197     105.224  47.999  57.555  1.00  0.00           O
ATOM   7001  C22 POPEk 197     105.114  47.529  55.195  1.00  0.00           C
ATOM   7004  C3  POPEk 197     101.034  48.009  57.155  1.00  0.00           C
ATOM   7007  O31 POPEk 197     100.984  47.629  55.755  1.00  0.00           O
ATOM   7008  C31 POPEk 197     100.084  48.239  55.005  1.00  0.00           C
ATOM   7009  O32 POPEk 197      99.114  48.859  55.405  1.00  0.00           O
ATOM   7010  C32 POPEk 197     100.454  48.079  53.525  1.00  0.00           C
ATOM   7013  C23 POPEk 197     104.494  48.069  53.885  1.00  0.00           C
ATOM   7016  C24 POPEk 197     104.754  47.019  52.805  1.00  0.00           C
ATOM   7019  C25 POPEk 197     104.384  47.389  51.365  1.00  0.00           C
ATOM   7022  C26 POPEk 197     105.644  47.609  50.505  1.00  0.00           C
ATOM   7025  C27 POPEk 197     105.304  47.929  49.045  1.00  0.00           C
ATOM   7028  C28 POPEk 197     106.544  47.989  48.135  1.00  0.00           C
ATOM   7031  C29 POPEk 197     106.114  48.109  46.695  1.00  0.00           C
ATOM   7033 0C21 POPEk 197     106.894  47.899  45.625  1.00  0.00           C
ATOM   7035 1C21 POPEk 197     108.354  47.529  45.645  1.00  0.00           C
ATOM   7038 2C21 POPEk 197     109.274  48.759  45.725  1.00  0.00           C
ATOM   7041 3C21 POPEk 197     110.684  48.449  45.215  1.00  0.00           C
ATOM   7044 4C21 POPEk 197     111.704  49.539  45.595  1.00  0.00           C
ATOM   7047 5C21 POPEk 197     112.874  49.659  44.605  1.00  0.00           C
ATOM   7050 6C21 POPEk 197     112.464  50.359  43.305  1.00  0.00           C
ATOM   7053 7C21 POPEk 197     113.534  50.269  42.215  1.00  0.00           C
ATOM   7056 8C21 POPEk 197     112.984  50.599  40.815  1.00  0.00           C
ATOM   7060  C33 POPEk 197      99.254  48.329  52.575  1.00  0.00           C
ATOM   7063  C34 POPEk 197      99.484  47.759  51.165  1.00  0.00           C
ATOM   7066  C35 POPEk 197     100.044  48.739  50.115  1.00  0.00           C
ATOM   7069  C36 POPEk 197     100.494  47.949  48.875  1.00  0.00           C
ATOM   7072  C37 POPEk 197     100.984  48.769  47.675  1.00  0.00           C
ATOM   7075  C38 POPEk 197     101.464  47.789  46.585  1.00  0.00           C
ATOM   7078  C39 POPEk 197     101.994  48.409  45.285  1.00  0.00           C
ATOM   7081 0C31 POPEk 197     102.694  47.329  44.445  1.00  0.00           C
ATOM   7084 1C31 POPEk 197     103.164  47.769  43.055  1.00  0.00           C
ATOM   7087 2C31 POPEk 197     103.534  46.559  42.185  1.00  0.00           C
ATOM   7090 3C31 POPEk 197     104.564  46.869  41.095  1.00  0.00           C
ATOM   7093 4C31 POPEk 197     106.004  46.599  41.545  1.00  0.00           C
ATOM   7096 5C31 POPEk 197     107.024  47.059  40.495  1.00  0.00           C
ATOM   7099 6C31 POPEk 197     108.484  46.769  40.845  1.00  0.00           C
ATOM   7103  NH3 POPEl 198     100.184  57.029  17.185  1.00  0.00           N
ATOM   7107  C12 POPEl 198      99.184  55.919  17.015  1.00  0.00           C
ATOM   7110  C11 POPEl 198      98.944  55.169  18.335  1.00  0.00           C
ATOM   7113  P   POPEl 198     100.614  53.259  18.995  1.00  0.00           P
ATOM   7114  O13 POPEl 198      99.604  52.429  19.705  1.00  0.00           O
ATOM   7115  O14 POPEl 198     100.974  52.919  17.605  1.00  0.00           O
ATOM   7116  O11 POPEl 198     101.954  53.239  19.865  1.00  0.00           O
ATOM   7117  O12 POPEl 198     100.144  54.779  19.015  1.00  0.00           O
ATOM   7118  C1  POPEl 198     101.824  52.939  21.275  1.00  0.00           C
ATOM   7121  C2  POPEl 198     103.194  52.599  21.965  1.00  0.00           C
ATOM   7123  O21 POPEl 198     103.154  52.159  23.335  1.00  0.00           O
ATOM   7124  C21 POPEl 198     102.544  52.579  24.435  1.00  0.00           C
ATOM   7125  O22 POPEl 198     102.634  51.969  25.495  1.00  0.00           O
ATOM   7126  C22 POPEl 198     101.704  53.869  24.325  1.00  0.00           C
ATOM   7129  C3  POPEl 198     104.294  53.649  21.685  1.00  0.00           C
ATOM   7132  O31 POPEl 198     105.574  53.209  22.175  1.00  0.00           O
ATOM   7133  C31 POPEl 198     105.954  53.719  23.335  1.00  0.00           C
ATOM   7134  O32 POPEl 198     105.294  54.479  24.035  1.00  0.00           O
ATOM   7135  C32 POPEl 198     107.364  53.269  23.615  1.00  0.00           C
ATOM   7138  C23 POPEl 198     100.984  54.249  25.645  1.00  0.00           C
ATOM   7141  C24 POPEl 198     100.434  55.689  25.665  1.00  0.00           C
ATOM   7144  C25 POPEl 198      99.264  55.849  26.645  1.00  0.00           C
ATOM   7147  C26 POPEl 198      98.864  57.309  26.895  1.00  0.00           C
ATOM   7150  C27 POPEl 198      97.544  57.409  27.685  1.00  0.00           C
ATOM   7153  C28 POPEl 198      97.204  58.839  28.155  1.00  0.00           C
ATOM   7156  C29 POPEl 198      96.904  58.909  29.635  1.00  0.00           C
ATOM   7158 0C21 POPEl 198      97.824  58.969  30.615  1.00  0.00           C
ATOM   7160 1C21 POPEl 198      99.324  58.989  30.425  1.00  0.00           C
ATOM   7163 2C21 POPEl 198     100.084  57.899  31.215  1.00  0.00           C
ATOM   7166 3C21 POPEl 198      99.884  56.469  30.685  1.00  0.00           C
ATOM   7169 4C21 POPEl 198     100.664  55.409  31.475  1.00  0.00           C
ATOM   7172 5C21 POPEl 198     102.194  55.529  31.365  1.00  0.00           C
ATOM   7175 6C21 POPEl 198     102.934  54.649  32.375  1.00  0.00           C
ATOM   7178 7C21 POPEl 198     104.444  54.929  32.405  1.00  0.00           C
ATOM   7181 8C21 POPEl 198     105.164  54.279  33.585  1.00  0.00           C
ATOM   7185  C33 POPEl 198     107.744  53.229  25.095  1.00  0.00           C
ATOM   7188  C34 POPEl 198     109.254  52.939  25.225  1.00  0.00           C
ATOM   7191  C35 POPEl 198     109.944  53.929  26.165  1.00  0.00           C
ATOM   7194  C36 POPEl 198     109.414  53.899  27.595  1.00  0.00           C
ATOM   7197  C37 POPEl 198     109.994  55.069  28.385  1.00  0.00           C
ATOM   7200  C38 POPEl 198     109.824  54.939  29.895  1.00  0.00           C
ATOM   7203  C39 POPEl 198     110.884  55.789  30.595  1.00  0.00           C
ATOM   7206 0C31 POPEl 198     110.884  55.599  32.115  1.00  0.00           C
ATOM   7209 1C31 POPEl 198     112.194  56.099  32.735  1.00  0.00           C
ATOM   7212 2C31 POPEl 198     112.094  56.249  34.255  1.00  0.00           C
ATOM   7215 3C31 POPEl 198     113.444  56.559  34.905  1.00  0.00           C
ATOM   7218 4C31 POPEl 198     113.274  56.969  36.375  1.00  0.00           C
ATOM   7221 5C31 POPEl 198     114.604  57.269  37.065  1.00  0.00           C
ATOM   7224 6C31 POPEl 198     114.434  57.939  38.435  1.00  0.00           C
ATOM   7228  NH3 POPEm 199      76.844 129.787  62.885  1.00  0.00           N
ATOM   7232  C12 POPEm 199      78.074 129.287  62.185  1.00  0.00           C
ATOM   7235  C11 POPEm 199      79.284 130.147  62.585  1.00  0.00           C
ATOM   7238  P   POPEm 199      81.304 128.517  62.275  1.00  0.00           P
ATOM   7239  O13 POPEm 199      81.984 128.857  63.545  1.00  0.00           O
ATOM   7240  O14 POPEm 199      80.384 127.349  62.305  1.00  0.00           O
ATOM   7241  O11 POPEm 199      82.374 128.349  61.135  1.00  0.00           O
ATOM   7242  O12 POPEm 199      80.444 129.787  61.825  1.00  0.00           O
ATOM   7243  C1  POPEm 199      82.544 129.367  60.145  1.00  0.00           C
ATOM   7246  C2  POPEm 199      83.574 128.947  59.055  1.00  0.00           C
ATOM   7248  O21 POPEm 199      83.114 128.049  58.035  1.00  0.00           O
ATOM   7249  C21 POPEm 199      82.024 127.349  58.045  1.00  0.00           C
ATOM   7250  O22 POPEm 199      81.074 127.389  58.805  1.00  0.00           O
ATOM   7251  C22 POPEm 199      82.154 126.339  56.915  1.00  0.00           C
ATOM   7254  C3  POPEm 199      84.854 128.339  59.705  1.00  0.00           C
ATOM   7257  O31 POPEm 199      85.984 128.427  58.815  1.00  0.00           O
ATOM   7258  C31 POPEm 199      86.424 127.309  58.255  1.00  0.00           C
ATOM   7259  O32 POPEm 199      85.904 126.209  58.295  1.00  0.00           O
ATOM   7260  C32 POPEm 199      87.714 127.629  57.495  1.00  0.00           C
ATOM   7263  C23 POPEm 199      80.874 125.529  56.655  1.00  0.00           C
ATOM   7266  C24 POPEm 199      81.114 124.529  55.525  1.00  0.00           C
ATOM   7269  C25 POPEm 199      80.664 125.069  54.165  1.00  0.00           C
ATOM   7272  C26 POPEm 199      81.774 124.959  53.135  1.00  0.00           C
ATOM   7275  C27 POPEm 199      81.434 125.609  51.795  1.00  0.00           C
ATOM   7278  C28 POPEm 199      82.684 125.859  50.935  1.00  0.00           C
ATOM   7281  C29 POPEm 199      83.544 124.639  50.765  1.00  0.00           C
ATOM   7283 0C21 POPEm 199      83.364 123.669  49.855  1.00  0.00           C
ATOM   7285 1C21 POPEm 199      82.234 123.649  48.865  1.00  0.00           C
ATOM   7288 2C21 POPEm 199      82.254 122.369  48.005  1.00  0.00           C
ATOM   7291 3C21 POPEm 199      82.224 121.079  48.845  1.00  0.00           C
ATOM   7294 4C21 POPEm 199      81.314 119.999  48.245  1.00  0.00           C
ATOM   7297 5C21 POPEm 199      80.994 118.889  49.245  1.00  0.00           C
ATOM   7300 6C21 POPEm 199      80.034 117.849  48.655  1.00  0.00           C
ATOM   7303 7C21 POPEm 199      79.244 117.059  49.705  1.00  0.00           C
ATOM   7306 8C21 POPEm 199      78.184 116.149  49.075  1.00  0.00           C
ATOM   7310  C33 POPEm 199      88.374 126.399  56.815  1.00  0.00           C
ATOM   7313  C34 POPEm 199      89.664 126.749  56.065  1.00  0.00           C
ATOM   7316  C35 POPEm 199      89.464 127.539  54.765  1.00  0.00           C
ATOM   7319  C36 POPEm 199      89.114 126.649  53.565  1.00  0.00           C
ATOM   7322  C37 POPEm 199      89.274 127.369  52.215  1.00  0.00           C
ATOM   7325  C38 POPEm 199      88.914 126.499  51.005  1.00  0.00           C
ATOM   7328  C39 POPEm 199      89.544 127.009  49.695  1.00  0.00           C
ATOM   7331 0C31 POPEm 199      88.894 128.289  49.135  1.00  0.00           C
ATOM   7334 1C31 POPEm 199      89.724 128.877  47.985  1.00  0.00           C
ATOM   7337 2C31 POPEm 199      88.994 129.967  47.195  1.00  0.00           C
ATOM   7340 3C31 POPEm 199      89.874 130.537  46.075  1.00  0.00           C
ATOM   7343 4C31 POPEm 199      89.144 131.557  45.205  1.00  0.00           C
ATOM   7346 5C31 POPEm 199      89.884 131.877  43.895  1.00  0.00           C
ATOM   7349 6C31 POPEm 199      89.104 132.827  42.975  1.00  0.00           C
ATOM   7353  NH3 POPEn 200     111.974 108.339  19.635  1.00  0.00           N
ATOM   7357  C12 POPEn 200     111.544 109.539  18.825  1.00  0.00           C
ATOM   7360  C11 POPEn 200     110.104 109.349  18.285  1.00  0.00           C
ATOM   7363  P   POPEn 200     108.494 110.209  20.155  1.00  0.00           P
ATOM   7364  O13 POPEn 200     107.614 111.069  19.325  1.00  0.00           O
ATOM   7365  O14 POPEn 200     109.634 110.809  20.865  1.00  0.00           O
ATOM   7366  O11 POPEn 200     107.604 109.399  21.195  1.00  0.00           O
ATOM   7367  O12 POPEn 200     109.134 109.029  19.295  1.00  0.00           O
ATOM   7368  C1  POPEn 200     107.694 109.819  22.575  1.00  0.00           C
ATOM   7371  C2  POPEn 200     106.654 109.149  23.495  1.00  0.00           C
ATOM   7373  O21 POPEn 200     106.954 109.459  24.865  1.00  0.00           O
ATOM   7374  C21 POPEn 200     107.664 108.659  25.625  1.00  0.00           C
ATOM   7375  O22 POPEn 200     108.494 107.839  25.265  1.00  0.00           O
ATOM   7376  C22 POPEn 200     107.134 108.839  27.055  1.00  0.00           C
ATOM   7379  C3  POPEn 200     106.534 107.639  23.175  1.00  0.00           C
ATOM   7382  O31 POPEn 200     105.934 106.909  24.265  1.00  0.00           O
ATOM   7383  C31 POPEn 200     105.194 105.889  23.895  1.00  0.00           C
ATOM   7384  O32 POPEn 200     104.344 105.899  23.025  1.00  0.00           O
ATOM   7385  C32 POPEn 200     105.714 104.629  24.605  1.00  0.00           C
ATOM   7388  C23 POPEn 200     108.214 108.589  28.125  1.00  0.00           C
ATOM   7391  C24 POPEn 200     107.644 108.429  29.545  1.00  0.00           C
ATOM   7394  C25 POPEn 200     107.124 107.019  29.845  1.00  0.00           C
ATOM   7397  C26 POPEn 200     108.254 106.009  30.075  1.00  0.00           C
ATOM   7400  C27 POPEn 200     107.794 104.549  29.985  1.00  0.00           C
ATOM   7403  C28 POPEn 200     107.734 103.799  31.325  1.00  0.00           C
ATOM   7406  C29 POPEn 200     106.774 104.429  32.325  1.00  0.00           C
ATOM   7408 0C21 POPEn 200     107.024 104.679  33.625  1.00  0.00           C
ATOM   7410 1C21 POPEn 200     108.304 104.389  34.365  1.00  0.00           C
ATOM   7413 2C21 POPEn 200     108.824 105.579  35.205  1.00  0.00           C
ATOM   7416 3C21 POPEn 200     108.164 105.699  36.585  1.00  0.00           C
ATOM   7419 4C21 POPEn 200     108.884 106.719  37.475  1.00  0.00           C
ATOM   7422 5C21 POPEn 200     108.124 107.019  38.775  1.00  0.00           C
ATOM   7425 6C21 POPEn 200     109.004 107.679  39.845  1.00  0.00           C
ATOM   7428 7C21 POPEn 200     108.184 108.199  41.045  1.00  0.00           C
ATOM   7431 8C21 POPEn 200     109.054 108.749  42.175  1.00  0.00           C
ATOM   7435  C33 POPEn 200     107.094 104.829  25.285  1.00  0.00           C
ATOM   7438  C34 POPEn 200     107.724 103.559  25.895  1.00  0.00           C
ATOM   7441  C35 POPEn 200     109.134 103.869  26.395  1.00  0.00           C
ATOM   7444  C36 POPEn 200     109.854 102.819  27.245  1.00  0.00           C
ATOM   7447  C37 POPEn 200     111.164 103.399  27.815  1.00  0.00           C
ATOM   7450  C38 POPEn 200     111.884 102.509  28.835  1.00  0.00           C
ATOM   7453  C39 POPEn 200     111.454 102.719  30.305  1.00  0.00           C
ATOM   7456 0C31 POPEn 200     111.934 104.059  30.905  1.00  0.00           C
ATOM   7459 1C31 POPEn 200     111.724 104.189  32.425  1.00  0.00           C
ATOM   7462 2C31 POPEn 200     112.974 104.729  33.135  1.00  0.00           C
ATOM   7465 3C31 POPEn 200     112.904 104.819  34.665  1.00  0.00           C
ATOM   7468 4C31 POPEn 200     113.014 103.449  35.355  1.00  0.00           C
ATOM   7471 5C31 POPEn 200     113.574 103.529  36.775  1.00  0.00           C
ATOM   7474 6C31 POPEn 200     114.044 102.179  37.315  1.00  0.00           C
ATOM   7478  NH3 POPEo 201      90.984  73.429  19.215  1.00  0.00           N
ATOM   7482  C12 POPEo 201      92.214  73.759  18.425  1.00  0.00           C
ATOM   7485  C11 POPEo 201      92.194  75.239  17.985  1.00  0.00           C
ATOM   7488  P   POPEo 201      93.714  76.989  16.775  1.00  0.00           P
ATOM   7489  O13 POPEo 201      94.164  76.649  15.405  1.00  0.00           O
ATOM   7490  O14 POPEo 201      92.524  77.889  16.855  1.00  0.00           O
ATOM   7491  O11 POPEo 201      94.924  77.669  17.515  1.00  0.00           O
ATOM   7492  O12 POPEo 201      93.504  75.659  17.595  1.00  0.00           O
ATOM   7493  C1  POPEo 201      94.824  78.799  18.385  1.00  0.00           C
ATOM   7496  C2  POPEo 201      94.954  78.379  19.875  1.00  0.00           C
ATOM   7498  O21 POPEo 201      93.864  79.009  20.585  1.00  0.00           O
ATOM   7499  C21 POPEo 201      93.474  78.429  21.685  1.00  0.00           C
ATOM   7500  O22 POPEo 201      93.834  77.329  22.075  1.00  0.00           O
ATOM   7501  C22 POPEo 201      92.444  79.329  22.385  1.00  0.00           C
ATOM   7504  C3  POPEo 201      96.344  78.789  20.465  1.00  0.00           C
ATOM   7507  O31 POPEo 201      96.764  77.929  21.545  1.00  0.00           O
ATOM   7508  C31 POPEo 201      96.544  78.339  22.795  1.00  0.00           C
ATOM   7509  O32 POPEo 201      96.064  79.419  23.115  1.00  0.00           O
ATOM   7510  C32 POPEo 201      96.814  77.139  23.725  1.00  0.00           C
ATOM   7513  C23 POPEo 201      92.634  79.409  23.915  1.00  0.00           C
ATOM   7516  C24 POPEo 201      91.654  80.409  24.545  1.00  0.00           C
ATOM   7519  C25 POPEo 201      91.874  80.669  26.045  1.00  0.00           C
ATOM   7522  C26 POPEo 201      91.814  79.429  26.925  1.00  0.00           C
ATOM   7525  C27 POPEo 201      91.864  79.769  28.415  1.00  0.00           C
ATOM   7528  C28 POPEo 201      91.884  78.469  29.235  1.00  0.00           C
ATOM   7531  C29 POPEo 201      92.144  78.579  30.715  1.00  0.00           C
ATOM   7533 0C21 POPEo 201      91.284  78.959  31.675  1.00  0.00           C
ATOM   7535 1C21 POPEo 201      89.884  79.509  31.535  1.00  0.00           C
ATOM   7538 2C21 POPEo 201      89.904  80.829  32.325  1.00  0.00           C
ATOM   7541 3C21 POPEo 201      88.664  81.709  32.155  1.00  0.00           C
ATOM   7544 4C21 POPEo 201      88.944  83.139  32.655  1.00  0.00           C
ATOM   7547 5C21 POPEo 201      89.344  83.219  34.135  1.00  0.00           C
ATOM   7550 6C21 POPEo 201      89.754  84.629  34.565  1.00  0.00           C
ATOM   7553 7C21 POPEo 201      89.514  84.909  36.055  1.00  0.00           C
ATOM   7556 8C21 POPEo 201      90.124  86.239  36.525  1.00  0.00           C
ATOM   7560  C33 POPEo 201      97.334  77.429  25.155  1.00  0.00           C
ATOM   7563  C34 POPEo 201      96.424  78.379  25.945  1.00  0.00           C
ATOM   7566  C35 POPEo 201      96.694  78.369  27.455  1.00  0.00           C
ATOM   7569  C36 POPEo 201      95.744  79.329  28.185  1.00  0.00           C
ATOM   7572  C37 POPEo 201      96.234  79.729  29.585  1.00  0.00           C
ATOM   7575  C38 POPEo 201      95.254  80.639  30.325  1.00  0.00           C
ATOM   7578  C39 POPEo 201      95.484  80.729  31.845  1.00  0.00           C
ATOM   7581 0C31 POPEo 201      96.904  81.159  32.225  1.00  0.00           C
ATOM   7584 1C31 POPEo 201      97.124  81.449  33.725  1.00  0.00           C
ATOM   7587 2C31 POPEo 201      96.654  80.319  34.665  1.00  0.00           C
ATOM   7590 3C31 POPEo 201      95.404  80.699  35.485  1.00  0.00           C
ATOM   7593 4C31 POPEo 201      95.774  81.289  36.845  1.00  0.00           C
ATOM   7596 5C31 POPEo 201      94.574  81.699  37.705  1.00  0.00           C
ATOM   7599 6C31 POPEo 201      94.884  81.699  39.205  1.00  0.00           C
ATOM   7603  NH3 POPEp 202      89.914  40.699  18.355  1.00  0.00           N
ATOM   7607  C12 POPEp 202      89.354  41.969  17.795  1.00  0.00           C
ATOM   7610  C11 POPEp 202      89.144  43.079  18.835  1.00  0.00           C
ATOM   7613  P   POPEp 202      86.904  44.449  18.485  1.00  0.00           P
ATOM   7614  O13 POPEp 202      86.494  45.599  17.635  1.00  0.00           O
ATOM   7615  O14 POPEp 202      86.134  43.199  18.305  1.00  0.00           O
ATOM   7616  O11 POPEp 202      86.794  44.989  19.955  1.00  0.00           O
ATOM   7617  O12 POPEp 202      88.434  44.159  18.245  1.00  0.00           O
ATOM   7618  C1  POPEp 202      86.844  44.249  21.175  1.00  0.00           C
ATOM   7621  C2  POPEp 202      85.414  44.059  21.765  1.00  0.00           C
ATOM   7623  O21 POPEp 202      85.354  44.359  23.165  1.00  0.00           O
ATOM   7624  C21 POPEp 202      85.824  43.459  24.025  1.00  0.00           C
ATOM   7625  O22 POPEp 202      86.464  42.469  23.735  1.00  0.00           O
ATOM   7626  C22 POPEp 202      85.334  43.839  25.425  1.00  0.00           C
ATOM   7629  C3  POPEp 202      84.804  42.679  21.355  1.00  0.00           C
ATOM   7632  O31 POPEp 202      83.464  42.549  21.865  1.00  0.00           O
ATOM   7633  C31 POPEp 202      83.104  41.499  22.635  1.00  0.00           C
ATOM   7634  O32 POPEp 202      82.214  41.569  23.455  1.00  0.00           O
ATOM   7635  C32 POPEp 202      83.724  40.169  22.205  1.00  0.00           C
ATOM   7638  C23 POPEp 202      85.684  42.799  26.515  1.00  0.00           C
ATOM   7641  C24 POPEp 202      84.754  42.779  27.745  1.00  0.00           C
ATOM   7644  C25 POPEp 202      84.254  44.139  28.245  1.00  0.00           C
ATOM   7647  C26 POPEp 202      83.324  43.969  29.455  1.00  0.00           C
ATOM   7650  C27 POPEp 202      83.204  45.219  30.335  1.00  0.00           C
ATOM   7653  C28 POPEp 202      82.344  44.959  31.585  1.00  0.00           C
ATOM   7656  C29 POPEp 202      82.304  46.169  32.475  1.00  0.00           C
ATOM   7658 0C21 POPEp 202      82.444  46.199  33.815  1.00  0.00           C
ATOM   7660 1C21 POPEp 202      82.604  44.999  34.715  1.00  0.00           C
ATOM   7663 2C21 POPEp 202      82.294  45.329  36.195  1.00  0.00           C
ATOM   7666 3C21 POPEp 202      80.844  45.799  36.415  1.00  0.00           C
ATOM   7669 4C21 POPEp 202      80.434  46.009  37.875  1.00  0.00           C
ATOM   7672 5C21 POPEp 202      79.064  46.699  37.935  1.00  0.00           C
ATOM   7675 6C21 POPEp 202      78.594  47.059  39.355  1.00  0.00           C
ATOM   7678 7C21 POPEp 202      77.304  47.899  39.345  1.00  0.00           C
ATOM   7681 8C21 POPEp 202      76.104  47.259  40.055  1.00  0.00           C
ATOM   7685  C33 POPEp 202      84.594  39.539  23.315  1.00  0.00           C
ATOM   7688  C34 POPEp 202      83.764  38.779  24.355  1.00  0.00           C
ATOM   7691  C35 POPEp 202      84.604  38.089  25.445  1.00  0.00           C
ATOM   7694  C36 POPEp 202      84.894  38.969  26.675  1.00  0.00           C
ATOM   7697  C37 POPEp 202      84.984  38.159  27.985  1.00  0.00           C
ATOM   7700  C38 POPEp 202      85.324  38.989  29.225  1.00  0.00           C
ATOM   7703  C39 POPEp 202      85.184  38.159  30.505  1.00  0.00           C
ATOM   7706 0C31 POPEp 202      85.494  38.919  31.815  1.00  0.00           C
ATOM   7709 1C31 POPEp 202      86.964  38.849  32.225  1.00  0.00           C
ATOM   7712 2C31 POPEp 202      87.224  39.319  33.665  1.00  0.00           C
ATOM   7715 3C31 POPEp 202      88.594  38.869  34.225  1.00  0.00           C
ATOM   7718 4C31 POPEp 202      89.754  39.849  33.945  1.00  0.00           C
ATOM   7721 5C31 POPEp 202      91.034  39.419  34.695  1.00  0.00           C
ATOM   7724 6C31 POPEp 202      92.274  40.259  34.395  1.00  0.00           C
ATOM   7728  NH3 POPEq 203      14.484  80.229  15.455  1.00  0.00           N
ATOM   7732  C12 POPEq 203      14.774  79.729  16.855  1.00  0.00           C
ATOM   7735  C11 POPEq 203      15.924  80.509  17.535  1.00  0.00           C
ATOM   7738  P   POPEq 203      17.984  79.409  16.405  1.00  0.00           P
ATOM   7739  O13 POPEq 203      17.174  78.379  15.745  1.00  0.00           O
ATOM   7740  O14 POPEq 203      19.104  79.959  15.605  1.00  0.00           O
ATOM   7741  O11 POPEq 203      18.484  78.929  17.815  1.00  0.00           O
ATOM   7742  O12 POPEq 203      17.054  80.669  16.675  1.00  0.00           O
ATOM   7743  C1  POPEq 203      19.684  78.169  18.015  1.00  0.00           C
ATOM   7746  C2  POPEq 203      20.344  78.519  19.375  1.00  0.00           C
ATOM   7748  O21 POPEq 203      21.544  77.729  19.455  1.00  0.00           O
ATOM   7749  C21 POPEq 203      22.564  77.919  20.285  1.00  0.00           C
ATOM   7750  O22 POPEq 203      23.314  77.009  20.615  1.00  0.00           O
ATOM   7751  C22 POPEq 203      22.814  79.339  20.795  1.00  0.00           C
ATOM   7754  C3  POPEq 203      19.404  78.179  20.565  1.00  0.00           C
ATOM   7757  O31 POPEq 203      19.814  78.839  21.785  1.00  0.00           O
ATOM   7758  C31 POPEq 203      18.994  79.799  22.235  1.00  0.00           C
ATOM   7759  O32 POPEq 203      17.864  80.029  21.845  1.00  0.00           O
ATOM   7760  C32 POPEq 203      19.634  80.499  23.415  1.00  0.00           C
ATOM   7763  C23 POPEq 203      23.334  79.339  22.255  1.00  0.00           C
ATOM   7766  C24 POPEq 203      23.744  80.749  22.685  1.00  0.00           C
ATOM   7769  C25 POPEq 203      23.804  80.929  24.215  1.00  0.00           C
ATOM   7772  C26 POPEq 203      24.714  79.939  24.955  1.00  0.00           C
ATOM   7775  C27 POPEq 203      24.634  80.159  26.465  1.00  0.00           C
ATOM   7778  C28 POPEq 203      24.974  78.899  27.285  1.00  0.00           C
ATOM   7781  C29 POPEq 203      24.364  78.969  28.665  1.00  0.00           C
ATOM   7783 0C21 POPEq 203      24.994  78.789  29.835  1.00  0.00           C
ATOM   7785 1C21 POPEq 203      26.454  78.479  30.005  1.00  0.00           C
ATOM   7788 2C21 POPEq 203      26.924  78.629  31.465  1.00  0.00           C
ATOM   7791 3C21 POPEq 203      26.314  77.599  32.435  1.00  0.00           C
ATOM   7794 4C21 POPEq 203      26.624  77.919  33.905  1.00  0.00           C
ATOM   7797 5C21 POPEq 203      28.014  77.469  34.375  1.00  0.00           C
ATOM   7800 6C21 POPEq 203      28.094  75.949  34.595  1.00  0.00           C
ATOM   7803 7C21 POPEq 203      29.244  75.549  35.525  1.00  0.00           C
ATOM   7806 8C21 POPEq 203      29.284  74.069  35.915  1.00  0.00           C
ATOM   7810  C33 POPEq 203      19.794  79.639  24.685  1.00  0.00           C
ATOM   7813  C34 POPEq 203      20.244  80.539  25.835  1.00  0.00           C
ATOM   7816  C35 POPEq 203      20.934  79.779  26.975  1.00  0.00           C
ATOM   7819  C36 POPEq 203      19.964  79.289  28.055  1.00  0.00           C
ATOM   7822  C37 POPEq 203      19.424  80.449  28.915  1.00  0.00           C
ATOM   7825  C38 POPEq 203      18.814  80.039  30.265  1.00  0.00           C
ATOM   7828  C39 POPEq 203      19.714  79.039  30.985  1.00  0.00           C
ATOM   7831 0C31 POPEq 203      19.554  78.939  32.505  1.00  0.00           C
ATOM   7834 1C31 POPEq 203      20.674  78.019  33.015  1.00  0.00           C
ATOM   7837 2C31 POPEq 203      20.734  77.859  34.535  1.00  0.00           C
ATOM   7840 3C31 POPEq 203      22.074  77.259  35.005  1.00  0.00           C
ATOM   7843 4C31 POPEq 203      22.264  75.809  34.565  1.00  0.00           C
ATOM   7846 5C31 POPEq 203      23.674  75.279  34.845  1.00  0.00           C
ATOM   7849 6C31 POPEq 203      23.804  73.769  34.655  1.00  0.00           C
ATOM   7853  NH3 POPEr 204      85.524  34.919  20.595  1.00  0.00           N
ATOM   7857  C12 POPEr 204      85.084  34.169  19.375  1.00  0.00           C
ATOM   7860  C11 POPEr 204      86.064  33.069  18.975  1.00  0.00           C
ATOM   7863  P   POPEr 204      85.734  30.549  18.225  1.00  0.00           P
ATOM   7864  O13 POPEr 204      84.664  29.669  18.745  1.00  0.00           O
ATOM   7865  O14 POPEr 204      86.274  30.209  16.895  1.00  0.00           O
ATOM   7866  O11 POPEr 204      86.934  30.469  19.235  1.00  0.00           O
ATOM   7867  O12 POPEr 204      85.314  32.059  18.315  1.00  0.00           O
ATOM   7868  C1  POPEr 204      86.774  30.129  20.615  1.00  0.00           C
ATOM   7871  C2  POPEr 204      88.154  29.969  21.315  1.00  0.00           C
ATOM   7873  O21 POPEr 204      88.334  31.009  22.295  1.00  0.00           O
ATOM   7874  C21 POPEr 204      88.644  30.569  23.515  1.00  0.00           C
ATOM   7875  O22 POPEr 204      88.804  29.419  23.835  1.00  0.00           O
ATOM   7876  C22 POPEr 204      88.684  31.749  24.495  1.00  0.00           C
ATOM   7879  C3  POPEr 204      89.324  30.039  20.285  1.00  0.00           C
ATOM   7882  O31 POPEr 204      90.584  29.629  20.845  1.00  0.00           O
ATOM   7883  C31 POPEr 204      91.074  28.479  20.425  1.00  0.00           C
ATOM   7884  O32 POPEr 204      90.574  27.759  19.565  1.00  0.00           O
ATOM   7885  C32 POPEr 204      92.294  28.009  21.225  1.00  0.00           C
ATOM   7888  C23 POPEr 204      89.834  31.629  25.525  1.00  0.00           C
ATOM   7891  C24 POPEr 204      89.534  32.319  26.865  1.00  0.00           C
ATOM   7894  C25 POPEr 204      90.584  31.969  27.935  1.00  0.00           C
ATOM   7897  C26 POPEr 204      90.104  32.079  29.385  1.00  0.00           C
ATOM   7900  C27 POPEr 204      91.064  31.319  30.325  1.00  0.00           C
ATOM   7903  C28 POPEr 204      90.554  31.179  31.775  1.00  0.00           C
ATOM   7906  C29 POPEr 204      91.564  30.399  32.565  1.00  0.00           C
ATOM   7908 0C21 POPEr 204      91.434  29.909  33.805  1.00  0.00           C
ATOM   7910 1C21 POPEr 204      90.244  30.039  34.715  1.00  0.00           C
ATOM   7913 2C21 POPEr 204      90.424  31.179  35.745  1.00  0.00           C
ATOM   7916 3C21 POPEr 204      91.614  30.989  36.705  1.00  0.00           C
ATOM   7919 4C21 POPEr 204      91.794  32.129  37.725  1.00  0.00           C
ATOM   7922 5C21 POPEr 204      90.614  32.259  38.705  1.00  0.00           C
ATOM   7925 6C21 POPEr 204      90.754  33.449  39.665  1.00  0.00           C
ATOM   7928 7C21 POPEr 204      89.474  33.689  40.475  1.00  0.00           C
ATOM   7931 8C21 POPEr 204      89.554  34.849  41.465  1.00  0.00           C
ATOM   7935  C33 POPEr 204      92.384  28.389  22.715  1.00  0.00           C
ATOM   7938  C34 POPEr 204      93.704  27.839  23.285  1.00  0.00           C
ATOM   7941  C35 POPEr 204      93.924  28.129  24.775  1.00  0.00           C
ATOM   7944  C36 POPEr 204      92.984  27.359  25.715  1.00  0.00           C
ATOM   7947  C37 POPEr 204      93.004  27.889  27.165  1.00  0.00           C
ATOM   7950  C38 POPEr 204      92.584  26.819  28.185  1.00  0.00           C
ATOM   7953  C39 POPEr 204      91.094  26.469  28.095  1.00  0.00           C
ATOM   7956 0C31 POPEr 204      90.184  27.699  28.255  1.00  0.00           C
ATOM   7959 1C31 POPEr 204      88.714  27.319  28.355  1.00  0.00           C
ATOM   7962 2C31 POPEr 204      88.274  26.959  29.785  1.00  0.00           C
ATOM   7965 3C31 POPEr 204      87.884  28.199  30.605  1.00  0.00           C
ATOM   7968 4C31 POPEr 204      87.454  27.869  32.035  1.00  0.00           C
ATOM   7971 5C31 POPEr 204      86.564  28.959  32.645  1.00  0.00           C
ATOM   7974 6C31 POPEr 204      85.934  28.549  33.975  1.00  0.00           C
ATOM   7978  NH3 POPEs 205       0.326  17.859  58.245  1.00  0.00           N
ATOM   7982  C12 POPEs 205       0.836  17.409  59.585  1.00  0.00           C
ATOM   7985  C11 POPEs 205       2.306  16.929  59.525  1.00  0.00           C
ATOM   7988  P   POPEs 205       3.896  18.199  57.905  1.00  0.00           P
ATOM   7989  O13 POPEs 205       4.166  19.639  57.845  1.00  0.00           O
ATOM   7990  O14 POPEs 205       5.026  17.239  57.735  1.00  0.00           O
ATOM   7991  O11 POPEs 205       2.716  17.869  56.925  1.00  0.00           O
ATOM   7992  O12 POPEs 205       3.246  17.999  59.335  1.00  0.00           O
ATOM   7993  C1  POPEs 205       2.746  16.859  55.925  1.00  0.00           C
ATOM   7996  C2  POPEs 205       3.426  17.349  54.605  1.00  0.00           C
ATOM   7998  O21 POPEs 205       2.606  17.299  53.425  1.00  0.00           O
ATOM   7999  C21 POPEs 205       1.996  16.199  53.055  1.00  0.00           C
ATOM   8000  O22 POPEs 205       1.896  15.169  53.685  1.00  0.00           O
ATOM   8001  C22 POPEs 205       1.476  16.349  51.605  1.00  0.00           C
ATOM   8004  C3  POPEs 205       4.766  16.579  54.465  1.00  0.00           C
ATOM   8007  O31 POPEs 205       5.356  16.639  53.155  1.00  0.00           O
ATOM   8008  C31 POPEs 205       6.444  15.849  53.115  1.00  0.00           C
ATOM   8009  O32 POPEs 205       6.814  15.139  54.045  1.00  0.00           O
ATOM   8010  C32 POPEs 205       7.194  16.049  51.815  1.00  0.00           C
ATOM   8013  C23 POPEs 205       2.436  17.179  50.705  1.00  0.00           C
ATOM   8016  C24 POPEs 205       2.196  17.109  49.185  1.00  0.00           C
ATOM   8019  C25 POPEs 205       2.966  16.009  48.445  1.00  0.00           C
ATOM   8022  C26 POPEs 205       3.036  16.229  46.915  1.00  0.00           C
ATOM   8025  C27 POPEs 205       3.686  15.059  46.145  1.00  0.00           C
ATOM   8028  C28 POPEs 205       3.646  15.249  44.615  1.00  0.00           C
ATOM   8031  C29 POPEs 205       4.616  16.309  44.145  1.00  0.00           C
ATOM   8033 0C21 POPEs 205       5.186  16.409  42.935  1.00  0.00           C
ATOM   8035 1C21 POPEs 205       4.946  15.539  41.735  1.00  0.00           C
ATOM   8038 2C21 POPEs 205       5.246  16.289  40.415  1.00  0.00           C
ATOM   8041 3C21 POPEs 205       4.166  17.299  40.005  1.00  0.00           C
ATOM   8044 4C21 POPEs 205       4.716  18.499  39.215  1.00  0.00           C
ATOM   8047 5C21 POPEs 205       5.406  19.519  40.125  1.00  0.00           C
ATOM   8050 6C21 POPEs 205       6.096  20.689  39.395  1.00  0.00           C
ATOM   8053 7C21 POPEs 205       6.424  21.849  40.345  1.00  0.00           C
ATOM   8056 8C21 POPEs 205       7.204  22.999  39.705  1.00  0.00           C
ATOM   8060  C33 POPEs 205       6.914  14.939  50.795  1.00  0.00           C
ATOM   8063  C34 POPEs 205       6.934  15.439  49.345  1.00  0.00           C
ATOM   8066  C35 POPEs 205       8.304  15.259  48.705  1.00  0.00           C
ATOM   8069  C36 POPEs 205       8.354  15.859  47.295  1.00  0.00           C
ATOM   8072  C37 POPEs 205       9.714  15.649  46.645  1.00  0.00           C
ATOM   8075  C38 POPEs 205       9.734  16.199  45.215  1.00  0.00           C
ATOM   8078  C39 POPEs 205      11.044  15.979  44.455  1.00  0.00           C
ATOM   8081 0C31 POPEs 205      11.584  14.539  44.495  1.00  0.00           C
ATOM   8084 1C31 POPEs 205      12.364  14.229  43.205  1.00  0.00           C
ATOM   8087 2C31 POPEs 205      13.214  12.959  43.275  1.00  0.00           C
ATOM   8090 3C31 POPEs 205      12.434  11.669  43.525  1.00  0.00           C
ATOM   8093 4C31 POPEs 205      13.404  10.479  43.535  1.00  0.00           C
ATOM   8096 5C31 POPEs 205      12.714   9.109  43.595  1.00  0.00           C
ATOM   8099 6C31 POPEs 205      13.704   7.969  43.355  1.00  0.00           C
ATOM   8103  NH3 POPEt 206       0.776  77.559  14.405  1.00  0.00           N
ATOM   8107  C12 POPEt 206       2.206  77.899  14.105  1.00  0.00           C
ATOM   8110  C11 POPEt 206       2.966  78.349  15.375  1.00  0.00           C
ATOM   8113  P   POPEt 206       5.436  78.929  16.075  1.00  0.00           P
ATOM   8114  O13 POPEt 206       6.674  78.119  16.035  1.00  0.00           O
ATOM   8115  O14 POPEt 206       5.546  80.369  15.775  1.00  0.00           O
ATOM   8116  O11 POPEt 206       4.776  78.749  17.505  1.00  0.00           O
ATOM   8117  O12 POPEt 206       4.356  78.329  15.085  1.00  0.00           O
ATOM   8118  C1  POPEt 206       4.616  79.819  18.445  1.00  0.00           C
ATOM   8121  C2  POPEt 206       5.616  79.769  19.645  1.00  0.00           C
ATOM   8123  O21 POPEt 206       6.026  81.119  19.935  1.00  0.00           O
ATOM   8124  C21 POPEt 206       6.404  81.459  21.185  1.00  0.00           C
ATOM   8125  O22 POPEt 206       7.304  82.249  21.395  1.00  0.00           O
ATOM   8126  C22 POPEt 206       5.506  80.909  22.305  1.00  0.00           C
ATOM   8129  C3  POPEt 206       6.874  78.939  19.295  1.00  0.00           C
ATOM   8132  O31 POPEt 206       7.884  78.979  20.335  1.00  0.00           O
ATOM   8133  C31 POPEt 206       8.314  77.789  20.755  1.00  0.00           C
ATOM   8134  O32 POPEt 206       7.724  76.729  20.615  1.00  0.00           O
ATOM   8135  C32 POPEt 206       9.734  77.919  21.285  1.00  0.00           C
ATOM   8138  C23 POPEt 206       5.736  81.699  23.625  1.00  0.00           C
ATOM   8141  C24 POPEt 206       4.706  81.399  24.735  1.00  0.00           C
ATOM   8144  C25 POPEt 206       4.676  79.909  25.125  1.00  0.00           C
ATOM   8147  C26 POPEt 206       4.476  79.639  26.625  1.00  0.00           C
ATOM   8150  C27 POPEt 206       4.666  78.149  26.955  1.00  0.00           C
ATOM   8153  C28 POPEt 206       4.946  77.839  28.435  1.00  0.00           C
ATOM   8156  C29 POPEt 206       3.766  78.079  29.335  1.00  0.00           C
ATOM   8158 0C21 POPEt 206       3.786  77.959  30.675  1.00  0.00           C
ATOM   8160 1C21 POPEt 206       4.956  77.539  31.525  1.00  0.00           C
ATOM   8163 2C21 POPEt 206       5.756  78.719  32.125  1.00  0.00           C
ATOM   8166 3C21 POPEt 206       6.574  79.479  31.065  1.00  0.00           C
ATOM   8169 4C21 POPEt 206       7.564  80.499  31.625  1.00  0.00           C
ATOM   8172 5C21 POPEt 206       8.384  81.209  30.535  1.00  0.00           C
ATOM   8175 6C21 POPEt 206       9.284  80.279  29.695  1.00  0.00           C
ATOM   8178 7C21 POPEt 206      10.084  81.019  28.615  1.00  0.00           C
ATOM   8181 8C21 POPEt 206      10.914  80.099  27.715  1.00  0.00           C
ATOM   8185  C33 POPEt 206       9.874  77.129  22.585  1.00  0.00           C
ATOM   8188  C34 POPEt 206      11.254  77.229  23.245  1.00  0.00           C
ATOM   8191  C35 POPEt 206      11.404  76.249  24.415  1.00  0.00           C
ATOM   8194  C36 POPEt 206      10.254  76.359  25.425  1.00  0.00           C
ATOM   8197  C37 POPEt 206      10.254  75.279  26.495  1.00  0.00           C
ATOM   8200  C38 POPEt 206      11.354  75.479  27.545  1.00  0.00           C
ATOM   8203  C39 POPEt 206      10.964  74.889  28.905  1.00  0.00           C
ATOM   8206 0C31 POPEt 206       9.754  75.569  29.555  1.00  0.00           C
ATOM   8209 1C31 POPEt 206       9.674  75.269  31.055  1.00  0.00           C
ATOM   8212 2C31 POPEt 206       8.414  75.849  31.705  1.00  0.00           C
ATOM   8215 3C31 POPEt 206       8.324  75.459  33.175  1.00  0.00           C
ATOM   8218 4C31 POPEt 206       7.704  74.069  33.365  1.00  0.00           C
ATOM   8221 5C31 POPEt 206       8.044  73.479  34.735  1.00  0.00           C
ATOM   8224 6C31 POPEt 206       7.354  72.159  35.065  1.00  0.00           C
ATOM   8228  NH3 POPEu 207      96.384  16.879  18.895  1.00  0.00           N
ATOM   8232  C12 POPEu 207      95.924  17.069  17.465  1.00  0.00           C
ATOM   8235  C11 POPEu 207      96.814  16.369  16.425  1.00  0.00           C
ATOM   8238  P   POPEu 207      99.404  16.039  16.635  1.00  0.00           P
ATOM   8239  O13 POPEu 207      99.344  14.809  15.835  1.00  0.00           O
ATOM   8240  O14 POPEu 207     100.584  16.889  16.405  1.00  0.00           O
ATOM   8241  O11 POPEu 207      99.284  15.749  18.195  1.00  0.00           O
ATOM   8242  O12 POPEu 207      98.124  16.939  16.435  1.00  0.00           O
ATOM   8243  C1  POPEu 207     100.454  16.089  18.935  1.00  0.00           C
ATOM   8246  C2  POPEu 207     100.434  15.469  20.355  1.00  0.00           C
ATOM   8248  O21 POPEu 207     100.594  16.499  21.335  1.00  0.00           O
ATOM   8249  C21 POPEu 207      99.614  17.359  21.465  1.00  0.00           C
ATOM   8250  O22 POPEu 207      98.534  17.349  20.895  1.00  0.00           O
ATOM   8251  C22 POPEu 207     100.114  18.469  22.385  1.00  0.00           C
ATOM   8254  C3  POPEu 207     101.604  14.449  20.455  1.00  0.00           C
ATOM   8257  O31 POPEu 207     101.654  13.729  21.695  1.00  0.00           O
ATOM   8258  C31 POPEu 207     102.584  14.169  22.565  1.00  0.00           C
ATOM   8259  O32 POPEu 207     103.244  15.179  22.415  1.00  0.00           O
ATOM   8260  C32 POPEu 207     102.754  13.139  23.685  1.00  0.00           C
ATOM   8263  C23 POPEu 207      99.984  18.139  23.885  1.00  0.00           C
ATOM   8266  C24 POPEu 207     101.004  18.909  24.745  1.00  0.00           C
ATOM   8269  C25 POPEu 207     100.594  18.949  26.215  1.00  0.00           C
ATOM   8272  C26 POPEu 207     101.514  19.809  27.085  1.00  0.00           C
ATOM   8275  C27 POPEu 207     100.834  20.249  28.395  1.00  0.00           C
ATOM   8278  C28 POPEu 207     101.614  21.329  29.155  1.00  0.00           C
ATOM   8281  C29 POPEu 207     100.834  21.869  30.335  1.00  0.00           C
ATOM   8283 0C21 POPEu 207     101.134  21.749  31.635  1.00  0.00           C
ATOM   8285 1C21 POPEu 207     102.324  21.049  32.235  1.00  0.00           C
ATOM   8288 2C21 POPEu 207     102.064  20.649  33.705  1.00  0.00           C
ATOM   8291 3C21 POPEu 207     101.274  19.329  33.845  1.00  0.00           C
ATOM   8294 4C21 POPEu 207     100.414  19.229  35.115  1.00  0.00           C
ATOM   8297 5C21 POPEu 207     101.184  19.349  36.435  1.00  0.00           C
ATOM   8300 6C21 POPEu 207     100.314  18.929  37.635  1.00  0.00           C
ATOM   8303 7C21 POPEu 207     100.844  19.419  38.995  1.00  0.00           C
ATOM   8306 8C21 POPEu 207      99.914  19.079  40.165  1.00  0.00           C
ATOM   8310  C33 POPEu 207     103.934  13.459  24.635  1.00  0.00           C
ATOM   8313  C34 POPEu 207     104.244  12.319  25.615  1.00  0.00           C
ATOM   8316  C35 POPEu 207     105.214  12.719  26.735  1.00  0.00           C
ATOM   8319  C36 POPEu 207     105.004  11.929  28.035  1.00  0.00           C
ATOM   8322  C37 POPEu 207     105.904  12.389  29.195  1.00  0.00           C
ATOM   8325  C38 POPEu 207     105.334  11.989  30.565  1.00  0.00           C
ATOM   8328  C39 POPEu 207     106.044  12.649  31.755  1.00  0.00           C
ATOM   8331 0C31 POPEu 207     105.384  12.279  33.085  1.00  0.00           C
ATOM   8334 1C31 POPEu 207     105.914  13.089  34.275  1.00  0.00           C
ATOM   8337 2C31 POPEu 207     105.384  12.539  35.615  1.00  0.00           C
ATOM   8340 3C31 POPEu 207     105.574  13.479  36.815  1.00  0.00           C
ATOM   8343 4C31 POPEu 207     105.254  12.739  38.125  1.00  0.00           C
ATOM   8346 5C31 POPEu 207     105.344  13.629  39.365  1.00  0.00           C
ATOM   8349 6C31 POPEu 207     105.414  12.819  40.665  1.00  0.00           C
ATOM   8353  NH3 POPEv 208      79.874 125.549  60.535  1.00  0.00           N
ATOM   8357  C12 POPEv 208      78.564 125.619  59.825  1.00  0.00           C
ATOM   8360  C11 POPEv 208      77.394 125.169  60.715  1.00  0.00           C
ATOM   8363  P   POPEv 208      75.854 126.119  62.595  1.00  0.00           P
ATOM   8364  O13 POPEv 208      75.974 124.909  63.445  1.00  0.00           O
ATOM   8365  O14 POPEv 208      75.764 127.429  63.285  1.00  0.00           O
ATOM   8366  O11 POPEv 208      74.664 125.949  61.565  1.00  0.00           O
ATOM   8367  O12 POPEv 208      77.154 126.169  61.705  1.00  0.00           O
ATOM   8368  C1  POPEv 208      74.374 126.969  60.605  1.00  0.00           C
ATOM   8371  C2  POPEv 208      73.344 126.469  59.555  1.00  0.00           C
ATOM   8373  O21 POPEv 208      73.084 127.569  58.655  1.00  0.00           O
ATOM   8374  C21 POPEv 208      73.554 127.409  57.435  1.00  0.00           C
ATOM   8375  O22 POPEv 208      74.224 126.479  57.045  1.00  0.00           O
ATOM   8376  C22 POPEv 208      73.174 128.607  56.585  1.00  0.00           C
ATOM   8379  C3  POPEv 208      72.004 126.009  60.215  1.00  0.00           C
ATOM   8382  O31 POPEv 208      71.064 125.439  59.265  1.00  0.00           O
ATOM   8383  C31 POPEv 208      70.204 126.279  58.705  1.00  0.00           C
ATOM   8384  O32 POPEv 208      69.974 127.409  59.085  1.00  0.00           O
ATOM   8385  C32 POPEv 208      69.514 125.649  57.485  1.00  0.00           C
ATOM   8388  C23 POPEv 208      73.194 128.289  55.065  1.00  0.00           C
ATOM   8391  C24 POPEv 208      72.384 129.347  54.325  1.00  0.00           C
ATOM   8394  C25 POPEv 208      72.634 129.487  52.825  1.00  0.00           C
ATOM   8397  C26 POPEv 208      71.734 130.597  52.265  1.00  0.00           C
ATOM   8400  C27 POPEv 208      72.134 131.177  50.905  1.00  0.00           C
ATOM   8403  C28 POPEv 208      70.984 132.027  50.335  1.00  0.00           C
ATOM   8406  C29 POPEv 208      71.314 132.787  49.075  1.00  0.00           C
ATOM   8408 0C21 POPEv 208      70.554 133.767  48.555  1.00  0.00           C
ATOM   8410 1C21 POPEv 208      69.244 134.257  49.115  1.00  0.00           C
ATOM   8413 2C21 POPEv 208      68.104 134.297  48.065  1.00  0.00           C
ATOM   8416 3C21 POPEv 208      66.814 134.887  48.655  1.00  0.00           C
ATOM   8419 4C21 POPEv 208      65.694 135.097  47.625  1.00  0.00           C
ATOM   8422 5C21 POPEv 208      64.294 135.207  48.265  1.00  0.00           C
ATOM   8425 6C21 POPEv 208      64.164 136.287  49.355  1.00  0.00           C
ATOM   8428 7C21 POPEv 208      62.744 136.357  49.935  1.00  0.00           C
ATOM   8431 8C21 POPEv 208      62.564 137.467  50.965  1.00  0.00           C
ATOM   8435  C33 POPEv 208      69.924 126.399  56.195  1.00  0.00           C
ATOM   8438  C34 POPEv 208      68.974 126.159  55.005  1.00  0.00           C
ATOM   8441  C35 POPEv 208      69.434 126.959  53.765  1.00  0.00           C
ATOM   8444  C36 POPEv 208      68.674 126.689  52.455  1.00  0.00           C
ATOM   8447  C37 POPEv 208      69.414 127.329  51.275  1.00  0.00           C
ATOM   8450  C38 POPEv 208      68.744 127.209  49.895  1.00  0.00           C
ATOM   8453  C39 POPEv 208      69.684 127.749  48.805  1.00  0.00           C
ATOM   8456 0C31 POPEv 208      69.144 127.699  47.355  1.00  0.00           C
ATOM   8459 1C31 POPEv 208      70.234 128.159  46.375  1.00  0.00           C
ATOM   8462 2C31 POPEv 208      69.864 128.059  44.885  1.00  0.00           C
ATOM   8465 3C31 POPEv 208      69.454 129.397  44.225  1.00  0.00           C
ATOM   8468 4C31 POPEv 208      67.934 129.587  44.085  1.00  0.00           C
ATOM   8471 5C31 POPEv 208      67.604 130.927  43.415  1.00  0.00           C
ATOM   8474 6C31 POPEv 208      66.104 131.237  43.355  1.00  0.00           C
ATOM   8478  NH3 POPEw 209      16.084  92.749  59.705  1.00  0.00           N
ATOM   8482  C12 POPEw 209      15.154  93.849  59.315  1.00  0.00           C
ATOM   8485  C11 POPEw 209      13.814  93.699  60.045  1.00  0.00           C
ATOM   8488  P   POPEw 209      12.944  91.549  58.755  1.00  0.00           P
ATOM   8489  O13 POPEw 209      13.954  90.459  58.625  1.00  0.00           O
ATOM   8490  O14 POPEw 209      11.554  91.119  58.905  1.00  0.00           O
ATOM   8491  O11 POPEw 209      13.044  92.569  57.555  1.00  0.00           O
ATOM   8492  O12 POPEw 209      13.354  92.349  60.045  1.00  0.00           O
ATOM   8493  C1  POPEw 209      11.944  93.369  57.125  1.00  0.00           C
ATOM   8496  C2  POPEw 209      11.644  93.139  55.615  1.00  0.00           C
ATOM   8498  O21 POPEw 209      11.464  94.389  54.915  1.00  0.00           O
ATOM   8499  C21 POPEw 209      10.274  94.979  54.985  1.00  0.00           C
ATOM   8500  O22 POPEw 209       9.414  94.779  55.815  1.00  0.00           O
ATOM   8501  C22 POPEw 209      10.164  96.009  53.845  1.00  0.00           C
ATOM   8504  C3  POPEw 209      10.504  92.089  55.375  1.00  0.00           C
ATOM   8507  O31 POPEw 209       9.894  92.259  54.085  1.00  0.00           O
ATOM   8508  C31 POPEw 209      10.524  91.679  53.085  1.00  0.00           C
ATOM   8509  O32 POPEw 209      11.454  90.889  53.175  1.00  0.00           O
ATOM   8510  C32 POPEw 209       9.974  92.289  51.785  1.00  0.00           C
ATOM   8513  C23 POPEw 209       9.004  97.009  54.055  1.00  0.00           C
ATOM   8516  C24 POPEw 209       9.084  98.289  53.195  1.00  0.00           C
ATOM   8519  C25 POPEw 209       8.464  98.269  51.775  1.00  0.00           C
ATOM   8522  C26 POPEw 209       9.234  97.549  50.655  1.00  0.00           C
ATOM   8525  C27 POPEw 209       9.204  98.319  49.315  1.00  0.00           C
ATOM   8528  C28 POPEw 209      10.184  97.789  48.245  1.00  0.00           C
ATOM   8531  C29 POPEw 209       9.904  96.349  47.885  1.00  0.00           C
ATOM   8533 0C21 POPEw 209       9.494  95.889  46.695  1.00  0.00           C
ATOM   8535 1C21 POPEw 209       9.214  96.729  45.475  1.00  0.00           C
ATOM   8538 2C21 POPEw 209       8.474  95.929  44.395  1.00  0.00           C
ATOM   8541 3C21 POPEw 209       9.334  94.819  43.765  1.00  0.00           C
ATOM   8544 4C21 POPEw 209       8.504  93.779  43.005  1.00  0.00           C
ATOM   8547 5C21 POPEw 209       7.764  94.349  41.795  1.00  0.00           C
ATOM   8550 6C21 POPEw 209       7.074  93.249  40.975  1.00  0.00           C
ATOM   8553 7C21 POPEw 209       6.524  93.769  39.645  1.00  0.00           C
ATOM   8556 8C21 POPEw 209       5.946  92.649  38.775  1.00  0.00           C
ATOM   8560  C33 POPEw 209      10.644  91.809  50.475  1.00  0.00           C
ATOM   8563  C34 POPEw 209      10.154  92.619  49.265  1.00  0.00           C
ATOM   8566  C35 POPEw 209      10.814  92.239  47.935  1.00  0.00           C
ATOM   8569  C36 POPEw 209      10.274  90.939  47.325  1.00  0.00           C
ATOM   8572  C37 POPEw 209      10.694  90.719  45.855  1.00  0.00           C
ATOM   8575  C38 POPEw 209       9.954  89.539  45.195  1.00  0.00           C
ATOM   8578  C39 POPEw 209       8.534  89.929  44.785  1.00  0.00           C
ATOM   8581 0C31 POPEw 209       7.694  88.789  44.185  1.00  0.00           C
ATOM   8584 1C31 POPEw 209       6.424  89.349  43.525  1.00  0.00           C
ATOM   8587 2C31 POPEw 209       5.306  88.319  43.335  1.00  0.00           C
ATOM   8590 3C31 POPEw 209       4.036  88.919  42.715  1.00  0.00           C
ATOM   8593 4C31 POPEw 209       4.186  89.219  41.215  1.00  0.00           C
ATOM   8596 5C31 POPEw 209       2.926  89.859  40.625  1.00  0.00           C
ATOM   8599 6C31 POPEw 209       2.956  89.979  39.095  1.00  0.00           C
ATOM   8603  NH3 POPEx 210      57.004  20.399  58.025  1.00  0.00           N
ATOM   8607  C12 POPEx 210      57.034  20.979  59.415  1.00  0.00           C
ATOM   8610  C11 POPEx 210      55.674  21.619  59.745  1.00  0.00           C
ATOM   8613  P   POPEx 210      54.834  23.809  60.905  1.00  0.00           P
ATOM   8614  O13 POPEx 210      53.914  23.759  59.765  1.00  0.00           O
ATOM   8615  O14 POPEx 210      54.224  23.779  62.235  1.00  0.00           O
ATOM   8616  O11 POPEx 210      55.784  25.069  60.705  1.00  0.00           O
ATOM   8617  O12 POPEx 210      55.864  22.589  60.765  1.00  0.00           O
ATOM   8618  C1  POPEx 210      56.964  24.999  59.895  1.00  0.00           C
ATOM   8621  C2  POPEx 210      56.624  24.989  58.385  1.00  0.00           C
ATOM   8623  O21 POPEx 210      57.834  24.869  57.585  1.00  0.00           O
ATOM   8624  C21 POPEx 210      57.804  23.859  56.725  1.00  0.00           C
ATOM   8625  O22 POPEx 210      57.124  22.849  56.825  1.00  0.00           O
ATOM   8626  C22 POPEx 210      58.724  24.189  55.535  1.00  0.00           C
ATOM   8629  C3  POPEx 210      55.934  26.309  57.975  1.00  0.00           C
ATOM   8632  O31 POPEx 210      55.354  26.119  56.665  1.00  0.00           O
ATOM   8633  C31 POPEx 210      54.044  25.949  56.645  1.00  0.00           C
ATOM   8634  O32 POPEx 210      53.284  26.079  57.595  1.00  0.00           O
ATOM   8635  C32 POPEx 210      53.584  25.629  55.215  1.00  0.00           C
ATOM   8638  C23 POPEx 210      58.254  23.549  54.205  1.00  0.00           C
ATOM   8641  C24 POPEx 210      59.374  23.499  53.155  1.00  0.00           C
ATOM   8644  C25 POPEx 210      58.934  22.859  51.835  1.00  0.00           C
ATOM   8647  C26 POPEx 210      58.184  23.809  50.885  1.00  0.00           C
ATOM   8650  C27 POPEx 210      57.554  23.049  49.715  1.00  0.00           C
ATOM   8653  C28 POPEx 210      56.864  23.959  48.675  1.00  0.00           C
ATOM   8656  C29 POPEx 210      57.844  24.739  47.825  1.00  0.00           C
ATOM   8658 0C21 POPEx 210      57.834  24.859  46.485  1.00  0.00           C
ATOM   8660 1C21 POPEx 210      56.834  24.249  45.525  1.00  0.00           C
ATOM   8663 2C21 POPEx 210      56.074  25.339  44.745  1.00  0.00           C
ATOM   8666 3C21 POPEx 210      55.084  26.159  45.575  1.00  0.00           C
ATOM   8669 4C21 POPEx 210      54.854  27.549  44.965  1.00  0.00           C
ATOM   8672 5C21 POPEx 210      53.534  28.189  45.415  1.00  0.00           C
ATOM   8675 6C21 POPEx 210      53.574  29.719  45.355  1.00  0.00           C
ATOM   8678 7C21 POPEx 210      52.184  30.349  45.485  1.00  0.00           C
ATOM   8681 8C21 POPEx 210      52.244  31.839  45.845  1.00  0.00           C
ATOM   8685  C33 POPEx 210      54.384  24.479  54.535  1.00  0.00           C
ATOM   8688  C34 POPEx 210      54.554  24.659  53.025  1.00  0.00           C
ATOM   8691  C35 POPEx 210      53.244  24.879  52.255  1.00  0.00           C
ATOM   8694  C36 POPEx 210      53.424  24.649  50.745  1.00  0.00           C
ATOM   8697  C37 POPEx 210      52.934  23.259  50.295  1.00  0.00           C
ATOM   8700  C38 POPEx 210      53.364  22.929  48.855  1.00  0.00           C
ATOM   8703  C39 POPEx 210      52.354  22.069  48.095  1.00  0.00           C
ATOM   8706 0C31 POPEx 210      52.114  20.709  48.755  1.00  0.00           C
ATOM   8709 1C31 POPEx 210      51.574  19.669  47.775  1.00  0.00           C
ATOM   8712 2C31 POPEx 210      51.634  18.249  48.335  1.00  0.00           C
ATOM   8715 3C31 POPEx 210      50.994  17.229  47.395  1.00  0.00           C
ATOM   8718 4C31 POPEx 210      51.924  16.579  46.365  1.00  0.00           C
ATOM   8721 5C31 POPEx 210      51.294  15.329  45.725  1.00  0.00           C
ATOM   8724 6C31 POPEx 210      52.154  14.719  44.625  1.00  0.00           C
ATOM   8728  NH3 POPEy 211       7.274  44.009  55.225  1.00  0.00           N
ATOM   8732  C12 POPEy 211       7.834  44.889  56.315  1.00  0.00           C
ATOM   8735  C11 POPEy 211       8.904  45.929  55.885  1.00  0.00           C
ATOM   8738  P   POPEy 211       8.294  46.739  53.475  1.00  0.00           P
ATOM   8739  O13 POPEy 211       8.734  46.399  52.115  1.00  0.00           O
ATOM   8740  O14 POPEy 211       6.894  46.349  53.785  1.00  0.00           O
ATOM   8741  O11 POPEy 211       8.644  48.229  53.825  1.00  0.00           O
ATOM   8742  O12 POPEy 211       9.184  45.929  54.495  1.00  0.00           O
ATOM   8743  C1  POPEy 211       8.114  49.329  53.085  1.00  0.00           C
ATOM   8746  C2  POPEy 211       9.124  49.919  52.045  1.00  0.00           C
ATOM   8748  O21 POPEy 211       8.674  51.199  51.565  1.00  0.00           O
ATOM   8749  C21 POPEy 211       7.594  51.179  50.805  1.00  0.00           C
ATOM   8750  O22 POPEy 211       6.924  50.209  50.515  1.00  0.00           O
ATOM   8751  C22 POPEy 211       7.284  52.609  50.365  1.00  0.00           C
ATOM   8754  C3  POPEy 211       9.554  48.949  50.905  1.00  0.00           C
ATOM   8757  O31 POPEy 211      10.144  49.589  49.755  1.00  0.00           O
ATOM   8758  C31 POPEy 211      11.374  50.019  49.855  1.00  0.00           C
ATOM   8759  O32 POPEy 211      12.044  50.139  50.875  1.00  0.00           O
ATOM   8760  C32 POPEy 211      11.904  50.379  48.465  1.00  0.00           C
ATOM   8763  C23 POPEy 211       6.294  52.669  49.185  1.00  0.00           C
ATOM   8766  C24 POPEy 211       6.954  52.739  47.805  1.00  0.00           C
ATOM   8769  C25 POPEy 211       7.664  51.439  47.375  1.00  0.00           C
ATOM   8772  C26 POPEy 211       6.754  50.209  47.205  1.00  0.00           C
ATOM   8775  C27 POPEy 211       7.564  48.959  46.835  1.00  0.00           C
ATOM   8778  C28 POPEy 211       6.734  47.669  46.715  1.00  0.00           C
ATOM   8781  C29 POPEy 211       5.966  47.549  45.425  1.00  0.00           C
ATOM   8783 0C21 POPEy 211       6.224  46.699  44.415  1.00  0.00           C
ATOM   8785 1C21 POPEy 211       7.344  45.679  44.335  1.00  0.00           C
ATOM   8788 2C21 POPEy 211       8.724  46.269  43.945  1.00  0.00           C
ATOM   8791 3C21 POPEy 211       9.484  45.459  42.875  1.00  0.00           C
ATOM   8794 4C21 POPEy 211      11.004  45.329  43.125  1.00  0.00           C
ATOM   8797 5C21 POPEy 211      11.744  46.669  43.265  1.00  0.00           C
ATOM   8800 6C21 POPEy 211      13.194  46.519  43.755  1.00  0.00           C
ATOM   8803 7C21 POPEy 211      13.924  47.869  43.855  1.00  0.00           C
ATOM   8806 8C21 POPEy 211      15.274  47.799  44.565  1.00  0.00           C
ATOM   8810  C33 POPEy 211      12.934  49.359  47.935  1.00  0.00           C
ATOM   8813  C34 POPEy 211      12.314  48.199  47.135  1.00  0.00           C
ATOM   8816  C35 POPEy 211      11.354  47.299  47.915  1.00  0.00           C
ATOM   8819  C36 POPEy 211      11.224  45.929  47.245  1.00  0.00           C
ATOM   8822  C37 POPEy 211       9.984  45.139  47.665  1.00  0.00           C
ATOM   8825  C38 POPEy 211       9.874  43.799  46.925  1.00  0.00           C
ATOM   8828  C39 POPEy 211       8.574  43.029  47.215  1.00  0.00           C
ATOM   8831 0C31 POPEy 211       8.424  41.799  46.305  1.00  0.00           C
ATOM   8834 1C31 POPEy 211       7.244  40.899  46.695  1.00  0.00           C
ATOM   8837 2C31 POPEy 211       6.224  40.629  45.565  1.00  0.00           C
ATOM   8840 3C31 POPEy 211       5.876  39.139  45.395  1.00  0.00           C
ATOM   8843 4C31 POPEy 211       4.436  38.939  44.875  1.00  0.00           C
ATOM   8846 5C31 POPEy 211       4.166  37.499  44.415  1.00  0.00           C
ATOM   8849 6C31 POPEy 211       2.686  37.209  44.145  1.00  0.00           C
ATOM   8853  NH3 POPEz 212      79.794  36.959  59.455  1.00  0.00           N
ATOM   8857  C12 POPEz 212      79.424  36.529  60.845  1.00  0.00           C
ATOM   8860  C11 POPEz 212      77.914  36.629  61.055  1.00  0.00           C
ATOM   8863  P   POPEz 212      76.174  37.569  62.675  1.00  0.00           P
ATOM   8864  O13 POPEz 212      75.694  36.169  62.745  1.00  0.00           O
ATOM   8865  O14 POPEz 212      76.154  38.349  63.935  1.00  0.00           O
ATOM   8866  O11 POPEz 212      75.304  38.309  61.575  1.00  0.00           O
ATOM   8867  O12 POPEz 212      77.634  37.589  62.065  1.00  0.00           O
ATOM   8868  C1  POPEz 212      75.774  39.529  60.995  1.00  0.00           C
ATOM   8871  C2  POPEz 212      75.654  39.419  59.465  1.00  0.00           C
ATOM   8873  O21 POPEz 212      76.694  40.189  58.855  1.00  0.00           O
ATOM   8874  C21 POPEz 212      77.294  39.529  57.885  1.00  0.00           C
ATOM   8875  O22 POPEz 212      77.604  38.349  57.935  1.00  0.00           O
ATOM   8876  C22 POPEz 212      77.314  40.429  56.635  1.00  0.00           C
ATOM   8879  C3  POPEz 212      74.304  39.929  58.895  1.00  0.00           C
ATOM   8882  O31 POPEz 212      74.284  39.729  57.465  1.00  0.00           O
ATOM   8883  C31 POPEz 212      73.604  38.789  56.805  1.00  0.00           C
ATOM   8884  O32 POPEz 212      73.594  38.689  55.585  1.00  0.00           O
ATOM   8885  C32 POPEz 212      72.804  37.849  57.705  1.00  0.00           C
ATOM   8888  C23 POPEz 212      78.034  39.779  55.435  1.00  0.00           C
ATOM   8891  C24 POPEz 212      77.424  40.029  54.055  1.00  0.00           C
ATOM   8894  C25 POPEz 212      76.184  39.169  53.765  1.00  0.00           C
ATOM   8897  C26 POPEz 212      75.884  39.089  52.275  1.00  0.00           C
ATOM   8900  C27 POPEz 212      74.624  38.269  51.935  1.00  0.00           C
ATOM   8903  C28 POPEz 212      73.784  38.839  50.755  1.00  0.00           C
ATOM   8906  C29 POPEz 212      74.614  39.339  49.595  1.00  0.00           C
ATOM   8908 0C21 POPEz 212      74.364  39.239  48.285  1.00  0.00           C
ATOM   8910 1C21 POPEz 212      73.174  38.619  47.615  1.00  0.00           C
ATOM   8913 2C21 POPEz 212      71.804  39.229  47.995  1.00  0.00           C
ATOM   8916 3C21 POPEz 212      71.744  40.759  47.955  1.00  0.00           C
ATOM   8919 4C21 POPEz 212      70.374  41.319  48.385  1.00  0.00           C
ATOM   8922 5C21 POPEz 212      70.094  41.169  49.885  1.00  0.00           C
ATOM   8925 6C21 POPEz 212      68.614  41.389  50.215  1.00  0.00           C
ATOM   8928 7C21 POPEz 212      68.264  41.009  51.655  1.00  0.00           C
ATOM   8931 8C21 POPEz 212      66.764  40.789  51.865  1.00  0.00           C
ATOM   8935  C33 POPEz 212      72.434  36.539  56.975  1.00  0.00           C
ATOM   8938  C34 POPEz 212      73.454  35.429  57.245  1.00  0.00           C
ATOM   8941  C35 POPEz 212      74.904  35.709  56.805  1.00  0.00           C
ATOM   8944  C36 POPEz 212      75.174  35.539  55.295  1.00  0.00           C
ATOM   8947  C37 POPEz 212      76.674  35.369  55.015  1.00  0.00           C
ATOM   8950  C38 POPEz 212      77.054  34.809  53.635  1.00  0.00           C
ATOM   8953  C39 POPEz 212      77.614  35.829  52.635  1.00  0.00           C
ATOM   8956 0C31 POPEz 212      78.904  36.529  53.065  1.00  0.00           C
ATOM   8959 1C31 POPEz 212      79.614  37.259  51.915  1.00  0.00           C
ATOM   8962 2C31 POPEz 212      80.274  36.299  50.905  1.00  0.00           C
ATOM   8965 3C31 POPEz 212      81.214  37.039  49.935  1.00  0.00           C
ATOM   8968 4C31 POPEz 212      82.684  36.849  50.325  1.00  0.00           C
ATOM   8971 5C31 POPEz 212      83.634  37.829  49.635  1.00  0.00           C
ATOM   8974 6C31 POPEz 212      85.074  37.569  50.045  1.00  0.00           C
ATOM   8978  NH3 POPE0 213      60.584 112.339  23.955  1.00  0.00           N
ATOM   8982  C12 POPE0 213      60.184 113.339  22.915  1.00  0.00           C
ATOM   8985  C11 POPE0 213      58.654 113.259  22.685  1.00  0.00           C
ATOM   8988  P   POPE0 213      56.664 111.739  23.535  1.00  0.00           P
ATOM   8989  O13 POPE0 213      56.074 113.049  23.935  1.00  0.00           O
ATOM   8990  O14 POPE0 213      55.874 110.899  22.625  1.00  0.00           O
ATOM   8991  O11 POPE0 213      56.944 110.929  24.865  1.00  0.00           O
ATOM   8992  O12 POPE0 213      58.144 111.949  22.985  1.00  0.00           O
ATOM   8993  C1  POPE0 213      56.004 110.979  25.955  1.00  0.00           C
ATOM   8996  C2  POPE0 213      56.574 111.779  27.165  1.00  0.00           C
ATOM   8998  O21 POPE0 213      55.504 112.139  28.065  1.00  0.00           O
ATOM   8999  C21 POPE0 213      55.354 111.349  29.125  1.00  0.00           C
ATOM   9000  O22 POPE0 213      56.054 110.379  29.365  1.00  0.00           O
ATOM   9001  C22 POPE0 213      54.144 111.789  29.945  1.00  0.00           C
ATOM   9004  C3  POPE0 213      57.264 113.079  26.705  1.00  0.00           C
ATOM   9007  O31 POPE0 213      58.144 113.609  27.725  1.00  0.00           O
ATOM   9008  C31 POPE0 213      59.434 113.619  27.395  1.00  0.00           C
ATOM   9009  O32 POPE0 213      59.894 113.299  26.315  1.00  0.00           O
ATOM   9010  C32 POPE0 213      60.314 114.059  28.535  1.00  0.00           C
ATOM   9013  C23 POPE0 213      54.364 111.709  31.485  1.00  0.00           C
ATOM   9016  C24 POPE0 213      53.034 111.759  32.235  1.00  0.00           C
ATOM   9019  C25 POPE0 213      53.124 112.019  33.755  1.00  0.00           C
ATOM   9022  C26 POPE0 213      53.344 110.789  34.655  1.00  0.00           C
ATOM   9025  C27 POPE0 213      54.764 110.229  34.565  1.00  0.00           C
ATOM   9028  C28 POPE0 213      55.084 109.119  35.585  1.00  0.00           C
ATOM   9031  C29 POPE0 213      54.994 109.579  37.015  1.00  0.00           C
ATOM   9033 0C21 POPE0 213      54.564 108.859  38.065  1.00  0.00           C
ATOM   9035 1C21 POPE0 213      54.104 107.419  38.055  1.00  0.00           C
ATOM   9038 2C21 POPE0 213      55.184 106.459  38.595  1.00  0.00           C
ATOM   9041 3C21 POPE0 213      55.544 106.699  40.065  1.00  0.00           C
ATOM   9044 4C21 POPE0 213      56.624 105.729  40.575  1.00  0.00           C
ATOM   9047 5C21 POPE0 213      56.874 105.859  42.085  1.00  0.00           C
ATOM   9050 6C21 POPE0 213      58.084 105.039  42.555  1.00  0.00           C
ATOM   9053 7C21 POPE0 213      58.214 104.989  44.075  1.00  0.00           C
ATOM   9056 8C21 POPE0 213      59.444 104.199  44.535  1.00  0.00           C
ATOM   9060  C33 POPE0 213      60.254 115.579  28.765  1.00  0.00           C
ATOM   9063  C34 POPE0 213      59.044 115.979  29.625  1.00  0.00           C
ATOM   9066  C35 POPE0 213      59.184 115.549  31.085  1.00  0.00           C
ATOM   9069  C36 POPE0 213      60.294 116.339  31.795  1.00  0.00           C
ATOM   9072  C37 POPE0 213      60.274 116.179  33.315  1.00  0.00           C
ATOM   9075  C38 POPE0 213      61.234 117.189  33.955  1.00  0.00           C
ATOM   9078  C39 POPE0 213      61.344 117.049  35.465  1.00  0.00           C
ATOM   9081 0C31 POPE0 213      62.304 115.929  35.855  1.00  0.00           C
ATOM   9084 1C31 POPE0 213      62.334 115.699  37.365  1.00  0.00           C
ATOM   9087 2C31 POPE0 213      63.244 114.519  37.745  1.00  0.00           C
ATOM   9090 3C31 POPE0 213      63.454 114.389  39.255  1.00  0.00           C
ATOM   9093 4C31 POPE0 213      62.154 114.429  40.055  1.00  0.00           C
ATOM   9096 5C31 POPE0 213      62.374 114.199  41.555  1.00  0.00           C
ATOM   9099 6C31 POPE0 213      61.104 114.389  42.375  1.00  0.00           C
ATOM   9103  NH3 POPE1 214      24.564  90.479  18.725  1.00  0.00           N
ATOM   9107  C12 POPE1 214      24.974  89.539  17.635  1.00  0.00           C
ATOM   9110  C11 POPE1 214      25.754  88.379  18.255  1.00  0.00           C
ATOM   9113  P   POPE1 214      25.944  86.669  16.305  1.00  0.00           P
ATOM   9114  O13 POPE1 214      24.624  87.159  15.855  1.00  0.00           O
ATOM   9115  O14 POPE1 214      26.944  86.369  15.255  1.00  0.00           O
ATOM   9116  O11 POPE1 214      25.814  85.439  17.285  1.00  0.00           O
ATOM   9117  O12 POPE1 214      26.584  87.759  17.275  1.00  0.00           O
ATOM   9118  C1  POPE1 214      24.604  84.699  17.485  1.00  0.00           C
ATOM   9121  C2  POPE1 214      23.644  85.359  18.535  1.00  0.00           C
ATOM   9123  O21 POPE1 214      24.284  85.739  19.765  1.00  0.00           O
ATOM   9124  C21 POPE1 214      24.754  84.779  20.545  1.00  0.00           C
ATOM   9125  O22 POPE1 214      24.904  83.609  20.265  1.00  0.00           O
ATOM   9126  C22 POPE1 214      25.014  85.409  21.925  1.00  0.00           C
ATOM   9129  C3  POPE1 214      22.344  84.559  18.805  1.00  0.00           C
ATOM   9132  O31 POPE1 214      21.404  85.399  19.515  1.00  0.00           O
ATOM   9133  C31 POPE1 214      21.394  85.299  20.835  1.00  0.00           C
ATOM   9134  O32 POPE1 214      22.024  84.519  21.525  1.00  0.00           O
ATOM   9135  C32 POPE1 214      20.584  86.469  21.375  1.00  0.00           C
ATOM   9138  C23 POPE1 214      25.534  84.419  22.975  1.00  0.00           C
ATOM   9141  C24 POPE1 214      25.534  85.009  24.395  1.00  0.00           C
ATOM   9144  C25 POPE1 214      24.174  84.919  25.125  1.00  0.00           C
ATOM   9147  C26 POPE1 214      24.354  84.349  26.545  1.00  0.00           C
ATOM   9150  C27 POPE1 214      23.064  84.169  27.355  1.00  0.00           C
ATOM   9153  C28 POPE1 214      23.404  83.749  28.795  1.00  0.00           C
ATOM   9156  C29 POPE1 214      22.244  83.369  29.675  1.00  0.00           C
ATOM   9158 0C21 POPE1 214      22.404  82.709  30.835  1.00  0.00           C
ATOM   9160 1C21 POPE1 214      23.744  82.309  31.385  1.00  0.00           C
ATOM   9163 2C21 POPE1 214      23.744  81.809  32.845  1.00  0.00           C
ATOM   9166 3C21 POPE1 214      23.554  82.939  33.875  1.00  0.00           C
ATOM   9169 4C21 POPE1 214      23.704  82.459  35.325  1.00  0.00           C
ATOM   9172 5C21 POPE1 214      22.594  81.499  35.765  1.00  0.00           C
ATOM   9175 6C21 POPE1 214      22.614  81.209  37.275  1.00  0.00           C
ATOM   9178 7C21 POPE1 214      21.484  80.269  37.705  1.00  0.00           C
ATOM   9181 8C21 POPE1 214      21.364  80.109  39.225  1.00  0.00           C
ATOM   9185  C33 POPE1 214      20.764  86.569  22.905  1.00  0.00           C
ATOM   9188  C34 POPE1 214      20.004  87.739  23.525  1.00  0.00           C
ATOM   9191  C35 POPE1 214      20.054  87.609  25.045  1.00  0.00           C
ATOM   9194  C36 POPE1 214      19.284  88.729  25.735  1.00  0.00           C
ATOM   9197  C37 POPE1 214      19.164  88.499  27.245  1.00  0.00           C
ATOM   9200  C38 POPE1 214      18.774  89.769  28.015  1.00  0.00           C
ATOM   9203  C39 POPE1 214      18.254  89.449  29.415  1.00  0.00           C
ATOM   9206 0C31 POPE1 214      17.804  90.689  30.195  1.00  0.00           C
ATOM   9209 1C31 POPE1 214      17.224  90.309  31.565  1.00  0.00           C
ATOM   9212 2C31 POPE1 214      16.824  91.539  32.385  1.00  0.00           C
ATOM   9215 3C31 POPE1 214      16.204  91.149  33.735  1.00  0.00           C
ATOM   9218 4C31 POPE1 214      15.714  92.369  34.525  1.00  0.00           C
ATOM   9221 5C31 POPE1 214      15.074  91.979  35.865  1.00  0.00           C
ATOM   9224 6C31 POPE1 214      14.504  93.169  36.635  1.00  0.00           C
ATOM   9228  NH3 POPE2 215      83.044  63.609  58.875  1.00  0.00           N
ATOM   9232  C12 POPE2 215      82.434  63.189  60.175  1.00  0.00           C
ATOM   9235  C11 POPE2 215      81.064  63.849  60.355  1.00  0.00           C
ATOM   9238  P   POPE2 215      79.884  61.959  61.705  1.00  0.00           P
ATOM   9239  O13 POPE2 215      81.044  61.059  61.805  1.00  0.00           O
ATOM   9240  O14 POPE2 215      78.894  61.919  62.795  1.00  0.00           O
ATOM   9241  O11 POPE2 215      79.214  61.719  60.295  1.00  0.00           O
ATOM   9242  O12 POPE2 215      80.444  63.429  61.575  1.00  0.00           O
ATOM   9243  C1  POPE2 215      77.884  62.209  60.055  1.00  0.00           C
ATOM   9246  C2  POPE2 215      77.024  61.159  59.285  1.00  0.00           C
ATOM   9248  O21 POPE2 215      77.474  61.019  57.925  1.00  0.00           O
ATOM   9249  C21 POPE2 215      77.424  62.069  57.115  1.00  0.00           C
ATOM   9250  O22 POPE2 215      76.844  63.119  57.315  1.00  0.00           O
ATOM   9251  C22 POPE2 215      78.374  61.819  55.925  1.00  0.00           C
ATOM   9254  C3  POPE2 215      75.494  61.449  59.465  1.00  0.00           C
ATOM   9257  O31 POPE2 215      74.684  60.969  58.395  1.00  0.00           O
ATOM   9258  C31 POPE2 215      74.474  59.679  58.285  1.00  0.00           C
ATOM   9259  O32 POPE2 215      74.614  58.819  59.125  1.00  0.00           O
ATOM   9260  C32 POPE2 215      74.254  59.489  56.795  1.00  0.00           C
ATOM   9263  C23 POPE2 215      77.744  61.579  54.525  1.00  0.00           C
ATOM   9266  C24 POPE2 215      78.854  61.209  53.525  1.00  0.00           C
ATOM   9269  C25 POPE2 215      78.404  60.979  52.075  1.00  0.00           C
ATOM   9272  C26 POPE2 215      79.584  60.559  51.185  1.00  0.00           C
ATOM   9275  C27 POPE2 215      79.234  60.569  49.685  1.00  0.00           C
ATOM   9278  C28 POPE2 215      80.424  60.159  48.795  1.00  0.00           C
ATOM   9281  C29 POPE2 215      80.094  60.429  47.355  1.00  0.00           C
ATOM   9283 0C21 POPE2 215      80.524  61.469  46.605  1.00  0.00           C
ATOM   9285 1C21 POPE2 215      81.464  62.579  47.015  1.00  0.00           C
ATOM   9288 2C21 POPE2 215      82.564  62.819  45.965  1.00  0.00           C
ATOM   9291 3C21 POPE2 215      82.034  63.339  44.615  1.00  0.00           C
ATOM   9294 4C21 POPE2 215      83.144  63.719  43.625  1.00  0.00           C
ATOM   9297 5C21 POPE2 215      84.164  62.599  43.385  1.00  0.00           C
ATOM   9300 6C21 POPE2 215      85.084  62.909  42.185  1.00  0.00           C
ATOM   9303 7C21 POPE2 215      86.334  62.029  42.155  1.00  0.00           C
ATOM   9306 8C21 POPE2 215      87.384  62.519  41.155  1.00  0.00           C
ATOM   9310  C33 POPE2 215      74.074  58.059  56.275  1.00  0.00           C
ATOM   9313  C34 POPE2 215      74.654  57.979  54.855  1.00  0.00           C
ATOM   9316  C35 POPE2 215      74.254  59.199  54.015  1.00  0.00           C
ATOM   9319  C36 POPE2 215      74.554  59.099  52.525  1.00  0.00           C
ATOM   9322  C37 POPE2 215      74.074  60.369  51.815  1.00  0.00           C
ATOM   9325  C38 POPE2 215      74.734  60.649  50.465  1.00  0.00           C
ATOM   9328  C39 POPE2 215      74.904  59.399  49.605  1.00  0.00           C
ATOM   9331 0C31 POPE2 215      75.334  59.759  48.185  1.00  0.00           C
ATOM   9334 1C31 POPE2 215      75.854  58.559  47.405  1.00  0.00           C
ATOM   9337 2C31 POPE2 215      76.434  58.979  46.055  1.00  0.00           C
ATOM   9340 3C31 POPE2 215      77.084  57.829  45.295  1.00  0.00           C
ATOM   9343 4C31 POPE2 215      76.114  56.699  44.925  1.00  0.00           C
ATOM   9346 5C31 POPE2 215      76.654  55.809  43.805  1.00  0.00           C
ATOM   9349 6C31 POPE2 215      75.674  54.729  43.335  1.00  0.00           C
ATOM   9353  NH3 POPE3 216     103.114   3.429  61.415  1.00  0.00           N
ATOM   9357  C12 POPE3 216     101.784   4.139  61.325  1.00  0.00           C
ATOM   9360  C11 POPE3 216     101.634   5.199  62.425  1.00  0.00           C
ATOM   9363  P   POPE3 216     100.974   7.709  62.125  1.00  0.00           P
ATOM   9364  O13 POPE3 216     100.254   8.279  63.305  1.00  0.00           O
ATOM   9365  O14 POPE3 216     102.414   8.019  62.095  1.00  0.00           O
ATOM   9366  O11 POPE3 216     100.324   8.299  60.805  1.00  0.00           O
ATOM   9367  O12 POPE3 216     100.674   6.159  62.035  1.00  0.00           O
ATOM   9368  C1  POPE3 216      99.854   7.349  59.845  1.00  0.00           C
ATOM   9371  C2  POPE3 216      99.324   8.089  58.595  1.00  0.00           C
ATOM   9373  O21 POPE3 216      98.874   7.209  57.535  1.00  0.00           O
ATOM   9374  C21 POPE3 216      99.824   6.519  56.915  1.00  0.00           C
ATOM   9375  O22 POPE3 216     100.924   6.259  57.335  1.00  0.00           O
ATOM   9376  C22 POPE3 216      99.354   6.179  55.505  1.00  0.00           C
ATOM   9379  C3  POPE3 216     100.354   9.129  58.085  1.00  0.00           C
ATOM   9382  O31 POPE3 216      99.864   9.719  56.865  1.00  0.00           O
ATOM   9383  C31 POPE3 216     100.694   9.699  55.835  1.00  0.00           C
ATOM   9384  O32 POPE3 216     101.844   9.289  55.835  1.00  0.00           O
ATOM   9385  C32 POPE3 216      99.964  10.209  54.605  1.00  0.00           C
ATOM   9388  C23 POPE3 216     100.254   5.069  54.915  1.00  0.00           C
ATOM   9391  C24 POPE3 216      99.934   4.769  53.455  1.00  0.00           C
ATOM   9394  C25 POPE3 216     100.274   5.949  52.535  1.00  0.00           C
ATOM   9397  C26 POPE3 216     100.544   5.479  51.105  1.00  0.00           C
ATOM   9400  C27 POPE3 216     100.564   6.649  50.115  1.00  0.00           C
ATOM   9403  C28 POPE3 216     100.874   6.189  48.675  1.00  0.00           C
ATOM   9406  C29 POPE3 216     102.244   5.559  48.585  1.00  0.00           C
ATOM   9408 0C21 POPE3 216     102.704   4.889  47.525  1.00  0.00           C
ATOM   9410 1C21 POPE3 216     101.964   4.709  46.225  1.00  0.00           C
ATOM   9413 2C21 POPE3 216     102.534   5.649  45.155  1.00  0.00           C
ATOM   9416 3C21 POPE3 216     101.814   5.459  43.815  1.00  0.00           C
ATOM   9419 4C21 POPE3 216     102.414   6.329  42.705  1.00  0.00           C
ATOM   9422 5C21 POPE3 216     101.834   6.009  41.325  1.00  0.00           C
ATOM   9425 6C21 POPE3 216     102.214   4.609  40.835  1.00  0.00           C
ATOM   9428 7C21 POPE3 216     101.744   4.359  39.395  1.00  0.00           C
ATOM   9431 8C21 POPE3 216     101.784   2.879  39.005  1.00  0.00           C
ATOM   9435  C33 POPE3 216     100.694  11.419  54.005  1.00  0.00           C
ATOM   9438  C34 POPE3 216      99.894  12.069  52.875  1.00  0.00           C
ATOM   9441  C35 POPE3 216     100.114  11.429  51.505  1.00  0.00           C
ATOM   9444  C36 POPE3 216     101.394  11.909  50.815  1.00  0.00           C
ATOM   9447  C37 POPE3 216     101.194  12.129  49.305  1.00  0.00           C
ATOM   9450  C38 POPE3 216     100.434  13.429  48.995  1.00  0.00           C
ATOM   9453  C39 POPE3 216     100.384  13.739  47.495  1.00  0.00           C
ATOM   9456 0C31 POPE3 216      99.504  14.949  47.145  1.00  0.00           C
ATOM   9459 1C31 POPE3 216     100.164  16.319  47.325  1.00  0.00           C
ATOM   9462 2C31 POPE3 216      99.294  17.439  46.715  1.00  0.00           C
ATOM   9465 3C31 POPE3 216     100.104  18.589  46.125  1.00  0.00           C
ATOM   9468 4C31 POPE3 216      99.264  19.429  45.155  1.00  0.00           C
ATOM   9471 5C31 POPE3 216     100.104  20.419  44.345  1.00  0.00           C
ATOM   9474 6C31 POPE3 216      99.254  21.299  43.435  1.00  0.00           C
ATOM   9478  NH3 POPE4 217      13.884  77.849  58.125  1.00  0.00           N
ATOM   9482  C12 POPE4 217      13.174  79.169  58.195  1.00  0.00           C
ATOM   9485  C11 POPE4 217      13.894  80.069  59.205  1.00  0.00           C
ATOM   9488  P   POPE4 217      12.144  81.949  59.725  1.00  0.00           P
ATOM   9489  O13 POPE4 217      10.774  81.779  60.295  1.00  0.00           O
ATOM   9490  O14 POPE4 217      12.914  83.109  60.205  1.00  0.00           O
ATOM   9491  O11 POPE4 217      12.054  81.979  58.135  1.00  0.00           O
ATOM   9492  O12 POPE4 217      12.954  80.649  60.085  1.00  0.00           O
ATOM   9493  C1  POPE4 217      11.484  83.149  57.495  1.00  0.00           C
ATOM   9496  C2  POPE4 217      11.134  82.849  55.995  1.00  0.00           C
ATOM   9498  O21 POPE4 217      12.234  82.879  55.075  1.00  0.00           O
ATOM   9499  C21 POPE4 217      12.884  83.999  54.865  1.00  0.00           C
ATOM   9500  O22 POPE4 217      12.874  85.009  55.535  1.00  0.00           O
ATOM   9501  C22 POPE4 217      13.604  83.839  53.515  1.00  0.00           C
ATOM   9504  C3  POPE4 217       9.854  83.539  55.365  1.00  0.00           C
ATOM   9507  O31 POPE4 217      10.024  84.879  54.845  1.00  0.00           O
ATOM   9508  C31 POPE4 217       9.184  85.229  53.855  1.00  0.00           C
ATOM   9509  O32 POPE4 217       8.304  84.509  53.415  1.00  0.00           O
ATOM   9510  C32 POPE4 217       9.444  86.649  53.355  1.00  0.00           C
ATOM   9513  C23 POPE4 217      14.004  85.179  52.845  1.00  0.00           C
ATOM   9516  C24 POPE4 217      14.784  84.979  51.525  1.00  0.00           C
ATOM   9519  C25 POPE4 217      13.984  84.389  50.345  1.00  0.00           C
ATOM   9522  C26 POPE4 217      12.954  85.369  49.755  1.00  0.00           C
ATOM   9525  C27 POPE4 217      12.424  84.969  48.365  1.00  0.00           C
ATOM   9528  C28 POPE4 217      11.074  85.629  48.035  1.00  0.00           C
ATOM   9531  C29 POPE4 217      10.324  85.029  46.875  1.00  0.00           C
ATOM   9533 0C21 POPE4 217      10.654  85.029  45.575  1.00  0.00           C
ATOM   9535 1C21 POPE4 217      11.864  85.679  44.945  1.00  0.00           C
ATOM   9538 2C21 POPE4 217      11.764  85.699  43.405  1.00  0.00           C
ATOM   9541 3C21 POPE4 217      11.894  84.309  42.765  1.00  0.00           C
ATOM   9544 4C21 POPE4 217      11.644  84.299  41.255  1.00  0.00           C
ATOM   9547 5C21 POPE4 217      11.584  82.869  40.695  1.00  0.00           C
ATOM   9550 6C21 POPE4 217      11.024  82.799  39.265  1.00  0.00           C
ATOM   9553 7C21 POPE4 217      10.664  81.369  38.845  1.00  0.00           C
ATOM   9556 8C21 POPE4 217      10.024  81.289  37.465  1.00  0.00           C
ATOM   9560  C33 POPE4 217       9.894  86.669  51.865  1.00  0.00           C
ATOM   9563  C34 POPE4 217       9.634  87.999  51.135  1.00  0.00           C
ATOM   9566  C35 POPE4 217       8.164  88.219  50.765  1.00  0.00           C
ATOM   9569  C36 POPE4 217       7.914  89.559  50.045  1.00  0.00           C
ATOM   9572  C37 POPE4 217       6.444  89.769  49.655  1.00  0.00           C
ATOM   9575  C38 POPE4 217       6.026  91.249  49.555  1.00  0.00           C
ATOM   9578  C39 POPE4 217       6.424  91.939  48.245  1.00  0.00           C
ATOM   9581 0C31 POPE4 217       5.216  92.239  47.355  1.00  0.00           C
ATOM   9584 1C31 POPE4 217       5.586  92.929  46.035  1.00  0.00           C
ATOM   9587 2C31 POPE4 217       4.376  93.489  45.255  1.00  0.00           C
ATOM   9590 3C31 POPE4 217       3.076  92.679  45.425  1.00  0.00           C
ATOM   9593 4C31 POPE4 217       1.886  93.179  44.595  1.00  0.00           C
ATOM   9596 5C31 POPE4 217       0.646  92.309  44.825  1.00  0.00           C
ATOM   9599 6C31 POPE4 217      -0.564  92.669  43.955  1.00  0.00           C
ATOM   9603  NH3 POPE5 218     111.244 110.329  60.275  1.00  0.00           N
ATOM   9607  C12 POPE5 218     111.194 108.909  60.745  1.00  0.00           C
ATOM   9610  C11 POPE5 218     111.884 107.969  59.755  1.00  0.00           C
ATOM   9613  P   POPE5 218     113.964 106.479  59.695  1.00  0.00           P
ATOM   9614  O13 POPE5 218     114.764 107.639  59.255  1.00  0.00           O
ATOM   9615  O14 POPE5 218     114.644 105.459  60.505  1.00  0.00           O
ATOM   9616  O11 POPE5 218     113.264 105.819  58.425  1.00  0.00           O
ATOM   9617  O12 POPE5 218     112.774 107.129  60.495  1.00  0.00           O
ATOM   9618  C1  POPE5 218     113.584 106.359  57.135  1.00  0.00           C
ATOM   9621  C2  POPE5 218     113.364 105.289  56.045  1.00  0.00           C
ATOM   9623  O21 POPE5 218     113.454 105.779  54.705  1.00  0.00           O
ATOM   9624  C21 POPE5 218     114.324 106.689  54.305  1.00  0.00           C
ATOM   9625  O22 POPE5 218     115.204 107.239  54.955  1.00  0.00           O
ATOM   9626  C22 POPE5 218     113.964 107.029  52.845  1.00  0.00           C
ATOM   9629  C3  POPE5 218     111.974 104.599  56.245  1.00  0.00           C
ATOM   9632  O31 POPE5 218     111.714 103.659  55.185  1.00  0.00           O
ATOM   9633  C31 POPE5 218     110.974 104.059  54.165  1.00  0.00           C
ATOM   9634  O32 POPE5 218     110.194 104.989  54.155  1.00  0.00           O
ATOM   9635  C32 POPE5 218     111.374 103.189  52.965  1.00  0.00           C
ATOM   9638  C23 POPE5 218     115.184 107.389  51.955  1.00  0.00           C
ATOM   9641  C24 POPE5 218     114.784 108.099  50.645  1.00  0.00           C
ATOM   9644  C25 POPE5 218     115.954 108.299  49.665  1.00  0.00           C
ATOM   9647  C26 POPE5 218     117.014 109.339  50.065  1.00  0.00           C
ATOM   9650  C27 POPE5 218     116.634 110.789  49.745  1.00  0.00           C
ATOM   9653  C28 POPE5 218     117.844 111.759  49.795  1.00  0.00           C
ATOM   9656  C29 POPE5 218     117.554 113.089  49.155  1.00  0.00           C
ATOM   9658 0C21 POPE5 218     117.944 114.319  49.555  1.00  0.00           C
ATOM   9660 1C21 POPE5 218     118.814 114.699  50.725  1.00  0.00           C
ATOM   9663 2C21 POPE5 218     119.944 115.679  50.335  1.00  0.00           C
ATOM   9666 3C21 POPE5 218     119.474 117.069  49.865  1.00  0.00           C
ATOM   9669 4C21 POPE5 218     119.544 117.309  48.345  1.00  0.00           C
ATOM   9672 5C21 POPE5 218     120.964 117.339  47.765  1.00  0.00           C
ATOM   9675 6C21 POPE5 218     121.834 118.489  48.305  1.00  0.00           C
ATOM   9678 7C21 POPE5 218     123.164 118.589  47.545  1.00  0.00           C
ATOM   9681 8C21 POPE5 218     124.224 119.519  48.155  1.00  0.00           C
ATOM   9685  C33 POPE5 218     110.514 103.369  51.685  1.00  0.00           C
ATOM   9688  C34 POPE5 218     111.214 104.189  50.595  1.00  0.00           C
ATOM   9691  C35 POPE5 218     112.494 103.529  50.045  1.00  0.00           C
ATOM   9694  C36 POPE5 218     113.194 104.439  49.025  1.00  0.00           C
ATOM   9697  C37 POPE5 218     114.674 104.109  48.815  1.00  0.00           C
ATOM   9700  C38 POPE5 218     115.374 105.149  47.935  1.00  0.00           C
ATOM   9703  C39 POPE5 218     115.114 104.949  46.435  1.00  0.00           C
ATOM   9706 0C31 POPE5 218     115.674 106.089  45.585  1.00  0.00           C
ATOM   9709 1C31 POPE5 218     115.494 105.799  44.085  1.00  0.00           C
ATOM   9712 2C31 POPE5 218     116.104 106.839  43.135  1.00  0.00           C
ATOM   9715 3C31 POPE5 218     117.564 107.189  43.465  1.00  0.00           C
ATOM   9718 4C31 POPE5 218     118.354 107.689  42.245  1.00  0.00           C
ATOM   9721 5C31 POPE5 218     119.024 109.039  42.475  1.00  0.00           C
ATOM   9724 6C31 POPE5 218     119.864 109.489  41.265  1.00  0.00           C
ATOM   9728  NH3 POPE6 219      89.124  17.629  22.385  1.00  0.00           N
ATOM   9732  C12 POPE6 219      90.044  17.139  21.285  1.00  0.00           C
ATOM   9735  C11 POPE6 219      91.294  16.409  21.835  1.00  0.00           C
ATOM   9738  P   POPE6 219      93.254  14.809  21.175  1.00  0.00           P
ATOM   9739  O13 POPE6 219      93.124  13.379  20.855  1.00  0.00           O
ATOM   9740  O14 POPE6 219      94.264  15.589  20.405  1.00  0.00           O
ATOM   9741  O11 POPE6 219      93.464  14.979  22.755  1.00  0.00           O
ATOM   9742  O12 POPE6 219      91.794  15.409  20.935  1.00  0.00           O
ATOM   9743  C1  POPE6 219      94.414  15.899  23.305  1.00  0.00           C
ATOM   9746  C2  POPE6 219      95.544  15.209  24.155  1.00  0.00           C
ATOM   9748  O21 POPE6 219      95.034  14.439  25.265  1.00  0.00           O
ATOM   9749  C21 POPE6 219      94.514  15.089  26.295  1.00  0.00           C
ATOM   9750  O22 POPE6 219      94.244  16.279  26.335  1.00  0.00           O
ATOM   9751  C22 POPE6 219      94.344  14.129  27.475  1.00  0.00           C
ATOM   9754  C3  POPE6 219      96.664  16.219  24.595  1.00  0.00           C
ATOM   9757  O31 POPE6 219      97.544  15.689  25.625  1.00  0.00           O
ATOM   9758  C31 POPE6 219      98.694  15.179  25.165  1.00  0.00           C
ATOM   9759  O32 POPE6 219      98.954  15.009  23.985  1.00  0.00           O
ATOM   9760  C32 POPE6 219      99.734  14.939  26.285  1.00  0.00           C
ATOM   9763  C23 POPE6 219      95.654  13.849  28.255  1.00  0.00           C
ATOM   9766  C24 POPE6 219      95.444  13.549  29.745  1.00  0.00           C
ATOM   9769  C25 POPE6 219      95.144  14.819  30.545  1.00  0.00           C
ATOM   9772  C26 POPE6 219      95.144  14.649  32.075  1.00  0.00           C
ATOM   9775  C27 POPE6 219      95.184  16.009  32.785  1.00  0.00           C
ATOM   9778  C28 POPE6 219      94.874  15.969  34.285  1.00  0.00           C
ATOM   9781  C29 POPE6 219      95.964  15.439  35.195  1.00  0.00           C
ATOM   9783 0C21 POPE6 219      96.374  16.009  36.345  1.00  0.00           C
ATOM   9785 1C21 POPE6 219      95.854  17.279  36.995  1.00  0.00           C
ATOM   9788 2C21 POPE6 219      95.114  16.969  38.305  1.00  0.00           C
ATOM   9791 3C21 POPE6 219      94.584  18.229  38.995  1.00  0.00           C
ATOM   9794 4C21 POPE6 219      93.894  17.929  40.345  1.00  0.00           C
ATOM   9797 5C21 POPE6 219      92.554  17.209  40.165  1.00  0.00           C
ATOM   9800 6C21 POPE6 219      91.624  17.309  41.385  1.00  0.00           C
ATOM   9803 7C21 POPE6 219      90.454  16.309  41.285  1.00  0.00           C
ATOM   9806 8C21 POPE6 219      89.524  16.309  42.495  1.00  0.00           C
ATOM   9810  C33 POPE6 219      99.314  15.119  27.765  1.00  0.00           C
ATOM   9813  C34 POPE6 219     100.504  14.839  28.705  1.00  0.00           C
ATOM   9816  C35 POPE6 219     100.184  14.619  30.205  1.00  0.00           C
ATOM   9819  C36 POPE6 219     101.394  14.009  30.945  1.00  0.00           C
ATOM   9822  C37 POPE6 219     101.164  13.539  32.395  1.00  0.00           C
ATOM   9825  C38 POPE6 219     101.714  14.479  33.485  1.00  0.00           C
ATOM   9828  C39 POPE6 219     100.704  15.529  33.965  1.00  0.00           C
ATOM   9831 0C31 POPE6 219      99.844  15.089  35.155  1.00  0.00           C
ATOM   9834 1C31 POPE6 219     100.604  14.989  36.495  1.00  0.00           C
ATOM   9837 2C31 POPE6 219      99.644  14.759  37.675  1.00  0.00           C
ATOM   9840 3C31 POPE6 219     100.304  14.159  38.925  1.00  0.00           C
ATOM   9843 4C31 POPE6 219     101.104  15.179  39.745  1.00  0.00           C
ATOM   9846 5C31 POPE6 219     101.504  14.659  41.125  1.00  0.00           C
ATOM   9849 6C31 POPE6 219     101.964  15.759  42.085  1.00  0.00           C
ATOM   9853  NH3 POPE7 220      25.964  99.799  57.695  1.00  0.00           N
ATOM   9857  C12 POPE7 220      24.644  99.159  58.025  1.00  0.00           C
ATOM   9860  C11 POPE7 220      24.614  98.759  59.495  1.00  0.00           C
ATOM   9863  P   POPE7 220      24.934  96.159  59.765  1.00  0.00           P
ATOM   9864  O13 POPE7 220      25.574  95.429  60.875  1.00  0.00           O
ATOM   9865  O14 POPE7 220      23.464  96.289  59.775  1.00  0.00           O
ATOM   9866  O11 POPE7 220      25.424  95.579  58.355  1.00  0.00           O
ATOM   9867  O12 POPE7 220      25.484  97.649  59.755  1.00  0.00           O
ATOM   9868  C1  POPE7 220      25.044  94.229  58.035  1.00  0.00           C
ATOM   9871  C2  POPE7 220      25.694  93.659  56.725  1.00  0.00           C
ATOM   9873  O21 POPE7 220      24.844  93.649  55.575  1.00  0.00           O
ATOM   9874  C21 POPE7 220      24.004  94.589  55.265  1.00  0.00           C
ATOM   9875  O22 POPE7 220      24.084  95.779  55.525  1.00  0.00           O
ATOM   9876  C22 POPE7 220      22.784  93.869  54.635  1.00  0.00           C
ATOM   9879  C3  POPE7 220      26.064  92.149  56.935  1.00  0.00           C
ATOM   9882  O31 POPE7 220      26.224  91.359  55.735  1.00  0.00           O
ATOM   9883  C31 POPE7 220      27.234  91.689  54.935  1.00  0.00           C
ATOM   9884  O32 POPE7 220      27.914  92.699  55.025  1.00  0.00           O
ATOM   9885  C32 POPE7 220      27.444  90.579  53.905  1.00  0.00           C
ATOM   9888  C23 POPE7 220      22.144  94.489  53.375  1.00  0.00           C
ATOM   9891  C24 POPE7 220      22.554  93.839  52.045  1.00  0.00           C
ATOM   9894  C25 POPE7 220      22.044  92.399  51.835  1.00  0.00           C
ATOM   9897  C26 POPE7 220      22.214  91.919  50.385  1.00  0.00           C
ATOM   9900  C27 POPE7 220      21.794  90.469  50.125  1.00  0.00           C
ATOM   9903  C28 POPE7 220      21.994  90.069  48.645  1.00  0.00           C
ATOM   9906  C29 POPE7 220      21.484  88.689  48.285  1.00  0.00           C
ATOM   9908 0C21 POPE7 220      20.644  88.369  47.285  1.00  0.00           C
ATOM   9910 1C21 POPE7 220      20.014  89.319  46.285  1.00  0.00           C
ATOM   9913 2C21 POPE7 220      20.784  89.349  44.955  1.00  0.00           C
ATOM   9916 3C21 POPE7 220      20.134  90.239  43.875  1.00  0.00           C
ATOM   9919 4C21 POPE7 220      20.264  91.739  44.145  1.00  0.00           C
ATOM   9922 5C21 POPE7 220      19.584  92.639  43.095  1.00  0.00           C
ATOM   9925 6C21 POPE7 220      20.154  92.479  41.675  1.00  0.00           C
ATOM   9928 7C21 POPE7 220      19.764  93.619  40.725  1.00  0.00           C
ATOM   9931 8C21 POPE7 220      20.234  93.409  39.275  1.00  0.00           C
ATOM   9935  C33 POPE7 220      27.534  91.019  52.425  1.00  0.00           C
ATOM   9938  C34 POPE7 220      26.164  91.259  51.775  1.00  0.00           C
ATOM   9941  C35 POPE7 220      26.244  92.239  50.595  1.00  0.00           C
ATOM   9944  C36 POPE7 220      26.894  91.669  49.325  1.00  0.00           C
ATOM   9947  C37 POPE7 220      26.854  92.689  48.165  1.00  0.00           C
ATOM   9950  C38 POPE7 220      27.584  92.209  46.895  1.00  0.00           C
ATOM   9953  C39 POPE7 220      26.724  91.269  46.035  1.00  0.00           C
ATOM   9956 0C31 POPE7 220      27.494  90.689  44.845  1.00  0.00           C
ATOM   9959 1C31 POPE7 220      26.784  89.489  44.215  1.00  0.00           C
ATOM   9962 2C31 POPE7 220      27.664  88.649  43.265  1.00  0.00           C
ATOM   9965 3C31 POPE7 220      28.714  87.799  43.995  1.00  0.00           C
ATOM   9968 4C31 POPE7 220      29.394  86.779  43.065  1.00  0.00           C
ATOM   9971 5C31 POPE7 220      30.394  85.869  43.795  1.00  0.00           C
ATOM   9974 6C31 POPE7 220      31.094  84.879  42.855  1.00  0.00           C
ATOM   9978  NH3 POPE8 221      51.804  74.529  19.935  1.00  0.00           N
ATOM   9982  C12 POPE8 221      52.634  73.789  20.925  1.00  0.00           C
ATOM   9985  C11 POPE8 221      51.744  72.859  21.755  1.00  0.00           C
ATOM   9988  P   POPE8 221      50.304  70.929  20.645  1.00  0.00           P
ATOM   9989  O13 POPE8 221      49.434  70.949  19.455  1.00  0.00           O
ATOM   9990  O14 POPE8 221      51.584  70.199  20.495  1.00  0.00           O
ATOM   9991  O11 POPE8 221      49.504  70.389  21.895  1.00  0.00           O
ATOM   9992  O12 POPE8 221      50.604  72.429  21.025  1.00  0.00           O
ATOM   9993  C1  POPE8 221      49.934  69.289  22.695  1.00  0.00           C
ATOM   9996  C2  POPE8 221      50.364  69.719  24.125  1.00  0.00           C
ATOM   9998  O21 POPE8 221      51.454  70.649  24.005  1.00  0.00           O
ATOM   9999  C21 POPE8 221      51.574  71.749  24.745  1.00  0.00           C
ATOM  10000  O22 POPE8 221      52.604  72.399  24.815  1.00  0.00           O
ATOM  10001  C22 POPE8 221      50.284  72.189  25.435  1.00  0.00           C
ATOM  10004  C3  POPE8 221      50.844  68.509  24.955  1.00  0.00           C
ATOM  10007  O31 POPE8 221      51.184  68.839  26.325  1.00  0.00           O
ATOM  10008  C31 POPE8 221      50.274  68.509  27.225  1.00  0.00           C
ATOM  10009  O32 POPE8 221      49.154  68.119  26.975  1.00  0.00           O
ATOM  10010  C32 POPE8 221      50.854  68.649  28.625  1.00  0.00           C
ATOM  10013  C23 POPE8 221      50.464  73.549  26.165  1.00  0.00           C
ATOM  10016  C24 POPE8 221      49.344  73.819  27.175  1.00  0.00           C
ATOM  10019  C25 POPE8 221      49.814  74.509  28.455  1.00  0.00           C
ATOM  10022  C26 POPE8 221      49.734  73.619  29.715  1.00  0.00           C
ATOM  10025  C27 POPE8 221      48.774  74.209  30.755  1.00  0.00           C
ATOM  10028  C28 POPE8 221      48.344  73.199  31.845  1.00  0.00           C
ATOM  10031  C29 POPE8 221      49.434  72.889  32.835  1.00  0.00           C
ATOM  10033 0C21 POPE8 221      49.294  72.819  34.175  1.00  0.00           C
ATOM  10035 1C21 POPE8 221      48.014  72.979  34.955  1.00  0.00           C
ATOM  10038 2C21 POPE8 221      47.984  74.279  35.785  1.00  0.00           C
ATOM  10041 3C21 POPE8 221      49.144  74.379  36.775  1.00  0.00           C
ATOM  10044 4C21 POPE8 221      48.844  75.279  37.985  1.00  0.00           C
ATOM  10047 5C21 POPE8 221      48.804  76.769  37.635  1.00  0.00           C
ATOM  10050 6C21 POPE8 221      48.354  77.579  38.845  1.00  0.00           C
ATOM  10053 7C21 POPE8 221      48.344  79.079  38.605  1.00  0.00           C
ATOM  10056 8C21 POPE8 221      47.954  79.839  39.875  1.00  0.00           C
ATOM  10060  C33 POPE8 221      49.744  68.809  29.685  1.00  0.00           C
ATOM  10063  C34 POPE8 221      50.254  69.359  31.015  1.00  0.00           C
ATOM  10066  C35 POPE8 221      50.024  68.359  32.145  1.00  0.00           C
ATOM  10069  C36 POPE8 221      50.274  68.919  33.535  1.00  0.00           C
ATOM  10072  C37 POPE8 221      49.864  67.919  34.625  1.00  0.00           C
ATOM  10075  C38 POPE8 221      50.024  68.499  36.035  1.00  0.00           C
ATOM  10078  C39 POPE8 221      51.484  68.599  36.475  1.00  0.00           C
ATOM  10081 0C31 POPE8 221      51.584  69.099  37.915  1.00  0.00           C
ATOM  10084 1C31 POPE8 221      52.984  68.899  38.515  1.00  0.00           C
ATOM  10087 2C31 POPE8 221      52.974  68.989  40.055  1.00  0.00           C
ATOM  10090 3C31 POPE8 221      52.274  67.799  40.735  1.00  0.00           C
ATOM  10093 4C31 POPE8 221      53.124  66.509  40.745  1.00  0.00           C
ATOM  10096 5C31 POPE8 221      52.374  65.339  41.395  1.00  0.00           C
ATOM  10099 6C31 POPE8 221      53.284  64.139  41.695  1.00  0.00           C
ATOM  10103  NH3 POPE9 222      42.524  70.509  58.865  1.00  0.00           N
ATOM  10107  C12 POPE9 222      41.644  71.659  58.405  1.00  0.00           C
ATOM  10110  C11 POPE9 222      42.244  73.049  58.675  1.00  0.00           C
ATOM  10113  P   POPE9 222      40.244  74.729  58.405  1.00  0.00           P
ATOM  10114  O13 POPE9 222      39.284  73.659  58.745  1.00  0.00           O
ATOM  10115  O14 POPE9 222      40.624  75.649  59.495  1.00  0.00           O
ATOM  10116  O11 POPE9 222      39.714  75.549  57.135  1.00  0.00           O
ATOM  10117  O12 POPE9 222      41.564  74.039  57.895  1.00  0.00           O
ATOM  10118  C1  POPE9 222      38.494  76.309  57.335  1.00  0.00           C
ATOM  10121  C2  POPE9 222      37.734  76.749  56.015  1.00  0.00           C
ATOM  10123  O21 POPE9 222      38.524  77.629  55.175  1.00  0.00           O
ATOM  10124  C21 POPE9 222      38.744  78.849  55.665  1.00  0.00           C
ATOM  10125  O22 POPE9 222      38.334  79.269  56.725  1.00  0.00           O
ATOM  10126  C22 POPE9 222      39.604  79.659  54.685  1.00  0.00           C
ATOM  10129  C3  POPE9 222      36.284  77.289  56.335  1.00  0.00           C
ATOM  10132  O31 POPE9 222      35.344  77.129  55.235  1.00  0.00           O
ATOM  10133  C31 POPE9 222      35.074  78.239  54.545  1.00  0.00           C
ATOM  10134  O32 POPE9 222      35.604  79.319  54.685  1.00  0.00           O
ATOM  10135  C32 POPE9 222      33.994  77.929  53.485  1.00  0.00           C
ATOM  10138  C23 POPE9 222      38.764  80.699  53.895  1.00  0.00           C
ATOM  10141  C24 POPE9 222      39.624  81.619  53.005  1.00  0.00           C
ATOM  10144  C25 POPE9 222      39.954  80.999  51.635  1.00  0.00           C
ATOM  10147  C26 POPE9 222      40.984  81.799  50.815  1.00  0.00           C
ATOM  10150  C27 POPE9 222      40.534  82.149  49.375  1.00  0.00           C
ATOM  10153  C28 POPE9 222      40.444  80.929  48.435  1.00  0.00           C
ATOM  10156  C29 POPE9 222      40.044  81.299  47.035  1.00  0.00           C
ATOM  10158 0C21 POPE9 222      40.874  81.589  46.015  1.00  0.00           C
ATOM  10160 1C21 POPE9 222      42.384  81.619  46.045  1.00  0.00           C
ATOM  10163 2C21 POPE9 222      42.994  80.609  45.055  1.00  0.00           C
ATOM  10166 3C21 POPE9 222      42.574  80.849  43.605  1.00  0.00           C
ATOM  10169 4C21 POPE9 222      43.454  80.099  42.595  1.00  0.00           C
ATOM  10172 5C21 POPE9 222      43.594  78.599  42.865  1.00  0.00           C
ATOM  10175 6C21 POPE9 222      44.544  77.949  41.855  1.00  0.00           C
ATOM  10178 7C21 POPE9 222      44.894  76.499  42.195  1.00  0.00           C
ATOM  10181 8C21 POPE9 222      45.884  75.919  41.195  1.00  0.00           C
ATOM  10185  C33 POPE9 222      33.694  79.139  52.565  1.00  0.00           C
ATOM  10188  C34 POPE9 222      33.174  78.739  51.175  1.00  0.00           C
ATOM  10191  C35 POPE9 222      31.874  77.929  51.155  1.00  0.00           C
ATOM  10194  C36 POPE9 222      31.454  77.639  49.705  1.00  0.00           C
ATOM  10197  C37 POPE9 222      30.334  76.609  49.555  1.00  0.00           C
ATOM  10200  C38 POPE9 222      30.084  76.269  48.075  1.00  0.00           C
ATOM  10203  C39 POPE9 222      29.104  75.109  47.855  1.00  0.00           C
ATOM  10206 0C31 POPE9 222      29.204  74.539  46.435  1.00  0.00           C
ATOM  10209 1C31 POPE9 222      28.224  73.399  46.155  1.00  0.00           C
ATOM  10212 2C31 POPE9 222      28.194  73.029  44.665  1.00  0.00           C
ATOM  10215 3C31 POPE9 222      29.534  72.449  44.165  1.00  0.00           C
ATOM  10218 4C31 POPE9 222      29.634  72.359  42.645  1.00  0.00           C
ATOM  10221 5C31 POPE9 222      31.004  71.849  42.185  1.00  0.00           C
ATOM  10224 6C31 POPE9 222      31.064  71.609  40.675  1.00  0.00           C
ATOM  10228  NH3 POPE  223      68.984  76.529  60.585  1.00  0.00           N
ATOM  10232  C12 POPE  223      68.064  76.199  59.465  1.00  0.00           C
ATOM  10235  C11 POPE  223      67.104  77.379  59.235  1.00  0.00           C
ATOM  10238  P   POPE  223      65.514  77.209  61.295  1.00  0.00           P
ATOM  10239  O13 POPE  223      65.914  75.799  61.425  1.00  0.00           O
ATOM  10240  O14 POPE  223      65.284  77.969  62.545  1.00  0.00           O
ATOM  10241  O11 POPE  223      64.264  77.329  60.365  1.00  0.00           O
ATOM  10242  O12 POPE  223      66.624  77.949  60.455  1.00  0.00           O
ATOM  10243  C1  POPE  223      63.894  76.369  59.385  1.00  0.00           C
ATOM  10246  C2  POPE  223      63.484  77.079  58.065  1.00  0.00           C
ATOM  10248  O21 POPE  223      63.824  76.299  56.905  1.00  0.00           O
ATOM  10249  C21 POPE  223      64.754  76.669  56.065  1.00  0.00           C
ATOM  10250  O22 POPE  223      65.644  77.479  56.225  1.00  0.00           O
ATOM  10251  C22 POPE  223      64.594  75.869  54.775  1.00  0.00           C
ATOM  10254  C3  POPE  223      63.794  78.619  58.015  1.00  0.00           C
ATOM  10257  O31 POPE  223      63.324  79.229  56.785  1.00  0.00           O
ATOM  10258  C31 POPE  223      63.784  80.469  56.645  1.00  0.00           C
ATOM  10259  O32 POPE  223      64.484  81.059  57.455  1.00  0.00           O
ATOM  10260  C32 POPE  223      63.334  81.079  55.325  1.00  0.00           C
ATOM  10263  C23 POPE  223      64.394  76.769  53.535  1.00  0.00           C
ATOM  10266  C24 POPE  223      64.114  75.869  52.325  1.00  0.00           C
ATOM  10269  C25 POPE  223      63.834  76.569  50.995  1.00  0.00           C
ATOM  10272  C26 POPE  223      64.814  77.689  50.625  1.00  0.00           C
ATOM  10275  C27 POPE  223      64.154  79.059  50.835  1.00  0.00           C
ATOM  10278  C28 POPE  223      65.034  80.259  50.485  1.00  0.00           C
ATOM  10281  C29 POPE  223      64.174  81.489  50.545  1.00  0.00           C
ATOM  10283 0C21 POPE  223      64.494  82.729  50.135  1.00  0.00           C
ATOM  10285 1C21 POPE  223      65.804  83.169  49.535  1.00  0.00           C
ATOM  10288 2C21 POPE  223      65.634  84.049  48.275  1.00  0.00           C
ATOM  10291 3C21 POPE  223      64.924  85.399  48.515  1.00  0.00           C
ATOM  10294 4C21 POPE  223      64.894  86.249  47.245  1.00  0.00           C
ATOM  10297 5C21 POPE  223      63.844  87.379  47.285  1.00  0.00           C
ATOM  10300 6C21 POPE  223      62.394  86.879  47.165  1.00  0.00           C
ATOM  10303 7C21 POPE  223      61.384  87.919  47.665  1.00  0.00           C
ATOM  10306 8C21 POPE  223      59.924  87.479  47.515  1.00  0.00           C
ATOM  10310  C33 POPE  223      64.514  81.739  54.585  1.00  0.00           C
ATOM  10313  C34 POPE  223      64.164  82.989  53.775  1.00  0.00           C
ATOM  10316  C35 POPE  223      63.934  84.239  54.655  1.00  0.00           C
ATOM  10319  C36 POPE  223      63.784  85.519  53.825  1.00  0.00           C
ATOM  10322  C37 POPE  223      63.484  86.759  54.685  1.00  0.00           C
ATOM  10325  C38 POPE  223      63.464  88.059  53.875  1.00  0.00           C
ATOM  10328  C39 POPE  223      62.154  88.239  53.085  1.00  0.00           C
ATOM  10331 0C31 POPE  223      62.284  89.119  51.835  1.00  0.00           C
ATOM  10334 1C31 POPE  223      60.914  89.359  51.175  1.00  0.00           C
ATOM  10337 2C31 POPE  223      60.904  90.549  50.215  1.00  0.00           C
ATOM  10340 3C31 POPE  223      59.474  91.009  49.885  1.00  0.00           C
ATOM  10343 4C31 POPE  223      59.394  92.509  49.565  1.00  0.00           C
ATOM  10346 5C31 POPE  223      57.984  93.099  49.735  1.00  0.00           C
ATOM  10349 6C31 POPE  223      56.994  92.679  48.645  1.00  0.00           C
ATOM  10353  NH3 POPE  224      44.724 121.119  18.335  1.00  0.00           N
ATOM  10357  C12 POPE  224      43.504 121.709  17.675  1.00  0.00           C
ATOM  10360  C11 POPE  224      42.594 122.519  18.625  1.00  0.00           C
ATOM  10363  P   POPE  224      41.664 124.439  17.065  1.00  0.00           P
ATOM  10364  O13 POPE  224      42.224 125.779  16.805  1.00  0.00           O
ATOM  10365  O14 POPE  224      41.664 123.499  15.925  1.00  0.00           O
ATOM  10366  O11 POPE  224      40.214 124.609  17.735  1.00  0.00           O
ATOM  10367  O12 POPE  224      42.544 123.879  18.235  1.00  0.00           O
ATOM  10368  C1  POPE  224      40.194 125.479  18.895  1.00  0.00           C
ATOM  10371  C2  POPE  224      38.864 125.489  19.715  1.00  0.00           C
ATOM  10373  O21 POPE  224      39.214 126.169  20.935  1.00  0.00           O
ATOM  10374  C21 POPE  224      38.274 126.849  21.545  1.00  0.00           C
ATOM  10375  O22 POPE  224      37.114 126.939  21.215  1.00  0.00           O
ATOM  10376  C22 POPE  224      38.934 127.569  22.735  1.00  0.00           C
ATOM  10379  C3  POPE  224      38.344 124.039  20.005  1.00  0.00           C
ATOM  10382  O31 POPE  224      37.064 123.969  20.695  1.00  0.00           O
ATOM  10383  C31 POPE  224      37.164 123.879  22.025  1.00  0.00           C
ATOM  10384  O32 POPE  224      38.214 123.919  22.645  1.00  0.00           O
ATOM  10385  C32 POPE  224      35.794 123.809  22.695  1.00  0.00           C
ATOM  10388  C23 POPE  224      37.994 127.829  23.925  1.00  0.00           C
ATOM  10391  C24 POPE  224      38.724 128.517  25.085  1.00  0.00           C
ATOM  10394  C25 POPE  224      37.854 128.567  26.345  1.00  0.00           C
ATOM  10397  C26 POPE  224      38.604 129.127  27.555  1.00  0.00           C
ATOM  10400  C27 POPE  224      37.704 129.307  28.785  1.00  0.00           C
ATOM  10403  C28 POPE  224      38.494 129.607  30.065  1.00  0.00           C
ATOM  10406  C29 POPE  224      39.194 130.947  30.025  1.00  0.00           C
ATOM  10408 0C21 POPE  224      39.544 131.687  31.095  1.00  0.00           C
ATOM  10410 1C21 POPE  224      39.334 131.317  32.535  1.00  0.00           C
ATOM  10413 2C21 POPE  224      38.834 132.487  33.395  1.00  0.00           C
ATOM  10416 3C21 POPE  224      37.364 132.867  33.145  1.00  0.00           C
ATOM  10419 4C21 POPE  224      36.534 132.987  34.435  1.00  0.00           C
ATOM  10422 5C21 POPE  224      37.094 133.967  35.475  1.00  0.00           C
ATOM  10425 6C21 POPE  224      36.324 133.867  36.805  1.00  0.00           C
ATOM  10428 7C21 POPE  224      36.814 134.827  37.895  1.00  0.00           C
ATOM  10431 8C21 POPE  224      36.314 134.437  39.285  1.00  0.00           C
ATOM  10435  C33 POPE  224      35.964 124.319  24.145  1.00  0.00           C
ATOM  10438  C34 POPE  224      34.724 124.319  25.045  1.00  0.00           C
ATOM  10441  C35 POPE  224      35.114 124.969  26.385  1.00  0.00           C
ATOM  10444  C36 POPE  224      34.284 124.489  27.575  1.00  0.00           C
ATOM  10447  C37 POPE  224      34.844 125.039  28.895  1.00  0.00           C
ATOM  10450  C38 POPE  224      33.924 124.779  30.095  1.00  0.00           C
ATOM  10453  C39 POPE  224      34.094 125.809  31.215  1.00  0.00           C
ATOM  10456 0C31 POPE  224      35.294 125.589  32.135  1.00  0.00           C
ATOM  10459 1C31 POPE  224      35.284 126.629  33.275  1.00  0.00           C
ATOM  10462 2C31 POPE  224      36.604 126.729  34.055  1.00  0.00           C
ATOM  10465 3C31 POPE  224      37.164 125.389  34.555  1.00  0.00           C
ATOM  10468 4C31 POPE  224      38.524 125.619  35.225  1.00  0.00           C
ATOM  10471 5C31 POPE  224      39.274 124.329  35.595  1.00  0.00           C
ATOM  10474 6C31 POPE  224      40.724 124.599  35.995  1.00  0.00           C
ATOM  10478  NH3 POPE  225      63.384 106.639  21.345  1.00  0.00           N
ATOM  10482  C12 POPE  225      64.644 106.099  20.735  1.00  0.00           C
ATOM  10485  C11 POPE  225      65.384 107.229  20.035  1.00  0.00           C
ATOM  10488  P   POPE  225      67.944 107.849  19.825  1.00  0.00           P
ATOM  10489  O13 POPE  225      68.894 107.249  18.865  1.00  0.00           O
ATOM  10490  O14 POPE  225      67.434 109.219  19.595  1.00  0.00           O
ATOM  10491  O11 POPE  225      68.574 107.729  21.275  1.00  0.00           O
ATOM  10492  O12 POPE  225      66.744 106.839  19.945  1.00  0.00           O
ATOM  10493  C1  POPE  225      67.764 107.459  22.425  1.00  0.00           C
ATOM  10496  C2  POPE  225      68.674 107.419  23.685  1.00  0.00           C
ATOM  10498  O21 POPE  225      67.864 107.139  24.865  1.00  0.00           O
ATOM  10499  C21 POPE  225      68.524 106.529  25.865  1.00  0.00           C
ATOM  10500  O22 POPE  225      69.664 106.109  25.785  1.00  0.00           O
ATOM  10501  C22 POPE  225      67.604 106.369  27.085  1.00  0.00           C
ATOM  10504  C3  POPE  225      69.404 108.789  23.775  1.00  0.00           C
ATOM  10507  O31 POPE  225      70.404 108.779  24.825  1.00  0.00           O
ATOM  10508  C31 POPE  225      70.794 109.989  25.205  1.00  0.00           C
ATOM  10509  O32 POPE  225      70.594 111.019  24.595  1.00  0.00           O
ATOM  10510  C32 POPE  225      71.324 109.879  26.625  1.00  0.00           C
ATOM  10513  C23 POPE  225      68.264 106.569  28.485  1.00  0.00           C
ATOM  10516  C24 POPE  225      68.994 105.339  29.075  1.00  0.00           C
ATOM  10519  C25 POPE  225      68.104 104.299  29.775  1.00  0.00           C
ATOM  10522  C26 POPE  225      67.814 104.639  31.245  1.00  0.00           C
ATOM  10525  C27 POPE  225      66.894 103.629  31.955  1.00  0.00           C
ATOM  10528  C28 POPE  225      66.784 103.919  33.475  1.00  0.00           C
ATOM  10531  C29 POPE  225      65.784 103.039  34.185  1.00  0.00           C
ATOM  10533 0C21 POPE  225      64.884 103.429  35.115  1.00  0.00           C
ATOM  10535 1C21 POPE  225      64.724 104.829  35.635  1.00  0.00           C
ATOM  10538 2C21 POPE  225      65.924 105.239  36.515  1.00  0.00           C
ATOM  10541 3C21 POPE  225      65.884 106.699  36.985  1.00  0.00           C
ATOM  10544 4C21 POPE  225      67.194 107.119  37.685  1.00  0.00           C
ATOM  10547 5C21 POPE  225      67.524 106.339  38.965  1.00  0.00           C
ATOM  10550 6C21 POPE  225      66.574 106.639  40.135  1.00  0.00           C
ATOM  10553 7C21 POPE  225      66.524 105.509  41.175  1.00  0.00           C
ATOM  10556 8C21 POPE  225      65.474 105.739  42.265  1.00  0.00           C
ATOM  10560  C33 POPE  225      70.274 110.429  27.615  1.00  0.00           C
ATOM  10563  C34 POPE  225      70.584 110.119  29.075  1.00  0.00           C
ATOM  10566  C35 POPE  225      69.404 110.539  29.965  1.00  0.00           C
ATOM  10569  C36 POPE  225      68.944 109.509  31.015  1.00  0.00           C
ATOM  10572  C37 POPE  225      67.414 109.389  31.035  1.00  0.00           C
ATOM  10575  C38 POPE  225      66.804 108.749  32.295  1.00  0.00           C
ATOM  10578  C39 POPE  225      65.274 108.799  32.185  1.00  0.00           C
ATOM  10581 0C31 POPE  225      64.504 108.349  33.425  1.00  0.00           C
ATOM  10584 1C31 POPE  225      63.024 108.729  33.295  1.00  0.00           C
ATOM  10587 2C31 POPE  225      62.144 108.219  34.445  1.00  0.00           C
ATOM  10590 3C31 POPE  225      62.514 108.839  35.795  1.00  0.00           C
ATOM  10593 4C31 POPE  225      61.484 108.549  36.895  1.00  0.00           C
ATOM  10596 5C31 POPE  225      61.634 109.499  38.085  1.00  0.00           C
ATOM  10599 6C31 POPE  225      60.554 109.329  39.145  1.00  0.00           C
ATOM  10603  NH3 POPE  226      95.424  56.209  61.095  1.00  0.00           N
ATOM  10607  C12 POPE  226      96.254  56.029  59.865  1.00  0.00           C
ATOM  10610  C11 POPE  226      97.734  56.019  60.255  1.00  0.00           C
ATOM  10613  P   POPE  226      99.684  57.779  60.155  1.00  0.00           P
ATOM  10614  O13 POPE  226      99.714  59.119  59.535  1.00  0.00           O
ATOM  10615  O14 POPE  226     100.314  57.639  61.485  1.00  0.00           O
ATOM  10616  O11 POPE  226     100.374  56.769  59.155  1.00  0.00           O
ATOM  10617  O12 POPE  226      98.174  57.359  60.255  1.00  0.00           O
ATOM  10618  C1  POPE  226     100.024  56.269  57.865  1.00  0.00           C
ATOM  10621  C2  POPE  226      99.034  57.149  57.035  1.00  0.00           C
ATOM  10623  O21 POPE  226      98.274  56.379  56.085  1.00  0.00           O
ATOM  10624  C21 POPE  226      98.924  55.899  55.035  1.00  0.00           C
ATOM  10625  O22 POPE  226     100.124  55.719  54.945  1.00  0.00           O
ATOM  10626  C22 POPE  226      97.924  55.639  53.905  1.00  0.00           C
ATOM  10629  C3  POPE  226      99.744  58.409  56.435  1.00  0.00           C
ATOM  10632  O31 POPE  226      99.604  58.569  55.005  1.00  0.00           O
ATOM  10633  C31 POPE  226     100.714  58.919  54.335  1.00  0.00           C
ATOM  10634  O32 POPE  226     101.774  59.209  54.855  1.00  0.00           O
ATOM  10635  C32 POPE  226     100.414  59.039  52.845  1.00  0.00           C
ATOM  10638  C23 POPE  226      98.624  55.309  52.555  1.00  0.00           C
ATOM  10641  C24 POPE  226      97.694  54.769  51.445  1.00  0.00           C
ATOM  10644  C25 POPE  226      98.354  54.839  50.055  1.00  0.00           C
ATOM  10647  C26 POPE  226      98.134  53.579  49.205  1.00  0.00           C
ATOM  10650  C27 POPE  226      96.674  53.399  48.765  1.00  0.00           C
ATOM  10653  C28 POPE  226      96.454  52.049  48.055  1.00  0.00           C
ATOM  10656  C29 POPE  226      94.994  51.719  47.895  1.00  0.00           C
ATOM  10658 0C21 POPE  226      94.424  51.199  46.795  1.00  0.00           C
ATOM  10660 1C21 POPE  226      95.154  50.839  45.535  1.00  0.00           C
ATOM  10663 2C21 POPE  226      95.894  49.499  45.685  1.00  0.00           C
ATOM  10666 3C21 POPE  226      96.774  49.199  44.475  1.00  0.00           C
ATOM  10669 4C21 POPE  226      97.494  47.859  44.605  1.00  0.00           C
ATOM  10672 5C21 POPE  226      97.884  47.249  43.255  1.00  0.00           C
ATOM  10675 6C21 POPE  226      98.774  48.139  42.385  1.00  0.00           C
ATOM  10678 7C21 POPE  226      99.004  47.509  41.015  1.00  0.00           C
ATOM  10681 8C21 POPE  226      99.804  48.409  40.065  1.00  0.00           C
ATOM  10685  C33 POPE  226     101.714  58.959  52.035  1.00  0.00           C
ATOM  10688  C34 POPE  226     101.504  58.969  50.525  1.00  0.00           C
ATOM  10691  C35 POPE  226     102.834  58.799  49.785  1.00  0.00           C
ATOM  10694  C36 POPE  226     102.684  58.669  48.265  1.00  0.00           C
ATOM  10697  C37 POPE  226     104.014  58.289  47.625  1.00  0.00           C
ATOM  10700  C38 POPE  226     104.044  58.439  46.095  1.00  0.00           C
ATOM  10703  C39 POPE  226     103.214  57.439  45.285  1.00  0.00           C
ATOM  10706 0C31 POPE  226     103.054  58.009  43.865  1.00  0.00           C
ATOM  10709 1C31 POPE  226     102.584  57.069  42.755  1.00  0.00           C
ATOM  10712 2C31 POPE  226     102.704  57.819  41.425  1.00  0.00           C
ATOM  10715 3C31 POPE  226     102.514  56.989  40.145  1.00  0.00           C
ATOM  10718 4C31 POPE  226     102.944  57.819  38.925  1.00  0.00           C
ATOM  10721 5C31 POPE  226     102.714  57.129  37.575  1.00  0.00           C
ATOM  10724 6C31 POPE  226     103.114  57.999  36.385  1.00  0.00           C
ATOM  10728  NH3 POPE  227      79.884  79.219  59.725  1.00  0.00           N
ATOM  10732  C12 POPE  227      78.924  80.009  58.895  1.00  0.00           C
ATOM  10735  C11 POPE  227      77.724  80.419  59.765  1.00  0.00           C
ATOM  10738  P   POPE  227      77.144  82.689  60.995  1.00  0.00           P
ATOM  10739  O13 POPE  227      77.954  83.919  61.235  1.00  0.00           O
ATOM  10740  O14 POPE  227      76.104  82.369  62.005  1.00  0.00           O
ATOM  10741  O11 POPE  227      76.384  82.879  59.625  1.00  0.00           O
ATOM  10742  O12 POPE  227      78.084  81.429  60.715  1.00  0.00           O
ATOM  10743  C1  POPE  227      76.504  84.009  58.755  1.00  0.00           C
ATOM  10746  C2  POPE  227      76.744  83.519  57.295  1.00  0.00           C
ATOM  10748  O21 POPE  227      77.274  84.549  56.445  1.00  0.00           O
ATOM  10749  C21 POPE  227      76.454  85.539  56.095  1.00  0.00           C
ATOM  10750  O22 POPE  227      75.384  85.799  56.625  1.00  0.00           O
ATOM  10751  C22 POPE  227      77.104  86.369  54.975  1.00  0.00           C
ATOM  10754  C3  POPE  227      75.504  82.779  56.695  1.00  0.00           C
ATOM  10757  O31 POPE  227      75.704  82.379  55.335  1.00  0.00           O
ATOM  10758  C31 POPE  227      76.334  81.219  55.155  1.00  0.00           C
ATOM  10759  O32 POPE  227      76.844  80.539  56.035  1.00  0.00           O
ATOM  10760  C32 POPE  227      76.304  80.889  53.655  1.00  0.00           C
ATOM  10763  C23 POPE  227      76.064  86.919  53.965  1.00  0.00           C
ATOM  10766  C24 POPE  227      76.634  87.339  52.605  1.00  0.00           C
ATOM  10769  C25 POPE  227      76.584  86.199  51.575  1.00  0.00           C
ATOM  10772  C26 POPE  227      76.674  86.649  50.105  1.00  0.00           C
ATOM  10775  C27 POPE  227      78.024  87.269  49.725  1.00  0.00           C
ATOM  10778  C28 POPE  227      78.144  87.549  48.215  1.00  0.00           C
ATOM  10781  C29 POPE  227      79.404  88.289  47.875  1.00  0.00           C
ATOM  10783 0C21 POPE  227      79.764  88.699  46.645  1.00  0.00           C
ATOM  10785 1C21 POPE  227      79.004  88.459  45.365  1.00  0.00           C
ATOM  10788 2C21 POPE  227      79.854  87.859  44.225  1.00  0.00           C
ATOM  10791 3C21 POPE  227      80.904  88.819  43.645  1.00  0.00           C
ATOM  10794 4C21 POPE  227      82.334  88.579  44.175  1.00  0.00           C
ATOM  10797 5C21 POPE  227      82.994  87.279  43.685  1.00  0.00           C
ATOM  10800 6C21 POPE  227      83.324  87.299  42.185  1.00  0.00           C
ATOM  10803 7C21 POPE  227      84.064  86.039  41.725  1.00  0.00           C
ATOM  10806 8C21 POPE  227      84.534  86.169  40.275  1.00  0.00           C
ATOM  10810  C33 POPE  227      76.814  79.479  53.275  1.00  0.00           C
ATOM  10813  C34 POPE  227      75.724  78.629  52.625  1.00  0.00           C
ATOM  10816  C35 POPE  227      76.324  77.459  51.815  1.00  0.00           C
ATOM  10819  C36 POPE  227      75.454  76.189  51.795  1.00  0.00           C
ATOM  10822  C37 POPE  227      74.104  76.339  51.095  1.00  0.00           C
ATOM  10825  C38 POPE  227      73.514  74.959  50.775  1.00  0.00           C
ATOM  10828  C39 POPE  227      72.204  75.009  49.975  1.00  0.00           C
ATOM  10831 0C31 POPE  227      71.864  73.679  49.285  1.00  0.00           C
ATOM  10834 1C31 POPE  227      70.784  73.859  48.225  1.00  0.00           C
ATOM  10837 2C31 POPE  227      70.314  72.549  47.575  1.00  0.00           C
ATOM  10840 3C31 POPE  227      71.394  71.799  46.795  1.00  0.00           C
ATOM  10843 4C31 POPE  227      70.794  70.689  45.925  1.00  0.00           C
ATOM  10846 5C31 POPE  227      71.844  69.819  45.235  1.00  0.00           C
ATOM  10849 6C31 POPE  227      71.234  68.769  44.305  1.00  0.00           C
ATOM  10853  NH3 POPE  228      94.524  94.399  19.985  1.00  0.00           N
ATOM  10857  C12 POPE  228      95.244  93.599  18.935  1.00  0.00           C
ATOM  10860  C11 POPE  228      96.694  94.059  18.845  1.00  0.00           C
ATOM  10863  P   POPE  228      98.974  93.929  19.935  1.00  0.00           P
ATOM  10864  O13 POPE  228      99.504  93.019  18.895  1.00  0.00           O
ATOM  10865  O14 POPE  228      99.234  95.379  19.755  1.00  0.00           O
ATOM  10866  O11 POPE  228      99.594  93.459  21.295  1.00  0.00           O
ATOM  10867  O12 POPE  228      97.404  93.679  20.035  1.00  0.00           O
ATOM  10868  C1  POPE  228     100.984  93.789  21.535  1.00  0.00           C
ATOM  10871  C2  POPE  228     101.134  94.429  22.935  1.00  0.00           C
ATOM  10873  O21 POPE  228     100.654  93.479  23.905  1.00  0.00           O
ATOM  10874  C21 POPE  228     101.514  92.469  24.085  1.00  0.00           C
ATOM  10875  O22 POPE  228     102.644  92.419  23.645  1.00  0.00           O
ATOM  10876  C22 POPE  228     100.794  91.359  24.825  1.00  0.00           C
ATOM  10879  C3  POPE  228     100.344  95.779  22.995  1.00  0.00           C
ATOM  10882  O31 POPE  228      99.664  96.069  24.235  1.00  0.00           O
ATOM  10883  C31 POPE  228     100.404  96.049  25.345  1.00  0.00           C
ATOM  10884  O32 POPE  228     101.614  95.959  25.385  1.00  0.00           O
ATOM  10885  C32 POPE  228      99.424  96.229  26.515  1.00  0.00           C
ATOM  10888  C23 POPE  228     101.084  91.419  26.335  1.00  0.00           C
ATOM  10891  C24 POPE  228     100.224  90.419  27.105  1.00  0.00           C
ATOM  10894  C25 POPE  228     100.854  89.939  28.425  1.00  0.00           C
ATOM  10897  C26 POPE  228     101.104  91.019  29.475  1.00  0.00           C
ATOM  10900  C27 POPE  228     101.774  90.399  30.715  1.00  0.00           C
ATOM  10903  C28 POPE  228     102.284  91.449  31.715  1.00  0.00           C
ATOM  10906  C29 POPE  228     103.684  91.159  32.205  1.00  0.00           C
ATOM  10908 0C21 POPE  228     104.174  91.439  33.425  1.00  0.00           C
ATOM  10910 1C21 POPE  228     103.414  92.149  34.505  1.00  0.00           C
ATOM  10913 2C21 POPE  228     104.214  92.299  35.815  1.00  0.00           C
ATOM  10916 3C21 POPE  228     104.344  90.999  36.605  1.00  0.00           C
ATOM  10919 4C21 POPE  228     104.884  91.239  38.015  1.00  0.00           C
ATOM  10922 5C21 POPE  228     104.814  89.999  38.915  1.00  0.00           C
ATOM  10925 6C21 POPE  228     105.804  88.889  38.555  1.00  0.00           C
ATOM  10928 7C21 POPE  228     105.324  87.519  39.045  1.00  0.00           C
ATOM  10931 8C21 POPE  228     106.354  86.409  38.895  1.00  0.00           C
ATOM  10935  C33 POPE  228      99.674  95.359  27.765  1.00  0.00           C
ATOM  10938  C34 POPE  228      98.674  95.769  28.865  1.00  0.00           C
ATOM  10941  C35 POPE  228      98.534  94.789  30.045  1.00  0.00           C
ATOM  10944  C36 POPE  228      99.694  94.869  31.045  1.00  0.00           C
ATOM  10947  C37 POPE  228      99.424  94.149  32.375  1.00  0.00           C
ATOM  10950  C38 POPE  228     100.434  94.569  33.445  1.00  0.00           C
ATOM  10953  C39 POPE  228     100.174  93.959  34.835  1.00  0.00           C
ATOM  10956 0C31 POPE  228     100.994  94.649  35.935  1.00  0.00           C
ATOM  10959 1C31 POPE  228     100.934  93.939  37.295  1.00  0.00           C
ATOM  10962 2C31 POPE  228     101.554  94.789  38.425  1.00  0.00           C
ATOM  10965 3C31 POPE  228     101.784  93.979  39.715  1.00  0.00           C
ATOM  10968 4C31 POPE  228     101.984  94.869  40.955  1.00  0.00           C
ATOM  10971 5C31 POPE  228     102.564  94.109  42.155  1.00  0.00           C
ATOM  10974 6C31 POPE  228     102.764  94.939  43.425  1.00  0.00           C
ATOM  10978  NH3 POPE  229     109.784  40.899  61.075  1.00  0.00           N
ATOM  10982  C12 POPE  229     108.534  40.059  61.045  1.00  0.00           C
ATOM  10985  C11 POPE  229     108.714  38.709  61.775  1.00  0.00           C
ATOM  10988  P   POPE  229     106.244  37.719  61.575  1.00  0.00           P
ATOM  10989  O13 POPE  229     105.824  39.109  61.865  1.00  0.00           O
ATOM  10990  O14 POPE  229     105.824  36.679  62.545  1.00  0.00           O
ATOM  10991  O11 POPE  229     105.684  37.309  60.155  1.00  0.00           O
ATOM  10992  O12 POPE  229     107.794  37.709  61.335  1.00  0.00           O
ATOM  10993  C1  POPE  229     106.274  37.829  58.965  1.00  0.00           C
ATOM  10996  C2  POPE  229     105.264  37.629  57.815  1.00  0.00           C
ATOM  10998  O21 POPE  229     105.654  38.189  56.555  1.00  0.00           O
ATOM  10999  C21 POPE  229     106.844  37.849  56.095  1.00  0.00           C
ATOM  11000  O22 POPE  229     107.914  38.079  56.625  1.00  0.00           O
ATOM  11001  C22 POPE  229     106.694  36.959  54.855  1.00  0.00           C
ATOM  11004  C3  POPE  229     103.864  38.179  58.215  1.00  0.00           C
ATOM  11007  O31 POPE  229     102.904  38.039  57.135  1.00  0.00           O
ATOM  11008  C31 POPE  229     102.604  39.149  56.485  1.00  0.00           C
ATOM  11009  O32 POPE  229     103.114  40.249  56.645  1.00  0.00           O
ATOM  11010  C32 POPE  229     101.474  38.839  55.495  1.00  0.00           C
ATOM  11013  C23 POPE  229     105.304  36.799  54.205  1.00  0.00           C
ATOM  11016  C24 POPE  229     105.184  35.509  53.375  1.00  0.00           C
ATOM  11019  C25 POPE  229     106.304  35.249  52.345  1.00  0.00           C
ATOM  11022  C26 POPE  229     106.174  36.069  51.055  1.00  0.00           C
ATOM  11025  C27 POPE  229     107.434  35.999  50.175  1.00  0.00           C
ATOM  11028  C28 POPE  229     107.644  37.289  49.345  1.00  0.00           C
ATOM  11031  C29 POPE  229     108.934  37.219  48.585  1.00  0.00           C
ATOM  11033 0C21 POPE  229     109.264  37.989  47.535  1.00  0.00           C
ATOM  11035 1C21 POPE  229     108.414  39.099  46.955  1.00  0.00           C
ATOM  11038 2C21 POPE  229     109.174  39.819  45.825  1.00  0.00           C
ATOM  11041 3C21 POPE  229     109.174  39.019  44.515  1.00  0.00           C
ATOM  11044 4C21 POPE  229     110.364  39.339  43.605  1.00  0.00           C
ATOM  11047 5C21 POPE  229     110.124  38.789  42.195  1.00  0.00           C
ATOM  11050 6C21 POPE  229     111.334  38.929  41.255  1.00  0.00           C
ATOM  11053 7C21 POPE  229     110.924  38.699  39.795  1.00  0.00           C
ATOM  11056 8C21 POPE  229     112.104  38.549  38.845  1.00  0.00           C
ATOM  11060  C33 POPE  229     101.804  37.639  54.575  1.00  0.00           C
ATOM  11063  C34 POPE  229     100.754  37.409  53.495  1.00  0.00           C
ATOM  11066  C35 POPE  229     101.244  36.429  52.415  1.00  0.00           C
ATOM  11069  C36 POPE  229     100.194  36.239  51.315  1.00  0.00           C
ATOM  11072  C37 POPE  229     100.764  35.649  50.015  1.00  0.00           C
ATOM  11075  C38 POPE  229      99.974  36.099  48.775  1.00  0.00           C
ATOM  11078  C39 POPE  229      98.464  35.869  48.875  1.00  0.00           C
ATOM  11081 0C31 POPE  229      97.694  36.309  47.625  1.00  0.00           C
ATOM  11084 1C31 POPE  229      97.784  37.819  47.325  1.00  0.00           C
ATOM  11087 2C31 POPE  229      97.184  38.179  45.965  1.00  0.00           C
ATOM  11090 3C31 POPE  229      95.654  38.289  45.985  1.00  0.00           C
ATOM  11093 4C31 POPE  229      95.064  38.239  44.575  1.00  0.00           C
ATOM  11096 5C31 POPE  229      93.584  38.609  44.515  1.00  0.00           C
ATOM  11099 6C31 POPE  229      92.884  38.019  43.295  1.00  0.00           C
ATOM  11103  NH3 POPE  230      97.814  99.909  20.165  1.00  0.00           N
ATOM  11107  C12 POPE  230      97.754  98.399  20.085  1.00  0.00           C
ATOM  11110  C11 POPE  230      96.934  97.809  21.265  1.00  0.00           C
ATOM  11113  P   POPE  230      94.604  97.849  19.915  1.00  0.00           P
ATOM  11114  O13 POPE  230      94.784  99.309  19.725  1.00  0.00           O
ATOM  11115  O14 POPE  230      94.754  96.999  18.705  1.00  0.00           O
ATOM  11116  O11 POPE  230      93.204  97.449  20.525  1.00  0.00           O
ATOM  11117  O12 POPE  230      95.634  97.319  20.955  1.00  0.00           O
ATOM  11118  C1  POPE  230      92.804  97.459  21.895  1.00  0.00           C
ATOM  11121  C2  POPE  230      91.644  96.429  22.185  1.00  0.00           C
ATOM  11123  O21 POPE  230      90.764  96.899  23.225  1.00  0.00           O
ATOM  11124  C21 POPE  230      91.134  96.679  24.475  1.00  0.00           C
ATOM  11125  O22 POPE  230      92.264  96.479  24.875  1.00  0.00           O
ATOM  11126  C22 POPE  230      89.874  96.619  25.335  1.00  0.00           C
ATOM  11129  C3  POPE  230      92.104  94.939  22.435  1.00  0.00           C
ATOM  11132  O31 POPE  230      91.134  94.199  23.225  1.00  0.00           O
ATOM  11133  C31 POPE  230      91.304  92.899  23.265  1.00  0.00           C
ATOM  11134  O32 POPE  230      91.884  92.239  22.415  1.00  0.00           O
ATOM  11135  C32 POPE  230      90.684  92.339  24.555  1.00  0.00           C
ATOM  11138  C23 POPE  230      90.164  96.129  26.755  1.00  0.00           C
ATOM  11141  C24 POPE  230      88.864  95.829  27.515  1.00  0.00           C
ATOM  11144  C25 POPE  230      88.994  96.119  29.005  1.00  0.00           C
ATOM  11147  C26 POPE  230      87.924  95.399  29.825  1.00  0.00           C
ATOM  11150  C27 POPE  230      87.974  95.779  31.305  1.00  0.00           C
ATOM  11153  C28 POPE  230      87.084  94.879  32.185  1.00  0.00           C
ATOM  11156  C29 POPE  230      87.004  95.399  33.595  1.00  0.00           C
ATOM  11158 0C21 POPE  230      86.044  96.189  34.095  1.00  0.00           C
ATOM  11160 1C21 POPE  230      84.854  96.739  33.345  1.00  0.00           C
ATOM  11163 2C21 POPE  230      85.154  98.109  32.735  1.00  0.00           C
ATOM  11166 3C21 POPE  230      83.914  98.759  32.115  1.00  0.00           C
ATOM  11169 4C21 POPE  230      84.244 100.079  31.425  1.00  0.00           C
ATOM  11172 5C21 POPE  230      83.004 100.959  31.255  1.00  0.00           C
ATOM  11175 6C21 POPE  230      83.284 102.139  30.335  1.00  0.00           C
ATOM  11178 7C21 POPE  230      82.354 103.319  30.595  1.00  0.00           C
ATOM  11181 8C21 POPE  230      82.564 104.429  29.565  1.00  0.00           C
ATOM  11185  C33 POPE  230      91.694  91.489  25.345  1.00  0.00           C
ATOM  11188  C34 POPE  230      91.104  90.749  26.555  1.00  0.00           C
ATOM  11191  C35 POPE  230      91.944  89.519  26.945  1.00  0.00           C
ATOM  11194  C36 POPE  230      93.314  89.829  27.545  1.00  0.00           C
ATOM  11197  C37 POPE  230      94.134  88.589  27.935  1.00  0.00           C
ATOM  11200  C38 POPE  230      95.434  88.949  28.665  1.00  0.00           C
ATOM  11203  C39 POPE  230      95.204  89.499  30.085  1.00  0.00           C
ATOM  11206 0C31 POPE  230      96.494  89.999  30.735  1.00  0.00           C
ATOM  11209 1C31 POPE  230      96.224  90.739  32.055  1.00  0.00           C
ATOM  11212 2C31 POPE  230      97.514  90.999  32.855  1.00  0.00           C
ATOM  11215 3C31 POPE  230      97.934  89.779  33.685  1.00  0.00           C
ATOM  11218 4C31 POPE  230      99.284  89.969  34.375  1.00  0.00           C
ATOM  11221 5C31 POPE  230      99.614  88.809  35.305  1.00  0.00           C
ATOM  11224 6C31 POPE  230     101.104  88.679  35.615  1.00  0.00           C
ATOM  11228  NH3 POPE  231      44.784 111.949  66.265  1.00  0.00           N
ATOM  11232  C12 POPE  231      43.934 113.009  65.615  1.00  0.00           C
ATOM  11235  C11 POPE  231      43.634 114.179  66.565  1.00  0.00           C
ATOM  11238  P   POPE  231      42.404 115.889  64.945  1.00  0.00           P
ATOM  11239  O13 POPE  231      41.014 116.379  64.735  1.00  0.00           O
ATOM  11240  O14 POPE  231      43.424 116.929  65.155  1.00  0.00           O
ATOM  11241  O11 POPE  231      42.854 115.019  63.705  1.00  0.00           O
ATOM  11242  O12 POPE  231      42.444 114.849  66.155  1.00  0.00           O
ATOM  11243  C1  POPE  231      41.884 114.399  62.875  1.00  0.00           C
ATOM  11246  C2  POPE  231      42.644 113.679  61.745  1.00  0.00           C
ATOM  11248  O21 POPE  231      42.824 114.639  60.685  1.00  0.00           O
ATOM  11249  C21 POPE  231      44.054 115.019  60.425  1.00  0.00           C
ATOM  11250  O22 POPE  231      45.064 114.369  60.615  1.00  0.00           O
ATOM  11251  C22 POPE  231      43.994 116.469  59.915  1.00  0.00           C
ATOM  11254  C3  POPE  231      41.914 112.399  61.255  1.00  0.00           C
ATOM  11257  O31 POPE  231      42.884 111.399  60.915  1.00  0.00           O
ATOM  11258  C31 POPE  231      43.374 111.499  59.685  1.00  0.00           C
ATOM  11259  O32 POPE  231      42.864 112.109  58.755  1.00  0.00           O
ATOM  11260  C32 POPE  231      44.774 110.889  59.705  1.00  0.00           C
ATOM  11263  C23 POPE  231      45.074 116.839  58.875  1.00  0.00           C
ATOM  11266  C24 POPE  231      44.754 116.319  57.465  1.00  0.00           C
ATOM  11269  C25 POPE  231      43.614 117.109  56.815  1.00  0.00           C
ATOM  11272  C26 POPE  231      44.054 117.919  55.595  1.00  0.00           C
ATOM  11275  C27 POPE  231      42.874 118.469  54.795  1.00  0.00           C
ATOM  11278  C28 POPE  231      43.304 119.169  53.505  1.00  0.00           C
ATOM  11281  C29 POPE  231      43.924 118.219  52.505  1.00  0.00           C
ATOM  11283 0C21 POPE  231      44.504 118.589  51.355  1.00  0.00           C
ATOM  11285 1C21 POPE  231      44.644 120.009  50.885  1.00  0.00           C
ATOM  11288 2C21 POPE  231      45.964 120.299  50.135  1.00  0.00           C
ATOM  11291 3C21 POPE  231      45.954 119.709  48.725  1.00  0.00           C
ATOM  11294 4C21 POPE  231      46.994 120.329  47.785  1.00  0.00           C
ATOM  11297 5C21 POPE  231      48.454 119.979  48.095  1.00  0.00           C
ATOM  11300 6C21 POPE  231      48.714 118.469  48.135  1.00  0.00           C
ATOM  11303 7C21 POPE  231      50.194 118.099  47.995  1.00  0.00           C
ATOM  11306 8C21 POPE  231      50.404 116.599  47.785  1.00  0.00           C
ATOM  11310  C33 POPE  231      45.484 111.049  58.355  1.00  0.00           C
ATOM  11313  C34 POPE  231      44.934 110.069  57.305  1.00  0.00           C
ATOM  11316  C35 POPE  231      45.544 110.309  55.925  1.00  0.00           C
ATOM  11319  C36 POPE  231      44.894 109.439  54.845  1.00  0.00           C
ATOM  11322  C37 POPE  231      45.514 109.649  53.455  1.00  0.00           C
ATOM  11325  C38 POPE  231      44.534 109.239  52.355  1.00  0.00           C
ATOM  11328  C39 POPE  231      45.094 109.369  50.935  1.00  0.00           C
ATOM  11331 0C31 POPE  231      45.744 108.079  50.455  1.00  0.00           C
ATOM  11334 1C31 POPE  231      46.204 108.159  48.995  1.00  0.00           C
ATOM  11337 2C31 POPE  231      46.904 106.869  48.525  1.00  0.00           C
ATOM  11340 3C31 POPE  231      48.214 106.609  49.265  1.00  0.00           C
ATOM  11343 4C31 POPE  231      49.104 105.579  48.565  1.00  0.00           C
ATOM  11346 5C31 POPE  231      50.374 105.269  49.365  1.00  0.00           C
ATOM  11349 6C31 POPE  231      51.214 104.159  48.745  1.00  0.00           C
ATOM  11353  NH3 POPE  232      53.074   1.459  17.785  1.00  0.00           N
ATOM  11357  C12 POPE  232      52.234   2.469  18.515  1.00  0.00           C
ATOM  11360  C11 POPE  232      51.484   1.819  19.705  1.00  0.00           C
ATOM  11363  P   POPE  232      49.954   3.929  20.105  1.00  0.00           P
ATOM  11364  O13 POPE  232      50.754   5.179  20.045  1.00  0.00           O
ATOM  11365  O14 POPE  232      49.244   3.459  18.905  1.00  0.00           O
ATOM  11366  O11 POPE  232      48.864   3.999  21.265  1.00  0.00           O
ATOM  11367  O12 POPE  232      50.934   2.789  20.585  1.00  0.00           O
ATOM  11368  C1  POPE  232      48.724   2.839  22.085  1.00  0.00           C
ATOM  11371  C2  POPE  232      47.594   2.969  23.145  1.00  0.00           C
ATOM  11373  O21 POPE  232      47.364   1.619  23.545  1.00  0.00           O
ATOM  11374  C21 POPE  232      46.874   1.419  24.725  1.00  0.00           C
ATOM  11375  O22 POPE  232      46.884   2.169  25.685  1.00  0.00           O
ATOM  11376  C22 POPE  232      46.204   0.049  24.665  1.00  0.00           C
ATOM  11379  C3  POPE  232      46.264   3.539  22.545  1.00  0.00           C
ATOM  11382  O31 POPE  232      45.114   3.379  23.405  1.00  0.00           O
ATOM  11383  C31 POPE  232      44.964   4.299  24.355  1.00  0.00           C
ATOM  11384  O32 POPE  232      45.704   5.239  24.565  1.00  0.00           O
ATOM  11385  C32 POPE  232      43.724   4.009  25.195  1.00  0.00           C
ATOM  11388  C23 POPE  232      45.954  -0.591  26.035  1.00  0.00           C
ATOM  11391  C24 POPE  232      45.384  -2.009  25.875  1.00  0.00           C
ATOM  11394  C25 POPE  232      43.864  -2.079  26.065  1.00  0.00           C
ATOM  11397  C26 POPE  232      43.504  -1.969  27.545  1.00  0.00           C
ATOM  11400  C27 POPE  232      42.014  -2.179  27.815  1.00  0.00           C
ATOM  11403  C28 POPE  232      41.674  -2.269  29.325  1.00  0.00           C
ATOM  11406  C29 POPE  232      42.344  -3.449  29.975  1.00  0.00           C
ATOM  11408 0C21 POPE  232      42.494  -3.649  31.295  1.00  0.00           C
ATOM  11410 1C21 POPE  232      41.994  -2.739  32.385  1.00  0.00           C
ATOM  11413 2C21 POPE  232      43.124  -1.999  33.105  1.00  0.00           C
ATOM  11416 3C21 POPE  232      44.184  -2.919  33.745  1.00  0.00           C
ATOM  11419 4C21 POPE  232      44.624  -2.459  35.135  1.00  0.00           C
ATOM  11422 5C21 POPE  232      45.794  -3.259  35.705  1.00  0.00           C
ATOM  11425 6C21 POPE  232      45.844  -3.159  37.225  1.00  0.00           C
ATOM  11428 7C21 POPE  232      47.014  -3.929  37.855  1.00  0.00           C
ATOM  11431 8C21 POPE  232      46.924  -3.969  39.375  1.00  0.00           C
ATOM  11435  C33 POPE  232      43.654   2.539  25.675  1.00  0.00           C
ATOM  11438  C34 POPE  232      42.454   2.219  26.575  1.00  0.00           C
ATOM  11441  C35 POPE  232      42.644   2.689  28.025  1.00  0.00           C
ATOM  11444  C36 POPE  232      43.574   1.779  28.845  1.00  0.00           C
ATOM  11447  C37 POPE  232      43.884   2.369  30.215  1.00  0.00           C
ATOM  11450  C38 POPE  232      44.994   1.619  30.955  1.00  0.00           C
ATOM  11453  C39 POPE  232      45.184   2.179  32.375  1.00  0.00           C
ATOM  11456 0C31 POPE  232      44.154   1.659  33.385  1.00  0.00           C
ATOM  11459 1C31 POPE  232      43.984   2.629  34.555  1.00  0.00           C
ATOM  11462 2C31 POPE  232      43.014   2.159  35.655  1.00  0.00           C
ATOM  11465 3C31 POPE  232      43.774   1.689  36.905  1.00  0.00           C
ATOM  11468 4C31 POPE  232      42.934   1.629  38.195  1.00  0.00           C
ATOM  11471 5C31 POPE  232      43.834   1.499  39.435  1.00  0.00           C
ATOM  11474 6C31 POPE  232      43.074   1.359  40.755  1.00  0.00           C
ATOM  11478  NH3 POPE  233       2.386  -3.529  13.845  1.00  0.00           N
ATOM  11482  C12 POPE  233       2.276  -3.549  12.355  1.00  0.00           C
ATOM  11485  C11 POPE  233       3.386  -2.729  11.705  1.00  0.00           C
ATOM  11488  P   POPE  233       4.546  -0.591  12.795  1.00  0.00           P
ATOM  11489  O13 POPE  233       5.786  -1.279  12.395  1.00  0.00           O
ATOM  11490  O14 POPE  233       4.336   0.819  12.365  1.00  0.00           O
ATOM  11491  O11 POPE  233       4.256  -0.839  14.325  1.00  0.00           O
ATOM  11492  O12 POPE  233       3.336  -1.389  12.195  1.00  0.00           O
ATOM  11493  C1  POPE  233       3.166  -0.251  15.055  1.00  0.00           C
ATOM  11496  C2  POPE  233       3.646   0.459  16.355  1.00  0.00           C
ATOM  11498  O21 POPE  233       3.806  -0.491  17.425  1.00  0.00           O
ATOM  11499  C21 POPE  233       2.766  -0.889  18.135  1.00  0.00           C
ATOM  11500  O22 POPE  233       1.596  -0.561  17.975  1.00  0.00           O
ATOM  11501  C22 POPE  233       3.296  -1.859  19.205  1.00  0.00           C
ATOM  11504  C3  POPE  233       2.806   1.749  16.695  1.00  0.00           C
ATOM  11507  O31 POPE  233       3.066   2.389  17.975  1.00  0.00           O
ATOM  11508  C31 POPE  233       4.246   3.019  18.055  1.00  0.00           C
ATOM  11509  O32 POPE  233       5.146   2.899  17.245  1.00  0.00           O
ATOM  11510  C32 POPE  233       4.346   3.909  19.285  1.00  0.00           C
ATOM  11513  C23 POPE  233       2.206  -2.489  20.115  1.00  0.00           C
ATOM  11516  C24 POPE  233       2.006  -1.769  21.445  1.00  0.00           C
ATOM  11519  C25 POPE  233       3.086  -2.089  22.505  1.00  0.00           C
ATOM  11522  C26 POPE  233       2.826  -1.229  23.745  1.00  0.00           C
ATOM  11525  C27 POPE  233       3.916  -1.229  24.825  1.00  0.00           C
ATOM  11528  C28 POPE  233       3.426  -0.381  26.015  1.00  0.00           C
ATOM  11531  C29 POPE  233       4.446  -0.031  27.055  1.00  0.00           C
ATOM  11533 0C21 POPE  233       4.356  -0.271  28.365  1.00  0.00           C
ATOM  11535 1C21 POPE  233       3.206  -0.979  29.055  1.00  0.00           C
ATOM  11538 2C21 POPE  233       3.486  -1.219  30.555  1.00  0.00           C
ATOM  11541 3C21 POPE  233       3.516   0.089  31.355  1.00  0.00           C
ATOM  11544 4C21 POPE  233       3.876  -0.081  32.835  1.00  0.00           C
ATOM  11547 5C21 POPE  233       2.656  -0.051  33.755  1.00  0.00           C
ATOM  11550 6C21 POPE  233       3.106   0.079  35.215  1.00  0.00           C
ATOM  11553 7C21 POPE  233       1.956   0.139  36.215  1.00  0.00           C
ATOM  11556 8C21 POPE  233       2.476   0.379  37.625  1.00  0.00           C
ATOM  11560  C33 POPE  233       5.666   3.659  20.065  1.00  0.00           C
ATOM  11563  C34 POPE  233       5.586   2.479  21.035  1.00  0.00           C
ATOM  11566  C35 POPE  233       6.884   2.319  21.835  1.00  0.00           C
ATOM  11569  C36 POPE  233       6.684   1.519  23.125  1.00  0.00           C
ATOM  11572  C37 POPE  233       7.874   1.609  24.075  1.00  0.00           C
ATOM  11575  C38 POPE  233       7.504   1.419  25.545  1.00  0.00           C
ATOM  11578  C39 POPE  233       8.704   1.549  26.485  1.00  0.00           C
ATOM  11581 0C31 POPE  233       8.394   1.079  27.905  1.00  0.00           C
ATOM  11584 1C31 POPE  233       9.614   1.189  28.825  1.00  0.00           C
ATOM  11587 2C31 POPE  233       9.344   0.629  30.225  1.00  0.00           C
ATOM  11590 3C31 POPE  233       9.944   1.489  31.335  1.00  0.00           C
ATOM  11593 4C31 POPE  233       9.634   0.909  32.715  1.00  0.00           C
ATOM  11596 5C31 POPE  233       9.914   1.889  33.855  1.00  0.00           C
ATOM  11599 6C31 POPE  233       9.314   1.439  35.195  1.00  0.00           C
ATOM  11603  NH3 POPE  234      80.124  49.949  19.085  1.00  0.00           N
ATOM  11607  C12 POPE  234      78.754  50.319  19.605  1.00  0.00           C
ATOM  11610  C11 POPE  234      77.694  50.259  18.495  1.00  0.00           C
ATOM  11613  P   POPE  234      77.914  47.979  17.215  1.00  0.00           P
ATOM  11614  O13 POPE  234      79.294  48.499  17.015  1.00  0.00           O
ATOM  11615  O14 POPE  234      77.034  47.899  16.035  1.00  0.00           O
ATOM  11616  O11 POPE  234      78.064  46.599  17.965  1.00  0.00           O
ATOM  11617  O12 POPE  234      77.244  48.919  18.295  1.00  0.00           O
ATOM  11618  C1  POPE  234      79.144  46.349  18.885  1.00  0.00           C
ATOM  11621  C2  POPE  234      78.664  46.379  20.355  1.00  0.00           C
ATOM  11623  O21 POPE  234      79.794  46.289  21.245  1.00  0.00           O
ATOM  11624  C21 POPE  234      79.834  47.209  22.215  1.00  0.00           C
ATOM  11625  O22 POPE  234      79.234  48.279  22.195  1.00  0.00           O
ATOM  11626  C22 POPE  234      80.764  46.749  23.345  1.00  0.00           C
ATOM  11629  C3  POPE  234      77.704  45.199  20.625  1.00  0.00           C
ATOM  11632  O31 POPE  234      77.324  45.179  22.005  1.00  0.00           O
ATOM  11633  C31 POPE  234      76.224  44.529  22.315  1.00  0.00           C
ATOM  11634  O32 POPE  234      75.434  44.019  21.535  1.00  0.00           O
ATOM  11635  C32 POPE  234      76.104  44.479  23.835  1.00  0.00           C
ATOM  11638  C23 POPE  234      79.994  46.139  24.535  1.00  0.00           C
ATOM  11641  C24 POPE  234      80.724  46.279  25.885  1.00  0.00           C
ATOM  11644  C25 POPE  234      80.704  47.729  26.395  1.00  0.00           C
ATOM  11647  C26 POPE  234      81.154  47.919  27.855  1.00  0.00           C
ATOM  11650  C27 POPE  234      81.064  49.409  28.215  1.00  0.00           C
ATOM  11653  C28 POPE  234      81.034  49.749  29.725  1.00  0.00           C
ATOM  11656  C29 POPE  234      79.774  49.229  30.375  1.00  0.00           C
ATOM  11658 0C21 POPE  234      79.604  48.999  31.695  1.00  0.00           C
ATOM  11660 1C21 POPE  234      80.634  49.239  32.775  1.00  0.00           C
ATOM  11663 2C21 POPE  234      80.424  50.569  33.505  1.00  0.00           C
ATOM  11666 3C21 POPE  234      81.544  50.869  34.525  1.00  0.00           C
ATOM  11669 4C21 POPE  234      81.404  50.029  35.795  1.00  0.00           C
ATOM  11672 5C21 POPE  234      82.544  50.249  36.805  1.00  0.00           C
ATOM  11675 6C21 POPE  234      82.354  49.369  38.045  1.00  0.00           C
ATOM  11678 7C21 POPE  234      83.434  49.559  39.115  1.00  0.00           C
ATOM  11681 8C21 POPE  234      83.284  48.569  40.275  1.00  0.00           C
ATOM  11685  C33 POPE  234      74.904  43.649  24.365  1.00  0.00           C
ATOM  11688  C34 POPE  234      74.814  43.719  25.895  1.00  0.00           C
ATOM  11691  C35 POPE  234      73.434  43.359  26.475  1.00  0.00           C
ATOM  11694  C36 POPE  234      72.374  44.459  26.275  1.00  0.00           C
ATOM  11697  C37 POPE  234      71.044  44.119  26.965  1.00  0.00           C
ATOM  11700  C38 POPE  234      70.074  45.309  27.025  1.00  0.00           C
ATOM  11703  C39 POPE  234      68.944  45.109  28.045  1.00  0.00           C
ATOM  11706 0C31 POPE  234      68.074  46.359  28.235  1.00  0.00           C
ATOM  11709 1C31 POPE  234      67.074  46.229  29.395  1.00  0.00           C
ATOM  11712 2C31 POPE  234      66.094  47.419  29.425  1.00  0.00           C
ATOM  11715 3C31 POPE  234      65.104  47.369  30.595  1.00  0.00           C
ATOM  11718 4C31 POPE  234      64.054  48.489  30.515  1.00  0.00           C
ATOM  11721 5C31 POPE  234      63.694  49.099  31.875  1.00  0.00           C
ATOM  11724 6C31 POPE  234      62.504  50.049  31.785  1.00  0.00           C
ATOM  11728  NH3 POPE  235       9.884  71.899  16.535  1.00  0.00           N
ATOM  11732  C12 POPE  235       9.404  72.409  15.205  1.00  0.00           C
ATOM  11735  C11 POPE  235       9.654  71.419  14.045  1.00  0.00           C
ATOM  11738  P   POPE  235      10.574  69.089  14.765  1.00  0.00           P
ATOM  11739  O13 POPE  235      11.084  69.589  16.055  1.00  0.00           O
ATOM  11740  O14 POPE  235      11.564  69.019  13.675  1.00  0.00           O
ATOM  11741  O11 POPE  235       9.884  67.679  14.995  1.00  0.00           O
ATOM  11742  O12 POPE  235       9.364  70.059  14.395  1.00  0.00           O
ATOM  11743  C1  POPE  235       9.454  67.319  16.315  1.00  0.00           C
ATOM  11746  C2  POPE  235       8.124  68.019  16.695  1.00  0.00           C
ATOM  11748  O21 POPE  235       7.934  67.929  18.125  1.00  0.00           O
ATOM  11749  C21 POPE  235       8.434  68.969  18.785  1.00  0.00           C
ATOM  11750  O22 POPE  235       8.884  69.979  18.275  1.00  0.00           O
ATOM  11751  C22 POPE  235       8.454  68.709  20.295  1.00  0.00           C
ATOM  11754  C3  POPE  235       6.944  67.399  15.895  1.00  0.00           C
ATOM  11757  O31 POPE  235       5.886  66.919  16.725  1.00  0.00           O
ATOM  11758  C31 POPE  235       5.956  65.649  17.065  1.00  0.00           C
ATOM  11759  O32 POPE  235       6.774  64.839  16.655  1.00  0.00           O
ATOM  11760  C32 POPE  235       4.866  65.329  18.075  1.00  0.00           C
ATOM  11763  C23 POPE  235       7.944  67.329  20.775  1.00  0.00           C
ATOM  11766  C24 POPE  235       8.104  67.199  22.295  1.00  0.00           C
ATOM  11769  C25 POPE  235       7.564  65.889  22.885  1.00  0.00           C
ATOM  11772  C26 POPE  235       7.814  65.819  24.405  1.00  0.00           C
ATOM  11775  C27 POPE  235       7.244  64.549  25.075  1.00  0.00           C
ATOM  11778  C28 POPE  235       7.824  64.239  26.465  1.00  0.00           C
ATOM  11781  C29 POPE  235       7.554  65.339  27.465  1.00  0.00           C
ATOM  11783 0C21 POPE  235       7.024  65.169  28.695  1.00  0.00           C
ATOM  11785 1C21 POPE  235       6.644  63.839  29.305  1.00  0.00           C
ATOM  11788 2C21 POPE  235       6.504  63.949  30.835  1.00  0.00           C
ATOM  11791 3C21 POPE  235       7.814  64.219  31.595  1.00  0.00           C
ATOM  11794 4C21 POPE  235       7.584  65.169  32.775  1.00  0.00           C
ATOM  11797 5C21 POPE  235       8.704  65.139  33.835  1.00  0.00           C
ATOM  11800 6C21 POPE  235       9.994  65.839  33.385  1.00  0.00           C
ATOM  11803 7C21 POPE  235      11.074  65.779  34.475  1.00  0.00           C
ATOM  11806 8C21 POPE  235      12.364  66.499  34.095  1.00  0.00           C
ATOM  11810  C33 POPE  235       5.376  64.369  19.165  1.00  0.00           C
ATOM  11813  C34 POPE  235       4.326  64.129  20.245  1.00  0.00           C
ATOM  11816  C35 POPE  235       4.846  63.289  21.415  1.00  0.00           C
ATOM  11819  C36 POPE  235       3.936  63.419  22.635  1.00  0.00           C
ATOM  11822  C37 POPE  235       4.396  62.569  23.815  1.00  0.00           C
ATOM  11825  C38 POPE  235       3.426  62.689  25.005  1.00  0.00           C
ATOM  11828  C39 POPE  235       3.976  62.019  26.275  1.00  0.00           C
ATOM  11831 0C31 POPE  235       2.876  61.679  27.285  1.00  0.00           C
ATOM  11834 1C31 POPE  235       3.416  61.019  28.565  1.00  0.00           C
ATOM  11837 2C31 POPE  235       2.446  59.989  29.165  1.00  0.00           C
ATOM  11840 3C31 POPE  235       3.006  59.349  30.445  1.00  0.00           C
ATOM  11843 4C31 POPE  235       2.286  58.059  30.835  1.00  0.00           C
ATOM  11846 5C31 POPE  235       3.056  57.289  31.915  1.00  0.00           C
ATOM  11849 6C31 POPE  235       2.396  55.969  32.325  1.00  0.00           C
ATOM  11853  NH3 POPE  236      70.614  77.659  19.535  1.00  0.00           N
ATOM  11857  C12 POPE  236      70.284  76.209  19.715  1.00  0.00           C
ATOM  11860  C11 POPE  236      71.004  75.659  20.945  1.00  0.00           C
ATOM  11863  P   POPE  236      71.314  73.189  20.265  1.00  0.00           P
ATOM  11864  O13 POPE  236      72.084  73.869  19.205  1.00  0.00           O
ATOM  11865  O14 POPE  236      72.054  72.319  21.195  1.00  0.00           O
ATOM  11866  O11 POPE  236      70.044  72.419  19.715  1.00  0.00           O
ATOM  11867  O12 POPE  236      70.674  74.299  21.175  1.00  0.00           O
ATOM  11868  C1  POPE  236      68.904  72.249  20.565  1.00  0.00           C
ATOM  11871  C2  POPE  236      68.464  70.779  20.685  1.00  0.00           C
ATOM  11873  O21 POPE  236      67.714  70.719  21.905  1.00  0.00           O
ATOM  11874  C21 POPE  236      66.424  70.449  21.815  1.00  0.00           C
ATOM  11875  O22 POPE  236      65.754  70.429  20.795  1.00  0.00           O
ATOM  11876  C22 POPE  236      65.954  70.089  23.215  1.00  0.00           C
ATOM  11879  C3  POPE  236      69.644  69.749  20.765  1.00  0.00           C
ATOM  11882  O31 POPE  236      69.474  68.769  21.805  1.00  0.00           O
ATOM  11883  C31 POPE  236      69.794  69.029  23.085  1.00  0.00           C
ATOM  11884  O32 POPE  236      69.394  68.359  24.025  1.00  0.00           O
ATOM  11885  C32 POPE  236      70.784  70.179  23.265  1.00  0.00           C
ATOM  11888  C23 POPE  236      64.744  69.149  23.165  1.00  0.00           C
ATOM  11891  C24 POPE  236      64.324  68.639  24.555  1.00  0.00           C
ATOM  11894  C25 POPE  236      65.344  67.699  25.215  1.00  0.00           C
ATOM  11897  C26 POPE  236      66.154  68.369  26.345  1.00  0.00           C
ATOM  11900  C27 POPE  236      66.914  67.349  27.215  1.00  0.00           C
ATOM  11903  C28 POPE  236      67.914  68.029  28.165  1.00  0.00           C
ATOM  11906  C29 POPE  236      68.484  67.069  29.185  1.00  0.00           C
ATOM  11908 0C21 POPE  236      68.164  67.019  30.495  1.00  0.00           C
ATOM  11910 1C21 POPE  236      67.164  67.899  31.215  1.00  0.00           C
ATOM  11913 2C21 POPE  236      67.844  68.889  32.185  1.00  0.00           C
ATOM  11916 3C21 POPE  236      67.954  68.359  33.625  1.00  0.00           C
ATOM  11919 4C21 POPE  236      69.034  69.089  34.445  1.00  0.00           C
ATOM  11922 5C21 POPE  236      68.874  70.609  34.505  1.00  0.00           C
ATOM  11925 6C21 POPE  236      69.984  71.249  35.345  1.00  0.00           C
ATOM  11928 7C21 POPE  236      69.744  72.739  35.615  1.00  0.00           C
ATOM  11931 8C21 POPE  236      70.924  73.389  36.315  1.00  0.00           C
ATOM  11935  C33 POPE  236      71.264  70.279  24.735  1.00  0.00           C
ATOM  11938  C34 POPE  236      72.504  71.169  24.915  1.00  0.00           C
ATOM  11941  C35 POPE  236      72.204  72.659  24.695  1.00  0.00           C
ATOM  11944  C36 POPE  236      73.414  73.549  24.965  1.00  0.00           C
ATOM  11947  C37 POPE  236      73.174  75.009  24.545  1.00  0.00           C
ATOM  11950  C38 POPE  236      73.154  76.019  25.705  1.00  0.00           C
ATOM  11953  C39 POPE  236      72.014  75.889  26.735  1.00  0.00           C
ATOM  11956 0C31 POPE  236      71.964  77.149  27.625  1.00  0.00           C
ATOM  11959 1C31 POPE  236      70.614  77.559  28.205  1.00  0.00           C
ATOM  11962 2C31 POPE  236      70.554  79.049  28.595  1.00  0.00           C
ATOM  11965 3C31 POPE  236      71.454  79.449  29.775  1.00  0.00           C
ATOM  11968 4C31 POPE  236      71.494  80.979  29.975  1.00  0.00           C
ATOM  11971 5C31 POPE  236      72.344  81.389  31.185  1.00  0.00           C
ATOM  11974 6C31 POPE  236      72.454  82.909  31.375  1.00  0.00           C
ATOM  11978  NH3 POPE  237      50.884  26.159  59.195  1.00  0.00           N
ATOM  11982  C12 POPE  237      51.284  27.179  60.215  1.00  0.00           C
ATOM  11985  C11 POPE  237      50.304  27.279  61.395  1.00  0.00           C
ATOM  11988  P   POPE  237      49.644  29.799  61.845  1.00  0.00           P
ATOM  11989  O13 POPE  237      48.204  29.639  62.155  1.00  0.00           O
ATOM  11990  O14 POPE  237      50.304  30.959  62.475  1.00  0.00           O
ATOM  11991  O11 POPE  237      49.804  29.989  60.275  1.00  0.00           O
ATOM  11992  O12 POPE  237      50.494  28.499  62.105  1.00  0.00           O
ATOM  11993  C1  POPE  237      49.064  31.069  59.665  1.00  0.00           C
ATOM  11996  C2  POPE  237      49.864  31.769  58.515  1.00  0.00           C
ATOM  11998  O21 POPE  237      49.564  31.219  57.225  1.00  0.00           O
ATOM  11999  C21 POPE  237      48.464  31.699  56.655  1.00  0.00           C
ATOM  12000  O22 POPE  237      47.544  32.249  57.215  1.00  0.00           O
ATOM  12001  C22 POPE  237      48.724  31.669  55.135  1.00  0.00           C
ATOM  12004  C3  POPE  237      51.414  31.729  58.735  1.00  0.00           C
ATOM  12007  O31 POPE  237      52.124  32.389  57.645  1.00  0.00           O
ATOM  12008  C31 POPE  237      52.824  31.569  56.835  1.00  0.00           C
ATOM  12009  O32 POPE  237      52.954  30.389  57.025  1.00  0.00           O
ATOM  12010  C32 POPE  237      53.444  32.319  55.655  1.00  0.00           C
ATOM  12013  C23 POPE  237      47.514  31.429  54.205  1.00  0.00           C
ATOM  12016  C24 POPE  237      47.684  32.069  52.805  1.00  0.00           C
ATOM  12019  C25 POPE  237      49.094  32.009  52.175  1.00  0.00           C
ATOM  12022  C26 POPE  237      49.554  30.619  51.695  1.00  0.00           C
ATOM  12025  C27 POPE  237      51.034  30.619  51.245  1.00  0.00           C
ATOM  12028  C28 POPE  237      51.584  29.209  50.935  1.00  0.00           C
ATOM  12031  C29 POPE  237      52.964  28.889  51.485  1.00  0.00           C
ATOM  12033 0C21 POPE  237      54.054  28.459  50.835  1.00  0.00           C
ATOM  12035 1C21 POPE  237      54.244  28.199  49.355  1.00  0.00           C
ATOM  12038 2C21 POPE  237      55.524  28.869  48.795  1.00  0.00           C
ATOM  12041 3C21 POPE  237      56.844  28.219  49.275  1.00  0.00           C
ATOM  12044 4C21 POPE  237      58.124  28.989  48.895  1.00  0.00           C
ATOM  12047 5C21 POPE  237      58.204  30.439  49.395  1.00  0.00           C
ATOM  12050 6C21 POPE  237      58.574  31.499  48.355  1.00  0.00           C
ATOM  12053 7C21 POPE  237      58.344  32.919  48.915  1.00  0.00           C
ATOM  12056 8C21 POPE  237      56.934  33.459  48.655  1.00  0.00           C
ATOM  12060  C33 POPE  237      53.764  31.379  54.465  1.00  0.00           C
ATOM  12063  C34 POPE  237      55.204  31.429  53.945  1.00  0.00           C
ATOM  12066  C35 POPE  237      56.234  30.639  54.775  1.00  0.00           C
ATOM  12069  C36 POPE  237      56.084  29.109  54.705  1.00  0.00           C
ATOM  12072  C37 POPE  237      57.334  28.289  55.125  1.00  0.00           C
ATOM  12075  C38 POPE  237      58.434  27.969  54.085  1.00  0.00           C
ATOM  12078  C39 POPE  237      59.544  29.019  53.875  1.00  0.00           C
ATOM  12081 0C31 POPE  237      60.654  28.479  52.955  1.00  0.00           C
ATOM  12084 1C31 POPE  237      61.744  29.499  52.615  1.00  0.00           C
ATOM  12087 2C31 POPE  237      62.844  28.909  51.725  1.00  0.00           C
ATOM  12090 3C31 POPE  237      62.444  28.819  50.245  1.00  0.00           C
ATOM  12093 4C31 POPE  237      62.854  30.049  49.435  1.00  0.00           C
ATOM  12096 5C31 POPE  237      62.754  29.799  47.925  1.00  0.00           C
ATOM  12099 6C31 POPE  237      63.064  31.049  47.085  1.00  0.00           C
ATOM  12103  NH3 POPE  238      99.144  10.629  62.265  1.00  0.00           N
ATOM  12107  C12 POPE  238     100.164  11.489  61.565  1.00  0.00           C
ATOM  12110  C11 POPE  238     101.134  12.129  62.545  1.00  0.00           C
ATOM  12113  P   POPE  238     103.124  13.049  61.055  1.00  0.00           P
ATOM  12114  O13 POPE  238     103.674  14.399  60.835  1.00  0.00           O
ATOM  12115  O14 POPE  238     104.014  12.049  61.695  1.00  0.00           O
ATOM  12116  O11 POPE  238     102.604  12.469  59.685  1.00  0.00           O
ATOM  12117  O12 POPE  238     101.834  13.199  61.915  1.00  0.00           O
ATOM  12118  C1  POPE  238     103.014  13.029  58.425  1.00  0.00           C
ATOM  12121  C2  POPE  238     101.894  13.899  57.795  1.00  0.00           C
ATOM  12123  O21 POPE  238     102.404  15.229  57.515  1.00  0.00           O
ATOM  12124  C21 POPE  238     101.644  15.999  56.715  1.00  0.00           C
ATOM  12125  O22 POPE  238     101.114  17.039  57.035  1.00  0.00           O
ATOM  12126  C22 POPE  238     101.624  15.469  55.295  1.00  0.00           C
ATOM  12129  C3  POPE  238     100.664  13.959  58.745  1.00  0.00           C
ATOM  12132  O31 POPE  238      99.524  14.599  58.165  1.00  0.00           O
ATOM  12133  C31 POPE  238      98.634  13.789  57.625  1.00  0.00           C
ATOM  12134  O32 POPE  238      98.734  12.579  57.515  1.00  0.00           O
ATOM  12135  C32 POPE  238      97.444  14.609  57.175  1.00  0.00           C
ATOM  12138  C23 POPE  238     101.204  16.599  54.325  1.00  0.00           C
ATOM  12141  C24 POPE  238     101.184  16.129  52.875  1.00  0.00           C
ATOM  12144  C25 POPE  238     100.944  17.269  51.875  1.00  0.00           C
ATOM  12147  C26 POPE  238     102.174  18.179  51.695  1.00  0.00           C
ATOM  12150  C27 POPE  238     102.364  18.709  50.265  1.00  0.00           C
ATOM  12153  C28 POPE  238     102.034  20.209  50.085  1.00  0.00           C
ATOM  12156  C29 POPE  238     100.564  20.519  50.235  1.00  0.00           C
ATOM  12158 0C21 POPE  238      99.884  21.439  49.525  1.00  0.00           C
ATOM  12160 1C21 POPE  238     100.484  22.399  48.525  1.00  0.00           C
ATOM  12163 2C21 POPE  238      99.824  23.789  48.575  1.00  0.00           C
ATOM  12166 3C21 POPE  238      98.614  23.889  47.625  1.00  0.00           C
ATOM  12169 4C21 POPE  238      97.904  25.239  47.675  1.00  0.00           C
ATOM  12172 5C21 POPE  238      97.314  25.539  49.065  1.00  0.00           C
ATOM  12175 6C21 POPE  238      96.184  26.569  49.045  1.00  0.00           C
ATOM  12178 7C21 POPE  238      95.784  26.979  50.475  1.00  0.00           C
ATOM  12181 8C21 POPE  238      94.634  27.979  50.545  1.00  0.00           C
ATOM  12185  C33 POPE  238      96.764  13.989  55.955  1.00  0.00           C
ATOM  12188  C34 POPE  238      97.464  14.279  54.635  1.00  0.00           C
ATOM  12191  C35 POPE  238      96.644  13.779  53.445  1.00  0.00           C
ATOM  12194  C36 POPE  238      96.934  14.599  52.195  1.00  0.00           C
ATOM  12197  C37 POPE  238      96.324  13.989  50.915  1.00  0.00           C
ATOM  12200  C38 POPE  238      96.584  14.859  49.675  1.00  0.00           C
ATOM  12203  C39 POPE  238      95.694  16.119  49.615  1.00  0.00           C
ATOM  12206 0C31 POPE  238      94.284  15.869  49.055  1.00  0.00           C
ATOM  12209 1C31 POPE  238      94.204  16.039  47.525  1.00  0.00           C
ATOM  12212 2C31 POPE  238      92.774  16.029  46.985  1.00  0.00           C
ATOM  12215 3C31 POPE  238      92.094  14.659  47.085  1.00  0.00           C
ATOM  12218 4C31 POPE  238      90.834  14.529  46.205  1.00  0.00           C
ATOM  12221 5C31 POPE  238      90.464  13.069  45.935  1.00  0.00           C
ATOM  12224 6C31 POPE  238      89.344  12.899  44.905  1.00  0.00           C
ATOM  12228  NH3 POPE  239      96.954  24.909  63.535  1.00  0.00           N
ATOM  12232  C12 POPE  239      96.364  26.189  63.035  1.00  0.00           C
ATOM  12235  C11 POPE  239      97.344  26.929  62.115  1.00  0.00           C
ATOM  12238  P   POPE  239      99.224  26.109  60.425  1.00  0.00           P
ATOM  12239  O13 POPE  239     100.124  25.029  60.885  1.00  0.00           O
ATOM  12240  O14 POPE  239      99.784  27.479  60.465  1.00  0.00           O
ATOM  12241  O11 POPE  239      98.764  25.779  58.955  1.00  0.00           O
ATOM  12242  O12 POPE  239      97.884  25.969  61.225  1.00  0.00           O
ATOM  12243  C1  POPE  239      99.384  24.709  58.235  1.00  0.00           C
ATOM  12246  C2  POPE  239      98.774  24.569  56.815  1.00  0.00           C
ATOM  12248  O21 POPE  239      99.354  23.579  55.935  1.00  0.00           O
ATOM  12249  C21 POPE  239     100.384  22.819  56.215  1.00  0.00           C
ATOM  12250  O22 POPE  239     101.174  22.939  57.155  1.00  0.00           O
ATOM  12251  C22 POPE  239     100.514  21.719  55.165  1.00  0.00           C
ATOM  12254  C3  POPE  239      98.754  25.969  56.125  1.00  0.00           C
[truncated: 1,734,299 more chars]
