# Supplementary material for: Characterizing Membrane Association and Periplasmic Transfer of Bacterial Lipoproteins through Molecular Dynamics Simulations
Source: Structure. 2020 Apr 7;28(4):475–487.e3. doi: 10.1016/j.str.2020.01.012 (PMC7139219; doi:10.1016/j.str.2020.01.012)
Supplement: Data S1. Final Coordinates from Simulations (Y–Z), Related to Figure 3 [file mmc3.zip › Y-Z/YAJG-4-atomistic.pdb]

TITLE     Protein
REMARK    THIS IS A SIMULATION BOX
CRYST1  129.083  129.083  115.982  90.00  90.00  90.00 P 1           1
MODEL        1
ATOM      1  N   CYSTA   1      64.262  69.651  53.775  1.00  0.00           N
ATOM      3  CA  CYSTA   1      63.412  70.822  53.935  1.00  0.00           C
ATOM      5  C   CYSTA   1      63.051  71.002  55.385  1.00  0.00           C
ATOM      6  O   CYSTA   1      62.542  72.052  55.765  1.00  0.00           O
ATOM      7  CB  CYSTA   1      62.071  70.692  53.145  1.00  0.00           C
ATOM     10  SG  CYSTA   1      60.922  69.411  53.805  1.00  0.00           S
ATOM     11  C1  CYSTA   1      59.632  69.351  52.555  1.00  0.00           C
ATOM     14  CA1 CYSTA   1      65.591  69.712  54.005  1.00  0.00           C
ATOM     15  OA1 CYSTA   1      66.172  70.771  53.815  1.00  0.00           O
ATOM     16  CA2 CYSTA   1      66.312  68.561  54.655  1.00  0.00           C
ATOM     19  C11 CYSTA   1      58.562  70.472  52.515  1.00  0.00           C
ATOM     21  O11 CYSTA   1      59.052  71.632  51.805  1.00  0.00           O
ATOM     22  CX1 CYSTA   1      59.082  72.841  52.365  1.00  0.00           C
ATOM     23  OX1 CYSTA   1      59.301  73.112  53.525  1.00  0.00           O
ATOM     24  CX2 CYSTA   1      58.712  73.862  51.315  1.00  0.00           C
ATOM     27  C12 CYSTA   1      57.812  70.741  53.845  1.00  0.00           C
ATOM     30  O12 CYSTA   1      56.792  71.701  53.585  1.00  0.00           O
ATOM     31  CD1 CYSTA   1      55.592  71.242  53.275  1.00  0.00           C
ATOM     32  OD1 CYSTA   1      55.262  70.072  53.225  1.00  0.00           O
ATOM     33  CD2 CYSTA   1      54.712  72.421  52.905  1.00  0.00           C
ATOM     36  CA3 CYSTA   1      67.742  68.322  54.125  1.00  0.00           C
ATOM     39  CA4 CYSTA   1      67.771  67.262  53.025  1.00  0.00           C
ATOM     42  CA5 CYSTA   1      66.911  67.622  51.805  1.00  0.00           C
ATOM     45  CA6 CYSTA   1      66.911  66.491  50.785  1.00  0.00           C
ATOM     48  CA7 CYSTA   1      66.132  66.862  49.515  1.00  0.00           C
ATOM     51  CA8 CYSTA   1      66.312  65.802  48.425  1.00  0.00           C
ATOM     54  CA9 CYSTA   1      65.602  66.191  47.135  1.00  0.00           C
ATOM     57 0CA1 CYSTA   1      65.801  65.122  46.055  1.00  0.00           C
ATOM     60 1CA1 CYSTA   1      65.262  65.572  44.695  1.00  0.00           C
ATOM     63 2CA1 CYSTA   1      65.731  64.651  43.565  1.00  0.00           C
ATOM     66 3CA1 CYSTA   1      65.411  65.232  42.185  1.00  0.00           C
ATOM     69 4CA1 CYSTA   1      66.182  64.532  41.055  1.00  0.00           C
ATOM     72 5CA1 CYSTA   1      65.962  65.222  39.705  1.00  0.00           C
ATOM     75 6CA1 CYSTA   1      66.852  64.661  38.585  1.00  0.00           C
ATOM     79  CD3 CYSTA   1      53.852  72.112  51.665  1.00  0.00           C
ATOM     82  CD4 CYSTA   1      54.672  71.942  50.375  1.00  0.00           C
ATOM     85  CD5 CYSTA   1      53.832  71.242  49.315  1.00  0.00           C
ATOM     88  CD6 CYSTA   1      52.771  72.122  48.655  1.00  0.00           C
ATOM     91  CD7 CYSTA   1      51.682  71.252  48.035  1.00  0.00           C
ATOM     94  CD8 CYSTA   1      50.692  72.032  47.155  1.00  0.00           C
ATOM     97  CD9 CYSTA   1      49.522  71.122  46.745  1.00  0.00           C
ATOM    100 0CD1 CYSTA   1      48.832  71.542  45.445  1.00  0.00           C
ATOM    103 1CD1 CYSTA   1      49.762  71.421  44.235  1.00  0.00           C
ATOM    106 2CD1 CYSTA   1      48.992  71.332  42.915  1.00  0.00           C
ATOM    109 3CD1 CYSTA   1      49.902  71.392  41.675  1.00  0.00           C
ATOM    112 4CD1 CYSTA   1      51.012  70.322  41.665  1.00  0.00           C
ATOM    115 5CD1 CYSTA   1      51.692  70.171  40.305  1.00  0.00           C
ATOM    118 6CD1 CYSTA   1      52.771  69.101  40.295  1.00  0.00           C
ATOM    122  CX3 CYSTA   1      59.642  73.862  50.085  1.00  0.00           C
ATOM    125  CX4 CYSTA   1      58.852  74.182  48.815  1.00  0.00           C
ATOM    128  CX5 CYSTA   1      59.782  74.341  47.615  1.00  0.00           C
ATOM    131  CX6 CYSTA   1      59.032  74.491  46.295  1.00  0.00           C
ATOM    134  CX7 CYSTA   1      60.012  74.822  45.175  1.00  0.00           C
ATOM    137  CX8 CYSTA   1      59.402  74.712  43.775  1.00  0.00           C
ATOM    140  CX9 CYSTA   1      60.192  75.532  42.785  1.00  0.00           C
ATOM    142 0CX1 CYSTA   1      60.462  75.201  41.505  1.00  0.00           C
ATOM    144 1CX1 CYSTA   1      60.002  73.942  40.825  1.00  0.00           C
ATOM    147 2CX1 CYSTA   1      58.542  74.061  40.365  1.00  0.00           C
ATOM    150 3CX1 CYSTA   1      58.082  72.851  39.555  1.00  0.00           C
ATOM    153 4CX1 CYSTA   1      56.622  73.002  39.085  1.00  0.00           C
ATOM    156 5CX1 CYSTA   1      56.242  71.932  38.065  1.00  0.00           C
ATOM    159 6CX1 CYSTA   1      54.772  71.991  37.635  1.00  0.00           C
ATOM    162 7CX1 CYSTA   1      54.402  70.872  36.655  1.00  0.00           C
ATOM    165 8CX1 CYSTA   1      52.992  71.021  36.085  1.00  0.00           C
ATOM    169  N   ALA A   2      63.321  69.962  56.235  1.00  0.00           N
ATOM    171  CA  ALA A   2      62.451  69.112  57.025  1.00  0.00           C
ATOM    173  CB  ALA A   2      63.302  68.042  57.735  1.00  0.00           C
ATOM    177  C   ALA A   2      61.392  69.701  57.925  1.00  0.00           C
ATOM    178  O   ALA A   2      60.862  69.101  58.855  1.00  0.00           O
ATOM    179  N   LYS A   3      60.932  70.872  57.545  1.00  0.00           N
ATOM    181  CA  LYS A   3      59.652  71.472  57.735  1.00  0.00           C
ATOM    183  CB  LYS A   3      59.632  72.652  56.725  1.00  0.00           C
ATOM    186  CG  LYS A   3      60.312  73.882  57.345  1.00  0.00           C
ATOM    189  CD  LYS A   3      60.732  75.061  56.445  1.00  0.00           C
ATOM    192  CE  LYS A   3      61.102  76.282  57.315  1.00  0.00           C
ATOM    195  NZ  LYS A   3      61.142  77.561  56.585  1.00  0.00           N
ATOM    199  C   LYS A   3      58.292  70.731  57.775  1.00  0.00           C
ATOM    200  O   LYS A   3      57.422  71.442  58.285  1.00  0.00           O
ATOM    201  N   PRO A   4      57.882  69.491  57.345  1.00  0.00           N
ATOM    202  CD  PRO A   4      58.732  68.381  56.935  1.00  0.00           C
ATOM    205  CA  PRO A   4      56.492  69.042  57.425  1.00  0.00           C
ATOM    207  CB  PRO A   4      56.492  67.572  56.945  1.00  0.00           C
ATOM    210  CG  PRO A   4      57.822  67.402  56.205  1.00  0.00           C
ATOM    213  C   PRO A   4      55.842  69.201  58.805  1.00  0.00           C
ATOM    214  O   PRO A   4      56.582  69.051  59.775  1.00  0.00           O
ATOM    215  N   PRO A   5      54.542  69.491  58.955  1.00  0.00           N
ATOM    216  CD  PRO A   5      53.632  69.552  57.805  1.00  0.00           C
ATOM    219  CA  PRO A   5      54.042  70.262  60.095  1.00  0.00           C
ATOM    221  CB  PRO A   5      52.701  70.832  59.565  1.00  0.00           C
ATOM    224  CG  PRO A   5      52.282  69.902  58.425  1.00  0.00           C
ATOM    227  C   PRO A   5      53.752  69.362  61.275  1.00  0.00           C
ATOM    228  O   PRO A   5      54.202  68.222  61.295  1.00  0.00           O
ATOM    229  N   THR A   6      52.972  69.862  62.275  1.00  0.00           N
ATOM    231  CA  THR A   6      52.172  69.132  63.275  1.00  0.00           C
ATOM    233  CB  THR A   6      51.731  67.722  62.825  1.00  0.00           C
ATOM    235  OG1 THR A   6      50.352  67.722  62.475  1.00  0.00           O
ATOM    237  CG2 THR A   6      52.112  66.532  63.745  1.00  0.00           C
ATOM    241  C   THR A   6      52.672  69.271  64.705  1.00  0.00           C
ATOM    242  O   THR A   6      52.102  68.752  65.665  1.00  0.00           O
ATOM    243  N   THR A   7      53.701  70.122  64.915  1.00  0.00           N
ATOM    245  CA  THR A   7      54.332  70.292  66.215  1.00  0.00           C
ATOM    247  CB  THR A   7      55.322  69.101  66.525  1.00  0.00           C
ATOM    249  OG1 THR A   7      55.091  68.491  67.785  1.00  0.00           O
ATOM    251  CG2 THR A   7      56.822  69.341  66.445  1.00  0.00           C
ATOM    255  C   THR A   7      54.802  71.771  66.325  1.00  0.00           C
ATOM    256  O   THR A   7      55.972  72.131  66.215  1.00  0.00           O
ATOM    257  N   ILE A   8      53.862  72.722  66.545  1.00  0.00           N
ATOM    259  CA  ILE A   8      54.091  73.911  67.375  1.00  0.00           C
ATOM    261  CB  ILE A   8      54.782  75.152  66.755  1.00  0.00           C
ATOM    263  CG2 ILE A   8      53.802  76.201  66.195  1.00  0.00           C
ATOM    267  CG1 ILE A   8      55.702  75.811  67.815  1.00  0.00           C
ATOM    270  CD  ILE A   8      56.611  76.892  67.235  1.00  0.00           C
ATOM    274  C   ILE A   8      52.812  74.282  68.095  1.00  0.00           C
ATOM    275  O   ILE A   8      51.752  73.730  67.825  1.00  0.00           O
ATOM    276  N   GLU A   9      52.942  75.101  69.165  1.00  0.00           N
ATOM    278  CA  GLU A   9      52.242  74.910  70.435  1.00  0.00           C
ATOM    280  CB  GLU A   9      50.751  75.370  70.365  1.00  0.00           C
ATOM    283  CG  GLU A   9      49.612  74.462  70.915  1.00  0.00           C
ATOM    286  CD  GLU A   9      49.642  74.201  72.425  1.00  0.00           C
ATOM    287  OE1 GLU A   9      49.962  75.182  73.165  1.00  0.00           O
ATOM    288  OE2 GLU A   9      49.282  73.091  72.885  1.00  0.00           O
ATOM    289  C   GLU A   9      52.602  73.532  70.955  1.00  0.00           C
ATOM    290  O   GLU A   9      51.812  72.601  71.035  1.00  0.00           O
ATOM    291  N   VAL A  10      53.911  73.302  71.145  1.00  0.00           N
ATOM    293  CA  VAL A  10      54.402  71.972  70.865  1.00  0.00           C
ATOM    295  CB  VAL A  10      55.821  72.032  70.315  1.00  0.00           C
ATOM    297  CG1 VAL A  10      56.942  72.182  71.355  1.00  0.00           C
ATOM    301  CG2 VAL A  10      56.002  70.782  69.485  1.00  0.00           C
ATOM    305  C   VAL A  10      54.282  71.082  72.085  1.00  0.00           C
ATOM    306  O   VAL A  10      54.452  71.572  73.195  1.00  0.00           O
ATOM    307  N   SER A  11      53.942  69.792  71.925  1.00  0.00           N
ATOM    309  CA  SER A  11      53.892  68.851  73.035  1.00  0.00           C
ATOM    311  CB  SER A  11      52.442  68.572  73.515  1.00  0.00           C
ATOM    314  OG  SER A  11      52.372  67.851  74.755  1.00  0.00           O
ATOM    316  C   SER A  11      54.512  67.532  72.595  1.00  0.00           C
ATOM    317  O   SER A  11      53.822  66.731  71.965  1.00  0.00           O
ATOM    318  N   PRO A  12      55.772  67.241  72.855  1.00  0.00           N
ATOM    319  CD  PRO A  12      56.722  68.201  73.405  1.00  0.00           C
ATOM    322  CA  PRO A  12      56.382  65.911  72.695  1.00  0.00           C
ATOM    324  CB  PRO A  12      57.832  66.101  73.155  1.00  0.00           C
ATOM    327  CG  PRO A  12      58.082  67.612  73.075  1.00  0.00           C
ATOM    330  C   PRO A  12      55.681  64.792  73.445  1.00  0.00           C
ATOM    331  O   PRO A  12      55.132  65.012  74.535  1.00  0.00           O
ATOM    332  N   THR A  13      55.732  63.552  72.925  1.00  0.00           N
ATOM    334  CA  THR A  13      55.182  62.372  73.565  1.00  0.00           C
ATOM    336  CB  THR A  13      54.102  61.662  72.775  1.00  0.00           C
ATOM    338  OG1 THR A  13      53.002  62.541  72.685  1.00  0.00           O
ATOM    340  CG2 THR A  13      53.602  60.382  73.475  1.00  0.00           C
ATOM    344  C   THR A  13      56.262  61.402  73.935  1.00  0.00           C
ATOM    345  O   THR A  13      56.892  60.722  73.115  1.00  0.00           O
ATOM    346  N   ILE A  14      56.502  61.302  75.245  1.00  0.00           N
ATOM    348  CA  ILE A  14      57.652  60.601  75.745  1.00  0.00           C
ATOM    350  CB  ILE A  14      58.482  61.432  76.705  1.00  0.00           C
ATOM    352  CG2 ILE A  14      59.772  60.631  76.975  1.00  0.00           C
ATOM    356  CG1 ILE A  14      58.771  62.842  76.135  1.00  0.00           C
ATOM    359  CD  ILE A  14      59.732  62.832  74.945  1.00  0.00           C
ATOM    363  C   ILE A  14      57.182  59.362  76.465  1.00  0.00           C
ATOM    364  O   ILE A  14      56.372  59.442  77.385  1.00  0.00           O
ATOM    365  N   THR A  15      57.722  58.222  76.045  1.00  0.00           N
ATOM    367  CA  THR A  15      57.562  56.912  76.665  1.00  0.00           C
ATOM    369  CB  THR A  15      56.752  55.951  75.785  1.00  0.00           C
ATOM    371  OG1 THR A  15      55.481  56.512  75.455  1.00  0.00           O
ATOM    373  CG2 THR A  15      56.462  54.651  76.525  1.00  0.00           C
ATOM    377  C   THR A  15      58.972  56.351  76.815  1.00  0.00           C
ATOM    378  O   THR A  15      59.712  56.262  75.835  1.00  0.00           O
ATOM    379  N   LEU A  16      59.422  55.951  78.025  1.00  0.00           N
ATOM    381  CA  LEU A  16      60.712  55.292  78.165  1.00  0.00           C
ATOM    383  CB  LEU A  16      61.582  55.752  79.365  1.00  0.00           C
ATOM    386  CG  LEU A  16      62.932  55.002  79.565  1.00  0.00           C
ATOM    388  CD1 LEU A  16      63.902  55.212  78.395  1.00  0.00           C
ATOM    392  CD2 LEU A  16      63.632  55.462  80.835  1.00  0.00           C
ATOM    396  C   LEU A  16      60.492  53.802  78.345  1.00  0.00           C
ATOM    397  O   LEU A  16      59.742  53.422  79.245  1.00  0.00           O
ATOM    398  N   PRO A  17      61.162  52.921  77.595  1.00  0.00           N
ATOM    399  CD  PRO A  17      61.611  53.271  76.245  1.00  0.00           C
ATOM    402  CA  PRO A  17      60.852  51.502  77.615  1.00  0.00           C
ATOM    404  CB  PRO A  17      61.762  50.932  76.475  1.00  0.00           C
ATOM    407  CG  PRO A  17      62.512  52.122  75.875  1.00  0.00           C
ATOM    410  C   PRO A  17      61.112  50.692  78.875  1.00  0.00           C
ATOM    411  O   PRO A  17      61.122  49.472  78.725  1.00  0.00           O
ATOM    412  N   GLN A  18      61.262  51.291  80.085  1.00  0.00           N
ATOM    414  CA  GLN A  18      61.682  50.612  81.295  1.00  0.00           C
ATOM    416  CB  GLN A  18      60.592  49.642  81.815  1.00  0.00           C
ATOM    419  CG  GLN A  18      60.992  48.612  82.905  1.00  0.00           C
ATOM    422  CD  GLN A  18      60.182  47.322  82.745  1.00  0.00           C
ATOM    423  OE1 GLN A  18      60.072  46.732  81.665  1.00  0.00           O
ATOM    424  NE2 GLN A  18      59.642  46.822  83.865  1.00  0.00           N
ATOM    427  C   GLN A  18      63.072  50.032  81.085  1.00  0.00           C
ATOM    428  O   GLN A  18      63.242  48.832  80.885  1.00  0.00           O
ATOM    429  N   GLN A  19      64.091  50.912  81.035  1.00  0.00           N
ATOM    431  CA  GLN A  19      65.282  50.732  80.245  1.00  0.00           C
ATOM    433  CB  GLN A  19      66.252  51.902  80.565  1.00  0.00           C
ATOM    436  CG  GLN A  19      67.661  51.772  79.945  1.00  0.00           C
ATOM    439  CD  GLN A  19      67.552  51.772  78.425  1.00  0.00           C
ATOM    440  OE1 GLN A  19      66.462  51.982  77.885  1.00  0.00           O
ATOM    441  NE2 GLN A  19      68.672  51.532  77.705  1.00  0.00           N
ATOM    444  C   GLN A  19      66.042  49.462  80.525  1.00  0.00           C
ATOM    445  O   GLN A  19      66.402  48.692  79.645  1.00  0.00           O
ATOM    446  N   ASP A  20      66.271  49.292  81.825  1.00  0.00           N
ATOM    448  CA  ASP A  20      67.161  48.331  82.375  1.00  0.00           C
ATOM    450  CB  ASP A  20      68.411  49.052  82.955  1.00  0.00           C
ATOM    453  CG  ASP A  20      69.602  48.791  82.045  1.00  0.00           C
ATOM    454  OD1 ASP A  20      69.872  47.582  81.845  1.00  0.00           O
ATOM    455  OD2 ASP A  20      70.282  49.752  81.605  1.00  0.00           O
ATOM    456  C   ASP A  20      66.331  47.592  83.415  1.00  0.00           C
ATOM    457  O   ASP A  20      65.992  48.171  84.445  1.00  0.00           O
ATOM    458  N   PRO A  21      66.022  46.302  83.195  1.00  0.00           N
ATOM    459  CD  PRO A  21      66.051  45.682  81.865  1.00  0.00           C
ATOM    462  CA  PRO A  21      65.731  45.302  84.225  1.00  0.00           C
ATOM    464  CB  PRO A  21      65.771  43.951  83.485  1.00  0.00           C
ATOM    467  CG  PRO A  21      65.382  44.322  82.055  1.00  0.00           C
ATOM    470  C   PRO A  21      66.722  45.382  85.355  1.00  0.00           C
ATOM    471  O   PRO A  21      66.331  45.382  86.525  1.00  0.00           O
ATOM    472  N   SER A  22      67.992  45.561  84.945  1.00  0.00           N
ATOM    474  CA  SER A  22      69.201  45.692  85.735  1.00  0.00           C
ATOM    476  CB  SER A  22      70.382  46.081  84.775  1.00  0.00           C
ATOM    479  OG  SER A  22      71.591  45.382  85.075  1.00  0.00           O
ATOM    481  C   SER A  22      69.062  46.732  86.845  1.00  0.00           C
ATOM    482  O   SER A  22      69.642  46.561  87.915  1.00  0.00           O
ATOM    483  N   LEU A  23      68.292  47.822  86.625  1.00  0.00           N
ATOM    485  CA  LEU A  23      68.012  48.842  87.635  1.00  0.00           C
ATOM    487  CB  LEU A  23      67.021  49.962  87.175  1.00  0.00           C
ATOM    490  CG  LEU A  23      67.521  50.951  86.105  1.00  0.00           C
ATOM    492  CD1 LEU A  23      66.622  52.192  86.015  1.00  0.00           C
ATOM    496  CD2 LEU A  23      68.951  51.442  86.375  1.00  0.00           C
ATOM    500  C   LEU A  23      67.412  48.302  88.925  1.00  0.00           C
ATOM    501  O   LEU A  23      66.462  47.522  88.935  1.00  0.00           O
ATOM    502  N   MET A  24      67.972  48.731  90.065  1.00  0.00           N
ATOM    504  CA  MET A  24      67.602  48.171  91.335  1.00  0.00           C
ATOM    506  CB  MET A  24      68.592  48.622  92.435  1.00  0.00           C
ATOM    509  CG  MET A  24      68.342  47.991  93.815  1.00  0.00           C
ATOM    512  SD  MET A  24      69.722  48.162  94.985  1.00  0.00           S
ATOM    513  CE  MET A  24      69.852  49.962  95.075  1.00  0.00           C
ATOM    517  C   MET A  24      66.162  48.451  91.755  1.00  0.00           C
ATOM    518  O   MET A  24      65.652  49.572  91.695  1.00  0.00           O
ATOM    519  N   GLY A  25      65.472  47.372  92.165  1.00  0.00           N
ATOM    521  CA  GLY A  25      64.242  47.471  92.935  1.00  0.00           C
ATOM    524  C   GLY A  25      64.532  47.902  94.345  1.00  0.00           C
ATOM    525  O   GLY A  25      65.411  47.351  95.015  1.00  0.00           O
ATOM    526  N   VAL A  26      63.812  48.912  94.845  1.00  0.00           N
ATOM    528  CA  VAL A  26      64.062  49.521  96.125  1.00  0.00           C
ATOM    530  CB  VAL A  26      64.801  50.872  96.085  1.00  0.00           C
ATOM    532  CG1 VAL A  26      66.191  50.701  95.455  1.00  0.00           C
ATOM    536  CG2 VAL A  26      64.012  51.942  95.315  1.00  0.00           C
ATOM    540  C   VAL A  26      62.722  49.712  96.805  1.00  0.00           C
ATOM    541  O   VAL A  26      61.672  49.742  96.185  1.00  0.00           O
ATOM    542  N   THR A  27      62.732  49.812  98.135  1.00  0.00           N
ATOM    544  CA  THR A  27      61.502  49.831  98.935  1.00  0.00           C
ATOM    546  CB  THR A  27      61.742  49.101 100.255  1.00  0.00           C
ATOM    548  OG1 THR A  27      62.942  49.532 100.887  1.00  0.00           O
ATOM    550  CG2 THR A  27      61.942  47.611  99.945  1.00  0.00           C
ATOM    554  C   THR A  27      61.072  51.231  99.285  1.00  0.00           C
ATOM    555  O   THR A  27      59.902  51.532  99.515  1.00  0.00           O
ATOM    556  N   VAL A  28      62.062  52.142  99.345  1.00  0.00           N
ATOM    558  CA  VAL A  28      61.861  53.542  99.625  1.00  0.00           C
ATOM    560  CB  VAL A  28      63.181  54.282  99.865  1.00  0.00           C
ATOM    562  CG1 VAL A  28      63.802  54.822  98.555  1.00  0.00           C
ATOM    566  CG2 VAL A  28      62.962  55.421 100.877  1.00  0.00           C
ATOM    570  C   VAL A  28      61.022  54.212  98.545  1.00  0.00           C
ATOM    571  O   VAL A  28      61.112  53.921  97.355  1.00  0.00           O
ATOM    572  N   SER A  29      60.152  55.132  98.955  1.00  0.00           N
ATOM    574  CA  SER A  29      59.301  55.881  98.075  1.00  0.00           C
ATOM    576  CB  SER A  29      57.962  56.142  98.785  1.00  0.00           C
ATOM    579  OG  SER A  29      57.282  54.892  98.915  1.00  0.00           O
ATOM    581  C   SER A  29      59.951  57.172  97.625  1.00  0.00           C
ATOM    582  O   SER A  29      60.262  58.052  98.425  1.00  0.00           O
ATOM    583  N   ILE A  30      60.212  57.312  96.305  1.00  0.00           N
ATOM    585  CA  ILE A  30      60.821  58.482  95.705  1.00  0.00           C
ATOM    587  CB  ILE A  30      61.642  58.092  94.455  1.00  0.00           C
ATOM    589  CG2 ILE A  30      62.152  59.332  93.675  1.00  0.00           C
ATOM    593  CG1 ILE A  30      62.812  57.151  94.825  1.00  0.00           C
ATOM    596  CD  ILE A  30      63.451  56.442  93.625  1.00  0.00           C
ATOM    600  C   ILE A  30      59.772  59.561  95.465  1.00  0.00           C
ATOM    601  O   ILE A  30      58.612  59.282  95.205  1.00  0.00           O
ATOM    602  N   ASN A  31      60.152  60.831  95.595  1.00  0.00           N
ATOM    604  CA  ASN A  31      59.332  61.991  95.355  1.00  0.00           C
ATOM    606  CB  ASN A  31      59.231  62.802  96.695  1.00  0.00           C
ATOM    609  CG  ASN A  31      58.582  64.182  96.605  1.00  0.00           C
ATOM    610  OD1 ASN A  31      58.062  64.612  95.595  1.00  0.00           O
ATOM    611  ND2 ASN A  31      58.672  64.952  97.725  1.00  0.00           N
ATOM    614  C   ASN A  31      59.951  62.771  94.205  1.00  0.00           C
ATOM    615  O   ASN A  31      61.162  63.022  94.205  1.00  0.00           O
ATOM    616  N   GLY A  32      59.152  63.152  93.195  1.00  0.00           N
ATOM    618  CA  GLY A  32      59.552  64.122  92.175  1.00  0.00           C
ATOM    621  C   GLY A  32      59.091  65.502  92.575  1.00  0.00           C
ATOM    622  O   GLY A  32      57.892  65.782  92.565  1.00  0.00           O
ATOM    623  N   ALA A  33      60.032  66.402  92.925  1.00  0.00           N
ATOM    625  CA  ALA A  33      59.701  67.782  93.155  1.00  0.00           C
ATOM    627  CB  ALA A  33      60.792  68.482  93.995  1.00  0.00           C
ATOM    631  C   ALA A  33      59.582  68.521  91.845  1.00  0.00           C
ATOM    632  O   ALA A  33      60.212  68.152  90.855  1.00  0.00           O
ATOM    633  N   ASP A  34      58.812  69.631  91.815  1.00  0.00           N
ATOM    635  CA  ASP A  34      58.872  70.601  90.735  1.00  0.00           C
ATOM    637  CB  ASP A  34      57.752  71.671  90.895  1.00  0.00           C
ATOM    640  CG  ASP A  34      57.612  72.601  89.695  1.00  0.00           C
ATOM    641  OD1 ASP A  34      58.332  72.432  88.685  1.00  0.00           O
ATOM    642  OD2 ASP A  34      56.842  73.590  89.805  1.00  0.00           O
ATOM    643  C   ASP A  34      60.282  71.201  90.585  1.00  0.00           C
ATOM    644  O   ASP A  34      61.002  71.502  91.535  1.00  0.00           O
ATOM    645  N   GLN A  35      60.692  71.332  89.325  1.00  0.00           N
ATOM    647  CA  GLN A  35      61.952  71.811  88.865  1.00  0.00           C
ATOM    649  CB  GLN A  35      62.302  71.122  87.505  1.00  0.00           C
ATOM    652  CG  GLN A  35      62.162  69.561  87.555  1.00  0.00           C
ATOM    655  CD  GLN A  35      60.722  69.051  87.415  1.00  0.00           C
ATOM    656  OE1 GLN A  35      59.902  69.741  86.825  1.00  0.00           O
ATOM    657  NE2 GLN A  35      60.411  67.851  87.965  1.00  0.00           N
ATOM    660  C   GLN A  35      61.922  73.342  88.775  1.00  0.00           C
ATOM    661  O   GLN A  35      60.922  74.012  89.045  1.00  0.00           O
ATOM    662  N   ARG A  36      63.072  73.972  88.425  1.00  0.00           N
ATOM    664  CA  ARG A  36      63.181  75.432  88.335  1.00  0.00           C
ATOM    666  CB  ARG A  36      63.992  75.962  89.565  1.00  0.00           C
ATOM    669  CG  ARG A  36      63.352  75.521  90.905  1.00  0.00           C
ATOM    672  CD  ARG A  36      64.052  75.991  92.185  1.00  0.00           C
ATOM    675  NE  ARG A  36      63.212  75.521  93.345  1.00  0.00           N
ATOM    677  CZ  ARG A  36      63.522  74.572  94.205  1.00  0.00           C
ATOM    678  NH1 ARG A  36      64.512  73.730  94.085  1.00  0.00           N
ATOM    681  NH2 ARG A  36      62.782  74.371  95.265  1.00  0.00           N
ATOM    684  C   ARG A  36      63.792  75.832  86.975  1.00  0.00           C
ATOM    685  O   ARG A  36      64.632  75.072  86.475  1.00  0.00           O
ATOM    686  N   THR A  37      63.342  76.962  86.325  1.00  0.00           N
ATOM    688  CA  THR A  37      63.592  77.432  84.925  1.00  0.00           C
ATOM    690  CB  THR A  37      64.332  76.521  83.925  1.00  0.00           C
ATOM    692  OG1 THR A  37      65.002  77.271  82.925  1.00  0.00           O
ATOM    694  CG2 THR A  37      63.422  75.491  83.235  1.00  0.00           C
ATOM    698  C   THR A  37      62.312  77.972  84.235  1.00  0.00           C
ATOM    699  O   THR A  37      61.212  77.862  84.765  1.00  0.00           O
ATOM    700  N   ASP A  38      62.472  78.572  83.035  1.00  0.00           N
ATOM    702  CA  ASP A  38      61.492  79.282  82.215  1.00  0.00           C
ATOM    704  CB  ASP A  38      62.201  80.501  81.545  1.00  0.00           C
ATOM    707  CG  ASP A  38      62.282  81.702  82.465  1.00  0.00           C
ATOM    708  OD1 ASP A  38      61.212  82.122  82.985  1.00  0.00           O
ATOM    709  OD2 ASP A  38      63.372  82.312  82.565  1.00  0.00           O
ATOM    710  C   ASP A  38      60.832  78.451  81.105  1.00  0.00           C
ATOM    711  O   ASP A  38      61.332  77.441  80.605  1.00  0.00           O
ATOM    712  N   GLN A  39      59.632  78.911  80.675  1.00  0.00           N
ATOM    714  CA  GLN A  39      58.692  78.222  79.825  1.00  0.00           C
ATOM    716  CB  GLN A  39      57.292  78.832  80.085  1.00  0.00           C
ATOM    719  CG  GLN A  39      56.162  78.292  79.175  1.00  0.00           C
ATOM    722  CD  GLN A  39      54.802  78.752  79.685  1.00  0.00           C
ATOM    723  OE1 GLN A  39      54.182  78.161  80.575  1.00  0.00           O
ATOM    724  NE2 GLN A  39      54.322  79.872  79.085  1.00  0.00           N
ATOM    727  C   GLN A  39      58.922  78.271  78.315  1.00  0.00           C
ATOM    728  O   GLN A  39      58.512  77.381  77.575  1.00  0.00           O
ATOM    729  N   ALA A  40      59.522  79.351  77.775  1.00  0.00           N
ATOM    731  CA  ALA A  40      59.712  79.432  76.335  1.00  0.00           C
ATOM    733  CB  ALA A  40      59.912  80.862  75.825  1.00  0.00           C
ATOM    737  C   ALA A  40      60.742  78.462  75.755  1.00  0.00           C
ATOM    738  O   ALA A  40      61.812  78.231  76.315  1.00  0.00           O
ATOM    739  N   LEU A  41      60.462  77.882  74.565  1.00  0.00           N
ATOM    741  CA  LEU A  41      61.502  77.252  73.765  1.00  0.00           C
ATOM    743  CB  LEU A  41      61.062  76.572  72.445  1.00  0.00           C
ATOM    746  CG  LEU A  41      59.872  75.612  72.505  1.00  0.00           C
ATOM    748  CD1 LEU A  41      59.532  75.090  71.095  1.00  0.00           C
ATOM    752  CD2 LEU A  41      60.132  74.432  73.445  1.00  0.00           C
ATOM    756  C   LEU A  41      62.512  78.282  73.355  1.00  0.00           C
ATOM    757  O   LEU A  41      62.172  79.381  72.915  1.00  0.00           O
ATOM    758  N   ALA A  42      63.782  77.932  73.515  1.00  0.00           N
ATOM    760  CA  ALA A  42      64.872  78.832  73.375  1.00  0.00           C
ATOM    762  CB  ALA A  42      65.652  78.822  74.695  1.00  0.00           C
ATOM    766  C   ALA A  42      65.712  78.342  72.235  1.00  0.00           C
ATOM    767  O   ALA A  42      65.941  77.142  72.075  1.00  0.00           O
ATOM    768  N   LYS A  43      66.182  79.241  71.375  1.00  0.00           N
ATOM    770  CA  LYS A  43      67.021  78.862  70.275  1.00  0.00           C
ATOM    772  CB  LYS A  43      66.262  78.911  68.935  1.00  0.00           C
ATOM    775  CG  LYS A  43      67.092  78.682  67.665  1.00  0.00           C
ATOM    778  CD  LYS A  43      66.422  79.292  66.425  1.00  0.00           C
ATOM    781  CE  LYS A  43      65.032  78.752  66.065  1.00  0.00           C
ATOM    784  NZ  LYS A  43      65.102  77.972  64.825  1.00  0.00           N
ATOM    788  C   LYS A  43      68.202  79.762  70.275  1.00  0.00           C
ATOM    789  O   LYS A  43      68.072  80.982  70.425  1.00  0.00           O
ATOM    790  N   VAL A  44      69.402  79.191  70.145  1.00  0.00           N
ATOM    792  CA  VAL A  44      70.612  79.951  70.065  1.00  0.00           C
ATOM    794  CB  VAL A  44      71.661  79.292  70.935  1.00  0.00           C
ATOM    796  CG1 VAL A  44      73.002  80.002  70.835  1.00  0.00           C
ATOM    800  CG2 VAL A  44      71.182  79.322  72.405  1.00  0.00           C
ATOM    804  C   VAL A  44      71.011  80.042  68.605  1.00  0.00           C
ATOM    805  O   VAL A  44      71.812  79.222  68.145  1.00  0.00           O
ATOM    806  N   THR A  45      70.462  81.012  67.825  1.00  0.00           N
ATOM    808  CA  THR A  45      70.771  81.212  66.395  1.00  0.00           C
ATOM    810  CB  THR A  45      69.982  82.331  65.705  1.00  0.00           C
ATOM    812  OG1 THR A  45      69.982  83.550  66.445  1.00  0.00           O
ATOM    814  CG2 THR A  45      68.522  81.902  65.615  1.00  0.00           C
ATOM    818  C   THR A  45      72.232  81.471  66.135  1.00  0.00           C
ATOM    819  O   THR A  45      72.822  80.911  65.215  1.00  0.00           O
ATOM    820  N   ARG A  46      72.832  82.301  66.985  1.00  0.00           N
ATOM    822  CA  ARG A  46      74.231  82.682  67.025  1.00  0.00           C
ATOM    824  CB  ARG A  46      74.481  84.161  66.575  1.00  0.00           C
ATOM    827  CG  ARG A  46      73.632  85.232  67.305  1.00  0.00           C
ATOM    830  CD  ARG A  46      73.572  86.611  66.615  1.00  0.00           C
ATOM    833  NE  ARG A  46      74.882  87.322  66.785  1.00  0.00           N
ATOM    835  CZ  ARG A  46      75.032  88.632  66.575  1.00  0.00           C
ATOM    836  NH1 ARG A  46      74.002  89.441  66.405  1.00  0.00           N
ATOM    839  NH2 ARG A  46      76.242  89.171  66.505  1.00  0.00           N
ATOM    842  C   ARG A  46      74.742  82.532  68.445  1.00  0.00           C
ATOM    843  O   ARG A  46      73.982  82.512  69.405  1.00  0.00           O
ATOM    844  N   ASP A  47      76.072  82.452  68.625  1.00  0.00           N
ATOM    846  CA  ASP A  47      76.731  82.061  69.855  1.00  0.00           C
ATOM    848  CB  ASP A  47      78.252  81.832  69.605  1.00  0.00           C
ATOM    851  CG  ASP A  47      78.922  83.121  69.155  1.00  0.00           C
ATOM    852  OD1 ASP A  47      78.441  83.661  68.115  1.00  0.00           O
ATOM    853  OD2 ASP A  47      79.902  83.581  69.785  1.00  0.00           O
ATOM    854  C   ASP A  47      76.562  83.101  70.965  1.00  0.00           C
ATOM    855  O   ASP A  47      76.682  82.792  72.135  1.00  0.00           O
ATOM    856  N   ASN A  48      76.271  84.371  70.605  1.00  0.00           N
ATOM    858  CA  ASN A  48      76.092  85.451  71.565  1.00  0.00           C
ATOM    860  CB  ASN A  48      76.852  86.711  71.055  1.00  0.00           C
ATOM    863  CG  ASN A  48      76.911  87.811  72.125  1.00  0.00           C
ATOM    864  OD1 ASN A  48      77.342  87.622  73.265  1.00  0.00           O
ATOM    865  ND2 ASN A  48      76.402  89.012  71.755  1.00  0.00           N
ATOM    868  C   ASN A  48      74.612  85.782  71.865  1.00  0.00           C
ATOM    869  O   ASN A  48      74.301  86.771  72.525  1.00  0.00           O
ATOM    870  N   GLN A  49      73.642  85.002  71.375  1.00  0.00           N
ATOM    872  CA  GLN A  49      72.242  85.361  71.575  1.00  0.00           C
ATOM    874  CB  GLN A  49      71.632  86.132  70.355  1.00  0.00           C
ATOM    877  CG  GLN A  49      71.812  87.671  70.395  1.00  0.00           C
ATOM    880  CD  GLN A  49      71.282  88.340  69.115  1.00  0.00           C
ATOM    881  OE1 GLN A  49      71.952  89.182  68.495  1.00  0.00           O
ATOM    882  NE2 GLN A  49      70.062  87.951  68.705  1.00  0.00           N
ATOM    885  C   GLN A  49      71.352  84.192  71.935  1.00  0.00           C
ATOM    886  O   GLN A  49      71.682  83.021  71.765  1.00  0.00           O
ATOM    887  N   ILE A  50      70.132  84.511  72.405  1.00  0.00           N
ATOM    889  CA  ILE A  50      69.052  83.591  72.615  1.00  0.00           C
ATOM    891  CB  ILE A  50      68.892  83.271  74.115  1.00  0.00           C
ATOM    893  CG2 ILE A  50      67.762  82.241  74.315  1.00  0.00           C
ATOM    897  CG1 ILE A  50      70.221  82.721  74.715  1.00  0.00           C
ATOM    900  CD  ILE A  50      70.271  82.711  76.245  1.00  0.00           C
ATOM    904  C   ILE A  50      67.822  84.262  71.975  1.00  0.00           C
ATOM    905  O   ILE A  50      67.661  85.480  72.005  1.00  0.00           O
ATOM    906  N   VAL A  51      66.952  83.462  71.305  1.00  0.00           N
ATOM    908  CA  VAL A  51      65.672  83.861  70.705  1.00  0.00           C
ATOM    910  CB  VAL A  51      65.752  84.032  69.185  1.00  0.00           C
ATOM    912  CG1 VAL A  51      66.892  85.002  68.815  1.00  0.00           C
ATOM    916  CG2 VAL A  51      65.951  82.692  68.465  1.00  0.00           C
ATOM    920  C   VAL A  51      64.612  82.822  71.115  1.00  0.00           C
ATOM    921  O   VAL A  51      64.982  81.811  71.715  1.00  0.00           O
ATOM    922  N   THR A  52      63.282  83.032  70.865  1.00  0.00           N
ATOM    924  CA  THR A  52      62.212  82.150  71.385  1.00  0.00           C
ATOM    926  CB  THR A  52      61.392  82.642  72.585  1.00  0.00           C
ATOM    928  OG1 THR A  52      60.802  83.931  72.375  1.00  0.00           O
ATOM    930  CG2 THR A  52      62.322  82.721  73.795  1.00  0.00           C
ATOM    934  C   THR A  52      61.182  81.632  70.395  1.00  0.00           C
ATOM    935  O   THR A  52      60.692  82.331  69.515  1.00  0.00           O
ATOM    936  N   LEU A  53      60.782  80.351  70.595  1.00  0.00           N
ATOM    938  CA  LEU A  53      59.662  79.701  69.945  1.00  0.00           C
ATOM    940  CB  LEU A  53      60.032  78.351  69.235  1.00  0.00           C
ATOM    943  CG  LEU A  53      61.372  78.192  68.445  1.00  0.00           C
ATOM    945  CD1 LEU A  53      61.352  78.902  67.095  1.00  0.00           C
ATOM    949  CD2 LEU A  53      62.672  78.491  69.205  1.00  0.00           C
ATOM    953  C   LEU A  53      58.522  79.511  70.985  1.00  0.00           C
ATOM    954  O   LEU A  53      58.302  80.401  71.805  1.00  0.00           O
ATOM    955  N   THR A  54      57.752  78.381  71.025  1.00  0.00           N
ATOM    957  CA  THR A  54      56.632  78.212  71.985  1.00  0.00           C
ATOM    959  CB  THR A  54      55.341  78.962  71.585  1.00  0.00           C
ATOM    961  OG1 THR A  54      54.322  78.942  72.595  1.00  0.00           O
ATOM    963  CG2 THR A  54      54.712  78.342  70.325  1.00  0.00           C
ATOM    967  C   THR A  54      56.292  76.731  72.235  1.00  0.00           C
ATOM    968  O   THR A  54      56.572  75.872  71.405  1.00  0.00           O
ATOM    969  N   ALA A  55      55.692  76.392  73.405  1.00  0.00           N
ATOM    971  CA  ALA A  55      55.542  75.052  73.935  1.00  0.00           C
ATOM    973  CB  ALA A  55      56.642  74.651  74.945  1.00  0.00           C
ATOM    977  C   ALA A  55      54.231  74.980  74.685  1.00  0.00           C
ATOM    978  O   ALA A  55      53.852  75.932  75.365  1.00  0.00           O
ATOM    979  N   SER A  56      53.512  73.840  74.565  1.00  0.00           N
ATOM    981  CA  SER A  56      52.232  73.561  75.225  1.00  0.00           C
ATOM    983  CB  SER A  56      51.772  72.122  74.845  1.00  0.00           C
ATOM    986  OG  SER A  56      50.542  71.741  75.465  1.00  0.00           O
ATOM    988  C   SER A  56      52.312  73.631  76.745  1.00  0.00           C
ATOM    989  O   SER A  56      51.502  74.282  77.425  1.00  0.00           O
ATOM    990  N   ARG A  57      53.352  73.032  77.325  1.00  0.00           N
ATOM    992  CA  ARG A  57      53.602  73.161  78.735  1.00  0.00           C
ATOM    994  CB  ARG A  57      53.692  71.802  79.485  1.00  0.00           C
ATOM    997  CG  ARG A  57      52.591  70.761  79.145  1.00  0.00           C
ATOM   1000  CD  ARG A  57      51.142  71.182  79.415  1.00  0.00           C
ATOM   1003  NE  ARG A  57      50.992  71.502  80.885  1.00  0.00           N
ATOM   1005  CZ  ARG A  57      50.972  72.752  81.365  1.00  0.00           C
ATOM   1006  NH1 ARG A  57      50.802  73.762  80.545  1.00  0.00           N
ATOM   1009  NH2 ARG A  57      51.152  72.981  82.645  1.00  0.00           N
ATOM   1012  C   ARG A  57      54.912  73.892  78.865  1.00  0.00           C
ATOM   1013  O   ARG A  57      55.751  73.892  77.975  1.00  0.00           O
ATOM   1014  N   ASP A  58      55.122  74.511  80.035  1.00  0.00           N
ATOM   1016  CA  ASP A  58      56.451  74.811  80.515  1.00  0.00           C
ATOM   1018  CB  ASP A  58      56.352  75.752  81.765  1.00  0.00           C
ATOM   1021  CG  ASP A  58      57.572  75.942  82.635  1.00  0.00           C
ATOM   1022  OD1 ASP A  58      58.532  75.152  82.525  1.00  0.00           O
ATOM   1023  OD2 ASP A  58      57.512  76.841  83.515  1.00  0.00           O
ATOM   1024  C   ASP A  58      57.262  73.512  80.615  1.00  0.00           C
ATOM   1025  O   ASP A  58      56.731  72.432  80.925  1.00  0.00           O
ATOM   1026  N   LEU A  59      58.542  73.572  80.245  1.00  0.00           N
ATOM   1028  CA  LEU A  59      59.361  72.432  79.945  1.00  0.00           C
ATOM   1030  CB  LEU A  59      60.602  72.822  79.115  1.00  0.00           C
ATOM   1033  CG  LEU A  59      60.352  73.372  77.685  1.00  0.00           C
ATOM   1035  CD1 LEU A  59      59.562  74.682  77.595  1.00  0.00           C
ATOM   1039  CD2 LEU A  59      61.702  73.652  77.015  1.00  0.00           C
ATOM   1043  C   LEU A  59      59.772  71.752  81.235  1.00  0.00           C
ATOM   1044  O   LEU A  59      60.142  70.591  81.285  1.00  0.00           O
ATOM   1045  N   ARG A  60      59.632  72.441  82.365  1.00  0.00           N
ATOM   1047  CA  ARG A  60      59.582  71.792  83.665  1.00  0.00           C
ATOM   1049  CB  ARG A  60      59.452  72.862  84.745  1.00  0.00           C
ATOM   1052  CG  ARG A  60      60.602  73.872  84.635  1.00  0.00           C
ATOM   1055  CD  ARG A  60      60.652  74.840  85.795  1.00  0.00           C
ATOM   1058  NE  ARG A  60      59.501  75.792  85.735  1.00  0.00           N
ATOM   1060  CZ  ARG A  60      58.372  75.671  86.405  1.00  0.00           C
ATOM   1061  NH1 ARG A  60      58.132  74.712  87.255  1.00  0.00           N
ATOM   1064  NH2 ARG A  60      57.412  76.512  86.125  1.00  0.00           N
ATOM   1067  C   ARG A  60      58.422  70.832  83.845  1.00  0.00           C
ATOM   1068  O   ARG A  60      58.592  69.712  84.285  1.00  0.00           O
ATOM   1069  N   PHE A  61      57.212  71.230  83.435  1.00  0.00           N
ATOM   1071  CA  PHE A  61      56.032  70.392  83.525  1.00  0.00           C
ATOM   1073  CB  PHE A  61      54.701  71.142  83.285  1.00  0.00           C
ATOM   1076  CG  PHE A  61      54.512  72.171  84.345  1.00  0.00           C
ATOM   1077  CD1 PHE A  61      55.122  73.421  84.185  1.00  0.00           C
ATOM   1079  CE1 PHE A  61      55.021  74.402  85.165  1.00  0.00           C
ATOM   1081  CZ  PHE A  61      54.352  74.112  86.365  1.00  0.00           C
ATOM   1083  CD2 PHE A  61      53.771  71.921  85.505  1.00  0.00           C
ATOM   1085  CE2 PHE A  61      53.712  72.882  86.535  1.00  0.00           C
ATOM   1087  C   PHE A  61      56.082  69.231  82.575  1.00  0.00           C
ATOM   1088  O   PHE A  61      55.632  68.142  82.905  1.00  0.00           O
ATOM   1089  N   LEU A  62      56.692  69.432  81.385  1.00  0.00           N
ATOM   1091  CA  LEU A  62      57.112  68.322  80.555  1.00  0.00           C
ATOM   1093  CB  LEU A  62      57.762  68.822  79.255  1.00  0.00           C
ATOM   1096  CG  LEU A  62      56.962  69.782  78.375  1.00  0.00           C
ATOM   1098  CD1 LEU A  62      57.882  70.222  77.225  1.00  0.00           C
ATOM   1102  CD2 LEU A  62      55.642  69.182  77.855  1.00  0.00           C
ATOM   1106  C   LEU A  62      58.132  67.432  81.255  1.00  0.00           C
ATOM   1107  O   LEU A  62      57.981  66.212  81.305  1.00  0.00           O
ATOM   1108  N   LEU A  63      59.202  68.002  81.845  1.00  0.00           N
ATOM   1110  CA  LEU A  63      60.242  67.262  82.525  1.00  0.00           C
ATOM   1112  CB  LEU A  63      61.392  68.231  82.935  1.00  0.00           C
ATOM   1115  CG  LEU A  63      62.661  67.572  83.505  1.00  0.00           C
ATOM   1117  CD1 LEU A  63      63.282  66.620  82.485  1.00  0.00           C
ATOM   1121  CD2 LEU A  63      63.692  68.622  83.915  1.00  0.00           C
ATOM   1125  C   LEU A  63      59.752  66.472  83.725  1.00  0.00           C
ATOM   1126  O   LEU A  63      60.052  65.292  83.845  1.00  0.00           O
ATOM   1127  N   GLN A  64      58.922  67.092  84.585  1.00  0.00           N
ATOM   1129  CA  GLN A  64      58.232  66.432  85.675  1.00  0.00           C
ATOM   1131  CB  GLN A  64      57.512  67.462  86.605  1.00  0.00           C
ATOM   1134  CG  GLN A  64      56.012  67.712  86.365  1.00  0.00           C
ATOM   1137  CD  GLN A  64      55.481  68.832  87.265  1.00  0.00           C
ATOM   1138  OE1 GLN A  64      56.192  69.462  88.035  1.00  0.00           O
ATOM   1139  NE2 GLN A  64      54.152  69.072  87.185  1.00  0.00           N
ATOM   1142  C   GLN A  64      57.272  65.392  85.175  1.00  0.00           C
ATOM   1143  O   GLN A  64      57.352  64.252  85.625  1.00  0.00           O
ATOM   1144  N   GLU A  65      56.372  65.661  84.175  1.00  0.00           N
ATOM   1146  CA  GLU A  65      55.422  64.651  83.745  1.00  0.00           C
ATOM   1148  CB  GLU A  65      54.312  65.152  82.755  1.00  0.00           C
ATOM   1151  CG  GLU A  65      54.732  65.442  81.305  1.00  0.00           C
ATOM   1154  CD  GLU A  65      53.602  65.591  80.295  1.00  0.00           C
ATOM   1155  OE1 GLU A  65      53.692  64.901  79.245  1.00  0.00           O
ATOM   1156  OE2 GLU A  65      52.642  66.372  80.505  1.00  0.00           O
ATOM   1157  C   GLU A  65      56.162  63.472  83.165  1.00  0.00           C
ATOM   1158  O   GLU A  65      55.812  62.322  83.415  1.00  0.00           O
ATOM   1159  N   VAL A  66      57.212  63.731  82.365  1.00  0.00           N
ATOM   1161  CA  VAL A  66      58.032  62.712  81.755  1.00  0.00           C
ATOM   1163  CB  VAL A  66      58.862  63.192  80.605  1.00  0.00           C
ATOM   1165  CG1 VAL A  66      59.582  61.972  80.005  1.00  0.00           C
ATOM   1169  CG2 VAL A  66      57.922  63.782  79.535  1.00  0.00           C
ATOM   1173  C   VAL A  66      58.852  61.892  82.735  1.00  0.00           C
ATOM   1174  O   VAL A  66      58.882  60.671  82.655  1.00  0.00           O
ATOM   1175  N   LEU A  67      59.512  62.512  83.725  1.00  0.00           N
ATOM   1177  CA  LEU A  67      60.142  61.732  84.765  1.00  0.00           C
ATOM   1179  CB  LEU A  67      60.962  62.632  85.715  1.00  0.00           C
ATOM   1182  CG  LEU A  67      61.801  61.832  86.715  1.00  0.00           C
ATOM   1184  CD1 LEU A  67      63.042  61.192  86.055  1.00  0.00           C
ATOM   1188  CD2 LEU A  67      62.222  62.732  87.875  1.00  0.00           C
ATOM   1192  C   LEU A  67      59.142  60.922  85.585  1.00  0.00           C
ATOM   1193  O   LEU A  67      59.292  59.712  85.775  1.00  0.00           O
ATOM   1194  N   GLU A  68      58.032  61.532  86.025  1.00  0.00           N
ATOM   1196  CA  GLU A  68      56.992  60.862  86.765  1.00  0.00           C
ATOM   1198  CB  GLU A  68      55.912  61.881  87.205  1.00  0.00           C
ATOM   1201  CG  GLU A  68      56.432  62.932  88.225  1.00  0.00           C
ATOM   1204  CD  GLU A  68      55.332  63.872  88.715  1.00  0.00           C
ATOM   1205  OE1 GLU A  68      54.431  63.331  89.425  1.00  0.00           O
ATOM   1206  OE2 GLU A  68      55.332  65.092  88.435  1.00  0.00           O
ATOM   1207  C   GLU A  68      56.352  59.701  85.995  1.00  0.00           C
ATOM   1208  O   GLU A  68      56.232  58.581  86.505  1.00  0.00           O
ATOM   1209  N   LYS A  69      55.982  59.892  84.705  1.00  0.00           N
ATOM   1211  CA  LYS A  69      55.372  58.872  83.855  1.00  0.00           C
ATOM   1213  CB  LYS A  69      54.792  59.472  82.535  1.00  0.00           C
ATOM   1216  CG  LYS A  69      55.821  59.732  81.425  1.00  0.00           C
ATOM   1219  CD  LYS A  69      55.332  60.421  80.135  1.00  0.00           C
ATOM   1222  CE  LYS A  69      54.632  61.772  80.295  1.00  0.00           C
ATOM   1225  NZ  LYS A  69      54.322  62.362  78.975  1.00  0.00           N
ATOM   1229  C   LYS A  69      56.402  57.802  83.505  1.00  0.00           C
ATOM   1230  O   LYS A  69      56.092  56.642  83.245  1.00  0.00           O
ATOM   1231  N   GLN A  70      57.701  58.152  83.475  1.00  0.00           N
ATOM   1233  CA  GLN A  70      58.732  57.142  83.365  1.00  0.00           C
ATOM   1235  CB  GLN A  70      60.122  57.782  83.135  1.00  0.00           C
ATOM   1238  CG  GLN A  70      61.222  56.741  82.855  1.00  0.00           C
ATOM   1241  CD  GLN A  70      61.782  56.021  84.075  1.00  0.00           C
ATOM   1242  OE1 GLN A  70      62.022  56.612  85.125  1.00  0.00           O
ATOM   1243  NE2 GLN A  70      61.992  54.692  83.955  1.00  0.00           N
ATOM   1246  C   GLN A  70      58.822  56.231  84.575  1.00  0.00           C
ATOM   1247  O   GLN A  70      58.892  55.012  84.465  1.00  0.00           O
ATOM   1248  N   MET A  71      58.841  56.832  85.785  1.00  0.00           N
ATOM   1250  CA  MET A  71      58.992  56.101  87.025  1.00  0.00           C
ATOM   1252  CB  MET A  71      59.222  57.032  88.235  1.00  0.00           C
ATOM   1255  CG  MET A  71      60.572  57.782  88.215  1.00  0.00           C
ATOM   1258  SD  MET A  71      62.062  56.752  88.455  1.00  0.00           S
ATOM   1259  CE  MET A  71      61.882  56.502  90.235  1.00  0.00           C
ATOM   1263  C   MET A  71      57.841  55.152  87.295  1.00  0.00           C
ATOM   1264  O   MET A  71      58.032  54.002  87.685  1.00  0.00           O
ATOM   1265  N   THR A  72      56.602  55.612  86.995  1.00  0.00           N
ATOM   1267  CA  THR A  72      55.411  54.742  87.035  1.00  0.00           C
ATOM   1269  CB  THR A  72      54.062  55.452  86.865  1.00  0.00           C
ATOM   1271  OG1 THR A  72      53.012  54.672  87.425  1.00  0.00           O
ATOM   1273  CG2 THR A  72      53.701  55.732  85.395  1.00  0.00           C
ATOM   1277  C   THR A  72      55.522  53.591  86.075  1.00  0.00           C
ATOM   1278  O   THR A  72      55.112  52.481  86.375  1.00  0.00           O
ATOM   1279  N   ALA A  73      56.172  53.802  84.905  1.00  0.00           N
ATOM   1281  CA  ALA A  73      56.422  52.762  83.945  1.00  0.00           C
ATOM   1283  CB  ALA A  73      56.682  53.401  82.585  1.00  0.00           C
ATOM   1287  C   ALA A  73      57.582  51.842  84.325  1.00  0.00           C
ATOM   1288  O   ALA A  73      57.771  50.771  83.745  1.00  0.00           O
ATOM   1289  N   ARG A  74      58.422  52.212  85.315  1.00  0.00           N
ATOM   1291  CA  ARG A  74      59.501  51.372  85.785  1.00  0.00           C
ATOM   1293  CB  ARG A  74      60.762  52.212  86.095  1.00  0.00           C
ATOM   1296  CG  ARG A  74      61.952  51.412  86.675  1.00  0.00           C
ATOM   1299  CD  ARG A  74      63.262  52.201  86.795  1.00  0.00           C
ATOM   1302  NE  ARG A  74      63.192  53.122  87.975  1.00  0.00           N
ATOM   1304  CZ  ARG A  74      63.482  52.741  89.215  1.00  0.00           C
ATOM   1305  NH1 ARG A  74      63.862  51.512  89.505  1.00  0.00           N
ATOM   1308  NH2 ARG A  74      63.402  53.591  90.215  1.00  0.00           N
ATOM   1311  C   ARG A  74      59.122  50.491  86.965  1.00  0.00           C
ATOM   1312  O   ARG A  74      59.542  49.342  87.005  1.00  0.00           O
ATOM   1313  N   GLY A  75      58.272  50.962  87.885  1.00  0.00           N
ATOM   1315  CA  GLY A  75      57.732  50.101  88.935  1.00  0.00           C
ATOM   1318  C   GLY A  75      57.701  50.741  90.285  1.00  0.00           C
ATOM   1319  O   GLY A  75      58.662  51.382  90.725  1.00  0.00           O
ATOM   1320  N   TYR A  76      56.591  50.512  90.985  1.00  0.00           N
ATOM   1322  CA  TYR A  76      56.352  50.942  92.355  1.00  0.00           C
ATOM   1324  CB  TYR A  76      57.182  50.072  93.345  1.00  0.00           C
ATOM   1327  CG  TYR A  76      56.892  48.612  93.025  1.00  0.00           C
ATOM   1328  CD1 TYR A  76      55.572  48.131  92.935  1.00  0.00           C
ATOM   1330  CE1 TYR A  76      55.292  46.862  92.435  1.00  0.00           C
ATOM   1332  CZ  TYR A  76      56.322  46.021  92.015  1.00  0.00           C
ATOM   1333  OH  TYR A  76      55.992  44.732  91.535  1.00  0.00           O
ATOM   1335  CD2 TYR A  76      57.932  47.732  92.675  1.00  0.00           C
ATOM   1337  CE2 TYR A  76      57.642  46.442  92.175  1.00  0.00           C
ATOM   1339  C   TYR A  76      56.352  52.462  92.485  1.00  0.00           C
ATOM   1340  O   TYR A  76      55.852  53.092  91.555  1.00  0.00           O
ATOM   1341  N   MET A  77      56.752  53.101  93.615  1.00  0.00           N
ATOM   1343  CA  MET A  77      55.972  54.222  94.135  1.00  0.00           C
ATOM   1345  CB  MET A  77      56.252  54.462  95.645  1.00  0.00           C
ATOM   1348  CG  MET A  77      55.182  55.282  96.395  1.00  0.00           C
ATOM   1351  SD  MET A  77      55.422  57.081  96.435  1.00  0.00           S
ATOM   1352  CE  MET A  77      53.792  57.452  97.075  1.00  0.00           C
ATOM   1356  C   MET A  77      55.942  55.502  93.295  1.00  0.00           C
ATOM   1357  O   MET A  77      55.201  55.582  92.315  1.00  0.00           O
ATOM   1358  N   VAL A  78      56.692  56.552  93.675  1.00  0.00           N
ATOM   1360  CA  VAL A  78      56.712  57.832  92.995  1.00  0.00           C
ATOM   1362  CB  VAL A  78      57.412  57.811  91.655  1.00  0.00           C
ATOM   1364  CG1 VAL A  78      57.682  59.252  91.165  1.00  0.00           C
ATOM   1368  CG2 VAL A  78      58.752  57.102  91.875  1.00  0.00           C
ATOM   1372  C   VAL A  78      55.422  58.632  93.015  1.00  0.00           C
ATOM   1373  O   VAL A  78      54.392  58.261  92.455  1.00  0.00           O
ATOM   1374  N   GLY A  79      55.481  59.802  93.665  1.00  0.00           N
ATOM   1376  CA  GLY A  79      54.442  60.792  93.595  1.00  0.00           C
ATOM   1379  C   GLY A  79      55.002  62.092  94.095  1.00  0.00           C
ATOM   1380  O   GLY A  79      56.152  62.122  94.515  1.00  0.00           O
ATOM   1381  N   PRO A  80      54.222  63.162  94.095  1.00  0.00           N
ATOM   1382  CD  PRO A  80      53.022  63.201  93.265  1.00  0.00           C
ATOM   1385  CA  PRO A  80      54.712  64.511  94.405  1.00  0.00           C
ATOM   1387  CB  PRO A  80      53.622  65.451  93.835  1.00  0.00           C
ATOM   1390  CG  PRO A  80      52.412  64.572  93.515  1.00  0.00           C
ATOM   1393  C   PRO A  80      54.962  64.792  95.875  1.00  0.00           C
ATOM   1394  O   PRO A  80      55.112  65.962  96.255  1.00  0.00           O
ATOM   1395  N   ASN A  81      55.042  63.772  96.755  1.00  0.00           N
ATOM   1397  CA  ASN A  81      55.522  63.921  98.105  1.00  0.00           C
ATOM   1399  CB  ASN A  81      54.482  64.502  99.095  1.00  0.00           C
ATOM   1402  CG  ASN A  81      55.201  65.311 100.165  1.00  0.00           C
ATOM   1403  OD1 ASN A  81      56.302  64.971 100.627  1.00  0.00           O
ATOM   1404  ND2 ASN A  81      54.682  66.521 100.457  1.00  0.00           N
ATOM   1407  C   ASN A  81      56.052  62.552  98.525  1.00  0.00           C
ATOM   1408  O   ASN A  81      55.742  61.561  97.875  1.00  0.00           O
ATOM   1409  N   GLY A  82      56.892  62.462  99.575  1.00  0.00           N
ATOM   1411  CA  GLY A  82      57.382  61.182 100.075  1.00  0.00           C
ATOM   1414  C   GLY A  82      58.832  61.142 100.567  1.00  0.00           C
ATOM   1415  O   GLY A  82      59.532  62.151 100.607  1.00  0.00           O
ATOM   1416  N   PRO A  83      59.242  59.971 101.077  1.00  0.00           N
ATOM   1417  CD  PRO A  83      58.302  58.872 101.297  1.00  0.00           C
ATOM   1420  CA  PRO A  83      60.532  59.662 101.707  1.00  0.00           C
ATOM   1422  CB  PRO A  83      60.532  58.131 101.787  1.00  0.00           C
ATOM   1425  CG  PRO A  83      59.082  57.822 102.107  1.00  0.00           C
ATOM   1428  C   PRO A  83      61.852  60.162 101.157  1.00  0.00           C
ATOM   1429  O   PRO A  83      62.672  60.612 101.957  1.00  0.00           O
ATOM   1430  N   VAL A  84      62.162  60.022  99.865  1.00  0.00           N
ATOM   1432  CA  VAL A  84      63.412  60.561  99.325  1.00  0.00           C
ATOM   1434  CB  VAL A  84      64.502  59.552  98.935  1.00  0.00           C
ATOM   1436  CG1 VAL A  84      64.902  58.721 100.175  1.00  0.00           C
ATOM   1440  CG2 VAL A  84      64.062  58.642  97.775  1.00  0.00           C
ATOM   1444  C   VAL A  84      63.022  61.392  98.145  1.00  0.00           C
ATOM   1445  O   VAL A  84      62.071  61.101  97.435  1.00  0.00           O
ATOM   1446  N   ASN A  85      63.712  62.502  97.915  1.00  0.00           N
ATOM   1448  CA  ASN A  85      63.272  63.482  96.955  1.00  0.00           C
ATOM   1450  CB  ASN A  85      62.992  64.831  97.675  1.00  0.00           C
ATOM   1453  CG  ASN A  85      62.462  65.932  96.755  1.00  0.00           C
ATOM   1454  OD1 ASN A  85      63.062  66.991  96.655  1.00  0.00           O
ATOM   1455  ND2 ASN A  85      61.292  65.731  96.125  1.00  0.00           N
ATOM   1458  C   ASN A  85      64.312  63.622  95.885  1.00  0.00           C
ATOM   1459  O   ASN A  85      65.502  63.692  96.165  1.00  0.00           O
ATOM   1460  N   LEU A  86      63.862  63.721  94.635  1.00  0.00           N
ATOM   1462  CA  LEU A  86      64.672  64.192  93.545  1.00  0.00           C
ATOM   1464  CB  LEU A  86      64.502  63.271  92.325  1.00  0.00           C
ATOM   1467  CG  LEU A  86      65.481  63.532  91.165  1.00  0.00           C
ATOM   1469  CD1 LEU A  86      66.871  62.972  91.445  1.00  0.00           C
ATOM   1473  CD2 LEU A  86      64.932  62.882  89.905  1.00  0.00           C
ATOM   1477  C   LEU A  86      64.262  65.612  93.205  1.00  0.00           C
ATOM   1478  O   LEU A  86      63.102  65.911  92.905  1.00  0.00           O
ATOM   1479  N   GLN A  87      65.242  66.532  93.235  1.00  0.00           N
ATOM   1481  CA  GLN A  87      65.081  67.882  92.755  1.00  0.00           C
ATOM   1483  CB  GLN A  87      65.572  68.921  93.775  1.00  0.00           C
ATOM   1486  CG  GLN A  87      64.812  68.802  95.105  1.00  0.00           C
ATOM   1489  CD  GLN A  87      65.102  70.012  95.975  1.00  0.00           C
ATOM   1490  OE1 GLN A  87      66.152  70.661  95.875  1.00  0.00           O
ATOM   1491  NE2 GLN A  87      64.152  70.332  96.875  1.00  0.00           N
ATOM   1494  C   GLN A  87      65.951  68.042  91.545  1.00  0.00           C
ATOM   1495  O   GLN A  87      67.082  67.582  91.505  1.00  0.00           O
ATOM   1496  N   ILE A  88      65.432  68.742  90.525  1.00  0.00           N
ATOM   1498  CA  ILE A  88      66.172  68.972  89.315  1.00  0.00           C
ATOM   1500  CB  ILE A  88      65.481  68.332  88.115  1.00  0.00           C
ATOM   1502  CG2 ILE A  88      66.362  68.502  86.865  1.00  0.00           C
ATOM   1506  CG1 ILE A  88      65.090  66.851  88.355  1.00  0.00           C
ATOM   1509  CD  ILE A  88      64.142  66.311  87.285  1.00  0.00           C
ATOM   1513  C   ILE A  88      66.201  70.472  89.155  1.00  0.00           C
ATOM   1514  O   ILE A  88      65.161  71.122  89.235  1.00  0.00           O
ATOM   1515  N   ILE A  89      67.372  71.082  88.915  1.00  0.00           N
ATOM   1517  CA  ILE A  89      67.402  72.402  88.305  1.00  0.00           C
ATOM   1519  CB  ILE A  89      68.482  73.342  88.805  1.00  0.00           C
ATOM   1521  CG2 ILE A  89      68.142  73.701  90.265  1.00  0.00           C
ATOM   1525  CG1 ILE A  89      69.902  72.752  88.685  1.00  0.00           C
ATOM   1528  CD  ILE A  89      70.982  73.752  88.285  1.00  0.00           C
ATOM   1532  C   ILE A  89      67.552  72.201  86.815  1.00  0.00           C
ATOM   1533  O   ILE A  89      68.332  71.372  86.345  1.00  0.00           O
ATOM   1534  N   VAL A  90      66.801  72.951  86.005  1.00  0.00           N
ATOM   1536  CA  VAL A  90      67.072  72.941  84.585  1.00  0.00           C
ATOM   1538  CB  VAL A  90      65.782  73.032  83.805  1.00  0.00           C
ATOM   1540  CG1 VAL A  90      66.061  73.171  82.315  1.00  0.00           C
ATOM   1544  CG2 VAL A  90      64.912  71.782  84.085  1.00  0.00           C
ATOM   1548  C   VAL A  90      68.002  74.091  84.255  1.00  0.00           C
ATOM   1549  O   VAL A  90      67.771  75.222  84.675  1.00  0.00           O
ATOM   1550  N   SER A  91      69.102  73.811  83.535  1.00  0.00           N
ATOM   1552  CA  SER A  91      70.132  74.811  83.315  1.00  0.00           C
ATOM   1554  CB  SER A  91      71.521  74.132  83.335  1.00  0.00           C
ATOM   1557  OG  SER A  91      71.762  73.532  84.595  1.00  0.00           O
ATOM   1559  C   SER A  91      70.032  75.432  81.955  1.00  0.00           C
ATOM   1560  O   SER A  91      70.492  76.551  81.705  1.00  0.00           O
ATOM   1561  N   GLN A  92      69.472  74.682  81.005  1.00  0.00           N
ATOM   1563  CA  GLN A  92      69.542  75.072  79.625  1.00  0.00           C
ATOM   1565  CB  GLN A  92      70.801  74.462  78.935  1.00  0.00           C
ATOM   1568  CG  GLN A  92      72.121  75.101  79.465  1.00  0.00           C
ATOM   1571  CD  GLN A  92      73.301  74.892  78.515  1.00  0.00           C
ATOM   1572  OE1 GLN A  92      73.121  74.481  77.365  1.00  0.00           O
ATOM   1573  NE2 GLN A  92      74.542  75.132  78.995  1.00  0.00           N
ATOM   1576  C   GLN A  92      68.222  74.822  78.945  1.00  0.00           C
ATOM   1577  O   GLN A  92      67.272  75.532  79.245  1.00  0.00           O
ATOM   1578  N   LEU A  93      68.112  73.832  78.035  1.00  0.00           N
ATOM   1580  CA  LEU A  93      66.991  73.712  77.115  1.00  0.00           C
ATOM   1582  CB  LEU A  93      65.562  73.730  77.755  1.00  0.00           C
ATOM   1585  CG  LEU A  93      65.392  72.730  78.905  1.00  0.00           C
ATOM   1587  CD1 LEU A  93      63.992  72.801  79.535  1.00  0.00           C
ATOM   1591  CD2 LEU A  93      65.632  71.311  78.425  1.00  0.00           C
ATOM   1595  C   LEU A  93      67.131  74.741  76.025  1.00  0.00           C
ATOM   1596  O   LEU A  93      66.591  75.842  76.085  1.00  0.00           O
ATOM   1597  N   TYR A  94      67.902  74.402  74.985  1.00  0.00           N
ATOM   1599  CA  TYR A  94      68.112  75.262  73.845  1.00  0.00           C
ATOM   1601  CB  TYR A  94      69.411  76.122  73.855  1.00  0.00           C
ATOM   1604  CG  TYR A  94      69.462  77.082  75.015  1.00  0.00           C
ATOM   1605  CD1 TYR A  94      70.201  76.752  76.165  1.00  0.00           C
ATOM   1607  CE1 TYR A  94      70.242  77.622  77.265  1.00  0.00           C
ATOM   1609  CZ  TYR A  94      69.542  78.832  77.225  1.00  0.00           C
ATOM   1610  OH  TYR A  94      69.502  79.671  78.355  1.00  0.00           O
ATOM   1612  CD2 TYR A  94      68.852  78.342  74.945  1.00  0.00           C
ATOM   1614  CE2 TYR A  94      68.862  79.201  76.055  1.00  0.00           C
ATOM   1616  C   TYR A  94      68.182  74.442  72.585  1.00  0.00           C
ATOM   1617  O   TYR A  94      68.862  73.411  72.505  1.00  0.00           O
ATOM   1618  N   ALA A  95      67.552  74.951  71.525  1.00  0.00           N
ATOM   1620  CA  ALA A  95      67.902  74.622  70.165  1.00  0.00           C
ATOM   1622  CB  ALA A  95      66.742  74.980  69.215  1.00  0.00           C
ATOM   1626  C   ALA A  95      69.172  75.341  69.775  1.00  0.00           C
ATOM   1627  O   ALA A  95      69.152  76.472  69.275  1.00  0.00           O
ATOM   1628  N   ASP A  96      70.332  74.732  70.085  1.00  0.00           N
ATOM   1630  CA  ASP A  96      71.632  75.322  69.885  1.00  0.00           C
ATOM   1632  CB  ASP A  96      72.642  74.792  70.955  1.00  0.00           C
ATOM   1635  CG  ASP A  96      73.932  75.591  71.165  1.00  0.00           C
ATOM   1636  OD1 ASP A  96      74.371  76.332  70.245  1.00  0.00           O
ATOM   1637  OD2 ASP A  96      74.561  75.382  72.245  1.00  0.00           O
ATOM   1638  C   ASP A  96      72.061  75.052  68.445  1.00  0.00           C
ATOM   1639  O   ASP A  96      72.142  73.911  67.995  1.00  0.00           O
ATOM   1640  N   VAL A  97      72.331  76.131  67.685  1.00  0.00           N
ATOM   1642  CA  VAL A  97      72.802  76.051  66.325  1.00  0.00           C
ATOM   1644  CB  VAL A  97      72.661  77.392  65.595  1.00  0.00           C
ATOM   1646  CG1 VAL A  97      73.192  77.332  64.155  1.00  0.00           C
ATOM   1650  CG2 VAL A  97      71.162  77.771  65.545  1.00  0.00           C
ATOM   1654  C   VAL A  97      74.231  75.521  66.315  1.00  0.00           C
ATOM   1655  O   VAL A  97      74.712  74.980  65.325  1.00  0.00           O
ATOM   1656  N   SER A  98      74.951  75.591  67.465  1.00  0.00           N
ATOM   1658  CA  SER A  98      76.362  75.262  67.555  1.00  0.00           C
ATOM   1660  CB  SER A  98      76.752  73.762  67.355  1.00  0.00           C
ATOM   1663  OG  SER A  98      76.262  72.912  68.405  1.00  0.00           O
ATOM   1665  C   SER A  98      77.201  76.090  66.615  1.00  0.00           C
ATOM   1666  O   SER A  98      77.732  75.591  65.625  1.00  0.00           O
ATOM   1667  N   GLN A  99      77.301  77.392  66.905  1.00  0.00           N
ATOM   1669  CA  GLN A  99      77.932  78.392  66.065  1.00  0.00           C
ATOM   1671  CB  GLN A  99      79.422  78.091  65.655  1.00  0.00           C
ATOM   1674  CG  GLN A  99      80.191  77.182  66.655  1.00  0.00           C
ATOM   1677  CD  GLN A  99      81.682  77.480  66.795  1.00  0.00           C
ATOM   1678  OE1 GLN A  99      82.532  76.642  66.455  1.00  0.00           O
ATOM   1679  NE2 GLN A  99      81.992  78.660  67.375  1.00  0.00           N
ATOM   1682  C   GLN A  99      77.012  78.712  64.875  1.00  0.00           C
ATOM   1683  O   GLN A  99      75.992  79.392  65.035  1.00  0.00           O
ATOM   1684  N   GLY A 100      77.362  78.241  63.665  1.00  0.00           N
ATOM   1686  CA  GLY A 100      76.611  78.342  62.435  1.00  0.00           C
ATOM   1689  C   GLY A 100      76.622  77.002  61.775  1.00  0.00           C
ATOM   1690  O   GLY A 100      76.862  76.881  60.575  1.00  0.00           O
ATOM   1691  N   ASN A 101      76.422  75.911  62.545  1.00  0.00           N
ATOM   1693  CA  ASN A 101      76.182  74.592  62.005  1.00  0.00           C
ATOM   1695  CB  ASN A 101      76.102  73.532  63.145  1.00  0.00           C
ATOM   1698  CG  ASN A 101      76.340  72.101  62.705  1.00  0.00           C
ATOM   1699  OD1 ASN A 101      76.402  71.771  61.525  1.00  0.00           O
ATOM   1700  ND2 ASN A 101      76.532  71.182  63.685  1.00  0.00           N
ATOM   1703  C   ASN A 101      74.902  74.582  61.155  1.00  0.00           C
ATOM   1704  O   ASN A 101      73.962  75.341  61.395  1.00  0.00           O
ATOM   1705  N   VAL A 102      74.842  73.730  60.115  1.00  0.00           N
ATOM   1707  CA  VAL A 102      73.712  73.631  59.195  1.00  0.00           C
ATOM   1709  CB  VAL A 102      74.002  72.590  58.115  1.00  0.00           C
ATOM   1711  CG1 VAL A 102      72.822  72.432  57.145  1.00  0.00           C
ATOM   1715  CG2 VAL A 102      75.271  72.991  57.355  1.00  0.00           C
ATOM   1719  C   VAL A 102      72.432  73.252  59.905  1.00  0.00           C
ATOM   1720  O   VAL A 102      71.331  73.712  59.575  1.00  0.00           O
ATOM   1721  N   ARG A 103      72.532  72.372  60.895  1.00  0.00           N
ATOM   1723  CA  ARG A 103      71.422  71.932  61.675  1.00  0.00           C
ATOM   1725  CB  ARG A 103      71.222  70.412  61.535  1.00  0.00           C
ATOM   1728  CG  ARG A 103      70.822  70.042  60.105  1.00  0.00           C
ATOM   1731  CD  ARG A 103      69.411  70.491  59.785  1.00  0.00           C
ATOM   1734  NE  ARG A 103      69.362  70.802  58.325  1.00  0.00           N
ATOM   1736  CZ  ARG A 103      69.091  72.002  57.805  1.00  0.00           C
ATOM   1737  NH1 ARG A 103      68.942  73.091  58.505  1.00  0.00           N
ATOM   1740  NH2 ARG A 103      68.892  72.072  56.505  1.00  0.00           N
ATOM   1743  C   ARG A 103      71.562  72.340  63.095  1.00  0.00           C
ATOM   1744  O   ARG A 103      72.602  72.801  63.565  1.00  0.00           O
ATOM   1745  N   TYR A 104      70.451  72.252  63.835  1.00  0.00           N
ATOM   1747  CA  TYR A 104      70.402  72.712  65.195  1.00  0.00           C
ATOM   1749  CB  TYR A 104      69.142  73.590  65.445  1.00  0.00           C
ATOM   1752  CG  TYR A 104      68.951  74.692  64.415  1.00  0.00           C
ATOM   1753  CD1 TYR A 104      70.012  75.271  63.685  1.00  0.00           C
ATOM   1755  CE1 TYR A 104      69.782  76.392  62.865  1.00  0.00           C
ATOM   1757  CZ  TYR A 104      68.492  76.911  62.755  1.00  0.00           C
ATOM   1758  OH  TYR A 104      68.241  78.021  61.935  1.00  0.00           O
ATOM   1760  CD2 TYR A 104      67.652  75.192  64.225  1.00  0.00           C
ATOM   1762  CE2 TYR A 104      67.432  76.292  63.395  1.00  0.00           C
ATOM   1764  C   TYR A 104      70.341  71.472  66.035  1.00  0.00           C
ATOM   1765  O   TYR A 104      69.592  70.532  65.765  1.00  0.00           O
ATOM   1766  N   ASN A 105      71.132  71.411  67.125  1.00  0.00           N
ATOM   1768  CA  ASN A 105      70.902  70.502  68.225  1.00  0.00           C
ATOM   1770  CB  ASN A 105      71.801  70.752  69.475  1.00  0.00           C
ATOM   1773  CG  ASN A 105      73.241  71.160  69.205  1.00  0.00           C
ATOM   1774  OD1 ASN A 105      73.771  71.262  68.105  1.00  0.00           O
ATOM   1775  ND2 ASN A 105      73.982  71.411  70.315  1.00  0.00           N
ATOM   1778  C   ASN A 105      69.481  70.572  68.755  1.00  0.00           C
ATOM   1779  O   ASN A 105      68.762  71.551  68.565  1.00  0.00           O
ATOM   1780  N   ILE A 106      69.122  69.601  69.615  1.00  0.00           N
ATOM   1782  CA  ILE A 106      68.462  69.972  70.855  1.00  0.00           C
ATOM   1784  CB  ILE A 106      67.061  69.411  71.005  1.00  0.00           C
ATOM   1786  CG2 ILE A 106      66.572  69.521  72.465  1.00  0.00           C
ATOM   1790  CG1 ILE A 106      66.122  70.161  70.045  1.00  0.00           C
ATOM   1793  CD  ILE A 106      66.032  71.662  70.295  1.00  0.00           C
ATOM   1797  C   ILE A 106      69.332  69.642  72.035  1.00  0.00           C
ATOM   1798  O   ILE A 106      69.982  68.601  72.125  1.00  0.00           O
ATOM   1799  N   ALA A 107      69.411  70.582  72.995  1.00  0.00           N
ATOM   1801  CA  ALA A 107      70.252  70.421  74.145  1.00  0.00           C
ATOM   1803  CB  ALA A 107      71.372  71.442  74.015  1.00  0.00           C
ATOM   1807  C   ALA A 107      69.572  70.582  75.485  1.00  0.00           C
ATOM   1808  O   ALA A 107      69.332  71.682  75.985  1.00  0.00           O
ATOM   1809  N   THR A 108      69.371  69.451  76.185  1.00  0.00           N
ATOM   1811  CA  THR A 108      68.911  69.442  77.565  1.00  0.00           C
ATOM   1813  CB  THR A 108      67.932  68.332  77.895  1.00  0.00           C
ATOM   1815  OG1 THR A 108      66.771  68.462  77.105  1.00  0.00           O
ATOM   1817  CG2 THR A 108      67.441  68.381  79.355  1.00  0.00           C
ATOM   1821  C   THR A 108      70.090  69.311  78.495  1.00  0.00           C
ATOM   1822  O   THR A 108      70.842  68.342  78.435  1.00  0.00           O
ATOM   1823  N   LYS A 109      70.242  70.292  79.405  1.00  0.00           N
ATOM   1825  CA  LYS A 109      71.122  70.201  80.535  1.00  0.00           C
ATOM   1827  CB  LYS A 109      72.372  71.082  80.425  1.00  0.00           C
ATOM   1830  CG  LYS A 109      73.322  70.601  79.315  1.00  0.00           C
ATOM   1833  CD  LYS A 109      72.972  71.072  77.885  1.00  0.00           C
ATOM   1836  CE  LYS A 109      74.192  71.741  77.235  1.00  0.00           C
ATOM   1839  NZ  LYS A 109      73.962  72.232  75.865  1.00  0.00           N
ATOM   1843  C   LYS A 109      70.361  70.532  81.785  1.00  0.00           C
ATOM   1844  O   LYS A 109      69.612  71.512  81.855  1.00  0.00           O
ATOM   1845  N   ALA A 110      70.562  69.701  82.815  1.00  0.00           N
ATOM   1847  CA  ALA A 110      69.932  69.862  84.085  1.00  0.00           C
ATOM   1849  CB  ALA A 110      68.551  69.182  84.065  1.00  0.00           C
ATOM   1853  C   ALA A 110      70.842  69.212  85.115  1.00  0.00           C
ATOM   1854  O   ALA A 110      71.622  68.322  84.775  1.00  0.00           O
ATOM   1855  N   ASP A 111      70.752  69.661  86.375  1.00  0.00           N
ATOM   1857  CA  ASP A 111      71.432  69.091  87.505  1.00  0.00           C
ATOM   1859  CB  ASP A 111      72.172  70.171  88.345  1.00  0.00           C
ATOM   1862  CG  ASP A 111      73.301  69.592  89.195  1.00  0.00           C
ATOM   1863  OD1 ASP A 111      73.332  68.372  89.435  1.00  0.00           O
ATOM   1864  OD2 ASP A 111      74.172  70.412  89.585  1.00  0.00           O
ATOM   1865  C   ASP A 111      70.372  68.432  88.345  1.00  0.00           C
ATOM   1866  O   ASP A 111      69.271  68.962  88.475  1.00  0.00           O
ATOM   1867  N   ILE A 112      70.682  67.262  88.925  1.00  0.00           N
ATOM   1869  CA  ILE A 112      69.782  66.532  89.785  1.00  0.00           C
ATOM   1871  CB  ILE A 112      69.411  65.111  89.345  1.00  0.00           C
ATOM   1873  CG2 ILE A 112      69.012  65.171  87.855  1.00  0.00           C
ATOM   1877  CG1 ILE A 112      70.502  64.032  89.615  1.00  0.00           C
ATOM   1880  CD  ILE A 112      70.112  62.582  89.285  1.00  0.00           C
ATOM   1884  C   ILE A 112      70.422  66.480  91.135  1.00  0.00           C
ATOM   1885  O   ILE A 112      71.611  66.262  91.295  1.00  0.00           O
ATOM   1886  N   ALA A 113      69.612  66.671  92.175  1.00  0.00           N
ATOM   1888  CA  ALA A 113      70.032  66.472  93.535  1.00  0.00           C
ATOM   1890  CB  ALA A 113      70.090  67.832  94.245  1.00  0.00           C
ATOM   1894  C   ALA A 113      69.052  65.552  94.235  1.00  0.00           C
ATOM   1895  O   ALA A 113      67.841  65.802  94.245  1.00  0.00           O
ATOM   1896  N   ILE A 114      69.561  64.462  94.845  1.00  0.00           N
ATOM   1898  CA  ILE A 114      68.771  63.502  95.595  1.00  0.00           C
ATOM   1900  CB  ILE A 114      69.192  62.052  95.315  1.00  0.00           C
ATOM   1902  CG2 ILE A 114      68.381  61.072  96.205  1.00  0.00           C
ATOM   1906  CG1 ILE A 114      69.002  61.692  93.815  1.00  0.00           C
ATOM   1909  CD  ILE A 114      69.691  60.392  93.375  1.00  0.00           C
ATOM   1913  C   ILE A 114      68.872  63.791  97.085  1.00  0.00           C
ATOM   1914  O   ILE A 114      69.922  63.632  97.705  1.00  0.00           O
ATOM   1915  N   ILE A 115      67.782  64.201  97.745  1.00  0.00           N
ATOM   1917  CA  ILE A 115      67.762  64.552  99.155  1.00  0.00           C
ATOM   1919  CB  ILE A 115      67.182  65.942  99.405  1.00  0.00           C
ATOM   1921  CG2 ILE A 115      66.871  66.172 100.907  1.00  0.00           C
ATOM   1925  CG1 ILE A 115      68.172  67.002  98.845  1.00  0.00           C
ATOM   1928  CD  ILE A 115      67.742  68.451  99.095  1.00  0.00           C
ATOM   1932  C   ILE A 115      66.981  63.502  99.925  1.00  0.00           C
ATOM   1933  O   ILE A 115      65.911  63.052  99.505  1.00  0.00           O
ATOM   1934  N   ALA A 116      67.482  63.072 101.097  1.00  0.00           N
ATOM   1936  CA  ALA A 116      66.742  62.172 101.957  1.00  0.00           C
ATOM   1938  CB  ALA A 116      67.752  61.332 102.747  1.00  0.00           C
ATOM   1942  C   ALA A 116      65.832  62.952 102.907  1.00  0.00           C
ATOM   1943  O   ALA A 116      66.340  63.651 103.787  1.00  0.00           O
ATOM   1944  N   THR A 117      64.481  62.832 102.787  1.00  0.00           N
ATOM   1946  CA  THR A 117      63.502  63.812 103.277  1.00  0.00           C
ATOM   1948  CB  THR A 117      62.052  63.381 102.967  1.00  0.00           C
ATOM   1950  OG1 THR A 117      61.801  63.442 101.567  1.00  0.00           O
ATOM   1952  CG2 THR A 117      60.922  64.192 103.647  1.00  0.00           C
ATOM   1956  C   THR A 117      63.602  64.152 104.767  1.00  0.00           C
ATOM   1957  O   THR A 117      63.602  65.322 105.147  1.00  0.00           O
ATOM   1958  N   ALA A 118      63.722  63.152 105.667  1.00  0.00           N
ATOM   1960  CA  ALA A 118      63.802  63.392 107.087  1.00  0.00           C
ATOM   1962  CB  ALA A 118      63.612  62.061 107.857  1.00  0.00           C
ATOM   1966  C   ALA A 118      65.032  64.152 107.607  1.00  0.00           C
ATOM   1967  O   ALA A 118      64.932  65.072 108.417  1.00  0.00           O
ATOM   1968  N   GLN A 119      66.242  63.791 107.157  1.00  0.00           N
ATOM   1970  CA  GLN A 119      67.462  64.552 107.327  1.00  0.00           C
ATOM   1972  CB  GLN A 119      68.682  63.731 106.827  1.00  0.00           C
ATOM   1975  CG  GLN A 119      69.072  62.562 107.757  1.00  0.00           C
ATOM   1978  CD  GLN A 119      69.371  63.032 109.187  1.00  0.00           C
ATOM   1979  OE1 GLN A 119      69.892  64.122 109.437  1.00  0.00           O
ATOM   1980  NE2 GLN A 119      69.062  62.172 110.177  1.00  0.00           N
ATOM   1983  C   GLN A 119      67.502  65.932 106.687  1.00  0.00           C
ATOM   1984  O   GLN A 119      68.082  66.851 107.247  1.00  0.00           O
ATOM   1985  N   ASN A 120      66.981  66.062 105.447  1.00  0.00           N
ATOM   1987  CA  ASN A 120      67.342  67.112 104.497  1.00  0.00           C
ATOM   1989  CB  ASN A 120      67.032  68.561 104.947  1.00  0.00           C
ATOM   1992  CG  ASN A 120      65.532  68.802 104.927  1.00  0.00           C
ATOM   1993  OD1 ASN A 120      64.962  69.012 103.847  1.00  0.00           O
ATOM   1994  ND2 ASN A 120      64.882  68.832 106.107  1.00  0.00           N
ATOM   1997  C   ASN A 120      68.771  66.991 103.977  1.00  0.00           C
ATOM   1998  O   ASN A 120      69.322  67.902 103.357  1.00  0.00           O
ATOM   1999  N   GLY A 121      69.371  65.802 104.157  1.00  0.00           N
ATOM   2001  CA  GLY A 121      70.731  65.542 103.717  1.00  0.00           C
ATOM   2004  C   GLY A 121      70.792  65.252 102.257  1.00  0.00           C
ATOM   2005  O   GLY A 121      69.982  64.481 101.727  1.00  0.00           O
ATOM   2006  N   ASN A 122      71.762  65.831 101.527  1.00  0.00           N
ATOM   2008  CA  ASN A 122      71.902  65.601 100.115  1.00  0.00           C
ATOM   2010  CB  ASN A 122      72.602  66.811  99.465  1.00  0.00           C
ATOM   2013  CG  ASN A 122      72.472  66.822  97.955  1.00  0.00           C
ATOM   2014  OD1 ASN A 122      72.021  65.872  97.315  1.00  0.00           O
ATOM   2015  ND2 ASN A 122      72.882  67.962  97.345  1.00  0.00           N
ATOM   2018  C   ASN A 122      72.701  64.341  99.915  1.00  0.00           C
ATOM   2019  O   ASN A 122      73.882  64.252 100.285  1.00  0.00           O
ATOM   2020  N   LYS A 123      72.092  63.322  99.315  1.00  0.00           N
ATOM   2022  CA  LYS A 123      72.762  62.092  99.015  1.00  0.00           C
ATOM   2024  CB  LYS A 123      71.722  61.021  98.645  1.00  0.00           C
ATOM   2027  CG  LYS A 123      72.372  59.662  98.425  1.00  0.00           C
ATOM   2030  CD  LYS A 123      71.362  58.521  98.345  1.00  0.00           C
ATOM   2033  CE  LYS A 123      72.082  57.182  98.455  1.00  0.00           C
ATOM   2036  NZ  LYS A 123      71.112  56.091  98.545  1.00  0.00           N
ATOM   2040  C   LYS A 123      73.862  62.222  97.975  1.00  0.00           C
ATOM   2041  O   LYS A 123      74.992  61.782  98.205  1.00  0.00           O
ATOM   2042  N   MET A 124      73.602  62.892  96.845  1.00  0.00           N
ATOM   2044  CA  MET A 124      74.551  63.052  95.765  1.00  0.00           C
ATOM   2046  CB  MET A 124      75.012  61.712  95.125  1.00  0.00           C
ATOM   2049  CG  MET A 124      73.922  60.881  94.405  1.00  0.00           C
ATOM   2052  SD  MET A 124      73.802  61.182  92.615  1.00  0.00           S
ATOM   2053  CE  MET A 124      75.352  60.332  92.175  1.00  0.00           C
ATOM   2057  C   MET A 124      73.892  63.951  94.735  1.00  0.00           C
ATOM   2058  O   MET A 124      72.661  64.012  94.645  1.00  0.00           O
ATOM   2059  N   THR A 125      74.682  64.722  93.965  1.00  0.00           N
ATOM   2061  CA  THR A 125      74.182  65.552  92.875  1.00  0.00           C
ATOM   2063  CB  THR A 125      74.332  67.061  93.045  1.00  0.00           C
ATOM   2065  OG1 THR A 125      75.682  67.521  93.095  1.00  0.00           O
ATOM   2067  CG2 THR A 125      73.722  67.480  94.385  1.00  0.00           C
ATOM   2071  C   THR A 125      74.892  65.152  91.615  1.00  0.00           C
ATOM   2072  O   THR A 125      76.081  64.851  91.625  1.00  0.00           O
ATOM   2073  N   LYS A 126      74.182  65.132  90.475  1.00  0.00           N
ATOM   2075  CA  LYS A 126      74.822  64.851  89.215  1.00  0.00           C
ATOM   2077  CB  LYS A 126      74.761  63.342  88.835  1.00  0.00           C
ATOM   2080  CG  LYS A 126      75.551  62.942  87.575  1.00  0.00           C
ATOM   2083  CD  LYS A 126      77.072  63.082  87.775  1.00  0.00           C
ATOM   2086  CE  LYS A 126      77.972  62.671  86.605  1.00  0.00           C
ATOM   2089  NZ  LYS A 126      77.992  63.712  85.555  1.00  0.00           N
ATOM   2093  C   LYS A 126      74.201  65.671  88.115  1.00  0.00           C
ATOM   2094  O   LYS A 126      72.992  65.661  87.875  1.00  0.00           O
ATOM   2095  N   ASN A 127      75.042  66.402  87.365  1.00  0.00           N
ATOM   2097  CA  ASN A 127      74.612  67.052  86.135  1.00  0.00           C
ATOM   2099  CB  ASN A 127      75.591  68.142  85.685  1.00  0.00           C
ATOM   2102  CG  ASN A 127      75.672  69.162  86.805  1.00  0.00           C
ATOM   2103  OD1 ASN A 127      76.492  69.032  87.715  1.00  0.00           O
ATOM   2104  ND2 ASN A 127      74.882  70.252  86.685  1.00  0.00           N
ATOM   2107  C   ASN A 127      74.432  66.062  85.015  1.00  0.00           C
ATOM   2108  O   ASN A 127      75.212  65.111  84.885  1.00  0.00           O
ATOM   2109  N   TYR A 128      73.451  66.282  84.145  1.00  0.00           N
ATOM   2111  CA  TYR A 128      73.252  65.491  82.945  1.00  0.00           C
ATOM   2113  CB  TYR A 128      71.932  64.672  82.965  1.00  0.00           C
ATOM   2116  CG  TYR A 128      72.051  63.591  84.015  1.00  0.00           C
ATOM   2117  CD1 TYR A 128      71.841  63.882  85.375  1.00  0.00           C
ATOM   2119  CE1 TYR A 128      72.061  62.912  86.355  1.00  0.00           C
ATOM   2121  CZ  TYR A 128      72.462  61.622  85.995  1.00  0.00           C
ATOM   2122  OH  TYR A 128      72.762  60.682  87.005  1.00  0.00           O
ATOM   2124  CD2 TYR A 128      72.402  62.282  83.665  1.00  0.00           C
ATOM   2126  CE2 TYR A 128      72.602  61.291  84.645  1.00  0.00           C
ATOM   2128  C   TYR A 128      73.332  66.402  81.735  1.00  0.00           C
ATOM   2129  O   TYR A 128      73.051  67.590  81.795  1.00  0.00           O
ATOM   2130  N   ARG A 129      73.792  65.842  80.605  1.00  0.00           N
ATOM   2132  CA  ARG A 129      73.812  66.561  79.355  1.00  0.00           C
ATOM   2134  CB  ARG A 129      75.172  67.282  79.135  1.00  0.00           C
ATOM   2137  CG  ARG A 129      75.372  67.862  77.725  1.00  0.00           C
ATOM   2140  CD  ARG A 129      76.562  68.802  77.635  1.00  0.00           C
ATOM   2143  NE  ARG A 129      76.632  69.302  76.215  1.00  0.00           N
ATOM   2145  CZ  ARG A 129      77.142  70.481  75.885  1.00  0.00           C
ATOM   2146  NH1 ARG A 129      77.492  71.362  76.795  1.00  0.00           N
ATOM   2149  NH2 ARG A 129      77.292  70.811  74.625  1.00  0.00           N
ATOM   2152  C   ARG A 129      73.492  65.692  78.175  1.00  0.00           C
ATOM   2153  O   ARG A 129      74.102  64.651  77.965  1.00  0.00           O
ATOM   2154  N   ALA A 130      72.532  66.160  77.355  1.00  0.00           N
ATOM   2156  CA  ALA A 130      72.242  65.622  76.055  1.00  0.00           C
ATOM   2158  CB  ALA A 130      70.731  65.761  75.875  1.00  0.00           C
ATOM   2162  C   ALA A 130      73.021  66.372  74.975  1.00  0.00           C
ATOM   2163  O   ALA A 130      74.242  66.382  75.015  1.00  0.00           O
ATOM   2164  N   SER A 131      72.352  67.052  74.015  1.00  0.00           N
ATOM   2166  CA  SER A 131      72.922  68.021  73.075  1.00  0.00           C
ATOM   2168  CB  SER A 131      74.212  68.782  73.555  1.00  0.00           C
ATOM   2171  OG  SER A 131      74.222  70.142  73.115  1.00  0.00           O
ATOM   2173  C   SER A 131      73.062  67.351  71.725  1.00  0.00           C
ATOM   2174  O   SER A 131      72.372  66.362  71.485  1.00  0.00           O
ATOM   2175  N   TYR A 132      73.911  67.862  70.795  1.00  0.00           N
ATOM   2177  CA  TYR A 132      73.922  67.472  69.385  1.00  0.00           C
ATOM   2179  CB  TYR A 132      75.102  68.182  68.655  1.00  0.00           C
ATOM   2182  CG  TYR A 132      75.042  67.902  67.175  1.00  0.00           C
ATOM   2183  CD1 TYR A 132      73.922  68.351  66.465  1.00  0.00           C
ATOM   2185  CE1 TYR A 132      73.732  67.972  65.135  1.00  0.00           C
ATOM   2187  CZ  TYR A 132      74.691  67.201  64.485  1.00  0.00           C
ATOM   2188  OH  TYR A 132      74.502  66.902  63.125  1.00  0.00           O
ATOM   2190  CD2 TYR A 132      75.992  67.092  66.525  1.00  0.00           C
ATOM   2192  CE2 TYR A 132      75.822  66.752  65.175  1.00  0.00           C
ATOM   2194  C   TYR A 132      74.091  65.972  69.165  1.00  0.00           C
ATOM   2195  O   TYR A 132      73.422  65.342  68.345  1.00  0.00           O
ATOM   2196  N   ASN A 133      75.002  65.402  69.955  1.00  0.00           N
ATOM   2198  CA  ASN A 133      75.332  64.012  69.995  1.00  0.00           C
ATOM   2200  CB  ASN A 133      76.442  63.731  71.055  1.00  0.00           C
ATOM   2203  CG  ASN A 133      77.712  64.572  70.875  1.00  0.00           C
ATOM   2204  OD1 ASN A 133      77.742  65.671  70.325  1.00  0.00           O
ATOM   2205  ND2 ASN A 133      78.840  64.042  71.415  1.00  0.00           N
ATOM   2208  C   ASN A 133      74.142  63.112  70.305  1.00  0.00           C
ATOM   2209  O   ASN A 133      74.002  62.052  69.705  1.00  0.00           O
ATOM   2210  N   VAL A 134      73.212  63.451  71.235  1.00  0.00           N
ATOM   2212  CA  VAL A 134      72.032  62.582  71.325  1.00  0.00           C
ATOM   2214  CB  VAL A 134      71.282  62.572  72.655  1.00  0.00           C
ATOM   2216  CG1 VAL A 134      72.282  62.512  73.815  1.00  0.00           C
ATOM   2220  CG2 VAL A 134      70.332  63.762  72.845  1.00  0.00           C
ATOM   2224  C   VAL A 134      71.112  62.802  70.145  1.00  0.00           C
ATOM   2225  O   VAL A 134      70.652  61.842  69.525  1.00  0.00           O
ATOM   2226  N   GLU A 135      70.892  64.061  69.735  1.00  0.00           N
ATOM   2228  CA  GLU A 135      69.992  64.332  68.645  1.00  0.00           C
ATOM   2230  CB  GLU A 135      68.542  64.442  69.155  1.00  0.00           C
ATOM   2233  CG  GLU A 135      67.441  64.682  68.085  1.00  0.00           C
ATOM   2236  CD  GLU A 135      66.841  63.462  67.395  1.00  0.00           C
ATOM   2237  OE1 GLU A 135      67.432  62.351  67.415  1.00  0.00           O
ATOM   2238  OE2 GLU A 135      65.692  63.601  66.895  1.00  0.00           O
ATOM   2239  C   GLU A 135      70.382  65.612  67.935  1.00  0.00           C
ATOM   2240  O   GLU A 135      70.642  66.652  68.535  1.00  0.00           O
ATOM   2241  N   GLY A 136      70.382  65.552  66.585  1.00  0.00           N
ATOM   2243  CA  GLY A 136      70.591  66.682  65.705  1.00  0.00           C
ATOM   2246  C   GLY A 136      69.332  66.832  64.915  1.00  0.00           C
ATOM   2247  O   GLY A 136      68.932  65.922  64.205  1.00  0.00           O
ATOM   2248  N   ALA A 137      68.662  67.991  65.015  1.00  0.00           N
ATOM   2250  CA  ALA A 137      67.412  68.182  64.325  1.00  0.00           C
ATOM   2252  CB  ALA A 137      66.792  69.542  64.695  1.00  0.00           C
ATOM   2256  C   ALA A 137      67.552  68.101  62.815  1.00  0.00           C
ATOM   2257  O   ALA A 137      68.502  68.612  62.225  1.00  0.00           O
ATOM   2258  N   PHE A 138      66.572  67.480  62.145  1.00  0.00           N
ATOM   2260  CA  PHE A 138      66.562  67.252  60.715  1.00  0.00           C
ATOM   2262  CB  PHE A 138      65.472  66.191  60.315  1.00  0.00           C
ATOM   2265  CG  PHE A 138      65.242  65.111  61.355  1.00  0.00           C
ATOM   2266  CD1 PHE A 138      64.462  65.382  62.495  1.00  0.00           C
ATOM   2268  CE1 PHE A 138      64.262  64.402  63.485  1.00  0.00           C
ATOM   2270  CZ  PHE A 138      64.792  63.122  63.295  1.00  0.00           C
ATOM   2272  CD2 PHE A 138      65.741  63.812  61.175  1.00  0.00           C
ATOM   2274  CE2 PHE A 138      65.512  62.811  62.135  1.00  0.00           C
ATOM   2276  C   PHE A 138      66.331  68.572  59.975  1.00  0.00           C
ATOM   2277  O   PHE A 138      66.442  68.671  58.745  1.00  0.00           O
ATOM   2278  N   GLN A 139      66.022  69.671  60.705  1.00  0.00           N
ATOM   2280  CA  GLN A 139      65.941  70.972  60.115  1.00  0.00           C
ATOM   2282  CB  GLN A 139      64.542  71.242  59.505  1.00  0.00           C
ATOM   2285  CG  GLN A 139      64.402  72.232  58.335  1.00  0.00           C
ATOM   2288  CD  GLN A 139      65.411  72.052  57.205  1.00  0.00           C
ATOM   2289  OE1 GLN A 139      65.572  72.991  56.435  1.00  0.00           O
ATOM   2290  NE2 GLN A 139      66.081  70.901  57.065  1.00  0.00           N
ATOM   2293  C   GLN A 139      66.132  72.101  61.085  1.00  0.00           C
ATOM   2294  O   GLN A 139      66.122  71.981  62.305  1.00  0.00           O
ATOM   2295  N   ALA A 140      66.182  73.282  60.455  1.00  0.00           N
ATOM   2297  CA  ALA A 140      65.822  74.572  60.955  1.00  0.00           C
ATOM   2299  CB  ALA A 140      66.011  75.542  59.795  1.00  0.00           C
ATOM   2303  C   ALA A 140      64.422  74.822  61.475  1.00  0.00           C
ATOM   2304  O   ALA A 140      64.301  75.521  62.475  1.00  0.00           O
ATOM   2305  N   SER A 141      63.292  74.371  60.845  1.00  0.00           N
ATOM   2307  CA  SER A 141      61.992  74.782  61.405  1.00  0.00           C
ATOM   2309  CB  SER A 141      60.702  74.792  60.515  1.00  0.00           C
ATOM   2312  OG  SER A 141      59.822  73.652  60.615  1.00  0.00           O
ATOM   2314  C   SER A 141      61.672  74.042  62.655  1.00  0.00           C
ATOM   2315  O   SER A 141      62.172  72.951  62.925  1.00  0.00           O
ATOM   2316  N   ASN A 142      60.762  74.661  63.435  1.00  0.00           N
ATOM   2318  CA  ASN A 142      60.422  74.252  64.765  1.00  0.00           C
ATOM   2320  CB  ASN A 142      59.352  75.201  65.335  1.00  0.00           C
ATOM   2323  CG  ASN A 142      59.122  74.872  66.795  1.00  0.00           C
ATOM   2324  OD1 ASN A 142      59.772  75.481  67.645  1.00  0.00           O
ATOM   2325  ND2 ASN A 142      58.202  73.942  67.125  1.00  0.00           N
ATOM   2328  C   ASN A 142      60.002  72.801  64.865  1.00  0.00           C
ATOM   2329  O   ASN A 142      60.252  72.171  65.885  1.00  0.00           O
ATOM   2330  N   LYS A 143      59.322  72.252  63.855  1.00  0.00           N
ATOM   2332  CA  LYS A 143      58.752  70.932  63.985  1.00  0.00           C
ATOM   2334  CB  LYS A 143      58.002  70.591  62.675  1.00  0.00           C
ATOM   2337  CG  LYS A 143      56.861  69.582  62.855  1.00  0.00           C
ATOM   2340  CD  LYS A 143      57.332  68.131  63.065  1.00  0.00           C
ATOM   2343  CE  LYS A 143      56.232  67.101  63.345  1.00  0.00           C
ATOM   2346  NZ  LYS A 143      55.932  66.362  62.105  1.00  0.00           N
ATOM   2350  C   LYS A 143      59.822  69.881  64.285  1.00  0.00           C
ATOM   2351  O   LYS A 143      59.752  69.142  65.255  1.00  0.00           O
ATOM   2352  N   ASN A 144      60.922  69.932  63.545  1.00  0.00           N
ATOM   2354  CA  ASN A 144      62.162  69.191  63.715  1.00  0.00           C
ATOM   2356  CB  ASN A 144      63.242  69.601  62.695  1.00  0.00           C
ATOM   2359  CG  ASN A 144      62.602  69.462  61.355  1.00  0.00           C
ATOM   2360  OD1 ASN A 144      62.832  68.442  60.715  1.00  0.00           O
ATOM   2361  ND2 ASN A 144      61.822  70.491  60.925  1.00  0.00           N
ATOM   2364  C   ASN A 144      62.852  69.442  64.995  1.00  0.00           C
ATOM   2365  O   ASN A 144      63.432  68.542  65.595  1.00  0.00           O
ATOM   2366  N   ILE A 145      62.872  70.712  65.415  1.00  0.00           N
ATOM   2368  CA  ILE A 145      63.432  71.142  66.665  1.00  0.00           C
ATOM   2370  CB  ILE A 145      63.402  72.661  66.785  1.00  0.00           C
ATOM   2372  CG2 ILE A 145      64.021  73.112  68.115  1.00  0.00           C
ATOM   2376  CG1 ILE A 145      64.161  73.342  65.625  1.00  0.00           C
ATOM   2379  CD  ILE A 145      64.142  74.872  65.735  1.00  0.00           C
ATOM   2383  C   ILE A 145      62.712  70.451  67.815  1.00  0.00           C
ATOM   2384  O   ILE A 145      63.312  69.951  68.745  1.00  0.00           O
ATOM   2385  N   ALA A 146      61.382  70.351  67.765  1.00  0.00           N
ATOM   2387  CA  ALA A 146      60.642  69.642  68.765  1.00  0.00           C
ATOM   2389  CB  ALA A 146      59.282  70.311  68.865  1.00  0.00           C
ATOM   2393  C   ALA A 146      60.522  68.121  68.555  1.00  0.00           C
ATOM   2394  O   ALA A 146      60.442  67.392  69.535  1.00  0.00           O
ATOM   2395  N   ASP A 147      60.611  67.590  67.325  1.00  0.00           N
ATOM   2397  CA  ASP A 147      60.842  66.172  67.095  1.00  0.00           C
ATOM   2399  CB  ASP A 147      60.722  65.831  65.575  1.00  0.00           C
ATOM   2402  CG  ASP A 147      59.282  65.881  65.075  1.00  0.00           C
ATOM   2403  OD1 ASP A 147      58.352  65.951  65.915  1.00  0.00           O
ATOM   2404  OD2 ASP A 147      59.062  65.752  63.835  1.00  0.00           O
ATOM   2405  C   ASP A 147      62.182  65.741  67.675  1.00  0.00           C
ATOM   2406  O   ASP A 147      62.312  64.722  68.365  1.00  0.00           O
ATOM   2407  N   ALA A 148      63.212  66.591  67.495  1.00  0.00           N
ATOM   2409  CA  ALA A 148      64.452  66.532  68.205  1.00  0.00           C
ATOM   2411  CB  ALA A 148      65.472  67.512  67.595  1.00  0.00           C
ATOM   2415  C   ALA A 148      64.392  66.722  69.725  1.00  0.00           C
ATOM   2416  O   ALA A 148      65.052  65.992  70.455  1.00  0.00           O
ATOM   2417  N   VAL A 149      63.592  67.661  70.295  1.00  0.00           N
ATOM   2419  CA  VAL A 149      63.442  67.712  71.755  1.00  0.00           C
ATOM   2421  CB  VAL A 149      62.742  68.892  72.485  1.00  0.00           C
ATOM   2423  CG1 VAL A 149      63.051  70.282  71.925  1.00  0.00           C
ATOM   2427  CG2 VAL A 149      61.222  68.742  72.605  1.00  0.00           C
ATOM   2431  C   VAL A 149      62.852  66.432  72.275  1.00  0.00           C
ATOM   2432  O   VAL A 149      63.222  66.002  73.355  1.00  0.00           O
ATOM   2433  N   ASN A 150      61.931  65.782  71.525  1.00  0.00           N
ATOM   2435  CA  ASN A 150      61.352  64.511  71.915  1.00  0.00           C
ATOM   2437  CB  ASN A 150      60.312  64.042  70.865  1.00  0.00           C
ATOM   2440  CG  ASN A 150      59.462  62.902  71.445  1.00  0.00           C
ATOM   2441  OD1 ASN A 150      58.482  63.171  72.125  1.00  0.00           O
ATOM   2442  ND2 ASN A 150      59.862  61.642  71.185  1.00  0.00           N
ATOM   2445  C   ASN A 150      62.392  63.412  72.105  1.00  0.00           C
ATOM   2446  O   ASN A 150      62.412  62.732  73.135  1.00  0.00           O
ATOM   2447  N   SER A 151      63.321  63.241  71.155  1.00  0.00           N
ATOM   2449  CA  SER A 151      64.432  62.302  71.275  1.00  0.00           C
ATOM   2451  CB  SER A 151      65.341  62.351  70.035  1.00  0.00           C
ATOM   2454  OG  SER A 151      64.621  61.982  68.855  1.00  0.00           O
ATOM   2456  C   SER A 151      65.312  62.622  72.465  1.00  0.00           C
ATOM   2457  O   SER A 151      65.542  61.782  73.335  1.00  0.00           O
ATOM   2458  N   VAL A 152      65.702  63.902  72.605  1.00  0.00           N
ATOM   2460  CA  VAL A 152      66.521  64.392  73.705  1.00  0.00           C
ATOM   2462  CB  VAL A 152      66.812  65.892  73.555  1.00  0.00           C
ATOM   2464  CG1 VAL A 152      67.521  66.442  74.805  1.00  0.00           C
ATOM   2468  CG2 VAL A 152      67.701  66.090  72.335  1.00  0.00           C
ATOM   2472  C   VAL A 152      65.892  64.171  75.065  1.00  0.00           C
ATOM   2473  O   VAL A 152      66.552  63.752  76.015  1.00  0.00           O
ATOM   2474  N   LEU A 153      64.592  64.491  75.185  1.00  0.00           N
ATOM   2476  CA  LEU A 153      63.792  64.302  76.365  1.00  0.00           C
ATOM   2478  CB  LEU A 153      62.442  65.002  76.085  1.00  0.00           C
ATOM   2481  CG  LEU A 153      61.602  65.421  77.295  1.00  0.00           C
ATOM   2483  CD1 LEU A 153      61.362  64.322  78.295  1.00  0.00           C
ATOM   2487  CD2 LEU A 153      62.302  66.561  78.015  1.00  0.00           C
ATOM   2491  C   LEU A 153      63.652  62.832  76.755  1.00  0.00           C
ATOM   2492  O   LEU A 153      63.771  62.462  77.925  1.00  0.00           O
ATOM   2493  N   THR A 154      63.442  61.912  75.795  1.00  0.00           N
ATOM   2495  CA  THR A 154      63.472  60.472  76.095  1.00  0.00           C
ATOM   2497  CB  THR A 154      63.152  59.592  74.885  1.00  0.00           C
ATOM   2499  OG1 THR A 154      61.871  59.922  74.355  1.00  0.00           O
ATOM   2501  CG2 THR A 154      63.092  58.112  75.285  1.00  0.00           C
ATOM   2505  C   THR A 154      64.812  60.002  76.645  1.00  0.00           C
ATOM   2506  O   THR A 154      64.872  59.351  77.695  1.00  0.00           O
ATOM   2507  N   ASP A 155      65.911  60.372  75.975  1.00  0.00           N
ATOM   2509  CA  ASP A 155      67.261  60.012  76.345  1.00  0.00           C
ATOM   2511  CB  ASP A 155      68.241  60.421  75.205  1.00  0.00           C
ATOM   2514  CG  ASP A 155      68.082  59.502  74.015  1.00  0.00           C
ATOM   2515  OD1 ASP A 155      67.802  58.282  74.225  1.00  0.00           O
ATOM   2516  OD2 ASP A 155      68.362  59.952  72.875  1.00  0.00           O
ATOM   2517  C   ASP A 155      67.712  60.572  77.685  1.00  0.00           C
ATOM   2518  O   ASP A 155      68.271  59.841  78.505  1.00  0.00           O
ATOM   2519  N   THR A 156      67.422  61.851  77.995  1.00  0.00           N
ATOM   2521  CA  THR A 156      67.732  62.401  79.315  1.00  0.00           C
ATOM   2523  CB  THR A 156      67.492  63.902  79.495  1.00  0.00           C
ATOM   2525  OG1 THR A 156      66.252  64.351  78.965  1.00  0.00           O
ATOM   2527  CG2 THR A 156      68.572  64.661  78.735  1.00  0.00           C
ATOM   2531  C   THR A 156      67.021  61.692  80.445  1.00  0.00           C
ATOM   2532  O   THR A 156      67.642  61.351  81.435  1.00  0.00           O
ATOM   2533  N   ILE A 157      65.702  61.421  80.315  1.00  0.00           N
ATOM   2535  CA  ILE A 157      64.912  60.792  81.375  1.00  0.00           C
ATOM   2537  CB  ILE A 157      63.402  61.002  81.175  1.00  0.00           C
ATOM   2539  CG2 ILE A 157      62.572  59.882  81.835  1.00  0.00           C
ATOM   2543  CG1 ILE A 157      62.932  62.351  81.755  1.00  0.00           C
ATOM   2546  CD  ILE A 157      63.572  63.581  81.115  1.00  0.00           C
ATOM   2550  C   ILE A 157      65.332  59.342  81.605  1.00  0.00           C
ATOM   2551  O   ILE A 157      65.282  58.822  82.715  1.00  0.00           O
ATOM   2552  N   ALA A 158      65.801  58.651  80.555  1.00  0.00           N
ATOM   2554  CA  ALA A 158      66.462  57.372  80.705  1.00  0.00           C
ATOM   2556  CB  ALA A 158      66.782  56.842  79.315  1.00  0.00           C
ATOM   2560  C   ALA A 158      67.721  57.372  81.545  1.00  0.00           C
ATOM   2561  O   ALA A 158      67.902  56.491  82.395  1.00  0.00           O
ATOM   2562  N   ASP A 159      68.592  58.372  81.355  1.00  0.00           N
ATOM   2564  CA  ASP A 159      69.712  58.692  82.215  1.00  0.00           C
ATOM   2566  CB  ASP A 159      70.621  59.761  81.545  1.00  0.00           C
ATOM   2569  CG  ASP A 159      71.222  59.351  80.205  1.00  0.00           C
ATOM   2570  OD1 ASP A 159      71.162  58.142  79.825  1.00  0.00           O
ATOM   2571  OD2 ASP A 159      71.882  60.222  79.565  1.00  0.00           O
ATOM   2572  C   ASP A 159      69.292  59.112  83.645  1.00  0.00           C
ATOM   2573  O   ASP A 159      69.922  58.702  84.625  1.00  0.00           O
ATOM   2574  N   MET A 160      68.212  59.901  83.825  1.00  0.00           N
ATOM   2576  CA  MET A 160      67.732  60.421  85.105  1.00  0.00           C
ATOM   2578  CB  MET A 160      66.562  61.442  84.935  1.00  0.00           C
ATOM   2581  CG  MET A 160      66.812  62.762  84.185  1.00  0.00           C
ATOM   2584  SD  MET A 160      68.342  63.651  84.625  1.00  0.00           S
ATOM   2585  CE  MET A 160      68.152  64.992  83.415  1.00  0.00           C
ATOM   2589  C   MET A 160      67.222  59.412  86.145  1.00  0.00           C
ATOM   2590  O   MET A 160      67.072  59.782  87.305  1.00  0.00           O
ATOM   2591  N   SER A 161      66.862  58.171  85.725  1.00  0.00           N
ATOM   2593  CA  SER A 161      66.051  57.222  86.485  1.00  0.00           C
ATOM   2595  CB  SER A 161      65.271  56.322  85.475  1.00  0.00           C
ATOM   2598  OG  SER A 161      64.222  55.532  86.045  1.00  0.00           O
ATOM   2600  C   SER A 161      66.882  56.351  87.485  1.00  0.00           C
ATOM   2601  OT1 SER A 161      67.382  56.881  88.515  1.00  0.00           O
ATOM   2602  OT2 SER A 161      67.051  55.122  87.255  1.00  0.00           O
ATOM   2603  NH3 POPEB 162      94.592  62.532  59.025  1.00  0.00           N
ATOM   2607  C12 POPEB 162      94.212  61.451  59.985  1.00  0.00           C
ATOM   2610  C11 POPEB 162      94.781  61.732  61.385  1.00  0.00           C
ATOM   2613  P   POPEB 162      97.351  62.061  61.065  1.00  0.00           P
ATOM   2614  O13 POPEB 162      96.900  63.432  60.775  1.00  0.00           O
ATOM   2615  O14 POPEB 162      98.470  61.851  62.015  1.00  0.00           O
ATOM   2616  O11 POPEB 162      97.652  61.361  59.675  1.00  0.00           O
ATOM   2617  O12 POPEB 162      96.101  61.212  61.535  1.00  0.00           O
ATOM   2618  C1  POPEB 162      98.840  61.671  58.935  1.00  0.00           C
ATOM   2621  C2  POPEB 162      98.601  61.402  57.425  1.00  0.00           C
ATOM   2623  O21 POPEB 162      98.610  59.971  57.205  1.00  0.00           O
ATOM   2624  C21 POPEB 162      98.041  59.532  56.075  1.00  0.00           C
ATOM   2625  O22 POPEB 162      98.521  58.682  55.355  1.00  0.00           O
ATOM   2626  C22 POPEB 162      96.630  60.132  55.885  1.00  0.00           C
ATOM   2629  C3  POPEB 162      99.641  62.072  56.495  1.00  0.00           C
ATOM   2632  O31 POPEB 162      99.191  62.172  55.135  1.00  0.00           O
ATOM   2633  C31 POPEB 162      98.561  63.311  54.855  1.00  0.00           C
ATOM   2634  O32 POPEB 162      98.251  64.162  55.685  1.00  0.00           O
ATOM   2635  C32 POPEB 162      98.221  63.372  53.375  1.00  0.00           C
ATOM   2638  C23 POPEB 162      95.641  59.101  55.295  1.00  0.00           C
ATOM   2641  C24 POPEB 162      94.172  59.502  55.505  1.00  0.00           C
ATOM   2644  C25 POPEB 162      93.591  60.372  54.375  1.00  0.00           C
ATOM   2647  C26 POPEB 162      93.232  59.572  53.125  1.00  0.00           C
ATOM   2650  C27 POPEB 162      92.421  60.402  52.115  1.00  0.00           C
ATOM   2653  C28 POPEB 162      91.952  59.581  50.905  1.00  0.00           C
ATOM   2656  C29 POPEB 162      93.102  59.241  50.005  1.00  0.00           C
ATOM   2658 0C21 POPEB 162      93.020  58.912  48.705  1.00  0.00           C
ATOM   2660 1C21 POPEB 162      91.751  58.802  47.895  1.00  0.00           C
ATOM   2663 2C21 POPEB 162      91.730  59.872  46.785  1.00  0.00           C
ATOM   2666 3C21 POPEB 162      92.901  59.782  45.805  1.00  0.00           C
ATOM   2669 4C21 POPEB 162      92.822  60.811  44.675  1.00  0.00           C
ATOM   2672 5C21 POPEB 162      91.682  60.542  43.685  1.00  0.00           C
ATOM   2675 6C21 POPEB 162      91.572  61.632  42.625  1.00  0.00           C
ATOM   2678 7C21 POPEB 162      90.261  61.542  41.835  1.00  0.00           C
ATOM   2681 8C21 POPEB 162      89.911  62.832  41.085  1.00  0.00           C
ATOM   2685  C33 POPEB 162      98.221  64.792  52.755  1.00  0.00           C
ATOM   2688  C34 POPEB 162      98.362  64.701  51.225  1.00  0.00           C
ATOM   2691  C35 POPEB 162      98.411  66.042  50.485  1.00  0.00           C
ATOM   2694  C36 POPEB 162      99.680  66.871  50.685  1.00  0.00           C
ATOM   2697  C37 POPEB 162      99.742  68.052  49.685  1.00  0.00           C
ATOM   2700  C38 POPEB 162     100.961  68.962  49.865  1.00  0.00           C
ATOM   2703  C39 POPEB 162     101.241  69.811  48.615  1.00  0.00           C
ATOM   2706 0C31 POPEB 162     102.252  70.942  48.845  1.00  0.00           C
ATOM   2709 1C31 POPEB 162     103.251  71.090  47.685  1.00  0.00           C
ATOM   2712 2C31 POPEB 162     104.032  72.421  47.685  1.00  0.00           C
ATOM   2715 3C31 POPEB 162     104.580  72.841  49.055  1.00  0.00           C
ATOM   2718 4C31 POPEB 162     105.471  74.091  48.985  1.00  0.00           C
ATOM   2721 5C31 POPEB 162     104.742  75.370  48.565  1.00  0.00           C
ATOM   2724 6C31 POPEB 162     105.681  76.551  48.295  1.00  0.00           C
ATOM   2728  NH3 POPEC 163      32.611 103.632  20.355  1.00  0.00           N
ATOM   2732  C12 POPEC 163      33.262 102.502  19.585  1.00  0.00           C
ATOM   2735  C11 POPEC 163      32.332 101.832  18.555  1.00  0.00           C
ATOM   2738  P   POPEC 163      32.852  99.241  18.675  1.00  0.00           P
ATOM   2739  O13 POPEC 163      31.402  99.042  18.935  1.00  0.00           O
ATOM   2740  O14 POPEC 163      33.542  98.252  17.825  1.00  0.00           O
ATOM   2741  O11 POPEC 163      33.592  99.371  20.065  1.00  0.00           O
ATOM   2742  O12 POPEC 163      32.982 100.671  18.005  1.00  0.00           O
ATOM   2743  C1  POPEC 163      33.852  98.212  20.875  1.00  0.00           C
ATOM   2746  C2  POPEC 163      33.692  98.480  22.405  1.00  0.00           C
ATOM   2748  O21 POPEC 163      34.912  98.152  23.085  1.00  0.00           O
ATOM   2749  C21 POPEC 163      35.222  98.942  24.115  1.00  0.00           C
ATOM   2750  O22 POPEC 163      34.722 100.032  24.345  1.00  0.00           O
ATOM   2751  C22 POPEC 163      36.212  98.231  25.035  1.00  0.00           C
ATOM   2754  C3  POPEC 163      32.502  97.681  23.025  1.00  0.00           C
ATOM   2757  O31 POPEC 163      32.372  97.832  24.445  1.00  0.00           O
ATOM   2758  C31 POPEC 163      32.682  96.881  25.345  1.00  0.00           C
ATOM   2759  O32 POPEC 163      32.472  96.992  26.535  1.00  0.00           O
ATOM   2760  C32 POPEC 163      33.412  95.661  24.775  1.00  0.00           C
ATOM   2763  C23 POPEC 163      36.232  98.752  26.495  1.00  0.00           C
ATOM   2766  C24 POPEC 163      37.622  99.301  26.845  1.00  0.00           C
ATOM   2769  C25 POPEC 163      37.701 100.071  28.165  1.00  0.00           C
ATOM   2772  C26 POPEC 163      37.512  99.211  29.425  1.00  0.00           C
ATOM   2775  C27 POPEC 163      38.152  99.892  30.645  1.00  0.00           C
ATOM   2778  C28 POPEC 163      38.282  99.001  31.895  1.00  0.00           C
ATOM   2781  C29 POPEC 163      37.222  99.230  32.945  1.00  0.00           C
ATOM   2783 0C21 POPEC 163      37.362  98.942  34.255  1.00  0.00           C
ATOM   2785 1C21 POPEC 163      38.572  98.292  34.885  1.00  0.00           C
ATOM   2788 2C21 POPEC 163      39.322  99.230  35.845  1.00  0.00           C
ATOM   2791 3C21 POPEC 163      40.621  98.591  36.365  1.00  0.00           C
ATOM   2794 4C21 POPEC 163      41.411  99.492  37.325  1.00  0.00           C
ATOM   2797 5C21 POPEC 163      40.782  99.602  38.715  1.00  0.00           C
ATOM   2800 6C21 POPEC 163      41.661 100.432  39.675  1.00  0.00           C
ATOM   2803 7C21 POPEC 163      41.132 100.472  41.115  1.00  0.00           C
ATOM   2806 8C21 POPEC 163      39.802 101.190  41.265  1.00  0.00           C
ATOM   2810  C33 POPEC 163      34.172  94.911  25.905  1.00  0.00           C
ATOM   2813  C34 POPEC 163      35.132  93.861  25.335  1.00  0.00           C
ATOM   2816  C35 POPEC 163      36.342  93.572  26.235  1.00  0.00           C
ATOM   2819  C36 POPEC 163      36.052  93.131  27.675  1.00  0.00           C
ATOM   2822  C37 POPEC 163      37.252  93.441  28.585  1.00  0.00           C
ATOM   2825  C38 POPEC 163      37.042  93.072  30.055  1.00  0.00           C
ATOM   2828  C39 POPEC 163      37.592  91.701  30.465  1.00  0.00           C
ATOM   2831 0C31 POPEC 163      37.372  91.471  31.955  1.00  0.00           C
ATOM   2834 1C31 POPEC 163      37.932  90.162  32.515  1.00  0.00           C
ATOM   2837 2C31 POPEC 163      37.562  90.010  33.995  1.00  0.00           C
ATOM   2840 3C31 POPEC 163      38.322  88.892  34.715  1.00  0.00           C
ATOM   2843 4C31 POPEC 163      37.962  88.830  36.205  1.00  0.00           C
ATOM   2846 5C31 POPEC 163      38.762  87.782  36.975  1.00  0.00           C
ATOM   2849 6C31 POPEC 163      38.452  87.811  38.475  1.00  0.00           C
ATOM   2853  NH3 POPED 164     127.281 111.242  17.865  1.00  0.00           N
ATOM   2857  C12 POPED 164     127.010 110.442  16.615  1.00  0.00           C
ATOM   2860  C11 POPED 164     126.051 109.271  16.945  1.00  0.00           C
ATOM   2863  P   POPED 164     127.521 107.182  17.535  1.00  0.00           P
ATOM   2864  O13 POPED 164     126.751 106.212  16.725  1.00  0.00           O
ATOM   2865  O14 POPED 164     128.732 107.792  16.935  1.00  0.00           O
ATOM   2866  O11 POPED 164     127.861 106.542  18.945  1.00  0.00           O
ATOM   2867  O12 POPED 164     126.572 108.382  17.955  1.00  0.00           O
ATOM   2868  C1  POPED 164     129.182 106.641  19.515  1.00  0.00           C
ATOM   2871  C2  POPED 164     129.991 105.321  19.325  1.00  0.00           C
ATOM   2873  O21 POPED 164     129.342 104.292  20.095  1.00  0.00           O
ATOM   2874  C21 POPED 164     129.841 103.742  21.175  1.00  0.00           C
ATOM   2875  O22 POPED 164     130.935 103.942  21.675  1.00  0.00           O
ATOM   2876  C22 POPED 164     128.811 102.732  21.725  1.00  0.00           C
ATOM   2879  C3  POPED 164     131.544 105.521  19.475  1.00  0.00           C
ATOM   2882  O31 POPED 164     132.243 104.371  18.965  1.00  0.00           O
ATOM   2883  C31 POPED 164     133.514 104.061  19.325  1.00  0.00           C
ATOM   2884  O32 POPED 164     134.083 103.061  18.915  1.00  0.00           O
ATOM   2885  C32 POPED 164     134.135 104.971  20.385  1.00  0.00           C
ATOM   2888  C23 POPED 164     128.911 102.522  23.265  1.00  0.00           C
ATOM   2891  C24 POPED 164     127.551 102.331  23.965  1.00  0.00           C
ATOM   2894  C25 POPED 164     127.721 102.300  25.505  1.00  0.00           C
ATOM   2897  C26 POPED 164     126.432 102.462  26.315  1.00  0.00           C
ATOM   2900  C27 POPED 164     126.691 102.592  27.825  1.00  0.00           C
ATOM   2903  C28 POPED 164     125.432 102.771  28.695  1.00  0.00           C
ATOM   2906  C29 POPED 164     125.021 104.201  28.985  1.00  0.00           C
ATOM   2908 0C21 POPED 164     124.221 104.590  29.995  1.00  0.00           C
ATOM   2910 1C21 POPED 164     123.551 103.690  31.005  1.00  0.00           C
ATOM   2913 2C21 POPED 164     123.752 104.071  32.485  1.00  0.00           C
ATOM   2916 3C21 POPED 164     122.951 105.302  32.935  1.00  0.00           C
ATOM   2919 4C21 POPED 164     122.861 105.451  34.465  1.00  0.00           C
ATOM   2922 5C21 POPED 164     121.660 104.722  35.065  1.00  0.00           C
ATOM   2925 6C21 POPED 164     121.551 104.892  36.595  1.00  0.00           C
ATOM   2928 7C21 POPED 164     120.100 104.822  37.075  1.00  0.00           C
ATOM   2931 8C21 POPED 164     119.911 104.921  38.595  1.00  0.00           C
ATOM   2935  C33 POPED 164     135.604 104.590  20.695  1.00  0.00           C
ATOM   2938  C34 POPED 164     136.075 105.142  22.045  1.00  0.00           C
ATOM   2941  C35 POPED 164     135.714 104.211  23.215  1.00  0.00           C
ATOM   2944  C36 POPED 164     135.303 104.971  24.485  1.00  0.00           C
ATOM   2947  C37 POPED 164     134.913 104.032  25.635  1.00  0.00           C
ATOM   2950  C38 POPED 164     134.204 104.761  26.795  1.00  0.00           C
ATOM   2953  C39 POPED 164     132.693 104.911  26.565  1.00  0.00           C
ATOM   2956 0C31 POPED 164     132.035 105.871  27.565  1.00  0.00           C
ATOM   2959 1C31 POPED 164     130.525 106.062  27.315  1.00  0.00           C
ATOM   2962 2C31 POPED 164     129.911 107.062  28.315  1.00  0.00           C
ATOM   2965 3C31 POPED 164     128.430 107.392  28.055  1.00  0.00           C
ATOM   2968 4C31 POPED 164     128.202 108.142  26.735  1.00  0.00           C
ATOM   2971 5C31 POPED 164     126.742 108.591  26.525  1.00  0.00           C
ATOM   2974 6C31 POPED 164     125.721 107.471  26.705  1.00  0.00           C
ATOM   2978  NH3 POPEE 165      44.412  96.582  18.575  1.00  0.00           N
ATOM   2982  C12 POPEE 165      44.332  97.861  17.785  1.00  0.00           C
ATOM   2985  C11 POPEE 165      45.372  97.961  16.665  1.00  0.00           C
ATOM   2988  P   POPEE 165      45.532 100.531  15.975  1.00  0.00           P
ATOM   2989  O13 POPEE 165      46.801 100.591  16.725  1.00  0.00           O
ATOM   2990  O14 POPEE 165      45.452 101.252  14.685  1.00  0.00           O
ATOM   2991  O11 POPEE 165      44.371 101.091  16.925  1.00  0.00           O
ATOM   2992  O12 POPEE 165      45.062  99.032  15.785  1.00  0.00           O
ATOM   2993  C1  POPEE 165      44.522 102.362  17.575  1.00  0.00           C
ATOM   2996  C2  POPEE 165      44.951 102.271  19.075  1.00  0.00           C
ATOM   2998  O21 POPEE 165      44.252 103.340  19.745  1.00  0.00           O
ATOM   2999  C21 POPEE 165      43.962 103.101  21.025  1.00  0.00           C
ATOM   3000  O22 POPEE 165      44.352 102.160  21.685  1.00  0.00           O
ATOM   3001  C22 POPEE 165      43.042 104.222  21.535  1.00  0.00           C
ATOM   3004  C3  POPEE 165      46.492 102.362  19.245  1.00  0.00           C
ATOM   3007  O31 POPEE 165      46.882 102.942  20.515  1.00  0.00           O
ATOM   3008  C31 POPEE 165      47.462 102.121  21.395  1.00  0.00           C
ATOM   3009  O32 POPEE 165      47.762 100.962  21.165  1.00  0.00           O
ATOM   3010  C32 POPEE 165      47.701 102.861  22.715  1.00  0.00           C
ATOM   3013  C23 POPEE 165      43.622 105.032  22.725  1.00  0.00           C
ATOM   3016  C24 POPEE 165      42.532 105.812  23.475  1.00  0.00           C
ATOM   3019  C25 POPEE 165      43.042 106.871  24.465  1.00  0.00           C
ATOM   3022  C26 POPEE 165      43.742 106.282  25.705  1.00  0.00           C
ATOM   3025  C27 POPEE 165      44.312 107.370  26.625  1.00  0.00           C
ATOM   3028  C28 POPEE 165      44.951 106.811  27.905  1.00  0.00           C
ATOM   3031  C29 POPEE 165      45.642 107.721  28.885  1.00  0.00           C
ATOM   3033 0C21 POPEE 165      45.832 109.061  28.915  1.00  0.00           C
ATOM   3035 1C21 POPEE 165      45.392 110.142  27.955  1.00  0.00           C
ATOM   3038 2C21 POPEE 165      46.302 111.392  27.975  1.00  0.00           C
ATOM   3041 3C21 POPEE 165      47.572 111.252  27.115  1.00  0.00           C
ATOM   3044 4C21 POPEE 165      48.632 112.341  27.365  1.00  0.00           C
ATOM   3047 5C21 POPEE 165      49.701 111.962  28.395  1.00  0.00           C
ATOM   3050 6C21 POPEE 165      49.122 111.532  29.745  1.00  0.00           C
ATOM   3053 7C21 POPEE 165      50.201 111.252  30.805  1.00  0.00           C
ATOM   3056 8C21 POPEE 165      49.592 110.831  32.145  1.00  0.00           C
ATOM   3060  C33 POPEE 165      49.052 102.482  23.395  1.00  0.00           C
ATOM   3063  C34 POPEE 165      50.152 103.511  23.105  1.00  0.00           C
ATOM   3066  C35 POPEE 165      51.512 103.212  23.765  1.00  0.00           C
ATOM   3069  C36 POPEE 165      51.472 103.091  25.295  1.00  0.00           C
ATOM   3072  C37 POPEE 165      51.542 101.631  25.785  1.00  0.00           C
ATOM   3075  C38 POPEE 165      50.812 101.421  27.115  1.00  0.00           C
ATOM   3078  C39 POPEE 165      51.472 102.090  28.325  1.00  0.00           C
ATOM   3081 0C31 POPEE 165      50.592 102.032  29.585  1.00  0.00           C
ATOM   3084 1C31 POPEE 165      51.322 102.580  30.815  1.00  0.00           C
ATOM   3087 2C31 POPEE 165      50.542 102.462  32.135  1.00  0.00           C
ATOM   3090 3C31 POPEE 165      51.341 103.082  33.285  1.00  0.00           C
ATOM   3093 4C31 POPEE 165      50.702 102.921  34.665  1.00  0.00           C
ATOM   3096 5C31 POPEE 165      51.402 103.811  35.705  1.00  0.00           C
ATOM   3099 6C31 POPEE 165      50.762 103.732  37.095  1.00  0.00           C
ATOM   3103  NH3 POPEF 166      86.870  38.192  19.165  1.00  0.00           N
ATOM   3107  C12 POPEF 166      85.852  39.182  18.655  1.00  0.00           C
ATOM   3110  C11 POPEF 166      84.650  39.331  19.625  1.00  0.00           C
ATOM   3113  P   POPEF 166      83.342  41.171  18.265  1.00  0.00           P
ATOM   3114  O13 POPEF 166      84.270  42.131  17.655  1.00  0.00           O
ATOM   3115  O14 POPEF 166      82.941  40.002  17.425  1.00  0.00           O
ATOM   3116  O11 POPEF 166      82.062  41.932  18.775  1.00  0.00           O
ATOM   3117  O12 POPEF 166      84.032  40.612  19.575  1.00  0.00           O
ATOM   3118  C1  POPEF 166      81.381  41.661  19.995  1.00  0.00           C
ATOM   3121  C2  POPEF 166      81.542  42.822  21.015  1.00  0.00           C
ATOM   3123  O21 POPEF 166      81.241  42.331  22.325  1.00  0.00           O
ATOM   3124  C21 POPEF 166      80.051  41.842  22.565  1.00  0.00           C
ATOM   3125  O22 POPEF 166      79.052  41.962  21.895  1.00  0.00           O
ATOM   3126  C22 POPEF 166      80.191  40.972  23.815  1.00  0.00           C
ATOM   3129  C3  POPEF 166      80.751  44.112  20.615  1.00  0.00           C
ATOM   3132  O31 POPEF 166      80.992  45.241  21.495  1.00  0.00           O
ATOM   3133  C31 POPEF 166      80.641  46.421  20.955  1.00  0.00           C
ATOM   3134  O32 POPEF 166      80.072  46.552  19.885  1.00  0.00           O
ATOM   3135  C32 POPEF 166      81.070  47.562  21.875  1.00  0.00           C
ATOM   3138  C23 POPEF 166      78.882  40.542  24.495  1.00  0.00           C
ATOM   3141  C24 POPEF 166      79.172  39.362  25.435  1.00  0.00           C
ATOM   3144  C25 POPEF 166      77.981  38.942  26.295  1.00  0.00           C
ATOM   3147  C26 POPEF 166      78.451  38.011  27.425  1.00  0.00           C
ATOM   3150  C27 POPEF 166      77.282  37.442  28.245  1.00  0.00           C
ATOM   3153  C28 POPEF 166      77.701  36.162  28.995  1.00  0.00           C
ATOM   3156  C29 POPEF 166      76.552  35.622  29.805  1.00  0.00           C
ATOM   3158 0C21 POPEF 166      76.622  34.761  30.825  1.00  0.00           C
ATOM   3160 1C21 POPEF 166      77.882  34.152  31.385  1.00  0.00           C
ATOM   3163 2C21 POPEF 166      77.812  33.992  32.905  1.00  0.00           C
ATOM   3166 3C21 POPEF 166      76.782  32.942  33.365  1.00  0.00           C
ATOM   3169 4C21 POPEF 166      76.742  32.772  34.885  1.00  0.00           C
ATOM   3172 5C21 POPEF 166      76.102  33.962  35.615  1.00  0.00           C
ATOM   3175 6C21 POPEF 166      76.212  33.822  37.145  1.00  0.00           C
ATOM   3178 7C21 POPEF 166      75.652  35.032  37.895  1.00  0.00           C
ATOM   3181 8C21 POPEF 166      75.822  34.902  39.405  1.00  0.00           C
ATOM   3185  C33 POPEF 166      79.922  48.562  22.165  1.00  0.00           C
ATOM   3188  C34 POPEF 166      80.302  49.682  23.155  1.00  0.00           C
ATOM   3191  C35 POPEF 166      80.662  49.171  24.565  1.00  0.00           C
ATOM   3194  C36 POPEF 166      80.712  50.241  25.665  1.00  0.00           C
ATOM   3197  C37 POPEF 166      81.002  49.642  27.055  1.00  0.00           C
ATOM   3200  C38 POPEF 166      81.142  50.712  28.145  1.00  0.00           C
ATOM   3203  C39 POPEF 166      81.542  50.182  29.535  1.00  0.00           C
ATOM   3206 0C31 POPEF 166      80.392  49.542  30.335  1.00  0.00           C
ATOM   3209 1C31 POPEF 166      80.802  49.032  31.735  1.00  0.00           C
ATOM   3212 2C31 POPEF 166      79.612  48.442  32.515  1.00  0.00           C
ATOM   3215 3C31 POPEF 166      80.002  47.601  33.745  1.00  0.00           C
ATOM   3218 4C31 POPEF 166      80.641  48.381  34.905  1.00  0.00           C
ATOM   3221 5C31 POPEF 166      80.902  47.462  36.105  1.00  0.00           C
ATOM   3224 6C31 POPEF 166      81.611  48.131  37.295  1.00  0.00           C
ATOM   3228  NH3 POPEG 167      93.041   8.222  13.485  1.00  0.00           N
ATOM   3232  C12 POPEG 167      93.862   9.332  12.905  1.00  0.00           C
ATOM   3235  C11 POPEG 167      93.470  10.712  13.485  1.00  0.00           C
ATOM   3238  P   POPEG 167      93.661  12.192  15.605  1.00  0.00           P
ATOM   3239  O13 POPEG 167      94.742  13.082  15.135  1.00  0.00           O
ATOM   3240  O14 POPEG 167      92.242  12.652  15.505  1.00  0.00           O
ATOM   3241  O11 POPEG 167      93.962  11.832  17.125  1.00  0.00           O
ATOM   3242  O12 POPEG 167      93.752  10.772  14.895  1.00  0.00           O
ATOM   3243  C1  POPEG 167      93.120  10.872  17.775  1.00  0.00           C
ATOM   3246  C2  POPEG 167      93.260  10.982  19.325  1.00  0.00           C
ATOM   3248  O21 POPEG 167      93.372   9.682  19.925  1.00  0.00           O
ATOM   3249  C21 POPEG 167      94.571   9.152  19.835  1.00  0.00           C
ATOM   3250  O22 POPEG 167      95.550   9.702  19.345  1.00  0.00           O
ATOM   3251  C22 POPEG 167      94.521   7.722  20.355  1.00  0.00           C
ATOM   3254  C3  POPEG 167      92.010  11.722  19.855  1.00  0.00           C
ATOM   3257  O31 POPEG 167      91.962  11.832  21.295  1.00  0.00           O
ATOM   3258  C31 POPEG 167      90.882  11.272  21.865  1.00  0.00           C
ATOM   3259  O32 POPEG 167      90.090  10.532  21.305  1.00  0.00           O
ATOM   3260  C32 POPEG 167      90.681  11.762  23.295  1.00  0.00           C
ATOM   3263  C23 POPEG 167      95.061   7.532  21.805  1.00  0.00           C
ATOM   3266  C24 POPEG 167      94.571   6.172  22.355  1.00  0.00           C
ATOM   3269  C25 POPEG 167      95.042   5.782  23.775  1.00  0.00           C
ATOM   3272  C26 POPEG 167      96.551   5.842  24.015  1.00  0.00           C
ATOM   3275  C27 POPEG 167      97.040   4.932  25.145  1.00  0.00           C
ATOM   3278  C28 POPEG 167      98.540   5.182  25.435  1.00  0.00           C
ATOM   3281  C29 POPEG 167      98.671   6.362  26.375  1.00  0.00           C
ATOM   3283 0C21 POPEG 167      98.661   6.272  27.715  1.00  0.00           C
ATOM   3285 1C21 POPEG 167      98.582   4.982  28.475  1.00  0.00           C
ATOM   3288 2C21 POPEG 167      97.532   4.942  29.595  1.00  0.00           C
ATOM   3291 3C21 POPEG 167      97.612   3.582  30.285  1.00  0.00           C
ATOM   3294 4C21 POPEG 167      96.891   3.512  31.625  1.00  0.00           C
ATOM   3297 5C21 POPEG 167      97.301   2.239  32.375  1.00  0.00           C
ATOM   3300 6C21 POPEG 167      96.642   0.979  31.785  1.00  0.00           C
ATOM   3303 7C21 POPEG 167      96.791  -0.251  32.695  1.00  0.00           C
ATOM   3306 8C21 POPEG 167      96.231  -1.531  32.065  1.00  0.00           C
ATOM   3310  C33 POPEG 167      91.952  12.062  24.115  1.00  0.00           C
ATOM   3313  C34 POPEG 167      91.620  11.932  25.605  1.00  0.00           C
ATOM   3316  C35 POPEG 167      92.831  11.982  26.535  1.00  0.00           C
ATOM   3319  C36 POPEG 167      92.402  11.822  27.995  1.00  0.00           C
ATOM   3322  C37 POPEG 167      93.551  11.912  28.995  1.00  0.00           C
ATOM   3325  C38 POPEG 167      93.111  11.452  30.395  1.00  0.00           C
ATOM   3328  C39 POPEG 167      94.051  11.922  31.525  1.00  0.00           C
ATOM   3331 0C31 POPEG 167      93.502  11.522  32.905  1.00  0.00           C
ATOM   3334 1C31 POPEG 167      93.951  12.462  34.025  1.00  0.00           C
ATOM   3337 2C31 POPEG 167      93.181  12.212  35.325  1.00  0.00           C
ATOM   3340 3C31 POPEG 167      93.521  13.232  36.415  1.00  0.00           C
ATOM   3343 4C31 POPEG 167      92.581  13.132  37.625  1.00  0.00           C
ATOM   3346 5C31 POPEG 167      93.141  13.862  38.855  1.00  0.00           C
ATOM   3349 6C31 POPEG 167      92.150  13.902  40.025  1.00  0.00           C
ATOM   3353  NH3 POPEH 168      39.582  35.892  16.755  1.00  0.00           N
ATOM   3357  C12 POPEH 168      39.292  35.982  15.285  1.00  0.00           C
ATOM   3360  C11 POPEH 168      40.571  35.932  14.435  1.00  0.00           C
ATOM   3363  P   POPEH 168      42.562  34.642  15.565  1.00  0.00           P
ATOM   3364  O13 POPEH 168      43.592  33.882  14.825  1.00  0.00           O
ATOM   3365  O14 POPEH 168      42.902  35.992  16.035  1.00  0.00           O
ATOM   3366  O11 POPEH 168      42.062  33.852  16.845  1.00  0.00           O
ATOM   3367  O12 POPEH 168      41.262  34.701  14.665  1.00  0.00           O
ATOM   3368  C1  POPEH 168      41.152  32.761  16.705  1.00  0.00           C
ATOM   3371  C2  POPEH 168      40.822  31.982  18.035  1.00  0.00           C
ATOM   3373  O21 POPEH 168      41.552  32.402  19.205  1.00  0.00           O
ATOM   3374  C21 POPEH 168      41.232  33.602  19.645  1.00  0.00           C
ATOM   3375  O22 POPEH 168      40.402  34.351  19.145  1.00  0.00           O
ATOM   3376  C22 POPEH 168      41.982  33.922  20.945  1.00  0.00           C
ATOM   3379  C3  POPEH 168      41.062  30.462  17.815  1.00  0.00           C
ATOM   3382  O31 POPEH 168      41.012  29.632  19.005  1.00  0.00           O
ATOM   3383  C31 POPEH 168      39.972  29.692  19.805  1.00  0.00           C
ATOM   3384  O32 POPEH 168      38.972  30.372  19.685  1.00  0.00           O
ATOM   3385  C32 POPEH 168      40.222  28.652  20.905  1.00  0.00           C
ATOM   3388  C23 POPEH 168      42.292  32.732  21.875  1.00  0.00           C
ATOM   3391  C24 POPEH 168      42.542  33.202  23.315  1.00  0.00           C
ATOM   3394  C25 POPEH 168      42.832  32.072  24.325  1.00  0.00           C
ATOM   3397  C26 POPEH 168      42.352  32.402  25.745  1.00  0.00           C
ATOM   3400  C27 POPEH 168      42.932  31.492  26.835  1.00  0.00           C
ATOM   3403  C28 POPEH 168      41.852  30.772  27.675  1.00  0.00           C
ATOM   3406  C29 POPEH 168      42.472  29.842  28.695  1.00  0.00           C
ATOM   3408 0C21 POPEH 168      42.542  30.012  30.025  1.00  0.00           C
ATOM   3410 1C21 POPEH 168      41.982  31.162  30.815  1.00  0.00           C
ATOM   3413 2C21 POPEH 168      41.362  30.682  32.145  1.00  0.00           C
ATOM   3416 3C21 POPEH 168      42.332  30.652  33.335  1.00  0.00           C
ATOM   3419 4C21 POPEH 168      41.622  30.172  34.615  1.00  0.00           C
ATOM   3422 5C21 POPEH 168      42.512  30.042  35.855  1.00  0.00           C
ATOM   3425 6C21 POPEH 168      41.742  29.322  36.985  1.00  0.00           C
ATOM   3428 7C21 POPEH 168      42.412  29.312  38.355  1.00  0.00           C
ATOM   3431 8C21 POPEH 168      41.512  28.702  39.435  1.00  0.00           C
ATOM   3435  C33 POPEH 168      39.432  28.882  22.215  1.00  0.00           C
ATOM   3438  C34 POPEH 168      39.182  27.572  22.975  1.00  0.00           C
ATOM   3441  C35 POPEH 168      38.082  27.732  24.035  1.00  0.00           C
ATOM   3444  C36 POPEH 168      38.582  28.342  25.345  1.00  0.00           C
ATOM   3447  C37 POPEH 168      37.462  29.101  26.065  1.00  0.00           C
ATOM   3450  C38 POPEH 168      37.852  29.632  27.455  1.00  0.00           C
ATOM   3453  C39 POPEH 168      37.932  28.511  28.485  1.00  0.00           C
ATOM   3456 0C31 POPEH 168      37.662  28.972  29.915  1.00  0.00           C
ATOM   3459 1C31 POPEH 168      37.512  27.792  30.885  1.00  0.00           C
ATOM   3462 2C31 POPEH 168      36.832  28.192  32.195  1.00  0.00           C
ATOM   3465 3C31 POPEH 168      37.692  29.092  33.085  1.00  0.00           C
ATOM   3468 4C31 POPEH 168      36.892  29.601  34.285  1.00  0.00           C
ATOM   3471 5C31 POPEH 168      37.701  30.491  35.225  1.00  0.00           C
ATOM   3474 6C31 POPEH 168      36.912  30.912  36.465  1.00  0.00           C
ATOM   3478  NH3 POPEI 169      67.661  63.581  15.395  1.00  0.00           N
ATOM   3482  C12 POPEI 169      66.911  62.822  16.465  1.00  0.00           C
ATOM   3485  C11 POPEI 169      67.672  61.592  16.955  1.00  0.00           C
ATOM   3488  P   POPEI 169      66.902  59.421  18.195  1.00  0.00           P
ATOM   3489  O13 POPEI 169      65.692  59.072  18.955  1.00  0.00           O
ATOM   3490  O14 POPEI 169      67.082  58.731  16.895  1.00  0.00           O
ATOM   3491  O11 POPEI 169      68.152  59.072  19.105  1.00  0.00           O
ATOM   3492  O12 POPEI 169      66.932  60.982  18.005  1.00  0.00           O
ATOM   3493  C1  POPEI 169      69.392  59.771  19.055  1.00  0.00           C
ATOM   3496  C2  POPEI 169      70.481  58.902  19.725  1.00  0.00           C
ATOM   3498  O21 POPEI 169      71.672  59.662  19.985  1.00  0.00           O
ATOM   3499  C21 POPEI 169      71.812  60.502  21.015  1.00  0.00           C
ATOM   3500  O22 POPEI 169      72.682  61.351  21.085  1.00  0.00           O
ATOM   3501  C22 POPEI 169      70.911  60.162  22.215  1.00  0.00           C
ATOM   3504  C3  POPEI 169      70.842  57.692  18.805  1.00  0.00           C
ATOM   3507  O31 POPEI 169      71.731  56.752  19.445  1.00  0.00           O
ATOM   3508  C31 POPEI 169      71.392  55.582  19.995  1.00  0.00           C
ATOM   3509  O32 POPEI 169      72.201  54.882  20.605  1.00  0.00           O
ATOM   3510  C32 POPEI 169      69.922  55.222  19.925  1.00  0.00           C
ATOM   3513  C23 POPEI 169      71.442  60.822  23.515  1.00  0.00           C
ATOM   3516  C24 POPEI 169      70.811  60.222  24.785  1.00  0.00           C
ATOM   3519  C25 POPEI 169      71.512  60.741  26.055  1.00  0.00           C
ATOM   3522  C26 POPEI 169      71.011  60.152  27.385  1.00  0.00           C
ATOM   3525  C27 POPEI 169      71.871  60.622  28.575  1.00  0.00           C
ATOM   3528  C28 POPEI 169      71.392  60.182  29.965  1.00  0.00           C
ATOM   3531  C29 POPEI 169      70.182  60.942  30.445  1.00  0.00           C
ATOM   3533 0C21 POPEI 169      69.142  60.432  31.135  1.00  0.00           C
ATOM   3535 1C21 POPEI 169      69.002  58.991  31.565  1.00  0.00           C
ATOM   3538 2C21 POPEI 169      68.822  58.842  33.085  1.00  0.00           C
ATOM   3541 3C21 POPEI 169      67.352  58.851  33.525  1.00  0.00           C
ATOM   3544 4C21 POPEI 169      67.191  58.451  34.995  1.00  0.00           C
ATOM   3547 5C21 POPEI 169      65.741  58.521  35.495  1.00  0.00           C
ATOM   3550 6C21 POPEI 169      65.282  59.962  35.755  1.00  0.00           C
ATOM   3553 7C21 POPEI 169      63.862  60.012  36.335  1.00  0.00           C
ATOM   3556 8C21 POPEI 169      63.442  61.412  36.775  1.00  0.00           C
ATOM   3560  C33 POPEI 169      69.561  53.991  20.815  1.00  0.00           C
ATOM   3563  C34 POPEI 169      68.642  54.302  22.005  1.00  0.00           C
ATOM   3566  C35 POPEI 169      69.192  54.182  23.425  1.00  0.00           C
ATOM   3569  C36 POPEI 169      68.172  54.712  24.445  1.00  0.00           C
ATOM   3572  C37 POPEI 169      68.602  54.511  25.905  1.00  0.00           C
ATOM   3575  C38 POPEI 169      68.522  55.802  26.745  1.00  0.00           C
ATOM   3578  C39 POPEI 169      69.292  55.701  28.075  1.00  0.00           C
ATOM   3581 0C31 POPEI 169      68.701  54.662  29.025  1.00  0.00           C
ATOM   3584 1C31 POPEI 169      69.091  54.882  30.485  1.00  0.00           C
ATOM   3587 2C31 POPEI 169      68.622  53.721  31.375  1.00  0.00           C
ATOM   3590 3C31 POPEI 169      68.212  54.142  32.795  1.00  0.00           C
ATOM   3593 4C31 POPEI 169      69.341  54.761  33.615  1.00  0.00           C
ATOM   3596 5C31 POPEI 169      69.002  54.802  35.105  1.00  0.00           C
ATOM   3599 6C31 POPEI 169      69.962  55.642  35.945  1.00  0.00           C
ATOM   3603  NH3 POPEJ 170      48.251  -1.202  59.785  1.00  0.00           N
ATOM   3607  C12 POPEJ 170      49.012   0.087  59.655  1.00  0.00           C
ATOM   3610  C11 POPEJ 170      50.052   0.288  60.775  1.00  0.00           C
ATOM   3613  P   POPEJ 170      50.992   2.767  60.915  1.00  0.00           P
ATOM   3614  O13 POPEJ 170      52.342   3.371  60.855  1.00  0.00           O
ATOM   3615  O14 POPEJ 170      50.302   2.867  62.225  1.00  0.00           O
ATOM   3616  O11 POPEJ 170      50.062   3.471  59.845  1.00  0.00           O
ATOM   3617  O12 POPEJ 170      51.032   1.278  60.435  1.00  0.00           O
ATOM   3618  C1  POPEJ 170      50.512   4.530  58.985  1.00  0.00           C
ATOM   3621  C2  POPEJ 170      51.502   4.031  57.895  1.00  0.00           C
ATOM   3623  O21 POPEJ 170      51.742   5.080  56.945  1.00  0.00           O
ATOM   3624  C21 POPEJ 170      50.972   5.251  55.875  1.00  0.00           C
ATOM   3625  O22 POPEJ 170      49.882   4.761  55.665  1.00  0.00           O
ATOM   3626  C22 POPEJ 170      51.712   6.172  54.895  1.00  0.00           C
ATOM   3629  C3  POPEJ 170      51.032   2.698  57.265  1.00  0.00           C
ATOM   3632  O31 POPEJ 170      51.902   2.298  56.205  1.00  0.00           O
ATOM   3633  C31 POPEJ 170      51.302   1.459  55.375  1.00  0.00           C
ATOM   3634  O32 POPEJ 170      50.161   1.048  55.465  1.00  0.00           O
ATOM   3635  C32 POPEJ 170      52.272   1.167  54.225  1.00  0.00           C
ATOM   3638  C23 POPEJ 170      51.861   5.602  53.465  1.00  0.00           C
ATOM   3641  C24 POPEJ 170      52.981   6.281  52.645  1.00  0.00           C
ATOM   3644  C25 POPEJ 170      52.532   7.462  51.765  1.00  0.00           C
ATOM   3647  C26 POPEJ 170      51.982   6.981  50.415  1.00  0.00           C
ATOM   3650  C27 POPEJ 170      51.602   8.122  49.455  1.00  0.00           C
ATOM   3653  C28 POPEJ 170      51.042   7.571  48.135  1.00  0.00           C
ATOM   3656  C29 POPEJ 170      50.212   8.590  47.385  1.00  0.00           C
ATOM   3658 0C21 POPEJ 170      49.422   8.321  46.335  1.00  0.00           C
ATOM   3660 1C21 POPEJ 170      49.222   6.981  45.665  1.00  0.00           C
ATOM   3663 2C21 POPEJ 170      49.992   6.881  44.335  1.00  0.00           C
ATOM   3666 3C21 POPEJ 170      49.792   8.102  43.425  1.00  0.00           C
ATOM   3669 4C21 POPEJ 170      49.852   7.781  41.925  1.00  0.00           C
ATOM   3672 5C21 POPEJ 170      51.232   7.360  41.395  1.00  0.00           C
ATOM   3675 6C21 POPEJ 170      51.132   7.011  39.905  1.00  0.00           C
ATOM   3678 7C21 POPEJ 170      52.142   5.950  39.445  1.00  0.00           C
ATOM   3681 8C21 POPEJ 170      51.801   5.412  38.055  1.00  0.00           C
ATOM   3685  C33 POPEJ 170      52.232  -0.293  53.745  1.00  0.00           C
ATOM   3688  C34 POPEJ 170      53.652  -0.831  53.555  1.00  0.00           C
ATOM   3691  C35 POPEJ 170      53.672  -2.303  53.125  1.00  0.00           C
ATOM   3694  C36 POPEJ 170      55.072  -2.753  52.685  1.00  0.00           C
ATOM   3697  C37 POPEJ 170      55.042  -4.073  51.905  1.00  0.00           C
ATOM   3700  C38 POPEJ 170      56.392  -4.402  51.245  1.00  0.00           C
ATOM   3703  C39 POPEJ 170      56.322  -5.573  50.265  1.00  0.00           C
ATOM   3706 0C31 POPEJ 170      55.852  -6.902  50.885  1.00  0.00           C
ATOM   3709 1C31 POPEJ 170      55.821  -8.033  49.855  1.00  0.00           C
ATOM   3712 2C31 POPEJ 170      55.372  -9.382  50.445  1.00  0.00           C
ATOM   3715 3C31 POPEJ 170      55.282 -10.482  49.375  1.00  0.00           C
ATOM   3718 4C31 POPEJ 170      54.682 -11.783  49.925  1.00  0.00           C
ATOM   3721 5C31 POPEJ 170      54.772 -12.951  48.925  1.00  0.00           C
ATOM   3724 6C31 POPEJ 170      54.322 -14.292  49.515  1.00  0.00           C
ATOM   3728  NH3 POPEK 171      52.572  76.182  20.335  1.00  0.00           N
ATOM   3732  C12 POPEK 171      53.652  75.921  19.345  1.00  0.00           C
ATOM   3735  C11 POPEK 171      55.052  76.191  19.915  1.00  0.00           C
ATOM   3738  P   POPEK 171      57.472  75.951  18.805  1.00  0.00           P
ATOM   3739  O13 POPEK 171      58.022  74.741  18.175  1.00  0.00           O
ATOM   3740  O14 POPEK 171      57.602  77.192  18.025  1.00  0.00           O
ATOM   3741  O11 POPEK 171      58.111  76.160  20.245  1.00  0.00           O
ATOM   3742  O12 POPEK 171      55.962  75.621  18.995  1.00  0.00           O
ATOM   3743  C1  POPEK 171      58.232  77.512  20.735  1.00  0.00           C
ATOM   3746  C2  POPEK 171      59.272  77.582  21.885  1.00  0.00           C
ATOM   3748  O21 POPEK 171      58.972  78.752  22.665  1.00  0.00           O
ATOM   3749  C21 POPEK 171      59.692  78.921  23.775  1.00  0.00           C
ATOM   3750  O22 POPEK 171      60.372  79.902  24.005  1.00  0.00           O
ATOM   3751  C22 POPEK 171      59.382  77.771  24.775  1.00  0.00           C
ATOM   3754  C3  POPEK 171      60.751  77.590  21.345  1.00  0.00           C
ATOM   3757  O31 POPEK 171      61.822  77.572  22.315  1.00  0.00           O
ATOM   3758  C31 POPEK 171      62.032  76.402  22.935  1.00  0.00           C
ATOM   3759  O32 POPEK 171      61.242  75.491  22.985  1.00  0.00           O
ATOM   3760  C32 POPEK 171      63.422  76.372  23.565  1.00  0.00           C
ATOM   3763  C23 POPEK 171      60.112  77.822  26.135  1.00  0.00           C
ATOM   3766  C24 POPEK 171      59.922  76.502  26.915  1.00  0.00           C
ATOM   3769  C25 POPEK 171      61.082  76.152  27.865  1.00  0.00           C
ATOM   3772  C26 POPEK 171      60.882  76.582  29.315  1.00  0.00           C
ATOM   3775  C27 POPEK 171      62.102  76.191  30.175  1.00  0.00           C
ATOM   3778  C28 POPEK 171      61.822  76.051  31.685  1.00  0.00           C
ATOM   3781  C29 POPEK 171      61.271  77.292  32.335  1.00  0.00           C
ATOM   3783 0C21 POPEK 171      61.892  78.091  33.215  1.00  0.00           C
ATOM   3785 1C21 POPEK 171      63.312  78.002  33.725  1.00  0.00           C
ATOM   3788 2C21 POPEK 171      64.091  79.322  33.535  1.00  0.00           C
ATOM   3791 3C21 POPEK 171      63.582  80.491  34.405  1.00  0.00           C
ATOM   3794 4C21 POPEK 171      64.222  81.832  34.035  1.00  0.00           C
ATOM   3797 5C21 POPEK 171      63.572  83.001  34.805  1.00  0.00           C
ATOM   3800 6C21 POPEK 171      64.231  84.362  34.525  1.00  0.00           C
ATOM   3803 7C21 POPEK 171      63.622  85.472  35.385  1.00  0.00           C
ATOM   3806 8C21 POPEK 171      64.262  86.851  35.185  1.00  0.00           C
ATOM   3810  C33 POPEK 171      63.352  75.851  25.005  1.00  0.00           C
ATOM   3813  C34 POPEK 171      64.712  75.462  25.585  1.00  0.00           C
ATOM   3816  C35 POPEK 171      64.521  74.941  27.005  1.00  0.00           C
ATOM   3819  C36 POPEK 171      65.752  74.322  27.645  1.00  0.00           C
ATOM   3822  C37 POPEK 171      65.392  73.822  29.055  1.00  0.00           C
ATOM   3825  C38 POPEK 171      66.532  73.112  29.775  1.00  0.00           C
ATOM   3828  C39 POPEK 171      66.182  72.701  31.215  1.00  0.00           C
ATOM   3831 0C31 POPEK 171      66.061  73.892  32.185  1.00  0.00           C
ATOM   3834 1C31 POPEK 171      65.712  73.462  33.615  1.00  0.00           C
ATOM   3837 2C31 POPEK 171      65.512  74.671  34.555  1.00  0.00           C
ATOM   3840 3C31 POPEK 171      64.812  74.332  35.875  1.00  0.00           C
ATOM   3843 4C31 POPEK 171      65.672  73.542  36.855  1.00  0.00           C
ATOM   3846 5C31 POPEK 171      64.932  73.182  38.155  1.00  0.00           C
ATOM   3849 6C31 POPEK 171      65.771  72.410  39.165  1.00  0.00           C
ATOM   3853  NH3 POPEL 172      68.872  26.402  17.615  1.00  0.00           N
ATOM   3857  C12 POPEL 172      69.742  25.512  18.445  1.00  0.00           C
ATOM   3860  C11 POPEL 172      69.801  26.132  19.845  1.00  0.00           C
ATOM   3863  P   POPEL 172      68.042  27.921  20.675  1.00  0.00           P
ATOM   3864  O13 POPEL 172      68.411  28.812  19.545  1.00  0.00           O
ATOM   3865  O14 POPEL 172      66.611  27.822  21.045  1.00  0.00           O
ATOM   3866  O11 POPEL 172      68.962  28.212  21.935  1.00  0.00           O
ATOM   3867  O12 POPEL 172      68.492  26.472  20.295  1.00  0.00           O
ATOM   3868  C1  POPEL 172      68.451  28.032  23.265  1.00  0.00           C
ATOM   3871  C2  POPEL 172      68.282  26.522  23.685  1.00  0.00           C
ATOM   3873  O21 POPEL 172      67.542  26.352  24.915  1.00  0.00           O
ATOM   3874  C21 POPEL 172      67.951  27.012  25.985  1.00  0.00           C
ATOM   3875  O22 POPEL 172      68.982  27.652  26.095  1.00  0.00           O
ATOM   3876  C22 POPEL 172      66.932  26.912  27.125  1.00  0.00           C
ATOM   3879  C3  POPEL 172      69.602  25.712  23.705  1.00  0.00           C
ATOM   3882  O31 POPEL 172      69.341  24.341  24.115  1.00  0.00           O
ATOM   3883  C31 POPEL 172      70.161  23.862  25.035  1.00  0.00           C
ATOM   3884  O32 POPEL 172      71.122  24.452  25.515  1.00  0.00           O
ATOM   3885  C32 POPEL 172      69.701  22.471  25.465  1.00  0.00           C
ATOM   3888  C23 POPEL 172      67.042  25.552  27.825  1.00  0.00           C
ATOM   3891  C24 POPEL 172      66.672  25.582  29.305  1.00  0.00           C
ATOM   3894  C25 POPEL 172      66.762  24.152  29.845  1.00  0.00           C
ATOM   3897  C26 POPEL 172      66.632  24.011  31.365  1.00  0.00           C
ATOM   3900  C27 POPEL 172      66.572  22.522  31.705  1.00  0.00           C
ATOM   3903  C28 POPEL 172      66.602  22.212  33.205  1.00  0.00           C
ATOM   3906  C29 POPEL 172      66.422  20.722  33.375  1.00  0.00           C
ATOM   3908 0C21 POPEL 172      67.042  19.912  34.255  1.00  0.00           C
ATOM   3910 1C21 POPEL 172      68.002  20.312  35.345  1.00  0.00           C
ATOM   3913 2C21 POPEL 172      69.341  19.532  35.305  1.00  0.00           C
ATOM   3916 3C21 POPEL 172      69.862  19.272  36.725  1.00  0.00           C
ATOM   3919 4C21 POPEL 172      71.132  18.412  36.805  1.00  0.00           C
ATOM   3922 5C21 POPEL 172      72.422  19.152  36.415  1.00  0.00           C
ATOM   3925 6C21 POPEL 172      73.672  18.352  36.785  1.00  0.00           C
ATOM   3928 7C21 POPEL 172      74.982  19.032  36.345  1.00  0.00           C
ATOM   3931 8C21 POPEL 172      76.232  18.222  36.705  1.00  0.00           C
ATOM   3935  C33 POPEL 172      69.102  22.462  26.895  1.00  0.00           C
ATOM   3938  C34 POPEL 172      69.982  21.812  27.965  1.00  0.00           C
ATOM   3941  C35 POPEL 172      71.322  22.512  28.175  1.00  0.00           C
ATOM   3944  C36 POPEL 172      72.112  21.932  29.365  1.00  0.00           C
ATOM   3947  C37 POPEL 172      73.462  22.642  29.575  1.00  0.00           C
ATOM   3950  C38 POPEL 172      74.422  21.892  30.505  1.00  0.00           C
ATOM   3953  C39 POPEL 172      73.822  21.502  31.865  1.00  0.00           C
ATOM   3956 0C31 POPEL 172      73.522  22.682  32.795  1.00  0.00           C
ATOM   3959 1C31 POPEL 172      72.482  22.322  33.855  1.00  0.00           C
ATOM   3962 2C31 POPEL 172      72.532  23.192  35.125  1.00  0.00           C
ATOM   3965 3C31 POPEL 172      73.782  22.902  35.975  1.00  0.00           C
ATOM   3968 4C31 POPEL 172      73.691  23.442  37.415  1.00  0.00           C
ATOM   3971 5C31 POPEL 172      74.822  22.912  38.295  1.00  0.00           C
ATOM   3974 6C31 POPEL 172      74.822  23.482  39.715  1.00  0.00           C
ATOM   3978  NH3 POPEM 173      55.932  39.152  14.025  1.00  0.00           N
ATOM   3982  C12 POPEM 173      55.951  39.642  12.615  1.00  0.00           C
ATOM   3985  C11 POPEM 173      55.002  38.782  11.795  1.00  0.00           C
ATOM   3988  P   POPEM 173      52.432  39.252  12.345  1.00  0.00           P
ATOM   3989  O13 POPEM 173      52.642  40.712  12.495  1.00  0.00           O
ATOM   3990  O14 POPEM 173      51.782  38.792  11.105  1.00  0.00           O
ATOM   3991  O11 POPEM 173      51.682  38.692  13.645  1.00  0.00           O
ATOM   3992  O12 POPEM 173      53.812  38.502  12.535  1.00  0.00           O
ATOM   3993  C1  POPEM 173      52.372  38.601  14.915  1.00  0.00           C
ATOM   3996  C2  POPEM 173      51.762  39.522  16.015  1.00  0.00           C
ATOM   3998  O21 POPEM 173      52.552  39.331  17.225  1.00  0.00           O
ATOM   3999  C21 POPEM 173      52.792  40.452  17.915  1.00  0.00           C
ATOM   4000  O22 POPEM 173      52.462  41.582  17.575  1.00  0.00           O
ATOM   4001  C22 POPEM 173      53.451  40.162  19.255  1.00  0.00           C
ATOM   4004  C3  POPEM 173      50.252  39.202  16.265  1.00  0.00           C
ATOM   4007  O31 POPEM 173      49.701  39.972  17.365  1.00  0.00           O
ATOM   4008  C31 POPEM 173      48.362  39.932  17.415  1.00  0.00           C
ATOM   4009  O32 POPEM 173      47.661  39.282  16.665  1.00  0.00           O
ATOM   4010  C32 POPEM 173      47.832  40.732  18.615  1.00  0.00           C
ATOM   4013  C23 POPEM 173      53.632  41.412  20.175  1.00  0.00           C
ATOM   4016  C24 POPEM 173      52.861  41.412  21.515  1.00  0.00           C
ATOM   4019  C25 POPEM 173      53.682  42.032  22.665  1.00  0.00           C
ATOM   4022  C26 POPEM 173      53.242  41.572  24.065  1.00  0.00           C
ATOM   4025  C27 POPEM 173      54.021  42.272  25.185  1.00  0.00           C
ATOM   4028  C28 POPEM 173      53.572  41.842  26.595  1.00  0.00           C
ATOM   4031  C29 POPEM 173      54.312  42.551  27.695  1.00  0.00           C
ATOM   4033 0C21 POPEM 173      54.422  42.092  28.955  1.00  0.00           C
ATOM   4035 1C21 POPEM 173      53.782  40.822  29.445  1.00  0.00           C
ATOM   4038 2C21 POPEM 173      53.642  40.762  30.975  1.00  0.00           C
ATOM   4041 3C21 POPEM 173      52.872  39.502  31.405  1.00  0.00           C
ATOM   4044 4C21 POPEM 173      52.661  39.372  32.925  1.00  0.00           C
ATOM   4047 5C21 POPEM 173      51.962  40.572  33.545  1.00  0.00           C
ATOM   4050 6C21 POPEM 173      51.482  40.292  34.975  1.00  0.00           C
ATOM   4053 7C21 POPEM 173      50.742  41.492  35.565  1.00  0.00           C
ATOM   4056 8C21 POPEM 173      50.212  41.232  36.975  1.00  0.00           C
ATOM   4060  C33 POPEM 173      47.451  39.812  19.805  1.00  0.00           C
ATOM   4063  C34 POPEM 173      47.832  40.411  21.175  1.00  0.00           C
ATOM   4066  C35 POPEM 173      48.111  39.322  22.235  1.00  0.00           C
ATOM   4069  C36 POPEM 173      48.992  39.812  23.395  1.00  0.00           C
ATOM   4072  C37 POPEM 173      49.592  38.632  24.195  1.00  0.00           C
ATOM   4075  C38 POPEM 173      50.212  39.002  25.555  1.00  0.00           C
ATOM   4078  C39 POPEM 173      49.192  39.631  26.515  1.00  0.00           C
ATOM   4081 0C31 POPEM 173      49.612  39.622  27.995  1.00  0.00           C
ATOM   4084 1C31 POPEM 173      48.451  40.052  28.895  1.00  0.00           C
ATOM   4087 2C31 POPEM 173      48.722  39.982  30.405  1.00  0.00           C
ATOM   4090 3C31 POPEM 173      48.872  38.532  30.915  1.00  0.00           C
ATOM   4093 4C31 POPEM 173      48.692  38.402  32.435  1.00  0.00           C
ATOM   4096 5C31 POPEM 173      48.872  36.962  32.915  1.00  0.00           C
ATOM   4099 6C31 POPEM 173      48.422  36.732  34.365  1.00  0.00           C
ATOM   4103  NH3 POPEN 174      41.392  69.840  58.985  1.00  0.00           N
ATOM   4107  C12 POPEN 174      41.572  71.252  59.485  1.00  0.00           C
ATOM   4110  C11 POPEN 174      40.222  72.002  59.565  1.00  0.00           C
ATOM   4113  P   POPEN 174      41.082  74.481  59.915  1.00  0.00           P
ATOM   4114  O13 POPEN 174      42.542  74.271  60.055  1.00  0.00           O
ATOM   4115  O14 POPEN 174      40.442  75.631  60.585  1.00  0.00           O
ATOM   4116  O11 POPEN 174      40.712  74.582  58.365  1.00  0.00           O
ATOM   4117  O12 POPEN 174      40.312  73.182  60.365  1.00  0.00           O
ATOM   4118  C1  POPEN 174      41.462  75.512  57.555  1.00  0.00           C
ATOM   4121  C2  POPEN 174      40.532  76.612  56.965  1.00  0.00           C
ATOM   4123  O21 POPEN 174      41.092  77.232  55.795  1.00  0.00           O
ATOM   4124  C21 POPEN 174      42.212  77.912  55.895  1.00  0.00           C
ATOM   4125  O22 POPEN 174      43.012  77.892  56.815  1.00  0.00           O
ATOM   4126  C22 POPEN 174      42.412  78.722  54.595  1.00  0.00           C
ATOM   4129  C3  POPEN 174      40.012  77.661  57.985  1.00  0.00           C
ATOM   4132  O31 POPEN 174      38.951  78.482  57.435  1.00  0.00           O
ATOM   4133  C31 POPEN 174      37.722  77.972  57.565  1.00  0.00           C
ATOM   4134  O32 POPEN 174      37.452  76.921  58.125  1.00  0.00           O
ATOM   4135  C32 POPEN 174      36.732  78.840  56.785  1.00  0.00           C
ATOM   4138  C23 POPEN 174      41.092  79.292  53.995  1.00  0.00           C
ATOM   4141  C24 POPEN 174      41.062  79.402  52.455  1.00  0.00           C
ATOM   4144  C25 POPEN 174      41.252  78.061  51.735  1.00  0.00           C
ATOM   4147  C26 POPEN 174      41.302  78.222  50.215  1.00  0.00           C
ATOM   4150  C27 POPEN 174      41.591  76.892  49.475  1.00  0.00           C
ATOM   4153  C28 POPEN 174      41.842  77.052  47.965  1.00  0.00           C
ATOM   4156  C29 POPEN 174      40.621  77.521  47.225  1.00  0.00           C
ATOM   4158 0C21 POPEN 174      40.492  77.652  45.885  1.00  0.00           C
ATOM   4160 1C21 POPEN 174      41.542  77.372  44.825  1.00  0.00           C
ATOM   4163 2C21 POPEN 174      41.012  76.402  43.745  1.00  0.00           C
ATOM   4166 3C21 POPEN 174      41.742  76.542  42.405  1.00  0.00           C
ATOM   4169 4C21 POPEN 174      41.201  75.572  41.335  1.00  0.00           C
ATOM   4172 5C21 POPEN 174      41.871  75.731  39.965  1.00  0.00           C
ATOM   4175 6C21 POPEN 174      41.382  76.972  39.185  1.00  0.00           C
ATOM   4178 7C21 POPEN 174      42.071  77.122  37.825  1.00  0.00           C
ATOM   4181 8C21 POPEN 174      41.622  78.351  37.045  1.00  0.00           C
ATOM   4185  C33 POPEN 174      37.052  78.782  55.275  1.00  0.00           C
ATOM   4188  C34 POPEN 174      36.302  79.832  54.445  1.00  0.00           C
ATOM   4191  C35 POPEN 174      36.612  79.682  52.945  1.00  0.00           C
ATOM   4194  C36 POPEN 174      35.892  80.722  52.075  1.00  0.00           C
ATOM   4197  C37 POPEN 174      36.112  80.491  50.565  1.00  0.00           C
ATOM   4200  C38 POPEN 174      35.042  81.182  49.715  1.00  0.00           C
ATOM   4203  C39 POPEN 174      35.232  80.982  48.195  1.00  0.00           C
ATOM   4206 0C31 POPEN 174      34.042  81.561  47.425  1.00  0.00           C
ATOM   4209 1C31 POPEN 174      34.222  81.632  45.895  1.00  0.00           C
ATOM   4212 2C31 POPEN 174      32.972  81.161  45.135  1.00  0.00           C
ATOM   4215 3C31 POPEN 174      32.742  81.870  43.805  1.00  0.00           C
ATOM   4218 4C31 POPEN 174      33.842  81.642  42.765  1.00  0.00           C
ATOM   4221 5C31 POPEN 174      33.562  82.392  41.445  1.00  0.00           C
ATOM   4224 6C31 POPEN 174      34.702  82.252  40.435  1.00  0.00           C
ATOM   4228  NH3 POPEO 175      54.922  78.032  57.455  1.00  0.00           N
ATOM   4232  C12 POPEO 175      53.542  78.631  57.345  1.00  0.00           C
ATOM   4235  C11 POPEO 175      52.962  79.061  58.715  1.00  0.00           C
ATOM   4238  P   POPEO 175      50.712  80.182  59.595  1.00  0.00           P
ATOM   4239  O13 POPEO 175      51.102  79.851  60.995  1.00  0.00           O
ATOM   4240  O14 POPEO 175      50.662  81.620  59.265  1.00  0.00           O
ATOM   4241  O11 POPEO 175      49.231  79.622  59.345  1.00  0.00           O
ATOM   4242  O12 POPEO 175      51.582  79.371  58.555  1.00  0.00           O
ATOM   4243  C1  POPEO 175      48.752  79.542  57.975  1.00  0.00           C
ATOM   4246  C2  POPEO 175      47.182  79.521  57.895  1.00  0.00           C
ATOM   4248  O21 POPEO 175      46.622  78.730  56.835  1.00  0.00           O
ATOM   4249  C21 POPEO 175      47.071  78.840  55.595  1.00  0.00           C
ATOM   4250  O22 POPEO 175      48.002  79.532  55.225  1.00  0.00           O
ATOM   4251  C22 POPEO 175      46.142  78.061  54.655  1.00  0.00           C
ATOM   4254  C3  POPEO 175      46.532  80.962  57.965  1.00  0.00           C
ATOM   4257  O31 POPEO 175      45.152  81.002  57.535  1.00  0.00           O
ATOM   4258  C31 POPEO 175      44.672  81.642  56.455  1.00  0.00           C
ATOM   4259  O32 POPEO 175      43.482  81.772  56.215  1.00  0.00           O
ATOM   4260  C32 POPEO 175      45.722  82.212  55.505  1.00  0.00           C
ATOM   4263  C23 POPEO 175      46.731  76.691  54.235  1.00  0.00           C
ATOM   4266  C24 POPEO 175      45.862  75.901  53.245  1.00  0.00           C
ATOM   4269  C25 POPEO 175      45.632  76.572  51.885  1.00  0.00           C
ATOM   4272  C26 POPEO 175      46.271  75.832  50.695  1.00  0.00           C
ATOM   4275  C27 POPEO 175      45.341  75.802  49.475  1.00  0.00           C
ATOM   4278  C28 POPEO 175      45.951  75.082  48.265  1.00  0.00           C
ATOM   4281  C29 POPEO 175      46.232  73.622  48.565  1.00  0.00           C
ATOM   4283 0C21 POPEO 175      45.542  72.572  48.095  1.00  0.00           C
ATOM   4285 1C21 POPEO 175      44.352  72.642  47.175  1.00  0.00           C
ATOM   4288 2C21 POPEO 175      44.772  72.941  45.725  1.00  0.00           C
ATOM   4291 3C21 POPEO 175      43.582  73.012  44.765  1.00  0.00           C
ATOM   4294 4C21 POPEO 175      43.922  73.660  43.425  1.00  0.00           C
ATOM   4297 5C21 POPEO 175      45.112  73.021  42.715  1.00  0.00           C
ATOM   4300 6C21 POPEO 175      45.252  73.502  41.265  1.00  0.00           C
ATOM   4303 7C21 POPEO 175      46.192  72.612  40.455  1.00  0.00           C
ATOM   4306 8C21 POPEO 175      46.271  73.032  38.985  1.00  0.00           C
ATOM   4310  C33 POPEO 175      45.322  82.042  54.015  1.00  0.00           C
ATOM   4313  C34 POPEO 175      44.322  83.061  53.435  1.00  0.00           C
ATOM   4316  C35 POPEO 175      43.911  82.741  51.975  1.00  0.00           C
ATOM   4319  C36 POPEO 175      45.082  82.341  51.065  1.00  0.00           C
ATOM   4322  C37 POPEO 175      44.692  81.691  49.725  1.00  0.00           C
ATOM   4325  C38 POPEO 175      45.882  80.862  49.215  1.00  0.00           C
ATOM   4328  C39 POPEO 175      45.672  80.012  47.945  1.00  0.00           C
ATOM   4331 0C31 POPEO 175      46.982  79.362  47.485  1.00  0.00           C
ATOM   4334 1C31 POPEO 175      46.931  78.712  46.095  1.00  0.00           C
ATOM   4337 2C31 POPEO 175      48.321  78.241  45.625  1.00  0.00           C
ATOM   4340 3C31 POPEO 175      48.412  77.862  44.145  1.00  0.00           C
ATOM   4343 4C31 POPEO 175      49.212  78.882  43.305  1.00  0.00           C
ATOM   4346 5C31 POPEO 175      49.501  78.392  41.885  1.00  0.00           C
ATOM   4349 6C31 POPEO 175      50.382  79.362  41.075  1.00  0.00           C
ATOM   4353  NH3 POPEP 176     125.361  67.590  16.585  1.00  0.00           N
ATOM   4357  C12 POPEP 176     126.672  68.131  17.055  1.00  0.00           C
ATOM   4360  C11 POPEP 176     127.232  69.112  16.025  1.00  0.00           C
ATOM   4363  P   POPEP 176     126.682  71.671  15.855  1.00  0.00           P
ATOM   4364  O13 POPEP 176     128.150  71.802  15.855  1.00  0.00           O
ATOM   4365  O14 POPEP 176     125.921  72.451  14.875  1.00  0.00           O
ATOM   4366  O11 POPEP 176     126.082  71.932  17.295  1.00  0.00           O
ATOM   4367  O12 POPEP 176     126.301  70.142  15.675  1.00  0.00           O
ATOM   4368  C1  POPEP 176     126.922  72.271  18.385  1.00  0.00           C
ATOM   4371  C2  POPEP 176     126.152  71.991  19.695  1.00  0.00           C
ATOM   4373  O21 POPEP 176     126.590  72.851  20.745  1.00  0.00           O
ATOM   4374  C21 POPEP 176     127.752  72.590  21.305  1.00  0.00           C
ATOM   4375  O22 POPEP 176     128.632  71.862  20.885  1.00  0.00           O
ATOM   4376  C22 POPEP 176     127.761  73.282  22.675  1.00  0.00           C
ATOM   4379  C3  POPEP 176     126.142  70.481  20.055  1.00  0.00           C
ATOM   4382  O31 POPEP 176     125.650  70.252  21.395  1.00  0.00           O
ATOM   4383  C31 POPEP 176     126.031  69.091  21.925  1.00  0.00           C
ATOM   4384  O32 POPEP 176     126.712  68.241  21.365  1.00  0.00           O
ATOM   4385  C32 POPEP 176     125.520  69.032  23.375  1.00  0.00           C
ATOM   4388  C23 POPEP 176     126.891  72.472  23.665  1.00  0.00           C
ATOM   4391  C24 POPEP 176     126.660  73.182  25.005  1.00  0.00           C
ATOM   4394  C25 POPEP 176     127.901  73.241  25.915  1.00  0.00           C
ATOM   4397  C26 POPEP 176     127.852  72.282  27.105  1.00  0.00           C
ATOM   4400  C27 POPEP 176     129.001  72.542  28.105  1.00  0.00           C
ATOM   4403  C28 POPEP 176     128.782  71.962  29.515  1.00  0.00           C
ATOM   4406  C29 POPEP 176     127.661  72.661  30.245  1.00  0.00           C
ATOM   4408 0C21 POPEP 176     127.721  73.292  31.425  1.00  0.00           C
ATOM   4410 1C21 POPEP 176     128.892  73.392  32.375  1.00  0.00           C
ATOM   4413 2C21 POPEP 176     128.421  73.201  33.825  1.00  0.00           C
ATOM   4416 3C21 POPEP 176     127.962  71.771  34.155  1.00  0.00           C
ATOM   4419 4C21 POPEP 176     127.171  71.691  35.465  1.00  0.00           C
ATOM   4422 5C21 POPEP 176     127.080  70.271  36.025  1.00  0.00           C
ATOM   4425 6C21 POPEP 176     126.201  70.192  37.285  1.00  0.00           C
ATOM   4428 7C21 POPEP 176     126.521  69.002  38.185  1.00  0.00           C
ATOM   4431 8C21 POPEP 176     125.441  68.712  39.235  1.00  0.00           C
ATOM   4435  C33 POPEP 176     125.911  67.741  24.145  1.00  0.00           C
ATOM   4438  C34 POPEP 176     125.471  67.762  25.625  1.00  0.00           C
ATOM   4441  C35 POPEP 176     126.422  68.542  26.565  1.00  0.00           C
ATOM   4444  C36 POPEP 176     125.862  68.691  27.995  1.00  0.00           C
ATOM   4447  C37 POPEP 176     126.882  68.332  29.085  1.00  0.00           C
ATOM   4450  C38 POPEP 176     126.480  68.802  30.495  1.00  0.00           C
ATOM   4453  C39 POPEP 176     125.301  68.032  31.125  1.00  0.00           C
ATOM   4456 0C31 POPEP 176     124.820  68.682  32.425  1.00  0.00           C
ATOM   4459 1C31 POPEP 176     123.701  67.892  33.125  1.00  0.00           C
ATOM   4462 2C31 POPEP 176     123.202  68.601  34.395  1.00  0.00           C
ATOM   4465 3C31 POPEP 176     122.080  67.851  35.125  1.00  0.00           C
ATOM   4468 4C31 POPEP 176     122.542  66.551  35.795  1.00  0.00           C
ATOM   4471 5C31 POPEP 176     121.422  65.892  36.625  1.00  0.00           C
ATOM   4474 6C31 POPEP 176     121.900  64.642  37.365  1.00  0.00           C
ATOM   4478  NH3 POPEQ 177     118.032  98.212  56.905  1.00  0.00           N
ATOM   4482  C12 POPEQ 177     116.962  97.932  55.895  1.00  0.00           C
ATOM   4485  C11 POPEQ 177     115.992  96.871  56.395  1.00  0.00           C
ATOM   4488  P   POPEQ 177     115.572  94.362  56.605  1.00  0.00           P
ATOM   4489  O13 POPEQ 177     115.992  93.942  57.945  1.00  0.00           O
ATOM   4490  O14 POPEQ 177     114.160  94.761  56.425  1.00  0.00           O
ATOM   4491  O11 POPEQ 177     115.790  93.231  55.555  1.00  0.00           O
ATOM   4492  O12 POPEQ 177     116.502  95.572  56.115  1.00  0.00           O
ATOM   4493  C1  POPEQ 177     117.001  92.632  55.145  1.00  0.00           C
ATOM   4496  C2  POPEQ 177     116.672  91.622  54.015  1.00  0.00           C
ATOM   4498  O21 POPEQ 177     117.040  92.261  52.775  1.00  0.00           O
ATOM   4499  C21 POPEQ 177     117.831  91.582  51.985  1.00  0.00           C
ATOM   4500  O22 POPEQ 177     118.281  90.461  52.165  1.00  0.00           O
ATOM   4501  C22 POPEQ 177     118.172  92.440  50.775  1.00  0.00           C
ATOM   4504  C3  POPEQ 177     115.142  91.272  53.995  1.00  0.00           C
ATOM   4507  O31 POPEQ 177     114.732  90.361  52.945  1.00  0.00           O
ATOM   4508  C31 POPEQ 177     113.762  90.792  52.135  1.00  0.00           C
ATOM   4509  O32 POPEQ 177     112.672  90.262  52.005  1.00  0.00           O
ATOM   4510  C32 POPEQ 177     114.212  92.011  51.335  1.00  0.00           C
ATOM   4513  C23 POPEQ 177     118.302  91.652  49.455  1.00  0.00           C
ATOM   4516  C24 POPEQ 177     119.510  92.160  48.655  1.00  0.00           C
ATOM   4519  C25 POPEQ 177     119.191  93.521  48.045  1.00  0.00           C
ATOM   4522  C26 POPEQ 177     120.410  94.292  47.545  1.00  0.00           C
ATOM   4525  C27 POPEQ 177     119.972  95.582  46.825  1.00  0.00           C
ATOM   4528  C28 POPEQ 177     119.851  95.461  45.285  1.00  0.00           C
ATOM   4531  C29 POPEQ 177     119.051  94.271  44.815  1.00  0.00           C
ATOM   4533 0C21 POPEQ 177     117.740  94.251  44.505  1.00  0.00           C
ATOM   4535 1C21 POPEQ 177     116.770  95.402  44.555  1.00  0.00           C
ATOM   4538 2C21 POPEQ 177     116.182  95.761  43.175  1.00  0.00           C
ATOM   4541 3C21 POPEQ 177     115.352  94.642  42.525  1.00  0.00           C
ATOM   4544 4C21 POPEQ 177     114.440  95.092  41.365  1.00  0.00           C
ATOM   4547 5C21 POPEQ 177     113.290  96.011  41.795  1.00  0.00           C
ATOM   4550 6C21 POPEQ 177     113.610  97.510  41.685  1.00  0.00           C
ATOM   4553 7C21 POPEQ 177     113.020  98.331  42.835  1.00  0.00           C
ATOM   4556 8C21 POPEQ 177     113.652  99.722  42.975  1.00  0.00           C
ATOM   4560  C33 POPEQ 177     113.601  92.042  49.915  1.00  0.00           C
ATOM   4563  C34 POPEQ 177     113.862  93.392  49.225  1.00  0.00           C
ATOM   4566  C35 POPEQ 177     114.201  93.282  47.735  1.00  0.00           C
ATOM   4569  C36 POPEQ 177     113.092  92.580  46.935  1.00  0.00           C
ATOM   4572  C37 POPEQ 177     113.202  92.782  45.415  1.00  0.00           C
ATOM   4575  C38 POPEQ 177     111.870  92.452  44.725  1.00  0.00           C
ATOM   4578  C39 POPEQ 177     111.882  92.580  43.205  1.00  0.00           C
ATOM   4581 0C31 POPEQ 177     110.451  92.732  42.655  1.00  0.00           C
ATOM   4584 1C31 POPEQ 177     110.370  92.751  41.125  1.00  0.00           C
ATOM   4587 2C31 POPEQ 177     108.932  92.891  40.625  1.00  0.00           C
ATOM   4590 3C31 POPEQ 177     108.792  92.951  39.095  1.00  0.00           C
ATOM   4593 4C31 POPEQ 177     109.251  94.281  38.505  1.00  0.00           C
ATOM   4596 5C31 POPEQ 177     108.892  94.432  37.015  1.00  0.00           C
ATOM   4599 6C31 POPEQ 177     109.230  95.822  36.465  1.00  0.00           C
ATOM   4603  NH3 POPER 178      69.811  12.872  56.595  1.00  0.00           N
ATOM   4607  C12 POPER 178      70.392  14.252  56.865  1.00  0.00           C
ATOM   4610  C11 POPER 178      70.472  15.102  55.575  1.00  0.00           C
ATOM   4613  P   POPER 178      71.882  17.052  54.605  1.00  0.00           P
ATOM   4614  O13 POPER 178      72.172  18.462  54.955  1.00  0.00           O
ATOM   4615  O14 POPER 178      73.021  16.192  54.195  1.00  0.00           O
ATOM   4616  O11 POPER 178      70.782  17.052  53.455  1.00  0.00           O
ATOM   4617  O12 POPER 178      71.112  16.362  55.815  1.00  0.00           O
ATOM   4618  C1  POPER 178      69.612  17.882  53.625  1.00  0.00           C
ATOM   4621  C2  POPER 178      68.852  17.982  52.275  1.00  0.00           C
ATOM   4623  O21 POPER 178      67.812  18.962  52.375  1.00  0.00           O
ATOM   4624  C21 POPER 178      67.201  19.542  51.315  1.00  0.00           C
ATOM   4625  O22 POPER 178      66.232  20.272  51.455  1.00  0.00           O
ATOM   4626  C22 POPER 178      67.832  19.262  49.945  1.00  0.00           C
ATOM   4629  C3  POPER 178      68.332  16.592  51.815  1.00  0.00           C
ATOM   4632  O31 POPER 178      69.102  16.222  50.665  1.00  0.00           O
ATOM   4633  C31 POPER 178      68.612  15.312  49.845  1.00  0.00           C
ATOM   4634  O32 POPER 178      67.642  14.612  50.065  1.00  0.00           O
ATOM   4635  C32 POPER 178      69.521  15.252  48.625  1.00  0.00           C
ATOM   4638  C23 POPER 178      66.882  19.522  48.745  1.00  0.00           C
ATOM   4641  C24 POPER 178      67.131  20.852  48.025  1.00  0.00           C
ATOM   4644  C25 POPER 178      68.422  20.872  47.185  1.00  0.00           C
ATOM   4647  C26 POPER 178      68.561  22.142  46.335  1.00  0.00           C
ATOM   4650  C27 POPER 178      69.752  22.032  45.375  1.00  0.00           C
ATOM   4653  C28 POPER 178      70.052  23.332  44.615  1.00  0.00           C
ATOM   4656  C29 POPER 178      71.142  23.142  43.585  1.00  0.00           C
ATOM   4658 0C21 POPER 178      70.972  22.652  42.335  1.00  0.00           C
ATOM   4660 1C21 POPER 178      69.661  22.212  41.735  1.00  0.00           C
ATOM   4663 2C21 POPER 178      69.642  20.732  41.305  1.00  0.00           C
ATOM   4666 3C21 POPER 178      68.262  20.332  40.765  1.00  0.00           C
ATOM   4669 4C21 POPER 178      68.132  18.872  40.315  1.00  0.00           C
ATOM   4672 5C21 POPER 178      66.722  18.582  39.785  1.00  0.00           C
ATOM   4675 6C21 POPER 178      66.532  17.152  39.265  1.00  0.00           C
ATOM   4678 7C21 POPER 178      65.112  16.912  38.735  1.00  0.00           C
ATOM   4681 8C21 POPER 178      64.932  15.512  38.135  1.00  0.00           C
ATOM   4685  C33 POPER 178      69.452  13.972  47.775  1.00  0.00           C
ATOM   4688  C34 POPER 178      68.502  14.052  46.585  1.00  0.00           C
ATOM   4691  C35 POPER 178      69.032  13.202  45.425  1.00  0.00           C
ATOM   4694  C36 POPER 178      68.051  13.022  44.265  1.00  0.00           C
ATOM   4697  C37 POPER 178      68.371  11.712  43.535  1.00  0.00           C
ATOM   4700  C38 POPER 178      67.762  11.602  42.135  1.00  0.00           C
ATOM   4703  C39 POPER 178      68.142  10.252  41.495  1.00  0.00           C
ATOM   4706 0C31 POPER 178      67.861  10.172  39.995  1.00  0.00           C
ATOM   4709 1C31 POPER 178      68.311   8.832  39.405  1.00  0.00           C
ATOM   4712 2C31 POPER 178      68.422   8.862  37.875  1.00  0.00           C
ATOM   4715 3C31 POPER 178      68.701   7.492  37.245  1.00  0.00           C
ATOM   4718 4C31 POPER 178      69.951   6.792  37.795  1.00  0.00           C
ATOM   4721 5C31 POPER 178      70.312   5.522  37.025  1.00  0.00           C
ATOM   4724 6C31 POPER 178      71.562   4.822  37.575  1.00  0.00           C
ATOM   4728  NH3 POPES 179      27.362 108.721  20.335  1.00  0.00           N
ATOM   4732  C12 POPES 179      27.602 107.701  19.265  1.00  0.00           C
ATOM   4735  C11 POPES 179      27.092 106.311  19.695  1.00  0.00           C
ATOM   4738  P   POPES 179      29.422 105.171  20.065  1.00  0.00           P
ATOM   4739  O13 POPES 179      29.842 103.782  20.385  1.00  0.00           O
ATOM   4740  O14 POPES 179      30.402 105.941  19.265  1.00  0.00           O
ATOM   4741  O11 POPES 179      29.152 106.002  21.385  1.00  0.00           O
ATOM   4742  O12 POPES 179      27.992 105.241  19.365  1.00  0.00           O
ATOM   4743  C1  POPES 179      29.672 105.642  22.655  1.00  0.00           C
ATOM   4746  C2  POPES 179      28.622 105.922  23.765  1.00  0.00           C
ATOM   4748  O21 POPES 179      29.232 105.631  25.025  1.00  0.00           O
ATOM   4749  C21 POPES 179      28.832 106.342  26.055  1.00  0.00           C
ATOM   4750  O22 POPES 179      28.082 107.300  26.035  1.00  0.00           O
ATOM   4751  C22 POPES 179      29.442 105.691  27.285  1.00  0.00           C
ATOM   4754  C3  POPES 179      27.342 105.061  23.585  1.00  0.00           C
ATOM   4757  O31 POPES 179      26.202 105.652  24.255  1.00  0.00           O
ATOM   4758  C31 POPES 179      25.852 105.092  25.405  1.00  0.00           C
ATOM   4759  O32 POPES 179      26.502 104.262  26.015  1.00  0.00           O
ATOM   4760  C32 POPES 179      24.472 105.572  25.835  1.00  0.00           C
ATOM   4763  C23 POPES 179      29.072 106.392  28.615  1.00  0.00           C
ATOM   4766  C24 POPES 179      29.812 105.731  29.785  1.00  0.00           C
ATOM   4769  C25 POPES 179      30.192 106.701  30.915  1.00  0.00           C
ATOM   4772  C26 POPES 179      29.252 106.661  32.115  1.00  0.00           C
ATOM   4775  C27 POPES 179      29.752 107.580  33.245  1.00  0.00           C
ATOM   4778  C28 POPES 179      29.002 107.392  34.585  1.00  0.00           C
ATOM   4781  C29 POPES 179      27.522 107.652  34.465  1.00  0.00           C
ATOM   4783 0C21 POPES 179      26.552 107.051  35.195  1.00  0.00           C
ATOM   4785 1C21 POPES 179      26.762 106.041  36.295  1.00  0.00           C
ATOM   4788 2C21 POPES 179      26.762 106.751  37.665  1.00  0.00           C
ATOM   4791 3C21 POPES 179      27.032 105.801  38.845  1.00  0.00           C
ATOM   4794 4C21 POPES 179      26.962 106.512  40.205  1.00  0.00           C
ATOM   4797 5C21 POPES 179      26.932 105.551  41.405  1.00  0.00           C
ATOM   4800 6C21 POPES 179      28.282 104.901  41.735  1.00  0.00           C
ATOM   4803 7C21 POPES 179      28.152 103.811  42.815  1.00  0.00           C
ATOM   4806 8C21 POPES 179      29.482 103.312  43.375  1.00  0.00           C
ATOM   4810  C33 POPES 179      24.512 106.730  26.855  1.00  0.00           C
ATOM   4813  C34 POPES 179      23.222 106.722  27.685  1.00  0.00           C
ATOM   4816  C35 POPES 179      22.992 107.921  28.605  1.00  0.00           C
ATOM   4819  C36 POPES 179      23.932 108.031  29.805  1.00  0.00           C
ATOM   4822  C37 POPES 179      23.352 109.042  30.795  1.00  0.00           C
ATOM   4825  C38 POPES 179      24.212 109.292  32.035  1.00  0.00           C
ATOM   4828  C39 POPES 179      23.402 110.032  33.115  1.00  0.00           C
ATOM   4831 0C31 POPES 179      24.172 110.232  34.425  1.00  0.00           C
ATOM   4834 1C31 POPES 179      23.292 110.831  35.525  1.00  0.00           C
ATOM   4837 2C31 POPES 179      23.972 110.801  36.895  1.00  0.00           C
ATOM   4840 3C31 POPES 179      24.952 111.962  37.115  1.00  0.00           C
ATOM   4843 4C31 POPES 179      26.062 111.631  38.125  1.00  0.00           C
ATOM   4846 5C31 POPES 179      25.542 111.202  39.505  1.00  0.00           C
ATOM   4849 6C31 POPES 179      26.662 110.871  40.495  1.00  0.00           C
ATOM   4853  NH3 POPET 180     115.911   6.242  53.795  1.00  0.00           N
ATOM   4857  C12 POPET 180     115.422   5.762  55.135  1.00  0.00           C
ATOM   4860  C11 POPET 180     116.110   4.442  55.535  1.00  0.00           C
ATOM   4863  P   POPET 180     114.492   2.839  56.895  1.00  0.00           P
ATOM   4864  O13 POPET 180     114.661   2.149  58.195  1.00  0.00           O
ATOM   4865  O14 POPET 180     113.162   3.402  56.555  1.00  0.00           O
ATOM   4866  O11 POPET 180     114.951   1.889  55.705  1.00  0.00           O
ATOM   4867  O12 POPET 180     115.581   3.982  56.775  1.00  0.00           O
ATOM   4868  C1  POPET 180     114.051   1.239  54.795  1.00  0.00           C
ATOM   4871  C2  POPET 180     114.081   1.809  53.325  1.00  0.00           C
ATOM   4873  O21 POPET 180     115.451   1.969  52.895  1.00  0.00           O
ATOM   4874  C21 POPET 180     115.690   1.859  51.585  1.00  0.00           C
ATOM   4875  O22 POPET 180     114.832   1.729  50.725  1.00  0.00           O
ATOM   4876  C22 POPET 180     117.201   1.909  51.345  1.00  0.00           C
ATOM   4879  C3  POPET 180     113.271   3.139  53.255  1.00  0.00           C
ATOM   4882  O31 POPET 180     112.910   3.522  51.905  1.00  0.00           O
ATOM   4883  C31 POPET 180     113.701   4.392  51.285  1.00  0.00           C
ATOM   4884  O32 POPET 180     114.632   4.982  51.815  1.00  0.00           O
ATOM   4885  C32 POPET 180     113.260   4.472  49.825  1.00  0.00           C
ATOM   4888  C23 POPET 180     117.691   2.409  49.955  1.00  0.00           C
ATOM   4891  C24 POPET 180     117.460   1.449  48.775  1.00  0.00           C
ATOM   4894  C25 POPET 180     118.032   2.019  47.455  1.00  0.00           C
ATOM   4897  C26 POPET 180     117.451   1.349  46.195  1.00  0.00           C
ATOM   4900  C27 POPET 180     118.290   0.199  45.615  1.00  0.00           C
ATOM   4903  C28 POPET 180     117.502  -0.641  44.575  1.00  0.00           C
ATOM   4906  C29 POPET 180     117.392   0.069  43.255  1.00  0.00           C
ATOM   4908 0C21 POPET 180     116.422  -0.071  42.325  1.00  0.00           C
ATOM   4910 1C21 POPET 180     115.230  -0.991  42.375  1.00  0.00           C
ATOM   4913 2C21 POPET 180     115.322  -2.121  41.325  1.00  0.00           C
ATOM   4916 3C21 POPET 180     114.032  -2.941  41.215  1.00  0.00           C
ATOM   4919 4C21 POPET 180     114.102  -4.061  40.165  1.00  0.00           C
ATOM   4922 5C21 POPET 180     114.790  -5.331  40.665  1.00  0.00           C
ATOM   4925 6C21 POPET 180     114.860  -6.421  39.585  1.00  0.00           C
ATOM   4928 7C21 POPET 180     115.550  -7.701  40.065  1.00  0.00           C
ATOM   4931 8C21 POPET 180     115.721  -8.741  38.955  1.00  0.00           C
ATOM   4935  C33 POPET 180     113.850   5.632  48.995  1.00  0.00           C
ATOM   4938  C34 POPET 180     115.322   5.452  48.575  1.00  0.00           C
ATOM   4941  C35 POPET 180     116.322   6.322  49.355  1.00  0.00           C
ATOM   4944  C36 POPET 180     116.152   7.822  49.085  1.00  0.00           C
ATOM   4947  C37 POPET 180     116.682   8.712  50.225  1.00  0.00           C
ATOM   4950  C38 POPET 180     115.921  10.052  50.315  1.00  0.00           C
ATOM   4953  C39 POPET 180     115.961  10.892  49.025  1.00  0.00           C
ATOM   4956 0C31 POPET 180     117.351  11.492  48.765  1.00  0.00           C
ATOM   4959 1C31 POPET 180     117.332  12.592  47.695  1.00  0.00           C
ATOM   4962 2C31 POPET 180     118.741  13.082  47.365  1.00  0.00           C
ATOM   4965 3C31 POPET 180     118.771  14.282  46.405  1.00  0.00           C
ATOM   4968 4C31 POPET 180     118.540  13.922  44.935  1.00  0.00           C
ATOM   4971 5C31 POPET 180     118.710  15.132  44.005  1.00  0.00           C
ATOM   4974 6C31 POPET 180     118.540  14.812  42.525  1.00  0.00           C
ATOM   4978  NH3 POPEU 181      68.752  19.302  16.995  1.00  0.00           N
ATOM   4982  C12 POPEU 181      69.822  18.972  17.995  1.00  0.00           C
ATOM   4985  C11 POPEU 181      70.632  17.752  17.525  1.00  0.00           C
ATOM   4988  P   POPEU 181      72.612  16.642  18.865  1.00  0.00           P
ATOM   4989  O13 POPEU 181      72.612  15.582  19.885  1.00  0.00           O
ATOM   4990  O14 POPEU 181      73.212  16.282  17.545  1.00  0.00           O
ATOM   4991  O11 POPEU 181      73.152  18.022  19.425  1.00  0.00           O
ATOM   4992  O12 POPEU 181      71.092  17.012  18.645  1.00  0.00           O
ATOM   4993  C1  POPEU 181      72.462  18.722  20.465  1.00  0.00           C
ATOM   4996  C2  POPEU 181      73.432  19.512  21.405  1.00  0.00           C
ATOM   4998  O21 POPEU 181      73.271  18.962  22.725  1.00  0.00           O
ATOM   4999  C21 POPEU 181      74.262  19.192  23.555  1.00  0.00           C
ATOM   5000  O22 POPEU 181      75.292  19.792  23.295  1.00  0.00           O
ATOM   5001  C22 POPEU 181      73.951  18.562  24.915  1.00  0.00           C
ATOM   5004  C3  POPEU 181      73.121  21.042  21.365  1.00  0.00           C
ATOM   5007  O31 POPEU 181      74.002  21.872  22.175  1.00  0.00           O
ATOM   5008  C31 POPEU 181      73.441  22.542  23.195  1.00  0.00           C
ATOM   5009  O32 POPEU 181      72.272  22.471  23.495  1.00  0.00           O
ATOM   5010  C32 POPEU 181      74.491  23.442  23.885  1.00  0.00           C
ATOM   5013  C23 POPEU 181      75.002  18.882  26.005  1.00  0.00           C
ATOM   5016  C24 POPEU 181      75.062  17.802  27.095  1.00  0.00           C
ATOM   5019  C25 POPEU 181      75.591  18.312  28.445  1.00  0.00           C
ATOM   5022  C26 POPEU 181      77.012  18.882  28.375  1.00  0.00           C
ATOM   5025  C27 POPEU 181      77.562  19.252  29.755  1.00  0.00           C
ATOM   5028  C28 POPEU 181      79.042  19.702  29.735  1.00  0.00           C
ATOM   5031  C29 POPEU 181      79.201  21.112  29.245  1.00  0.00           C
ATOM   5033 0C21 POPEU 181      79.712  22.152  29.945  1.00  0.00           C
ATOM   5035 1C21 POPEU 181      80.212  22.102  31.365  1.00  0.00           C
ATOM   5038 2C21 POPEU 181      80.132  23.482  32.055  1.00  0.00           C
ATOM   5041 3C21 POPEU 181      80.632  23.402  33.505  1.00  0.00           C
ATOM   5044 4C21 POPEU 181      81.070  24.752  34.105  1.00  0.00           C
ATOM   5047 5C21 POPEU 181      79.982  25.832  34.205  1.00  0.00           C
ATOM   5050 6C21 POPEU 181      78.872  25.491  35.205  1.00  0.00           C
ATOM   5053 7C21 POPEU 181      78.112  26.741  35.685  1.00  0.00           C
ATOM   5056 8C21 POPEU 181      77.061  26.452  36.765  1.00  0.00           C
ATOM   5060  C33 POPEU 181      74.452  23.442  25.435  1.00  0.00           C
ATOM   5063  C34 POPEU 181      75.621  22.702  26.105  1.00  0.00           C
ATOM   5066  C35 POPEU 181      76.731  23.612  26.685  1.00  0.00           C
ATOM   5069  C36 POPEU 181      76.322  24.442  27.915  1.00  0.00           C
ATOM   5072  C37 POPEU 181      77.532  25.092  28.625  1.00  0.00           C
ATOM   5075  C38 POPEU 181      77.282  25.402  30.115  1.00  0.00           C
ATOM   5078  C39 POPEU 181      76.271  26.542  30.315  1.00  0.00           C
ATOM   5081 0C31 POPEU 181      75.932  26.832  31.785  1.00  0.00           C
ATOM   5084 1C31 POPEU 181      75.032  28.072  31.885  1.00  0.00           C
ATOM   5087 2C31 POPEU 181      74.042  28.062  33.055  1.00  0.00           C
ATOM   5090 3C31 POPEU 181      74.642  28.492  34.405  1.00  0.00           C
ATOM   5093 4C31 POPEU 181      73.632  29.302  35.235  1.00  0.00           C
ATOM   5096 5C31 POPEU 181      74.192  29.772  36.585  1.00  0.00           C
ATOM   5099 6C31 POPEU 181      73.231  30.682  37.355  1.00  0.00           C
ATOM   5103  NH3 POPEV 182      53.701  31.552  57.005  1.00  0.00           N
ATOM   5107  C12 POPEV 182      53.892  31.702  58.485  1.00  0.00           C
ATOM   5110  C11 POPEV 182      53.232  32.972  59.055  1.00  0.00           C
ATOM   5113  P   POPEV 182      50.632  32.761  59.335  1.00  0.00           P
ATOM   5114  O13 POPEV 182      49.742  32.042  60.255  1.00  0.00           O
ATOM   5115  O14 POPEV 182      50.341  34.162  58.995  1.00  0.00           O
ATOM   5116  O11 POPEV 182      50.722  31.952  57.975  1.00  0.00           O
ATOM   5117  O12 POPEV 182      52.102  32.622  59.845  1.00  0.00           O
ATOM   5118  C1  POPEV 182      49.622  32.062  57.055  1.00  0.00           C
ATOM   5121  C2  POPEV 182      49.472  30.742  56.225  1.00  0.00           C
ATOM   5123  O21 POPEV 182      49.532  30.962  54.795  1.00  0.00           O
ATOM   5124  C21 POPEV 182      50.751  31.242  54.375  1.00  0.00           C
ATOM   5125  O22 POPEV 182      51.692  31.572  55.075  1.00  0.00           O
ATOM   5126  C22 POPEV 182      50.842  31.132  52.855  1.00  0.00           C
ATOM   5129  C3  POPEV 182      48.162  29.992  56.585  1.00  0.00           C
ATOM   5132  O31 POPEV 182      48.142  28.702  55.925  1.00  0.00           O
ATOM   5133  C31 POPEV 182      47.252  27.872  56.435  1.00  0.00           C
ATOM   5134  O32 POPEV 182      46.432  28.152  57.295  1.00  0.00           O
ATOM   5135  C32 POPEV 182      47.302  26.522  55.735  1.00  0.00           C
ATOM   5138  C23 POPEV 182      50.992  29.682  52.305  1.00  0.00           C
ATOM   5141  C24 POPEV 182      51.792  29.652  50.995  1.00  0.00           C
ATOM   5144  C25 POPEV 182      51.661  28.342  50.195  1.00  0.00           C
ATOM   5147  C26 POPEV 182      52.352  28.422  48.825  1.00  0.00           C
ATOM   5150  C27 POPEV 182      52.102  27.192  47.935  1.00  0.00           C
ATOM   5153  C28 POPEV 182      52.402  27.482  46.445  1.00  0.00           C
ATOM   5156  C29 POPEV 182      51.922  26.382  45.535  1.00  0.00           C
ATOM   5158 0C21 POPEV 182      52.382  26.142  44.295  1.00  0.00           C
ATOM   5160 1C21 POPEV 182      53.472  26.912  43.595  1.00  0.00           C
ATOM   5163 2C21 POPEV 182      53.072  28.312  43.105  1.00  0.00           C
ATOM   5166 3C21 POPEV 182      54.222  29.011  42.365  1.00  0.00           C
ATOM   5169 4C21 POPEV 182      53.792  30.322  41.685  1.00  0.00           C
ATOM   5172 5C21 POPEV 182      54.962  31.042  41.005  1.00  0.00           C
ATOM   5175 6C21 POPEV 182      54.482  32.062  39.965  1.00  0.00           C
ATOM   5178 7C21 POPEV 182      55.611  32.772  39.215  1.00  0.00           C
ATOM   5181 8C21 POPEV 182      55.122  33.862  38.255  1.00  0.00           C
ATOM   5185  C33 POPEV 182      46.072  26.302  54.835  1.00  0.00           C
ATOM   5188  C34 POPEV 182      46.322  26.782  53.395  1.00  0.00           C
ATOM   5191  C35 POPEV 182      47.092  25.762  52.545  1.00  0.00           C
ATOM   5194  C36 POPEV 182      47.472  26.322  51.165  1.00  0.00           C
ATOM   5197  C37 POPEV 182      48.132  25.261  50.275  1.00  0.00           C
ATOM   5200  C38 POPEV 182      48.572  25.812  48.905  1.00  0.00           C
ATOM   5203  C39 POPEV 182      47.562  25.512  47.775  1.00  0.00           C
ATOM   5206 0C31 POPEV 182      47.652  24.072  47.245  1.00  0.00           C
ATOM   5209 1C31 POPEV 182      46.602  23.792  46.175  1.00  0.00           C
ATOM   5212 2C31 POPEV 182      46.772  22.442  45.465  1.00  0.00           C
ATOM   5215 3C31 POPEV 182      46.521  21.212  46.345  1.00  0.00           C
ATOM   5218 4C31 POPEV 182      46.552  19.922  45.525  1.00  0.00           C
ATOM   5221 5C31 POPEV 182      46.282  18.642  46.325  1.00  0.00           C
ATOM   5224 6C31 POPEV 182      46.392  17.382  45.465  1.00  0.00           C
ATOM   5228  NH3 POPEW 183     132.465 102.632  61.645  1.00  0.00           N
ATOM   5232  C12 POPEW 183     132.354 101.202  61.225  1.00  0.00           C
ATOM   5235  C11 POPEW 183     130.874 100.771  61.095  1.00  0.00           C
ATOM   5238  P   POPEW 183     129.771 102.652  59.635  1.00  0.00           P
ATOM   5239  O13 POPEW 183     129.010 103.082  60.825  1.00  0.00           O
ATOM   5240  O14 POPEW 183     130.993 103.432  59.315  1.00  0.00           O
ATOM   5241  O11 POPEW 183     128.732 102.510  58.445  1.00  0.00           O
ATOM   5242  O12 POPEW 183     130.230 101.181  59.885  1.00  0.00           O
ATOM   5243  C1  POPEW 183     129.172 102.522  57.085  1.00  0.00           C
ATOM   5246  C2  POPEW 183     129.001 101.161  56.335  1.00  0.00           C
ATOM   5248  O21 POPEW 183     127.782 101.202  55.585  1.00  0.00           O
ATOM   5249  C21 POPEW 183     126.760 100.432  55.805  1.00  0.00           C
ATOM   5250  O22 POPEW 183     126.471  99.901  56.865  1.00  0.00           O
ATOM   5251  C22 POPEW 183     125.942 100.311  54.515  1.00  0.00           C
ATOM   5254  C3  POPEW 183     129.312  99.882  57.195  1.00  0.00           C
ATOM   5257  O31 POPEW 183     128.962  98.602  56.615  1.00  0.00           O
ATOM   5258  C31 POPEW 183     129.521  98.242  55.475  1.00  0.00           C
ATOM   5259  O32 POPEW 183     130.212  98.931  54.755  1.00  0.00           O
ATOM   5260  C32 POPEW 183     129.172  96.781  55.215  1.00  0.00           C
ATOM   5263  C23 POPEW 183     126.742  99.771  53.305  1.00  0.00           C
ATOM   5266  C24 POPEW 183     127.752 100.782  52.735  1.00  0.00           C
ATOM   5269  C25 POPEW 183     127.551 101.132  51.255  1.00  0.00           C
ATOM   5272  C26 POPEW 183     126.441 102.160  51.015  1.00  0.00           C
ATOM   5275  C27 POPEW 183     126.271 102.471  49.515  1.00  0.00           C
ATOM   5278  C28 POPEW 183     124.790 102.462  49.075  1.00  0.00           C
ATOM   5281  C29 POPEW 183     124.650 102.522  47.575  1.00  0.00           C
ATOM   5283 0C21 POPEW 183     124.230 101.582  46.695  1.00  0.00           C
ATOM   5285 1C21 POPEW 183     123.752 100.152  46.855  1.00  0.00           C
ATOM   5288 2C21 POPEW 183     123.172  99.590  48.185  1.00  0.00           C
ATOM   5291 3C21 POPEW 183     121.882 100.271  48.645  1.00  0.00           C
ATOM   5294 4C21 POPEW 183     121.371  99.742  49.995  1.00  0.00           C
ATOM   5297 5C21 POPEW 183     120.930  98.271  49.975  1.00  0.00           C
ATOM   5300 6C21 POPEW 183     120.100  97.942  51.225  1.00  0.00           C
ATOM   5303 7C21 POPEW 183     119.801  96.451  51.385  1.00  0.00           C
ATOM   5306 8C21 POPEW 183     119.111  96.120  52.715  1.00  0.00           C
ATOM   5310  C33 POPEW 183     129.391  96.342  53.745  1.00  0.00           C
ATOM   5313  C34 POPEW 183     128.850  94.931  53.455  1.00  0.00           C
ATOM   5316  C35 POPEW 183     129.120  94.432  52.035  1.00  0.00           C
ATOM   5319  C36 POPEW 183     128.311  95.171  50.965  1.00  0.00           C
ATOM   5322  C37 POPEW 183     129.130  95.612  49.745  1.00  0.00           C
ATOM   5325  C38 POPEW 183     129.051  94.691  48.515  1.00  0.00           C
ATOM   5328  C39 POPEW 183     129.991  95.132  47.375  1.00  0.00           C
ATOM   5331 0C31 POPEW 183     129.911  96.631  47.055  1.00  0.00           C
ATOM   5334 1C31 POPEW 183     130.854  97.090  45.945  1.00  0.00           C
ATOM   5337 2C31 POPEW 183     130.674  98.581  45.615  1.00  0.00           C
ATOM   5340 3C31 POPEW 183     129.452  98.851  44.715  1.00  0.00           C
ATOM   5343 4C31 POPEW 183     128.980 100.311  44.745  1.00  0.00           C
ATOM   5346 5C31 POPEW 183     127.831 100.561  43.765  1.00  0.00           C
ATOM   5349 6C31 POPEW 183     127.171 101.941  43.935  1.00  0.00           C
ATOM   5353  NH3 POPEX 184     124.270  12.962  62.835  1.00  0.00           N
ATOM   5357  C12 POPEX 184     122.840  13.202  62.415  1.00  0.00           C
ATOM   5360  C11 POPEX 184     122.052  11.912  62.625  1.00  0.00           C
ATOM   5363  P   POPEX 184     119.902  10.672  62.045  1.00  0.00           P
ATOM   5364  O13 POPEX 184     120.842   9.522  62.105  1.00  0.00           O
ATOM   5365  O14 POPEX 184     118.731  10.622  62.935  1.00  0.00           O
ATOM   5366  O11 POPEX 184     119.471  10.752  60.525  1.00  0.00           O
ATOM   5367  O12 POPEX 184     120.681  12.042  62.205  1.00  0.00           O
ATOM   5368  C1  POPEX 184     118.132  10.552  60.075  1.00  0.00           C
ATOM   5371  C2  POPEX 184     117.831  11.432  58.825  1.00  0.00           C
ATOM   5373  O21 POPEX 184     118.771  11.132  57.775  1.00  0.00           O
ATOM   5374  C21 POPEX 184     118.362  10.382  56.785  1.00  0.00           C
ATOM   5375  O22 POPEX 184     117.311   9.752  56.745  1.00  0.00           O
ATOM   5376  C22 POPEX 184     119.342  10.582  55.635  1.00  0.00           C
ATOM   5379  C3  POPEX 184     117.941  12.942  59.155  1.00  0.00           C
ATOM   5382  O31 POPEX 184     117.572  13.782  58.035  1.00  0.00           O
ATOM   5383  C31 POPEX 184     118.582  14.372  57.375  1.00  0.00           C
ATOM   5384  O32 POPEX 184     119.762  14.192  57.585  1.00  0.00           O
ATOM   5385  C32 POPEX 184     118.020  15.322  56.305  1.00  0.00           C
ATOM   5388  C23 POPEX 184     119.312   9.432  54.595  1.00  0.00           C
ATOM   5391  C24 POPEX 184     119.440   9.952  53.165  1.00  0.00           C
ATOM   5394  C25 POPEX 184     120.872  10.382  52.825  1.00  0.00           C
ATOM   5397  C26 POPEX 184     121.070  10.632  51.325  1.00  0.00           C
ATOM   5400  C27 POPEX 184     122.561  10.622  50.925  1.00  0.00           C
ATOM   5403  C28 POPEX 184     122.801  10.142  49.485  1.00  0.00           C
ATOM   5406  C29 POPEX 184     122.232  11.072  48.445  1.00  0.00           C
ATOM   5408 0C21 POPEX 184     122.870  12.132  47.935  1.00  0.00           C
ATOM   5410 1C21 POPEX 184     124.242  12.582  48.385  1.00  0.00           C
ATOM   5413 2C21 POPEX 184     124.492  14.052  48.035  1.00  0.00           C
ATOM   5416 3C21 POPEX 184     124.692  14.292  46.535  1.00  0.00           C
ATOM   5419 4C21 POPEX 184     125.252  15.682  46.255  1.00  0.00           C
ATOM   5422 5C21 POPEX 184     125.620  15.862  44.785  1.00  0.00           C
ATOM   5425 6C21 POPEX 184     126.262  17.232  44.505  1.00  0.00           C
ATOM   5428 7C21 POPEX 184     126.940  17.262  43.135  1.00  0.00           C
ATOM   5431 8C21 POPEX 184     127.631  18.582  42.825  1.00  0.00           C
ATOM   5435  C33 POPEX 184     118.232  14.832  54.845  1.00  0.00           C
ATOM   5438  C34 POPEX 184     117.980  15.972  53.835  1.00  0.00           C
ATOM   5441  C35 POPEX 184     117.980  15.542  52.365  1.00  0.00           C
ATOM   5444  C36 POPEX 184     117.491  16.662  51.425  1.00  0.00           C
ATOM   5447  C37 POPEX 184     117.201  16.182  49.985  1.00  0.00           C
ATOM   5450  C38 POPEX 184     116.262  17.132  49.215  1.00  0.00           C
ATOM   5453  C39 POPEX 184     116.952  18.382  48.635  1.00  0.00           C
ATOM   5456 0C31 POPEX 184     115.921  19.432  48.185  1.00  0.00           C
ATOM   5459 1C31 POPEX 184     116.521  20.712  47.595  1.00  0.00           C
ATOM   5462 2C31 POPEX 184     116.751  20.662  46.075  1.00  0.00           C
ATOM   5465 3C31 POPEX 184     116.900  22.062  45.455  1.00  0.00           C
ATOM   5468 4C31 POPEX 184     118.302  22.662  45.605  1.00  0.00           C
ATOM   5471 5C31 POPEX 184     118.302  24.182  45.335  1.00  0.00           C
ATOM   5474 6C31 POPEX 184     119.650  24.722  44.885  1.00  0.00           C
ATOM   5478  NH3 POPEY 185      78.142  96.981  12.675  1.00  0.00           N
ATOM   5482  C12 POPEY 185      78.451  96.011  11.555  1.00  0.00           C
ATOM   5485  C11 POPEY 185      77.142  95.432  10.975  1.00  0.00           C
ATOM   5488  P   POPEY 185      74.972  94.251  11.825  1.00  0.00           P
ATOM   5489  O13 POPEY 185      73.932  95.111  11.225  1.00  0.00           O
ATOM   5490  O14 POPEY 185      75.302  92.972  11.165  1.00  0.00           O
ATOM   5491  O11 POPEY 185      74.532  93.921  13.305  1.00  0.00           O
ATOM   5492  O12 POPEY 185      76.262  95.101  12.045  1.00  0.00           O
ATOM   5493  C1  POPEY 185      74.922  94.782  14.385  1.00  0.00           C
ATOM   5496  C2  POPEY 185      76.051  94.122  15.235  1.00  0.00           C
ATOM   5498  O21 POPEY 185      75.562  93.001  16.005  1.00  0.00           O
ATOM   5499  C21 POPEY 185      74.782  93.322  17.045  1.00  0.00           C
ATOM   5500  O22 POPEY 185      74.182  94.362  17.215  1.00  0.00           O
ATOM   5501  C22 POPEY 185      74.691  92.151  18.015  1.00  0.00           C
ATOM   5504  C3  POPEY 185      76.822  95.171  16.095  1.00  0.00           C
ATOM   5507  O31 POPEY 185      78.231  94.870  16.275  1.00  0.00           O
ATOM   5508  C31 POPEY 185      78.502  94.090  17.335  1.00  0.00           C
ATOM   5509  O32 POPEY 185      77.682  93.451  17.965  1.00  0.00           O
ATOM   5510  C32 POPEY 185      79.982  94.152  17.705  1.00  0.00           C
ATOM   5513  C23 POPEY 185      74.951  92.611  19.475  1.00  0.00           C
ATOM   5516  C24 POPEY 185      75.692  91.512  20.245  1.00  0.00           C
ATOM   5519  C25 POPEY 185      76.292  91.972  21.575  1.00  0.00           C
ATOM   5522  C26 POPEY 185      75.361  91.741  22.765  1.00  0.00           C
ATOM   5525  C27 POPEY 185      76.102  91.862  24.105  1.00  0.00           C
ATOM   5528  C28 POPEY 185      75.271  91.461  25.345  1.00  0.00           C
ATOM   5531  C29 POPEY 185      74.902  90.002  25.305  1.00  0.00           C
ATOM   5533 0C21 POPEY 185      75.161  89.071  26.255  1.00  0.00           C
ATOM   5535 1C21 POPEY 185      75.811  89.292  27.595  1.00  0.00           C
ATOM   5538 2C21 POPEY 185      75.502  88.091  28.505  1.00  0.00           C
ATOM   5541 3C21 POPEY 185      76.162  88.161  29.895  1.00  0.00           C
ATOM   5544 4C21 POPEY 185      76.162  86.781  30.565  1.00  0.00           C
ATOM   5547 5C21 POPEY 185      76.852  86.762  31.945  1.00  0.00           C
ATOM   5550 6C21 POPEY 185      75.862  86.902  33.105  1.00  0.00           C
ATOM   5553 7C21 POPEY 185      76.552  86.722  34.465  1.00  0.00           C
ATOM   5556 8C21 POPEY 185      75.591  86.811  35.655  1.00  0.00           C
ATOM   5560  C33 POPEY 185      80.161  94.590  19.185  1.00  0.00           C
ATOM   5563  C34 POPEY 185      81.581  94.402  19.735  1.00  0.00           C
ATOM   5566  C35 POPEY 185      81.822  95.032  21.125  1.00  0.00           C
ATOM   5569  C36 POPEY 185      80.702  94.761  22.145  1.00  0.00           C
ATOM   5572  C37 POPEY 185      81.031  95.192  23.585  1.00  0.00           C
ATOM   5575  C38 POPEY 185      80.012  94.691  24.625  1.00  0.00           C
ATOM   5578  C39 POPEY 185      78.982  95.742  25.085  1.00  0.00           C
ATOM   5581 0C31 POPEY 185      79.452  96.561  26.295  1.00  0.00           C
ATOM   5584 1C31 POPEY 185      78.292  97.312  26.965  1.00  0.00           C
ATOM   5587 2C31 POPEY 185      78.642  97.932  28.335  1.00  0.00           C
ATOM   5590 3C31 POPEY 185      77.382  98.392  29.085  1.00  0.00           C
ATOM   5593 4C31 POPEY 185      77.661  98.982  30.475  1.00  0.00           C
ATOM   5596 5C31 POPEY 185      76.411  99.141  31.345  1.00  0.00           C
ATOM   5599 6C31 POPEY 185      76.722  99.791  32.695  1.00  0.00           C
ATOM   5603  NH3 POPEZ 186      76.611  69.671  16.735  1.00  0.00           N
ATOM   5607  C12 POPEZ 186      77.012  71.042  16.295  1.00  0.00           C
ATOM   5610  C11 POPEZ 186      77.612  71.811  17.485  1.00  0.00           C
ATOM   5613  P   POPEZ 186      80.201  71.652  17.235  1.00  0.00           P
ATOM   5614  O13 POPEZ 186      81.222  70.631  17.525  1.00  0.00           O
ATOM   5615  O14 POPEZ 186      79.922  71.902  15.805  1.00  0.00           O
ATOM   5616  O11 POPEZ 186      80.541  72.991  17.985  1.00  0.00           O
ATOM   5617  O12 POPEZ 186      78.840  71.191  17.905  1.00  0.00           O
ATOM   5618  C1  POPEZ 186      80.361  73.112  19.395  1.00  0.00           C
ATOM   5621  C2  POPEZ 186      79.951  74.561  19.735  1.00  0.00           C
ATOM   5623  O21 POPEZ 186      80.212  74.862  21.115  1.00  0.00           O
ATOM   5624  C21 POPEZ 186      79.512  74.222  22.025  1.00  0.00           C
ATOM   5625  O22 POPEZ 186      78.581  73.462  21.835  1.00  0.00           O
ATOM   5626  C22 POPEZ 186      80.221  74.462  23.365  1.00  0.00           C
ATOM   5629  C3  POPEZ 186      78.502  74.932  19.275  1.00  0.00           C
ATOM   5632  O31 POPEZ 186      78.102  76.222  19.775  1.00  0.00           O
ATOM   5633  C31 POPEZ 186      78.592  77.241  19.085  1.00  0.00           C
ATOM   5634  O32 POPEZ 186      79.312  77.171  18.095  1.00  0.00           O
ATOM   5635  C32 POPEZ 186      78.042  78.551  19.655  1.00  0.00           C
ATOM   5638  C23 POPEZ 186      79.582  75.582  24.205  1.00  0.00           C
ATOM   5641  C24 POPEZ 186      80.042  75.512  25.665  1.00  0.00           C
ATOM   5644  C25 POPEZ 186      79.231  76.451  26.575  1.00  0.00           C
ATOM   5647  C26 POPEZ 186      79.322  76.061  28.045  1.00  0.00           C
ATOM   5650  C27 POPEZ 186      78.632  77.082  28.965  1.00  0.00           C
ATOM   5653  C28 POPEZ 186      78.511  76.612  30.425  1.00  0.00           C
ATOM   5656  C29 POPEZ 186      79.872  76.372  31.045  1.00  0.00           C
ATOM   5658 0C21 POPEZ 186      80.452  77.072  32.035  1.00  0.00           C
ATOM   5660 1C21 POPEZ 186      79.872  78.231  32.805  1.00  0.00           C
ATOM   5663 2C21 POPEZ 186      79.782  77.841  34.295  1.00  0.00           C
ATOM   5666 3C21 POPEZ 186      79.242  78.951  35.195  1.00  0.00           C
ATOM   5669 4C21 POPEZ 186      79.292  78.542  36.675  1.00  0.00           C
ATOM   5672 5C21 POPEZ 186      78.812  79.622  37.645  1.00  0.00           C
ATOM   5675 6C21 POPEZ 186      77.292  79.671  37.815  1.00  0.00           C
ATOM   5678 7C21 POPEZ 186      76.862  80.732  38.825  1.00  0.00           C
ATOM   5681 8C21 POPEZ 186      75.382  80.671  39.195  1.00  0.00           C
ATOM   5685  C33 POPEZ 186      78.802  79.101  20.895  1.00  0.00           C
ATOM   5688  C34 POPEZ 186      78.051  78.921  22.235  1.00  0.00           C
ATOM   5691  C35 POPEZ 186      78.701  79.741  23.365  1.00  0.00           C
ATOM   5694  C36 POPEZ 186      77.732  80.351  24.405  1.00  0.00           C
ATOM   5697  C37 POPEZ 186      77.412  79.421  25.575  1.00  0.00           C
ATOM   5700  C38 POPEZ 186      76.432  80.012  26.615  1.00  0.00           C
ATOM   5703  C39 POPEZ 186      77.121  80.760  27.765  1.00  0.00           C
ATOM   5706 0C31 POPEZ 186      76.322  80.741  29.075  1.00  0.00           C
ATOM   5709 1C31 POPEZ 186      77.191  81.091  30.295  1.00  0.00           C
ATOM   5712 2C31 POPEZ 186      76.502  80.881  31.655  1.00  0.00           C
ATOM   5715 3C31 POPEZ 186      75.532  82.010  32.045  1.00  0.00           C
ATOM   5718 4C31 POPEZ 186      75.042  81.902  33.495  1.00  0.00           C
ATOM   5721 5C31 POPEZ 186      75.292  83.171  34.315  1.00  0.00           C
ATOM   5724 6C31 POPEZ 186      74.872  83.051  35.785  1.00  0.00           C
ATOM   5728  NH3 POPEa 187      15.652  29.062  58.545  1.00  0.00           N
ATOM   5732  C12 POPEa 187      15.562  30.452  59.155  1.00  0.00           C
ATOM   5735  C11 POPEa 187      14.102  30.982  59.215  1.00  0.00           C
ATOM   5738  P   POPEa 187      14.642  33.572  59.325  1.00  0.00           P
ATOM   5739  O13 POPEa 187      13.822  34.742  59.685  1.00  0.00           O
ATOM   5740  O14 POPEa 187      16.082  33.572  59.695  1.00  0.00           O
ATOM   5741  O11 POPEa 187      14.552  33.362  57.775  1.00  0.00           O
ATOM   5742  O12 POPEa 187      13.992  32.232  59.905  1.00  0.00           O
ATOM   5743  C1  POPEa 187      13.442  33.752  56.965  1.00  0.00           C
ATOM   5746  C2  POPEa 187      13.702  33.282  55.505  1.00  0.00           C
ATOM   5748  O21 POPEa 187      12.442  33.202  54.805  1.00  0.00           O
ATOM   5749  C21 POPEa 187      12.532  33.142  53.485  1.00  0.00           C
ATOM   5750  O22 POPEa 187      13.532  33.342  52.815  1.00  0.00           O
ATOM   5751  C22 POPEa 187      11.162  32.692  52.945  1.00  0.00           C
ATOM   5754  C3  POPEa 187      14.402  31.892  55.595  1.00  0.00           C
ATOM   5757  O31 POPEa 187      14.692  31.272  54.345  1.00  0.00           O
ATOM   5758  C31 POPEa 187      15.202  30.052  54.515  1.00  0.00           C
ATOM   5759  O32 POPEa 187      15.362  29.512  55.605  1.00  0.00           O
ATOM   5760  C32 POPEa 187      15.572  29.482  53.155  1.00  0.00           C
ATOM   5763  C23 POPEa 187      11.132  32.482  51.405  1.00  0.00           C
ATOM   5766  C24 POPEa 187       9.782  32.002  50.835  1.00  0.00           C
ATOM   5769  C25 POPEa 187       9.662  30.482  50.595  1.00  0.00           C
ATOM   5772  C26 POPEa 187       9.062  30.122  49.215  1.00  0.00           C
ATOM   5775  C27 POPEa 187       8.112  28.912  49.215  1.00  0.00           C
ATOM   5778  C28 POPEa 187       7.762  28.472  47.775  1.00  0.00           C
ATOM   5781  C29 POPEa 187       6.492  27.652  47.665  1.00  0.00           C
ATOM   5783 0C21 POPEa 187       6.372  26.352  47.315  1.00  0.00           C
ATOM   5785 1C21 POPEa 187       7.472  25.372  47.015  1.00  0.00           C
ATOM   5788 2C21 POPEa 187       7.462  24.812  45.585  1.00  0.00           C
ATOM   5791 3C21 POPEa 187       8.572  23.762  45.405  1.00  0.00           C
ATOM   5794 4C21 POPEa 187       8.702  23.222  43.975  1.00  0.00           C
ATOM   5797 5C21 POPEa 187       9.562  21.952  43.905  1.00  0.00           C
ATOM   5800 6C21 POPEa 187      10.962  22.112  44.505  1.00  0.00           C
ATOM   5803 7C21 POPEa 187      11.852  20.882  44.315  1.00  0.00           C
ATOM   5806 8C21 POPEa 187      13.222  21.042  44.995  1.00  0.00           C
ATOM   5810  C33 POPEa 187      14.442  29.542  52.085  1.00  0.00           C
ATOM   5813  C34 POPEa 187      14.982  29.562  50.645  1.00  0.00           C
ATOM   5816  C35 POPEa 187      15.272  30.992  50.135  1.00  0.00           C
ATOM   5819  C36 POPEa 187      14.342  31.432  48.995  1.00  0.00           C
ATOM   5822  C37 POPEa 187      14.852  31.102  47.575  1.00  0.00           C
ATOM   5825  C38 POPEa 187      15.122  29.612  47.305  1.00  0.00           C
ATOM   5828  C39 POPEa 187      15.422  29.341  45.825  1.00  0.00           C
ATOM   5831 0C31 POPEa 187      15.682  27.862  45.505  1.00  0.00           C
ATOM   5834 1C31 POPEa 187      15.672  27.622  43.995  1.00  0.00           C
ATOM   5837 2C31 POPEa 187      15.532  26.142  43.595  1.00  0.00           C
ATOM   5840 3C31 POPEa 187      15.302  26.022  42.075  1.00  0.00           C
ATOM   5843 4C31 POPEa 187      14.962  24.601  41.595  1.00  0.00           C
ATOM   5846 5C31 POPEa 187      13.622  24.092  42.135  1.00  0.00           C
ATOM   5849 6C31 POPEa 187      13.052  22.931  41.315  1.00  0.00           C
ATOM   5853  NH3 POPEb 188      24.282 102.142  59.835  1.00  0.00           N
ATOM   5857  C12 POPEb 188      23.992 100.671  59.675  1.00  0.00           C
ATOM   5860  C11 POPEb 188      22.952 100.201  60.675  1.00  0.00           C
ATOM   5863  P   POPEb 188      21.852  97.951  61.295  1.00  0.00           P
ATOM   5864  O13 POPEb 188      22.652  98.142  62.515  1.00  0.00           O
ATOM   5865  O14 POPEb 188      20.372  98.042  61.405  1.00  0.00           O
ATOM   5866  O11 POPEb 188      22.162  96.532  60.655  1.00  0.00           O
ATOM   5867  O12 POPEb 188      22.372  98.971  60.205  1.00  0.00           O
ATOM   5868  C1  POPEb 188      23.182  96.291  59.675  1.00  0.00           C
ATOM   5871  C2  POPEb 188      22.632  95.941  58.255  1.00  0.00           C
ATOM   5873  O21 POPEb 188      23.732  95.671  57.375  1.00  0.00           O
ATOM   5874  C21 POPEb 188      23.462  94.952  56.295  1.00  0.00           C
ATOM   5875  O22 POPEb 188      22.472  94.271  56.095  1.00  0.00           O
ATOM   5876  C22 POPEb 188      24.592  95.171  55.285  1.00  0.00           C
ATOM   5879  C3  POPEb 188      21.812  97.142  57.715  1.00  0.00           C
ATOM   5882  O31 POPEb 188      21.102  96.841  56.495  1.00  0.00           O
ATOM   5883  C31 POPEb 188      19.802  97.102  56.485  1.00  0.00           C
ATOM   5884  O32 POPEb 188      19.112  97.322  57.475  1.00  0.00           O
ATOM   5885  C32 POPEb 188      19.292  97.212  55.055  1.00  0.00           C
ATOM   5888  C23 POPEb 188      24.212  94.752  53.845  1.00  0.00           C
ATOM   5891  C24 POPEb 188      25.112  95.372  52.765  1.00  0.00           C
ATOM   5894  C25 POPEb 188      24.732  94.812  51.385  1.00  0.00           C
ATOM   5897  C26 POPEb 188      25.182  95.631  50.165  1.00  0.00           C
ATOM   5900  C27 POPEb 188      24.642  94.940  48.905  1.00  0.00           C
ATOM   5903  C28 POPEb 188      24.842  95.691  47.575  1.00  0.00           C
ATOM   5906  C29 POPEb 188      24.252  94.800  46.505  1.00  0.00           C
ATOM   5908 0C21 POPEb 188      23.202  95.052  45.705  1.00  0.00           C
ATOM   5910 1C21 POPEb 188      22.432  96.342  45.585  1.00  0.00           C
ATOM   5913 2C21 POPEb 188      21.492  96.382  44.355  1.00  0.00           C
ATOM   5916 3C21 POPEb 188      22.152  96.491  42.965  1.00  0.00           C
ATOM   5919 4C21 POPEb 188      23.022  95.292  42.565  1.00  0.00           C
ATOM   5922 5C21 POPEb 188      23.472  95.271  41.095  1.00  0.00           C
ATOM   5925 6C21 POPEb 188      24.292  94.021  40.775  1.00  0.00           C
ATOM   5928 7C21 POPEb 188      24.892  94.021  39.365  1.00  0.00           C
ATOM   5931 8C21 POPEb 188      25.722  92.771  39.055  1.00  0.00           C
ATOM   5935  C33 POPEb 188      18.622  98.581  54.785  1.00  0.00           C
ATOM   5938  C34 POPEb 188      18.712  98.942  53.305  1.00  0.00           C
ATOM   5941  C35 POPEb 188      17.942 100.211  52.915  1.00  0.00           C
ATOM   5944  C36 POPEb 188      17.992 100.421  51.395  1.00  0.00           C
ATOM   5947  C37 POPEb 188      16.692 100.980  50.805  1.00  0.00           C
ATOM   5950  C38 POPEb 188      16.562 102.502  50.865  1.00  0.00           C
ATOM   5953  C39 POPEb 188      15.282 103.042  50.195  1.00  0.00           C
ATOM   5956 0C31 POPEb 188      15.142 102.622  48.725  1.00  0.00           C
ATOM   5959 1C31 POPEb 188      13.832 103.101  48.085  1.00  0.00           C
ATOM   5962 2C31 POPEb 188      13.592 102.440  46.715  1.00  0.00           C
ATOM   5965 3C31 POPEb 188      12.422 103.072  45.955  1.00  0.00           C
ATOM   5968 4C31 POPEb 188      12.272 102.471  44.545  1.00  0.00           C
ATOM   5971 5C31 POPEb 188      11.452 103.331  43.585  1.00  0.00           C
ATOM   5974 6C31 POPEb 188      10.052 103.702  44.075  1.00  0.00           C
ATOM   5978  NH3 POPEc 189      28.862  98.101  18.775  1.00  0.00           N
ATOM   5982  C12 POPEc 189      29.402  97.142  17.755  1.00  0.00           C
ATOM   5985  C11 POPEc 189      28.792  95.742  17.965  1.00  0.00           C
ATOM   5988  P   POPEc 189      27.372  94.812  19.935  1.00  0.00           P
ATOM   5989  O13 POPEc 189      26.752  94.032  18.845  1.00  0.00           O
ATOM   5990  O14 POPEc 189      26.572  95.910  20.485  1.00  0.00           O
ATOM   5991  O11 POPEc 189      27.842  93.811  21.075  1.00  0.00           O
ATOM   5992  O12 POPEc 189      28.722  95.381  19.355  1.00  0.00           O
ATOM   5993  C1  POPEc 189      28.572  94.262  22.225  1.00  0.00           C
ATOM   5996  C2  POPEc 189      27.832  93.861  23.535  1.00  0.00           C
ATOM   5998  O21 POPEc 189      27.872  94.892  24.535  1.00  0.00           O
ATOM   5999  C21 POPEc 189      29.062  95.241  25.015  1.00  0.00           C
ATOM   6000  O22 POPEc 189      30.142  94.862  24.605  1.00  0.00           O
ATOM   6001  C22 POPEc 189      28.862  96.181  26.205  1.00  0.00           C
ATOM   6004  C3  POPEc 189      28.222  92.471  24.115  1.00  0.00           C
ATOM   6007  O31 POPEc 189      27.182  92.011  25.005  1.00  0.00           O
ATOM   6008  C31 POPEc 189      27.372  92.160  26.315  1.00  0.00           C
ATOM   6009  O32 POPEc 189      28.422  92.401  26.875  1.00  0.00           O
ATOM   6010  C32 POPEc 189      26.012  92.042  27.015  1.00  0.00           C
ATOM   6013  C23 POPEc 189      29.432  95.561  27.485  1.00  0.00           C
ATOM   6016  C24 POPEc 189      28.902  96.252  28.735  1.00  0.00           C
ATOM   6019  C25 POPEc 189      29.512  95.691  30.025  1.00  0.00           C
ATOM   6022  C26 POPEc 189      31.012  95.962  30.125  1.00  0.00           C
ATOM   6025  C27 POPEc 189      31.532  95.871  31.565  1.00  0.00           C
ATOM   6028  C28 POPEc 189      32.792  96.722  31.765  1.00  0.00           C
ATOM   6031  C29 POPEc 189      34.002  96.181  31.045  1.00  0.00           C
ATOM   6033 0C21 POPEc 189      35.142  95.782  31.625  1.00  0.00           C
ATOM   6035 1C21 POPEc 189      35.412  95.782  33.115  1.00  0.00           C
ATOM   6038 2C21 POPEc 189      36.382  94.672  33.525  1.00  0.00           C
ATOM   6041 3C21 POPEc 189      36.712  94.730  35.025  1.00  0.00           C
ATOM   6044 4C21 POPEc 189      38.172  94.332  35.305  1.00  0.00           C
ATOM   6047 5C21 POPEc 189      38.582  94.532  36.775  1.00  0.00           C
ATOM   6050 6C21 POPEc 189      40.112  94.481  36.965  1.00  0.00           C
ATOM   6053 7C21 POPEc 189      40.522  94.672  38.425  1.00  0.00           C
ATOM   6056 8C21 POPEc 189      42.032  94.782  38.625  1.00  0.00           C
ATOM   6060  C33 POPEc 189      25.082  93.242  26.685  1.00  0.00           C
ATOM   6063  C34 POPEc 189      25.152  94.402  27.695  1.00  0.00           C
ATOM   6066  C35 POPEc 189      24.062  94.332  28.785  1.00  0.00           C
ATOM   6069  C36 POPEc 189      24.452  93.462  29.995  1.00  0.00           C
ATOM   6072  C37 POPEc 189      23.362  93.401  31.075  1.00  0.00           C
ATOM   6075  C38 POPEc 189      23.812  92.561  32.275  1.00  0.00           C
ATOM   6078  C39 POPEc 189      22.662  92.021  33.145  1.00  0.00           C
ATOM   6081 0C31 POPEc 189      22.442  92.751  34.475  1.00  0.00           C
ATOM   6084 1C31 POPEc 189      21.922  91.801  35.565  1.00  0.00           C
ATOM   6087 2C31 POPEc 189      21.652  92.492  36.905  1.00  0.00           C
ATOM   6090 3C31 POPEc 189      21.062  91.552  37.975  1.00  0.00           C
ATOM   6093 4C31 POPEc 189      19.712  90.951  37.575  1.00  0.00           C
ATOM   6096 5C31 POPEc 189      18.952  90.302  38.735  1.00  0.00           C
ATOM   6099 6C31 POPEc 189      17.622  89.701  38.275  1.00  0.00           C
ATOM   6103  NH3 POPEd 190      42.502 115.792  18.545  1.00  0.00           N
ATOM   6107  C12 POPEd 190      43.911 115.262  18.425  1.00  0.00           C
ATOM   6110  C11 POPEd 190      44.602 116.072  17.325  1.00  0.00           C
ATOM   6113  P   POPEd 190      47.142 116.781  17.165  1.00  0.00           P
ATOM   6114  O13 POPEd 190      48.111 116.521  16.095  1.00  0.00           O
ATOM   6115  O14 POPEd 190      46.632 118.152  17.315  1.00  0.00           O
ATOM   6116  O11 POPEd 190      47.822 116.351  18.535  1.00  0.00           O
ATOM   6117  O12 POPEd 190      45.962 115.701  17.115  1.00  0.00           O
ATOM   6118  C1  POPEd 190      47.212 116.822  19.735  1.00  0.00           C
ATOM   6121  C2  POPEd 190      48.051 116.421  20.965  1.00  0.00           C
ATOM   6123  O21 POPEd 190      47.322 116.730  22.165  1.00  0.00           O
ATOM   6124  C21 POPEd 190      47.152 118.012  22.435  1.00  0.00           C
ATOM   6125  O22 POPEd 190      47.512 118.971  21.775  1.00  0.00           O
ATOM   6126  C22 POPEd 190      46.532 118.131  23.815  1.00  0.00           C
ATOM   6129  C3  POPEd 190      49.512 116.962  20.975  1.00  0.00           C
ATOM   6132  O31 POPEd 190      50.201 116.302  22.055  1.00  0.00           O
ATOM   6133  C31 POPEd 190      50.472 117.011  23.115  1.00  0.00           C
ATOM   6134  O32 POPEd 190      50.592 118.231  23.175  1.00  0.00           O
ATOM   6135  C32 POPEd 190      50.512 116.062  24.315  1.00  0.00           C
ATOM   6138  C23 POPEd 190      47.352 119.101  24.685  1.00  0.00           C
ATOM   6141  C24 POPEd 190      46.712 119.332  26.045  1.00  0.00           C
ATOM   6144  C25 POPEd 190      47.392 120.472  26.825  1.00  0.00           C
ATOM   6147  C26 POPEd 190      46.692 120.731  28.155  1.00  0.00           C
ATOM   6150  C27 POPEd 190      47.312 121.911  28.915  1.00  0.00           C
ATOM   6153  C28 POPEd 190      46.602 122.252  30.235  1.00  0.00           C
ATOM   6156  C29 POPEd 190      46.731 121.161  31.275  1.00  0.00           C
ATOM   6158 0C21 POPEd 190      46.482 121.321  32.585  1.00  0.00           C
ATOM   6160 1C21 POPEd 190      45.982 122.580  33.235  1.00  0.00           C
ATOM   6163 2C21 POPEd 190      47.102 123.441  33.835  1.00  0.00           C
ATOM   6166 3C21 POPEd 190      47.752 122.840  35.085  1.00  0.00           C
ATOM   6169 4C21 POPEd 190      48.752 123.811  35.725  1.00  0.00           C
ATOM   6172 5C21 POPEd 190      49.382 123.242  37.005  1.00  0.00           C
ATOM   6175 6C21 POPEd 190      50.102 124.301  37.845  1.00  0.00           C
ATOM   6178 7C21 POPEd 190      51.152 125.132  37.105  1.00  0.00           C
ATOM   6181 8C21 POPEd 190      51.942 126.050  38.035  1.00  0.00           C
ATOM   6185  C33 POPEd 190      51.952 115.812  24.805  1.00  0.00           C
ATOM   6188  C34 POPEd 190      52.012 114.791  25.945  1.00  0.00           C
ATOM   6191  C35 POPEd 190      52.182 115.381  27.355  1.00  0.00           C
ATOM   6194  C36 POPEd 190      50.942 116.072  27.935  1.00  0.00           C
ATOM   6197  C37 POPEd 190      51.282 117.392  28.645  1.00  0.00           C
ATOM   6200  C38 POPEd 190      50.091 118.362  28.735  1.00  0.00           C
ATOM   6203  C39 POPEd 190      49.512 118.550  30.125  1.00  0.00           C
ATOM   6206 0C31 POPEd 190      48.752 117.352  30.695  1.00  0.00           C
ATOM   6209 1C31 POPEd 190      49.652 116.402  31.505  1.00  0.00           C
ATOM   6212 2C31 POPEd 190      48.882 115.282  32.225  1.00  0.00           C
ATOM   6215 3C31 POPEd 190      47.732 115.761  33.125  1.00  0.00           C
ATOM   6218 4C31 POPEd 190      48.121 116.841  34.145  1.00  0.00           C
ATOM   6221 5C31 POPEd 190      46.922 117.370  34.915  1.00  0.00           C
ATOM   6224 6C31 POPEd 190      47.292 118.410  35.975  1.00  0.00           C
ATOM   6228  NH3 POPEe 191      29.702  38.112  16.395  1.00  0.00           N
ATOM   6232  C12 POPEe 191      31.012  37.822  15.715  1.00  0.00           C
ATOM   6235  C11 POPEe 191      30.782  37.032  14.405  1.00  0.00           C
ATOM   6238  P   POPEe 191      33.162  37.322  13.335  1.00  0.00           P
ATOM   6239  O13 POPEe 191      32.572  38.392  12.505  1.00  0.00           O
ATOM   6240  O14 POPEe 191      34.192  36.442  12.745  1.00  0.00           O
ATOM   6241  O11 POPEe 191      33.662  37.932  14.685  1.00  0.00           O
ATOM   6242  O12 POPEe 191      31.982  36.432  13.895  1.00  0.00           O
ATOM   6243  C1  POPEe 191      34.962  37.842  15.245  1.00  0.00           C
ATOM   6246  C2  POPEe 191      35.162  36.642  16.225  1.00  0.00           C
ATOM   6248  O21 POPEe 191      36.212  36.982  17.185  1.00  0.00           O
ATOM   6249  C21 POPEe 191      35.722  37.572  18.295  1.00  0.00           C
ATOM   6250  O22 POPEe 191      34.542  37.732  18.525  1.00  0.00           O
ATOM   6251  C22 POPEe 191      36.862  37.892  19.275  1.00  0.00           C
ATOM   6254  C3  POPEe 191      35.532  35.312  15.525  1.00  0.00           C
ATOM   6257  O31 POPEe 191      35.341  34.182  16.395  1.00  0.00           O
ATOM   6258  C31 POPEe 191      36.322  33.832  17.225  1.00  0.00           C
ATOM   6259  O32 POPEe 191      37.422  34.342  17.275  1.00  0.00           O
ATOM   6260  C32 POPEe 191      35.812  32.722  18.135  1.00  0.00           C
ATOM   6263  C23 POPEe 191      36.352  38.282  20.675  1.00  0.00           C
ATOM   6266  C24 POPEe 191      36.212  39.782  21.005  1.00  0.00           C
ATOM   6269  C25 POPEe 191      35.942  39.942  22.515  1.00  0.00           C
ATOM   6272  C26 POPEe 191      35.952  41.372  23.075  1.00  0.00           C
ATOM   6275  C27 POPEe 191      35.762  41.382  24.605  1.00  0.00           C
ATOM   6278  C28 POPEe 191      35.922  42.782  25.235  1.00  0.00           C
ATOM   6281  C29 POPEe 191      37.372  43.152  25.405  1.00  0.00           C
ATOM   6283 0C21 POPEe 191      37.892  43.892  26.405  1.00  0.00           C
ATOM   6285 1C21 POPEe 191      37.122  44.552  27.515  1.00  0.00           C
ATOM   6288 2C21 POPEe 191      37.332  43.851  28.875  1.00  0.00           C
ATOM   6291 3C21 POPEe 191      36.612  42.502  29.035  1.00  0.00           C
ATOM   6294 4C21 POPEe 191      36.942  41.782  30.355  1.00  0.00           C
ATOM   6297 5C21 POPEe 191      36.992  42.741  31.555  1.00  0.00           C
ATOM   6300 6C21 POPEe 191      37.272  42.072  32.905  1.00  0.00           C
ATOM   6303 7C21 POPEe 191      37.562  43.132  33.965  1.00  0.00           C
ATOM   6306 8C21 POPEe 191      37.722  42.562  35.365  1.00  0.00           C
ATOM   6310  C33 POPEe 191      35.882  33.072  19.625  1.00  0.00           C
ATOM   6313  C34 POPEe 191      35.462  31.852  20.455  1.00  0.00           C
ATOM   6316  C35 POPEe 191      35.442  32.112  21.965  1.00  0.00           C
ATOM   6319  C36 POPEe 191      36.802  32.592  22.465  1.00  0.00           C
ATOM   6322  C37 POPEe 191      36.872  32.682  23.995  1.00  0.00           C
ATOM   6325  C38 POPEe 191      38.222  33.232  24.445  1.00  0.00           C
ATOM   6328  C39 POPEe 191      38.592  32.872  25.885  1.00  0.00           C
ATOM   6331 0C31 POPEe 191      37.532  33.222  26.935  1.00  0.00           C
ATOM   6334 1C31 POPEe 191      38.132  33.312  28.345  1.00  0.00           C
ATOM   6337 2C31 POPEe 191      37.072  33.592  29.405  1.00  0.00           C
ATOM   6340 3C31 POPEe 191      37.632  34.162  30.725  1.00  0.00           C
ATOM   6343 4C31 POPEe 191      38.442  33.162  31.555  1.00  0.00           C
ATOM   6346 5C31 POPEe 191      39.091  33.782  32.805  1.00  0.00           C
ATOM   6349 6C31 POPEe 191      38.112  34.372  33.825  1.00  0.00           C
ATOM   6353  NH3 POPEf 192       4.922  43.832  18.675  1.00  0.00           N
ATOM   6357  C12 POPEf 192       6.052  43.622  17.695  1.00  0.00           C
ATOM   6360  C11 POPEf 192       7.382  44.132  18.265  1.00  0.00           C
ATOM   6363  P   POPEf 192       8.792  42.182  19.205  1.00  0.00           P
ATOM   6364  O13 POPEf 192       8.122  41.142  18.415  1.00  0.00           O
ATOM   6365  O14 POPEf 192      10.052  42.741  18.665  1.00  0.00           O
ATOM   6366  O11 POPEf 192       9.052  41.582  20.625  1.00  0.00           O
ATOM   6367  O12 POPEf 192       7.762  43.372  19.425  1.00  0.00           O
ATOM   6368  C1  POPEf 192       9.032  42.272  21.865  1.00  0.00           C
ATOM   6371  C2  POPEf 192      10.422  42.131  22.555  1.00  0.00           C
ATOM   6373  O21 POPEf 192      10.382  42.492  23.955  1.00  0.00           O
ATOM   6374  C21 POPEf 192       9.932  41.542  24.755  1.00  0.00           C
ATOM   6375  O22 POPEf 192       9.312  40.551  24.405  1.00  0.00           O
ATOM   6376  C22 POPEf 192      10.342  41.822  26.185  1.00  0.00           C
ATOM   6379  C3  POPEf 192      11.492  42.991  21.815  1.00  0.00           C
ATOM   6382  O31 POPEf 192      12.512  43.562  22.675  1.00  0.00           O
ATOM   6383  C31 POPEf 192      13.322  42.682  23.255  1.00  0.00           C
ATOM   6384  O32 POPEf 192      13.402  41.502  22.965  1.00  0.00           O
ATOM   6385  C32 POPEf 192      14.122  43.381  24.355  1.00  0.00           C
ATOM   6388  C23 POPEf 192      11.602  41.002  26.555  1.00  0.00           C
ATOM   6391  C24 POPEf 192      12.212  41.432  27.885  1.00  0.00           C
ATOM   6394  C25 POPEf 192      11.392  41.032  29.115  1.00  0.00           C
ATOM   6397  C26 POPEf 192      12.132  41.412  30.405  1.00  0.00           C
ATOM   6400  C27 POPEf 192      11.332  41.192  31.705  1.00  0.00           C
ATOM   6403  C28 POPEf 192      10.872  39.742  31.945  1.00  0.00           C
ATOM   6406  C29 POPEf 192       9.422  39.491  31.595  1.00  0.00           C
ATOM   6408 0C21 POPEf 192       8.382  39.582  32.455  1.00  0.00           C
ATOM   6410 1C21 POPEf 192       8.442  39.962  33.915  1.00  0.00           C
ATOM   6413 2C21 POPEf 192       8.372  41.492  34.125  1.00  0.00           C
ATOM   6416 3C21 POPEf 192       7.082  42.131  33.575  1.00  0.00           C
ATOM   6419 4C21 POPEf 192       7.022  43.672  33.675  1.00  0.00           C
ATOM   6422 5C21 POPEf 192       7.032  44.202  35.115  1.00  0.00           C
ATOM   6425 6C21 POPEf 192       6.762  45.722  35.165  1.00  0.00           C
ATOM   6428 7C21 POPEf 192       6.872  46.272  36.595  1.00  0.00           C
ATOM   6431 8C21 POPEf 192       6.602  47.771  36.725  1.00  0.00           C
ATOM   6435  C33 POPEf 192      15.182  42.481  25.035  1.00  0.00           C
ATOM   6438  C34 POPEf 192      15.442  42.881  26.495  1.00  0.00           C
ATOM   6441  C35 POPEf 192      16.352  41.872  27.215  1.00  0.00           C
ATOM   6444  C36 POPEf 192      16.462  42.131  28.725  1.00  0.00           C
ATOM   6447  C37 POPEf 192      17.212  41.011  29.455  1.00  0.00           C
ATOM   6450  C38 POPEf 192      17.142  41.152  30.985  1.00  0.00           C
ATOM   6453  C39 POPEf 192      18.172  40.282  31.715  1.00  0.00           C
ATOM   6456 0C31 POPEf 192      18.032  40.392  33.235  1.00  0.00           C
ATOM   6459 1C31 POPEf 192      19.142  39.692  34.035  1.00  0.00           C
ATOM   6462 2C31 POPEf 192      18.882  39.822  35.545  1.00  0.00           C
ATOM   6465 3C31 POPEf 192      19.912  39.142  36.455  1.00  0.00           C
ATOM   6468 4C31 POPEf 192      19.552  39.392  37.935  1.00  0.00           C
ATOM   6471 5C31 POPEf 192      20.322  38.532  38.935  1.00  0.00           C
ATOM   6474 6C31 POPEf 192      19.762  38.642  40.355  1.00  0.00           C
ATOM   6478  NH3 POPEg 193      66.762 134.704  57.795  1.00  0.00           N
ATOM   6482  C12 POPEg 193      68.222 134.924  58.065  1.00  0.00           C
ATOM   6485  C11 POPEg 193      68.971 133.674  57.595  1.00  0.00           C
ATOM   6488  P   POPEg 193      69.432 131.521  59.085  1.00  0.00           P
ATOM   6489  O13 POPEg 193      70.612 131.171  58.265  1.00  0.00           O
ATOM   6490  O14 POPEg 193      69.761 132.042  60.425  1.00  0.00           O
ATOM   6491  O11 POPEg 193      68.441 130.282  59.185  1.00  0.00           O
ATOM   6492  O12 POPEg 193      68.502 132.545  58.315  1.00  0.00           O
ATOM   6493  C1  POPEg 193      68.612 129.111  58.375  1.00  0.00           C
ATOM   6496  C2  POPEg 193      67.732 129.101  57.085  1.00  0.00           C
ATOM   6498  O21 POPEg 193      67.802 127.782  56.545  1.00  0.00           O
ATOM   6499  C21 POPEg 193      66.692 127.312  56.015  1.00  0.00           C
ATOM   6500  O22 POPEg 193      65.591 127.821  56.095  1.00  0.00           O
ATOM   6501  C22 POPEg 193      67.012 126.021  55.265  1.00  0.00           C
ATOM   6504  C3  POPEg 193      68.192 130.142  56.015  1.00  0.00           C
ATOM   6507  O31 POPEg 193      67.542 130.002  54.735  1.00  0.00           O
ATOM   6508  C31 POPEg 193      66.282 130.411  54.635  1.00  0.00           C
ATOM   6509  O32 POPEg 193      65.521 130.671  55.555  1.00  0.00           O
ATOM   6510  C32 POPEg 193      66.002 130.612  53.145  1.00  0.00           C
ATOM   6513  C23 POPEg 193      67.732 126.311  53.925  1.00  0.00           C
ATOM   6516  C24 POPEg 193      68.752 125.221  53.575  1.00  0.00           C
ATOM   6519  C25 POPEg 193      69.532 125.521  52.285  1.00  0.00           C
ATOM   6522  C26 POPEg 193      68.652 125.421  51.035  1.00  0.00           C
ATOM   6525  C27 POPEg 193      69.442 125.501  49.725  1.00  0.00           C
ATOM   6528  C28 POPEg 193      68.561 125.852  48.505  1.00  0.00           C
ATOM   6531  C29 POPEg 193      67.512 124.812  48.195  1.00  0.00           C
ATOM   6533 0C21 POPEg 193      67.002 124.581  46.975  1.00  0.00           C
ATOM   6535 1C21 POPEg 193      67.331 125.361  45.735  1.00  0.00           C
ATOM   6538 2C21 POPEg 193      66.132 125.442  44.775  1.00  0.00           C
ATOM   6541 3C21 POPEg 193      65.801 124.131  44.045  1.00  0.00           C
ATOM   6544 4C21 POPEg 193      64.722 124.362  42.985  1.00  0.00           C
ATOM   6547 5C21 POPEg 193      64.362 123.101  42.185  1.00  0.00           C
ATOM   6550 6C21 POPEg 193      63.222 123.371  41.195  1.00  0.00           C
ATOM   6553 7C21 POPEg 193      62.771 122.102  40.465  1.00  0.00           C
ATOM   6556 8C21 POPEg 193      61.731 122.362  39.375  1.00  0.00           C
ATOM   6560  C33 POPEg 193      65.782 129.301  52.345  1.00  0.00           C
ATOM   6563  C34 POPEg 193      65.801 129.542  50.825  1.00  0.00           C
ATOM   6566  C35 POPEg 193      65.752 128.252  49.995  1.00  0.00           C
ATOM   6569  C36 POPEg 193      64.432 127.462  50.075  1.00  0.00           C
ATOM   6572  C37 POPEg 193      64.582 126.062  50.695  1.00  0.00           C
ATOM   6575  C38 POPEg 193      63.422 125.132  50.315  1.00  0.00           C
ATOM   6578  C39 POPEg 193      63.602 124.511  48.915  1.00  0.00           C
ATOM   6581 0C31 POPEg 193      62.292 124.061  48.255  1.00  0.00           C
ATOM   6584 1C31 POPEg 193      62.512 123.480  46.845  1.00  0.00           C
ATOM   6587 2C31 POPEg 193      61.212 123.322  46.035  1.00  0.00           C
ATOM   6590 3C31 POPEg 193      60.142 122.482  46.735  1.00  0.00           C
ATOM   6593 4C31 POPEg 193      58.911 122.242  45.855  1.00  0.00           C
ATOM   6596 5C31 POPEg 193      57.722 121.671  46.625  1.00  0.00           C
ATOM   6599 6C31 POPEg 193      56.502 121.372  45.745  1.00  0.00           C
ATOM   6603  NH3 POPEh 194      48.062   4.572  61.165  1.00  0.00           N
ATOM   6607  C12 POPEh 194      48.102   6.072  61.125  1.00  0.00           C
ATOM   6610  C11 POPEh 194      47.232   6.692  62.255  1.00  0.00           C
ATOM   6613  P   POPEh 194      44.772   5.962  61.705  1.00  0.00           P
ATOM   6614  O13 POPEh 194      44.102   4.652  61.735  1.00  0.00           O
ATOM   6615  O14 POPEh 194      43.951   7.112  62.135  1.00  0.00           O
ATOM   6616  O11 POPEh 194      45.411   6.162  60.285  1.00  0.00           O
ATOM   6617  O12 POPEh 194      46.092   5.872  62.605  1.00  0.00           O
ATOM   6618  C1  POPEh 194      45.142   7.202  59.355  1.00  0.00           C
ATOM   6621  C2  POPEh 194      44.862   6.582  57.955  1.00  0.00           C
ATOM   6623  O21 POPEh 194      46.022   6.592  57.085  1.00  0.00           O
ATOM   6624  C21 POPEh 194      46.282   7.702  56.405  1.00  0.00           C
ATOM   6625  O22 POPEh 194      45.842   8.812  56.625  1.00  0.00           O
ATOM   6626  C22 POPEh 194      47.142   7.322  55.205  1.00  0.00           C
ATOM   6629  C3  POPEh 194      43.542   7.102  57.305  1.00  0.00           C
ATOM   6632  O31 POPEh 194      43.251   6.402  56.075  1.00  0.00           O
ATOM   6633  C31 POPEh 194      42.762   5.162  56.245  1.00  0.00           C
ATOM   6634  O32 POPEh 194      42.532   4.622  57.305  1.00  0.00           O
ATOM   6635  C32 POPEh 194      42.612   4.512  54.875  1.00  0.00           C
ATOM   6638  C23 POPEh 194      47.362   8.482  54.215  1.00  0.00           C
ATOM   6641  C24 POPEh 194      48.442   8.142  53.185  1.00  0.00           C
ATOM   6644  C25 POPEh 194      48.872   9.322  52.305  1.00  0.00           C
ATOM   6647  C26 POPEh 194      47.722   9.992  51.545  1.00  0.00           C
ATOM   6650  C27 POPEh 194      48.232  10.822  50.355  1.00  0.00           C
ATOM   6653  C28 POPEh 194      47.152  11.672  49.665  1.00  0.00           C
ATOM   6656  C29 POPEh 194      45.902  10.922  49.305  1.00  0.00           C
ATOM   6658 0C21 POPEh 194      45.602  10.362  48.115  1.00  0.00           C
ATOM   6660 1C21 POPEh 194      46.502  10.342  46.895  1.00  0.00           C
ATOM   6663 2C21 POPEh 194      46.172  11.402  45.825  1.00  0.00           C
ATOM   6666 3C21 POPEh 194      45.982  10.782  44.425  1.00  0.00           C
ATOM   6669 4C21 POPEh 194      45.621  11.812  43.345  1.00  0.00           C
ATOM   6672 5C21 POPEh 194      46.661  12.922  43.185  1.00  0.00           C
ATOM   6675 6C21 POPEh 194      46.271  13.982  42.145  1.00  0.00           C
ATOM   6678 7C21 POPEh 194      47.292  15.122  42.055  1.00  0.00           C
ATOM   6681 8C21 POPEh 194      47.012  16.072  40.885  1.00  0.00           C
ATOM   6685  C33 POPEh 194      42.272   3.009  54.925  1.00  0.00           C
ATOM   6688  C34 POPEh 194      41.882   2.549  53.515  1.00  0.00           C
ATOM   6691  C35 POPEh 194      41.752   1.049  53.275  1.00  0.00           C
ATOM   6694  C36 POPEh 194      41.692   0.799  51.765  1.00  0.00           C
ATOM   6697  C37 POPEh 194      41.931  -0.661  51.345  1.00  0.00           C
ATOM   6700  C38 POPEh 194      42.661  -0.761  49.995  1.00  0.00           C
ATOM   6703  C39 POPEh 194      44.111  -0.271  50.055  1.00  0.00           C
ATOM   6706 0C31 POPEh 194      44.842  -0.381  48.705  1.00  0.00           C
ATOM   6709 1C31 POPEh 194      46.222   0.279  48.725  1.00  0.00           C
ATOM   6712 2C31 POPEh 194      46.972   0.109  47.395  1.00  0.00           C
ATOM   6715 3C31 POPEh 194      48.302   0.879  47.345  1.00  0.00           C
ATOM   6718 4C31 POPEh 194      49.332   0.359  48.355  1.00  0.00           C
ATOM   6721 5C31 POPEh 194      50.572   1.229  48.505  1.00  0.00           C
ATOM   6724 6C31 POPEh 194      51.402   0.829  49.735  1.00  0.00           C
ATOM   6728  NH3 POPEi 195      56.672 108.581  16.355  1.00  0.00           N
ATOM   6732  C12 POPEi 195      55.662 109.672  16.135  1.00  0.00           C
ATOM   6735  C11 POPEi 195      56.162 110.682  15.085  1.00  0.00           C
ATOM   6738  P   POPEi 195      55.091 113.031  15.705  1.00  0.00           P
ATOM   6739  O13 POPEi 195      56.132 113.991  15.275  1.00  0.00           O
ATOM   6740  O14 POPEi 195      53.701 113.511  15.655  1.00  0.00           O
ATOM   6741  O11 POPEi 195      55.442 112.561  17.185  1.00  0.00           O
ATOM   6742  O12 POPEi 195      55.182 111.682  14.885  1.00  0.00           O
ATOM   6743  C1  POPEi 195      56.731 112.741  17.775  1.00  0.00           C
ATOM   6746  C2  POPEi 195      56.642 113.061  19.295  1.00  0.00           C
ATOM   6748  O21 POPEi 195      56.352 111.851  20.025  1.00  0.00           O
ATOM   6749  C21 POPEi 195      56.861 111.841  21.245  1.00  0.00           C
ATOM   6750  O22 POPEi 195      57.591 112.681  21.725  1.00  0.00           O
ATOM   6751  C22 POPEi 195      56.502 110.521  21.895  1.00  0.00           C
ATOM   6754  C3  POPEi 195      55.592 114.171  19.635  1.00  0.00           C
ATOM   6757  O31 POPEi 195      55.912 114.952  20.815  1.00  0.00           O
ATOM   6758  C31 POPEi 195      56.942 115.792  20.595  1.00  0.00           C
ATOM   6759  O32 POPEi 195      57.482 115.932  19.515  1.00  0.00           O
ATOM   6760  C32 POPEi 195      57.442 116.491  21.875  1.00  0.00           C
ATOM   6763  C23 POPEi 195      56.212 110.652  23.405  1.00  0.00           C
ATOM   6766  C24 POPEi 195      54.712 110.801  23.675  1.00  0.00           C
ATOM   6769  C25 POPEi 195      54.122 109.642  24.475  1.00  0.00           C
ATOM   6772  C26 POPEi 195      54.672 109.551  25.895  1.00  0.00           C
ATOM   6775  C27 POPEi 195      53.882 108.591  26.775  1.00  0.00           C
ATOM   6778  C28 POPEi 195      54.672 108.271  28.045  1.00  0.00           C
ATOM   6781  C29 POPEi 195      53.872 107.492  29.055  1.00  0.00           C
ATOM   6783 0C21 POPEi 195      53.902 107.662  30.385  1.00  0.00           C
ATOM   6785 1C21 POPEi 195      54.722 108.671  31.135  1.00  0.00           C
ATOM   6788 2C21 POPEi 195      53.951 109.341  32.285  1.00  0.00           C
ATOM   6791 3C21 POPEi 195      53.812 108.451  33.525  1.00  0.00           C
ATOM   6794 4C21 POPEi 195      53.242 109.230  34.715  1.00  0.00           C
ATOM   6797 5C21 POPEi 195      52.712 108.362  35.865  1.00  0.00           C
ATOM   6800 6C21 POPEi 195      53.762 107.482  36.555  1.00  0.00           C
ATOM   6803 7C21 POPEi 195      53.362 107.151  37.995  1.00  0.00           C
ATOM   6806 8C21 POPEi 195      54.392 106.342  38.795  1.00  0.00           C
ATOM   6810  C33 POPEi 195      56.532 116.512  23.135  1.00  0.00           C
ATOM   6813  C34 POPEi 195      56.512 115.181  23.895  1.00  0.00           C
ATOM   6816  C35 POPEi 195      56.102 115.321  25.365  1.00  0.00           C
ATOM   6819  C36 POPEi 195      56.332 114.021  26.165  1.00  0.00           C
ATOM   6822  C37 POPEi 195      55.611 114.032  27.525  1.00  0.00           C
ATOM   6825  C38 POPEi 195      55.842 112.741  28.325  1.00  0.00           C
ATOM   6828  C39 POPEi 195      54.932 112.611  29.565  1.00  0.00           C
ATOM   6831 0C31 POPEi 195      55.102 113.802  30.525  1.00  0.00           C
ATOM   6834 1C31 POPEi 195      54.482 113.591  31.915  1.00  0.00           C
ATOM   6837 2C31 POPEi 195      54.622 114.870  32.745  1.00  0.00           C
ATOM   6840 3C31 POPEi 195      54.571 114.660  34.265  1.00  0.00           C
ATOM   6843 4C31 POPEi 195      54.932 115.962  34.985  1.00  0.00           C
ATOM   6846 5C31 POPEi 195      55.252 115.761  36.465  1.00  0.00           C
ATOM   6849 6C31 POPEi 195      56.002 116.941  37.085  1.00  0.00           C
ATOM   6853  NH3 POPEj 196      55.792  60.462  15.745  1.00  0.00           N
ATOM   6857  C12 POPEj 196      55.562  58.972  15.755  1.00  0.00           C
ATOM   6860  C11 POPEj 196      54.062  58.661  15.805  1.00  0.00           C
ATOM   6863  P   POPEj 196      53.602  56.172  16.505  1.00  0.00           P
ATOM   6864  O13 POPEj 196      52.382  56.402  17.325  1.00  0.00           O
ATOM   6865  O14 POPEj 196      53.662  54.901  15.745  1.00  0.00           O
ATOM   6866  O11 POPEj 196      54.892  56.332  17.395  1.00  0.00           O
ATOM   6867  O12 POPEj 196      53.822  57.322  15.445  1.00  0.00           O
ATOM   6868  C1  POPEj 196      55.372  55.162  18.085  1.00  0.00           C
ATOM   6871  C2  POPEj 196      56.271  55.561  19.265  1.00  0.00           C
ATOM   6873  O21 POPEj 196      56.242  54.472  20.195  1.00  0.00           O
ATOM   6874  C21 POPEj 196      57.292  53.902  20.765  1.00  0.00           C
ATOM   6875  O22 POPEj 196      57.201  52.991  21.585  1.00  0.00           O
ATOM   6876  C22 POPEj 196      58.652  54.472  20.355  1.00  0.00           C
ATOM   6879  C3  POPEj 196      55.732  56.862  19.935  1.00  0.00           C
ATOM   6882  O31 POPEj 196      56.392  57.112  21.195  1.00  0.00           O
ATOM   6883  C31 POPEj 196      55.732  56.642  22.255  1.00  0.00           C
ATOM   6884  O32 POPEj 196      54.582  56.262  22.285  1.00  0.00           O
ATOM   6885  C32 POPEj 196      56.672  56.671  23.465  1.00  0.00           C
ATOM   6888  C23 POPEj 196      59.792  53.632  20.985  1.00  0.00           C
ATOM   6891  C24 POPEj 196      61.152  54.332  20.955  1.00  0.00           C
ATOM   6894  C25 POPEj 196      61.252  55.552  21.895  1.00  0.00           C
ATOM   6897  C26 POPEj 196      62.661  55.692  22.485  1.00  0.00           C
ATOM   6900  C27 POPEj 196      62.852  56.932  23.385  1.00  0.00           C
ATOM   6903  C28 POPEj 196      64.301  57.092  23.905  1.00  0.00           C
ATOM   6906  C29 POPEj 196      65.262  57.452  22.795  1.00  0.00           C
ATOM   6908 0C21 POPEj 196      66.382  58.212  22.765  1.00  0.00           C
ATOM   6910 1C21 POPEj 196      67.102  58.962  23.855  1.00  0.00           C
ATOM   6913 2C21 POPEj 196      66.532  58.951  25.295  1.00  0.00           C
ATOM   6916 3C21 POPEj 196      67.472  59.682  26.265  1.00  0.00           C
ATOM   6919 4C21 POPEj 196      67.112  59.502  27.745  1.00  0.00           C
ATOM   6922 5C21 POPEj 196      65.752  60.072  28.155  1.00  0.00           C
ATOM   6925 6C21 POPEj 196      65.602  60.041  29.685  1.00  0.00           C
ATOM   6928 7C21 POPEj 196      64.332  60.741  30.195  1.00  0.00           C
ATOM   6931 8C21 POPEj 196      64.212  60.712  31.725  1.00  0.00           C
ATOM   6935  C33 POPEj 196      56.442  55.542  24.495  1.00  0.00           C
ATOM   6938  C34 POPEj 196      57.322  55.761  25.735  1.00  0.00           C
ATOM   6941  C35 POPEj 196      57.332  54.592  26.735  1.00  0.00           C
ATOM   6944  C36 POPEj 196      58.532  54.631  27.685  1.00  0.00           C
ATOM   6947  C37 POPEj 196      58.342  53.772  28.955  1.00  0.00           C
ATOM   6950  C38 POPEj 196      59.642  53.591  29.745  1.00  0.00           C
ATOM   6953  C39 POPEj 196      59.492  52.752  31.025  1.00  0.00           C
ATOM   6956 0C31 POPEj 196      59.242  53.572  32.295  1.00  0.00           C
ATOM   6959 1C31 POPEj 196      59.312  52.701  33.555  1.00  0.00           C
ATOM   6962 2C31 POPEj 196      59.431  53.482  34.875  1.00  0.00           C
ATOM   6965 3C31 POPEj 196      58.362  54.572  35.065  1.00  0.00           C
ATOM   6968 4C31 POPEj 196      58.132  54.932  36.535  1.00  0.00           C
ATOM   6971 5C31 POPEj 196      57.082  56.032  36.705  1.00  0.00           C
ATOM   6974 6C31 POPEj 196      56.521  56.161  38.125  1.00  0.00           C
ATOM   6978  NH3 POPEk 197      61.742  15.832  58.185  1.00  0.00           N
ATOM   6982  C12 POPEk 197      62.012  17.302  57.975  1.00  0.00           C
ATOM   6985  C11 POPEk 197      63.451  17.602  57.515  1.00  0.00           C
ATOM   6988  P   POPEk 197      64.612  15.542  56.335  1.00  0.00           P
ATOM   6989  O13 POPEk 197      66.051  15.762  56.095  1.00  0.00           O
ATOM   6990  O14 POPEk 197      64.262  14.802  57.575  1.00  0.00           O
ATOM   6991  O11 POPEk 197      64.012  14.812  55.075  1.00  0.00           O
ATOM   6992  O12 POPEk 197      63.812  16.892  56.335  1.00  0.00           O
ATOM   6993  C1  POPEk 197      64.231  15.352  53.775  1.00  0.00           C
ATOM   6996  C2  POPEk 197      62.911  15.812  53.115  1.00  0.00           C
ATOM   6998  O21 POPEk 197      62.861  15.422  51.735  1.00  0.00           O
ATOM   6999  C21 POPEk 197      63.771  15.932  50.925  1.00  0.00           C
ATOM   7000  O22 POPEk 197      64.682  16.672  51.245  1.00  0.00           O
ATOM   7001  C22 POPEk 197      63.442  15.512  49.515  1.00  0.00           C
ATOM   7004  C3  POPEk 197      62.552  17.312  53.295  1.00  0.00           C
ATOM   7007  O31 POPEk 197      61.162  17.462  52.955  1.00  0.00           O
ATOM   7008  C31 POPEk 197      60.672  18.502  52.275  1.00  0.00           C
ATOM   7009  O32 POPEk 197      59.592  18.472  51.715  1.00  0.00           O
ATOM   7010  C32 POPEk 197      61.502  19.772  52.325  1.00  0.00           C
ATOM   7013  C23 POPEk 197      64.582  15.862  48.545  1.00  0.00           C
ATOM   7016  C24 POPEk 197      64.222  15.582  47.085  1.00  0.00           C
ATOM   7019  C25 POPEk 197      65.361  15.902  46.125  1.00  0.00           C
ATOM   7022  C26 POPEk 197      65.462  17.402  45.855  1.00  0.00           C
ATOM   7025  C27 POPEk 197      66.731  17.762  45.055  1.00  0.00           C
ATOM   7028  C28 POPEk 197      66.652  19.142  44.385  1.00  0.00           C
ATOM   7031  C29 POPEk 197      65.521  19.162  43.385  1.00  0.00           C
ATOM   7033 0C21 POPEk 197      64.772  20.222  43.055  1.00  0.00           C
ATOM   7035 1C21 POPEk 197      64.941  21.652  43.505  1.00  0.00           C
ATOM   7038 2C21 POPEk 197      65.142  22.592  42.305  1.00  0.00           C
ATOM   7041 3C21 POPEk 197      63.902  22.722  41.385  1.00  0.00           C
ATOM   7044 4C21 POPEk 197      64.271  23.092  39.945  1.00  0.00           C
ATOM   7047 5C21 POPEk 197      63.181  22.682  38.935  1.00  0.00           C
ATOM   7050 6C21 POPEk 197      63.602  22.962  37.485  1.00  0.00           C
ATOM   7053 7C21 POPEk 197      62.612  22.412  36.445  1.00  0.00           C
ATOM   7056 8C21 POPEk 197      63.132  22.522  35.015  1.00  0.00           C
ATOM   7060  C33 POPEk 197      62.032  20.112  50.925  1.00  0.00           C
ATOM   7063  C34 POPEk 197      62.962  21.322  50.935  1.00  0.00           C
ATOM   7066  C35 POPEk 197      63.342  21.782  49.525  1.00  0.00           C
ATOM   7069  C36 POPEk 197      64.362  22.931  49.525  1.00  0.00           C
ATOM   7072  C37 POPEk 197      64.402  23.692  48.195  1.00  0.00           C
ATOM   7075  C38 POPEk 197      65.402  24.852  48.195  1.00  0.00           C
ATOM   7078  C39 POPEk 197      65.102  25.952  47.165  1.00  0.00           C
ATOM   7081 0C31 POPEk 197      65.081  25.502  45.695  1.00  0.00           C
ATOM   7084 1C31 POPEk 197      64.822  26.702  44.775  1.00  0.00           C
ATOM   7087 2C31 POPEk 197      64.502  26.332  43.315  1.00  0.00           C
ATOM   7090 3C31 POPEk 197      63.592  27.362  42.625  1.00  0.00           C
ATOM   7093 4C31 POPEk 197      64.252  28.722  42.335  1.00  0.00           C
ATOM   7096 5C31 POPEk 197      64.752  28.832  40.885  1.00  0.00           C
ATOM   7099 6C31 POPEk 197      65.221  30.232  40.475  1.00  0.00           C
ATOM   7103  NH3 POPEl 198      15.222  18.652  18.225  1.00  0.00           N
ATOM   7107  C12 POPEl 198      15.912  19.192  19.445  1.00  0.00           C
ATOM   7110  C11 POPEl 198      15.122  20.382  20.035  1.00  0.00           C
ATOM   7113  P   POPEl 198      15.532  22.162  18.125  1.00  0.00           P
ATOM   7114  O13 POPEl 198      16.092  21.252  17.105  1.00  0.00           O
ATOM   7115  O14 POPEl 198      14.732  23.322  17.655  1.00  0.00           O
ATOM   7116  O11 POPEl 198      16.652  22.702  19.115  1.00  0.00           O
ATOM   7117  O12 POPEl 198      14.612  21.282  19.055  1.00  0.00           O
ATOM   7118  C1  POPEl 198      17.772  23.452  18.605  1.00  0.00           C
ATOM   7121  C2  POPEl 198      17.922  24.862  19.275  1.00  0.00           C
ATOM   7123  O21 POPEl 198      18.262  24.782  20.665  1.00  0.00           O
ATOM   7124  C21 POPEl 198      19.522  24.482  20.925  1.00  0.00           C
ATOM   7125  O22 POPEl 198      20.372  24.232  20.085  1.00  0.00           O
ATOM   7126  C22 POPEl 198      19.752  24.662  22.425  1.00  0.00           C
ATOM   7129  C3  POPEl 198      16.642  25.742  19.135  1.00  0.00           C
ATOM   7132  O31 POPEl 198      16.942  27.152  19.005  1.00  0.00           O
ATOM   7133  C31 POPEl 198      16.872  28.072  19.995  1.00  0.00           C
ATOM   7134  O32 POPEl 198      16.852  29.272  19.785  1.00  0.00           O
ATOM   7135  C32 POPEl 198      16.822  27.492  21.405  1.00  0.00           C
ATOM   7138  C23 POPEl 198      21.202  25.052  22.785  1.00  0.00           C
ATOM   7141  C24 POPEl 198      21.422  25.382  24.265  1.00  0.00           C
ATOM   7144  C25 POPEl 198      20.552  26.562  24.755  1.00  0.00           C
ATOM   7147  C26 POPEl 198      21.112  27.322  25.965  1.00  0.00           C
ATOM   7150  C27 POPEl 198      21.832  28.612  25.555  1.00  0.00           C
ATOM   7153  C28 POPEl 198      22.302  29.482  26.735  1.00  0.00           C
ATOM   7156  C29 POPEl 198      21.162  30.032  27.555  1.00  0.00           C
ATOM   7158 0C21 POPEl 198      21.222  30.252  28.875  1.00  0.00           C
ATOM   7160 1C21 POPEl 198      22.442  30.012  29.725  1.00  0.00           C
ATOM   7163 2C21 POPEl 198      22.192  30.351  31.205  1.00  0.00           C
ATOM   7166 3C21 POPEl 198      21.312  29.322  31.915  1.00  0.00           C
ATOM   7169 4C21 POPEl 198      20.802  29.842  33.265  1.00  0.00           C
ATOM   7172 5C21 POPEl 198      20.472  28.732  34.265  1.00  0.00           C
ATOM   7175 6C21 POPEl 198      19.442  27.722  33.765  1.00  0.00           C
ATOM   7178 7C21 POPEl 198      19.302  26.532  34.715  1.00  0.00           C
ATOM   7181 8C21 POPEl 198      18.242  25.562  34.225  1.00  0.00           C
ATOM   7185  C33 POPEl 198      16.672  28.532  22.555  1.00  0.00           C
ATOM   7188  C34 POPEl 198      17.782  28.472  23.625  1.00  0.00           C
ATOM   7191  C35 POPEl 198      17.522  29.412  24.825  1.00  0.00           C
ATOM   7194  C36 POPEl 198      16.422  28.912  25.775  1.00  0.00           C
ATOM   7197  C37 POPEl 198      16.372  29.672  27.115  1.00  0.00           C
ATOM   7200  C38 POPEl 198      15.862  28.852  28.315  1.00  0.00           C
ATOM   7203  C39 POPEl 198      16.942  28.052  29.085  1.00  0.00           C
ATOM   7206 0C31 POPEl 198      17.552  26.902  28.275  1.00  0.00           C
ATOM   7209 1C31 POPEl 198      18.492  25.972  29.055  1.00  0.00           C
ATOM   7212 2C31 POPEl 198      19.092  24.902  28.115  1.00  0.00           C
ATOM   7215 3C31 POPEl 198      20.172  24.011  28.735  1.00  0.00           C
ATOM   7218 4C31 POPEl 198      21.162  23.492  27.675  1.00  0.00           C
ATOM   7221 5C31 POPEl 198      22.272  22.592  28.245  1.00  0.00           C
ATOM   7224 6C31 POPEl 198      21.842  21.132  28.435  1.00  0.00           C
ATOM   7228  NH3 POPEm 199      37.952  44.332  58.195  1.00  0.00           N
ATOM   7232  C12 POPEm 199      37.262  43.442  59.215  1.00  0.00           C
ATOM   7235  C11 POPEm 199      36.402  42.331  58.555  1.00  0.00           C
ATOM   7238  P   POPEm 199      34.982  43.872  56.935  1.00  0.00           P
ATOM   7239  O13 POPEm 199      33.772  43.591  56.175  1.00  0.00           O
ATOM   7240  O14 POPEm 199      35.142  45.171  57.635  1.00  0.00           O
ATOM   7241  O11 POPEm 199      36.322  43.661  56.105  1.00  0.00           O
ATOM   7242  O12 POPEm 199      35.142  42.792  58.065  1.00  0.00           O
ATOM   7243  C1  POPEm 199      36.422  42.741  55.015  1.00  0.00           C
ATOM   7246  C2  POPEm 199      37.272  43.302  53.825  1.00  0.00           C
ATOM   7248  O21 POPEm 199      38.462  42.492  53.585  1.00  0.00           O
ATOM   7249  C21 POPEm 199      38.192  41.451  52.795  1.00  0.00           C
ATOM   7250  O22 POPEm 199      37.092  41.081  52.445  1.00  0.00           O
ATOM   7251  C22 POPEm 199      39.482  40.752  52.395  1.00  0.00           C
ATOM   7254  C3  POPEm 199      37.672  44.802  54.005  1.00  0.00           C
ATOM   7257  O31 POPEm 199      38.732  45.311  53.155  1.00  0.00           O
ATOM   7258  C31 POPEm 199      38.632  45.152  51.845  1.00  0.00           C
ATOM   7259  O32 POPEm 199      37.912  44.392  51.235  1.00  0.00           O
ATOM   7260  C32 POPEm 199      39.622  46.101  51.155  1.00  0.00           C
ATOM   7263  C23 POPEm 199      39.312  40.072  51.015  1.00  0.00           C
ATOM   7266  C24 POPEm 199      39.192  41.101  49.875  1.00  0.00           C
ATOM   7269  C25 POPEm 199      39.162  40.442  48.485  1.00  0.00           C
ATOM   7272  C26 POPEm 199      39.402  41.442  47.345  1.00  0.00           C
ATOM   7275  C27 POPEm 199      38.162  42.152  46.805  1.00  0.00           C
ATOM   7278  C28 POPEm 199      38.542  43.082  45.635  1.00  0.00           C
ATOM   7281  C29 POPEm 199      37.332  43.642  44.935  1.00  0.00           C
ATOM   7283 0C21 POPEm 199      36.932  43.372  43.675  1.00  0.00           C
ATOM   7285 1C21 POPEm 199      37.592  42.411  42.715  1.00  0.00           C
ATOM   7288 2C21 POPEm 199      36.562  41.601  41.905  1.00  0.00           C
ATOM   7291 3C21 POPEm 199      35.712  42.462  40.965  1.00  0.00           C
ATOM   7294 4C21 POPEm 199      34.932  41.632  39.935  1.00  0.00           C
ATOM   7297 5C21 POPEm 199      33.922  42.452  39.125  1.00  0.00           C
ATOM   7300 6C21 POPEm 199      32.712  42.872  39.975  1.00  0.00           C
ATOM   7303 7C21 POPEm 199      31.672  43.642  39.165  1.00  0.00           C
ATOM   7306 8C21 POPEm 199      30.502  44.082  40.045  1.00  0.00           C
ATOM   7310  C33 POPEm 199      39.212  46.342  49.685  1.00  0.00           C
ATOM   7313  C34 POPEm 199      40.082  47.401  48.995  1.00  0.00           C
ATOM   7316  C35 POPEm 199      39.702  47.611  47.525  1.00  0.00           C
ATOM   7319  C36 POPEm 199      38.332  48.292  47.325  1.00  0.00           C
ATOM   7322  C37 POPEm 199      37.812  48.182  45.875  1.00  0.00           C
ATOM   7325  C38 POPEm 199      38.702  48.912  44.865  1.00  0.00           C
ATOM   7328  C39 POPEm 199      38.422  48.542  43.405  1.00  0.00           C
ATOM   7331 0C31 POPEm 199      37.332  49.402  42.745  1.00  0.00           C
ATOM   7334 1C31 POPEm 199      37.472  49.462  41.215  1.00  0.00           C
ATOM   7337 2C31 POPEm 199      37.152  48.152  40.495  1.00  0.00           C
ATOM   7340 3C31 POPEm 199      36.702  48.401  39.045  1.00  0.00           C
ATOM   7343 4C31 POPEm 199      36.451  47.092  38.285  1.00  0.00           C
ATOM   7346 5C31 POPEm 199      35.652  47.261  36.995  1.00  0.00           C
ATOM   7349 6C31 POPEm 199      35.201  45.951  36.355  1.00  0.00           C
ATOM   7353  NH3 POPEn 200      42.082 111.372  18.325  1.00  0.00           N
ATOM   7357  C12 POPEn 200      42.861 110.910  17.115  1.00  0.00           C
ATOM   7360  C11 POPEn 200      44.202 110.292  17.505  1.00  0.00           C
ATOM   7363  P   POPEn 200      46.082 108.760  16.555  1.00  0.00           P
ATOM   7364  O13 POPEn 200      45.832 107.312  16.505  1.00  0.00           O
ATOM   7365  O14 POPEn 200      47.122 109.262  15.625  1.00  0.00           O
ATOM   7366  O11 POPEn 200      46.591 109.171  17.975  1.00  0.00           O
ATOM   7367  O12 POPEn 200      44.742 109.581  16.385  1.00  0.00           O
ATOM   7368  C1  POPEn 200      46.822 108.252  19.045  1.00  0.00           C
ATOM   7371  C2  POPEn 200      47.162 109.052  20.335  1.00  0.00           C
ATOM   7373  O21 POPEn 200      46.902 108.182  21.465  1.00  0.00           O
ATOM   7374  C21 POPEn 200      47.771 108.312  22.445  1.00  0.00           C
ATOM   7375  O22 POPEn 200      48.622 109.182  22.525  1.00  0.00           O
ATOM   7376  C22 POPEn 200      47.602 107.201  23.495  1.00  0.00           C
ATOM   7379  C3  POPEn 200      46.302 110.351  20.385  1.00  0.00           C
ATOM   7382  O31 POPEn 200      46.521 111.132  21.575  1.00  0.00           O
ATOM   7383  C31 POPEn 200      45.912 112.312  21.555  1.00  0.00           C
ATOM   7384  O32 POPEn 200      45.182 112.721  20.655  1.00  0.00           O
ATOM   7385  C32 POPEn 200      46.222 113.012  22.885  1.00  0.00           C
ATOM   7388  C23 POPEn 200      48.722 107.291  24.565  1.00  0.00           C
ATOM   7391  C24 POPEn 200      48.422 106.501  25.835  1.00  0.00           C
ATOM   7394  C25 POPEn 200      49.552 106.590  26.875  1.00  0.00           C
ATOM   7397  C26 POPEn 200      49.052 106.202  28.275  1.00  0.00           C
ATOM   7400  C27 POPEn 200      50.052 106.482  29.405  1.00  0.00           C
ATOM   7403  C28 POPEn 200      49.322 106.981  30.665  1.00  0.00           C
ATOM   7406  C29 POPEn 200      50.271 107.182  31.815  1.00  0.00           C
ATOM   7408 0C21 POPEn 200      50.062 106.811  33.095  1.00  0.00           C
ATOM   7410 1C21 POPEn 200      48.792 106.202  33.645  1.00  0.00           C
ATOM   7413 2C21 POPEn 200      48.642 106.501  35.155  1.00  0.00           C
ATOM   7416 3C21 POPEn 200      48.432 107.980  35.495  1.00  0.00           C
ATOM   7419 4C21 POPEn 200      48.862 108.312  36.925  1.00  0.00           C
ATOM   7422 5C21 POPEn 200      48.451 109.722  37.385  1.00  0.00           C
ATOM   7425 6C21 POPEn 200      49.192 110.871  36.675  1.00  0.00           C
ATOM   7428 7C21 POPEn 200      48.562 112.230  37.015  1.00  0.00           C
ATOM   7431 8C21 POPEn 200      49.332 113.432  36.475  1.00  0.00           C
ATOM   7435  C33 POPEn 200      45.252 114.152  23.245  1.00  0.00           C
ATOM   7438  C34 POPEn 200      45.271 114.521  24.745  1.00  0.00           C
ATOM   7441  C35 POPEn 200      44.182 115.542  25.095  1.00  0.00           C
ATOM   7444  C36 POPEn 200      43.652 115.461  26.535  1.00  0.00           C
ATOM   7447  C37 POPEn 200      44.682 115.521  27.675  1.00  0.00           C
ATOM   7450  C38 POPEn 200      44.091 116.151  28.945  1.00  0.00           C
ATOM   7453  C39 POPEn 200      45.072 116.282  30.125  1.00  0.00           C
ATOM   7456 0C31 POPEn 200      44.842 117.561  30.955  1.00  0.00           C
ATOM   7459 1C31 POPEn 200      43.562 117.601  31.815  1.00  0.00           C
ATOM   7462 2C31 POPEn 200      43.502 118.902  32.625  1.00  0.00           C
ATOM   7465 3C31 POPEn 200      42.682 118.912  33.915  1.00  0.00           C
ATOM   7468 4C31 POPEn 200      42.902 120.251  34.625  1.00  0.00           C
ATOM   7471 5C31 POPEn 200      42.122 120.451  35.925  1.00  0.00           C
ATOM   7474 6C31 POPEn 200      42.312 121.871  36.465  1.00  0.00           C
ATOM   7478  NH3 POPEo 201      17.972  10.972  16.715  1.00  0.00           N
ATOM   7482  C12 POPEo 201      17.012  12.052  16.235  1.00  0.00           C
ATOM   7485  C11 POPEo 201      17.552  13.482  16.405  1.00  0.00           C
ATOM   7488  P   POPEo 201      15.782  15.202  17.385  1.00  0.00           P
ATOM   7489  O13 POPEo 201      14.382  15.472  17.015  1.00  0.00           O
ATOM   7490  O14 POPEo 201      16.552  16.382  17.815  1.00  0.00           O
ATOM   7491  O11 POPEo 201      15.842  14.082  18.515  1.00  0.00           O
ATOM   7492  O12 POPEo 201      16.522  14.472  16.175  1.00  0.00           O
ATOM   7493  C1  POPEo 201      15.662  14.362  19.905  1.00  0.00           C
ATOM   7496  C2  POPEo 201      16.712  13.592  20.745  1.00  0.00           C
ATOM   7498  O21 POPEo 201      16.462  13.772  22.155  1.00  0.00           O
ATOM   7499  C21 POPEo 201      16.872  14.862  22.755  1.00  0.00           C
ATOM   7500  O22 POPEo 201      17.312  15.872  22.245  1.00  0.00           O
ATOM   7501  C22 POPEo 201      16.862  14.642  24.265  1.00  0.00           C
ATOM   7504  C3  POPEo 201      18.162  13.952  20.295  1.00  0.00           C
ATOM   7507  O31 POPEo 201      19.152  13.852  21.345  1.00  0.00           O
ATOM   7508  C31 POPEo 201      19.602  12.672  21.675  1.00  0.00           C
ATOM   7509  O32 POPEo 201      19.152  11.602  21.305  1.00  0.00           O
ATOM   7510  C32 POPEo 201      20.892  12.902  22.465  1.00  0.00           C
ATOM   7513  C23 POPEo 201      15.882  15.602  24.975  1.00  0.00           C
ATOM   7516  C24 POPEo 201      16.452  17.002  25.165  1.00  0.00           C
ATOM   7519  C25 POPEo 201      15.442  17.972  25.795  1.00  0.00           C
ATOM   7522  C26 POPEo 201      14.882  17.492  27.135  1.00  0.00           C
ATOM   7525  C27 POPEo 201      14.262  18.652  27.925  1.00  0.00           C
ATOM   7528  C28 POPEo 201      13.472  18.172  29.145  1.00  0.00           C
ATOM   7531  C29 POPEo 201      12.882  19.342  29.895  1.00  0.00           C
ATOM   7533 0C21 POPEo 201      12.672  19.382  31.225  1.00  0.00           C
ATOM   7535 1C21 POPEo 201      12.942  18.232  32.155  1.00  0.00           C
ATOM   7538 2C21 POPEo 201      14.392  18.182  32.685  1.00  0.00           C
ATOM   7541 3C21 POPEo 201      14.702  19.282  33.705  1.00  0.00           C
ATOM   7544 4C21 POPEo 201      16.022  19.032  34.445  1.00  0.00           C
ATOM   7547 5C21 POPEo 201      15.922  17.922  35.505  1.00  0.00           C
ATOM   7550 6C21 POPEo 201      17.162  17.822  36.395  1.00  0.00           C
ATOM   7553 7C21 POPEo 201      16.972  16.842  37.555  1.00  0.00           C
ATOM   7556 8C21 POPEo 201      18.182  16.762  38.495  1.00  0.00           C
ATOM   7560  C33 POPEo 201      21.492  11.662  23.135  1.00  0.00           C
ATOM   7563  C34 POPEo 201      20.972  11.422  24.565  1.00  0.00           C
ATOM   7566  C35 POPEo 201      21.932  10.512  25.345  1.00  0.00           C
ATOM   7569  C36 POPEo 201      21.542  10.322  26.815  1.00  0.00           C
ATOM   7572  C37 POPEo 201      22.752  10.322  27.755  1.00  0.00           C
ATOM   7575  C38 POPEo 201      22.372  10.402  29.245  1.00  0.00           C
ATOM   7578  C39 POPEo 201      21.982   9.052  29.865  1.00  0.00           C
ATOM   7581 0C31 POPEo 201      21.622   9.212  31.345  1.00  0.00           C
ATOM   7584 1C31 POPEo 201      21.662   7.902  32.145  1.00  0.00           C
ATOM   7587 2C31 POPEo 201      21.262   8.072  33.625  1.00  0.00           C
ATOM   7590 3C31 POPEo 201      22.092   9.142  34.355  1.00  0.00           C
ATOM   7593 4C31 POPEo 201      21.672   9.372  35.815  1.00  0.00           C
ATOM   7596 5C31 POPEo 201      22.482  10.502  36.455  1.00  0.00           C
ATOM   7599 6C31 POPEo 201      21.752  11.182  37.615  1.00  0.00           C
ATOM   7603  NH3 POPEp 202     101.502  67.362  16.025  1.00  0.00           N
ATOM   7607  C12 POPEp 202     101.602  68.691  16.685  1.00  0.00           C
ATOM   7610  C11 POPEp 202     100.501  69.671  16.235  1.00  0.00           C
ATOM   7613  P   POPEp 202     101.831  71.892  16.335  1.00  0.00           P
ATOM   7614  O13 POPEp 202     101.322  73.231  15.985  1.00  0.00           O
ATOM   7615  O14 POPEp 202     102.682  71.201  15.335  1.00  0.00           O
ATOM   7616  O11 POPEp 202     102.691  72.042  17.655  1.00  0.00           O
ATOM   7617  O12 POPEp 202     100.672  70.942  16.845  1.00  0.00           O
ATOM   7618  C1  POPEp 202     102.112  72.590  18.845  1.00  0.00           C
ATOM   7621  C2  POPEp 202     101.611  71.472  19.785  1.00  0.00           C
ATOM   7623  O21 POPEp 202     100.541  71.932  20.635  1.00  0.00           O
ATOM   7624  C21 POPEp 202     100.812  72.941  21.435  1.00  0.00           C
ATOM   7625  O22 POPEp 202     101.922  73.342  21.735  1.00  0.00           O
ATOM   7626  C22 POPEp 202      99.492  73.442  22.045  1.00  0.00           C
ATOM   7629  C3  POPEp 202     102.761  70.741  20.545  1.00  0.00           C
ATOM   7632  O31 POPEp 202     102.242  69.552  21.175  1.00  0.00           O
ATOM   7633  C31 POPEp 202     101.812  69.532  22.435  1.00  0.00           C
ATOM   7634  O32 POPEp 202     100.961  68.762  22.855  1.00  0.00           O
ATOM   7635  C32 POPEp 202     102.572  70.472  23.375  1.00  0.00           C
ATOM   7638  C23 POPEp 202      99.711  74.472  23.175  1.00  0.00           C
ATOM   7641  C24 POPEp 202      98.430  74.910  23.895  1.00  0.00           C
ATOM   7644  C25 POPEp 202      97.852  73.851  24.855  1.00  0.00           C
ATOM   7647  C26 POPEp 202      96.721  74.411  25.725  1.00  0.00           C
ATOM   7650  C27 POPEp 202      96.301  73.472  26.875  1.00  0.00           C
ATOM   7653  C28 POPEp 202      95.182  74.082  27.735  1.00  0.00           C
ATOM   7656  C29 POPEp 202      94.832  73.241  28.935  1.00  0.00           C
ATOM   7658 0C21 POPEp 202      94.820  73.612  30.235  1.00  0.00           C
ATOM   7660 1C21 POPEp 202      95.201  74.962  30.805  1.00  0.00           C
ATOM   7663 2C21 POPEp 202      95.900  74.840  32.175  1.00  0.00           C
ATOM   7666 3C21 POPEp 202      96.161  76.212  32.835  1.00  0.00           C
ATOM   7669 4C21 POPEp 202      97.031  76.142  34.105  1.00  0.00           C
ATOM   7672 5C21 POPEp 202      96.551  75.161  35.195  1.00  0.00           C
ATOM   7675 6C21 POPEp 202      95.191  75.521  35.815  1.00  0.00           C
ATOM   7678 7C21 POPEp 202      94.851  74.572  36.975  1.00  0.00           C
ATOM   7681 8C21 POPEp 202      93.502  74.832  37.645  1.00  0.00           C
ATOM   7685  C33 POPEp 202     102.132  70.332  24.845  1.00  0.00           C
ATOM   7688  C34 POPEp 202     102.752  71.432  25.725  1.00  0.00           C
ATOM   7691  C35 POPEp 202     102.382  71.271  27.195  1.00  0.00           C
ATOM   7694  C36 POPEp 202     103.302  72.092  28.115  1.00  0.00           C
ATOM   7697  C37 POPEp 202     103.072  71.792  29.595  1.00  0.00           C
ATOM   7700  C38 POPEp 202     104.120  72.432  30.515  1.00  0.00           C
ATOM   7703  C39 POPEp 202     104.312  73.942  30.265  1.00  0.00           C
ATOM   7706 0C31 POPEp 202     105.161  74.642  31.345  1.00  0.00           C
ATOM   7709 1C31 POPEp 202     106.620  74.201  31.325  1.00  0.00           C
ATOM   7712 2C31 POPEp 202     107.001  73.112  32.355  1.00  0.00           C
ATOM   7715 3C31 POPEp 202     107.071  73.622  33.795  1.00  0.00           C
ATOM   7718 4C31 POPEp 202     107.922  72.722  34.715  1.00  0.00           C
ATOM   7721 5C31 POPEp 202     107.910  73.182  36.175  1.00  0.00           C
ATOM   7724 6C31 POPEp 202     108.862  72.372  37.065  1.00  0.00           C
ATOM   7728  NH3 POPEq 203      79.831  25.812  19.785  1.00  0.00           N
ATOM   7732  C12 POPEq 203      78.672  25.952  18.855  1.00  0.00           C
ATOM   7735  C11 POPEq 203      77.701  24.761  18.995  1.00  0.00           C
ATOM   7738  P   POPEq 203      75.682  25.472  20.495  1.00  0.00           P
ATOM   7739  O13 POPEq 203      75.692  26.722  19.715  1.00  0.00           O
ATOM   7740  O14 POPEq 203      74.612  24.492  20.235  1.00  0.00           O
ATOM   7741  O11 POPEq 203      75.752  25.812  22.045  1.00  0.00           O
ATOM   7742  O12 POPEq 203      77.092  24.761  20.285  1.00  0.00           O
ATOM   7743  C1  POPEq 203      76.572  26.912  22.435  1.00  0.00           C
ATOM   7746  C2  POPEq 203      77.502  26.572  23.615  1.00  0.00           C
ATOM   7748  O21 POPEq 203      78.532  27.562  23.565  1.00  0.00           O
ATOM   7749  C21 POPEq 203      79.192  28.052  24.605  1.00  0.00           C
ATOM   7750  O22 POPEq 203      80.312  28.502  24.525  1.00  0.00           O
ATOM   7751  C22 POPEq 203      78.451  28.042  25.945  1.00  0.00           C
ATOM   7754  C3  POPEq 203      78.132  25.172  23.465  1.00  0.00           C
ATOM   7757  O31 POPEq 203      79.332  25.032  24.265  1.00  0.00           O
ATOM   7758  C31 POPEq 203      80.481  25.212  23.605  1.00  0.00           C
ATOM   7759  O32 POPEq 203      80.592  25.282  22.395  1.00  0.00           O
ATOM   7760  C32 POPEq 203      81.642  25.332  24.615  1.00  0.00           C
ATOM   7763  C23 POPEq 203      78.882  29.292  26.745  1.00  0.00           C
ATOM   7766  C24 POPEq 203      78.371  29.322  28.195  1.00  0.00           C
ATOM   7769  C25 POPEq 203      79.262  28.612  29.235  1.00  0.00           C
ATOM   7772  C26 POPEq 203      80.722  29.082  29.215  1.00  0.00           C
ATOM   7775  C27 POPEq 203      81.561  28.662  30.435  1.00  0.00           C
ATOM   7778  C28 POPEq 203      81.682  29.742  31.535  1.00  0.00           C
ATOM   7781  C29 POPEq 203      80.522  29.772  32.505  1.00  0.00           C
ATOM   7783 0C21 POPEq 203      80.572  29.992  33.825  1.00  0.00           C
ATOM   7785 1C21 POPEq 203      81.812  30.302  34.645  1.00  0.00           C
ATOM   7788 2C21 POPEq 203      81.971  31.822  34.895  1.00  0.00           C
ATOM   7791 3C21 POPEq 203      80.881  32.422  35.795  1.00  0.00           C
ATOM   7794 4C21 POPEq 203      80.881  33.962  35.815  1.00  0.00           C
ATOM   7797 5C21 POPEq 203      82.171  34.561  36.405  1.00  0.00           C
ATOM   7800 6C21 POPEq 203      82.192  36.092  36.365  1.00  0.00           C
ATOM   7803 7C21 POPEq 203      83.492  36.662  36.955  1.00  0.00           C
ATOM   7806 8C21 POPEq 203      83.752  38.112  36.545  1.00  0.00           C
ATOM   7810  C33 POPEq 203      82.992  25.842  24.025  1.00  0.00           C
ATOM   7813  C34 POPEq 203      83.102  27.362  23.825  1.00  0.00           C
ATOM   7816  C35 POPEq 203      83.141  28.212  25.115  1.00  0.00           C
ATOM   7819  C36 POPEq 203      84.431  28.062  25.935  1.00  0.00           C
ATOM   7822  C37 POPEq 203      84.312  28.622  27.355  1.00  0.00           C
ATOM   7825  C38 POPEq 203      84.781  30.072  27.545  1.00  0.00           C
ATOM   7828  C39 POPEq 203      84.972  30.372  29.035  1.00  0.00           C
ATOM   7831 0C31 POPEq 203      85.662  31.712  29.335  1.00  0.00           C
ATOM   7834 1C31 POPEq 203      86.462  31.712  30.655  1.00  0.00           C
ATOM   7837 2C31 POPEq 203      87.701  30.792  30.675  1.00  0.00           C
ATOM   7840 3C31 POPEq 203      88.782  31.152  29.645  1.00  0.00           C
ATOM   7843 4C31 POPEq 203      89.820  30.052  29.435  1.00  0.00           C
ATOM   7846 5C31 POPEq 203      90.771  30.392  28.275  1.00  0.00           C
ATOM   7849 6C31 POPEq 203      91.630  29.222  27.815  1.00  0.00           C
ATOM   7853  NH3 POPEr 204      60.322  14.082  16.645  1.00  0.00           N
ATOM   7857  C12 POPEr 204      60.962  12.992  15.815  1.00  0.00           C
ATOM   7860  C11 POPEr 204      61.642  11.892  16.665  1.00  0.00           C
ATOM   7863  P   POPEr 204      62.462   9.802  15.185  1.00  0.00           P
ATOM   7864  O13 POPEr 204      62.402  10.162  13.745  1.00  0.00           O
ATOM   7865  O14 POPEr 204      63.552   8.862  15.555  1.00  0.00           O
ATOM   7866  O11 POPEr 204      61.082   9.202  15.705  1.00  0.00           O
ATOM   7867  O12 POPEr 204      62.661  11.172  15.945  1.00  0.00           O
ATOM   7868  C1  POPEr 204      60.962   7.792  16.025  1.00  0.00           C
ATOM   7871  C2  POPEr 204      59.912   7.472  17.145  1.00  0.00           C
ATOM   7873  O21 POPEr 204      59.992   6.062  17.465  1.00  0.00           O
ATOM   7874  C21 POPEr 204      58.922   5.442  17.975  1.00  0.00           C
ATOM   7875  O22 POPEr 204      58.181   4.712  17.335  1.00  0.00           O
ATOM   7876  C22 POPEr 204      58.862   5.642  19.495  1.00  0.00           C
ATOM   7879  C3  POPEr 204      58.492   7.942  16.735  1.00  0.00           C
ATOM   7882  O31 POPEr 204      57.512   7.952  17.795  1.00  0.00           O
ATOM   7883  C31 POPEr 204      57.612   8.982  18.635  1.00  0.00           C
ATOM   7884  O32 POPEr 204      58.552   9.762  18.655  1.00  0.00           O
ATOM   7885  C32 POPEr 204      56.411   9.082  19.555  1.00  0.00           C
ATOM   7888  C23 POPEr 204      57.832   4.682  20.165  1.00  0.00           C
ATOM   7891  C24 POPEr 204      57.872   4.722  21.695  1.00  0.00           C
ATOM   7894  C25 POPEr 204      56.952   3.682  22.365  1.00  0.00           C
ATOM   7897  C26 POPEr 204      57.642   2.739  23.375  1.00  0.00           C
ATOM   7900  C27 POPEr 204      57.692   3.299  24.815  1.00  0.00           C
ATOM   7903  C28 POPEr 204      58.502   2.449  25.815  1.00  0.00           C
ATOM   7906  C29 POPEr 204      58.022   1.029  26.005  1.00  0.00           C
ATOM   7908 0C21 POPEr 204      58.532   0.159  26.905  1.00  0.00           C
ATOM   7910 1C21 POPEr 204      59.672   0.439  27.855  1.00  0.00           C
ATOM   7913 2C21 POPEr 204      60.942  -0.391  27.575  1.00  0.00           C
ATOM   7916 3C21 POPEr 204      60.872  -1.811  28.145  1.00  0.00           C
ATOM   7919 4C21 POPEr 204      61.962  -2.741  27.595  1.00  0.00           C
ATOM   7922 5C21 POPEr 204      63.412  -2.321  27.885  1.00  0.00           C
ATOM   7925 6C21 POPEr 204      63.752  -2.221  29.375  1.00  0.00           C
ATOM   7928 7C21 POPEr 204      65.232  -2.521  29.665  1.00  0.00           C
ATOM   7931 8C21 POPEr 204      65.602  -2.391  31.145  1.00  0.00           C
ATOM   7935  C33 POPEr 204      55.862   7.702  19.995  1.00  0.00           C
ATOM   7938  C34 POPEr 204      54.501   7.822  20.695  1.00  0.00           C
ATOM   7941  C35 POPEr 204      54.532   8.562  22.035  1.00  0.00           C
ATOM   7944  C36 POPEr 204      55.312   7.812  23.135  1.00  0.00           C
ATOM   7947  C37 POPEr 204      55.302   8.582  24.465  1.00  0.00           C
ATOM   7950  C38 POPEr 204      56.102   7.892  25.575  1.00  0.00           C
ATOM   7953  C39 POPEr 204      55.332   6.772  26.305  1.00  0.00           C
ATOM   7956 0C31 POPEr 204      54.301   7.302  27.315  1.00  0.00           C
ATOM   7959 1C31 POPEr 204      53.701   6.192  28.205  1.00  0.00           C
ATOM   7962 2C31 POPEr 204      52.752   6.732  29.285  1.00  0.00           C
ATOM   7965 3C31 POPEr 204      52.382   5.692  30.345  1.00  0.00           C
ATOM   7968 4C31 POPEr 204      51.492   6.292  31.445  1.00  0.00           C
ATOM   7971 5C31 POPEr 204      51.462   5.432  32.725  1.00  0.00           C
ATOM   7974 6C31 POPEr 204      50.742   6.122  33.885  1.00  0.00           C
ATOM   7978  NH3 POPEs 205     108.671  17.412  61.885  1.00  0.00           N
ATOM   7982  C12 POPEs 205     107.382  17.482  61.135  1.00  0.00           C
ATOM   7985  C11 POPEs 205     106.392  16.422  61.615  1.00  0.00           C
ATOM   7988  P   POPEs 205     104.752  15.272  59.935  1.00  0.00           P
ATOM   7989  O13 POPEs 205     103.271  15.302  59.765  1.00  0.00           O
ATOM   7990  O14 POPEs 205     105.352  14.052  60.505  1.00  0.00           O
ATOM   7991  O11 POPEs 205     105.432  15.652  58.575  1.00  0.00           O
ATOM   7992  O12 POPEs 205     105.212  16.512  60.815  1.00  0.00           O
ATOM   7993  C1  POPEs 205     105.012  15.122  57.315  1.00  0.00           C
ATOM   7996  C2  POPEs 205     104.230  16.192  56.505  1.00  0.00           C
ATOM   7998  O21 POPEs 205     104.090  15.792  55.135  1.00  0.00           O
ATOM   7999  C21 POPEs 205     102.892  15.362  54.785  1.00  0.00           C
ATOM   8000  O22 POPEs 205     102.102  14.762  55.505  1.00  0.00           O
ATOM   8001  C22 POPEs 205     102.612  15.872  53.365  1.00  0.00           C
ATOM   8004  C3  POPEs 205     104.972  17.562  56.495  1.00  0.00           C
ATOM   8007  O31 POPEs 205     104.322  18.502  55.595  1.00  0.00           O
ATOM   8008  C31 POPEs 205     105.090  19.002  54.625  1.00  0.00           C
ATOM   8009  O32 POPEs 205     106.301  19.012  54.625  1.00  0.00           O
ATOM   8010  C32 POPEs 205     104.221  19.462  53.445  1.00  0.00           C
ATOM   8013  C23 POPEs 205     102.112  14.822  52.345  1.00  0.00           C
ATOM   8016  C24 POPEs 205     102.242  15.422  50.945  1.00  0.00           C
ATOM   8019  C25 POPEs 205     101.712  14.582  49.775  1.00  0.00           C
ATOM   8022  C26 POPEs 205     100.182  14.442  49.765  1.00  0.00           C
ATOM   8025  C27 POPEs 205      99.622  14.382  48.325  1.00  0.00           C
ATOM   8028  C28 POPEs 205      98.271  13.642  48.255  1.00  0.00           C
ATOM   8031  C29 POPEs 205      97.542  13.822  46.955  1.00  0.00           C
ATOM   8033 0C21 POPEs 205      97.782  13.182  45.805  1.00  0.00           C
ATOM   8035 1C21 POPEs 205      98.881  12.182  45.565  1.00  0.00           C
ATOM   8038 2C21 POPEs 205      99.720  12.482  44.305  1.00  0.00           C
ATOM   8041 3C21 POPEs 205      98.990  12.152  42.995  1.00  0.00           C
ATOM   8044 4C21 POPEs 205      98.232  13.332  42.345  1.00  0.00           C
ATOM   8047 5C21 POPEs 205      98.862  13.802  41.025  1.00  0.00           C
ATOM   8050 6C21 POPEs 205      98.752  12.782  39.885  1.00  0.00           C
ATOM   8053 7C21 POPEs 205      99.592  13.172  38.665  1.00  0.00           C
ATOM   8056 8C21 POPEs 205      99.592  12.112  37.565  1.00  0.00           C
ATOM   8060  C33 POPEs 205     105.090  19.682  52.185  1.00  0.00           C
ATOM   8063  C34 POPEs 205     104.291  19.912  50.905  1.00  0.00           C
ATOM   8066  C35 POPEs 205     105.201  20.252  49.705  1.00  0.00           C
ATOM   8069  C36 POPEs 205     104.431  20.592  48.425  1.00  0.00           C
ATOM   8072  C37 POPEs 205     105.271  21.402  47.425  1.00  0.00           C
ATOM   8075  C38 POPEs 205     104.452  22.432  46.635  1.00  0.00           C
ATOM   8078  C39 POPEs 205     103.492  21.832  45.595  1.00  0.00           C
ATOM   8081 0C31 POPEs 205     104.212  21.122  44.435  1.00  0.00           C
ATOM   8084 1C31 POPEs 205     103.290  20.752  43.265  1.00  0.00           C
ATOM   8087 2C31 POPEs 205     102.621  21.982  42.625  1.00  0.00           C
ATOM   8090 3C31 POPEs 205     101.940  21.692  41.285  1.00  0.00           C
ATOM   8093 4C31 POPEs 205     101.350  22.972  40.675  1.00  0.00           C
ATOM   8096 5C31 POPEs 205     100.441  22.671  39.475  1.00  0.00           C
ATOM   8099 6C31 POPEs 205      99.902  23.932  38.795  1.00  0.00           C
ATOM   8103  NH3 POPEt 206      26.672  48.972  16.155  1.00  0.00           N
ATOM   8107  C12 POPEt 206      26.782  47.722  16.975  1.00  0.00           C
ATOM   8110  C11 POPEt 206      26.352  46.521  16.115  1.00  0.00           C
ATOM   8113  P   POPEt 206      24.282  45.782  14.635  1.00  0.00           P
ATOM   8114  O13 POPEt 206      24.992  45.252  13.445  1.00  0.00           O
ATOM   8115  O14 POPEt 206      22.912  46.291  14.465  1.00  0.00           O
ATOM   8116  O11 POPEt 206      24.272  44.592  15.675  1.00  0.00           O
ATOM   8117  O12 POPEt 206      25.142  46.842  15.405  1.00  0.00           O
ATOM   8118  C1  POPEt 206      23.272  44.451  16.685  1.00  0.00           C
ATOM   8121  C2  POPEt 206      23.282  45.582  17.755  1.00  0.00           C
ATOM   8123  O21 POPEt 206      23.212  45.012  19.065  1.00  0.00           O
ATOM   8124  C21 POPEt 206      24.312  45.101  19.795  1.00  0.00           C
ATOM   8125  O22 POPEt 206      25.392  45.512  19.405  1.00  0.00           O
ATOM   8126  C22 POPEt 206      24.002  44.612  21.195  1.00  0.00           C
ATOM   8129  C3  POPEt 206      22.082  46.532  17.545  1.00  0.00           C
ATOM   8132  O31 POPEt 206      21.802  47.382  18.675  1.00  0.00           O
ATOM   8133  C31 POPEt 206      22.532  48.472  18.805  1.00  0.00           C
ATOM   8134  O32 POPEt 206      23.652  48.651  18.355  1.00  0.00           O
ATOM   8135  C32 POPEt 206      21.672  49.561  19.435  1.00  0.00           C
ATOM   8138  C23 POPEt 206      24.802  45.342  22.295  1.00  0.00           C
ATOM   8141  C24 POPEt 206      24.352  44.981  23.725  1.00  0.00           C
ATOM   8144  C25 POPEt 206      25.412  45.412  24.735  1.00  0.00           C
ATOM   8147  C26 POPEt 206      25.042  45.271  26.215  1.00  0.00           C
ATOM   8150  C27 POPEt 206      26.292  45.122  27.115  1.00  0.00           C
ATOM   8153  C28 POPEt 206      26.082  45.622  28.555  1.00  0.00           C
ATOM   8156  C29 POPEt 206      25.972  47.122  28.585  1.00  0.00           C
ATOM   8158 0C21 POPEt 206      25.712  47.862  29.675  1.00  0.00           C
ATOM   8160 1C21 POPEt 206      25.442  47.372  31.065  1.00  0.00           C
ATOM   8163 2C21 POPEt 206      24.162  48.032  31.605  1.00  0.00           C
ATOM   8166 3C21 POPEt 206      23.932  47.811  33.105  1.00  0.00           C
ATOM   8169 4C21 POPEt 206      22.692  48.562  33.605  1.00  0.00           C
ATOM   8172 5C21 POPEt 206      22.552  48.542  35.125  1.00  0.00           C
ATOM   8175 6C21 POPEt 206      21.242  49.182  35.605  1.00  0.00           C
ATOM   8178 7C21 POPEt 206      21.132  49.202  37.135  1.00  0.00           C
ATOM   8181 8C21 POPEt 206      19.812  49.761  37.655  1.00  0.00           C
ATOM   8185  C33 POPEt 206      20.802  49.182  20.655  1.00  0.00           C
ATOM   8188  C34 POPEt 206      19.572  50.122  20.775  1.00  0.00           C
ATOM   8191  C35 POPEt 206      19.912  51.601  21.015  1.00  0.00           C
ATOM   8194  C36 POPEt 206      20.342  51.902  22.455  1.00  0.00           C
ATOM   8197  C37 POPEt 206      20.782  53.362  22.635  1.00  0.00           C
ATOM   8200  C38 POPEt 206      21.252  53.682  24.065  1.00  0.00           C
ATOM   8203  C39 POPEt 206      20.112  53.812  25.085  1.00  0.00           C
ATOM   8206 0C31 POPEt 206      20.611  54.012  26.525  1.00  0.00           C
ATOM   8209 1C31 POPEt 206      19.442  54.182  27.515  1.00  0.00           C
ATOM   8212 2C31 POPEt 206      19.822  54.771  28.875  1.00  0.00           C
ATOM   8215 3C31 POPEt 206      20.512  53.802  29.855  1.00  0.00           C
ATOM   8218 4C31 POPEt 206      19.562  52.822  30.555  1.00  0.00           C
ATOM   8221 5C31 POPEt 206      20.062  52.432  31.965  1.00  0.00           C
ATOM   8224 6C31 POPEt 206      19.322  51.242  32.575  1.00  0.00           C
ATOM   8228  NH3 POPEu 207      35.771  19.512  18.285  1.00  0.00           N
ATOM   8232  C12 POPEu 207      34.732  18.922  19.195  1.00  0.00           C
ATOM   8235  C11 POPEu 207      34.052  17.722  18.525  1.00  0.00           C
ATOM   8238  P   POPEu 207      34.902  15.462  19.545  1.00  0.00           P
ATOM   8239  O13 POPEu 207      33.522  15.342  20.055  1.00  0.00           O
ATOM   8240  O14 POPEu 207      35.582  14.262  19.035  1.00  0.00           O
ATOM   8241  O11 POPEu 207      35.771  16.102  20.705  1.00  0.00           O
ATOM   8242  O12 POPEu 207      34.932  16.602  18.425  1.00  0.00           O
ATOM   8243  C1  POPEu 207      35.752  15.512  22.025  1.00  0.00           C
ATOM   8246  C2  POPEu 207      35.532  16.592  23.135  1.00  0.00           C
ATOM   8248  O21 POPEu 207      35.341  16.072  24.465  1.00  0.00           O
ATOM   8249  C21 POPEu 207      36.102  15.162  25.005  1.00  0.00           C
ATOM   8250  O22 POPEu 207      37.122  14.692  24.565  1.00  0.00           O
ATOM   8251  C22 POPEu 207      35.472  14.832  26.375  1.00  0.00           C
ATOM   8254  C3  POPEu 207      34.292  17.482  22.875  1.00  0.00           C
ATOM   8257  O31 POPEu 207      34.532  18.842  23.285  1.00  0.00           O
ATOM   8258  C31 POPEu 207      34.062  19.422  24.395  1.00  0.00           C
ATOM   8259  O32 POPEu 207      34.222  20.612  24.635  1.00  0.00           O
ATOM   8260  C32 POPEu 207      33.372  18.502  25.415  1.00  0.00           C
ATOM   8263  C23 POPEu 207      36.392  14.112  27.405  1.00  0.00           C
ATOM   8266  C24 POPEu 207      35.522  13.422  28.465  1.00  0.00           C
ATOM   8269  C25 POPEu 207      36.262  12.902  29.715  1.00  0.00           C
ATOM   8272  C26 POPEu 207      36.462  13.972  30.815  1.00  0.00           C
ATOM   8275  C27 POPEu 207      36.722  13.332  32.195  1.00  0.00           C
ATOM   8278  C28 POPEu 207      36.772  14.342  33.365  1.00  0.00           C
ATOM   8281  C29 POPEu 207      36.852  13.612  34.685  1.00  0.00           C
ATOM   8283 0C21 POPEu 207      37.522  13.992  35.795  1.00  0.00           C
ATOM   8285 1C21 POPEu 207      38.282  15.272  35.995  1.00  0.00           C
ATOM   8288 2C21 POPEu 207      38.502  15.592  37.495  1.00  0.00           C
ATOM   8291 3C21 POPEu 207      37.222  15.942  38.275  1.00  0.00           C
ATOM   8294 4C21 POPEu 207      37.462  15.992  39.795  1.00  0.00           C
ATOM   8297 5C21 POPEu 207      36.172  16.142  40.635  1.00  0.00           C
ATOM   8300 6C21 POPEu 207      35.492  17.512  40.515  1.00  0.00           C
ATOM   8303 7C21 POPEu 207      34.432  17.732  41.605  1.00  0.00           C
ATOM   8306 8C21 POPEu 207      33.772  19.101  41.555  1.00  0.00           C
ATOM   8310  C33 POPEu 207      33.271  19.202  26.795  1.00  0.00           C
ATOM   8313  C34 POPEu 207      32.771  18.312  27.945  1.00  0.00           C
ATOM   8316  C35 POPEu 207      32.282  19.162  29.125  1.00  0.00           C
ATOM   8319  C36 POPEu 207      31.892  18.372  30.385  1.00  0.00           C
ATOM   8322  C37 POPEu 207      31.302  19.312  31.455  1.00  0.00           C
ATOM   8325  C38 POPEu 207      31.232  18.722  32.875  1.00  0.00           C
ATOM   8328  C39 POPEu 207      31.892  19.652  33.895  1.00  0.00           C
ATOM   8331 0C31 POPEu 207      31.712  19.222  35.355  1.00  0.00           C
ATOM   8334 1C31 POPEu 207      32.672  19.992  36.285  1.00  0.00           C
ATOM   8337 2C31 POPEu 207      32.272  19.952  37.765  1.00  0.00           C
ATOM   8340 3C31 POPEu 207      31.142  20.932  38.095  1.00  0.00           C
ATOM   8343 4C31 POPEu 207      30.752  20.892  39.585  1.00  0.00           C
ATOM   8346 5C31 POPEu 207      29.592  21.822  39.915  1.00  0.00           C
ATOM   8349 6C31 POPEu 207      29.312  21.892  41.415  1.00  0.00           C
ATOM   8353  NH3 POPEv 208     116.842  83.112  56.985  1.00  0.00           N
ATOM   8357  C12 POPEv 208     115.681  84.061  56.915  1.00  0.00           C
ATOM   8360  C11 POPEv 208     114.972  84.141  58.285  1.00  0.00           C
ATOM   8363  P   POPEv 208     115.121  81.932  59.755  1.00  0.00           P
ATOM   8364  O13 POPEv 208     116.581  82.052  59.545  1.00  0.00           O
ATOM   8365  O14 POPEv 208     114.562  82.222  61.095  1.00  0.00           O
ATOM   8366  O11 POPEv 208     114.612  80.522  59.295  1.00  0.00           O
ATOM   8367  O12 POPEv 208     114.462  82.861  58.675  1.00  0.00           O
ATOM   8368  C1  POPEv 208     115.422  79.432  58.895  1.00  0.00           C
ATOM   8371  C2  POPEv 208     115.471  79.292  57.345  1.00  0.00           C
ATOM   8373  O21 POPEv 208     116.791  79.712  56.905  1.00  0.00           O
ATOM   8374  C21 POPEv 208     117.262  78.932  55.935  1.00  0.00           C
ATOM   8375  O22 POPEv 208     116.611  78.112  55.315  1.00  0.00           O
ATOM   8376  C22 POPEv 208     118.752  79.171  55.705  1.00  0.00           C
ATOM   8379  C3  POPEv 208     114.312  80.100  56.655  1.00  0.00           C
ATOM   8382  O31 POPEv 208     114.142  79.881  55.235  1.00  0.00           O
ATOM   8383  C31 POPEv 208     114.811  80.732  54.465  1.00  0.00           C
ATOM   8384  O32 POPEv 208     115.641  81.532  54.885  1.00  0.00           O
ATOM   8385  C32 POPEv 208     114.361  80.662  53.005  1.00  0.00           C
ATOM   8388  C23 POPEv 208     119.061  79.491  54.225  1.00  0.00           C
ATOM   8391  C24 POPEv 208     118.771  80.962  53.895  1.00  0.00           C
ATOM   8394  C25 POPEv 208     118.050  81.191  52.555  1.00  0.00           C
ATOM   8397  C26 POPEv 208     119.011  81.451  51.385  1.00  0.00           C
ATOM   8400  C27 POPEv 208     118.251  81.741  50.065  1.00  0.00           C
ATOM   8403  C28 POPEv 208     119.130  82.171  48.875  1.00  0.00           C
ATOM   8406  C29 POPEv 208     120.240  81.201  48.555  1.00  0.00           C
ATOM   8408 0C21 POPEv 208     120.742  80.892  47.345  1.00  0.00           C
ATOM   8410 1C21 POPEv 208     120.282  81.402  46.005  1.00  0.00           C
ATOM   8413 2C21 POPEv 208     120.361  80.311  44.915  1.00  0.00           C
ATOM   8416 3C21 POPEv 208     121.782  79.840  44.585  1.00  0.00           C
ATOM   8419 4C21 POPEv 208     121.861  78.882  43.385  1.00  0.00           C
ATOM   8422 5C21 POPEv 208     121.311  77.451  43.615  1.00  0.00           C
ATOM   8425 6C21 POPEv 208     119.781  77.332  43.505  1.00  0.00           C
ATOM   8428 7C21 POPEv 208     119.300  75.942  43.065  1.00  0.00           C
ATOM   8431 8C21 POPEv 208     117.782  75.881  42.905  1.00  0.00           C
ATOM   8435  C33 POPEv 208     114.251  82.092  52.425  1.00  0.00           C
ATOM   8438  C34 POPEv 208     113.682  82.150  51.005  1.00  0.00           C
ATOM   8441  C35 POPEv 208     112.290  81.511  50.855  1.00  0.00           C
ATOM   8444  C36 POPEv 208     111.651  81.762  49.495  1.00  0.00           C
ATOM   8447  C37 POPEv 208     112.392  81.101  48.325  1.00  0.00           C
ATOM   8450  C38 POPEv 208     112.502  82.002  47.085  1.00  0.00           C
ATOM   8453  C39 POPEv 208     111.152  82.282  46.415  1.00  0.00           C
ATOM   8456 0C31 POPEv 208     110.641  81.072  45.615  1.00  0.00           C
ATOM   8459 1C31 POPEv 208     109.242  81.311  45.025  1.00  0.00           C
ATOM   8462 2C31 POPEv 208     108.691  80.090  44.275  1.00  0.00           C
ATOM   8465 3C31 POPEv 208     109.361  79.840  42.915  1.00  0.00           C
ATOM   8468 4C31 POPEv 208     108.941  78.512  42.275  1.00  0.00           C
ATOM   8471 5C31 POPEv 208     108.951  78.572  40.745  1.00  0.00           C
ATOM   8474 6C31 POPEv 208     108.811  77.201  40.075  1.00  0.00           C
ATOM   8478  NH3 POPEw 209      76.292 103.441  59.155  1.00  0.00           N
ATOM   8482  C12 POPEw 209      77.432 102.552  59.585  1.00  0.00           C
ATOM   8485  C11 POPEw 209      78.352 102.230  58.405  1.00  0.00           C
ATOM   8488  P   POPEw 209      79.972 100.302  57.775  1.00  0.00           P
ATOM   8489  O13 POPEw 209      81.322  99.862  58.195  1.00  0.00           O
ATOM   8490  O14 POPEw 209      78.962  99.262  57.495  1.00  0.00           O
ATOM   8491  O11 POPEw 209      80.201 101.221  56.495  1.00  0.00           O
ATOM   8492  O12 POPEw 209      79.371 101.330  58.815  1.00  0.00           O
ATOM   8493  C1  POPEw 209      79.411 101.091  55.325  1.00  0.00           C
ATOM   8496  C2  POPEw 209      80.152 101.631  54.075  1.00  0.00           C
ATOM   8498  O21 POPEw 209      79.352 102.042  52.955  1.00  0.00           O
ATOM   8499  C21 POPEw 209      78.051 101.801  52.845  1.00  0.00           C
ATOM   8500  O22 POPEw 209      77.372 101.112  53.565  1.00  0.00           O
ATOM   8501  C22 POPEw 209      77.542 102.510  51.595  1.00  0.00           C
ATOM   8504  C3  POPEw 209      81.241 100.612  53.635  1.00  0.00           C
ATOM   8507  O31 POPEw 209      82.092 101.161  52.605  1.00  0.00           O
ATOM   8508  C31 POPEw 209      82.232 100.461  51.495  1.00  0.00           C
ATOM   8509  O32 POPEw 209      81.572  99.481  51.165  1.00  0.00           O
ATOM   8510  C32 POPEw 209      83.442 101.032  50.755  1.00  0.00           C
ATOM   8513  C23 POPEw 209      76.072 102.151  51.245  1.00  0.00           C
ATOM   8516  C24 POPEw 209      75.762 102.431  49.775  1.00  0.00           C
ATOM   8519  C25 POPEw 209      74.912 101.351  49.085  1.00  0.00           C
ATOM   8522  C26 POPEw 209      75.072 101.431  47.565  1.00  0.00           C
ATOM   8525  C27 POPEw 209      74.252 100.391  46.785  1.00  0.00           C
ATOM   8528  C28 POPEw 209      74.332 100.582  45.255  1.00  0.00           C
ATOM   8531  C29 POPEw 209      73.622 101.841  44.805  1.00  0.00           C
ATOM   8533 0C21 POPEw 209      74.042 102.721  43.885  1.00  0.00           C
ATOM   8535 1C21 POPEw 209      75.332 102.681  43.085  1.00  0.00           C
ATOM   8538 2C21 POPEw 209      75.811 104.101  42.705  1.00  0.00           C
ATOM   8541 3C21 POPEw 209      76.981 104.082  41.705  1.00  0.00           C
ATOM   8544 4C21 POPEw 209      77.222 105.421  40.995  1.00  0.00           C
ATOM   8547 5C21 POPEw 209      77.422 106.631  41.925  1.00  0.00           C
ATOM   8550 6C21 POPEw 209      77.832 107.891  41.135  1.00  0.00           C
ATOM   8553 7C21 POPEw 209      77.552 109.201  41.895  1.00  0.00           C
ATOM   8556 8C21 POPEw 209      78.002 110.442  41.115  1.00  0.00           C
ATOM   8560  C33 POPEw 209      83.892 100.292  49.475  1.00  0.00           C
ATOM   8563  C34 POPEw 209      84.501  98.892  49.675  1.00  0.00           C
ATOM   8566  C35 POPEw 209      85.632  98.772  50.705  1.00  0.00           C
ATOM   8569  C36 POPEw 209      86.362  97.421  50.595  1.00  0.00           C
ATOM   8572  C37 POPEw 209      87.242  97.102  51.805  1.00  0.00           C
ATOM   8575  C38 POPEw 209      88.041  95.782  51.695  1.00  0.00           C
ATOM   8578  C39 POPEw 209      89.111  95.792  50.585  1.00  0.00           C
ATOM   8581 0C31 POPEw 209      88.661  95.010  49.345  1.00  0.00           C
ATOM   8584 1C31 POPEw 209      89.571  95.221  48.125  1.00  0.00           C
ATOM   8587 2C31 POPEw 209      88.811  94.852  46.835  1.00  0.00           C
ATOM   8590 3C31 POPEw 209      89.580  95.111  45.545  1.00  0.00           C
ATOM   8593 4C31 POPEw 209      88.671  94.852  44.335  1.00  0.00           C
ATOM   8596 5C31 POPEw 209      89.312  95.171  42.985  1.00  0.00           C
ATOM   8599 6C31 POPEw 209      88.342  94.962  41.825  1.00  0.00           C
ATOM   8603  NH3 POPEx 210      31.672 100.652  61.405  1.00  0.00           N
ATOM   8607  C12 POPEx 210      30.702 101.762  61.635  1.00  0.00           C
ATOM   8610  C11 POPEx 210      29.312 101.442  61.035  1.00  0.00           C
ATOM   8613  P   POPEx 210      28.042 101.491  58.775  1.00  0.00           P
ATOM   8614  O13 POPEx 210      28.052 100.531  57.645  1.00  0.00           O
ATOM   8615  O14 POPEx 210      26.862 101.482  59.675  1.00  0.00           O
ATOM   8616  O11 POPEx 210      28.272 102.972  58.315  1.00  0.00           O
ATOM   8617  O12 POPEx 210      29.372 101.260  59.615  1.00  0.00           O
ATOM   8618  C1  POPEx 210      27.882 103.532  57.075  1.00  0.00           C
ATOM   8621  C2  POPEx 210      29.092 104.281  56.465  1.00  0.00           C
ATOM   8623  O21 POPEx 210      29.062 104.082  55.025  1.00  0.00           O
ATOM   8624  C21 POPEx 210      28.182 104.892  54.415  1.00  0.00           C
ATOM   8625  O22 POPEx 210      27.692 105.882  54.925  1.00  0.00           O
ATOM   8626  C22 POPEx 210      27.802 104.362  53.035  1.00  0.00           C
ATOM   8629  C3  POPEx 210      30.422 103.760  57.125  1.00  0.00           C
ATOM   8632  O31 POPEx 210      31.612 104.201  56.455  1.00  0.00           O
ATOM   8633  C31 POPEx 210      32.672 104.532  57.195  1.00  0.00           C
ATOM   8634  O32 POPEx 210      32.692 104.602  58.405  1.00  0.00           O
ATOM   8635  C32 POPEx 210      33.822 104.800  56.215  1.00  0.00           C
ATOM   8638  C23 POPEx 210      28.832 104.682  51.925  1.00  0.00           C
ATOM   8641  C24 POPEx 210      28.602 103.830  50.665  1.00  0.00           C
ATOM   8644  C25 POPEx 210      27.542 104.381  49.705  1.00  0.00           C
ATOM   8647  C26 POPEx 210      28.042 105.582  48.885  1.00  0.00           C
ATOM   8650  C27 POPEx 210      27.042 106.032  47.805  1.00  0.00           C
ATOM   8653  C28 POPEx 210      26.922 105.041  46.625  1.00  0.00           C
ATOM   8656  C29 POPEx 210      25.892 105.512  45.615  1.00  0.00           C
ATOM   8658 0C21 POPEx 210      24.902 104.771  45.065  1.00  0.00           C
ATOM   8660 1C21 POPEx 210      24.602 103.312  45.295  1.00  0.00           C
ATOM   8663 2C21 POPEx 210      23.162 103.091  45.785  1.00  0.00           C
ATOM   8666 3C21 POPEx 210      22.832 101.601  45.975  1.00  0.00           C
ATOM   8669 4C21 POPEx 210      21.342 101.311  46.185  1.00  0.00           C
ATOM   8672 5C21 POPEx 210      21.062  99.822  46.415  1.00  0.00           C
ATOM   8675 6C21 POPEx 210      19.602  99.402  46.165  1.00  0.00           C
ATOM   8678 7C21 POPEx 210      18.582 100.032  47.125  1.00  0.00           C
ATOM   8681 8C21 POPEx 210      17.182  99.432  46.955  1.00  0.00           C
ATOM   8685  C33 POPEx 210      35.222 104.782  56.885  1.00  0.00           C
ATOM   8688  C34 POPEx 210      35.752 103.382  57.235  1.00  0.00           C
ATOM   8691  C35 POPEx 210      35.962 102.452  56.035  1.00  0.00           C
ATOM   8694  C36 POPEx 210      36.852 101.242  56.385  1.00  0.00           C
ATOM   8697  C37 POPEx 210      37.722 100.792  55.195  1.00  0.00           C
ATOM   8700  C38 POPEx 210      38.722  99.682  55.555  1.00  0.00           C
ATOM   8703  C39 POPEx 210      39.842  99.532  54.525  1.00  0.00           C
ATOM   8706 0C31 POPEx 210      39.382  99.032  53.145  1.00  0.00           C
ATOM   8709 1C31 POPEx 210      40.492  99.052  52.085  1.00  0.00           C
ATOM   8712 2C31 POPEx 210      39.982  98.702  50.675  1.00  0.00           C
ATOM   8715 3C31 POPEx 210      41.112  98.331  49.715  1.00  0.00           C
ATOM   8718 4C31 POPEx 210      40.652  98.082  48.275  1.00  0.00           C
ATOM   8721 5C31 POPEx 210      41.422  96.941  47.585  1.00  0.00           C
ATOM   8724 6C31 POPEx 210      41.132  96.822  46.095  1.00  0.00           C
ATOM   8728  NH3 POPEy 211      48.732 108.851  60.195  1.00  0.00           N
ATOM   8732  C12 POPEy 211      49.922 107.921  60.395  1.00  0.00           C
ATOM   8735  C11 POPEy 211      50.322 107.132  59.125  1.00  0.00           C
ATOM   8738  P   POPEy 211      48.712 105.181  58.255  1.00  0.00           P
ATOM   8739  O13 POPEy 211      49.802 104.201  58.505  1.00  0.00           O
ATOM   8740  O14 POPEy 211      47.512 104.971  59.085  1.00  0.00           O
ATOM   8741  O11 POPEy 211      48.312 105.052  56.725  1.00  0.00           O
ATOM   8742  O12 POPEy 211      49.192 106.671  58.385  1.00  0.00           O
ATOM   8743  C1  POPEy 211      49.222 105.391  55.665  1.00  0.00           C
ATOM   8746  C2  POPEy 211      49.722 104.131  54.895  1.00  0.00           C
ATOM   8748  O21 POPEy 211      49.161 104.131  53.565  1.00  0.00           O
ATOM   8749  C21 POPEy 211      50.032 104.230  52.565  1.00  0.00           C
ATOM   8750  O22 POPEy 211      51.242 104.292  52.685  1.00  0.00           O
ATOM   8751  C22 POPEy 211      49.272 104.311  51.225  1.00  0.00           C
ATOM   8754  C3  POPEy 211      49.382 102.802  55.655  1.00  0.00           C
ATOM   8757  O31 POPEy 211      49.652 101.601  54.915  1.00  0.00           O
ATOM   8758  C31 POPEy 211      48.911 101.291  53.845  1.00  0.00           C
ATOM   8759  O32 POPEy 211      49.322 100.722  52.855  1.00  0.00           O
ATOM   8760  C32 POPEy 211      47.432 101.652  54.045  1.00  0.00           C
ATOM   8763  C23 POPEy 211      49.652 103.201  50.215  1.00  0.00           C
ATOM   8766  C24 POPEy 211      49.522 103.661  48.755  1.00  0.00           C
ATOM   8769  C25 POPEy 211      49.762 102.552  47.725  1.00  0.00           C
ATOM   8772  C26 POPEy 211      48.692 101.461  47.795  1.00  0.00           C
ATOM   8775  C27 POPEy 211      48.002 101.190  46.445  1.00  0.00           C
ATOM   8778  C28 POPEy 211      46.842 100.181  46.555  1.00  0.00           C
ATOM   8781  C29 POPEy 211      45.681 100.701  47.365  1.00  0.00           C
ATOM   8783 0C21 POPEy 211      44.542 101.181  46.855  1.00  0.00           C
ATOM   8785 1C21 POPEy 211      44.262 101.260  45.375  1.00  0.00           C
ATOM   8788 2C21 POPEy 211      42.802 101.532  45.005  1.00  0.00           C
ATOM   8791 3C21 POPEy 211      42.382 103.001  45.175  1.00  0.00           C
ATOM   8794 4C21 POPEy 211      41.122 103.292  44.355  1.00  0.00           C
ATOM   8797 5C21 POPEy 211      40.672 104.752  44.415  1.00  0.00           C
ATOM   8800 6C21 POPEy 211      39.502 104.992  43.455  1.00  0.00           C
ATOM   8803 7C21 POPEy 211      39.032 106.451  43.435  1.00  0.00           C
ATOM   8806 8C21 POPEy 211      37.972 106.692  42.365  1.00  0.00           C
ATOM   8810  C33 POPEy 211      46.552 101.272  52.835  1.00  0.00           C
ATOM   8813  C34 POPEy 211      45.082 101.342  53.245  1.00  0.00           C
ATOM   8816  C35 POPEy 211      44.082 101.102  52.115  1.00  0.00           C
ATOM   8819  C36 POPEy 211      44.062 102.271  51.135  1.00  0.00           C
ATOM   8822  C37 POPEy 211      42.712 102.452  50.425  1.00  0.00           C
ATOM   8825  C38 POPEy 211      42.742 103.681  49.505  1.00  0.00           C
ATOM   8828  C39 POPEy 211      41.392 104.392  49.385  1.00  0.00           C
ATOM   8831 0C31 POPEy 211      40.282 103.572  48.715  1.00  0.00           C
ATOM   8834 1C31 POPEy 211      38.962 104.351  48.675  1.00  0.00           C
ATOM   8837 2C31 POPEy 211      38.042 104.012  47.485  1.00  0.00           C
ATOM   8840 3C31 POPEy 211      37.662 102.532  47.335  1.00  0.00           C
ATOM   8843 4C31 POPEy 211      37.102 101.902  48.605  1.00  0.00           C
ATOM   8846 5C31 POPEy 211      36.562 100.480  48.415  1.00  0.00           C
ATOM   8849 6C31 POPEy 211      36.282  99.752  49.735  1.00  0.00           C
ATOM   8853  NH3 POPEz 212      33.252  67.032  58.545  1.00  0.00           N
ATOM   8857  C12 POPEz 212      34.712  67.151  58.795  1.00  0.00           C
ATOM   8860  C11 POPEz 212      35.002  68.292  59.765  1.00  0.00           C
ATOM   8863  P   POPEz 212      37.652  68.241  59.495  1.00  0.00           P
ATOM   8864  O13 POPEz 212      38.772  68.002  60.425  1.00  0.00           O
ATOM   8865  O14 POPEz 212      37.602  67.381  58.285  1.00  0.00           O
ATOM   8866  O11 POPEz 212      37.732  69.722  58.985  1.00  0.00           O
ATOM   8867  O12 POPEz 212      36.302  68.182  60.295  1.00  0.00           O
ATOM   8868  C1  POPEz 212      36.842  70.252  57.995  1.00  0.00           C
ATOM   8871  C2  POPEz 212      37.632  70.731  56.755  1.00  0.00           C
ATOM   8873  O21 POPEz 212      36.802  71.472  55.855  1.00  0.00           O
ATOM   8874  C21 POPEz 212      35.912  70.851  55.125  1.00  0.00           C
ATOM   8875  O22 POPEz 212      35.502  69.712  55.265  1.00  0.00           O
ATOM   8876  C22 POPEz 212      35.392  71.811  54.065  1.00  0.00           C
ATOM   8879  C3  POPEz 212      38.382  69.572  56.065  1.00  0.00           C
ATOM   8882  O31 POPEz 212      39.132  70.072  54.935  1.00  0.00           O
ATOM   8883  C31 POPEz 212      40.411  70.322  55.185  1.00  0.00           C
ATOM   8884  O32 POPEz 212      40.992  70.012  56.225  1.00  0.00           O
ATOM   8885  C32 POPEz 212      40.992  71.101  54.015  1.00  0.00           C
ATOM   8888  C23 POPEz 212      36.202  71.722  52.745  1.00  0.00           C
ATOM   8891  C24 POPEz 212      35.612  72.652  51.675  1.00  0.00           C
ATOM   8894  C25 POPEz 212      36.322  72.590  50.325  1.00  0.00           C
ATOM   8897  C26 POPEz 212      36.202  73.902  49.545  1.00  0.00           C
ATOM   8900  C27 POPEz 212      36.842  73.832  48.155  1.00  0.00           C
ATOM   8903  C28 POPEz 212      37.072  75.222  47.525  1.00  0.00           C
ATOM   8906  C29 POPEz 212      37.701  75.101  46.165  1.00  0.00           C
ATOM   8908 0C21 POPEz 212      37.352  75.802  45.065  1.00  0.00           C
ATOM   8910 1C21 POPEz 212      36.302  76.892  45.025  1.00  0.00           C
ATOM   8913 2C21 POPEz 212      36.451  77.811  43.795  1.00  0.00           C
ATOM   8916 3C21 POPEz 212      36.002  77.161  42.485  1.00  0.00           C
ATOM   8919 4C21 POPEz 212      36.242  78.082  41.285  1.00  0.00           C
ATOM   8922 5C21 POPEz 212      35.692  77.532  39.955  1.00  0.00           C
ATOM   8925 6C21 POPEz 212      35.782  78.590  38.845  1.00  0.00           C
ATOM   8928 7C21 POPEz 212      35.341  78.121  37.455  1.00  0.00           C
ATOM   8931 8C21 POPEz 212      35.392  79.241  36.415  1.00  0.00           C
ATOM   8935  C33 POPEz 212      40.472  72.552  53.995  1.00  0.00           C
ATOM   8938  C34 POPEz 212      41.142  73.451  52.935  1.00  0.00           C
ATOM   8941  C35 POPEz 212      41.352  72.811  51.545  1.00  0.00           C
ATOM   8944  C36 POPEz 212      40.082  72.271  50.885  1.00  0.00           C
ATOM   8947  C37 POPEz 212      40.312  70.942  50.135  1.00  0.00           C
ATOM   8950  C38 POPEz 212      41.012  71.072  48.775  1.00  0.00           C
ATOM   8953  C39 POPEz 212      40.012  71.262  47.625  1.00  0.00           C
ATOM   8956 0C31 POPEz 212      40.682  71.311  46.245  1.00  0.00           C
ATOM   8959 1C31 POPEz 212      39.672  71.411  45.105  1.00  0.00           C
ATOM   8962 2C31 POPEz 212      40.242  72.131  43.875  1.00  0.00           C
ATOM   8965 3C31 POPEz 212      39.172  72.572  42.855  1.00  0.00           C
ATOM   8968 4C31 POPEz 212      39.302  71.921  41.475  1.00  0.00           C
ATOM   8971 5C31 POPEz 212      38.852  72.862  40.345  1.00  0.00           C
ATOM   8974 6C31 POPEz 212      38.632  72.182  38.995  1.00  0.00           C
ATOM   8978  NH3 POPE0 213      37.662  10.522  16.875  1.00  0.00           N
ATOM   8982  C12 POPE0 213      37.412   9.622  15.695  1.00  0.00           C
ATOM   8985  C11 POPE0 213      36.732   8.312  16.135  1.00  0.00           C
ATOM   8988  P   POPE0 213      37.472   6.692  14.215  1.00  0.00           P
ATOM   8989  O13 POPE0 213      36.832   5.462  13.695  1.00  0.00           O
ATOM   8990  O14 POPE0 213      38.102   7.602  13.245  1.00  0.00           O
ATOM   8991  O11 POPE0 213      38.512   6.292  15.325  1.00  0.00           O
ATOM   8992  O12 POPE0 213      36.372   7.492  15.025  1.00  0.00           O
ATOM   8993  C1  POPE0 213      38.412   5.062  16.075  1.00  0.00           C
ATOM   8996  C2  POPE0 213      38.762   5.272  17.575  1.00  0.00           C
ATOM   8998  O21 POPE0 213      37.622   5.852  18.245  1.00  0.00           O
ATOM   8999  C21 POPE0 213      37.492   5.592  19.535  1.00  0.00           C
ATOM   9000  O22 POPE0 213      38.162   4.812  20.185  1.00  0.00           O
ATOM   9001  C22 POPE0 213      36.322   6.432  20.055  1.00  0.00           C
ATOM   9004  C3  POPE0 213      39.992   6.192  17.675  1.00  0.00           C
ATOM   9007  O31 POPE0 213      40.612   6.142  18.965  1.00  0.00           O
ATOM   9008  C31 POPE0 213      40.271   7.032  19.875  1.00  0.00           C
ATOM   9009  O32 POPE0 213      39.451   7.932  19.745  1.00  0.00           O
ATOM   9010  C32 POPE0 213      41.042   6.742  21.155  1.00  0.00           C
ATOM   9013  C23 POPE0 213      35.992   6.212  21.545  1.00  0.00           C
ATOM   9016  C24 POPE0 213      34.942   5.112  21.785  1.00  0.00           C
ATOM   9019  C25 POPE0 213      34.521   5.042  23.265  1.00  0.00           C
ATOM   9022  C26 POPE0 213      33.372   4.052  23.495  1.00  0.00           C
ATOM   9025  C27 POPE0 213      32.802   4.062  24.925  1.00  0.00           C
ATOM   9028  C28 POPE0 213      31.502   3.229  25.035  1.00  0.00           C
ATOM   9031  C29 POPE0 213      30.492   3.652  26.065  1.00  0.00           C
ATOM   9033 0C21 POPE0 213      30.082   2.979  27.165  1.00  0.00           C
ATOM   9035 1C21 POPE0 213      30.592   1.669  27.725  1.00  0.00           C
ATOM   9038 2C21 POPE0 213      31.232   1.869  29.115  1.00  0.00           C
ATOM   9041 3C21 POPE0 213      30.282   2.369  30.215  1.00  0.00           C
ATOM   9044 4C21 POPE0 213      31.022   3.039  31.385  1.00  0.00           C
ATOM   9047 5C21 POPE0 213      31.842   2.069  32.255  1.00  0.00           C
ATOM   9050 6C21 POPE0 213      30.972   1.289  33.255  1.00  0.00           C
ATOM   9053 7C21 POPE0 213      31.802   0.319  34.105  1.00  0.00           C
ATOM   9056 8C21 POPE0 213      30.942  -0.581  34.985  1.00  0.00           C
ATOM   9060  C33 POPE0 213      40.162   6.842  22.425  1.00  0.00           C
ATOM   9063  C34 POPE0 213      41.032   7.032  23.675  1.00  0.00           C
ATOM   9066  C35 POPE0 213      40.312   7.612  24.895  1.00  0.00           C
ATOM   9069  C36 POPE0 213      41.302   8.402  25.755  1.00  0.00           C
ATOM   9072  C37 POPE0 213      40.852   8.682  27.195  1.00  0.00           C
ATOM   9075  C38 POPE0 213      41.922   9.502  27.935  1.00  0.00           C
ATOM   9078  C39 POPE0 213      41.572   9.912  29.365  1.00  0.00           C
ATOM   9081 0C31 POPE0 213      41.542   8.742  30.355  1.00  0.00           C
ATOM   9084 1C31 POPE0 213      41.672   9.202  31.815  1.00  0.00           C
ATOM   9087 2C31 POPE0 213      41.512   8.052  32.815  1.00  0.00           C
ATOM   9090 3C31 POPE0 213      41.462   8.502  34.285  1.00  0.00           C
ATOM   9093 4C31 POPE0 213      42.802   9.012  34.835  1.00  0.00           C
ATOM   9096 5C31 POPE0 213      42.732   9.212  36.365  1.00  0.00           C
ATOM   9099 6C31 POPE0 213      44.032   9.732  36.985  1.00  0.00           C
ATOM   9103  NH3 POPE1 214      20.812  48.322  13.805  1.00  0.00           N
ATOM   9107  C12 POPE1 214      21.752  49.472  13.945  1.00  0.00           C
ATOM   9110  C11 POPE1 214      22.262  49.612  15.395  1.00  0.00           C
ATOM   9113  P   POPE1 214      24.112  51.332  14.815  1.00  0.00           P
ATOM   9114  O13 POPE1 214      24.692  50.152  14.145  1.00  0.00           O
ATOM   9115  O14 POPE1 214      23.792  52.502  13.975  1.00  0.00           O
ATOM   9116  O11 POPE1 214      25.062  51.712  15.995  1.00  0.00           O
ATOM   9117  O12 POPE1 214      22.812  50.912  15.615  1.00  0.00           O
ATOM   9118  C1  POPE1 214      24.822  52.782  16.905  1.00  0.00           C
ATOM   9121  C2  POPE1 214      25.452  52.382  18.255  1.00  0.00           C
ATOM   9123  O21 POPE1 214      25.362  53.472  19.175  1.00  0.00           O
ATOM   9124  C21 POPE1 214      24.722  53.222  20.305  1.00  0.00           C
ATOM   9125  O22 POPE1 214      23.942  52.292  20.475  1.00  0.00           O
ATOM   9126  C22 POPE1 214      25.212  54.192  21.385  1.00  0.00           C
ATOM   9129  C3  POPE1 214      26.952  52.011  18.105  1.00  0.00           C
ATOM   9132  O31 POPE1 214      27.352  51.062  19.125  1.00  0.00           O
ATOM   9133  C31 POPE1 214      27.952  51.601  20.195  1.00  0.00           C
ATOM   9134  O32 POPE1 214      28.072  52.802  20.385  1.00  0.00           O
ATOM   9135  C32 POPE1 214      28.422  50.522  21.155  1.00  0.00           C
ATOM   9138  C23 POPE1 214      24.142  55.201  21.835  1.00  0.00           C
ATOM   9141  C24 POPE1 214      24.722  56.402  22.605  1.00  0.00           C
ATOM   9144  C25 POPE1 214      25.362  56.042  23.955  1.00  0.00           C
ATOM   9147  C26 POPE1 214      24.352  55.892  25.095  1.00  0.00           C
ATOM   9150  C27 POPE1 214      25.022  55.901  26.485  1.00  0.00           C
ATOM   9153  C28 POPE1 214      24.052  55.831  27.675  1.00  0.00           C
ATOM   9156  C29 POPE1 214      23.012  56.921  27.695  1.00  0.00           C
ATOM   9158 0C21 POPE1 214      22.962  57.982  28.515  1.00  0.00           C
ATOM   9160 1C21 POPE1 214      23.972  58.331  29.575  1.00  0.00           C
ATOM   9163 2C21 POPE1 214      23.812  59.782  30.085  1.00  0.00           C
ATOM   9166 3C21 POPE1 214      22.562  59.981  30.945  1.00  0.00           C
ATOM   9169 4C21 POPE1 214      22.332  61.451  31.335  1.00  0.00           C
ATOM   9172 5C21 POPE1 214      21.032  61.702  32.125  1.00  0.00           C
ATOM   9175 6C21 POPE1 214      19.762  61.532  31.285  1.00  0.00           C
ATOM   9178 7C21 POPE1 214      18.472  61.802  32.065  1.00  0.00           C
ATOM   9181 8C21 POPE1 214      17.222  61.752  31.185  1.00  0.00           C
ATOM   9185  C33 POPE1 214      28.722  51.112  22.555  1.00  0.00           C
ATOM   9188  C34 POPE1 214      29.242  50.052  23.535  1.00  0.00           C
ATOM   9191  C35 POPE1 214      29.132  50.491  24.995  1.00  0.00           C
ATOM   9194  C36 POPE1 214      27.702  50.382  25.525  1.00  0.00           C
ATOM   9197  C37 POPE1 214      27.462  51.142  26.835  1.00  0.00           C
ATOM   9200  C38 POPE1 214      25.982  51.382  27.105  1.00  0.00           C
ATOM   9203  C39 POPE1 214      25.702  52.512  28.105  1.00  0.00           C
ATOM   9206 0C31 POPE1 214      25.862  52.112  29.565  1.00  0.00           C
ATOM   9209 1C31 POPE1 214      25.592  53.282  30.525  1.00  0.00           C
ATOM   9212 2C31 POPE1 214      26.022  52.991  31.965  1.00  0.00           C
ATOM   9215 3C31 POPE1 214      24.992  52.192  32.785  1.00  0.00           C
ATOM   9218 4C31 POPE1 214      24.082  53.101  33.615  1.00  0.00           C
ATOM   9221 5C31 POPE1 214      23.282  52.331  34.675  1.00  0.00           C
ATOM   9224 6C31 POPE1 214      22.582  53.252  35.675  1.00  0.00           C
ATOM   9228  NH3 POPE2 215      48.582  96.431  60.775  1.00  0.00           N
ATOM   9232  C12 POPE2 215      49.692  97.102  61.525  1.00  0.00           C
ATOM   9235  C11 POPE2 215      49.231  98.371  62.245  1.00  0.00           C
ATOM   9238  P   POPE2 215      51.302  98.892  63.745  1.00  0.00           P
ATOM   9239  O13 POPE2 215      51.611  97.440  63.725  1.00  0.00           O
ATOM   9240  O14 POPE2 215      50.642  99.381  64.965  1.00  0.00           O
ATOM   9241  O11 POPE2 215      52.602  99.730  63.465  1.00  0.00           O
ATOM   9242  O12 POPE2 215      50.352  99.211  62.495  1.00  0.00           O
ATOM   9243  C1  POPE2 215      52.572 101.002  62.815  1.00  0.00           C
ATOM   9246  C2  POPE2 215      52.841 100.922  61.275  1.00  0.00           C
ATOM   9248  O21 POPE2 215      53.812  99.882  61.015  1.00  0.00           O
ATOM   9249  C21 POPE2 215      53.692  99.332  59.825  1.00  0.00           C
ATOM   9250  O22 POPE2 215      52.832  99.602  58.995  1.00  0.00           O
ATOM   9251  C22 POPE2 215      54.842  98.331  59.645  1.00  0.00           C
ATOM   9254  C3  POPE2 215      53.312 102.312  60.715  1.00  0.00           C
ATOM   9257  O31 POPE2 215      53.312 102.411  59.275  1.00  0.00           O
ATOM   9258  C31 POPE2 215      54.482 102.182  58.655  1.00  0.00           C
ATOM   9259  O32 POPE2 215      55.532 101.902  59.215  1.00  0.00           O
ATOM   9260  C32 POPE2 215      54.272 102.212  57.135  1.00  0.00           C
ATOM   9263  C23 POPE2 215      54.912  97.711  58.225  1.00  0.00           C
ATOM   9266  C24 POPE2 215      56.292  97.121  57.855  1.00  0.00           C
ATOM   9269  C25 POPE2 215      56.722  97.552  56.445  1.00  0.00           C
ATOM   9272  C26 POPE2 215      57.942  96.822  55.865  1.00  0.00           C
ATOM   9275  C27 POPE2 215      58.462  97.541  54.605  1.00  0.00           C
ATOM   9278  C28 POPE2 215      58.632  96.671  53.345  1.00  0.00           C
ATOM   9281  C29 POPE2 215      59.792  95.712  53.435  1.00  0.00           C
ATOM   9283 0C21 POPE2 215      60.951  95.782  52.765  1.00  0.00           C
ATOM   9285 1C21 POPE2 215      61.402  96.822  51.765  1.00  0.00           C
ATOM   9288 2C21 POPE2 215      61.542  96.132  50.395  1.00  0.00           C
ATOM   9291 3C21 POPE2 215      62.032  97.032  49.265  1.00  0.00           C
ATOM   9294 4C21 POPE2 215      61.842  96.321  47.925  1.00  0.00           C
ATOM   9297 5C21 POPE2 215      62.042  97.222  46.695  1.00  0.00           C
ATOM   9300 6C21 POPE2 215      61.192  96.722  45.515  1.00  0.00           C
ATOM   9303 7C21 POPE2 215      61.142  97.711  44.345  1.00  0.00           C
ATOM   9306 8C21 POPE2 215      60.152  97.300  43.265  1.00  0.00           C
ATOM   9310  C33 POPE2 215      55.492 101.601  56.415  1.00  0.00           C
ATOM   9313  C34 POPE2 215      55.452 101.561  54.865  1.00  0.00           C
ATOM   9316  C35 POPE2 215      55.492 102.942  54.175  1.00  0.00           C
ATOM   9319  C36 POPE2 215      55.592 102.872  52.635  1.00  0.00           C
ATOM   9322  C37 POPE2 215      55.632 104.262  51.965  1.00  0.00           C
ATOM   9325  C38 POPE2 215      56.222 104.332  50.535  1.00  0.00           C
ATOM   9328  C39 POPE2 215      55.302 103.760  49.445  1.00  0.00           C
ATOM   9331 0C31 POPE2 215      55.592 104.182  47.995  1.00  0.00           C
ATOM   9334 1C31 POPE2 215      54.382 103.892  47.085  1.00  0.00           C
ATOM   9337 2C31 POPE2 215      54.642 104.161  45.595  1.00  0.00           C
ATOM   9340 3C31 POPE2 215      53.532 103.620  44.675  1.00  0.00           C
ATOM   9343 4C31 POPE2 215      52.172 104.332  44.835  1.00  0.00           C
ATOM   9346 5C31 POPE2 215      51.062 103.681  43.995  1.00  0.00           C
ATOM   9349 6C31 POPE2 215      49.732 104.451  44.065  1.00  0.00           C
ATOM   9353  NH3 POPE3 216     114.932  45.362  57.985  1.00  0.00           N
ATOM   9357  C12 POPE3 216     116.122  45.142  58.885  1.00  0.00           C
ATOM   9360  C11 POPE3 216     117.112  46.322  58.875  1.00  0.00           C
ATOM   9363  P   POPE3 216     119.282  45.052  59.565  1.00  0.00           P
ATOM   9364  O13 POPE3 216     120.380  45.271  60.535  1.00  0.00           O
ATOM   9365  O14 POPE3 216     118.710  43.702  59.445  1.00  0.00           O
ATOM   9366  O11 POPE3 216     119.820  45.412  58.115  1.00  0.00           O
ATOM   9367  O12 POPE3 216     118.150  46.142  59.835  1.00  0.00           O
ATOM   9368  C1  POPE3 216     121.210  45.682  57.935  1.00  0.00           C
ATOM   9371  C2  POPE3 216     121.672  45.421  56.475  1.00  0.00           C
ATOM   9373  O21 POPE3 216     121.952  44.021  56.365  1.00  0.00           O
ATOM   9374  C21 POPE3 216     121.371  43.372  55.375  1.00  0.00           C
ATOM   9375  O22 POPE3 216     120.510  43.802  54.635  1.00  0.00           O
ATOM   9376  C22 POPE3 216     122.080  42.032  55.185  1.00  0.00           C
ATOM   9379  C3  POPE3 216     122.980  46.192  56.135  1.00  0.00           C
ATOM   9382  O31 POPE3 216     123.232  46.342  54.705  1.00  0.00           O
ATOM   9383  C31 POPE3 216     123.932  45.332  54.165  1.00  0.00           C
ATOM   9384  O32 POPE3 216     124.331  44.342  54.755  1.00  0.00           O
ATOM   9385  C32 POPE3 216     124.120  45.542  52.665  1.00  0.00           C
ATOM   9388  C23 POPE3 216     121.900  41.472  53.755  1.00  0.00           C
ATOM   9391  C24 POPE3 216     122.941  40.382  53.475  1.00  0.00           C
ATOM   9394  C25 POPE3 216     122.951  39.862  52.025  1.00  0.00           C
ATOM   9397  C26 POPE3 216     123.661  38.502  51.925  1.00  0.00           C
ATOM   9400  C27 POPE3 216     124.051  38.132  50.485  1.00  0.00           C
ATOM   9403  C28 POPE3 216     123.001  37.272  49.745  1.00  0.00           C
ATOM   9406  C29 POPE3 216     123.150  35.802  50.045  1.00  0.00           C
ATOM   9408 0C21 POPE3 216     123.181  34.812  49.135  1.00  0.00           C
ATOM   9410 1C21 POPE3 216     123.001  34.982  47.645  1.00  0.00           C
ATOM   9413 2C21 POPE3 216     124.322  35.261  46.915  1.00  0.00           C
ATOM   9416 3C21 POPE3 216     124.072  35.601  45.435  1.00  0.00           C
ATOM   9419 4C21 POPE3 216     125.352  35.832  44.615  1.00  0.00           C
ATOM   9422 5C21 POPE3 216     125.032  36.112  43.145  1.00  0.00           C
ATOM   9425 6C21 POPE3 216     126.292  36.311  42.285  1.00  0.00           C
ATOM   9428 7C21 POPE3 216     125.970  36.382  40.785  1.00  0.00           C
ATOM   9431 8C21 POPE3 216     127.171  36.822  39.945  1.00  0.00           C
ATOM   9435  C33 POPE3 216     122.880  45.092  51.875  1.00  0.00           C
ATOM   9438  C34 POPE3 216     123.172  44.101  50.745  1.00  0.00           C
ATOM   9441  C35 POPE3 216     121.852  43.601  50.145  1.00  0.00           C
ATOM   9444  C36 POPE3 216     122.010  42.422  49.175  1.00  0.00           C
ATOM   9447  C37 POPE3 216     120.690  41.652  49.035  1.00  0.00           C
ATOM   9450  C38 POPE3 216     120.830  40.302  48.315  1.00  0.00           C
ATOM   9453  C39 POPE3 216     121.331  40.442  46.875  1.00  0.00           C
ATOM   9456 0C31 POPE3 216     121.182  39.122  46.105  1.00  0.00           C
ATOM   9459 1C31 POPE3 216     121.551  39.292  44.635  1.00  0.00           C
ATOM   9462 2C31 POPE3 216     121.252  38.042  43.805  1.00  0.00           C
ATOM   9465 3C31 POPE3 216     121.572  38.262  42.325  1.00  0.00           C
ATOM   9468 4C31 POPE3 216     121.241  37.042  41.465  1.00  0.00           C
ATOM   9471 5C31 POPE3 216     121.581  37.272  39.985  1.00  0.00           C
ATOM   9474 6C31 POPE3 216     121.231  36.081  39.105  1.00  0.00           C
ATOM   9478  NH3 POPE4 217     109.021  78.582  58.155  1.00  0.00           N
ATOM   9482  C12 POPE4 217     109.130  77.451  59.145  1.00  0.00           C
ATOM   9485  C11 POPE4 217     110.592  77.311  59.605  1.00  0.00           C
ATOM   9488  P   POPE4 217     111.082  74.822  58.965  1.00  0.00           P
ATOM   9489  O13 POPE4 217     112.472  74.282  59.015  1.00  0.00           O
ATOM   9490  O14 POPE4 217     109.951  73.882  59.075  1.00  0.00           O
ATOM   9491  O11 POPE4 217     110.900  75.612  57.615  1.00  0.00           O
ATOM   9492  O12 POPE4 217     110.891  75.972  60.025  1.00  0.00           O
ATOM   9493  C1  POPE4 217     111.701  75.271  56.495  1.00  0.00           C
ATOM   9496  C2  POPE4 217     111.210  76.171  55.365  1.00  0.00           C
ATOM   9498  O21 POPE4 217     111.422  75.642  54.045  1.00  0.00           O
ATOM   9499  C21 POPE4 217     112.661  75.332  53.695  1.00  0.00           C
ATOM   9500  O22 POPE4 217     113.652  75.341  54.415  1.00  0.00           O
ATOM   9501  C22 POPE4 217     112.682  75.021  52.205  1.00  0.00           C
ATOM   9504  C3  POPE4 217     111.660  77.652  55.525  1.00  0.00           C
ATOM   9507  O31 POPE4 217     110.581  78.542  55.165  1.00  0.00           O
ATOM   9508  C31 POPE4 217     110.510  78.762  53.845  1.00  0.00           C
ATOM   9509  O32 POPE4 217     111.381  78.451  53.045  1.00  0.00           O
ATOM   9510  C32 POPE4 217     109.142  79.322  53.485  1.00  0.00           C
ATOM   9513  C23 POPE4 217     114.120  74.962  51.665  1.00  0.00           C
ATOM   9516  C24 POPE4 217     114.201  74.801  50.145  1.00  0.00           C
ATOM   9519  C25 POPE4 217     115.620  75.090  49.645  1.00  0.00           C
ATOM   9522  C26 POPE4 217     115.821  74.881  48.135  1.00  0.00           C
ATOM   9525  C27 POPE4 217     116.040  73.411  47.735  1.00  0.00           C
ATOM   9528  C28 POPE4 217     116.630  73.261  46.315  1.00  0.00           C
ATOM   9531  C29 POPE4 217     116.891  71.811  45.975  1.00  0.00           C
ATOM   9533 0C21 POPE4 217     116.861  71.252  44.755  1.00  0.00           C
ATOM   9535 1C21 POPE4 217     116.651  71.972  43.455  1.00  0.00           C
ATOM   9538 2C21 POPE4 217     117.402  71.340  42.255  1.00  0.00           C
ATOM   9541 3C21 POPE4 217     118.041  72.392  41.345  1.00  0.00           C
ATOM   9544 4C21 POPE4 217     118.741  71.811  40.115  1.00  0.00           C
ATOM   9547 5C21 POPE4 217     119.412  72.902  39.255  1.00  0.00           C
ATOM   9550 6C21 POPE4 217     120.732  73.442  39.835  1.00  0.00           C
ATOM   9553 7C21 POPE4 217     121.142  74.771  39.205  1.00  0.00           C
ATOM   9556 8C21 POPE4 217     122.491  75.292  39.705  1.00  0.00           C
ATOM   9560  C33 POPE4 217     108.951  79.631  51.975  1.00  0.00           C
ATOM   9563  C34 POPE4 217     107.460  79.762  51.635  1.00  0.00           C
ATOM   9566  C35 POPE4 217     107.112  79.752  50.145  1.00  0.00           C
ATOM   9569  C36 POPE4 217     107.411  81.082  49.445  1.00  0.00           C
ATOM   9572  C37 POPE4 217     106.422  81.421  48.325  1.00  0.00           C
ATOM   9575  C38 POPE4 217     106.532  82.892  47.915  1.00  0.00           C
ATOM   9578  C39 POPE4 217     105.331  83.422  47.115  1.00  0.00           C
ATOM   9581 0C31 POPE4 217     105.331  84.952  47.105  1.00  0.00           C
ATOM   9584 1C31 POPE4 217     104.111  85.551  46.405  1.00  0.00           C
ATOM   9587 2C31 POPE4 217     104.032  87.072  46.605  1.00  0.00           C
ATOM   9590 3C31 POPE4 217     102.922  87.741  45.785  1.00  0.00           C
ATOM   9593 4C31 POPE4 217     101.490  87.370  46.235  1.00  0.00           C
ATOM   9596 5C31 POPE4 217     100.480  87.452  45.085  1.00  0.00           C
ATOM   9599 6C31 POPE4 217      99.061  87.042  45.475  1.00  0.00           C
ATOM   9603  NH3 POPE5 218      37.732  75.322  60.515  1.00  0.00           N
ATOM   9607  C12 POPE5 218      36.992  74.892  61.755  1.00  0.00           C
ATOM   9610  C11 POPE5 218      35.722  75.761  61.965  1.00  0.00           C
ATOM   9613  P   POPE5 218      34.242  77.601  60.845  1.00  0.00           P
ATOM   9614  O13 POPE5 218      33.852  77.870  62.255  1.00  0.00           O
ATOM   9615  O14 POPE5 218      34.622  78.730  59.965  1.00  0.00           O
ATOM   9616  O11 POPE5 218      33.032  76.822  60.175  1.00  0.00           O
ATOM   9617  O12 POPE5 218      35.362  76.480  60.775  1.00  0.00           O
ATOM   9618  C1  POPE5 218      33.222  76.311  58.855  1.00  0.00           C
ATOM   9621  C2  POPE5 218      31.862  76.160  58.145  1.00  0.00           C
ATOM   9623  O21 POPE5 218      31.982  75.192  57.105  1.00  0.00           O
ATOM   9624  C21 POPE5 218      32.502  75.542  55.945  1.00  0.00           C
ATOM   9625  O22 POPE5 218      33.022  76.601  55.655  1.00  0.00           O
ATOM   9626  C22 POPE5 218      32.272  74.362  54.995  1.00  0.00           C
ATOM   9629  C3  POPE5 218      31.202  77.512  57.715  1.00  0.00           C
ATOM   9632  O31 POPE5 218      30.202  77.340  56.675  1.00  0.00           O
ATOM   9633  C31 POPE5 218      29.062  76.792  57.035  1.00  0.00           C
ATOM   9634  O32 POPE5 218      28.742  76.462  58.165  1.00  0.00           O
ATOM   9635  C32 POPE5 218      28.092  76.722  55.865  1.00  0.00           C
ATOM   9638  C23 POPE5 218      32.462  74.671  53.485  1.00  0.00           C
ATOM   9641  C24 POPE5 218      32.172  73.421  52.645  1.00  0.00           C
ATOM   9644  C25 POPE5 218      32.102  73.682  51.125  1.00  0.00           C
ATOM   9647  C26 POPE5 218      31.542  72.472  50.355  1.00  0.00           C
ATOM   9650  C27 POPE5 218      31.522  72.692  48.835  1.00  0.00           C
ATOM   9653  C28 POPE5 218      30.962  71.502  48.035  1.00  0.00           C
ATOM   9656  C29 POPE5 218      29.462  71.332  48.185  1.00  0.00           C
ATOM   9658 0C21 POPE5 218      28.512  71.752  47.325  1.00  0.00           C
ATOM   9660 1C21 POPE5 218      28.752  72.512  46.045  1.00  0.00           C
ATOM   9663 2C21 POPE5 218      27.942  73.822  45.935  1.00  0.00           C
ATOM   9666 3C21 POPE5 218      28.252  74.840  47.045  1.00  0.00           C
ATOM   9669 4C21 POPE5 218      27.592  76.201  46.765  1.00  0.00           C
ATOM   9672 5C21 POPE5 218      27.242  77.011  48.025  1.00  0.00           C
ATOM   9675 6C21 POPE5 218      28.412  77.822  48.595  1.00  0.00           C
ATOM   9678 7C21 POPE5 218      28.022  78.612  49.855  1.00  0.00           C
ATOM   9681 8C21 POPE5 218      28.502  80.061  49.875  1.00  0.00           C
ATOM   9685  C33 POPE5 218      28.722  76.230  54.545  1.00  0.00           C
ATOM   9688  C34 POPE5 218      27.842  76.521  53.325  1.00  0.00           C
ATOM   9691  C35 POPE5 218      26.662  75.552  53.175  1.00  0.00           C
ATOM   9694  C36 POPE5 218      26.232  75.362  51.705  1.00  0.00           C
ATOM   9697  C37 POPE5 218      25.282  74.171  51.495  1.00  0.00           C
ATOM   9700  C38 POPE5 218      25.382  73.590  50.075  1.00  0.00           C
ATOM   9703  C39 POPE5 218      24.052  73.091  49.515  1.00  0.00           C
ATOM   9706 0C31 POPE5 218      24.182  72.712  48.025  1.00  0.00           C
ATOM   9709 1C31 POPE5 218      22.832  72.410  47.365  1.00  0.00           C
ATOM   9712 2C31 POPE5 218      22.892  72.472  45.825  1.00  0.00           C
ATOM   9715 3C31 POPE5 218      23.932  71.532  45.185  1.00  0.00           C
ATOM   9718 4C31 POPE5 218      23.612  70.052  45.395  1.00  0.00           C
ATOM   9721 5C31 POPE5 218      24.692  69.132  44.825  1.00  0.00           C
ATOM   9724 6C31 POPE5 218      24.362  67.642  45.015  1.00  0.00           C
ATOM   9728  NH3 POPE6 219      40.802  52.611  18.445  1.00  0.00           N
ATOM   9732  C12 POPE6 219      39.762  51.561  18.695  1.00  0.00           C
ATOM   9735  C11 POPE6 219      38.372  52.201  18.595  1.00  0.00           C
ATOM   9738  P   POPE6 219      37.592  54.412  17.395  1.00  0.00           P
ATOM   9739  O13 POPE6 219      36.792  54.592  18.625  1.00  0.00           O
ATOM   9740  O14 POPE6 219      36.802  54.511  16.135  1.00  0.00           O
ATOM   9741  O11 POPE6 219      38.852  55.351  17.405  1.00  0.00           O
ATOM   9742  O12 POPE6 219      38.262  52.991  17.395  1.00  0.00           O
ATOM   9743  C1  POPE6 219      38.802  56.741  17.745  1.00  0.00           C
ATOM   9746  C2  POPE6 219      39.302  57.002  19.185  1.00  0.00           C
ATOM   9748  O21 POPE6 219      38.962  58.352  19.555  1.00  0.00           O
ATOM   9749  C21 POPE6 219      39.132  58.702  20.835  1.00  0.00           C
ATOM   9750  O22 POPE6 219      39.722  59.712  21.185  1.00  0.00           O
ATOM   9751  C22 POPE6 219      38.432  57.752  21.825  1.00  0.00           C
ATOM   9754  C3  POPE6 219      40.831  56.782  19.315  1.00  0.00           C
ATOM   9757  O31 POPE6 219      41.282  56.702  20.695  1.00  0.00           O
ATOM   9758  C31 POPE6 219      41.312  55.462  21.185  1.00  0.00           C
ATOM   9759  O32 POPE6 219      40.962  54.462  20.585  1.00  0.00           O
ATOM   9760  C32 POPE6 219      41.882  55.482  22.605  1.00  0.00           C
ATOM   9763  C23 POPE6 219      38.482  58.271  23.275  1.00  0.00           C
ATOM   9766  C24 POPE6 219      37.862  57.261  24.255  1.00  0.00           C
ATOM   9769  C25 POPE6 219      37.532  57.872  25.625  1.00  0.00           C
ATOM   9772  C26 POPE6 219      38.762  58.192  26.495  1.00  0.00           C
ATOM   9775  C27 POPE6 219      38.412  59.182  27.615  1.00  0.00           C
ATOM   9778  C28 POPE6 219      39.512  59.311  28.675  1.00  0.00           C
ATOM   9781  C29 POPE6 219      39.172  60.252  29.815  1.00  0.00           C
ATOM   9783 0C21 POPE6 219      38.252  60.052  30.785  1.00  0.00           C
ATOM   9785 1C21 POPE6 219      37.332  58.872  30.955  1.00  0.00           C
ATOM   9788 2C21 POPE6 219      37.992  57.541  31.355  1.00  0.00           C
ATOM   9791 3C21 POPE6 219      38.182  57.351  32.865  1.00  0.00           C
ATOM   9794 4C21 POPE6 219      39.252  58.252  33.485  1.00  0.00           C
ATOM   9797 5C21 POPE6 219      39.542  57.882  34.945  1.00  0.00           C
ATOM   9800 6C21 POPE6 219      40.522  58.832  35.625  1.00  0.00           C
ATOM   9803 7C21 POPE6 219      40.732  58.482  37.105  1.00  0.00           C
ATOM   9806 8C21 POPE6 219      41.702  59.402  37.835  1.00  0.00           C
ATOM   9810  C33 POPE6 219      41.731  54.152  23.385  1.00  0.00           C
ATOM   9813  C34 POPE6 219      40.282  53.822  23.735  1.00  0.00           C
ATOM   9816  C35 POPE6 219      40.162  52.921  24.965  1.00  0.00           C
ATOM   9819  C36 POPE6 219      38.792  53.082  25.625  1.00  0.00           C
ATOM   9822  C37 POPE6 219      38.692  52.552  27.065  1.00  0.00           C
ATOM   9825  C38 POPE6 219      37.432  53.072  27.755  1.00  0.00           C
ATOM   9828  C39 POPE6 219      37.692  53.912  29.005  1.00  0.00           C
ATOM   9831 0C31 POPE6 219      38.022  53.072  30.235  1.00  0.00           C
ATOM   9834 1C31 POPE6 219      38.042  53.951  31.485  1.00  0.00           C
ATOM   9837 2C31 POPE6 219      38.132  53.182  32.805  1.00  0.00           C
ATOM   9840 3C31 POPE6 219      36.902  52.302  33.055  1.00  0.00           C
ATOM   9843 4C31 POPE6 219      36.742  51.972  34.535  1.00  0.00           C
ATOM   9846 5C31 POPE6 219      35.612  50.992  34.855  1.00  0.00           C
ATOM   9849 6C31 POPE6 219      35.432  50.782  36.365  1.00  0.00           C
ATOM   9853  NH3 POPE7 220      76.862  96.851  59.695  1.00  0.00           N
ATOM   9857  C12 POPE7 220      76.611  98.182  60.345  1.00  0.00           C
ATOM   9860  C11 POPE7 220      75.122  98.550  60.365  1.00  0.00           C
ATOM   9863  P   POPE7 220      74.192 101.021  60.695  1.00  0.00           P
ATOM   9864  O13 POPE7 220      72.792 100.941  61.135  1.00  0.00           O
ATOM   9865  O14 POPE7 220      74.922 102.242  61.085  1.00  0.00           O
ATOM   9866  O11 POPE7 220      74.271 100.951  59.115  1.00  0.00           O
ATOM   9867  O12 POPE7 220      74.972  99.730  61.145  1.00  0.00           O
ATOM   9868  C1  POPE7 220      73.202 100.561  58.255  1.00  0.00           C
ATOM   9871  C2  POPE7 220      72.882 101.682  57.225  1.00  0.00           C
ATOM   9873  O21 POPE7 220      71.942 101.171  56.275  1.00  0.00           O
ATOM   9874  C21 POPE7 220      71.162 102.032  55.625  1.00  0.00           C
ATOM   9875  O22 POPE7 220      71.122 103.231  55.805  1.00  0.00           O
ATOM   9876  C22 POPE7 220      70.262 101.221  54.675  1.00  0.00           C
ATOM   9879  C3  POPE7 220      74.212 102.102  56.535  1.00  0.00           C
ATOM   9882  O31 POPE7 220      74.142 103.432  55.985  1.00  0.00           O
ATOM   9883  C31 POPE7 220      74.032 103.451  54.665  1.00  0.00           C
ATOM   9884  O32 POPE7 220      74.111 102.482  53.925  1.00  0.00           O
ATOM   9885  C32 POPE7 220      73.672 104.862  54.185  1.00  0.00           C
ATOM   9888  C23 POPE7 220      70.762 101.041  53.215  1.00  0.00           C
ATOM   9891  C24 POPE7 220      70.132  99.800  52.575  1.00  0.00           C
ATOM   9894  C25 POPE7 220      70.492  99.532  51.105  1.00  0.00           C
ATOM   9897  C26 POPE7 220      71.871  98.872  50.875  1.00  0.00           C
ATOM   9900  C27 POPE7 220      71.862  98.042  49.575  1.00  0.00           C
ATOM   9903  C28 POPE7 220      73.231  97.482  49.135  1.00  0.00           C
ATOM   9906  C29 POPE7 220      73.840  96.491  50.105  1.00  0.00           C
ATOM   9908 0C21 POPE7 220      73.922  95.162  49.965  1.00  0.00           C
ATOM   9910 1C21 POPE7 220      73.322  94.341  48.855  1.00  0.00           C
ATOM   9913 2C21 POPE7 220      74.152  94.161  47.575  1.00  0.00           C
ATOM   9916 3C21 POPE7 220      73.542  93.072  46.675  1.00  0.00           C
ATOM   9919 4C21 POPE7 220      74.091  93.082  45.245  1.00  0.00           C
ATOM   9922 5C21 POPE7 220      74.602  91.711  44.775  1.00  0.00           C
ATOM   9925 6C21 POPE7 220      75.182  91.781  43.355  1.00  0.00           C
ATOM   9928 7C21 POPE7 220      75.652  90.421  42.825  1.00  0.00           C
ATOM   9931 8C21 POPE7 220      75.932  90.432  41.325  1.00  0.00           C
ATOM   9935  C33 POPE7 220      73.222 104.822  52.705  1.00  0.00           C
ATOM   9938  C34 POPE7 220      72.502 106.091  52.265  1.00  0.00           C
ATOM   9941  C35 POPE7 220      71.932 106.050  50.845  1.00  0.00           C
ATOM   9944  C36 POPE7 220      73.021 105.671  49.855  1.00  0.00           C
ATOM   9947  C37 POPE7 220      72.712 106.002  48.395  1.00  0.00           C
ATOM   9950  C38 POPE7 220      73.911 105.572  47.565  1.00  0.00           C
ATOM   9953  C39 POPE7 220      73.712 105.542  46.045  1.00  0.00           C
ATOM   9956 0C31 POPE7 220      74.021 106.862  45.345  1.00  0.00           C
ATOM   9959 1C31 POPE7 220      72.812 107.802  45.235  1.00  0.00           C
ATOM   9962 2C31 POPE7 220      73.121 109.082  44.445  1.00  0.00           C
ATOM   9965 3C31 POPE7 220      73.712 108.821  43.045  1.00  0.00           C
ATOM   9968 4C31 POPE7 220      72.872 107.840  42.215  1.00  0.00           C
ATOM   9971 5C31 POPE7 220      73.462 107.571  40.835  1.00  0.00           C
ATOM   9974 6C31 POPE7 220      72.632 106.552  40.065  1.00  0.00           C
ATOM   9978  NH3 POPE8 221      15.152 103.492  18.085  1.00  0.00           N
ATOM   9982  C12 POPE8 221      14.092 103.142  17.095  1.00  0.00           C
ATOM   9985  C11 POPE8 221      12.752 103.811  17.465  1.00  0.00           C
ATOM   9988  P   POPE8 221      10.962 103.912  19.345  1.00  0.00           P
ATOM   9989  O13 POPE8 221      10.122 104.122  18.145  1.00  0.00           O
ATOM   9990  O14 POPE8 221      10.462 102.811  20.195  1.00  0.00           O
ATOM   9991  O11 POPE8 221      11.152 105.241  20.165  1.00  0.00           O
ATOM   9992  O12 POPE8 221      12.442 103.591  18.845  1.00  0.00           O
ATOM   9993  C1  POPE8 221      12.342 105.461  20.945  1.00  0.00           C
ATOM   9996  C2  POPE8 221      12.052 106.260  22.245  1.00  0.00           C
ATOM   9998  O21 POPE8 221      11.762 105.302  23.275  1.00  0.00           O
ATOM   9999  C21 POPE8 221      11.822 105.722  24.515  1.00  0.00           C
ATOM  10000  O22 POPE8 221      12.282 106.781  24.905  1.00  0.00           O
ATOM  10001  C22 POPE8 221      11.212 104.642  25.425  1.00  0.00           C
ATOM  10004  C3  POPE8 221      10.862 107.252  22.005  1.00  0.00           C
ATOM  10007  O31 POPE8 221      10.562 108.201  23.065  1.00  0.00           O
ATOM  10008  C31 POPE8 221       9.522 107.840  23.815  1.00  0.00           C
ATOM  10009  O32 POPE8 221       9.052 106.722  23.865  1.00  0.00           O
ATOM  10010  C32 POPE8 221       9.052 108.991  24.705  1.00  0.00           C
ATOM  10013  C23 POPE8 221      10.352 105.232  26.565  1.00  0.00           C
ATOM  10016  C24 POPE8 221      10.012 104.211  27.655  1.00  0.00           C
ATOM  10019  C25 POPE8 221       8.822 104.660  28.515  1.00  0.00           C
ATOM  10022  C26 POPE8 221       8.532 103.742  29.705  1.00  0.00           C
ATOM  10025  C27 POPE8 221       7.132 103.991  30.275  1.00  0.00           C
ATOM  10028  C28 POPE8 221       6.962 103.550  31.745  1.00  0.00           C
ATOM  10031  C29 POPE8 221       7.232 102.081  31.955  1.00  0.00           C
ATOM  10033 0C21 POPE8 221       7.632 101.542  33.115  1.00  0.00           C
ATOM  10035 1C21 POPE8 221       7.822 102.282  34.415  1.00  0.00           C
ATOM  10038 2C21 POPE8 221       7.622 101.382  35.655  1.00  0.00           C
ATOM  10041 3C21 POPE8 221       8.762 100.372  35.855  1.00  0.00           C
ATOM  10044 4C21 POPE8 221       8.892  99.882  37.295  1.00  0.00           C
ATOM  10047 5C21 POPE8 221      10.162  99.052  37.515  1.00  0.00           C
ATOM  10050 6C21 POPE8 221      10.672  99.111  38.955  1.00  0.00           C
ATOM  10053 7C21 POPE8 221      12.042  98.451  39.145  1.00  0.00           C
ATOM  10056 8C21 POPE8 221      12.572  98.550  40.575  1.00  0.00           C
ATOM  10060  C33 POPE8 221       7.602 108.760  25.245  1.00  0.00           C
ATOM  10063  C34 POPE8 221       7.302 109.432  26.595  1.00  0.00           C
ATOM  10066  C35 POPE8 221       8.002 108.752  27.775  1.00  0.00           C
ATOM  10069  C36 POPE8 221       7.442 109.141  29.145  1.00  0.00           C
ATOM  10072  C37 POPE8 221       8.382 108.721  30.295  1.00  0.00           C
ATOM  10075  C38 POPE8 221       7.702 108.651  31.675  1.00  0.00           C
ATOM  10078  C39 POPE8 221       7.362 107.222  32.095  1.00  0.00           C
ATOM  10081 0C31 POPE8 221       7.102 107.042  33.605  1.00  0.00           C
ATOM  10084 1C31 POPE8 221       5.832 107.732  34.095  1.00  0.00           C
ATOM  10087 2C31 POPE8 221       5.532 107.421  35.565  1.00  0.00           C
ATOM  10090 3C31 POPE8 221       4.232 108.051  36.075  1.00  0.00           C
ATOM  10093 4C31 POPE8 221       2.952 107.462  35.485  1.00  0.00           C
ATOM  10096 5C31 POPE8 221       1.722 108.121  36.115  1.00  0.00           C
ATOM  10099 6C31 POPE8 221       0.399 107.611  35.545  1.00  0.00           C
ATOM  10103  NH3 POPE9 222      20.092  15.462  61.865  1.00  0.00           N
ATOM  10107  C12 POPE9 222      21.132  16.532  61.945  1.00  0.00           C
ATOM  10110  C11 POPE9 222      20.602  17.812  62.605  1.00  0.00           C
ATOM  10113  P   POPE9 222      21.212  19.682  60.885  1.00  0.00           P
ATOM  10114  O13 POPE9 222      21.692  21.082  61.015  1.00  0.00           O
ATOM  10115  O14 POPE9 222      19.832  19.492  60.435  1.00  0.00           O
ATOM  10116  O11 POPE9 222      22.132  18.842  59.895  1.00  0.00           O
ATOM  10117  O12 POPE9 222      21.422  18.922  62.255  1.00  0.00           O
ATOM  10118  C1  POPE9 222      21.992  18.832  58.465  1.00  0.00           C
ATOM  10121  C2  POPE9 222      21.502  17.472  57.855  1.00  0.00           C
ATOM  10123  O21 POPE9 222      22.232  17.132  56.655  1.00  0.00           O
ATOM  10124  C21 POPE9 222      22.032  17.902  55.585  1.00  0.00           C
ATOM  10125  O22 POPE9 222      21.392  18.932  55.585  1.00  0.00           O
ATOM  10126  C22 POPE9 222      22.732  17.302  54.355  1.00  0.00           C
ATOM  10129  C3  POPE9 222      19.952  17.332  57.665  1.00  0.00           C
ATOM  10132  O31 POPE9 222      19.612  16.012  57.185  1.00  0.00           O
ATOM  10133  C31 POPE9 222      18.982  15.702  56.045  1.00  0.00           C
ATOM  10134  O32 POPE9 222      18.812  14.552  55.645  1.00  0.00           O
ATOM  10135  C32 POPE9 222      18.402  16.882  55.275  1.00  0.00           C
ATOM  10138  C23 POPE9 222      21.832  17.292  53.095  1.00  0.00           C
ATOM  10141  C24 POPE9 222      22.572  16.852  51.815  1.00  0.00           C
ATOM  10144  C25 POPE9 222      21.642  16.542  50.625  1.00  0.00           C
ATOM  10147  C26 POPE9 222      21.232  17.772  49.785  1.00  0.00           C
ATOM  10150  C27 POPE9 222      20.092  17.432  48.805  1.00  0.00           C
ATOM  10153  C28 POPE9 222      19.662  18.612  47.905  1.00  0.00           C
ATOM  10156  C29 POPE9 222      20.042  18.422  46.455  1.00  0.00           C
ATOM  10158 0C21 POPE9 222      20.992  19.101  45.785  1.00  0.00           C
ATOM  10160 1C21 POPE9 222      21.862  20.182  46.375  1.00  0.00           C
ATOM  10163 2C21 POPE9 222      22.652  20.942  45.295  1.00  0.00           C
ATOM  10166 3C21 POPE9 222      23.642  21.932  45.905  1.00  0.00           C
ATOM  10169 4C21 POPE9 222      24.582  22.542  44.865  1.00  0.00           C
ATOM  10172 5C21 POPE9 222      25.712  23.372  45.495  1.00  0.00           C
ATOM  10175 6C21 POPE9 222      26.812  23.752  44.505  1.00  0.00           C
ATOM  10178 7C21 POPE9 222      26.392  24.852  43.525  1.00  0.00           C
ATOM  10181 8C21 POPE9 222      27.462  25.132  42.465  1.00  0.00           C
ATOM  10185  C33 POPE9 222      17.922  16.512  53.845  1.00  0.00           C
ATOM  10188  C34 POPE9 222      17.532  17.752  53.005  1.00  0.00           C
ATOM  10191  C35 POPE9 222      16.022  17.982  52.885  1.00  0.00           C
ATOM  10194  C36 POPE9 222      15.622  19.342  52.265  1.00  0.00           C
ATOM  10197  C37 POPE9 222      14.112  19.442  51.995  1.00  0.00           C
ATOM  10200  C38 POPE9 222      13.572  20.862  51.755  1.00  0.00           C
ATOM  10203  C39 POPE9 222      13.912  21.502  50.395  1.00  0.00           C
ATOM  10206 0C31 POPE9 222      12.822  22.482  49.925  1.00  0.00           C
ATOM  10209 1C31 POPE9 222      13.272  23.442  48.805  1.00  0.00           C
ATOM  10212 2C31 POPE9 222      12.142  24.362  48.325  1.00  0.00           C
ATOM  10215 3C31 POPE9 222      12.572  25.302  47.185  1.00  0.00           C
ATOM  10218 4C31 POPE9 222      11.502  26.362  46.855  1.00  0.00           C
ATOM  10221 5C31 POPE9 222      11.762  27.122  45.555  1.00  0.00           C
ATOM  10224 6C31 POPE9 222      10.792  28.292  45.325  1.00  0.00           C
ATOM  10228  NH3 POPE  223      15.252 103.331  60.655  1.00  0.00           N
ATOM  10232  C12 POPE  223      14.742 104.341  59.645  1.00  0.00           C
ATOM  10235  C11 POPE  223      13.962 105.491  60.305  1.00  0.00           C
ATOM  10238  P   POPE  223      12.852 106.762  58.315  1.00  0.00           P
ATOM  10239  O13 POPE  223      12.422 108.112  58.745  1.00  0.00           O
ATOM  10240  O14 POPE  223      14.152 106.682  57.625  1.00  0.00           O
ATOM  10241  O11 POPE  223      11.772 106.091  57.355  1.00  0.00           O
ATOM  10242  O12 POPE  223      12.792 105.771  59.535  1.00  0.00           O
ATOM  10243  C1  POPE  223      11.982 104.761  56.845  1.00  0.00           C
ATOM  10246  C2  POPE  223      12.112 104.791  55.295  1.00  0.00           C
ATOM  10248  O21 POPE  223      11.732 103.550  54.685  1.00  0.00           O
ATOM  10249  C21 POPE  223      12.552 102.522  54.835  1.00  0.00           C
ATOM  10250  O22 POPE  223      13.442 102.421  55.655  1.00  0.00           O
ATOM  10251  C22 POPE  223      12.292 101.582  53.655  1.00  0.00           C
ATOM  10254  C3  POPE  223      13.452 105.321  54.735  1.00  0.00           C
ATOM  10257  O31 POPE  223      13.212 106.622  54.175  1.00  0.00           O
ATOM  10258  C31 POPE  223      13.982 107.580  54.655  1.00  0.00           C
ATOM  10259  O32 POPE  223      15.202 107.611  54.585  1.00  0.00           O
ATOM  10260  C32 POPE  223      13.072 108.632  55.265  1.00  0.00           C
ATOM  10263  C23 POPE  223      13.062 100.241  53.725  1.00  0.00           C
ATOM  10266  C24 POPE  223      12.552  99.251  52.665  1.00  0.00           C
ATOM  10269  C25 POPE  223      12.922  99.621  51.225  1.00  0.00           C
ATOM  10272  C26 POPE  223      14.002  98.712  50.625  1.00  0.00           C
ATOM  10275  C27 POPE  223      13.422  97.392  50.115  1.00  0.00           C
ATOM  10278  C28 POPE  223      14.492  96.442  49.575  1.00  0.00           C
ATOM  10281  C29 POPE  223      13.882  95.332  48.755  1.00  0.00           C
ATOM  10283 0C21 POPE  223      13.502  95.451  47.465  1.00  0.00           C
ATOM  10285 1C21 POPE  223      13.642  96.692  46.615  1.00  0.00           C
ATOM  10288 2C21 POPE  223      14.542  96.491  45.385  1.00  0.00           C
ATOM  10291 3C21 POPE  223      13.832  95.801  44.215  1.00  0.00           C
ATOM  10294 4C21 POPE  223      14.812  95.432  43.095  1.00  0.00           C
ATOM  10297 5C21 POPE  223      14.122  94.870  41.845  1.00  0.00           C
ATOM  10300 6C21 POPE  223      15.112  94.090  40.975  1.00  0.00           C
ATOM  10303 7C21 POPE  223      14.542  93.661  39.625  1.00  0.00           C
ATOM  10306 8C21 POPE  223      15.492  92.771  38.815  1.00  0.00           C
ATOM  10310  C33 POPE  223      12.232 109.421  54.265  1.00  0.00           C
ATOM  10313  C34 POPE  223      11.062 110.122  54.985  1.00  0.00           C
ATOM  10316  C35 POPE  223      10.452 111.260  54.165  1.00  0.00           C
ATOM  10319  C36 POPE  223      10.192 110.771  52.745  1.00  0.00           C
ATOM  10322  C37 POPE  223       9.202 111.611  51.945  1.00  0.00           C
ATOM  10325  C38 POPE  223       8.852 110.852  50.655  1.00  0.00           C
ATOM  10328  C39 POPE  223       9.862 111.011  49.515  1.00  0.00           C
ATOM  10331 0C31 POPE  223       9.972 112.462  49.015  1.00  0.00           C
ATOM  10334 1C31 POPE  223      10.552 112.592  47.605  1.00  0.00           C
ATOM  10337 2C31 POPE  223      10.382 114.021  47.055  1.00  0.00           C
ATOM  10340 3C31 POPE  223      10.012 114.061  45.575  1.00  0.00           C
ATOM  10343 4C31 POPE  223      11.122 113.532  44.655  1.00  0.00           C
ATOM  10346 5C31 POPE  223      10.812 113.782  43.175  1.00  0.00           C
ATOM  10349 6C31 POPE  223      11.942 113.362  42.235  1.00  0.00           C
ATOM  10353  NH3 POPE  224      93.792  23.131  16.095  1.00  0.00           N
ATOM  10357  C12 POPE  224      95.261  23.272  16.415  1.00  0.00           C
ATOM  10360  C11 POPE  224      96.132  22.882  15.215  1.00  0.00           C
ATOM  10363  P   POPE  224      98.512  24.042  15.045  1.00  0.00           P
ATOM  10364  O13 POPE  224      99.452  23.392  14.105  1.00  0.00           O
ATOM  10365  O14 POPE  224      97.811  25.272  14.605  1.00  0.00           O
ATOM  10366  O11 POPE  224      99.312  24.402  16.355  1.00  0.00           O
ATOM  10367  O12 POPE  224      97.502  22.982  15.595  1.00  0.00           O
ATOM  10368  C1  POPE  224      98.570  24.542  17.575  1.00  0.00           C
ATOM  10371  C2  POPE  224      99.412  25.242  18.685  1.00  0.00           C
ATOM  10373  O21 POPE  224      98.551  25.692  19.745  1.00  0.00           O
ATOM  10374  C21 POPE  224      97.771  24.742  20.245  1.00  0.00           C
ATOM  10375  O22 POPE  224      96.602  24.582  19.975  1.00  0.00           O
ATOM  10376  C22 POPE  224      98.531  23.952  21.315  1.00  0.00           C
ATOM  10379  C3  POPE  224     100.201  26.452  18.135  1.00  0.00           C
ATOM  10382  O31 POPE  224     100.802  27.261  19.185  1.00  0.00           O
ATOM  10383  C31 POPE  224     101.392  28.362  18.695  1.00  0.00           C
ATOM  10384  O32 POPE  224     101.490  28.622  17.505  1.00  0.00           O
ATOM  10385  C32 POPE  224     101.852  29.262  19.845  1.00  0.00           C
ATOM  10388  C23 POPE  224      97.840  24.112  22.685  1.00  0.00           C
ATOM  10391  C24 POPE  224      98.782  23.872  23.865  1.00  0.00           C
ATOM  10394  C25 POPE  224      98.102  24.122  25.215  1.00  0.00           C
ATOM  10397  C26 POPE  224      99.021  23.842  26.415  1.00  0.00           C
ATOM  10400  C27 POPE  224      98.260  23.812  27.755  1.00  0.00           C
ATOM  10403  C28 POPE  224      99.142  24.032  28.995  1.00  0.00           C
ATOM  10406  C29 POPE  224      99.552  25.472  29.095  1.00  0.00           C
ATOM  10408 0C21 POPE  224      99.752  26.202  30.205  1.00  0.00           C
ATOM  10410 1C21 POPE  224      99.692  25.742  31.635  1.00  0.00           C
ATOM  10413 2C21 POPE  224      98.642  26.482  32.485  1.00  0.00           C
ATOM  10416 3C21 POPE  224      98.980  26.422  33.975  1.00  0.00           C
ATOM  10419 4C21 POPE  224      97.852  26.882  34.905  1.00  0.00           C
ATOM  10422 5C21 POPE  224      97.600  28.392  34.895  1.00  0.00           C
ATOM  10425 6C21 POPE  224      96.602  28.792  35.975  1.00  0.00           C
ATOM  10428 7C21 POPE  224      96.362  30.292  36.065  1.00  0.00           C
ATOM  10431 8C21 POPE  224      95.432  30.652  37.225  1.00  0.00           C
ATOM  10435  C33 POPE  224     102.551  30.532  19.315  1.00  0.00           C
ATOM  10438  C34 POPE  224     103.092  31.472  20.415  1.00  0.00           C
ATOM  10441  C35 POPE  224     102.001  32.232  21.185  1.00  0.00           C
ATOM  10444  C36 POPE  224     102.421  33.681  21.485  1.00  0.00           C
ATOM  10447  C37 POPE  224     101.441  34.471  22.365  1.00  0.00           C
ATOM  10450  C38 POPE  224     101.682  34.282  23.875  1.00  0.00           C
ATOM  10453  C39 POPE  224     100.732  35.122  24.745  1.00  0.00           C
ATOM  10456 0C31 POPE  224      99.370  34.442  24.965  1.00  0.00           C
ATOM  10459 1C31 POPE  224      98.411  35.232  25.865  1.00  0.00           C
ATOM  10462 2C31 POPE  224      97.031  34.582  25.815  1.00  0.00           C
ATOM  10465 3C31 POPE  224      95.911  35.202  26.665  1.00  0.00           C
ATOM  10468 4C31 POPE  224      95.930  34.752  28.135  1.00  0.00           C
ATOM  10471 5C31 POPE  224      94.671  35.182  28.895  1.00  0.00           C
ATOM  10474 6C31 POPE  224      94.650  34.722  30.345  1.00  0.00           C
ATOM  10478  NH3 POPE  225      75.432  50.232  13.555  1.00  0.00           N
ATOM  10482  C12 POPE  225      74.122  49.892  12.905  1.00  0.00           C
ATOM  10485  C11 POPE  225      73.411  48.721  13.625  1.00  0.00           C
ATOM  10488  P   POPE  225      75.402  47.061  14.195  1.00  0.00           P
ATOM  10489  O13 POPE  225      75.411  45.612  14.495  1.00  0.00           O
ATOM  10490  O14 POPE  225      76.532  47.642  13.425  1.00  0.00           O
ATOM  10491  O11 POPE  225      75.302  47.972  15.495  1.00  0.00           O
ATOM  10492  O12 POPE  225      74.062  47.452  13.445  1.00  0.00           O
ATOM  10493  C1  POPE  225      75.232  47.362  16.775  1.00  0.00           C
ATOM  10496  C2  POPE  225      74.862  48.442  17.835  1.00  0.00           C
ATOM  10498  O21 POPE  225      75.422  48.271  19.155  1.00  0.00           O
ATOM  10499  C21 POPE  225      75.332  47.092  19.735  1.00  0.00           C
ATOM  10500  O22 POPE  225      75.102  46.032  19.195  1.00  0.00           O
ATOM  10501  C22 POPE  225      75.602  47.271  21.235  1.00  0.00           C
ATOM  10504  C3  POPE  225      73.322  48.661  17.905  1.00  0.00           C
ATOM  10507  O31 POPE  225      73.002  49.771  18.765  1.00  0.00           O
ATOM  10508  C31 POPE  225      72.762  49.451  20.035  1.00  0.00           C
ATOM  10509  O32 POPE  225      72.652  48.331  20.465  1.00  0.00           O
ATOM  10510  C32 POPE  225      72.732  50.732  20.875  1.00  0.00           C
ATOM  10513  C23 POPE  225      75.332  45.982  22.025  1.00  0.00           C
ATOM  10516  C24 POPE  225      75.792  46.072  23.485  1.00  0.00           C
ATOM  10519  C25 POPE  225      74.982  47.052  24.355  1.00  0.00           C
ATOM  10522  C26 POPE  225      75.221  46.752  25.845  1.00  0.00           C
ATOM  10525  C27 POPE  225      74.852  47.912  26.785  1.00  0.00           C
ATOM  10528  C28 POPE  225      75.372  47.701  28.235  1.00  0.00           C
ATOM  10531  C29 POPE  225      76.862  47.921  28.355  1.00  0.00           C
ATOM  10533 0C21 POPE  225      77.762  47.081  28.885  1.00  0.00           C
ATOM  10535 1C21 POPE  225      77.482  45.732  29.475  1.00  0.00           C
ATOM  10538 2C21 POPE  225      78.742  45.082  30.075  1.00  0.00           C
ATOM  10541 3C21 POPE  225      78.402  43.702  30.645  1.00  0.00           C
ATOM  10544 4C21 POPE  225      79.512  43.021  31.445  1.00  0.00           C
ATOM  10547 5C21 POPE  225      79.642  43.542  32.885  1.00  0.00           C
ATOM  10550 6C21 POPE  225      78.362  43.362  33.725  1.00  0.00           C
ATOM  10553 7C21 POPE  225      78.561  43.692  35.205  1.00  0.00           C
ATOM  10556 8C21 POPE  225      77.292  43.451  36.015  1.00  0.00           C
ATOM  10560  C33 POPE  225      72.502  50.392  22.355  1.00  0.00           C
ATOM  10563  C34 POPE  225      72.602  51.632  23.255  1.00  0.00           C
ATOM  10566  C35 POPE  225      72.292  51.291  24.715  1.00  0.00           C
ATOM  10569  C36 POPE  225      72.392  52.481  25.675  1.00  0.00           C
ATOM  10572  C37 POPE  225      71.852  52.151  27.075  1.00  0.00           C
ATOM  10575  C38 POPE  225      72.812  51.312  27.945  1.00  0.00           C
ATOM  10578  C39 POPE  225      72.352  51.282  29.405  1.00  0.00           C
ATOM  10581 0C31 POPE  225      73.332  50.542  30.325  1.00  0.00           C
ATOM  10584 1C31 POPE  225      73.102  50.842  31.815  1.00  0.00           C
ATOM  10587 2C31 POPE  225      73.840  49.851  32.735  1.00  0.00           C
ATOM  10590 3C31 POPE  225      74.062  50.342  34.165  1.00  0.00           C
ATOM  10593 4C31 POPE  225      75.392  51.091  34.325  1.00  0.00           C
ATOM  10596 5C31 POPE  225      75.771  51.351  35.795  1.00  0.00           C
ATOM  10599 6C31 POPE  225      77.152  51.982  35.955  1.00  0.00           C
ATOM  10603  NH3 POPE  226     115.042  73.622  58.565  1.00  0.00           N
ATOM  10607  C12 POPE  226     116.132  74.631  58.855  1.00  0.00           C
ATOM  10610  C11 POPE  226     117.512  74.012  58.555  1.00  0.00           C
ATOM  10613  P   POPE  226     119.361  75.701  57.735  1.00  0.00           P
ATOM  10614  O13 POPE  226     118.840  75.432  56.365  1.00  0.00           O
ATOM  10615  O14 POPE  226     119.440  77.101  58.175  1.00  0.00           O
ATOM  10616  O11 POPE  226     120.802  75.042  57.835  1.00  0.00           O
ATOM  10617  O12 POPE  226     118.570  74.910  58.835  1.00  0.00           O
ATOM  10618  C1  POPE  226     121.770  75.171  56.785  1.00  0.00           C
ATOM  10621  C2  POPE  226     121.992  73.802  56.085  1.00  0.00           C
ATOM  10623  O21 POPE  226     122.861  74.002  54.945  1.00  0.00           O
ATOM  10624  C21 POPE  226     123.731  73.002  54.745  1.00  0.00           C
ATOM  10625  O22 POPE  226     123.741  71.942  55.335  1.00  0.00           O
ATOM  10626  C22 POPE  226     124.720  73.442  53.665  1.00  0.00           C
ATOM  10629  C3  POPE  226     120.632  73.182  55.655  1.00  0.00           C
ATOM  10632  O31 POPE  226     120.821  71.951  54.955  1.00  0.00           O
ATOM  10633  C31 POPE  226     119.732  71.402  54.445  1.00  0.00           C
ATOM  10634  O32 POPE  226     118.610  71.911  54.435  1.00  0.00           O
ATOM  10635  C32 POPE  226     120.121  70.082  53.785  1.00  0.00           C
ATOM  10638  C23 POPE  226     125.781  72.372  53.335  1.00  0.00           C
ATOM  10641  C24 POPE  226     126.831  72.892  52.345  1.00  0.00           C
ATOM  10644  C25 POPE  226     128.072  72.002  52.255  1.00  0.00           C
ATOM  10647  C26 POPE  226     129.191  72.632  51.405  1.00  0.00           C
ATOM  10650  C27 POPE  226     129.342  72.002  50.015  1.00  0.00           C
ATOM  10653  C28 POPE  226     130.260  72.832  49.105  1.00  0.00           C
ATOM  10656  C29 POPE  226     130.525  72.151  47.785  1.00  0.00           C
ATOM  10658 0C21 POPE  226     131.704  71.691  47.325  1.00  0.00           C
ATOM  10660 1C21 POPE  226     133.045  71.802  47.995  1.00  0.00           C
ATOM  10663 2C21 POPE  226     134.204  72.042  47.005  1.00  0.00           C
ATOM  10666 3C21 POPE  226     134.184  73.411  46.295  1.00  0.00           C
ATOM  10669 4C21 POPE  226     133.674  73.351  44.855  1.00  0.00           C
ATOM  10672 5C21 POPE  226     134.673  72.701  43.885  1.00  0.00           C
ATOM  10675 6C21 POPE  226     134.025  72.212  42.585  1.00  0.00           C
ATOM  10678 7C21 POPE  226     135.044  71.572  41.645  1.00  0.00           C
ATOM  10681 8C21 POPE  226     134.435  71.032  40.345  1.00  0.00           C
ATOM  10685  C33 POPE  226     121.502  69.552  54.265  1.00  0.00           C
ATOM  10688  C34 POPE  226     122.040  68.372  53.455  1.00  0.00           C
ATOM  10691  C35 POPE  226     121.222  67.082  53.625  1.00  0.00           C
ATOM  10694  C36 POPE  226     120.401  66.712  52.395  1.00  0.00           C
ATOM  10697  C37 POPE  226     119.820  65.292  52.505  1.00  0.00           C
ATOM  10700  C38 POPE  226     119.440  64.672  51.145  1.00  0.00           C
ATOM  10703  C39 POPE  226     119.790  63.182  51.065  1.00  0.00           C
ATOM  10706 0C31 POPE  226     121.292  62.932  50.865  1.00  0.00           C
ATOM  10709 1C31 POPE  226     121.672  61.442  50.925  1.00  0.00           C
ATOM  10712 2C31 POPE  226     123.120  61.172  50.475  1.00  0.00           C
ATOM  10715 3C31 POPE  226     123.561  59.712  50.635  1.00  0.00           C
ATOM  10718 4C31 POPE  226     123.741  59.272  52.095  1.00  0.00           C
ATOM  10721 5C31 POPE  226     124.352  57.862  52.185  1.00  0.00           C
ATOM  10724 6C31 POPE  226     124.641  57.382  53.605  1.00  0.00           C
ATOM  10728  NH3 POPE  227      19.462  62.362  62.115  1.00  0.00           N
ATOM  10732  C12 POPE  227      19.092  63.591  62.905  1.00  0.00           C
ATOM  10735  C11 POPE  227      20.302  64.542  63.015  1.00  0.00           C
ATOM  10738  P   POPE  227      18.932  66.701  63.865  1.00  0.00           P
ATOM  10739  O13 POPE  227      17.912  66.332  64.875  1.00  0.00           O
ATOM  10740  O14 POPE  227      19.542  68.042  63.965  1.00  0.00           O
ATOM  10741  O11 POPE  227      18.322  66.521  62.415  1.00  0.00           O
ATOM  10742  O12 POPE  227      20.102  65.622  63.915  1.00  0.00           O
ATOM  10743  C1  POPE  227      18.962  67.002  61.225  1.00  0.00           C
ATOM  10746  C2  POPE  227      18.552  66.112  60.025  1.00  0.00           C
ATOM  10748  O21 POPE  227      19.522  66.182  58.975  1.00  0.00           O
ATOM  10749  C21 POPE  227      20.282  65.122  58.785  1.00  0.00           C
ATOM  10750  O22 POPE  227      20.442  64.182  59.555  1.00  0.00           O
ATOM  10751  C22 POPE  227      20.942  65.232  57.395  1.00  0.00           C
ATOM  10754  C3  POPE  227      17.102  66.432  59.505  1.00  0.00           C
ATOM  10757  O31 POPE  227      17.012  67.421  58.435  1.00  0.00           O
ATOM  10758  C31 POPE  227      17.302  66.951  57.225  1.00  0.00           C
ATOM  10759  O32 POPE  227      17.512  65.782  56.945  1.00  0.00           O
ATOM  10760  C32 POPE  227      17.432  68.072  56.215  1.00  0.00           C
ATOM  10763  C23 POPE  227      22.372  65.822  57.355  1.00  0.00           C
ATOM  10766  C24 POPE  227      22.962  65.811  55.935  1.00  0.00           C
ATOM  10769  C25 POPE  227      22.092  66.561  54.895  1.00  0.00           C
ATOM  10772  C26 POPE  227      22.822  66.832  53.565  1.00  0.00           C
ATOM  10775  C27 POPE  227      21.932  67.590  52.565  1.00  0.00           C
ATOM  10778  C28 POPE  227      22.672  68.002  51.275  1.00  0.00           C
ATOM  10781  C29 POPE  227      23.582  69.191  51.485  1.00  0.00           C
ATOM  10783 0C21 POPE  227      24.642  69.532  50.735  1.00  0.00           C
ATOM  10785 1C21 POPE  227      25.172  68.811  49.515  1.00  0.00           C
ATOM  10788 2C21 POPE  227      26.622  68.351  49.765  1.00  0.00           C
ATOM  10791 3C21 POPE  227      27.262  67.661  48.555  1.00  0.00           C
ATOM  10794 4C21 POPE  227      28.772  67.441  48.775  1.00  0.00           C
ATOM  10797 5C21 POPE  227      29.502  66.951  47.515  1.00  0.00           C
ATOM  10800 6C21 POPE  227      29.292  65.462  47.225  1.00  0.00           C
ATOM  10803 7C21 POPE  227      30.102  64.992  46.015  1.00  0.00           C
ATOM  10806 8C21 POPE  227      30.392  63.492  46.025  1.00  0.00           C
ATOM  10810  C33 POPE  227      16.872  67.722  54.805  1.00  0.00           C
ATOM  10813  C34 POPE  227      17.552  68.551  53.705  1.00  0.00           C
ATOM  10816  C35 POPE  227      16.572  69.091  52.645  1.00  0.00           C
ATOM  10819  C36 POPE  227      15.852  68.032  51.795  1.00  0.00           C
ATOM  10822  C37 POPE  227      16.762  67.161  50.925  1.00  0.00           C
ATOM  10825  C38 POPE  227      16.002  66.591  49.715  1.00  0.00           C
ATOM  10828  C39 POPE  227      16.862  65.822  48.715  1.00  0.00           C
ATOM  10831 0C31 POPE  227      16.212  65.752  47.325  1.00  0.00           C
ATOM  10834 1C31 POPE  227      14.972  64.840  47.285  1.00  0.00           C
ATOM  10837 2C31 POPE  227      14.082  65.122  46.065  1.00  0.00           C
ATOM  10840 3C31 POPE  227      13.052  64.012  45.805  1.00  0.00           C
ATOM  10843 4C31 POPE  227      13.612  62.962  44.835  1.00  0.00           C
ATOM  10846 5C31 POPE  227      12.592  61.902  44.415  1.00  0.00           C
ATOM  10849 6C31 POPE  227      12.952  61.231  43.075  1.00  0.00           C
ATOM  10853  NH3 POPE  228      79.212 115.041  12.275  1.00  0.00           N
ATOM  10857  C12 POPE  228      79.842 113.942  11.475  1.00  0.00           C
ATOM  10860  C11 POPE  228      79.772 112.642  12.275  1.00  0.00           C
ATOM  10863  P   POPE  228      79.561 110.162  11.545  1.00  0.00           P
ATOM  10864  O13 POPE  228      78.192 110.372  11.005  1.00  0.00           O
ATOM  10865  O14 POPE  228      80.392 109.161  10.855  1.00  0.00           O
ATOM  10866  O11 POPE  228      79.512 109.862  13.105  1.00  0.00           O
ATOM  10867  O12 POPE  228      80.292 111.561  11.495  1.00  0.00           O
ATOM  10868  C1  POPE  228      79.951 108.591  13.595  1.00  0.00           C
ATOM  10871  C2  POPE  228      80.522 108.721  15.025  1.00  0.00           C
ATOM  10873  O21 POPE  228      81.371 107.571  15.225  1.00  0.00           O
ATOM  10874  C21 POPE  228      82.360 107.751  16.085  1.00  0.00           C
ATOM  10875  O22 POPE  228      82.672 108.811  16.595  1.00  0.00           O
ATOM  10876  C22 POPE  228      83.050 106.431  16.365  1.00  0.00           C
ATOM  10879  C3  POPE  228      79.362 108.782  16.075  1.00  0.00           C
ATOM  10882  O31 POPE  228      79.752 109.322  17.355  1.00  0.00           O
ATOM  10883  C31 POPE  228      80.062 108.462  18.325  1.00  0.00           C
ATOM  10884  O32 POPE  228      79.972 107.252  18.265  1.00  0.00           O
ATOM  10885  C32 POPE  228      80.621 109.241  19.505  1.00  0.00           C
ATOM  10888  C23 POPE  228      82.880 106.072  17.855  1.00  0.00           C
ATOM  10891  C24 POPE  228      84.142 105.461  18.445  1.00  0.00           C
ATOM  10894  C25 POPE  228      83.971 105.122  19.925  1.00  0.00           C
ATOM  10897  C26 POPE  228      82.901 104.052  20.205  1.00  0.00           C
ATOM  10900  C27 POPE  228      83.232 103.261  21.475  1.00  0.00           C
ATOM  10903  C28 POPE  228      82.161 102.271  21.945  1.00  0.00           C
ATOM  10906  C29 POPE  228      82.590 101.622  23.245  1.00  0.00           C
ATOM  10908 0C21 POPE  228      81.842 101.482  24.355  1.00  0.00           C
ATOM  10910 1C21 POPE  228      80.422 101.951  24.515  1.00  0.00           C
ATOM  10913 2C21 POPE  228      80.081 102.230  25.985  1.00  0.00           C
ATOM  10916 3C21 POPE  228      78.722 102.921  26.125  1.00  0.00           C
ATOM  10919 4C21 POPE  228      78.352 103.171  27.595  1.00  0.00           C
ATOM  10922 5C21 POPE  228      77.222 104.201  27.735  1.00  0.00           C
ATOM  10925 6C21 POPE  228      76.991 104.612  29.185  1.00  0.00           C
ATOM  10928 7C21 POPE  228      75.881 105.661  29.315  1.00  0.00           C
ATOM  10931 8C21 POPE  228      75.621 106.091  30.765  1.00  0.00           C
ATOM  10935  C33 POPE  228      80.462 108.511  20.855  1.00  0.00           C
ATOM  10938  C34 POPE  228      80.541 109.511  22.015  1.00  0.00           C
ATOM  10941  C35 POPE  228      79.852 109.052  23.305  1.00  0.00           C
ATOM  10944  C36 POPE  228      80.532 107.821  23.895  1.00  0.00           C
ATOM  10947  C37 POPE  228      80.081 107.431  25.305  1.00  0.00           C
ATOM  10950  C38 POPE  228      80.972 106.302  25.855  1.00  0.00           C
ATOM  10953  C39 POPE  228      80.751 105.992  27.335  1.00  0.00           C
ATOM  10956 0C31 POPE  228      81.031 107.172  28.265  1.00  0.00           C
ATOM  10959 1C31 POPE  228      81.112 106.741  29.735  1.00  0.00           C
ATOM  10962 2C31 POPE  228      81.042 107.932  30.705  1.00  0.00           C
ATOM  10965 3C31 POPE  228      81.282 107.502  32.165  1.00  0.00           C
ATOM  10968 4C31 POPE  228      80.921 108.612  33.155  1.00  0.00           C
ATOM  10971 5C31 POPE  228      81.191 108.212  34.615  1.00  0.00           C
ATOM  10974 6C31 POPE  228      80.672 109.241  35.635  1.00  0.00           C
ATOM  10978  NH3 POPE  229      31.182 124.952  61.425  1.00  0.00           N
ATOM  10982  C12 POPE  229      32.062 124.192  62.385  1.00  0.00           C
ATOM  10985  C11 POPE  229      33.472 124.812  62.505  1.00  0.00           C
ATOM  10988  P   POPE  229      34.872 123.612  60.625  1.00  0.00           P
ATOM  10989  O13 POPE  229      35.262 122.622  61.655  1.00  0.00           O
ATOM  10990  O14 POPE  229      35.932 124.131  59.755  1.00  0.00           O
ATOM  10991  O11 POPE  229      33.662 123.082  59.755  1.00  0.00           O
ATOM  10992  O12 POPE  229      34.162 124.870  61.265  1.00  0.00           O
ATOM  10993  C1  POPE  229      33.732 121.972  58.855  1.00  0.00           C
ATOM  10996  C2  POPE  229      33.402 122.392  57.385  1.00  0.00           C
ATOM  10998  O21 POPE  229      34.562 122.222  56.535  1.00  0.00           O
ATOM  10999  C21 POPE  229      34.622 121.032  55.965  1.00  0.00           C
ATOM  11000  O22 POPE  229      33.951 120.061  56.265  1.00  0.00           O
ATOM  11001  C22 POPE  229      35.692 121.062  54.845  1.00  0.00           C
ATOM  11004  C3  POPE  229      32.902 123.861  57.265  1.00  0.00           C
ATOM  11007  O31 POPE  229      32.652 124.211  55.875  1.00  0.00           O
ATOM  11008  C31 POPE  229      31.762 125.181  55.695  1.00  0.00           C
ATOM  11009  O32 POPE  229      31.092 125.712  56.565  1.00  0.00           O
ATOM  11010  C32 POPE  229      31.782 125.612  54.235  1.00  0.00           C
ATOM  11013  C23 POPE  229      35.192 120.480  53.485  1.00  0.00           C
ATOM  11016  C24 POPE  229      36.042 120.852  52.255  1.00  0.00           C
ATOM  11019  C25 POPE  229      35.782 119.992  50.995  1.00  0.00           C
ATOM  11022  C26 POPE  229      34.562 120.442  50.145  1.00  0.00           C
ATOM  11025  C27 POPE  229      34.222 119.492  48.965  1.00  0.00           C
ATOM  11028  C28 POPE  229      33.442 120.122  47.785  1.00  0.00           C
ATOM  11031  C29 POPE  229      32.002 120.451  48.075  1.00  0.00           C
ATOM  11033 0C21 POPE  229      30.902 120.171  47.355  1.00  0.00           C
ATOM  11035 1C21 POPE  229      30.812 119.402  46.055  1.00  0.00           C
ATOM  11038 2C21 POPE  229      29.652 118.382  46.025  1.00  0.00           C
ATOM  11041 3C21 POPE  229      28.402 118.861  45.265  1.00  0.00           C
ATOM  11044 4C21 POPE  229      27.442 119.742  46.095  1.00  0.00           C
ATOM  11047 5C21 POPE  229      26.262 120.251  45.265  1.00  0.00           C
ATOM  11050 6C21 POPE  229      25.152 119.211  45.055  1.00  0.00           C
ATOM  11053 7C21 POPE  229      24.132 119.651  43.995  1.00  0.00           C
ATOM  11056 8C21 POPE  229      24.532 119.251  42.575  1.00  0.00           C
ATOM  11060  C33 POPE  229      31.512 124.481  53.205  1.00  0.00           C
ATOM  11063  C34 POPE  229      31.552 125.061  51.785  1.00  0.00           C
ATOM  11066  C35 POPE  229      32.771 124.612  50.945  1.00  0.00           C
ATOM  11069  C36 POPE  229      33.992 125.521  51.105  1.00  0.00           C
ATOM  11072  C37 POPE  229      35.212 124.962  50.375  1.00  0.00           C
ATOM  11075  C38 POPE  229      36.442 125.871  50.465  1.00  0.00           C
ATOM  11078  C39 POPE  229      36.342 127.081  49.535  1.00  0.00           C
ATOM  11081 0C31 POPE  229      37.522 128.042  49.675  1.00  0.00           C
ATOM  11084 1C31 POPE  229      37.332 129.301  48.815  1.00  0.00           C
ATOM  11087 2C31 POPE  229      38.452 130.340  48.945  1.00  0.00           C
ATOM  11090 3C31 POPE  229      38.172 131.451  49.985  1.00  0.00           C
ATOM  11093 4C31 POPE  229      37.932 130.911  51.405  1.00  0.00           C
ATOM  11096 5C31 POPE  229      37.972 132.002  52.475  1.00  0.00           C
ATOM  11099 6C31 POPE  229      37.882 131.411  53.875  1.00  0.00           C
ATOM  11103  NH3 POPE  230      50.472 115.152  16.365  1.00  0.00           N
ATOM  11107  C12 POPE  230      50.932 115.631  17.695  1.00  0.00           C
ATOM  11110  C11 POPE  230      50.992 117.172  17.725  1.00  0.00           C
ATOM  11113  P   POPE  230      53.482 117.881  17.795  1.00  0.00           P
ATOM  11114  O13 POPE  230      54.512 116.871  18.145  1.00  0.00           O
ATOM  11115  O14 POPE  230      53.222 118.091  16.355  1.00  0.00           O
ATOM  11116  O11 POPE  230      53.862 119.271  18.455  1.00  0.00           O
ATOM  11117  O12 POPE  230      52.122 117.561  18.505  1.00  0.00           O
ATOM  11118  C1  POPE  230      53.432 119.481  19.815  1.00  0.00           C
ATOM  11121  C2  POPE  230      54.042 120.782  20.395  1.00  0.00           C
ATOM  11123  O21 POPE  230      53.692 120.901  21.785  1.00  0.00           O
ATOM  11124  C21 POPE  230      54.292 119.992  22.545  1.00  0.00           C
ATOM  11125  O22 POPE  230      55.262 119.332  22.195  1.00  0.00           O
ATOM  11126  C22 POPE  230      53.552 119.831  23.855  1.00  0.00           C
ATOM  11129  C3  POPE  230      53.542 122.002  19.595  1.00  0.00           C
ATOM  11132  O31 POPE  230      54.052 123.242  20.095  1.00  0.00           O
ATOM  11133  C31 POPE  230      53.352 124.021  20.915  1.00  0.00           C
ATOM  11134  O32 POPE  230      53.782 125.092  21.345  1.00  0.00           O
ATOM  11135  C32 POPE  230      51.972 123.521  21.355  1.00  0.00           C
ATOM  11138  C23 POPE  230      54.392 120.181  25.095  1.00  0.00           C
ATOM  11141  C24 POPE  230      53.522 120.142  26.355  1.00  0.00           C
ATOM  11144  C25 POPE  230      54.142 120.812  27.585  1.00  0.00           C
ATOM  11147  C26 POPE  230      55.292 120.010  28.205  1.00  0.00           C
ATOM  11150  C27 POPE  230      55.262 120.111  29.735  1.00  0.00           C
ATOM  11153  C28 POPE  230      56.332 119.271  30.445  1.00  0.00           C
ATOM  11156  C29 POPE  230      57.712 119.870  30.325  1.00  0.00           C
ATOM  11158 0C21 POPE  230      58.432 120.411  31.325  1.00  0.00           C
ATOM  11160 1C21 POPE  230      58.032 120.551  32.765  1.00  0.00           C
ATOM  11163 2C21 POPE  230      57.922 119.222  33.555  1.00  0.00           C
ATOM  11166 3C21 POPE  230      59.142 118.301  33.385  1.00  0.00           C
ATOM  11169 4C21 POPE  230      59.042 117.062  34.265  1.00  0.00           C
ATOM  11172 5C21 POPE  230      60.282 116.161  34.145  1.00  0.00           C
ATOM  11175 6C21 POPE  230      60.312 115.101  35.255  1.00  0.00           C
ATOM  11178 7C21 POPE  230      61.731 114.642  35.595  1.00  0.00           C
ATOM  11181 8C21 POPE  230      61.762 113.851  36.895  1.00  0.00           C
ATOM  11185  C33 POPE  230      51.482 124.441  22.485  1.00  0.00           C
ATOM  11188  C34 POPE  230      50.112 124.122  23.075  1.00  0.00           C
ATOM  11191  C35 POPE  230      49.982 124.722  24.485  1.00  0.00           C
ATOM  11194  C36 POPE  230      50.742 123.872  25.505  1.00  0.00           C
ATOM  11197  C37 POPE  230      50.411 124.161  26.965  1.00  0.00           C
ATOM  11200  C38 POPE  230      50.962 123.042  27.865  1.00  0.00           C
ATOM  11203  C39 POPE  230      50.742 123.331  29.345  1.00  0.00           C
ATOM  11206 0C31 POPE  230      50.992 122.112  30.235  1.00  0.00           C
ATOM  11209 1C31 POPE  230      50.562 122.392  31.685  1.00  0.00           C
ATOM  11212 2C31 POPE  230      50.341 121.142  32.545  1.00  0.00           C
ATOM  11215 3C31 POPE  230      51.582 120.262  32.775  1.00  0.00           C
ATOM  11218 4C31 POPE  230      52.682 120.951  33.605  1.00  0.00           C
ATOM  11221 5C31 POPE  230      53.632 119.940  34.245  1.00  0.00           C
ATOM  11224 6C31 POPE  230      54.672 120.582  35.165  1.00  0.00           C
ATOM  11228  NH3 POPE  231      12.132  23.192  62.135  1.00  0.00           N
ATOM  11232  C12 POPE  231      12.232  22.062  61.175  1.00  0.00           C
ATOM  11235  C11 POPE  231      11.892  20.782  61.935  1.00  0.00           C
ATOM  11238  P   POPE  231      14.012  19.742  63.075  1.00  0.00           P
ATOM  11239  O13 POPE  231      14.662  19.792  64.405  1.00  0.00           O
ATOM  11240  O14 POPE  231      13.552  18.422  62.615  1.00  0.00           O
ATOM  11241  O11 POPE  231      14.932  20.442  61.955  1.00  0.00           O
ATOM  11242  O12 POPE  231      12.742  20.672  63.085  1.00  0.00           O
ATOM  11243  C1  POPE  231      15.032  19.802  60.655  1.00  0.00           C
ATOM  11246  C2  POPE  231      15.732  20.682  59.555  1.00  0.00           C
ATOM  11248  O21 POPE  231      15.282  20.272  58.245  1.00  0.00           O
ATOM  11249  C21 POPE  231      14.142  20.862  57.875  1.00  0.00           C
ATOM  11250  O22 POPE  231      13.432  21.522  58.605  1.00  0.00           O
ATOM  11251  C22 POPE  231      13.822  20.582  56.405  1.00  0.00           C
ATOM  11254  C3  POPE  231      17.282  20.612  59.575  1.00  0.00           C
ATOM  11257  O31 POPE  231      17.962  20.642  58.285  1.00  0.00           O
ATOM  11258  C31 POPE  231      17.842  21.752  57.555  1.00  0.00           C
ATOM  11259  O32 POPE  231      17.092  22.671  57.775  1.00  0.00           O
ATOM  11260  C32 POPE  231      18.772  21.662  56.345  1.00  0.00           C
ATOM  11263  C23 POPE  231      13.532  19.092  56.065  1.00  0.00           C
ATOM  11266  C24 POPE  231      12.032  18.752  56.085  1.00  0.00           C
ATOM  11269  C25 POPE  231      11.732  17.332  55.585  1.00  0.00           C
ATOM  11272  C26 POPE  231      10.232  17.022  55.445  1.00  0.00           C
ATOM  11275  C27 POPE  231       9.962  15.622  54.875  1.00  0.00           C
ATOM  11278  C28 POPE  231       8.502  15.342  54.455  1.00  0.00           C
ATOM  11281  C29 POPE  231       7.472  15.542  55.535  1.00  0.00           C
ATOM  11283 0C21 POPE  231       6.522  14.672  55.955  1.00  0.00           C
ATOM  11285 1C21 POPE  231       6.242  13.272  55.455  1.00  0.00           C
ATOM  11288 2C21 POPE  231       6.332  12.192  56.545  1.00  0.00           C
ATOM  11291 3C21 POPE  231       5.812  10.822  56.075  1.00  0.00           C
ATOM  11294 4C21 POPE  231       5.782   9.752  57.175  1.00  0.00           C
ATOM  11297 5C21 POPE  231       5.412   8.342  56.675  1.00  0.00           C
ATOM  11300 6C21 POPE  231       6.462   7.682  55.765  1.00  0.00           C
ATOM  11303 7C21 POPE  231       6.132   6.222  55.405  1.00  0.00           C
ATOM  11306 8C21 POPE  231       7.222   5.522  54.595  1.00  0.00           C
ATOM  11310  C33 POPE  231      18.082  22.162  55.055  1.00  0.00           C
ATOM  11313  C34 POPE  231      18.782  21.662  53.785  1.00  0.00           C
ATOM  11316  C35 POPE  231      20.102  22.392  53.495  1.00  0.00           C
ATOM  11319  C36 POPE  231      20.732  21.892  52.185  1.00  0.00           C
ATOM  11322  C37 POPE  231      22.012  22.632  51.775  1.00  0.00           C
ATOM  11325  C38 POPE  231      22.412  22.262  50.345  1.00  0.00           C
ATOM  11328  C39 POPE  231      23.752  22.851  49.885  1.00  0.00           C
ATOM  11331 0C31 POPE  231      24.932  21.912  50.105  1.00  0.00           C
ATOM  11334 1C31 POPE  231      26.232  22.452  49.495  1.00  0.00           C
ATOM  11337 2C31 POPE  231      27.292  21.352  49.305  1.00  0.00           C
ATOM  11340 3C31 POPE  231      28.702  21.912  49.125  1.00  0.00           C
ATOM  11343 4C31 POPE  231      29.332  22.312  50.465  1.00  0.00           C
ATOM  11346 5C31 POPE  231      30.702  22.962  50.295  1.00  0.00           C
ATOM  11349 6C31 POPE  231      31.442  23.182  51.615  1.00  0.00           C
ATOM  11353  NH3 POPE  232      50.432   8.602  14.965  1.00  0.00           N
ATOM  11357  C12 POPE  232      51.072   9.812  15.585  1.00  0.00           C
ATOM  11360  C11 POPE  232      50.611  10.072  17.035  1.00  0.00           C
ATOM  11363  P   POPE  232      50.802  12.682  17.065  1.00  0.00           P
ATOM  11364  O13 POPE  232      51.402  12.872  15.715  1.00  0.00           O
ATOM  11365  O14 POPE  232      49.342  12.842  17.175  1.00  0.00           O
ATOM  11366  O11 POPE  232      51.512  13.692  18.075  1.00  0.00           O
ATOM  11367  O12 POPE  232      51.212  11.252  17.585  1.00  0.00           O
ATOM  11368  C1  POPE  232      52.071  13.252  19.315  1.00  0.00           C
ATOM  11371  C2  POPE  232      51.062  13.352  20.505  1.00  0.00           C
ATOM  11373  O21 POPE  232      51.692  13.852  21.695  1.00  0.00           O
ATOM  11374  C21 POPE  232      52.661  13.132  22.225  1.00  0.00           C
ATOM  11375  O22 POPE  232      53.092  12.072  21.795  1.00  0.00           O
ATOM  11376  C22 POPE  232      53.222  13.822  23.465  1.00  0.00           C
ATOM  11379  C3  POPE  232      50.262  12.042  20.765  1.00  0.00           C
ATOM  11382  O31 POPE  232      49.532  12.112  22.005  1.00  0.00           O
ATOM  11383  C31 POPE  232      48.402  12.802  21.975  1.00  0.00           C
ATOM  11384  O32 POPE  232      47.861  13.222  20.955  1.00  0.00           O
ATOM  11385  C32 POPE  232      47.832  12.892  23.385  1.00  0.00           C
ATOM  11388  C23 POPE  232      53.911  12.812  24.405  1.00  0.00           C
ATOM  11391  C24 POPE  232      54.701  13.482  25.535  1.00  0.00           C
ATOM  11394  C25 POPE  232      53.862  13.892  26.755  1.00  0.00           C
ATOM  11397  C26 POPE  232      54.642  13.812  28.085  1.00  0.00           C
ATOM  11400  C27 POPE  232      55.992  14.542  28.075  1.00  0.00           C
ATOM  11403  C28 POPE  232      56.842  14.262  29.325  1.00  0.00           C
ATOM  11406  C29 POPE  232      57.352  12.842  29.395  1.00  0.00           C
ATOM  11408 0C21 POPE  232      58.232  12.392  30.305  1.00  0.00           C
ATOM  11410 1C21 POPE  232      58.782  13.232  31.435  1.00  0.00           C
ATOM  11413 2C21 POPE  232      59.161  12.422  32.675  1.00  0.00           C
ATOM  11416 3C21 POPE  232      58.002  11.652  33.325  1.00  0.00           C
ATOM  11419 4C21 POPE  232      58.442  10.942  34.615  1.00  0.00           C
ATOM  11422 5C21 POPE  232      57.502   9.802  35.045  1.00  0.00           C
ATOM  11425 6C21 POPE  232      56.682  10.132  36.295  1.00  0.00           C
ATOM  11428 7C21 POPE  232      55.742   8.982  36.695  1.00  0.00           C
ATOM  11431 8C21 POPE  232      54.972   9.232  38.005  1.00  0.00           C
ATOM  11435  C33 POPE  232      47.482  14.332  23.775  1.00  0.00           C
ATOM  11438  C34 POPE  232      48.692  15.212  24.095  1.00  0.00           C
ATOM  11441  C35 POPE  232      49.402  14.872  25.415  1.00  0.00           C
ATOM  11444  C36 POPE  232      48.572  15.222  26.655  1.00  0.00           C
ATOM  11447  C37 POPE  232      49.392  15.032  27.935  1.00  0.00           C
ATOM  11450  C38 POPE  232      49.042  16.012  29.065  1.00  0.00           C
ATOM  11453  C39 POPE  232      47.762  15.702  29.845  1.00  0.00           C
ATOM  11456 0C31 POPE  232      47.492  16.792  30.895  1.00  0.00           C
ATOM  11459 1C31 POPE  232      46.442  16.392  31.945  1.00  0.00           C
ATOM  11462 2C31 POPE  232      46.352  17.352  33.135  1.00  0.00           C
ATOM  11465 3C31 POPE  232      47.612  17.402  34.025  1.00  0.00           C
ATOM  11468 4C31 POPE  232      48.032  16.022  34.575  1.00  0.00           C
ATOM  11471 5C31 POPE  232      49.091  16.122  35.685  1.00  0.00           C
ATOM  11474 6C31 POPE  232      49.602  14.752  36.135  1.00  0.00           C
ATOM  11478  NH3 POPE  233     120.352 116.711  14.945  1.00  0.00           N
ATOM  11482  C12 POPE  233     120.650 115.271  15.175  1.00  0.00           C
ATOM  11485  C11 POPE  233     121.852 114.882  14.315  1.00  0.00           C
ATOM  11488  P   POPE  233     123.862 113.292  14.755  1.00  0.00           P
ATOM  11489  O13 POPE  233     124.072 111.932  15.285  1.00  0.00           O
ATOM  11490  O14 POPE  233     124.452 113.602  13.435  1.00  0.00           O
ATOM  11491  O11 POPE  233     124.312 114.341  15.845  1.00  0.00           O
ATOM  11492  O12 POPE  233     122.290 113.572  14.685  1.00  0.00           O
ATOM  11493  C1  POPE  233     125.100 113.942  16.985  1.00  0.00           C
ATOM  11496  C2  POPE  233     124.391 114.171  18.345  1.00  0.00           C
ATOM  11498  O21 POPE  233     124.872 113.142  19.235  1.00  0.00           O
ATOM  11499  C21 POPE  233     124.832 113.451  20.525  1.00  0.00           C
ATOM  11500  O22 POPE  233     124.510 114.542  20.985  1.00  0.00           O
ATOM  11501  C22 POPE  233     125.340 112.252  21.325  1.00  0.00           C
ATOM  11504  C3  POPE  233     122.831 114.101  18.225  1.00  0.00           C
ATOM  11507  O31 POPE  233     122.180 114.341  19.495  1.00  0.00           O
ATOM  11508  C31 POPE  233     121.362 115.372  19.585  1.00  0.00           C
ATOM  11509  O32 POPE  233     121.012 116.102  18.665  1.00  0.00           O
ATOM  11510  C32 POPE  233     120.862 115.521  21.015  1.00  0.00           C
ATOM  11513  C23 POPE  233     124.422 111.822  22.495  1.00  0.00           C
ATOM  11516  C24 POPE  233     124.501 112.792  23.685  1.00  0.00           C
ATOM  11519  C25 POPE  233     123.372 112.652  24.715  1.00  0.00           C
ATOM  11522  C26 POPE  233     123.190 113.961  25.485  1.00  0.00           C
ATOM  11525  C27 POPE  233     122.052 113.931  26.495  1.00  0.00           C
ATOM  11528  C28 POPE  233     121.940 115.251  27.295  1.00  0.00           C
ATOM  11531  C29 POPE  233     123.102 115.472  28.225  1.00  0.00           C
ATOM  11533 0C21 POPE  233     123.342 114.791  29.365  1.00  0.00           C
ATOM  11535 1C21 POPE  233     122.472 113.690  29.925  1.00  0.00           C
ATOM  11538 2C21 POPE  233     122.220 113.791  31.435  1.00  0.00           C
ATOM  11541 3C21 POPE  233     123.482 113.612  32.295  1.00  0.00           C
ATOM  11544 4C21 POPE  233     123.290 112.662  33.495  1.00  0.00           C
ATOM  11547 5C21 POPE  233     122.112 113.001  34.425  1.00  0.00           C
ATOM  11550 6C21 POPE  233     122.132 114.432  34.985  1.00  0.00           C
ATOM  11553 7C21 POPE  233     120.961 114.691  35.935  1.00  0.00           C
ATOM  11556 8C21 POPE  233     120.961 116.091  36.545  1.00  0.00           C
ATOM  11560  C33 POPE  233     119.322 115.512  21.135  1.00  0.00           C
ATOM  11563  C34 POPE  233     118.881 115.771  22.585  1.00  0.00           C
ATOM  11566  C35 POPE  233     117.382 115.551  22.845  1.00  0.00           C
ATOM  11569  C36 POPE  233     117.071 115.642  24.345  1.00  0.00           C
ATOM  11572  C37 POPE  233     115.632 116.072  24.665  1.00  0.00           C
ATOM  11575  C38 POPE  233     115.451 116.461  26.145  1.00  0.00           C
ATOM  11578  C39 POPE  233     114.742 115.391  26.985  1.00  0.00           C
ATOM  11581 0C31 POPE  233     114.622 115.831  28.445  1.00  0.00           C
ATOM  11584 1C31 POPE  233     113.980 114.771  29.345  1.00  0.00           C
ATOM  11587 2C31 POPE  233     113.862 115.251  30.805  1.00  0.00           C
ATOM  11590 3C31 POPE  233     113.470 114.141  31.785  1.00  0.00           C
ATOM  11593 4C31 POPE  233     112.040 113.612  31.585  1.00  0.00           C
ATOM  11596 5C31 POPE  233     111.751 112.382  32.465  1.00  0.00           C
ATOM  11599 6C31 POPE  233     110.401 111.722  32.185  1.00  0.00           C
ATOM  11603  NH3 POPE  234      75.090  14.642  16.455  1.00  0.00           N
ATOM  11607  C12 POPE  234      76.572  14.942  16.295  1.00  0.00           C
ATOM  11610  C11 POPE  234      77.432  13.652  16.385  1.00  0.00           C
ATOM  11613  P   POPE  234      79.822  14.652  16.945  1.00  0.00           P
ATOM  11614  O13 POPE  234      81.012  13.802  17.135  1.00  0.00           O
ATOM  11615  O14 POPE  234      80.042  15.942  16.265  1.00  0.00           O
ATOM  11616  O11 POPE  234      78.992  14.842  18.275  1.00  0.00           O
ATOM  11617  O12 POPE  234      78.792  13.872  16.025  1.00  0.00           O
ATOM  11618  C1  POPE  234      78.762  16.142  18.855  1.00  0.00           C
ATOM  11621  C2  POPE  234      77.882  16.072  20.145  1.00  0.00           C
ATOM  11623  O21 POPE  234      78.712  16.002  21.305  1.00  0.00           O
ATOM  11624  C21 POPE  234      79.301  14.882  21.635  1.00  0.00           C
ATOM  11625  O22 POPE  234      79.222  13.792  21.105  1.00  0.00           O
ATOM  11626  C22 POPE  234      80.152  15.192  22.875  1.00  0.00           C
ATOM  11629  C3  POPE  234      76.722  15.022  20.095  1.00  0.00           C
ATOM  11632  O31 POPE  234      76.112  14.712  21.375  1.00  0.00           O
ATOM  11633  C31 POPE  234      75.262  15.622  21.825  1.00  0.00           C
ATOM  11634  O32 POPE  234      75.132  16.752  21.395  1.00  0.00           O
ATOM  11635  C32 POPE  234      74.371  15.032  22.925  1.00  0.00           C
ATOM  11638  C23 POPE  234      79.332  15.822  24.035  1.00  0.00           C
ATOM  11641  C24 POPE  234      78.542  14.782  24.835  1.00  0.00           C
ATOM  11644  C25 POPE  234      79.371  14.062  25.905  1.00  0.00           C
ATOM  11647  C26 POPE  234      79.642  14.942  27.135  1.00  0.00           C
ATOM  11650  C27 POPE  234      80.532  14.242  28.165  1.00  0.00           C
ATOM  11653  C28 POPE  234      81.171  15.202  29.175  1.00  0.00           C
ATOM  11656  C29 POPE  234      80.191  15.772  30.175  1.00  0.00           C
ATOM  11658 0C21 POPE  234      80.562  16.432  31.275  1.00  0.00           C
ATOM  11660 1C21 POPE  234      81.992  16.752  31.645  1.00  0.00           C
ATOM  11663 2C21 POPE  234      82.071  17.772  32.795  1.00  0.00           C
ATOM  11666 3C21 POPE  234      81.730  17.172  34.165  1.00  0.00           C
ATOM  11669 4C21 POPE  234      81.620  18.232  35.265  1.00  0.00           C
ATOM  11672 5C21 POPE  234      81.451  17.622  36.665  1.00  0.00           C
ATOM  11675 6C21 POPE  234      81.611  18.662  37.785  1.00  0.00           C
ATOM  11678 7C21 POPE  234      80.422  19.622  37.935  1.00  0.00           C
ATOM  11681 8C21 POPE  234      80.741  20.822  38.825  1.00  0.00           C
ATOM  11685  C33 POPE  234      75.112  14.862  24.265  1.00  0.00           C
ATOM  11688  C34 POPE  234      74.212  14.362  25.395  1.00  0.00           C
ATOM  11691  C35 POPE  234      75.021  13.622  26.465  1.00  0.00           C
ATOM  11694  C36 POPE  234      74.172  13.062  27.605  1.00  0.00           C
ATOM  11697  C37 POPE  234      74.862  11.892  28.315  1.00  0.00           C
ATOM  11700  C38 POPE  234      74.021  11.262  29.425  1.00  0.00           C
ATOM  11703  C39 POPE  234      73.942  12.082  30.725  1.00  0.00           C
ATOM  11706 0C31 POPE  234      75.302  12.572  31.225  1.00  0.00           C
ATOM  11709 1C31 POPE  234      75.221  13.032  32.685  1.00  0.00           C
ATOM  11712 2C31 POPE  234      76.482  13.762  33.185  1.00  0.00           C
ATOM  11715 3C31 POPE  234      76.242  14.462  34.535  1.00  0.00           C
ATOM  11718 4C31 POPE  234      75.842  13.512  35.675  1.00  0.00           C
ATOM  11721 5C31 POPE  234      75.352  14.262  36.915  1.00  0.00           C
ATOM  11724 6C31 POPE  234      74.652  13.372  37.935  1.00  0.00           C
ATOM  11728  NH3 POPE  235     125.172 137.534  18.785  1.00  0.00           N
ATOM  11732  C12 POPE  235     124.440 136.225  18.585  1.00  0.00           C
ATOM  11735  C11 POPE  235     125.352 135.024  18.835  1.00  0.00           C
ATOM  11738  P   POPE  235     124.130 132.844  18.005  1.00  0.00           P
ATOM  11739  O13 POPE  235     123.162 133.445  17.065  1.00  0.00           O
ATOM  11740  O14 POPE  235     125.361 132.282  17.415  1.00  0.00           O
ATOM  11741  O11 POPE  235     123.430 131.722  18.875  1.00  0.00           O
ATOM  11742  O12 POPE  235     124.540 133.883  19.115  1.00  0.00           O
ATOM  11743  C1  POPE  235     123.922 131.281  20.145  1.00  0.00           C
ATOM  11746  C2  POPE  235     122.752 130.752  21.015  1.00  0.00           C
ATOM  11748  O21 POPE  235     123.232 129.852  22.035  1.00  0.00           O
ATOM  11749  C21 POPE  235     123.001 130.201  23.295  1.00  0.00           C
ATOM  11750  O22 POPE  235     122.590 131.281  23.675  1.00  0.00           O
ATOM  11751  C22 POPE  235     123.330 128.991  24.185  1.00  0.00           C
ATOM  11754  C3  POPE  235     121.782 129.931  20.115  1.00  0.00           C
ATOM  11757  O31 POPE  235     120.662 129.432  20.865  1.00  0.00           O
ATOM  11758  C31 POPE  235     120.510 128.100  20.915  1.00  0.00           C
ATOM  11759  O32 POPE  235     121.210 127.291  20.345  1.00  0.00           O
ATOM  11760  C32 POPE  235     119.322 127.782  21.815  1.00  0.00           C
ATOM  11763  C23 POPE  235     123.582 129.271  25.685  1.00  0.00           C
ATOM  11766  C24 POPE  235     122.502 128.681  26.605  1.00  0.00           C
ATOM  11769  C25 POPE  235     122.932 128.641  28.075  1.00  0.00           C
ATOM  11772  C26 POPE  235     121.891 127.961  28.975  1.00  0.00           C
ATOM  11775  C27 POPE  235     122.232 128.072  30.465  1.00  0.00           C
ATOM  11778  C28 POPE  235     121.161 127.382  31.345  1.00  0.00           C
ATOM  11781  C29 POPE  235     121.511 127.462  32.805  1.00  0.00           C
ATOM  11783 0C21 POPE  235     121.760 126.421  33.625  1.00  0.00           C
ATOM  11785 1C21 POPE  235     121.742 124.971  33.215  1.00  0.00           C
ATOM  11788 2C21 POPE  235     122.102 124.032  34.385  1.00  0.00           C
ATOM  11791 3C21 POPE  235     123.582 124.101  34.795  1.00  0.00           C
ATOM  11794 4C21 POPE  235     123.840 123.541  36.205  1.00  0.00           C
ATOM  11797 5C21 POPE  235     123.312 124.451  37.325  1.00  0.00           C
ATOM  11800 6C21 POPE  235     123.962 124.161  38.685  1.00  0.00           C
ATOM  11803 7C21 POPE  235     123.271 124.911  39.825  1.00  0.00           C
ATOM  11806 8C21 POPE  235     123.990 124.752  41.165  1.00  0.00           C
ATOM  11810  C33 POPE  235     119.671 127.721  23.315  1.00  0.00           C
ATOM  11813  C34 POPE  235     118.411 127.642  24.175  1.00  0.00           C
ATOM  11816  C35 POPE  235     118.701 127.331  25.645  1.00  0.00           C
ATOM  11819  C36 POPE  235     117.421 126.972  26.395  1.00  0.00           C
ATOM  11822  C37 POPE  235     117.661 126.512  27.835  1.00  0.00           C
ATOM  11825  C38 POPE  235     116.331 126.402  28.585  1.00  0.00           C
ATOM  11828  C39 POPE  235     116.432 125.661  29.915  1.00  0.00           C
ATOM  11831 0C31 POPE  235     115.081 125.671  30.645  1.00  0.00           C
ATOM  11834 1C31 POPE  235     114.941 124.542  31.655  1.00  0.00           C
ATOM  11837 2C31 POPE  235     113.551 124.481  32.285  1.00  0.00           C
ATOM  11840 3C31 POPE  235     113.531 123.562  33.515  1.00  0.00           C
ATOM  11843 4C31 POPE  235     112.132 123.292  34.075  1.00  0.00           C
ATOM  11846 5C31 POPE  235     112.220 122.571  35.425  1.00  0.00           C
ATOM  11849 6C31 POPE  235     110.970 121.792  35.815  1.00  0.00           C
ATOM  11853  NH3 POPE  236      10.742  51.632  14.765  1.00  0.00           N
ATOM  11857  C12 POPE  236      11.192  50.222  14.955  1.00  0.00           C
ATOM  11860  C11 POPE  236       9.932  49.351  15.015  1.00  0.00           C
ATOM  11863  P   POPE  236       9.042  46.962  15.305  1.00  0.00           P
ATOM  11864  O13 POPE  236       7.752  47.701  15.225  1.00  0.00           O
ATOM  11865  O14 POPE  236       9.232  45.761  14.455  1.00  0.00           O
ATOM  11866  O11 POPE  236       9.272  46.512  16.785  1.00  0.00           O
ATOM  11867  O12 POPE  236      10.262  47.972  15.035  1.00  0.00           O
ATOM  11868  C1  POPE  236      10.492  46.652  17.505  1.00  0.00           C
ATOM  11871  C2  POPE  236      10.362  47.752  18.585  1.00  0.00           C
ATOM  11873  O21 POPE  236      11.042  47.351  19.785  1.00  0.00           O
ATOM  11874  C21 POPE  236      12.282  47.752  19.895  1.00  0.00           C
ATOM  11875  O22 POPE  236      12.952  48.292  19.035  1.00  0.00           O
ATOM  11876  C22 POPE  236      12.772  47.512  21.335  1.00  0.00           C
ATOM  11879  C3  POPE  236       8.872  47.982  18.965  1.00  0.00           C
ATOM  11882  O31 POPE  236       8.772  48.482  20.315  1.00  0.00           O
ATOM  11883  C31 POPE  236       8.172  47.662  21.165  1.00  0.00           C
ATOM  11884  O32 POPE  236       7.382  46.782  20.855  1.00  0.00           O
ATOM  11885  C32 POPE  236       8.662  47.921  22.575  1.00  0.00           C
ATOM  11888  C23 POPE  236      13.022  48.851  22.075  1.00  0.00           C
ATOM  11891  C24 POPE  236      13.812  48.721  23.375  1.00  0.00           C
ATOM  11894  C25 POPE  236      13.142  47.892  24.485  1.00  0.00           C
ATOM  11897  C26 POPE  236      13.882  48.022  25.825  1.00  0.00           C
ATOM  11900  C27 POPE  236      13.602  46.872  26.795  1.00  0.00           C
ATOM  11903  C28 POPE  236      14.242  47.122  28.175  1.00  0.00           C
ATOM  11906  C29 POPE  236      14.342  45.872  29.005  1.00  0.00           C
ATOM  11908 0C21 POPE  236      15.232  45.652  29.995  1.00  0.00           C
ATOM  11910 1C21 POPE  236      16.252  46.632  30.515  1.00  0.00           C
ATOM  11913 2C21 POPE  236      15.762  47.242  31.835  1.00  0.00           C
ATOM  11916 3C21 POPE  236      16.692  48.331  32.405  1.00  0.00           C
ATOM  11919 4C21 POPE  236      16.382  48.672  33.865  1.00  0.00           C
ATOM  11922 5C21 POPE  236      14.982  49.252  34.095  1.00  0.00           C
ATOM  11925 6C21 POPE  236      14.502  49.092  35.545  1.00  0.00           C
ATOM  11928 7C21 POPE  236      13.032  49.482  35.715  1.00  0.00           C
ATOM  11931 8C21 POPE  236      12.482  49.212  37.115  1.00  0.00           C
ATOM  11935  C33 POPE  236       8.282  46.772  23.535  1.00  0.00           C
ATOM  11938  C34 POPE  236       8.892  46.942  24.925  1.00  0.00           C
ATOM  11941  C35 POPE  236       8.342  45.922  25.935  1.00  0.00           C
ATOM  11944  C36 POPE  236       8.842  46.142  27.365  1.00  0.00           C
ATOM  11947  C37 POPE  236       8.032  45.351  28.385  1.00  0.00           C
ATOM  11950  C38 POPE  236       8.382  45.701  29.835  1.00  0.00           C
ATOM  11953  C39 POPE  236       9.742  45.171  30.305  1.00  0.00           C
ATOM  11956 0C31 POPE  236      10.142  45.802  31.635  1.00  0.00           C
ATOM  11959 1C31 POPE  236      11.372  45.171  32.295  1.00  0.00           C
ATOM  11962 2C31 POPE  236      11.902  46.081  33.405  1.00  0.00           C
ATOM  11965 3C31 POPE  236      12.802  45.372  34.425  1.00  0.00           C
ATOM  11968 4C31 POPE  236      12.002  44.761  35.585  1.00  0.00           C
ATOM  11971 5C31 POPE  236      12.882  44.491  36.815  1.00  0.00           C
ATOM  11974 6C31 POPE  236      12.092  44.061  38.045  1.00  0.00           C
ATOM  11978  NH3 POPE  237     102.922  43.342  55.345  1.00  0.00           N
ATOM  11982  C12 POPE  237     102.672  43.052  56.805  1.00  0.00           C
ATOM  11985  C11 POPE  237     103.062  41.601  57.185  1.00  0.00           C
ATOM  11988  P   POPE  237     101.152  39.842  57.735  1.00  0.00           P
ATOM  11989  O13 POPE  237     101.462  38.402  57.815  1.00  0.00           O
ATOM  11990  O14 POPE  237     101.070  40.612  59.005  1.00  0.00           O
ATOM  11991  O11 POPE  237      99.720  40.061  57.125  1.00  0.00           O
ATOM  11992  O12 POPE  237     102.122  40.622  56.715  1.00  0.00           O
ATOM  11993  C1  POPE  237      99.130  39.362  56.035  1.00  0.00           C
ATOM  11996  C2  POPE  237      99.151  40.172  54.695  1.00  0.00           C
ATOM  11998  O21 POPE  237     100.252  39.772  53.855  1.00  0.00           O
ATOM  11999  C21 POPE  237     100.081  38.612  53.235  1.00  0.00           C
ATOM  12000  O22 POPE  237      99.352  37.702  53.585  1.00  0.00           O
ATOM  12001  C22 POPE  237     100.862  38.662  51.925  1.00  0.00           C
ATOM  12004  C3  POPE  237      99.151  41.712  54.945  1.00  0.00           C
ATOM  12007  O31 POPE  237      99.872  42.522  53.985  1.00  0.00           O
ATOM  12008  C31 POPE  237      99.130  43.212  53.115  1.00  0.00           C
ATOM  12009  O32 POPE  237      97.932  43.082  52.945  1.00  0.00           O
ATOM  12010  C32 POPE  237     100.002  44.272  52.435  1.00  0.00           C
ATOM  12013  C23 POPE  237     100.432  39.872  51.055  1.00  0.00           C
ATOM  12016  C24 POPE  237     100.821  39.712  49.575  1.00  0.00           C
ATOM  12019  C25 POPE  237      99.860  38.811  48.775  1.00  0.00           C
ATOM  12022  C26 POPE  237     100.541  38.002  47.665  1.00  0.00           C
ATOM  12025  C27 POPE  237     101.322  38.842  46.645  1.00  0.00           C
ATOM  12028  C28 POPE  237     101.971  37.962  45.565  1.00  0.00           C
ATOM  12031  C29 POPE  237     102.971  38.732  44.735  1.00  0.00           C
ATOM  12033 0C21 POPE  237     103.461  38.381  43.535  1.00  0.00           C
ATOM  12035 1C21 POPE  237     103.120  37.152  42.725  1.00  0.00           C
ATOM  12038 2C21 POPE  237     102.652  37.512  41.305  1.00  0.00           C
ATOM  12041 3C21 POPE  237     101.282  38.212  41.325  1.00  0.00           C
ATOM  12044 4C21 POPE  237     100.830  38.772  39.965  1.00  0.00           C
ATOM  12047 5C21 POPE  237      99.510  39.532  40.115  1.00  0.00           C
ATOM  12050 6C21 POPE  237      98.932  40.022  38.795  1.00  0.00           C
ATOM  12053 7C21 POPE  237      97.590  40.752  38.985  1.00  0.00           C
ATOM  12056 8C21 POPE  237      96.842  40.992  37.675  1.00  0.00           C
ATOM  12060  C33 POPE  237     100.361  43.892  50.985  1.00  0.00           C
ATOM  12063  C34 POPE  237      99.452  44.581  49.965  1.00  0.00           C
ATOM  12066  C35 POPE  237      99.972  45.951  49.495  1.00  0.00           C
ATOM  12069  C36 POPE  237     101.271  45.811  48.675  1.00  0.00           C
ATOM  12072  C37 POPE  237     101.532  46.932  47.665  1.00  0.00           C
ATOM  12075  C38 POPE  237     100.432  47.072  46.615  1.00  0.00           C
ATOM  12078  C39 POPE  237     100.802  48.052  45.505  1.00  0.00           C
ATOM  12081 0C31 POPE  237     101.070  47.442  44.125  1.00  0.00           C
ATOM  12084 1C31 POPE  237     101.362  48.572  43.125  1.00  0.00           C
ATOM  12087 2C31 POPE  237     101.611  48.122  41.685  1.00  0.00           C
ATOM  12090 3C31 POPE  237     102.141  49.262  40.795  1.00  0.00           C
ATOM  12093 4C31 POPE  237     101.210  50.482  40.705  1.00  0.00           C
ATOM  12096 5C31 POPE  237     101.831  51.632  39.915  1.00  0.00           C
ATOM  12099 6C31 POPE  237     100.862  52.771  39.615  1.00  0.00           C
ATOM  12103  NH3 POPE  238      42.402  98.632  60.655  1.00  0.00           N
ATOM  12107  C12 POPE  238      42.022  98.182  59.265  1.00  0.00           C
ATOM  12110  C11 POPE  238      40.551  97.821  59.105  1.00  0.00           C
ATOM  12113  P   POPE  238      38.942  95.822  59.175  1.00  0.00           P
ATOM  12114  O13 POPE  238      38.782  95.372  60.575  1.00  0.00           O
ATOM  12115  O14 POPE  238      38.002  96.811  58.635  1.00  0.00           O
ATOM  12116  O11 POPE  238      38.922  94.492  58.335  1.00  0.00           O
ATOM  12117  O12 POPE  238      40.422  96.392  59.045  1.00  0.00           O
ATOM  12118  C1  POPE  238      40.022  93.982  57.595  1.00  0.00           C
ATOM  12121  C2  POPE  238      40.232  94.722  56.245  1.00  0.00           C
ATOM  12123  O21 POPE  238      39.042  95.071  55.545  1.00  0.00           O
ATOM  12124  C21 POPE  238      37.942  94.362  55.515  1.00  0.00           C
ATOM  12125  O22 POPE  238      37.762  93.242  55.965  1.00  0.00           O
ATOM  12126  C22 POPE  238      36.872  95.241  54.835  1.00  0.00           C
ATOM  12129  C3  POPE  238      41.212  93.971  55.295  1.00  0.00           C
ATOM  12132  O31 POPE  238      41.632  94.822  54.215  1.00  0.00           O
ATOM  12133  C31 POPE  238      40.812  94.892  53.165  1.00  0.00           C
ATOM  12134  O32 POPE  238      40.212  95.882  52.815  1.00  0.00           O
ATOM  12135  C32 POPE  238      40.752  93.550  52.435  1.00  0.00           C
ATOM  12138  C23 POPE  238      36.532  94.940  53.345  1.00  0.00           C
ATOM  12141  C24 POPE  238      36.412  96.252  52.545  1.00  0.00           C
ATOM  12144  C25 POPE  238      35.632  96.142  51.225  1.00  0.00           C
ATOM  12147  C26 POPE  238      36.472  95.801  49.985  1.00  0.00           C
ATOM  12150  C27 POPE  238      35.602  95.801  48.715  1.00  0.00           C
ATOM  12153  C28 POPE  238      36.302  95.351  47.415  1.00  0.00           C
ATOM  12156  C29 POPE  238      35.252  95.232  46.335  1.00  0.00           C
ATOM  12158 0C21 POPE  238      35.392  95.421  45.015  1.00  0.00           C
ATOM  12160 1C21 POPE  238      36.672  95.712  44.265  1.00  0.00           C
ATOM  12163 2C21 POPE  238      36.591  95.192  42.815  1.00  0.00           C
ATOM  12166 3C21 POPE  238      35.682  96.041  41.915  1.00  0.00           C
ATOM  12169 4C21 POPE  238      35.612  95.491  40.485  1.00  0.00           C
ATOM  12172 5C21 POPE  238      35.062  96.491  39.445  1.00  0.00           C
ATOM  12175 6C21 POPE  238      35.902  97.771  39.345  1.00  0.00           C
ATOM  12178 7C21 POPE  238      35.732  98.502  38.015  1.00  0.00           C
ATOM  12181 8C21 POPE  238      36.252  99.931  38.085  1.00  0.00           C
ATOM  12185  C33 POPE  238      40.582  93.712  50.915  1.00  0.00           C
ATOM  12188  C34 POPE  238      40.612  92.341  50.225  1.00  0.00           C
ATOM  12191  C35 POPE  238      40.982  92.411  48.735  1.00  0.00           C
ATOM  12194  C36 POPE  238      39.792  92.711  47.815  1.00  0.00           C
ATOM  12197  C37 POPE  238      40.132  92.401  46.355  1.00  0.00           C
ATOM  12200  C38 POPE  238      38.922  92.522  45.415  1.00  0.00           C
ATOM  12203  C39 POPE  238      37.841  91.461  45.675  1.00  0.00           C
ATOM  12206 0C31 POPE  238      36.752  91.431  44.595  1.00  0.00           C
ATOM  12209 1C31 POPE  238      35.701  90.351  44.855  1.00  0.00           C
ATOM  12212 2C31 POPE  238      34.812  90.052  43.645  1.00  0.00           C
ATOM  12215 3C31 POPE  238      33.662  91.050  43.425  1.00  0.00           C
ATOM  12218 4C31 POPE  238      32.841  90.701  42.175  1.00  0.00           C
ATOM  12221 5C31 POPE  238      31.432  91.321  42.165  1.00  0.00           C
ATOM  12224 6C31 POPE  238      30.702  91.091  40.845  1.00  0.00           C
ATOM  12228  NH3 POPE  239      89.331  34.962  59.675  1.00  0.00           N
ATOM  12232  C12 POPE  239      88.172  34.002  59.735  1.00  0.00           C
ATOM  12235  C11 POPE  239      87.382  34.052  58.425  1.00  0.00           C
ATOM  12238  P   POPE  239      84.762  33.972  58.755  1.00  0.00           P
ATOM  12239  O13 POPE  239      84.142  33.382  59.955  1.00  0.00           O
ATOM  12240  O14 POPE  239      84.932  35.442  58.705  1.00  0.00           O
ATOM  12241  O11 POPE  239      84.032  33.502  57.435  1.00  0.00           O
ATOM  12242  O12 POPE  239      86.182  33.302  58.545  1.00  0.00           O
ATOM  12243  C1  POPE  239      84.692  33.652  56.165  1.00  0.00           C
ATOM  12246  C2  POPE  239      83.771  34.331  55.095  1.00  0.00           C
ATOM  12248  O21 POPE  239      84.501  34.921  53.995  1.00  0.00           O
ATOM  12249  C21 POPE  239      85.191  34.062  53.265  1.00  0.00           C
ATOM  12250  O22 POPE  239      85.352  32.872  53.515  1.00  0.00           O
ATOM  12251  C22 POPE  239      85.771  34.692  52.005  1.00  0.00           C
ATOM  12254  C3  POPE  239      82.822  35.382  55.755  1.00  0.00           C
[truncated: 1,734,299 more chars]
