# Supplementary material for: Characterizing Membrane Association and Periplasmic Transfer of Bacterial Lipoproteins through Molecular Dynamics Simulations
Source: Structure. 2020 Apr 7;28(4):475–487.e3. doi: 10.1016/j.str.2020.01.012 (PMC7139219; doi:10.1016/j.str.2020.01.012)
Supplement: Data S1. Final Coordinates from Simulations (Y–Z), Related to Figure 3 [file mmc3.zip › Y-Z/YAJG-5-atomistic.pdb]

TITLE     Protein
REMARK    THIS IS A SIMULATION BOX
CRYST1  129.235  129.235  115.713  90.00  90.00  90.00 P 1           1
MODEL        1
ATOM      1  N   CYSTA   1      64.632  58.473  52.325  1.00  0.00           N
ATOM      3  CA  CYSTA   1      65.982  58.972  52.645  1.00  0.00           C
ATOM      5  C   CYSTA   1      66.803  58.142  53.645  1.00  0.00           C
ATOM      6  O   CYSTA   1      67.372  57.153  53.235  1.00  0.00           O
ATOM      7  CB  CYSTA   1      66.092  60.523  52.985  1.00  0.00           C
ATOM     10  SG  CYSTA   1      65.332  61.802  51.885  1.00  0.00           S
ATOM     11  C1  CYSTA   1      65.183  63.083  53.215  1.00  0.00           C
ATOM     14  CA1 CYSTA   1      63.892  57.493  52.915  1.00  0.00           C
ATOM     15  OA1 CYSTA   1      64.262  56.953  53.945  1.00  0.00           O
ATOM     16  CA2 CYSTA   1      62.542  57.142  52.385  1.00  0.00           C
ATOM     19  C11 CYSTA   1      64.493  64.492  52.985  1.00  0.00           C
ATOM     21  O11 CYSTA   1      63.123  64.363  52.535  1.00  0.00           O
ATOM     22  CX1 CYSTA   1      62.423  65.522  52.515  1.00  0.00           C
ATOM     23  OX1 CYSTA   1      62.772  66.543  53.055  1.00  0.00           O
ATOM     24  CX2 CYSTA   1      61.092  65.313  51.765  1.00  0.00           C
ATOM     27  C12 CYSTA   1      65.463  65.403  52.135  1.00  0.00           C
ATOM     30  O12 CYSTA   1      64.912  66.312  51.165  1.00  0.00           O
ATOM     31  CD1 CYSTA   1      64.463  65.712  50.065  1.00  0.00           C
ATOM     32  OD1 CYSTA   1      64.012  64.583  50.015  1.00  0.00           O
ATOM     33  CD2 CYSTA   1      64.652  66.662  48.895  1.00  0.00           C
ATOM     36  CA3 CYSTA   1      62.523  56.793  50.885  1.00  0.00           C
ATOM     39  CA4 CYSTA   1      62.933  57.842  49.865  1.00  0.00           C
ATOM     42  CA5 CYSTA   1      64.262  57.493  49.175  1.00  0.00           C
ATOM     45  CA6 CYSTA   1      64.303  56.142  48.435  1.00  0.00           C
ATOM     48  CA7 CYSTA   1      63.162  55.952  47.415  1.00  0.00           C
ATOM     51  CA8 CYSTA   1      63.403  54.723  46.525  1.00  0.00           C
ATOM     54  CA9 CYSTA   1      62.502  54.702  45.285  1.00  0.00           C
ATOM     57 0CA1 CYSTA   1      63.083  53.863  44.145  1.00  0.00           C
ATOM     60 1CA1 CYSTA   1      63.263  52.382  44.505  1.00  0.00           C
ATOM     63 2CA1 CYSTA   1      64.092  51.612  43.475  1.00  0.00           C
ATOM     66 3CA1 CYSTA   1      64.362  50.193  43.945  1.00  0.00           C
ATOM     69 4CA1 CYSTA   1      65.361  49.392  43.095  1.00  0.00           C
ATOM     72 5CA1 CYSTA   1      64.903  49.142  41.655  1.00  0.00           C
ATOM     75 6CA1 CYSTA   1      65.873  48.223  40.895  1.00  0.00           C
ATOM     79  CD3 CYSTA   1      64.592  65.913  47.545  1.00  0.00           C
ATOM     82  CD4 CYSTA   1      65.772  64.943  47.305  1.00  0.00           C
ATOM     85  CD5 CYSTA   1      65.433  63.473  47.605  1.00  0.00           C
ATOM     88  CD6 CYSTA   1      66.353  62.472  46.885  1.00  0.00           C
ATOM     91  CD7 CYSTA   1      65.862  61.022  47.075  1.00  0.00           C
ATOM     94  CD8 CYSTA   1      66.632  60.012  46.215  1.00  0.00           C
ATOM     97  CD9 CYSTA   1      66.072  58.582  46.365  1.00  0.00           C
ATOM    100 0CD1 CYSTA   1      66.652  57.553  45.395  1.00  0.00           C
ATOM    103 1CD1 CYSTA   1      66.243  57.802  43.935  1.00  0.00           C
ATOM    106 2CD1 CYSTA   1      66.963  56.852  42.965  1.00  0.00           C
ATOM    109 3CD1 CYSTA   1      66.792  57.223  41.485  1.00  0.00           C
ATOM    112 4CD1 CYSTA   1      65.342  57.083  41.005  1.00  0.00           C
ATOM    115 5CD1 CYSTA   1      65.223  57.223  39.485  1.00  0.00           C
ATOM    118 6CD1 CYSTA   1      63.792  57.072  38.995  1.00  0.00           C
ATOM    122  CX3 CYSTA   1      60.573  66.522  50.935  1.00  0.00           C
ATOM    125  CX4 CYSTA   1      59.292  66.172  50.145  1.00  0.00           C
ATOM    128  CX5 CYSTA   1      58.622  67.403  49.505  1.00  0.00           C
ATOM    131  CX6 CYSTA   1      57.632  67.083  48.365  1.00  0.00           C
ATOM    134  CX7 CYSTA   1      56.982  68.352  47.785  1.00  0.00           C
ATOM    137  CX8 CYSTA   1      56.003  68.113  46.615  1.00  0.00           C
ATOM    140  CX9 CYSTA   1      56.693  67.802  45.305  1.00  0.00           C
ATOM    142 0CX1 CYSTA   1      56.153  67.142  44.255  1.00  0.00           C
ATOM    144 1CX1 CYSTA   1      54.772  66.543  44.165  1.00  0.00           C
ATOM    147 2CX1 CYSTA   1      53.703  67.492  43.605  1.00  0.00           C
ATOM    150 3CX1 CYSTA   1      52.382  66.763  43.295  1.00  0.00           C
ATOM    153 4CX1 CYSTA   1      51.182  67.683  43.055  1.00  0.00           C
ATOM    156 5CX1 CYSTA   1      49.912  66.882  42.705  1.00  0.00           C
ATOM    159 6CX1 CYSTA   1      48.592  67.642  42.895  1.00  0.00           C
ATOM    162 7CX1 CYSTA   1      48.443  68.903  42.045  1.00  0.00           C
ATOM    165 8CX1 CYSTA   1      47.062  69.543  42.185  1.00  0.00           C
ATOM    169  N   ALA A   2      66.902  58.572  54.925  1.00  0.00           N
ATOM    171  CA  ALA A   2      67.952  58.293  55.895  1.00  0.00           C
ATOM    173  CB  ALA A   2      67.452  57.773  57.255  1.00  0.00           C
ATOM    177  C   ALA A   2      69.213  57.553  55.495  1.00  0.00           C
ATOM    178  O   ALA A   2      69.253  56.352  55.275  1.00  0.00           O
ATOM    179  N   LYS A   3      70.312  58.322  55.405  1.00  0.00           N
ATOM    181  CA  LYS A   3      71.603  57.932  54.915  1.00  0.00           C
ATOM    183  CB  LYS A   3      72.512  59.182  54.835  1.00  0.00           C
ATOM    186  CG  LYS A   3      72.392  60.053  56.095  1.00  0.00           C
ATOM    189  CD  LYS A   3      73.312  61.262  56.135  1.00  0.00           C
ATOM    192  CE  LYS A   3      73.222  61.863  57.535  1.00  0.00           C
ATOM    195  NZ  LYS A   3      73.923  63.142  57.595  1.00  0.00           N
ATOM    199  C   LYS A   3      72.213  56.822  55.755  1.00  0.00           C
ATOM    200  O   LYS A   3      72.562  57.032  56.925  1.00  0.00           O
ATOM    201  N   PRO A   4      72.272  55.602  55.245  1.00  0.00           N
ATOM    202  CD  PRO A   4      72.123  55.232  53.835  1.00  0.00           C
ATOM    205  CA  PRO A   4      72.022  54.473  56.105  1.00  0.00           C
ATOM    207  CB  PRO A   4      71.473  53.392  55.145  1.00  0.00           C
ATOM    210  CG  PRO A   4      72.182  53.712  53.835  1.00  0.00           C
ATOM    213  C   PRO A   4      73.322  53.993  56.695  1.00  0.00           C
ATOM    214  O   PRO A   4      74.353  54.252  56.075  1.00  0.00           O
ATOM    215  N   PRO A   5      73.362  53.302  57.815  1.00  0.00           N
ATOM    216  CD  PRO A   5      74.353  52.223  57.925  1.00  0.00           C
ATOM    219  CA  PRO A   5      72.202  53.023  58.635  1.00  0.00           C
ATOM    221  CB  PRO A   5      72.092  51.493  58.485  1.00  0.00           C
ATOM    224  CG  PRO A   5      73.533  50.982  58.285  1.00  0.00           C
ATOM    227  C   PRO A   5      72.562  53.473  60.025  1.00  0.00           C
ATOM    228  O   PRO A   5      73.611  54.052  60.265  1.00  0.00           O
ATOM    229  N   THR A   6      71.713  53.183  61.005  1.00  0.00           N
ATOM    231  CA  THR A   6      72.312  52.572  62.165  1.00  0.00           C
ATOM    233  CB  THR A   6      71.972  53.113  63.555  1.00  0.00           C
ATOM    235  OG1 THR A   6      71.522  54.462  63.525  1.00  0.00           O
ATOM    237  CG2 THR A   6      73.292  53.072  64.335  1.00  0.00           C
ATOM    241  C   THR A   6      71.792  51.192  62.005  1.00  0.00           C
ATOM    242  O   THR A   6      70.592  51.012  61.845  1.00  0.00           O
ATOM    243  N   THR A   7      72.683  50.172  62.015  1.00  0.00           N
ATOM    245  CA  THR A   7      72.263  48.832  62.335  1.00  0.00           C
ATOM    247  CB  THR A   7      73.342  47.752  62.295  1.00  0.00           C
ATOM    249  OG1 THR A   7      74.603  48.252  61.855  1.00  0.00           O
ATOM    251  CG2 THR A   7      72.893  46.742  61.255  1.00  0.00           C
ATOM    255  C   THR A   7      71.713  48.832  63.715  1.00  0.00           C
ATOM    256  O   THR A   7      72.272  49.462  64.615  1.00  0.00           O
ATOM    257  N   ILE A   8      70.582  48.153  63.945  1.00  0.00           N
ATOM    259  CA  ILE A   8      70.072  48.043  65.285  1.00  0.00           C
ATOM    261  CB  ILE A   8      68.702  47.423  65.335  1.00  0.00           C
ATOM    263  CG2 ILE A   8      68.152  47.802  66.705  1.00  0.00           C
ATOM    267  CG1 ILE A   8      67.762  47.883  64.185  1.00  0.00           C
ATOM    270  CD  ILE A   8      66.363  47.252  64.295  1.00  0.00           C
ATOM    274  C   ILE A   8      71.052  47.223  66.135  1.00  0.00           C
ATOM    275  O   ILE A   8      71.252  46.043  65.895  1.00  0.00           O
ATOM    276  N   GLU A   9      71.732  47.813  67.135  1.00  0.00           N
ATOM    278  CA  GLU A   9      71.333  48.972  67.915  1.00  0.00           C
ATOM    280  CB  GLU A   9      71.683  48.683  69.385  1.00  0.00           C
ATOM    283  CG  GLU A   9      73.092  48.062  69.495  1.00  0.00           C
ATOM    286  CD  GLU A   9      73.762  48.412  70.805  1.00  0.00           C
ATOM    287  OE1 GLU A   9      73.473  47.782  71.855  1.00  0.00           O
ATOM    288  OE2 GLU A   9      74.572  49.372  70.765  1.00  0.00           O
ATOM    289  C   GLU A   9      71.842  50.383  67.545  1.00  0.00           C
ATOM    290  O   GLU A   9      72.972  50.583  67.125  1.00  0.00           O
ATOM    291  N   VAL A  10      70.993  51.412  67.785  1.00  0.00           N
ATOM    293  CA  VAL A  10      71.353  52.822  67.715  1.00  0.00           C
ATOM    295  CB  VAL A  10      70.353  53.712  66.955  1.00  0.00           C
ATOM    297  CG1 VAL A  10      69.042  53.993  67.715  1.00  0.00           C
ATOM    301  CG2 VAL A  10      71.042  55.043  66.575  1.00  0.00           C
ATOM    305  C   VAL A  10      71.663  53.422  69.085  1.00  0.00           C
ATOM    306  O   VAL A  10      70.932  53.273  70.065  1.00  0.00           O
ATOM    307  N   SER A  11      72.812  54.123  69.125  1.00  0.00           N
ATOM    309  CA  SER A  11      73.373  54.902  70.195  1.00  0.00           C
ATOM    311  CB  SER A  11      74.713  54.282  70.685  1.00  0.00           C
ATOM    314  OG  SER A  11      75.332  55.053  71.725  1.00  0.00           O
ATOM    316  C   SER A  11      73.702  56.272  69.605  1.00  0.00           C
ATOM    317  O   SER A  11      74.612  56.392  68.795  1.00  0.00           O
ATOM    318  N   PRO A  12      73.003  57.312  69.955  1.00  0.00           N
ATOM    319  CD  PRO A  12      71.573  57.223  70.245  1.00  0.00           C
ATOM    322  CA  PRO A  12      73.482  58.692  69.845  1.00  0.00           C
ATOM    324  CB  PRO A  12      72.292  59.512  70.345  1.00  0.00           C
ATOM    327  CG  PRO A  12      71.083  58.642  70.035  1.00  0.00           C
ATOM    330  C   PRO A  12      74.783  59.023  70.595  1.00  0.00           C
ATOM    331  O   PRO A  12      75.062  58.473  71.655  1.00  0.00           O
ATOM    332  N   THR A  13      75.562  60.002  70.095  1.00  0.00           N
ATOM    334  CA  THR A  13      76.713  60.552  70.825  1.00  0.00           C
ATOM    336  CB  THR A  13      78.042  60.562  70.075  1.00  0.00           C
ATOM    338  OG1 THR A  13      78.463  59.242  69.765  1.00  0.00           O
ATOM    340  CG2 THR A  13      79.163  61.183  70.945  1.00  0.00           C
ATOM    344  C   THR A  13      76.442  61.982  71.195  1.00  0.00           C
ATOM    345  O   THR A  13      76.463  62.903  70.375  1.00  0.00           O
ATOM    346  N   ILE A  14      76.212  62.212  72.495  1.00  0.00           N
ATOM    348  CA  ILE A  14      75.853  63.522  73.015  1.00  0.00           C
ATOM    350  CB  ILE A  14      74.662  63.442  73.955  1.00  0.00           C
ATOM    352  CG2 ILE A  14      74.253  64.873  74.355  1.00  0.00           C
ATOM    356  CG1 ILE A  14      73.482  62.672  73.335  1.00  0.00           C
ATOM    359  CD  ILE A  14      72.861  63.372  72.135  1.00  0.00           C
ATOM    363  C   ILE A  14      77.022  64.123  73.755  1.00  0.00           C
ATOM    364  O   ILE A  14      77.482  63.592  74.765  1.00  0.00           O
ATOM    365  N   THR A  15      77.482  65.293  73.275  1.00  0.00           N
ATOM    367  CA  THR A  15      78.382  66.163  74.005  1.00  0.00           C
ATOM    369  CB  THR A  15      79.702  66.422  73.255  1.00  0.00           C
ATOM    371  OG1 THR A  15      80.372  65.223  72.875  1.00  0.00           O
ATOM    373  CG2 THR A  15      80.653  67.192  74.175  1.00  0.00           C
ATOM    377  C   THR A  15      77.653  67.483  74.135  1.00  0.00           C
ATOM    378  O   THR A  15      77.372  68.122  73.125  1.00  0.00           O
ATOM    379  N   LEU A  16      77.353  67.982  75.365  1.00  0.00           N
ATOM    381  CA  LEU A  16      76.893  69.352  75.525  1.00  0.00           C
ATOM    383  CB  LEU A  16      75.993  69.523  76.785  1.00  0.00           C
ATOM    386  CG  LEU A  16      75.433  70.942  77.015  1.00  0.00           C
ATOM    388  CD1 LEU A  16      74.542  71.412  75.865  1.00  0.00           C
ATOM    392  CD2 LEU A  16      74.592  71.092  78.275  1.00  0.00           C
ATOM    396  C   LEU A  16      78.082  70.333  75.645  1.00  0.00           C
ATOM    397  O   LEU A  16      79.012  70.022  76.395  1.00  0.00           O
ATOM    398  N   PRO A  17      78.132  71.502  75.005  1.00  0.00           N
ATOM    399  CD  PRO A  17      77.522  71.623  73.675  1.00  0.00           C
ATOM    402  CA  PRO A  17      79.292  72.392  75.095  1.00  0.00           C
ATOM    404  CB  PRO A  17      78.982  73.452  73.995  1.00  0.00           C
ATOM    407  CG  PRO A  17      77.653  73.083  73.335  1.00  0.00           C
ATOM    410  C   PRO A  17      79.612  73.183  76.375  1.00  0.00           C
ATOM    411  O   PRO A  17      80.503  74.032  76.255  1.00  0.00           O
ATOM    412  N   GLN A  18      79.003  72.943  77.565  1.00  0.00           N
ATOM    414  CA  GLN A  18      79.143  73.763  78.785  1.00  0.00           C
ATOM    416  CB  GLN A  18      80.602  73.833  79.345  1.00  0.00           C
ATOM    419  CG  GLN A  18      80.842  74.683  80.625  1.00  0.00           C
ATOM    422  CD  GLN A  18      82.332  75.053  80.765  1.00  0.00           C
ATOM    423  OE1 GLN A  18      83.122  74.962  79.815  1.00  0.00           O
ATOM    424  NE2 GLN A  18      82.752  75.513  81.965  1.00  0.00           N
ATOM    427  C   GLN A  18      78.513  75.142  78.595  1.00  0.00           C
ATOM    428  O   GLN A  18      79.172  76.153  78.335  1.00  0.00           O
ATOM    429  N   GLN A  19      77.162  75.183  78.615  1.00  0.00           N
ATOM    431  CA  GLN A  19      76.382  76.183  77.895  1.00  0.00           C
ATOM    433  CB  GLN A  19      74.882  75.852  78.085  1.00  0.00           C
ATOM    436  CG  GLN A  19      73.853  76.712  77.325  1.00  0.00           C
ATOM    439  CD  GLN A  19      73.973  76.592  75.805  1.00  0.00           C
ATOM    440  OE1 GLN A  19      74.812  75.873  75.255  1.00  0.00           O
ATOM    441  NE2 GLN A  19      73.082  77.312  75.095  1.00  0.00           N
ATOM    444  C   GLN A  19      76.603  77.602  78.295  1.00  0.00           C
ATOM    445  O   GLN A  19      76.783  78.492  77.465  1.00  0.00           O
ATOM    446  N   ASP A  20      76.603  77.822  79.615  1.00  0.00           N
ATOM    448  CA  ASP A  20      76.452  79.113  80.185  1.00  0.00           C
ATOM    450  CB  ASP A  20      75.002  79.193  80.735  1.00  0.00           C
ATOM    453  CG  ASP A  20      74.073  79.873  79.755  1.00  0.00           C
ATOM    454  OD1 ASP A  20      74.493  80.922  79.185  1.00  0.00           O
ATOM    455  OD2 ASP A  20      72.902  79.442  79.625  1.00  0.00           O
ATOM    456  C   ASP A  20      77.552  79.242  81.245  1.00  0.00           C
ATOM    457  O   ASP A  20      77.493  78.623  82.315  1.00  0.00           O
ATOM    458  N   PRO A  21      78.542  80.113  80.995  1.00  0.00           N
ATOM    459  CD  PRO A  21      79.012  80.403  79.645  1.00  0.00           C
ATOM    462  CA  PRO A  21      79.432  80.683  82.005  1.00  0.00           C
ATOM    464  CB  PRO A  21      80.382  81.593  81.195  1.00  0.00           C
ATOM    467  CG  PRO A  21      80.443  80.922  79.825  1.00  0.00           C
ATOM    470  C   PRO A  21      78.662  81.532  82.995  1.00  0.00           C
ATOM    471  O   PRO A  21      79.172  81.923  84.035  1.00  0.00           O
ATOM    472  N   SER A  22      77.432  81.853  82.595  1.00  0.00           N
ATOM    474  CA  SER A  22      76.392  82.502  83.365  1.00  0.00           C
ATOM    476  CB  SER A  22      75.312  82.962  82.365  1.00  0.00           C
ATOM    479  OG  SER A  22      74.323  83.803  82.965  1.00  0.00           O
ATOM    481  C   SER A  22      75.783  81.572  84.405  1.00  0.00           C
ATOM    482  O   SER A  22      75.302  82.042  85.445  1.00  0.00           O
ATOM    483  N   LEU A  23      75.812  80.223  84.215  1.00  0.00           N
ATOM    485  CA  LEU A  23      75.332  79.272  85.215  1.00  0.00           C
ATOM    487  CB  LEU A  23      75.402  77.763  84.825  1.00  0.00           C
ATOM    490  CG  LEU A  23      74.423  77.303  83.735  1.00  0.00           C
ATOM    492  CD1 LEU A  23      74.432  75.793  83.485  1.00  0.00           C
ATOM    496  CD2 LEU A  23      72.972  77.742  83.985  1.00  0.00           C
ATOM    500  C   LEU A  23      76.092  79.382  86.515  1.00  0.00           C
ATOM    501  O   LEU A  23      77.322  79.412  86.565  1.00  0.00           O
ATOM    502  N   MET A  24      75.361  79.392  87.625  1.00  0.00           N
ATOM    504  CA  MET A  24      75.993  79.453  88.915  1.00  0.00           C
ATOM    506  CB  MET A  24      74.932  79.782  89.985  1.00  0.00           C
ATOM    509  CG  MET A  24      75.512  79.863  91.405  1.00  0.00           C
ATOM    512  SD  MET A  24      74.463  80.662  92.645  1.00  0.00           S
ATOM    513  CE  MET A  24      73.092  79.502  92.595  1.00  0.00           C
ATOM    517  C   MET A  24      76.853  78.233  89.255  1.00  0.00           C
ATOM    518  O   MET A  24      76.403  77.083  89.275  1.00  0.00           O
ATOM    519  N   GLY A  25      78.152  78.483  89.565  1.00  0.00           N
ATOM    521  CA  GLY A  25      78.982  77.532  90.295  1.00  0.00           C
ATOM    524  C   GLY A  25      78.463  77.413  91.695  1.00  0.00           C
ATOM    525  O   GLY A  25      78.232  78.433  92.355  1.00  0.00           O
ATOM    526  N   VAL A  26      78.243  76.183  92.175  1.00  0.00           N
ATOM    528  CA  VAL A  26      77.673  75.903  93.485  1.00  0.00           C
ATOM    530  CB  VAL A  26      76.252  75.333  93.455  1.00  0.00           C
ATOM    532  CG1 VAL A  26      75.302  76.403  92.915  1.00  0.00           C
ATOM    536  CG2 VAL A  26      76.173  74.052  92.605  1.00  0.00           C
ATOM    540  C   VAL A  26      78.562  74.972  94.275  1.00  0.00           C
ATOM    541  O   VAL A  26      79.482  74.333  93.755  1.00  0.00           O
ATOM    542  N   THR A  27      78.302  74.863  95.585  1.00  0.00           N
ATOM    544  CA  THR A  27      79.132  74.092  96.495  1.00  0.00           C
ATOM    546  CB  THR A  27      79.432  74.812  97.815  1.00  0.00           C
ATOM    548  OG1 THR A  27      78.252  75.193  98.505  1.00  0.00           O
ATOM    550  CG2 THR A  27      80.173  76.123  97.515  1.00  0.00           C
ATOM    554  C   THR A  27      78.482  72.782  96.865  1.00  0.00           C
ATOM    555  O   THR A  27      79.143  71.882  97.385  1.00  0.00           O
ATOM    556  N   VAL A  28      77.152  72.632  96.615  1.00  0.00           N
ATOM    558  CA  VAL A  28      76.423  71.433  96.995  1.00  0.00           C
ATOM    560  CB  VAL A  28      74.912  71.642  97.185  1.00  0.00           C
ATOM    562  CG1 VAL A  28      74.143  71.763  95.855  1.00  0.00           C
ATOM    566  CG2 VAL A  28      74.332  70.513  98.065  1.00  0.00           C
ATOM    570  C   VAL A  28      76.672  70.333  95.995  1.00  0.00           C
ATOM    571  O   VAL A  28      76.683  70.532  94.775  1.00  0.00           O
ATOM    572  N   SER A  29      76.923  69.123  96.485  1.00  0.00           N
ATOM    574  CA  SER A  29      76.923  67.943  95.645  1.00  0.00           C
ATOM    576  CB  SER A  29      77.392  66.732  96.445  1.00  0.00           C
ATOM    579  OG  SER A  29      78.732  66.933  96.875  1.00  0.00           O
ATOM    581  C   SER A  29      75.562  67.632  95.045  1.00  0.00           C
ATOM    582  O   SER A  29      74.533  67.752  95.695  1.00  0.00           O
ATOM    583  N   ILE A  30      75.522  67.172  93.795  1.00  0.00           N
ATOM    585  CA  ILE A  30      74.292  66.912  93.095  1.00  0.00           C
ATOM    587  CB  ILE A  30      74.202  67.833  91.865  1.00  0.00           C
ATOM    589  CG2 ILE A  30      73.112  67.443  90.845  1.00  0.00           C
ATOM    593  CG1 ILE A  30      73.993  69.312  92.295  1.00  0.00           C
ATOM    596  CD  ILE A  30      73.993  70.282  91.105  1.00  0.00           C
ATOM    600  C   ILE A  30      74.272  65.422  92.815  1.00  0.00           C
ATOM    601  O   ILE A  30      75.302  64.793  92.555  1.00  0.00           O
ATOM    602  N   ASN A  31      73.112  64.772  92.965  1.00  0.00           N
ATOM    604  CA  ASN A  31      72.933  63.352  92.745  1.00  0.00           C
ATOM    606  CB  ASN A  31      72.423  62.683  94.055  1.00  0.00           C
ATOM    609  CG  ASN A  31      71.982  61.212  93.945  1.00  0.00           C
ATOM    610  OD1 ASN A  31      72.072  60.552  92.915  1.00  0.00           O
ATOM    611  ND2 ASN A  31      71.442  60.672  95.055  1.00  0.00           N
ATOM    614  C   ASN A  31      71.982  63.192  91.585  1.00  0.00           C
ATOM    615  O   ASN A  31      70.923  63.822  91.555  1.00  0.00           O
ATOM    616  N   GLY A  32      72.353  62.353  90.605  1.00  0.00           N
ATOM    618  CA  GLY A  32      71.452  61.953  89.545  1.00  0.00           C
ATOM    621  C   GLY A  32      70.822  60.632  89.895  1.00  0.00           C
ATOM    622  O   GLY A  32      71.493  59.602  89.895  1.00  0.00           O
ATOM    623  N   ALA A  33      69.512  60.592  90.185  1.00  0.00           N
ATOM    625  CA  ALA A  33      68.833  59.342  90.375  1.00  0.00           C
ATOM    627  CB  ALA A  33      67.522  59.532  91.165  1.00  0.00           C
ATOM    631  C   ALA A  33      68.482  58.692  89.045  1.00  0.00           C
ATOM    632  O   ALA A  33      68.213  59.372  88.055  1.00  0.00           O
ATOM    633  N   ASP A  34      68.423  57.342  89.005  1.00  0.00           N
ATOM    635  CA  ASP A  34      67.893  56.623  87.875  1.00  0.00           C
ATOM    637  CB  ASP A  34      68.132  55.092  88.065  1.00  0.00           C
ATOM    640  CG  ASP A  34      67.853  54.252  86.825  1.00  0.00           C
ATOM    641  OD1 ASP A  34      67.382  54.762  85.785  1.00  0.00           O
ATOM    642  OD2 ASP A  34      67.993  53.013  86.925  1.00  0.00           O
ATOM    643  C   ASP A  34      66.423  57.002  87.605  1.00  0.00           C
ATOM    644  O   ASP A  34      65.573  57.142  88.505  1.00  0.00           O
ATOM    645  N   GLN A  35      66.132  57.232  86.315  1.00  0.00           N
ATOM    647  CA  GLN A  35      64.892  57.712  85.775  1.00  0.00           C
ATOM    649  CB  GLN A  35      65.173  58.452  84.435  1.00  0.00           C
ATOM    652  CG  GLN A  35      66.202  59.622  84.605  1.00  0.00           C
ATOM    655  CD  GLN A  35      67.673  59.203  84.565  1.00  0.00           C
ATOM    656  OE1 GLN A  35      67.963  58.062  84.205  1.00  0.00           O
ATOM    657  NE2 GLN A  35      68.603  60.113  84.935  1.00  0.00           N
ATOM    660  C   GLN A  35      63.853  56.583  85.675  1.00  0.00           C
ATOM    661  O   GLN A  35      64.103  55.432  86.025  1.00  0.00           O
ATOM    662  N   ARG A  36      62.603  56.872  85.265  1.00  0.00           N
ATOM    664  CA  ARG A  36      61.572  55.842  85.205  1.00  0.00           C
ATOM    666  CB  ARG A  36      60.602  55.962  86.415  1.00  0.00           C
ATOM    669  CG  ARG A  36      61.262  55.912  87.815  1.00  0.00           C
ATOM    672  CD  ARG A  36      60.243  56.082  88.955  1.00  0.00           C
ATOM    675  NE  ARG A  36      60.951  55.922  90.265  1.00  0.00           N
ATOM    677  CZ  ARG A  36      61.493  56.912  90.975  1.00  0.00           C
ATOM    678  NH1 ARG A  36      61.432  58.172  90.665  1.00  0.00           N
ATOM    681  NH2 ARG A  36      62.173  56.602  92.065  1.00  0.00           N
ATOM    684  C   ARG A  36      60.792  55.942  83.885  1.00  0.00           C
ATOM    685  O   ARG A  36      60.413  57.062  83.535  1.00  0.00           O
ATOM    686  N   THR A  37      60.583  54.812  83.145  1.00  0.00           N
ATOM    688  CA  THR A  37      60.122  54.632  81.735  1.00  0.00           C
ATOM    690  CB  THR A  37      60.272  55.822  80.775  1.00  0.00           C
ATOM    692  OG1 THR A  37      59.403  55.723  79.655  1.00  0.00           O
ATOM    694  CG2 THR A  37      61.702  56.002  80.225  1.00  0.00           C
ATOM    698  C   THR A  37      60.722  53.352  81.095  1.00  0.00           C
ATOM    699  O   THR A  37      61.362  52.592  81.805  1.00  0.00           O
ATOM    700  N   ASP A  38      60.493  53.102  79.775  1.00  0.00           N
ATOM    702  CA  ASP A  38      60.722  51.863  79.025  1.00  0.00           C
ATOM    704  CB  ASP A  38      59.373  51.433  78.415  1.00  0.00           C
ATOM    707  CG  ASP A  38      58.412  50.922  79.455  1.00  0.00           C
ATOM    708  OD1 ASP A  38      58.833  50.142  80.345  1.00  0.00           O
ATOM    709  OD2 ASP A  38      57.193  51.152  79.255  1.00  0.00           O
ATOM    710  C   ASP A  38      61.673  51.953  77.805  1.00  0.00           C
ATOM    711  O   ASP A  38      61.632  52.903  77.025  1.00  0.00           O
ATOM    712  N   GLN A  39      62.482  50.892  77.575  1.00  0.00           N
ATOM    714  CA  GLN A  39      63.583  50.802  76.605  1.00  0.00           C
ATOM    716  CB  GLN A  39      64.283  49.453  76.865  1.00  0.00           C
ATOM    719  CG  GLN A  39      65.503  49.092  75.985  1.00  0.00           C
ATOM    722  CD  GLN A  39      66.062  47.763  76.475  1.00  0.00           C
ATOM    723  OE1 GLN A  39      66.893  47.672  77.375  1.00  0.00           O
ATOM    724  NE2 GLN A  39      65.493  46.672  75.905  1.00  0.00           N
ATOM    727  C   GLN A  39      63.403  50.922  75.095  1.00  0.00           C
ATOM    728  O   GLN A  39      64.272  51.472  74.415  1.00  0.00           O
ATOM    729  N   ALA A  40      62.362  50.333  74.465  1.00  0.00           N
ATOM    731  CA  ALA A  40      62.243  50.392  73.015  1.00  0.00           C
ATOM    733  CB  ALA A  40      61.182  49.412  72.505  1.00  0.00           C
ATOM    737  C   ALA A  40      61.931  51.802  72.515  1.00  0.00           C
ATOM    738  O   ALA A  40      61.132  52.512  73.125  1.00  0.00           O
ATOM    739  N   LEU A  41      62.512  52.223  71.355  1.00  0.00           N
ATOM    741  CA  LEU A  41      62.071  53.422  70.655  1.00  0.00           C
ATOM    743  CB  LEU A  41      62.812  53.813  69.355  1.00  0.00           C
ATOM    746  CG  LEU A  41      64.332  53.943  69.465  1.00  0.00           C
ATOM    748  CD1 LEU A  41      65.002  54.223  68.105  1.00  0.00           C
ATOM    752  CD2 LEU A  41      64.732  54.993  70.485  1.00  0.00           C
ATOM    756  C   LEU A  41      60.623  53.273  70.265  1.00  0.00           C
ATOM    757  O   LEU A  41      60.173  52.183  69.925  1.00  0.00           O
ATOM    758  N   ALA A  42      59.893  54.372  70.265  1.00  0.00           N
ATOM    760  CA  ALA A  42      58.513  54.382  69.905  1.00  0.00           C
ATOM    762  CB  ALA A  42      57.723  54.802  71.135  1.00  0.00           C
ATOM    766  C   ALA A  42      58.292  55.333  68.745  1.00  0.00           C
ATOM    767  O   ALA A  42      58.963  56.342  68.625  1.00  0.00           O
ATOM    768  N   LYS A  43      57.353  55.032  67.855  1.00  0.00           N
ATOM    770  CA  LYS A  43      56.982  55.903  66.755  1.00  0.00           C
ATOM    772  CB  LYS A  43      57.622  55.383  65.435  1.00  0.00           C
ATOM    775  CG  LYS A  43      57.222  56.082  64.115  1.00  0.00           C
ATOM    778  CD  LYS A  43      57.412  55.193  62.855  1.00  0.00           C
ATOM    781  CE  LYS A  43      58.843  54.742  62.485  1.00  0.00           C
ATOM    784  NZ  LYS A  43      59.292  55.342  61.215  1.00  0.00           N
ATOM    788  C   LYS A  43      55.472  55.992  66.725  1.00  0.00           C
ATOM    789  O   LYS A  43      54.783  54.983  66.775  1.00  0.00           O
ATOM    790  N   VAL A  44      54.912  57.202  66.685  1.00  0.00           N
ATOM    792  CA  VAL A  44      53.472  57.433  66.675  1.00  0.00           C
ATOM    794  CB  VAL A  44      53.083  58.632  67.535  1.00  0.00           C
ATOM    796  CG1 VAL A  44      51.582  58.982  67.435  1.00  0.00           C
ATOM    800  CG2 VAL A  44      53.463  58.333  68.995  1.00  0.00           C
ATOM    804  C   VAL A  44      53.062  57.592  65.235  1.00  0.00           C
ATOM    805  O   VAL A  44      52.962  58.702  64.715  1.00  0.00           O
ATOM    806  N   THR A  45      52.861  56.472  64.515  1.00  0.00           N
ATOM    808  CA  THR A  45      52.653  56.462  63.055  1.00  0.00           C
ATOM    810  CB  THR A  45      52.653  55.092  62.385  1.00  0.00           C
ATOM    812  OG1 THR A  45      51.852  54.133  63.065  1.00  0.00           O
ATOM    814  CG2 THR A  45      54.092  54.562  62.325  1.00  0.00           C
ATOM    818  C   THR A  45      51.392  57.172  62.625  1.00  0.00           C
ATOM    819  O   THR A  45      51.283  57.693  61.535  1.00  0.00           O
ATOM    820  N   ARG A  46      50.392  57.153  63.495  1.00  0.00           N
ATOM    822  CA  ARG A  46      49.132  57.822  63.325  1.00  0.00           C
ATOM    824  CB  ARG A  46      48.073  56.863  62.705  1.00  0.00           C
ATOM    827  CG  ARG A  46      47.902  55.543  63.485  1.00  0.00           C
ATOM    830  CD  ARG A  46      47.201  54.392  62.745  1.00  0.00           C
ATOM    833  NE  ARG A  46      45.743  54.662  62.745  1.00  0.00           N
ATOM    835  CZ  ARG A  46      44.812  53.722  62.755  1.00  0.00           C
ATOM    836  NH1 ARG A  46      45.023  52.413  62.735  1.00  0.00           N
ATOM    839  NH2 ARG A  46      43.583  54.172  62.925  1.00  0.00           N
ATOM    842  C   ARG A  46      48.792  58.203  64.745  1.00  0.00           C
ATOM    843  O   ARG A  46      49.282  57.553  65.665  1.00  0.00           O
ATOM    844  N   ASP A  47      47.952  59.242  64.975  1.00  0.00           N
ATOM    846  CA  ASP A  47      47.762  59.882  66.275  1.00  0.00           C
ATOM    848  CB  ASP A  47      46.803  61.103  66.125  1.00  0.00           C
ATOM    851  CG  ASP A  47      45.312  60.782  65.965  1.00  0.00           C
ATOM    852  OD1 ASP A  47      44.972  59.842  65.205  1.00  0.00           O
ATOM    853  OD2 ASP A  47      44.513  61.552  66.575  1.00  0.00           O
ATOM    854  C   ASP A  47      47.333  58.883  67.355  1.00  0.00           C
ATOM    855  O   ASP A  47      47.713  58.953  68.525  1.00  0.00           O
ATOM    856  N   ASN A  48      46.553  57.883  66.955  1.00  0.00           N
ATOM    858  CA  ASN A  48      46.013  56.882  67.845  1.00  0.00           C
ATOM    860  CB  ASN A  48      44.662  56.443  67.185  1.00  0.00           C
ATOM    863  CG  ASN A  48      43.872  55.492  68.075  1.00  0.00           C
ATOM    864  OD1 ASN A  48      43.482  55.872  69.175  1.00  0.00           O
ATOM    865  ND2 ASN A  48      43.632  54.242  67.615  1.00  0.00           N
ATOM    868  C   ASN A  48      46.943  55.683  68.125  1.00  0.00           C
ATOM    869  O   ASN A  48      46.572  54.752  68.825  1.00  0.00           O
ATOM    870  N   GLN A  49      48.193  55.632  67.635  1.00  0.00           N
ATOM    872  CA  GLN A  49      49.002  54.433  67.805  1.00  0.00           C
ATOM    874  CB  GLN A  49      49.022  53.522  66.535  1.00  0.00           C
ATOM    877  CG  GLN A  49      47.943  52.413  66.595  1.00  0.00           C
ATOM    880  CD  GLN A  49      47.952  51.502  65.365  1.00  0.00           C
ATOM    881  OE1 GLN A  49      46.972  51.482  64.615  1.00  0.00           O
ATOM    882  NE2 GLN A  49      49.053  50.732  65.145  1.00  0.00           N
ATOM    885  C   GLN A  49      50.413  54.672  68.295  1.00  0.00           C
ATOM    886  O   GLN A  49      50.972  55.752  68.145  1.00  0.00           O
ATOM    887  N   ILE A  50      50.993  53.642  68.935  1.00  0.00           N
ATOM    889  CA  ILE A  50      52.393  53.632  69.265  1.00  0.00           C
ATOM    891  CB  ILE A  50      52.603  53.652  70.775  1.00  0.00           C
ATOM    893  CG2 ILE A  50      54.123  53.613  71.075  1.00  0.00           C
ATOM    897  CG1 ILE A  50      51.922  54.872  71.445  1.00  0.00           C
ATOM    900  CD  ILE A  50      51.782  54.723  72.965  1.00  0.00           C
ATOM    904  C   ILE A  50      52.993  52.372  68.655  1.00  0.00           C
ATOM    905  O   ILE A  50      52.692  51.252  69.055  1.00  0.00           O
ATOM    906  N   VAL A  51      53.892  52.502  67.665  1.00  0.00           N
ATOM    908  CA  VAL A  51      54.653  51.383  67.155  1.00  0.00           C
ATOM    910  CB  VAL A  51      54.653  51.233  65.635  1.00  0.00           C
ATOM    912  CG1 VAL A  51      53.193  51.132  65.155  1.00  0.00           C
ATOM    916  CG2 VAL A  51      55.382  52.382  64.925  1.00  0.00           C
ATOM    920  C   VAL A  51      56.042  51.502  67.745  1.00  0.00           C
ATOM    921  O   VAL A  51      56.362  52.502  68.375  1.00  0.00           O
ATOM    922  N   THR A  52      56.893  50.473  67.605  1.00  0.00           N
ATOM    924  CA  THR A  52      58.222  50.462  68.205  1.00  0.00           C
ATOM    926  CB  THR A  52      58.412  49.492  69.375  1.00  0.00           C
ATOM    928  OG1 THR A  52      57.913  48.203  69.065  1.00  0.00           O
ATOM    930  CG2 THR A  52      57.603  50.022  70.565  1.00  0.00           C
ATOM    934  C   THR A  52      59.342  50.273  67.205  1.00  0.00           C
ATOM    935  O   THR A  52      59.253  49.512  66.245  1.00  0.00           O
ATOM    936  N   LEU A  53      60.462  50.982  67.455  1.00  0.00           N
ATOM    938  CA  LEU A  53      61.772  50.653  66.935  1.00  0.00           C
ATOM    940  CB  LEU A  53      62.572  51.763  66.175  1.00  0.00           C
ATOM    943  CG  LEU A  53      61.852  52.743  65.205  1.00  0.00           C
ATOM    945  CD1 LEU A  53      61.493  52.102  63.865  1.00  0.00           C
ATOM    949  CD2 LEU A  53      60.681  53.522  65.805  1.00  0.00           C
ATOM    953  C   LEU A  53      62.502  50.113  68.165  1.00  0.00           C
ATOM    954  O   LEU A  53      62.033  49.172  68.805  1.00  0.00           O
ATOM    955  N   THR A  54      63.692  50.632  68.545  1.00  0.00           N
ATOM    957  CA  THR A  54      64.603  49.892  69.415  1.00  0.00           C
ATOM    959  CB  THR A  54      65.002  48.492  68.895  1.00  0.00           C
ATOM    961  OG1 THR A  54      66.312  48.092  69.295  1.00  0.00           O
ATOM    963  CG2 THR A  54      65.012  48.462  67.365  1.00  0.00           C
ATOM    967  C   THR A  54      65.842  50.742  69.685  1.00  0.00           C
ATOM    968  O   THR A  54      66.252  51.493  68.805  1.00  0.00           O
ATOM    969  N   ALA A  55      66.463  50.632  70.875  1.00  0.00           N
ATOM    971  CA  ALA A  55      67.622  51.402  71.315  1.00  0.00           C
ATOM    973  CB  ALA A  55      67.182  52.452  72.355  1.00  0.00           C
ATOM    977  C   ALA A  55      68.702  50.482  71.915  1.00  0.00           C
ATOM    978  O   ALA A  55      68.402  49.372  72.355  1.00  0.00           O
ATOM    979  N   SER A  56      69.982  50.952  71.905  1.00  0.00           N
ATOM    981  CA  SER A  56      71.192  50.333  72.505  1.00  0.00           C
ATOM    983  CB  SER A  56      72.452  51.202  72.205  1.00  0.00           C
ATOM    986  OG  SER A  56      73.642  50.742  72.845  1.00  0.00           O
ATOM    988  C   SER A  56      71.142  50.133  74.005  1.00  0.00           C
ATOM    989  O   SER A  56      71.512  49.102  74.585  1.00  0.00           O
ATOM    990  N   ARG A  57      70.652  51.152  74.705  1.00  0.00           N
ATOM    992  CA  ARG A  57      70.422  51.132  76.115  1.00  0.00           C
ATOM    994  CB  ARG A  57      71.322  52.153  76.895  1.00  0.00           C
ATOM    997  CG  ARG A  57      72.802  52.293  76.455  1.00  0.00           C
ATOM   1000  CD  ARG A  57      73.752  51.092  76.635  1.00  0.00           C
ATOM   1003  NE  ARG A  57      73.662  50.583  78.045  1.00  0.00           N
ATOM   1005  CZ  ARG A  57      72.982  49.512  78.415  1.00  0.00           C
ATOM   1006  NH1 ARG A  57      72.353  48.752  77.535  1.00  0.00           N
ATOM   1009  NH2 ARG A  57      72.893  49.162  79.685  1.00  0.00           N
ATOM   1012  C   ARG A  57      68.982  51.563  76.225  1.00  0.00           C
ATOM   1013  O   ARG A  57      68.432  52.172  75.305  1.00  0.00           O
ATOM   1014  N   ASP A  58      68.322  51.342  77.385  1.00  0.00           N
ATOM   1016  CA  ASP A  58      67.112  52.083  77.675  1.00  0.00           C
ATOM   1018  CB  ASP A  58      66.433  51.472  78.945  1.00  0.00           C
ATOM   1021  CG  ASP A  58      65.113  52.083  79.395  1.00  0.00           C
ATOM   1022  OD1 ASP A  58      64.732  53.153  78.885  1.00  0.00           O
ATOM   1023  OD2 ASP A  58      64.493  51.493  80.315  1.00  0.00           O
ATOM   1024  C   ASP A  58      67.412  53.582  77.685  1.00  0.00           C
ATOM   1025  O   ASP A  58      68.513  54.023  78.015  1.00  0.00           O
ATOM   1026  N   LEU A  59      66.463  54.403  77.225  1.00  0.00           N
ATOM   1028  CA  LEU A  59      66.632  55.793  76.905  1.00  0.00           C
ATOM   1030  CB  LEU A  59      65.472  56.313  76.035  1.00  0.00           C
ATOM   1033  CG  LEU A  59      65.282  55.752  74.605  1.00  0.00           C
ATOM   1035  CD1 LEU A  59      65.032  54.252  74.535  1.00  0.00           C
ATOM   1039  CD2 LEU A  59      64.103  56.453  73.925  1.00  0.00           C
ATOM   1043  C   LEU A  59      66.713  56.602  78.185  1.00  0.00           C
ATOM   1044  O   LEU A  59      67.132  57.763  78.185  1.00  0.00           O
ATOM   1045  N   ARG A  60      66.353  55.982  79.315  1.00  0.00           N
ATOM   1047  CA  ARG A  60      66.812  56.342  80.645  1.00  0.00           C
ATOM   1049  CB  ARG A  60      66.212  55.383  81.675  1.00  0.00           C
ATOM   1052  CG  ARG A  60      64.693  55.362  81.615  1.00  0.00           C
ATOM   1055  CD  ARG A  60      64.062  54.562  82.735  1.00  0.00           C
ATOM   1058  NE  ARG A  60      64.372  53.122  82.545  1.00  0.00           N
ATOM   1060  CZ  ARG A  60      65.223  52.402  83.275  1.00  0.00           C
ATOM   1061  NH1 ARG A  60      66.083  52.912  84.115  1.00  0.00           N
ATOM   1064  NH2 ARG A  60      65.162  51.092  83.085  1.00  0.00           N
ATOM   1067  C   ARG A  60      68.302  56.293  80.895  1.00  0.00           C
ATOM   1068  O   ARG A  60      68.853  57.252  81.405  1.00  0.00           O
ATOM   1069  N   PHE A  61      69.012  55.203  80.505  1.00  0.00           N
ATOM   1071  CA  PHE A  61      70.452  55.092  80.645  1.00  0.00           C
ATOM   1073  CB  PHE A  61      71.052  53.692  80.355  1.00  0.00           C
ATOM   1076  CG  PHE A  61      70.512  52.722  81.365  1.00  0.00           C
ATOM   1077  CD1 PHE A  61      69.323  52.062  81.075  1.00  0.00           C
ATOM   1079  CE1 PHE A  61      68.682  51.272  82.035  1.00  0.00           C
ATOM   1081  CZ  PHE A  61      69.262  51.103  83.295  1.00  0.00           C
ATOM   1083  CD2 PHE A  61      71.122  52.502  82.605  1.00  0.00           C
ATOM   1085  CE2 PHE A  61      70.493  51.723  83.585  1.00  0.00           C
ATOM   1087  C   PHE A  61      71.122  56.092  79.755  1.00  0.00           C
ATOM   1088  O   PHE A  61      72.103  56.712  80.155  1.00  0.00           O
ATOM   1089  N   LEU A  62      70.542  56.303  78.545  1.00  0.00           N
ATOM   1091  CA  LEU A  62      70.882  57.402  77.675  1.00  0.00           C
ATOM   1093  CB  LEU A  62      70.062  57.372  76.355  1.00  0.00           C
ATOM   1096  CG  LEU A  62      70.122  56.052  75.545  1.00  0.00           C
ATOM   1098  CD1 LEU A  62      69.512  56.252  74.155  1.00  0.00           C
ATOM   1102  CD2 LEU A  62      71.542  55.502  75.405  1.00  0.00           C
ATOM   1106  C   LEU A  62      70.673  58.772  78.315  1.00  0.00           C
ATOM   1107  O   LEU A  62      71.542  59.622  78.255  1.00  0.00           O
ATOM   1108  N   LEU A  63      69.522  59.023  78.975  1.00  0.00           N
ATOM   1110  CA  LEU A  63      69.303  60.222  79.735  1.00  0.00           C
ATOM   1112  CB  LEU A  63      67.823  60.232  80.225  1.00  0.00           C
ATOM   1115  CG  LEU A  63      67.263  61.563  80.735  1.00  0.00           C
ATOM   1117  CD1 LEU A  63      67.452  62.683  79.705  1.00  0.00           C
ATOM   1121  CD2 LEU A  63      65.772  61.422  81.025  1.00  0.00           C
ATOM   1125  C   LEU A  63      70.243  60.432  80.915  1.00  0.00           C
ATOM   1126  O   LEU A  63      70.862  61.482  81.035  1.00  0.00           O
ATOM   1127  N   GLN A  64      70.433  59.412  81.775  1.00  0.00           N
ATOM   1129  CA  GLN A  64      71.312  59.442  82.925  1.00  0.00           C
ATOM   1131  CB  GLN A  64      71.162  58.183  83.825  1.00  0.00           C
ATOM   1134  CG  GLN A  64      72.193  57.023  83.715  1.00  0.00           C
ATOM   1137  CD  GLN A  64      71.823  55.903  84.695  1.00  0.00           C
ATOM   1138  OE1 GLN A  64      70.722  55.872  85.235  1.00  0.00           O
ATOM   1139  NE2 GLN A  64      72.753  54.952  84.915  1.00  0.00           N
ATOM   1142  C   GLN A  64      72.753  59.622  82.535  1.00  0.00           C
ATOM   1143  O   GLN A  64      73.432  60.482  83.065  1.00  0.00           O
ATOM   1144  N   GLU A  65      73.262  58.852  81.535  1.00  0.00           N
ATOM   1146  CA  GLU A  65      74.643  58.982  81.105  1.00  0.00           C
ATOM   1148  CB  GLU A  65      75.092  57.873  80.115  1.00  0.00           C
ATOM   1151  CG  GLU A  65      74.572  58.023  78.665  1.00  0.00           C
ATOM   1154  CD  GLU A  65      75.183  57.062  77.655  1.00  0.00           C
ATOM   1155  OE1 GLU A  65      76.033  57.553  76.855  1.00  0.00           O
ATOM   1156  OE2 GLU A  65      74.763  55.882  77.625  1.00  0.00           O
ATOM   1157  C   GLU A  65      74.853  60.352  80.515  1.00  0.00           C
ATOM   1158  O   GLU A  65      75.882  60.973  80.735  1.00  0.00           O
ATOM   1159  N   VAL A  66      73.882  60.872  79.725  1.00  0.00           N
ATOM   1161  CA  VAL A  66      73.993  62.192  79.145  1.00  0.00           C
ATOM   1163  CB  VAL A  66      73.103  62.442  77.965  1.00  0.00           C
ATOM   1165  CG1 VAL A  66      73.393  63.832  77.375  1.00  0.00           C
ATOM   1169  CG2 VAL A  66      73.502  61.443  76.885  1.00  0.00           C
ATOM   1173  C   VAL A  66      73.933  63.312  80.155  1.00  0.00           C
ATOM   1174  O   VAL A  66      74.752  64.232  80.135  1.00  0.00           O
ATOM   1175  N   LEU A  67      72.993  63.273  81.115  1.00  0.00           N
ATOM   1177  CA  LEU A  67      72.972  64.263  82.165  1.00  0.00           C
ATOM   1179  CB  LEU A  67      71.692  64.123  83.005  1.00  0.00           C
ATOM   1182  CG  LEU A  67      71.503  65.302  83.985  1.00  0.00           C
ATOM   1184  CD1 LEU A  67      71.083  66.592  83.245  1.00  0.00           C
ATOM   1188  CD2 LEU A  67      70.472  64.933  85.035  1.00  0.00           C
ATOM   1192  C   LEU A  67      74.213  64.212  83.055  1.00  0.00           C
ATOM   1193  O   LEU A  67      74.903  65.202  83.255  1.00  0.00           O
ATOM   1194  N   GLU A  68      74.592  63.023  83.535  1.00  0.00           N
ATOM   1196  CA  GLU A  68      75.842  62.813  84.245  1.00  0.00           C
ATOM   1198  CB  GLU A  68      75.932  61.373  84.775  1.00  0.00           C
ATOM   1201  CG  GLU A  68      74.882  61.033  85.865  1.00  0.00           C
ATOM   1204  CD  GLU A  68      75.122  59.662  86.515  1.00  0.00           C
ATOM   1205  OE1 GLU A  68      76.282  59.462  86.965  1.00  0.00           O
ATOM   1206  OE2 GLU A  68      74.163  58.852  86.595  1.00  0.00           O
ATOM   1207  C   GLU A  68      77.112  63.172  83.455  1.00  0.00           C
ATOM   1208  O   GLU A  68      78.053  63.743  83.995  1.00  0.00           O
ATOM   1209  N   LYS A  69      77.182  62.873  82.145  1.00  0.00           N
ATOM   1211  CA  LYS A  69      78.333  63.252  81.355  1.00  0.00           C
ATOM   1213  CB  LYS A  69      78.482  62.472  80.005  1.00  0.00           C
ATOM   1216  CG  LYS A  69      77.572  62.943  78.845  1.00  0.00           C
ATOM   1219  CD  LYS A  69      77.502  62.122  77.525  1.00  0.00           C
ATOM   1222  CE  LYS A  69      77.173  60.622  77.625  1.00  0.00           C
ATOM   1225  NZ  LYS A  69      77.022  59.952  76.295  1.00  0.00           N
ATOM   1229  C   LYS A  69      78.342  64.733  81.005  1.00  0.00           C
ATOM   1230  O   LYS A  69      79.412  65.302  80.765  1.00  0.00           O
ATOM   1231  N   GLN A  70      77.173  65.392  80.935  1.00  0.00           N
ATOM   1233  CA  GLN A  70      77.062  66.833  80.835  1.00  0.00           C
ATOM   1235  CB  GLN A  70      75.592  67.252  80.595  1.00  0.00           C
ATOM   1238  CG  GLN A  70      75.342  68.763  80.385  1.00  0.00           C
ATOM   1241  CD  GLN A  70      75.442  69.632  81.635  1.00  0.00           C
ATOM   1242  OE1 GLN A  70      74.973  69.263  82.705  1.00  0.00           O
ATOM   1243  NE2 GLN A  70      76.083  70.812  81.515  1.00  0.00           N
ATOM   1246  C   GLN A  70      77.572  67.562  82.045  1.00  0.00           C
ATOM   1247  O   GLN A  70      78.342  68.513  81.935  1.00  0.00           O
ATOM   1248  N   MET A  71      77.152  67.123  83.245  1.00  0.00           N
ATOM   1250  CA  MET A  71      77.502  67.782  84.485  1.00  0.00           C
ATOM   1252  CB  MET A  71      76.702  67.223  85.675  1.00  0.00           C
ATOM   1255  CG  MET A  71      75.192  67.553  85.625  1.00  0.00           C
ATOM   1258  SD  MET A  71      74.763  69.312  85.875  1.00  0.00           S
ATOM   1259  CE  MET A  71      74.942  69.392  87.675  1.00  0.00           C
ATOM   1263  C   MET A  71      78.982  67.782  84.785  1.00  0.00           C
ATOM   1264  O   MET A  71      79.562  68.803  85.145  1.00  0.00           O
ATOM   1265  N   THR A  72      79.662  66.642  84.525  1.00  0.00           N
ATOM   1267  CA  THR A  72      81.122  66.513  84.625  1.00  0.00           C
ATOM   1269  CB  THR A  72      81.622  65.072  84.415  1.00  0.00           C
ATOM   1271  OG1 THR A  72      82.863  64.882  85.075  1.00  0.00           O
ATOM   1273  CG2 THR A  72      81.872  64.642  82.965  1.00  0.00           C
ATOM   1277  C   THR A  72      81.833  67.472  83.695  1.00  0.00           C
ATOM   1278  O   THR A  72      82.863  68.062  84.025  1.00  0.00           O
ATOM   1279  N   ALA A  73      81.251  67.672  82.495  1.00  0.00           N
ATOM   1281  CA  ALA A  73      81.783  68.562  81.505  1.00  0.00           C
ATOM   1283  CB  ALA A  73      81.122  68.183  80.175  1.00  0.00           C
ATOM   1287  C   ALA A  73      81.552  70.022  81.835  1.00  0.00           C
ATOM   1288  O   ALA A  73      82.352  70.882  81.485  1.00  0.00           O
ATOM   1289  N   ARG A  74      80.452  70.342  82.525  1.00  0.00           N
ATOM   1291  CA  ARG A  74      80.233  71.632  83.145  1.00  0.00           C
ATOM   1293  CB  ARG A  74      78.732  71.843  83.445  1.00  0.00           C
ATOM   1296  CG  ARG A  74      78.393  73.203  84.075  1.00  0.00           C
ATOM   1299  CD  ARG A  74      76.893  73.522  84.115  1.00  0.00           C
ATOM   1302  NE  ARG A  74      76.282  72.822  85.285  1.00  0.00           N
ATOM   1304  CZ  ARG A  74      76.173  73.392  86.475  1.00  0.00           C
ATOM   1305  NH1 ARG A  74      76.452  74.663  86.685  1.00  0.00           N
ATOM   1308  NH2 ARG A  74      75.833  72.672  87.525  1.00  0.00           N
ATOM   1311  C   ARG A  74      81.111  71.962  84.345  1.00  0.00           C
ATOM   1312  O   ARG A  74      81.602  73.083  84.455  1.00  0.00           O
ATOM   1313  N   GLY A  75      81.382  70.983  85.235  1.00  0.00           N
ATOM   1315  CA  GLY A  75      82.323  71.132  86.335  1.00  0.00           C
ATOM   1318  C   GLY A  75      81.853  70.572  87.655  1.00  0.00           C
ATOM   1319  O   GLY A  75      80.693  70.252  87.845  1.00  0.00           O
ATOM   1320  N   TYR A  76      82.781  70.462  88.615  1.00  0.00           N
ATOM   1322  CA  TYR A  76      82.622  69.903  89.955  1.00  0.00           C
ATOM   1324  CB  TYR A  76      82.592  70.992  91.065  1.00  0.00           C
ATOM   1327  CG  TYR A  76      83.802  71.903  90.885  1.00  0.00           C
ATOM   1328  CD1 TYR A  76      85.062  71.373  90.545  1.00  0.00           C
ATOM   1330  CE1 TYR A  76      86.092  72.202  90.085  1.00  0.00           C
ATOM   1332  CZ  TYR A  76      85.913  73.582  90.055  1.00  0.00           C
ATOM   1333  OH  TYR A  76      86.963  74.382  89.575  1.00  0.00           O
ATOM   1335  CD2 TYR A  76      83.672  73.302  90.935  1.00  0.00           C
ATOM   1337  CE2 TYR A  76      84.712  74.142  90.525  1.00  0.00           C
ATOM   1339  C   TYR A  76      81.763  68.663  90.105  1.00  0.00           C
ATOM   1340  O   TYR A  76      81.923  67.763  89.285  1.00  0.00           O
ATOM   1341  N   MET A  77      80.942  68.492  91.185  1.00  0.00           N
ATOM   1343  CA  MET A  77      80.773  67.163  91.775  1.00  0.00           C
ATOM   1345  CB  MET A  77      80.173  67.252  93.215  1.00  0.00           C
ATOM   1348  CG  MET A  77      80.243  65.933  94.045  1.00  0.00           C
ATOM   1351  SD  MET A  77      78.863  64.733  93.945  1.00  0.00           S
ATOM   1352  CE  MET A  77      79.732  63.352  94.715  1.00  0.00           C
ATOM   1356  C   MET A  77      80.002  66.142  90.935  1.00  0.00           C
ATOM   1357  O   MET A  77      80.573  65.422  90.125  1.00  0.00           O
ATOM   1358  N   VAL A  78      78.682  66.032  91.175  1.00  0.00           N
ATOM   1360  CA  VAL A  78      77.743  65.092  90.585  1.00  0.00           C
ATOM   1362  CB  VAL A  78      77.432  65.473  89.165  1.00  0.00           C
ATOM   1364  CG1 VAL A  78      76.353  64.552  88.545  1.00  0.00           C
ATOM   1368  CG2 VAL A  78      77.002  66.942  89.155  1.00  0.00           C
ATOM   1372  C   VAL A  78      77.982  63.592  90.795  1.00  0.00           C
ATOM   1373  O   VAL A  78      79.092  63.083  90.625  1.00  0.00           O
ATOM   1374  N   GLY A  79      76.952  62.802  91.175  1.00  0.00           N
ATOM   1376  CA  GLY A  79      77.112  61.342  91.125  1.00  0.00           C
ATOM   1379  C   GLY A  79      75.862  60.532  91.365  1.00  0.00           C
ATOM   1380  O   GLY A  79      74.783  61.082  91.525  1.00  0.00           O
ATOM   1381  N   PRO A  80      75.973  59.212  91.425  1.00  0.00           N
ATOM   1382  CD  PRO A  80      77.012  58.502  90.695  1.00  0.00           C
ATOM   1385  CA  PRO A  80      74.842  58.342  91.755  1.00  0.00           C
ATOM   1387  CB  PRO A  80      75.292  56.942  91.275  1.00  0.00           C
ATOM   1390  CG  PRO A  80      76.792  57.032  91.015  1.00  0.00           C
ATOM   1393  C   PRO A  80      74.482  58.333  93.225  1.00  0.00           C
ATOM   1394  O   PRO A  80      73.622  57.553  93.635  1.00  0.00           O
ATOM   1395  N   ASN A  81      75.092  59.212  94.045  1.00  0.00           N
ATOM   1397  CA  ASN A  81      74.632  59.453  95.385  1.00  0.00           C
ATOM   1399  CB  ASN A  81      74.973  58.282  96.345  1.00  0.00           C
ATOM   1402  CG  ASN A  81      73.772  58.092  97.255  1.00  0.00           C
ATOM   1403  OD1 ASN A  81      73.082  59.063  97.575  1.00  0.00           O
ATOM   1404  ND2 ASN A  81      73.452  56.842  97.635  1.00  0.00           N
ATOM   1407  C   ASN A  81      75.162  60.793  95.885  1.00  0.00           C
ATOM   1408  O   ASN A  81      76.192  61.272  95.415  1.00  0.00           O
ATOM   1409  N   GLY A  82      74.472  61.433  96.865  1.00  0.00           N
ATOM   1411  CA  GLY A  82      74.912  62.703  97.445  1.00  0.00           C
ATOM   1414  C   GLY A  82      73.863  63.772  97.695  1.00  0.00           C
ATOM   1415  O   GLY A  82      72.702  63.632  97.315  1.00  0.00           O
ATOM   1416  N   PRO A  83      74.283  64.852  98.385  1.00  0.00           N
ATOM   1417  CD  PRO A  83      75.632  64.913  98.958  1.00  0.00           C
ATOM   1420  CA  PRO A  83      73.463  65.892  99.008  1.00  0.00           C
ATOM   1422  CB  PRO A  83      74.472  67.012  99.228  1.00  0.00           C
ATOM   1425  CG  PRO A  83      75.682  66.242  99.728  1.00  0.00           C
ATOM   1428  C   PRO A  83      72.143  66.382  98.445  1.00  0.00           C
ATOM   1429  O   PRO A  83      71.182  66.412  99.218  1.00  0.00           O
ATOM   1430  N   VAL A  84      72.002  66.802  97.175  1.00  0.00           N
ATOM   1432  CA  VAL A  84      70.682  67.102  96.605  1.00  0.00           C
ATOM   1434  CB  VAL A  84      70.452  68.553  96.185  1.00  0.00           C
ATOM   1436  CG1 VAL A  84      70.612  69.453  97.425  1.00  0.00           C
ATOM   1440  CG2 VAL A  84      71.392  69.002  95.055  1.00  0.00           C
ATOM   1444  C   VAL A  84      70.413  66.172  95.445  1.00  0.00           C
ATOM   1445  O   VAL A  84      71.312  65.782  94.715  1.00  0.00           O
ATOM   1446  N   ASN A  85      69.152  65.742  95.245  1.00  0.00           N
ATOM   1448  CA  ASN A  85      68.802  64.692  94.305  1.00  0.00           C
ATOM   1450  CB  ASN A  85      68.053  63.522  95.015  1.00  0.00           C
ATOM   1453  CG  ASN A  85      67.853  62.283  94.125  1.00  0.00           C
ATOM   1454  OD1 ASN A  85      66.753  61.742  93.955  1.00  0.00           O
ATOM   1455  ND2 ASN A  85      68.942  61.812  93.495  1.00  0.00           N
ATOM   1458  C   ASN A  85      67.942  65.252  93.195  1.00  0.00           C
ATOM   1459  O   ASN A  85      67.033  66.032  93.435  1.00  0.00           O
ATOM   1460  N   LEU A  86      68.243  64.842  91.945  1.00  0.00           N
ATOM   1462  CA  LEU A  86      67.462  65.162  90.785  1.00  0.00           C
ATOM   1464  CB  LEU A  86      68.292  65.782  89.625  1.00  0.00           C
ATOM   1467  CG  LEU A  86      67.452  66.252  88.405  1.00  0.00           C
ATOM   1469  CD1 LEU A  86      66.853  67.642  88.605  1.00  0.00           C
ATOM   1473  CD2 LEU A  86      68.283  66.282  87.125  1.00  0.00           C
ATOM   1477  C   LEU A  86      66.872  63.842  90.345  1.00  0.00           C
ATOM   1478  O   LEU A  86      67.572  62.903  89.975  1.00  0.00           O
ATOM   1479  N   GLN A  87      65.542  63.762  90.395  1.00  0.00           N
ATOM   1481  CA  GLN A  87      64.783  62.662  89.875  1.00  0.00           C
ATOM   1483  CB  GLN A  87      63.673  62.183  90.855  1.00  0.00           C
ATOM   1486  CG  GLN A  87      64.262  61.742  92.215  1.00  0.00           C
ATOM   1489  CD  GLN A  87      63.283  60.982  93.105  1.00  0.00           C
ATOM   1490  OE1 GLN A  87      62.071  60.892  92.885  1.00  0.00           O
ATOM   1491  NE2 GLN A  87      63.822  60.383  94.195  1.00  0.00           N
ATOM   1494  C   GLN A  87      64.173  63.142  88.575  1.00  0.00           C
ATOM   1495  O   GLN A  87      63.662  64.263  88.485  1.00  0.00           O
ATOM   1496  N   ILE A  88      64.222  62.302  87.535  1.00  0.00           N
ATOM   1498  CA  ILE A  88      63.583  62.602  86.275  1.00  0.00           C
ATOM   1500  CB  ILE A  88      64.562  62.782  85.125  1.00  0.00           C
ATOM   1502  CG2 ILE A  88      63.802  63.252  83.875  1.00  0.00           C
ATOM   1506  CG1 ILE A  88      65.732  63.733  85.485  1.00  0.00           C
ATOM   1509  CD  ILE A  88      66.803  63.813  84.395  1.00  0.00           C
ATOM   1513  C   ILE A  88      62.612  61.472  85.975  1.00  0.00           C
ATOM   1514  O   ILE A  88      62.962  60.292  85.875  1.00  0.00           O
ATOM   1515  N   ILE A  89      61.333  61.802  85.805  1.00  0.00           N
ATOM   1517  CA  ILE A  89      60.402  60.882  85.185  1.00  0.00           C
ATOM   1519  CB  ILE A  89      59.012  60.952  85.785  1.00  0.00           C
ATOM   1521  CG2 ILE A  89      59.092  60.453  87.235  1.00  0.00           C
ATOM   1525  CG1 ILE A  89      58.432  62.372  85.755  1.00  0.00           C
ATOM   1528  CD  ILE A  89      56.903  62.392  85.705  1.00  0.00           C
ATOM   1532  C   ILE A  89      60.402  61.152  83.695  1.00  0.00           C
ATOM   1533  O   ILE A  89      60.413  62.302  83.245  1.00  0.00           O
ATOM   1534  N   VAL A  90      60.423  60.092  82.855  1.00  0.00           N
ATOM   1536  CA  VAL A  90      60.392  60.273  81.415  1.00  0.00           C
ATOM   1538  CB  VAL A  90      61.403  59.403  80.725  1.00  0.00           C
ATOM   1540  CG1 VAL A  90      61.192  59.442  79.205  1.00  0.00           C
ATOM   1544  CG2 VAL A  90      62.842  59.832  81.075  1.00  0.00           C
ATOM   1548  C   VAL A  90      59.002  59.923  80.915  1.00  0.00           C
ATOM   1549  O   VAL A  90      58.533  58.793  81.015  1.00  0.00           O
ATOM   1550  N   SER A  91      58.283  60.942  80.405  1.00  0.00           N
ATOM   1552  CA  SER A  91      56.912  60.752  79.955  1.00  0.00           C
ATOM   1554  CB  SER A  91      56.122  62.072  79.775  1.00  0.00           C
ATOM   1557  OG  SER A  91      55.623  62.532  81.015  1.00  0.00           O
ATOM   1559  C   SER A  91      56.823  60.072  78.645  1.00  0.00           C
ATOM   1560  O   SER A  91      55.951  59.232  78.425  1.00  0.00           O
ATOM   1561  N   GLN A  92      57.682  60.502  77.725  1.00  0.00           N
ATOM   1563  CA  GLN A  92      57.393  60.282  76.335  1.00  0.00           C
ATOM   1565  CB  GLN A  92      56.931  61.592  75.685  1.00  0.00           C
ATOM   1568  CG  GLN A  92      55.542  62.043  76.215  1.00  0.00           C
ATOM   1571  CD  GLN A  92      54.783  62.953  75.255  1.00  0.00           C
ATOM   1572  OE1 GLN A  92      55.122  63.092  74.075  1.00  0.00           O
ATOM   1573  NE2 GLN A  92      53.732  63.622  75.785  1.00  0.00           N
ATOM   1576  C   GLN A  92      58.522  59.583  75.645  1.00  0.00           C
ATOM   1577  O   GLN A  92      58.682  58.382  75.855  1.00  0.00           O
ATOM   1578  N   LEU A  93      59.323  60.292  74.825  1.00  0.00           N
ATOM   1580  CA  LEU A  93      60.283  59.662  73.945  1.00  0.00           C
ATOM   1582  CB  LEU A  93      61.353  58.782  74.625  1.00  0.00           C
ATOM   1585  CG  LEU A  93      62.103  59.482  75.755  1.00  0.00           C
ATOM   1587  CD1 LEU A  93      62.972  58.473  76.495  1.00  0.00           C
ATOM   1591  CD2 LEU A  93      63.003  60.602  75.225  1.00  0.00           C
ATOM   1595  C   LEU A  93      59.583  58.922  72.815  1.00  0.00           C
ATOM   1596  O   LEU A  93      59.361  57.712  72.845  1.00  0.00           O
ATOM   1597  N   TYR A  94      59.173  59.683  71.795  1.00  0.00           N
ATOM   1599  CA  TYR A  94      58.513  59.142  70.625  1.00  0.00           C
ATOM   1601  CB  TYR A  94      56.993  59.502  70.545  1.00  0.00           C
ATOM   1604  CG  TYR A  94      56.232  58.852  71.655  1.00  0.00           C
ATOM   1605  CD1 TYR A  94      55.882  59.583  72.805  1.00  0.00           C
ATOM   1607  CE1 TYR A  94      55.233  58.962  73.885  1.00  0.00           C
ATOM   1609  CZ  TYR A  94      54.932  57.602  73.815  1.00  0.00           C
ATOM   1610  OH  TYR A  94      54.472  56.912  74.945  1.00  0.00           O
ATOM   1612  CD2 TYR A  94      55.821  57.522  71.565  1.00  0.00           C
ATOM   1614  CE2 TYR A  94      55.192  56.892  72.645  1.00  0.00           C
ATOM   1616  C   TYR A  94      59.193  59.732  69.425  1.00  0.00           C
ATOM   1617  O   TYR A  94      59.763  60.822  69.485  1.00  0.00           O
ATOM   1618  N   ALA A  95      59.072  59.042  68.285  1.00  0.00           N
ATOM   1620  CA  ALA A  95      59.092  59.632  66.965  1.00  0.00           C
ATOM   1622  CB  ALA A  95      59.783  58.663  65.985  1.00  0.00           C
ATOM   1626  C   ALA A  95      57.663  59.913  66.535  1.00  0.00           C
ATOM   1627  O   ALA A  95      56.931  59.032  66.085  1.00  0.00           O
ATOM   1628  N   ASP A  96      57.201  61.163  66.705  1.00  0.00           N
ATOM   1630  CA  ASP A  96      55.821  61.523  66.455  1.00  0.00           C
ATOM   1632  CB  ASP A  96      55.382  62.693  67.385  1.00  0.00           C
ATOM   1635  CG  ASP A  96      53.903  62.852  67.635  1.00  0.00           C
ATOM   1636  OD1 ASP A  96      53.083  62.363  66.835  1.00  0.00           O
ATOM   1637  OD2 ASP A  96      53.612  63.582  68.625  1.00  0.00           O
ATOM   1638  C   ASP A  96      55.743  61.922  64.995  1.00  0.00           C
ATOM   1639  O   ASP A  96      56.533  62.722  64.505  1.00  0.00           O
ATOM   1640  N   VAL A  97      54.783  61.352  64.265  1.00  0.00           N
ATOM   1642  CA  VAL A  97      54.513  61.752  62.915  1.00  0.00           C
ATOM   1644  CB  VAL A  97      53.773  60.672  62.125  1.00  0.00           C
ATOM   1646  CG1 VAL A  97      53.583  61.103  60.665  1.00  0.00           C
ATOM   1650  CG2 VAL A  97      54.583  59.363  62.165  1.00  0.00           C
ATOM   1654  C   VAL A  97      53.732  63.052  62.955  1.00  0.00           C
ATOM   1655  O   VAL A  97      53.692  63.793  61.985  1.00  0.00           O
ATOM   1656  N   SER A  98      53.132  63.382  64.125  1.00  0.00           N
ATOM   1658  CA  SER A  98      52.333  64.572  64.335  1.00  0.00           C
ATOM   1660  CB  SER A  98      53.143  65.903  64.385  1.00  0.00           C
ATOM   1663  OG  SER A  98      53.983  66.013  65.545  1.00  0.00           O
ATOM   1665  C   SER A  98      51.182  64.683  63.345  1.00  0.00           C
ATOM   1666  O   SER A  98      51.132  65.593  62.525  1.00  0.00           O
ATOM   1667  N   GLN A  99      50.223  63.722  63.435  1.00  0.00           N
ATOM   1669  CA  GLN A  99      49.163  63.452  62.475  1.00  0.00           C
ATOM   1671  CB  GLN A  99      48.423  64.723  61.945  1.00  0.00           C
ATOM   1674  CG  GLN A  99      48.083  65.723  63.085  1.00  0.00           C
ATOM   1677  CD  GLN A  99      46.603  66.043  63.265  1.00  0.00           C
ATOM   1678  OE1 GLN A  99      46.243  67.212  63.125  1.00  0.00           O
ATOM   1679  NE2 GLN A  99      45.772  65.092  63.715  1.00  0.00           N
ATOM   1682  C   GLN A  99      49.763  62.602  61.365  1.00  0.00           C
ATOM   1683  O   GLN A  99      50.503  61.672  61.655  1.00  0.00           O
ATOM   1684  N   GLY A 100      49.501  62.953  60.085  1.00  0.00           N
ATOM   1686  CA  GLY A 100      50.382  62.602  58.975  1.00  0.00           C
ATOM   1689  C   GLY A 100      51.132  63.803  58.475  1.00  0.00           C
ATOM   1690  O   GLY A 100      50.932  64.282  57.365  1.00  0.00           O
ATOM   1691  N   ASN A 101      52.042  64.343  59.305  1.00  0.00           N
ATOM   1693  CA  ASN A 101      53.073  65.252  58.835  1.00  0.00           C
ATOM   1695  CB  ASN A 101      53.812  65.922  60.015  1.00  0.00           C
ATOM   1698  CG  ASN A 101      54.452  67.223  59.585  1.00  0.00           C
ATOM   1699  OD1 ASN A 101      54.592  67.492  58.395  1.00  0.00           O
ATOM   1700  ND2 ASN A 101      54.842  68.072  60.565  1.00  0.00           N
ATOM   1703  C   ASN A 101      54.022  64.483  57.925  1.00  0.00           C
ATOM   1704  O   ASN A 101      54.173  63.273  58.035  1.00  0.00           O
ATOM   1705  N   VAL A 102      54.682  65.162  56.955  1.00  0.00           N
ATOM   1707  CA  VAL A 102      55.643  64.512  56.075  1.00  0.00           C
ATOM   1709  CB  VAL A 102      56.182  65.422  54.965  1.00  0.00           C
ATOM   1711  CG1 VAL A 102      57.201  64.672  54.085  1.00  0.00           C
ATOM   1715  CG2 VAL A 102      55.033  65.892  54.065  1.00  0.00           C
ATOM   1719  C   VAL A 102      56.812  63.943  56.865  1.00  0.00           C
ATOM   1720  O   VAL A 102      57.243  62.813  56.645  1.00  0.00           O
ATOM   1721  N   ARG A 103      57.342  64.692  57.845  1.00  0.00           N
ATOM   1723  CA  ARG A 103      58.503  64.263  58.595  1.00  0.00           C
ATOM   1725  CB  ARG A 103      59.701  65.202  58.375  1.00  0.00           C
ATOM   1728  CG  ARG A 103      60.213  65.132  56.925  1.00  0.00           C
ATOM   1731  CD  ARG A 103      60.833  63.782  56.605  1.00  0.00           C
ATOM   1734  NE  ARG A 103      60.833  63.613  55.115  1.00  0.00           N
ATOM   1736  CZ  ARG A 103      60.093  62.722  54.455  1.00  0.00           C
ATOM   1737  NH1 ARG A 103      59.323  61.812  54.985  1.00  0.00           N
ATOM   1740  NH2 ARG A 103      60.142  62.683  53.135  1.00  0.00           N
ATOM   1743  C   ARG A 103      58.213  64.052  60.045  1.00  0.00           C
ATOM   1744  O   ARG A 103      57.323  64.663  60.635  1.00  0.00           O
ATOM   1745  N   TYR A 104      58.932  63.102  60.675  1.00  0.00           N
ATOM   1747  CA  TYR A 104      58.622  62.722  62.035  1.00  0.00           C
ATOM   1749  CB  TYR A 104      58.882  61.212  62.305  1.00  0.00           C
ATOM   1752  CG  TYR A 104      58.333  60.302  61.225  1.00  0.00           C
ATOM   1753  CD1 TYR A 104      57.201  60.622  60.445  1.00  0.00           C
ATOM   1755  CE1 TYR A 104      56.702  59.723  59.495  1.00  0.00           C
ATOM   1757  CZ  TYR A 104      57.353  58.512  59.275  1.00  0.00           C
ATOM   1758  OH  TYR A 104      56.972  57.672  58.215  1.00  0.00           O
ATOM   1760  CD2 TYR A 104      58.963  59.072  61.005  1.00  0.00           C
ATOM   1762  CE2 TYR A 104      58.472  58.183  60.025  1.00  0.00           C
ATOM   1764  C   TYR A 104      59.493  63.562  62.945  1.00  0.00           C
ATOM   1765  O   TYR A 104      60.713  63.652  62.775  1.00  0.00           O
ATOM   1766  N   ASN A 105      58.913  64.203  63.955  1.00  0.00           N
ATOM   1768  CA  ASN A 105      59.701  64.763  65.035  1.00  0.00           C
ATOM   1770  CB  ASN A 105      59.053  65.933  65.795  1.00  0.00           C
ATOM   1773  CG  ASN A 105      57.552  65.802  65.935  1.00  0.00           C
ATOM   1774  OD1 ASN A 105      56.753  66.013  65.025  1.00  0.00           O
ATOM   1775  ND2 ASN A 105      57.132  65.513  67.175  1.00  0.00           N
ATOM   1778  C   ASN A 105      60.103  63.733  66.055  1.00  0.00           C
ATOM   1779  O   ASN A 105      59.323  62.892  66.495  1.00  0.00           O
ATOM   1780  N   ILE A 106      61.343  63.832  66.545  1.00  0.00           N
ATOM   1782  CA  ILE A 106      61.683  63.372  67.855  1.00  0.00           C
ATOM   1784  CB  ILE A 106      63.123  62.962  68.005  1.00  0.00           C
ATOM   1786  CG2 ILE A 106      63.382  62.512  69.465  1.00  0.00           C
ATOM   1790  CG1 ILE A 106      63.412  61.822  67.015  1.00  0.00           C
ATOM   1793  CD  ILE A 106      62.482  60.622  67.155  1.00  0.00           C
ATOM   1797  C   ILE A 106      61.302  64.403  68.865  1.00  0.00           C
ATOM   1798  O   ILE A 106      61.542  65.602  68.765  1.00  0.00           O
ATOM   1799  N   ALA A 107      60.643  63.922  69.915  1.00  0.00           N
ATOM   1801  CA  ALA A 107      60.332  64.723  71.045  1.00  0.00           C
ATOM   1803  CB  ALA A 107      58.812  64.943  71.155  1.00  0.00           C
ATOM   1807  C   ALA A 107      60.862  63.962  72.205  1.00  0.00           C
ATOM   1808  O   ALA A 107      60.763  62.743  72.295  1.00  0.00           O
ATOM   1809  N   THR A 108      61.333  64.712  73.195  1.00  0.00           N
ATOM   1811  CA  THR A 108      61.512  64.232  74.545  1.00  0.00           C
ATOM   1813  CB  THR A 108      62.952  64.372  74.995  1.00  0.00           C
ATOM   1815  OG1 THR A 108      63.792  63.512  74.235  1.00  0.00           O
ATOM   1817  CG2 THR A 108      63.153  63.972  76.465  1.00  0.00           C
ATOM   1821  C   THR A 108      60.583  65.083  75.365  1.00  0.00           C
ATOM   1822  O   THR A 108      60.433  66.282  75.135  1.00  0.00           O
ATOM   1823  N   LYS A 109      59.862  64.462  76.305  1.00  0.00           N
ATOM   1825  CA  LYS A 109      59.173  65.132  77.385  1.00  0.00           C
ATOM   1827  CB  LYS A 109      57.632  65.202  77.245  1.00  0.00           C
ATOM   1830  CG  LYS A 109      57.092  66.242  76.245  1.00  0.00           C
ATOM   1833  CD  LYS A 109      57.103  65.742  74.795  1.00  0.00           C
ATOM   1836  CE  LYS A 109      55.763  65.962  74.075  1.00  0.00           C
ATOM   1839  NZ  LYS A 109      55.751  65.433  72.695  1.00  0.00           N
ATOM   1843  C   LYS A 109      59.501  64.403  78.655  1.00  0.00           C
ATOM   1844  O   LYS A 109      59.292  63.192  78.755  1.00  0.00           O
ATOM   1845  N   ALA A 110      59.993  65.142  79.655  1.00  0.00           N
ATOM   1847  CA  ALA A 110      60.272  64.623  80.965  1.00  0.00           C
ATOM   1849  CB  ALA A 110      61.782  64.382  81.115  1.00  0.00           C
ATOM   1853  C   ALA A 110      59.732  65.583  82.035  1.00  0.00           C
ATOM   1854  O   ALA A 110      59.303  66.703  81.755  1.00  0.00           O
ATOM   1855  N   ASP A 111      59.701  65.162  83.305  1.00  0.00           N
ATOM   1857  CA  ASP A 111      59.431  66.053  84.425  1.00  0.00           C
ATOM   1859  CB  ASP A 111      58.123  65.723  85.185  1.00  0.00           C
ATOM   1862  CG  ASP A 111      57.682  66.822  86.135  1.00  0.00           C
ATOM   1863  OD1 ASP A 111      58.333  67.892  86.145  1.00  0.00           O
ATOM   1864  OD2 ASP A 111      56.712  66.572  86.905  1.00  0.00           O
ATOM   1865  C   ASP A 111      60.643  65.873  85.325  1.00  0.00           C
ATOM   1866  O   ASP A 111      61.122  64.752  85.455  1.00  0.00           O
ATOM   1867  N   ILE A 112      61.162  66.962  85.905  1.00  0.00           N
ATOM   1869  CA  ILE A 112      62.292  66.882  86.815  1.00  0.00           C
ATOM   1871  CB  ILE A 112      63.542  67.723  86.515  1.00  0.00           C
ATOM   1873  CG2 ILE A 112      64.082  67.293  85.135  1.00  0.00           C
ATOM   1877  CG1 ILE A 112      63.342  69.252  86.635  1.00  0.00           C
ATOM   1880  CD  ILE A 112      64.652  70.062  86.495  1.00  0.00           C
ATOM   1884  C   ILE A 112      61.763  67.282  88.155  1.00  0.00           C
ATOM   1885  O   ILE A 112      60.853  68.102  88.275  1.00  0.00           O
ATOM   1886  N   ALA A 113      62.312  66.683  89.205  1.00  0.00           N
ATOM   1888  CA  ALA A 113      62.062  67.142  90.545  1.00  0.00           C
ATOM   1890  CB  ALA A 113      61.122  66.163  91.285  1.00  0.00           C
ATOM   1894  C   ALA A 113      63.373  67.223  91.255  1.00  0.00           C
ATOM   1895  O   ALA A 113      64.192  66.312  91.125  1.00  0.00           O
ATOM   1896  N   ILE A 114      63.592  68.302  92.025  1.00  0.00           N
ATOM   1898  CA  ILE A 114      64.822  68.502  92.765  1.00  0.00           C
ATOM   1900  CB  ILE A 114      65.482  69.832  92.445  1.00  0.00           C
ATOM   1902  CG2 ILE A 114      66.692  70.092  93.365  1.00  0.00           C
ATOM   1906  CG1 ILE A 114      65.923  69.832  90.955  1.00  0.00           C
ATOM   1909  CD  ILE A 114      66.223  71.202  90.365  1.00  0.00           C
ATOM   1913  C   ILE A 114      64.502  68.392  94.245  1.00  0.00           C
ATOM   1914  O   ILE A 114      63.692  69.142  94.775  1.00  0.00           O
ATOM   1915  N   ILE A 115      65.142  67.443  94.945  1.00  0.00           N
ATOM   1917  CA  ILE A 115      64.903  67.183  96.345  1.00  0.00           C
ATOM   1919  CB  ILE A 115      64.423  65.752  96.575  1.00  0.00           C
ATOM   1921  CG2 ILE A 115      64.502  65.382  98.065  1.00  0.00           C
ATOM   1925  CG1 ILE A 115      62.983  65.562  96.025  1.00  0.00           C
ATOM   1928  CD  ILE A 115      62.523  64.112  96.115  1.00  0.00           C
ATOM   1932  C   ILE A 115      66.162  67.472  97.145  1.00  0.00           C
ATOM   1933  O   ILE A 115      67.263  67.083  96.755  1.00  0.00           O
ATOM   1934  N   ALA A 116      66.062  68.122  98.315  1.00  0.00           N
ATOM   1936  CA  ALA A 116      67.152  68.102  99.278  1.00  0.00           C
ATOM   1938  CB  ALA A 116      66.952  69.263 100.278  1.00  0.00           C
ATOM   1942  C   ALA A 116      67.232  66.763  99.998  1.00  0.00           C
ATOM   1943  O   ALA A 116      66.262  66.342 100.618  1.00  0.00           O
ATOM   1944  N   THR A 117      68.373  66.013  99.938  1.00  0.00           N
ATOM   1946  CA  THR A 117      68.423  64.623 100.408  1.00  0.00           C
ATOM   1948  CB  THR A 117      69.783  63.933 100.168  1.00  0.00           C
ATOM   1950  OG1 THR A 117      69.973  63.683  98.775  1.00  0.00           O
ATOM   1952  CG2 THR A 117      69.903  62.553 100.838  1.00  0.00           C
ATOM   1956  C   THR A 117      68.053  64.442 101.858  1.00  0.00           C
ATOM   1957  O   THR A 117      67.302  63.533 102.218  1.00  0.00           O
ATOM   1958  N   ALA A 118      68.572  65.313 102.758  1.00  0.00           N
ATOM   1960  CA  ALA A 118      68.283  65.153 104.158  1.00  0.00           C
ATOM   1962  CB  ALA A 118      69.152  66.102 104.988  1.00  0.00           C
ATOM   1966  C   ALA A 118      66.832  65.352 104.548  1.00  0.00           C
ATOM   1967  O   ALA A 118      66.243  64.512 105.228  1.00  0.00           O
ATOM   1968  N   GLN A 119      66.223  66.443 104.058  1.00  0.00           N
ATOM   1970  CA  GLN A 119      64.842  66.782 104.298  1.00  0.00           C
ATOM   1972  CB  GLN A 119      64.612  68.273 103.928  1.00  0.00           C
ATOM   1975  CG  GLN A 119      65.092  69.252 105.008  1.00  0.00           C
ATOM   1978  CD  GLN A 119      64.173  69.272 106.228  1.00  0.00           C
ATOM   1979  OE1 GLN A 119      62.962  69.043 106.148  1.00  0.00           O
ATOM   1980  NE2 GLN A 119      64.743  69.583 107.408  1.00  0.00           N
ATOM   1983  C   GLN A 119      63.843  65.962 103.528  1.00  0.00           C
ATOM   1984  O   GLN A 119      62.653  65.983 103.848  1.00  0.00           O
ATOM   1985  N   ASN A 120      64.262  65.302 102.428  1.00  0.00           N
ATOM   1987  CA  ASN A 120      63.403  64.752 101.388  1.00  0.00           C
ATOM   1989  CB  ASN A 120      62.743  63.433 101.828  1.00  0.00           C
ATOM   1992  CG  ASN A 120      63.732  62.322 101.578  1.00  0.00           C
ATOM   1993  OD1 ASN A 120      63.892  61.882 100.428  1.00  0.00           O
ATOM   1994  ND2 ASN A 120      64.342  61.773 102.658  1.00  0.00           N
ATOM   1997  C   ASN A 120      62.393  65.752 100.868  1.00  0.00           C
ATOM   1998  O   ASN A 120      61.322  65.422 100.358  1.00  0.00           O
ATOM   1999  N   GLY A 121      62.743  67.043 100.978  1.00  0.00           N
ATOM   2001  CA  GLY A 121      61.882  68.142 100.608  1.00  0.00           C
ATOM   2004  C   GLY A 121      62.112  68.502  99.178  1.00  0.00           C
ATOM   2005  O   GLY A 121      63.213  68.842  98.755  1.00  0.00           O
ATOM   2006  N   ASN A 122      61.022  68.483  98.405  1.00  0.00           N
ATOM   2008  CA  ASN A 122      61.062  68.912  97.035  1.00  0.00           C
ATOM   2010  CB  ASN A 122      59.823  68.333  96.345  1.00  0.00           C
ATOM   2013  CG  ASN A 122      59.833  68.442  94.835  1.00  0.00           C
ATOM   2014  OD1 ASN A 122      60.713  69.043  94.215  1.00  0.00           O
ATOM   2015  ND2 ASN A 122      58.812  67.793  94.215  1.00  0.00           N
ATOM   2018  C   ASN A 122      61.182  70.443  96.975  1.00  0.00           C
ATOM   2019  O   ASN A 122      60.462  71.193  97.635  1.00  0.00           O
ATOM   2020  N   LYS A 123      62.182  70.922  96.235  1.00  0.00           N
ATOM   2022  CA  LYS A 123      62.583  72.303  96.235  1.00  0.00           C
ATOM   2024  CB  LYS A 123      64.132  72.342  96.245  1.00  0.00           C
ATOM   2027  CG  LYS A 123      64.723  73.752  96.355  1.00  0.00           C
ATOM   2030  CD  LYS A 123      66.243  73.822  96.115  1.00  0.00           C
ATOM   2033  CE  LYS A 123      66.792  75.242  96.285  1.00  0.00           C
ATOM   2036  NZ  LYS A 123      68.182  75.333  95.765  1.00  0.00           N
ATOM   2040  C   LYS A 123      61.963  73.013  95.025  1.00  0.00           C
ATOM   2041  O   LYS A 123      61.782  74.232  95.075  1.00  0.00           O
ATOM   2042  N   MET A 124      61.533  72.233  93.995  1.00  0.00           N
ATOM   2044  CA  MET A 124      60.821  72.662  92.795  1.00  0.00           C
ATOM   2046  CB  MET A 124      61.452  73.882  92.055  1.00  0.00           C
ATOM   2049  CG  MET A 124      62.663  73.582  91.125  1.00  0.00           C
ATOM   2052  SD  MET A 124      62.292  73.422  89.365  1.00  0.00           S
ATOM   2053  CE  MET A 124      62.083  75.212  89.185  1.00  0.00           C
ATOM   2057  C   MET A 124      60.772  71.513  91.785  1.00  0.00           C
ATOM   2058  O   MET A 124      61.592  70.593  91.805  1.00  0.00           O
ATOM   2059  N   THR A 125      59.772  71.532  90.885  1.00  0.00           N
ATOM   2061  CA  THR A 125      59.662  70.583  89.775  1.00  0.00           C
ATOM   2063  CB  THR A 125      58.533  69.552  89.945  1.00  0.00           C
ATOM   2065  OG1 THR A 125      57.263  70.153  90.135  1.00  0.00           O
ATOM   2067  CG2 THR A 125      58.783  68.782  91.235  1.00  0.00           C
ATOM   2071  C   THR A 125      59.422  71.322  88.465  1.00  0.00           C
ATOM   2072  O   THR A 125      58.792  72.373  88.445  1.00  0.00           O
ATOM   2073  N   LYS A 126      59.923  70.812  87.315  1.00  0.00           N
ATOM   2075  CA  LYS A 126      59.662  71.473  86.045  1.00  0.00           C
ATOM   2077  CB  LYS A 126      60.751  72.532  85.725  1.00  0.00           C
ATOM   2080  CG  LYS A 126      60.493  73.403  84.485  1.00  0.00           C
ATOM   2083  CD  LYS A 126      59.272  74.322  84.625  1.00  0.00           C
ATOM   2086  CE  LYS A 126      59.042  75.232  83.405  1.00  0.00           C
ATOM   2089  NZ  LYS A 126      58.503  74.483  82.265  1.00  0.00           N
ATOM   2093  C   LYS A 126      59.552  70.492  84.885  1.00  0.00           C
ATOM   2094  O   LYS A 126      60.392  69.623  84.635  1.00  0.00           O
ATOM   2095  N   ASN A 127      58.513  70.672  84.055  1.00  0.00           N
ATOM   2097  CA  ASN A 127      58.403  70.002  82.775  1.00  0.00           C
ATOM   2099  CB  ASN A 127      56.943  69.903  82.315  1.00  0.00           C
ATOM   2102  CG  ASN A 127      56.203  69.022  83.285  1.00  0.00           C
ATOM   2103  OD1 ASN A 127      55.303  69.462  84.005  1.00  0.00           O
ATOM   2104  ND2 ASN A 127      56.533  67.712  83.265  1.00  0.00           N
ATOM   2107  C   ASN A 127      59.152  70.672  81.645  1.00  0.00           C
ATOM   2108  O   ASN A 127      59.033  71.882  81.405  1.00  0.00           O
ATOM   2109  N   TYR A 128      59.912  69.852  80.905  1.00  0.00           N
ATOM   2111  CA  TYR A 128      60.681  70.232  79.745  1.00  0.00           C
ATOM   2113  CB  TYR A 128      62.182  69.873  79.945  1.00  0.00           C
ATOM   2116  CG  TYR A 128      62.792  70.752  81.015  1.00  0.00           C
ATOM   2117  CD1 TYR A 128      63.042  70.333  82.325  1.00  0.00           C
ATOM   2119  CE1 TYR A 128      63.463  71.233  83.315  1.00  0.00           C
ATOM   2121  CZ  TYR A 128      63.752  72.543  82.975  1.00  0.00           C
ATOM   2122  OH  TYR A 128      64.232  73.473  83.925  1.00  0.00           O
ATOM   2124  CD2 TYR A 128      63.181  72.052  80.675  1.00  0.00           C
ATOM   2126  CE2 TYR A 128      63.643  72.943  81.645  1.00  0.00           C
ATOM   2128  C   TYR A 128      60.132  69.523  78.515  1.00  0.00           C
ATOM   2129  O   TYR A 128      59.732  68.363  78.585  1.00  0.00           O
ATOM   2130  N   ARG A 129      60.072  70.212  77.355  1.00  0.00           N
ATOM   2132  CA  ARG A 129      59.592  69.613  76.125  1.00  0.00           C
ATOM   2134  CB  ARG A 129      58.073  69.852  75.885  1.00  0.00           C
ATOM   2137  CG  ARG A 129      57.482  69.442  74.505  1.00  0.00           C
ATOM   2140  CD  ARG A 129      55.943  69.543  74.465  1.00  0.00           C
ATOM   2143  NE  ARG A 129      55.483  69.193  73.075  1.00  0.00           N
ATOM   2145  CZ  ARG A 129      54.243  68.842  72.745  1.00  0.00           C
ATOM   2146  NH1 ARG A 129      53.272  68.782  73.625  1.00  0.00           N
ATOM   2149  NH2 ARG A 129      53.963  68.522  71.505  1.00  0.00           N
ATOM   2152  C   ARG A 129      60.382  70.072  74.925  1.00  0.00           C
ATOM   2153  O   ARG A 129      60.503  71.263  74.635  1.00  0.00           O
ATOM   2154  N   ALA A 130      60.873  69.083  74.185  1.00  0.00           N
ATOM   2156  CA  ALA A 130      61.432  69.252  72.875  1.00  0.00           C
ATOM   2158  CB  ALA A 130      62.442  68.113  72.695  1.00  0.00           C
ATOM   2162  C   ALA A 130      60.342  69.212  71.815  1.00  0.00           C
ATOM   2163  O   ALA A 130      59.312  69.882  71.925  1.00  0.00           O
ATOM   2164  N   SER A 131      60.553  68.392  70.765  1.00  0.00           N
ATOM   2166  CA  SER A 131      59.592  68.032  69.725  1.00  0.00           C
ATOM   2168  CB  SER A 131      58.092  68.273  70.085  1.00  0.00           C
ATOM   2171  OG  SER A 131      57.253  67.293  69.485  1.00  0.00           O
ATOM   2173  C   SER A 131      60.033  68.722  68.455  1.00  0.00           C
ATOM   2174  O   SER A 131      61.192  69.102  68.335  1.00  0.00           O
ATOM   2175  N   TYR A 132      59.142  68.892  67.465  1.00  0.00           N
ATOM   2177  CA  TYR A 132      59.463  69.263  66.095  1.00  0.00           C
ATOM   2179  CB  TYR A 132      58.123  69.333  65.315  1.00  0.00           C
ATOM   2182  CG  TYR A 132      58.373  69.532  63.845  1.00  0.00           C
ATOM   2183  CD1 TYR A 132      58.843  68.483  63.035  1.00  0.00           C
ATOM   2185  CE1 TYR A 132      59.312  68.742  61.755  1.00  0.00           C
ATOM   2187  CZ  TYR A 132      59.272  70.032  61.245  1.00  0.00           C
ATOM   2188  OH  TYR A 132      59.812  70.302  59.985  1.00  0.00           O
ATOM   2190  CD2 TYR A 132      58.222  70.812  63.285  1.00  0.00           C
ATOM   2192  CE2 TYR A 132      58.682  71.053  61.985  1.00  0.00           C
ATOM   2194  C   TYR A 132      60.292  70.532  65.925  1.00  0.00           C
ATOM   2195  O   TYR A 132      61.203  70.622  65.105  1.00  0.00           O
ATOM   2196  N   ASN A 133      60.002  71.532  66.765  1.00  0.00           N
ATOM   2198  CA  ASN A 133      60.681  72.802  66.845  1.00  0.00           C
ATOM   2200  CB  ASN A 133      60.083  73.672  67.995  1.00  0.00           C
ATOM   2203  CG  ASN A 133      58.562  73.793  67.965  1.00  0.00           C
ATOM   2204  OD1 ASN A 133      57.783  72.982  67.465  1.00  0.00           O
ATOM   2205  ND2 ASN A 133      58.102  74.892  68.585  1.00  0.00           N
ATOM   2208  C   ASN A 133      62.173  72.702  67.115  1.00  0.00           C
ATOM   2209  O   ASN A 133      62.962  73.413  66.515  1.00  0.00           O
ATOM   2210  N   VAL A 134      62.612  71.802  68.025  1.00  0.00           N
ATOM   2212  CA  VAL A 134      64.022  71.632  68.305  1.00  0.00           C
ATOM   2214  CB  VAL A 134      64.362  71.163  69.725  1.00  0.00           C
ATOM   2216  CG1 VAL A 134      63.522  71.933  70.765  1.00  0.00           C
ATOM   2220  CG2 VAL A 134      64.202  69.653  69.945  1.00  0.00           C
ATOM   2224  C   VAL A 134      64.623  70.692  67.275  1.00  0.00           C
ATOM   2225  O   VAL A 134      65.822  70.762  66.995  1.00  0.00           O
ATOM   2226  N   GLU A 135      63.792  69.822  66.655  1.00  0.00           N
ATOM   2228  CA  GLU A 135      64.292  68.873  65.685  1.00  0.00           C
ATOM   2230  CB  GLU A 135      65.223  67.793  66.295  1.00  0.00           C
ATOM   2233  CG  GLU A 135      65.943  66.872  65.255  1.00  0.00           C
ATOM   2236  CD  GLU A 135      67.182  67.413  64.535  1.00  0.00           C
ATOM   2237  OE1 GLU A 135      67.772  68.433  64.945  1.00  0.00           O
ATOM   2238  OE2 GLU A 135      67.653  66.703  63.595  1.00  0.00           O
ATOM   2239  C   GLU A 135      63.132  68.162  64.985  1.00  0.00           C
ATOM   2240  O   GLU A 135      62.323  67.433  65.555  1.00  0.00           O
ATOM   2241  N   GLY A 136      63.073  68.382  63.665  1.00  0.00           N
ATOM   2243  CA  GLY A 136      62.193  67.693  62.745  1.00  0.00           C
ATOM   2246  C   GLY A 136      63.083  66.812  61.935  1.00  0.00           C
ATOM   2247  O   GLY A 136      64.082  67.303  61.445  1.00  0.00           O
ATOM   2248  N   ALA A 137      62.792  65.492  61.825  1.00  0.00           N
ATOM   2250  CA  ALA A 137      63.762  64.562  61.285  1.00  0.00           C
ATOM   2252  CB  ALA A 137      63.412  63.062  61.505  1.00  0.00           C
ATOM   2256  C   ALA A 137      63.963  64.763  59.825  1.00  0.00           C
ATOM   2257  O   ALA A 137      63.003  65.022  59.085  1.00  0.00           O
ATOM   2258  N   PHE A 138      65.192  64.523  59.325  1.00  0.00           N
ATOM   2260  CA  PHE A 138      65.433  64.593  57.905  1.00  0.00           C
ATOM   2262  CB  PHE A 138      66.932  64.523  57.455  1.00  0.00           C
ATOM   2265  CG  PHE A 138      67.952  65.022  58.455  1.00  0.00           C
ATOM   2266  CD1 PHE A 138      68.473  64.172  59.445  1.00  0.00           C
ATOM   2268  CE1 PHE A 138      69.393  64.642  60.395  1.00  0.00           C
ATOM   2270  CZ  PHE A 138      69.842  65.962  60.335  1.00  0.00           C
ATOM   2272  CD2 PHE A 138      68.463  66.322  58.365  1.00  0.00           C
ATOM   2274  CE2 PHE A 138      69.393  66.782  59.315  1.00  0.00           C
ATOM   2276  C   PHE A 138      64.592  63.522  57.175  1.00  0.00           C
ATOM   2277  O   PHE A 138      64.262  63.692  56.015  1.00  0.00           O
ATOM   2278  N   GLN A 139      64.163  62.402  57.845  1.00  0.00           N
ATOM   2280  CA  GLN A 139      63.321  61.392  57.205  1.00  0.00           C
ATOM   2282  CB  GLN A 139      64.192  60.513  56.315  1.00  0.00           C
ATOM   2285  CG  GLN A 139      63.522  59.572  55.285  1.00  0.00           C
ATOM   2288  CD  GLN A 139      62.382  60.123  54.425  1.00  0.00           C
ATOM   2289  OE1 GLN A 139      61.252  59.642  54.485  1.00  0.00           O
ATOM   2290  NE2 GLN A 139      62.682  61.103  53.555  1.00  0.00           N
ATOM   2293  C   GLN A 139      62.562  60.453  58.135  1.00  0.00           C
ATOM   2294  O   GLN A 139      62.783  60.432  59.345  1.00  0.00           O
ATOM   2295  N   ALA A 140      61.683  59.642  57.535  1.00  0.00           N
ATOM   2297  CA  ALA A 140      61.092  58.412  58.025  1.00  0.00           C
ATOM   2299  CB  ALA A 140      60.223  57.833  56.885  1.00  0.00           C
ATOM   2303  C   ALA A 140      62.022  57.283  58.435  1.00  0.00           C
ATOM   2304  O   ALA A 140      61.772  56.623  59.435  1.00  0.00           O
ATOM   2305  N   SER A 141      63.073  56.982  57.645  1.00  0.00           N
ATOM   2307  CA  SER A 141      64.022  55.922  57.965  1.00  0.00           C
ATOM   2309  CB  SER A 141      64.912  55.543  56.745  1.00  0.00           C
ATOM   2312  OG  SER A 141      65.963  54.642  57.085  1.00  0.00           O
ATOM   2314  C   SER A 141      64.792  56.152  59.265  1.00  0.00           C
ATOM   2315  O   SER A 141      65.162  57.272  59.645  1.00  0.00           O
ATOM   2316  N   ASN A 142      65.012  55.063  60.025  1.00  0.00           N
ATOM   2318  CA  ASN A 142      65.332  55.102  61.445  1.00  0.00           C
ATOM   2320  CB  ASN A 142      65.292  53.663  62.005  1.00  0.00           C
ATOM   2323  CG  ASN A 142      65.361  53.663  63.525  1.00  0.00           C
ATOM   2324  OD1 ASN A 142      64.652  54.412  64.185  1.00  0.00           O
ATOM   2325  ND2 ASN A 142      66.252  52.833  64.115  1.00  0.00           N
ATOM   2328  C   ASN A 142      66.663  55.782  61.795  1.00  0.00           C
ATOM   2329  O   ASN A 142      66.832  56.332  62.875  1.00  0.00           O
ATOM   2330  N   LYS A 143      67.642  55.782  60.885  1.00  0.00           N
ATOM   2332  CA  LYS A 143      68.892  56.482  61.115  1.00  0.00           C
ATOM   2334  CB  LYS A 143      69.812  56.233  59.905  1.00  0.00           C
ATOM   2337  CG  LYS A 143      71.312  56.383  60.215  1.00  0.00           C
ATOM   2340  CD  LYS A 143      71.823  57.782  60.535  1.00  0.00           C
ATOM   2343  CE  LYS A 143      73.333  57.792  60.785  1.00  0.00           C
ATOM   2346  NZ  LYS A 143      74.062  57.293  59.605  1.00  0.00           N
ATOM   2350  C   LYS A 143      68.682  57.982  61.325  1.00  0.00           C
ATOM   2351  O   LYS A 143      69.111  58.562  62.315  1.00  0.00           O
ATOM   2352  N   ASN A 144      67.872  58.622  60.455  1.00  0.00           N
ATOM   2354  CA  ASN A 144      67.482  60.002  60.615  1.00  0.00           C
ATOM   2356  CB  ASN A 144      66.713  60.592  59.405  1.00  0.00           C
ATOM   2359  CG  ASN A 144      67.662  60.882  58.255  1.00  0.00           C
ATOM   2360  OD1 ASN A 144      68.882  60.912  58.335  1.00  0.00           O
ATOM   2361  ND2 ASN A 144      67.062  61.152  57.075  1.00  0.00           N
ATOM   2364  C   ASN A 144      66.652  60.203  61.865  1.00  0.00           C
ATOM   2365  O   ASN A 144      66.823  61.192  62.565  1.00  0.00           O
ATOM   2366  N   ILE A 145      65.783  59.242  62.235  1.00  0.00           N
ATOM   2368  CA  ILE A 145      65.062  59.282  63.505  1.00  0.00           C
ATOM   2370  CB  ILE A 145      64.111  58.092  63.655  1.00  0.00           C
ATOM   2372  CG2 ILE A 145      63.393  58.122  65.015  1.00  0.00           C
ATOM   2376  CG1 ILE A 145      63.083  58.072  62.505  1.00  0.00           C
ATOM   2379  CD  ILE A 145      62.062  56.933  62.665  1.00  0.00           C
ATOM   2383  C   ILE A 145      66.022  59.363  64.695  1.00  0.00           C
ATOM   2384  O   ILE A 145      65.862  60.183  65.595  1.00  0.00           O
ATOM   2385  N   ALA A 146      67.103  58.562  64.705  1.00  0.00           N
ATOM   2387  CA  ALA A 146      68.073  58.613  65.765  1.00  0.00           C
ATOM   2389  CB  ALA A 146      68.762  57.252  65.765  1.00  0.00           C
ATOM   2393  C   ALA A 146      69.132  59.723  65.675  1.00  0.00           C
ATOM   2394  O   ALA A 146      69.702  60.152  66.675  1.00  0.00           O
ATOM   2395  N   ASP A 147      69.402  60.263  64.475  1.00  0.00           N
ATOM   2397  CA  ASP A 147      70.092  61.532  64.325  1.00  0.00           C
ATOM   2399  CB  ASP A 147      70.422  61.812  62.835  1.00  0.00           C
ATOM   2402  CG  ASP A 147      71.473  60.852  62.295  1.00  0.00           C
ATOM   2403  OD1 ASP A 147      72.083  60.102  63.105  1.00  0.00           O
ATOM   2404  OD2 ASP A 147      71.743  60.912  61.065  1.00  0.00           O
ATOM   2405  C   ASP A 147      69.303  62.672  64.935  1.00  0.00           C
ATOM   2406  O   ASP A 147      69.842  63.543  65.615  1.00  0.00           O
ATOM   2407  N   ALA A 148      67.972  62.662  64.735  1.00  0.00           N
ATOM   2409  CA  ALA A 148      67.062  63.562  65.405  1.00  0.00           C
ATOM   2411  CB  ALA A 148      65.643  63.442  64.855  1.00  0.00           C
ATOM   2415  C   ALA A 148      66.982  63.403  66.915  1.00  0.00           C
ATOM   2416  O   ALA A 148      66.963  64.392  67.645  1.00  0.00           O
ATOM   2417  N   VAL A 149      66.963  62.153  67.455  1.00  0.00           N
ATOM   2419  CA  VAL A 149      67.002  61.973  68.905  1.00  0.00           C
ATOM   2421  CB  VAL A 149      66.753  60.572  69.505  1.00  0.00           C
ATOM   2423  CG1 VAL A 149      65.652  59.732  68.845  1.00  0.00           C
ATOM   2427  CG2 VAL A 149      68.022  59.732  69.565  1.00  0.00           C
ATOM   2431  C   VAL A 149      68.283  62.563  69.455  1.00  0.00           C
ATOM   2432  O   VAL A 149      68.283  63.142  70.525  1.00  0.00           O
ATOM   2433  N   ASN A 150      69.423  62.472  68.715  1.00  0.00           N
ATOM   2435  CA  ASN A 150      70.682  63.043  69.145  1.00  0.00           C
ATOM   2437  CB  ASN A 150      71.783  62.712  68.095  1.00  0.00           C
ATOM   2440  CG  ASN A 150      73.213  63.023  68.555  1.00  0.00           C
ATOM   2441  OD1 ASN A 150      73.952  62.092  68.875  1.00  0.00           O
ATOM   2442  ND2 ASN A 150      73.632  64.302  68.565  1.00  0.00           N
ATOM   2445  C   ASN A 150      70.603  64.543  69.365  1.00  0.00           C
ATOM   2446  O   ASN A 150      71.013  65.053  70.405  1.00  0.00           O
ATOM   2447  N   SER A 151      70.002  65.293  68.425  1.00  0.00           N
ATOM   2449  CA  SER A 151      69.772  66.723  68.595  1.00  0.00           C
ATOM   2451  CB  SER A 151      69.143  67.352  67.345  1.00  0.00           C
ATOM   2454  OG  SER A 151      69.952  67.142  66.185  1.00  0.00           O
ATOM   2456  C   SER A 151      68.863  67.062  69.755  1.00  0.00           C
ATOM   2457  O   SER A 151      69.213  67.882  70.605  1.00  0.00           O
ATOM   2458  N   VAL A 152      67.713  66.363  69.855  1.00  0.00           N
ATOM   2460  CA  VAL A 152      66.762  66.513  70.935  1.00  0.00           C
ATOM   2462  CB  VAL A 152      65.573  65.572  70.725  1.00  0.00           C
ATOM   2464  CG1 VAL A 152      64.632  65.593  71.945  1.00  0.00           C
ATOM   2468  CG2 VAL A 152      64.792  66.002  69.475  1.00  0.00           C
ATOM   2472  C   VAL A 152      67.353  66.233  72.305  1.00  0.00           C
ATOM   2473  O   VAL A 152      67.132  66.973  73.255  1.00  0.00           O
ATOM   2474  N   LEU A 153      68.112  65.132  72.435  1.00  0.00           N
ATOM   2476  CA  LEU A 153      68.802  64.702  73.625  1.00  0.00           C
ATOM   2478  CB  LEU A 153      69.292  63.252  73.355  1.00  0.00           C
ATOM   2481  CG  LEU A 153      69.562  62.302  74.545  1.00  0.00           C
ATOM   2483  CD1 LEU A 153      70.361  62.962  75.655  1.00  0.00           C
ATOM   2487  CD2 LEU A 153      68.262  61.712  75.125  1.00  0.00           C
ATOM   2491  C   LEU A 153      69.892  65.703  74.035  1.00  0.00           C
ATOM   2492  O   LEU A 153      70.043  66.032  75.205  1.00  0.00           O
ATOM   2493  N   THR A 154      70.682  66.263  73.085  1.00  0.00           N
ATOM   2495  CA  THR A 154      71.622  67.363  73.395  1.00  0.00           C
ATOM   2497  CB  THR A 154      72.473  67.842  72.205  1.00  0.00           C
ATOM   2499  OG1 THR A 154      73.292  66.793  71.705  1.00  0.00           O
ATOM   2501  CG2 THR A 154      73.473  68.933  72.635  1.00  0.00           C
ATOM   2505  C   THR A 154      70.923  68.602  73.915  1.00  0.00           C
ATOM   2506  O   THR A 154      71.293  69.172  74.945  1.00  0.00           O
ATOM   2507  N   ASP A 155      69.861  69.002  73.195  1.00  0.00           N
ATOM   2509  CA  ASP A 155      69.052  70.153  73.495  1.00  0.00           C
ATOM   2511  CB  ASP A 155      68.062  70.412  72.325  1.00  0.00           C
ATOM   2514  CG  ASP A 155      68.762  71.082  71.155  1.00  0.00           C
ATOM   2515  OD1 ASP A 155      69.993  70.933  70.955  1.00  0.00           O
ATOM   2516  OD2 ASP A 155      68.033  71.782  70.395  1.00  0.00           O
ATOM   2517  C   ASP A 155      68.322  70.043  74.825  1.00  0.00           C
ATOM   2518  O   ASP A 155      68.362  70.952  75.645  1.00  0.00           O
ATOM   2519  N   THR A 156      67.683  68.892  75.135  1.00  0.00           N
ATOM   2521  CA  THR A 156      67.033  68.722  76.425  1.00  0.00           C
ATOM   2523  CB  THR A 156      66.142  67.492  76.585  1.00  0.00           C
ATOM   2525  OG1 THR A 156      66.803  66.272  76.255  1.00  0.00           O
ATOM   2527  CG2 THR A 156      64.942  67.642  75.655  1.00  0.00           C
ATOM   2531  C   THR A 156      67.972  68.763  77.615  1.00  0.00           C
ATOM   2532  O   THR A 156      67.673  69.433  78.595  1.00  0.00           O
ATOM   2533  N   ILE A 157      69.132  68.093  77.555  1.00  0.00           N
ATOM   2535  CA  ILE A 157      70.072  68.002  78.665  1.00  0.00           C
ATOM   2537  CB  ILE A 157      71.122  66.912  78.435  1.00  0.00           C
ATOM   2539  CG2 ILE A 157      72.502  67.252  79.025  1.00  0.00           C
ATOM   2543  CG1 ILE A 157      70.612  65.572  79.015  1.00  0.00           C
ATOM   2546  CD  ILE A 157      69.312  65.092  78.375  1.00  0.00           C
ATOM   2550  C   ILE A 157      70.662  69.363  78.975  1.00  0.00           C
ATOM   2551  O   ILE A 157      70.993  69.683  80.115  1.00  0.00           O
ATOM   2552  N   ALA A 158      70.743  70.232  77.955  1.00  0.00           N
ATOM   2554  CA  ALA A 158      71.062  71.623  78.145  1.00  0.00           C
ATOM   2556  CB  ALA A 158      71.142  72.282  76.755  1.00  0.00           C
ATOM   2560  C   ALA A 158      70.103  72.363  79.075  1.00  0.00           C
ATOM   2561  O   ALA A 158      70.562  72.982  80.035  1.00  0.00           O
ATOM   2562  N   ASP A 159      68.772  72.223  78.895  1.00  0.00           N
ATOM   2564  CA  ASP A 159      67.762  72.813  79.745  1.00  0.00           C
ATOM   2566  CB  ASP A 159      66.403  72.912  78.965  1.00  0.00           C
ATOM   2569  CG  ASP A 159      66.262  73.973  77.865  1.00  0.00           C
ATOM   2570  OD1 ASP A 159      67.252  74.642  77.455  1.00  0.00           O
ATOM   2571  OD2 ASP A 159      65.103  74.123  77.395  1.00  0.00           O
ATOM   2572  C   ASP A 159      67.543  72.072  81.105  1.00  0.00           C
ATOM   2573  O   ASP A 159      66.882  72.583  82.015  1.00  0.00           O
ATOM   2574  N   MET A 160      68.062  70.822  81.285  1.00  0.00           N
ATOM   2576  CA  MET A 160      67.963  70.053  82.535  1.00  0.00           C
ATOM   2578  CB  MET A 160      68.213  68.522  82.335  1.00  0.00           C
ATOM   2581  CG  MET A 160      67.232  67.742  81.455  1.00  0.00           C
ATOM   2584  SD  MET A 160      65.512  67.752  82.015  1.00  0.00           S
ATOM   2585  CE  MET A 160      64.942  66.732  80.635  1.00  0.00           C
ATOM   2589  C   MET A 160      68.982  70.453  83.585  1.00  0.00           C
ATOM   2590  O   MET A 160      68.872  70.123  84.775  1.00  0.00           O
ATOM   2591  N   SER A 161      70.043  71.142  83.145  1.00  0.00           N
ATOM   2593  CA  SER A 161      71.243  71.422  83.895  1.00  0.00           C
ATOM   2595  CB  SER A 161      72.412  71.373  82.865  1.00  0.00           C
ATOM   2598  OG  SER A 161      73.743  71.502  83.395  1.00  0.00           O
ATOM   2600  C   SER A 161      71.122  72.802  84.605  1.00  0.00           C
ATOM   2601  OT1 SER A 161      69.982  73.282  84.835  1.00  0.00           O
ATOM   2602  OT2 SER A 161      72.182  73.392  84.955  1.00  0.00           O
ATOM   2603  NH3 POPEB 162      62.822 123.482  58.895  1.00  0.00           N
ATOM   2607  C12 POPEB 162      63.752 122.312  58.745  1.00  0.00           C
ATOM   2610  C11 POPEB 162      64.923 122.452  59.735  1.00  0.00           C
ATOM   2613  P   POPEB 162      66.823 120.822  58.915  1.00  0.00           P
ATOM   2614  O13 POPEB 162      66.683 121.513  57.605  1.00  0.00           O
ATOM   2615  O14 POPEB 162      68.122 120.962  59.585  1.00  0.00           O
ATOM   2616  O11 POPEB 162      66.493 119.282  58.755  1.00  0.00           O
ATOM   2617  O12 POPEB 162      65.622 121.212  59.865  1.00  0.00           O
ATOM   2618  C1  POPEB 162      66.532 118.632  57.495  1.00  0.00           C
ATOM   2621  C2  POPEB 162      67.882 117.872  57.345  1.00  0.00           C
ATOM   2623  O21 POPEB 162      68.373 117.913  55.995  1.00  0.00           O
ATOM   2624  C21 POPEB 162      67.502 117.522  55.075  1.00  0.00           C
ATOM   2625  O22 POPEB 162      66.603 116.712  55.265  1.00  0.00           O
ATOM   2626  C22 POPEB 162      67.702 118.342  53.805  1.00  0.00           C
ATOM   2629  C3  POPEB 162      67.823 116.443  57.975  1.00  0.00           C
ATOM   2632  O31 POPEB 162      69.082 115.752  57.845  1.00  0.00           O
ATOM   2633  C31 POPEB 162      69.122 114.782  56.915  1.00  0.00           C
ATOM   2634  O32 POPEB 162      68.162 114.322  56.325  1.00  0.00           O
ATOM   2635  C32 POPEB 162      70.553 114.402  56.595  1.00  0.00           C
ATOM   2638  C23 POPEB 162      67.482 117.513  52.525  1.00  0.00           C
ATOM   2641  C24 POPEB 162      67.832 118.292  51.245  1.00  0.00           C
ATOM   2644  C25 POPEB 162      67.423 117.562  49.955  1.00  0.00           C
ATOM   2647  C26 POPEB 162      67.922 116.113  49.875  1.00  0.00           C
ATOM   2650  C27 POPEB 162      67.692 115.473  48.495  1.00  0.00           C
ATOM   2653  C28 POPEB 162      68.103 113.992  48.425  1.00  0.00           C
ATOM   2656  C29 POPEB 162      67.112 113.072  49.105  1.00  0.00           C
ATOM   2658 0C21 POPEB 162      66.552 111.962  48.615  1.00  0.00           C
ATOM   2660 1C21 POPEB 162      66.762 111.352  47.245  1.00  0.00           C
ATOM   2663 2C21 POPEB 162      65.422 111.183  46.505  1.00  0.00           C
ATOM   2666 3C21 POPEB 162      65.573 110.392  45.195  1.00  0.00           C
ATOM   2669 4C21 POPEB 162      64.222 110.202  44.485  1.00  0.00           C
ATOM   2672 5C21 POPEB 162      64.312 109.312  43.245  1.00  0.00           C
ATOM   2675 6C21 POPEB 162      64.362 107.822  43.575  1.00  0.00           C
ATOM   2678 7C21 POPEB 162      64.522 106.952  42.315  1.00  0.00           C
ATOM   2681 8C21 POPEB 162      64.423 105.453  42.615  1.00  0.00           C
ATOM   2685  C33 POPEB 162      71.282 115.532  55.835  1.00  0.00           C
ATOM   2688  C34 POPEB 162      72.572 115.033  55.195  1.00  0.00           C
ATOM   2691  C35 POPEB 162      73.143 115.973  54.115  1.00  0.00           C
ATOM   2694  C36 POPEB 162      73.603 117.343  54.625  1.00  0.00           C
ATOM   2697  C37 POPEB 162      74.232 118.162  53.485  1.00  0.00           C
ATOM   2700  C38 POPEB 162      74.623 119.592  53.865  1.00  0.00           C
ATOM   2703  C39 POPEB 162      74.802 120.522  52.655  1.00  0.00           C
ATOM   2706 0C31 POPEB 162      75.802 120.022  51.585  1.00  0.00           C
ATOM   2709 1C31 POPEB 162      75.113 119.583  50.275  1.00  0.00           C
ATOM   2712 2C31 POPEB 162      76.052 119.542  49.055  1.00  0.00           C
ATOM   2715 3C31 POPEB 162      76.592 120.933  48.665  1.00  0.00           C
ATOM   2718 4C31 POPEB 162      77.372 120.953  47.335  1.00  0.00           C
ATOM   2721 5C31 POPEB 162      78.272 122.192  47.235  1.00  0.00           C
ATOM   2724 6C31 POPEB 162      78.892 122.413  45.855  1.00  0.00           C
ATOM   2728  NH3 POPEC 163      26.472  96.892  19.345  1.00  0.00           N
ATOM   2732  C12 POPEC 163      25.073  97.452  19.195  1.00  0.00           C
ATOM   2735  C11 POPEC 163      24.622  98.292  20.405  1.00  0.00           C
ATOM   2738  P   POPEC 163      22.073  97.752  20.935  1.00  0.00           P
ATOM   2739  O13 POPEC 163      21.312  97.162  19.805  1.00  0.00           O
ATOM   2740  O14 POPEC 163      22.633  96.782  21.895  1.00  0.00           O
ATOM   2741  O11 POPEC 163      21.212  98.833  21.675  1.00  0.00           O
ATOM   2742  O12 POPEC 163      23.233  98.613  20.295  1.00  0.00           O
ATOM   2743  C1  POPEC 163      21.202  99.023  23.085  1.00  0.00           C
ATOM   2746  C2  POPEC 163      22.542  99.563  23.685  1.00  0.00           C
ATOM   2748  O21 POPEC 163      22.882  98.973  24.965  1.00  0.00           O
ATOM   2749  C21 POPEC 163      22.013  99.122  25.945  1.00  0.00           C
ATOM   2750  O22 POPEC 163      20.882  99.542  25.855  1.00  0.00           O
ATOM   2751  C22 POPEC 163      22.703  98.862  27.285  1.00  0.00           C
ATOM   2754  C3  POPEC 163      22.592 101.113  23.755  1.00  0.00           C
ATOM   2757  O31 POPEC 163      23.903 101.543  24.185  1.00  0.00           O
ATOM   2758  C31 POPEC 163      23.962 102.332  25.235  1.00  0.00           C
ATOM   2759  O32 POPEC 163      23.013 102.852  25.795  1.00  0.00           O
ATOM   2760  C32 POPEC 163      25.422 102.533  25.665  1.00  0.00           C
ATOM   2763  C23 POPEC 163      22.443 100.083  28.185  1.00  0.00           C
ATOM   2766  C24 POPEC 163      23.323 100.183  29.435  1.00  0.00           C
ATOM   2769  C25 POPEC 163      23.193  98.962  30.355  1.00  0.00           C
ATOM   2772  C26 POPEC 163      23.542  99.303  31.815  1.00  0.00           C
ATOM   2775  C27 POPEC 163      23.792  98.062  32.675  1.00  0.00           C
ATOM   2778  C28 POPEC 163      23.623  98.322  34.185  1.00  0.00           C
ATOM   2781  C29 POPEC 163      24.413  99.522  34.655  1.00  0.00           C
ATOM   2783 0C21 POPEC 163      25.493  99.513  35.455  1.00  0.00           C
ATOM   2785 1C21 POPEC 163      26.123  98.313  36.095  1.00  0.00           C
ATOM   2788 2C21 POPEC 163      26.783  98.653  37.445  1.00  0.00           C
ATOM   2791 3C21 POPEC 163      25.772  99.172  38.485  1.00  0.00           C
ATOM   2794 4C21 POPEC 163      26.053  98.712  39.925  1.00  0.00           C
ATOM   2797 5C21 POPEC 163      27.303  99.322  40.565  1.00  0.00           C
ATOM   2800 6C21 POPEC 163      27.153  99.423  42.095  1.00  0.00           C
ATOM   2803 7C21 POPEC 163      28.382 100.013  42.785  1.00  0.00           C
ATOM   2806 8C21 POPEC 163      28.182 100.173  44.295  1.00  0.00           C
ATOM   2810  C33 POPEC 163      25.682 102.293  27.185  1.00  0.00           C
ATOM   2813  C34 POPEC 163      26.932 103.062  27.625  1.00  0.00           C
ATOM   2816  C35 POPEC 163      27.052 103.422  29.115  1.00  0.00           C
ATOM   2819  C36 POPEC 163      26.023 104.472  29.575  1.00  0.00           C
ATOM   2822  C37 POPEC 163      26.333 105.132  30.935  1.00  0.00           C
ATOM   2825  C38 POPEC 163      27.292 106.322  30.765  1.00  0.00           C
ATOM   2828  C39 POPEC 163      27.852 106.892  32.075  1.00  0.00           C
ATOM   2831 0C31 POPEC 163      27.013 108.002  32.705  1.00  0.00           C
ATOM   2834 1C31 POPEC 163      27.812 108.692  33.825  1.00  0.00           C
ATOM   2837 2C31 POPEC 163      27.062 109.822  34.545  1.00  0.00           C
ATOM   2840 3C31 POPEC 163      27.963 110.553  35.555  1.00  0.00           C
ATOM   2843 4C31 POPEC 163      28.423 109.662  36.715  1.00  0.00           C
ATOM   2846 5C31 POPEC 163      29.392 110.352  37.675  1.00  0.00           C
ATOM   2849 6C31 POPEC 163      29.653 109.522  38.925  1.00  0.00           C
ATOM   2853  NH3 POPED 164      30.222  22.092  13.995  1.00  0.00           N
ATOM   2857  C12 POPED 164      31.453  22.933  14.045  1.00  0.00           C
ATOM   2860  C11 POPED 164      32.362  22.582  12.865  1.00  0.00           C
ATOM   2863  P   POPED 164      34.013  24.562  12.665  1.00  0.00           P
ATOM   2864  O13 POPED 164      34.732  24.452  11.385  1.00  0.00           O
ATOM   2865  O14 POPED 164      32.822  25.442  12.635  1.00  0.00           O
ATOM   2866  O11 POPED 164      34.982  25.033  13.815  1.00  0.00           O
ATOM   2867  O12 POPED 164      33.662  23.092  13.115  1.00  0.00           O
ATOM   2868  C1  POPED 164      35.663  24.052  14.595  1.00  0.00           C
ATOM   2871  C2  POPED 164      36.613  24.752  15.585  1.00  0.00           C
ATOM   2873  O21 POPED 164      37.702  23.883  15.935  1.00  0.00           O
ATOM   2874  C21 POPED 164      37.933  23.462  17.155  1.00  0.00           C
ATOM   2875  O22 POPED 164      37.123  23.202  18.025  1.00  0.00           O
ATOM   2876  C22 POPED 164      39.472  23.462  17.295  1.00  0.00           C
ATOM   2879  C3  POPED 164      35.862  25.433  16.755  1.00  0.00           C
ATOM   2882  O31 POPED 164      36.802  26.032  17.675  1.00  0.00           O
ATOM   2883  C31 POPED 164      36.153  26.502  18.745  1.00  0.00           C
ATOM   2884  O32 POPED 164      34.932  26.562  18.815  1.00  0.00           O
ATOM   2885  C32 POPED 164      37.173  26.873  19.845  1.00  0.00           C
ATOM   2888  C23 POPED 164      40.072  22.572  18.395  1.00  0.00           C
ATOM   2891  C24 POPED 164      39.862  23.092  19.815  1.00  0.00           C
ATOM   2894  C25 POPED 164      40.713  22.282  20.805  1.00  0.00           C
ATOM   2897  C26 POPED 164      40.062  22.043  22.175  1.00  0.00           C
ATOM   2900  C27 POPED 164      40.891  21.052  22.995  1.00  0.00           C
ATOM   2903  C28 POPED 164      40.212  20.562  24.285  1.00  0.00           C
ATOM   2906  C29 POPED 164      40.142  21.613  25.365  1.00  0.00           C
ATOM   2908 0C21 POPED 164      40.282  21.402  26.695  1.00  0.00           C
ATOM   2910 1C21 POPED 164      40.562  20.082  27.365  1.00  0.00           C
ATOM   2913 2C21 POPED 164      41.603  20.192  28.495  1.00  0.00           C
ATOM   2916 3C21 POPED 164      42.083  18.822  28.985  1.00  0.00           C
ATOM   2919 4C21 POPED 164      42.962  18.902  30.245  1.00  0.00           C
ATOM   2922 5C21 POPED 164      43.583  17.552  30.665  1.00  0.00           C
ATOM   2925 6C21 POPED 164      42.523  16.512  31.065  1.00  0.00           C
ATOM   2928 7C21 POPED 164      43.111  15.172  31.515  1.00  0.00           C
ATOM   2931 8C21 POPED 164      42.033  14.102  31.715  1.00  0.00           C
ATOM   2935  C33 POPED 164      36.653  27.773  20.995  1.00  0.00           C
ATOM   2938  C34 POPED 164      37.772  28.312  21.905  1.00  0.00           C
ATOM   2941  C35 POPED 164      37.312  29.102  23.145  1.00  0.00           C
ATOM   2944  C36 POPED 164      37.232  30.623  22.925  1.00  0.00           C
ATOM   2947  C37 POPED 164      36.963  31.432  24.205  1.00  0.00           C
ATOM   2950  C38 POPED 164      36.613  32.903  23.895  1.00  0.00           C
ATOM   2953  C39 POPED 164      36.823  33.863  25.075  1.00  0.00           C
ATOM   2956 0C31 POPED 164      35.803  33.702  26.215  1.00  0.00           C
ATOM   2959 1C31 POPED 164      36.312  34.313  27.535  1.00  0.00           C
ATOM   2962 2C31 POPED 164      35.312  34.153  28.695  1.00  0.00           C
ATOM   2965 3C31 POPED 164      34.243  35.252  28.755  1.00  0.00           C
ATOM   2968 4C31 POPED 164      34.693  36.492  29.535  1.00  0.00           C
ATOM   2971 5C31 POPED 164      33.572  37.512  29.775  1.00  0.00           C
ATOM   2974 6C31 POPED 164      34.022  38.712  30.615  1.00  0.00           C
ATOM   2978  NH3 POPEE 165      94.312  81.993  20.225  1.00  0.00           N
ATOM   2982  C12 POPEE 165      93.542  80.723  19.975  1.00  0.00           C
ATOM   2985  C11 POPEE 165      93.493  80.413  18.475  1.00  0.00           C
ATOM   2988  P   POPEE 165      91.671  78.782  17.505  1.00  0.00           P
ATOM   2989  O13 POPEE 165      90.632  79.782  17.815  1.00  0.00           O
ATOM   2990  O14 POPEE 165      92.072  78.653  16.085  1.00  0.00           O
ATOM   2991  O11 POPEE 165      91.283  77.373  18.145  1.00  0.00           O
ATOM   2992  O12 POPEE 165      93.003  79.083  18.305  1.00  0.00           O
ATOM   2993  C1  POPEE 165      90.822  77.433  19.505  1.00  0.00           C
ATOM   2996  C2  POPEE 165      91.003  76.062  20.215  1.00  0.00           C
ATOM   2998  O21 POPEE 165      90.553  76.123  21.575  1.00  0.00           O
ATOM   2999  C21 POPEE 165      89.272  76.022  21.815  1.00  0.00           C
ATOM   3000  O22 POPEE 165      88.363  76.212  21.025  1.00  0.00           O
ATOM   3001  C22 POPEE 165      89.122  75.593  23.285  1.00  0.00           C
ATOM   3004  C3  POPEE 165      92.501  75.622  20.255  1.00  0.00           C
ATOM   3007  O31 POPEE 165      93.053  75.782  21.595  1.00  0.00           O
ATOM   3008  C31 POPEE 165      94.072  76.602  21.715  1.00  0.00           C
ATOM   3009  O32 POPEE 165      94.782  77.012  20.805  1.00  0.00           O
ATOM   3010  C32 POPEE 165      94.222  77.032  23.175  1.00  0.00           C
ATOM   3013  C23 POPEE 165      89.342  74.063  23.425  1.00  0.00           C
ATOM   3016  C24 POPEE 165      89.743  73.572  24.815  1.00  0.00           C
ATOM   3019  C25 POPEE 165      88.611  73.623  25.855  1.00  0.00           C
ATOM   3022  C26 POPEE 165      89.052  72.943  27.155  1.00  0.00           C
ATOM   3025  C27 POPEE 165      87.921  72.732  28.175  1.00  0.00           C
ATOM   3028  C28 POPEE 165      88.493  72.153  29.475  1.00  0.00           C
ATOM   3031  C29 POPEE 165      87.501  72.043  30.595  1.00  0.00           C
ATOM   3033 0C21 POPEE 165      87.852  71.892  31.885  1.00  0.00           C
ATOM   3035 1C21 POPEE 165      89.272  71.732  32.395  1.00  0.00           C
ATOM   3038 2C21 POPEE 165      89.291  70.802  33.615  1.00  0.00           C
ATOM   3041 3C21 POPEE 165      90.702  70.492  34.135  1.00  0.00           C
ATOM   3044 4C21 POPEE 165      90.632  69.663  35.435  1.00  0.00           C
ATOM   3047 5C21 POPEE 165      91.903  68.863  35.755  1.00  0.00           C
ATOM   3050 6C21 POPEE 165      92.192  67.763  34.725  1.00  0.00           C
ATOM   3053 7C21 POPEE 165      93.003  66.592  35.295  1.00  0.00           C
ATOM   3056 8C21 POPEE 165      93.392  65.562  34.235  1.00  0.00           C
ATOM   3060  C33 POPEE 165      94.361  75.882  24.195  1.00  0.00           C
ATOM   3063  C34 POPEE 165      93.482  76.102  25.425  1.00  0.00           C
ATOM   3066  C35 POPEE 165      93.592  74.992  26.485  1.00  0.00           C
ATOM   3069  C36 POPEE 165      92.822  75.333  27.765  1.00  0.00           C
ATOM   3072  C37 POPEE 165      93.433  74.752  29.045  1.00  0.00           C
ATOM   3075  C38 POPEE 165      92.622  75.142  30.285  1.00  0.00           C
ATOM   3078  C39 POPEE 165      93.193  74.623  31.615  1.00  0.00           C
ATOM   3081 0C31 POPEE 165      94.583  75.183  31.935  1.00  0.00           C
ATOM   3084 1C31 POPEE 165      94.972  75.032  33.405  1.00  0.00           C
ATOM   3087 2C31 POPEE 165      96.342  75.653  33.715  1.00  0.00           C
ATOM   3090 3C31 POPEE 165      96.783  75.462  35.175  1.00  0.00           C
ATOM   3093 4C31 POPEE 165      96.003  76.333  36.175  1.00  0.00           C
ATOM   3096 5C31 POPEE 165      96.482  76.102  37.615  1.00  0.00           C
ATOM   3099 6C31 POPEE 165      95.713  76.922  38.655  1.00  0.00           C
ATOM   3103  NH3 POPEF 166      -0.542 116.853  13.285  1.00  0.00           N
ATOM   3107  C12 POPEF 166       0.648 117.223  14.135  1.00  0.00           C
ATOM   3110  C11 POPEF 166       1.943 116.712  13.495  1.00  0.00           C
ATOM   3113  P   POPEF 166       4.343 117.543  14.275  1.00  0.00           P
ATOM   3114  O13 POPEF 166       5.303 116.742  13.475  1.00  0.00           O
ATOM   3115  O14 POPEF 166       4.062 118.933  13.855  1.00  0.00           O
ATOM   3116  O11 POPEF 166       4.883 117.602  15.765  1.00  0.00           O
ATOM   3117  O12 POPEF 166       2.983 116.733  14.445  1.00  0.00           O
ATOM   3118  C1  POPEF 166       4.133 117.133  16.885  1.00  0.00           C
ATOM   3121  C2  POPEF 166       4.133 118.212  17.985  1.00  0.00           C
ATOM   3123  O21 POPEF 166       3.713 117.642  19.235  1.00  0.00           O
ATOM   3124  C21 POPEF 166       4.653 116.943  19.835  1.00  0.00           C
ATOM   3125  O22 POPEF 166       5.742 116.663  19.355  1.00  0.00           O
ATOM   3126  C22 POPEF 166       4.293 116.782  21.315  1.00  0.00           C
ATOM   3129  C3  POPEF 166       3.223 119.412  17.655  1.00  0.00           C
ATOM   3132  O31 POPEF 166       3.563 120.562  18.475  1.00  0.00           O
ATOM   3133  C31 POPEF 166       2.873 120.642  19.615  1.00  0.00           C
ATOM   3134  O32 POPEF 166       2.013 119.863  19.985  1.00  0.00           O
ATOM   3135  C32 POPEF 166       3.312 121.873  20.405  1.00  0.00           C
ATOM   3138  C23 POPEF 166       5.563 116.962  22.195  1.00  0.00           C
ATOM   3141  C24 POPEF 166       5.352 117.852  23.425  1.00  0.00           C
ATOM   3144  C25 POPEF 166       4.633 117.123  24.555  1.00  0.00           C
ATOM   3147  C26 POPEF 166       5.273 117.403  25.925  1.00  0.00           C
ATOM   3150  C27 POPEF 166       4.912 116.333  26.965  1.00  0.00           C
ATOM   3153  C28 POPEF 166       5.262 116.733  28.405  1.00  0.00           C
ATOM   3156  C29 POPEF 166       6.733 117.042  28.595  1.00  0.00           C
ATOM   3158 0C21 POPEF 166       7.243 118.272  28.775  1.00  0.00           C
ATOM   3160 1C21 POPEF 166       6.463 119.563  28.795  1.00  0.00           C
ATOM   3163 2C21 POPEF 166       7.352 120.813  28.735  1.00  0.00           C
ATOM   3166 3C21 POPEF 166       8.102 120.992  27.405  1.00  0.00           C
ATOM   3169 4C21 POPEF 166       8.663 122.413  27.285  1.00  0.00           C
ATOM   3172 5C21 POPEF 166       9.653 122.623  26.135  1.00  0.00           C
ATOM   3175 6C21 POPEF 166       9.023 122.592  24.735  1.00  0.00           C
ATOM   3178 7C21 POPEF 166      10.083 122.942  23.675  1.00  0.00           C
ATOM   3181 8C21 POPEF 166       9.562 123.113  22.255  1.00  0.00           C
ATOM   3185  C33 POPEF 166       3.153 121.672  21.935  1.00  0.00           C
ATOM   3188  C34 POPEF 166       3.303 122.983  22.725  1.00  0.00           C
ATOM   3191  C35 POPEF 166       2.882 122.882  24.205  1.00  0.00           C
ATOM   3194  C36 POPEF 166       3.783 122.022  25.105  1.00  0.00           C
ATOM   3197  C37 POPEF 166       3.493 122.253  26.595  1.00  0.00           C
ATOM   3200  C38 POPEF 166       4.423 123.282  27.265  1.00  0.00           C
ATOM   3203  C39 POPEF 166       4.122 123.462  28.755  1.00  0.00           C
ATOM   3206 0C31 POPEF 166       5.182 124.262  29.535  1.00  0.00           C
ATOM   3209 1C31 POPEF 166       5.403 123.712  30.955  1.00  0.00           C
ATOM   3212 2C31 POPEF 166       6.253 124.623  31.865  1.00  0.00           C
ATOM   3215 3C31 POPEF 166       6.873 123.833  33.025  1.00  0.00           C
ATOM   3218 4C31 POPEF 166       7.213 124.683  34.255  1.00  0.00           C
ATOM   3221 5C31 POPEF 166       8.283 125.752  34.005  1.00  0.00           C
ATOM   3224 6C31 POPEF 166       8.512 126.642  35.235  1.00  0.00           C
ATOM   3228  NH3 POPEG 167      56.972  97.502  17.945  1.00  0.00           N
ATOM   3232  C12 POPEG 167      58.321  97.422  17.305  1.00  0.00           C
ATOM   3235  C11 POPEG 167      58.692  98.793  16.725  1.00  0.00           C
ATOM   3238  P   POPEG 167      58.193 101.342  17.125  1.00  0.00           P
ATOM   3239  O13 POPEG 167      59.243 101.653  16.135  1.00  0.00           O
ATOM   3240  O14 POPEG 167      56.823 101.762  16.815  1.00  0.00           O
ATOM   3241  O11 POPEG 167      58.542 102.123  18.455  1.00  0.00           O
ATOM   3242  O12 POPEG 167      58.193  99.832  17.555  1.00  0.00           O
ATOM   3243  C1  POPEG 167      59.292 101.492  19.505  1.00  0.00           C
ATOM   3246  C2  POPEG 167      58.833 102.013  20.895  1.00  0.00           C
ATOM   3248  O21 POPEG 167      59.632 101.462  21.955  1.00  0.00           O
ATOM   3249  C21 POPEG 167      59.753 100.162  22.115  1.00  0.00           C
ATOM   3250  O22 POPEG 167      59.202  99.282  21.485  1.00  0.00           O
ATOM   3251  C22 POPEG 167      60.743  99.922  23.255  1.00  0.00           C
ATOM   3254  C3  POPEG 167      57.302 101.863  21.185  1.00  0.00           C
ATOM   3257  O31 POPEG 167      56.893 102.712  22.275  1.00  0.00           O
ATOM   3258  C31 POPEG 167      56.823 102.312  23.555  1.00  0.00           C
ATOM   3259  O32 POPEG 167      56.873 103.093  24.495  1.00  0.00           O
ATOM   3260  C32 POPEG 167      56.562 100.822  23.745  1.00  0.00           C
ATOM   3263  C23 POPEG 167      60.342  98.882  24.325  1.00  0.00           C
ATOM   3266  C24 POPEG 167      61.143  99.132  25.625  1.00  0.00           C
ATOM   3269  C25 POPEG 167      60.312  99.822  26.725  1.00  0.00           C
ATOM   3272  C26 POPEG 167      61.033 100.022  28.075  1.00  0.00           C
ATOM   3275  C27 POPEG 167      60.002 100.142  29.205  1.00  0.00           C
ATOM   3278  C28 POPEG 167      60.522 100.642  30.565  1.00  0.00           C
ATOM   3281  C29 POPEG 167      59.361 100.693  31.535  1.00  0.00           C
ATOM   3283 0C21 POPEG 167      59.393 100.772  32.875  1.00  0.00           C
ATOM   3285 1C21 POPEG 167      60.611 100.892  33.745  1.00  0.00           C
ATOM   3288 2C21 POPEG 167      61.322  99.563  34.065  1.00  0.00           C
ATOM   3291 3C21 POPEG 167      60.452  98.492  34.775  1.00  0.00           C
ATOM   3294 4C21 POPEG 167      61.232  97.192  35.045  1.00  0.00           C
ATOM   3297 5C21 POPEG 167      61.572  96.392  33.775  1.00  0.00           C
ATOM   3300 6C21 POPEG 167      62.502  95.202  34.075  1.00  0.00           C
ATOM   3303 7C21 POPEG 167      62.783  94.353  32.825  1.00  0.00           C
ATOM   3306 8C21 POPEG 167      62.983  92.863  33.115  1.00  0.00           C
ATOM   3310  C33 POPEG 167      56.542 100.433  25.245  1.00  0.00           C
ATOM   3313  C34 POPEG 167      56.062  98.982  25.425  1.00  0.00           C
ATOM   3316  C35 POPEG 167      56.452  98.352  26.765  1.00  0.00           C
ATOM   3319  C36 POPEG 167      55.893  99.052  28.005  1.00  0.00           C
ATOM   3322  C37 POPEG 167      56.522  98.473  29.275  1.00  0.00           C
ATOM   3325  C38 POPEG 167      56.092  99.183  30.575  1.00  0.00           C
ATOM   3328  C39 POPEG 167      54.693  98.793  31.045  1.00  0.00           C
ATOM   3331 0C31 POPEG 167      54.662  98.392  32.525  1.00  0.00           C
ATOM   3334 1C31 POPEG 167      53.292  97.852  32.965  1.00  0.00           C
ATOM   3337 2C31 POPEG 167      53.382  96.832  34.115  1.00  0.00           C
ATOM   3340 3C31 POPEG 167      53.752  97.413  35.485  1.00  0.00           C
ATOM   3343 4C31 POPEG 167      53.692  96.322  36.565  1.00  0.00           C
ATOM   3346 5C31 POPEG 167      53.903  96.803  38.005  1.00  0.00           C
ATOM   3349 6C31 POPEG 167      53.743  95.683  39.035  1.00  0.00           C
ATOM   3353  NH3 POPEH 168      27.292 117.002  19.515  1.00  0.00           N
ATOM   3357  C12 POPEH 168      26.713 117.903  18.455  1.00  0.00           C
ATOM   3360  C11 POPEH 168      25.882 119.043  19.075  1.00  0.00           C
ATOM   3363  P   POPEH 168      24.762 121.312  18.415  1.00  0.00           P
ATOM   3364  O13 POPEH 168      25.673 122.413  18.025  1.00  0.00           O
ATOM   3365  O14 POPEH 168      23.423 121.263  17.785  1.00  0.00           O
ATOM   3366  O11 POPEH 168      24.622 121.263  20.005  1.00  0.00           O
ATOM   3367  O12 POPEH 168      25.522 119.972  18.055  1.00  0.00           O
ATOM   3368  C1  POPEH 168      24.153 122.472  20.625  1.00  0.00           C
ATOM   3371  C2  POPEH 168      24.093 122.363  22.175  1.00  0.00           C
ATOM   3373  O21 POPEH 168      23.632 123.632  22.675  1.00  0.00           O
ATOM   3374  C21 POPEH 168      22.983 123.582  23.815  1.00  0.00           C
ATOM   3375  O22 POPEH 168      22.612 122.572  24.375  1.00  0.00           O
ATOM   3376  C22 POPEH 168      22.792 125.002  24.365  1.00  0.00           C
ATOM   3379  C3  POPEH 168      25.493 122.052  22.765  1.00  0.00           C
ATOM   3382  O31 POPEH 168      25.433 121.473  24.085  1.00  0.00           O
ATOM   3383  C31 POPEH 168      25.612 122.312  25.105  1.00  0.00           C
ATOM   3384  O32 POPEH 168      25.802 123.503  25.025  1.00  0.00           O
ATOM   3385  C32 POPEH 168      25.513 121.532  26.415  1.00  0.00           C
ATOM   3388  C23 POPEH 168      21.962 125.033  25.675  1.00  0.00           C
ATOM   3391  C24 POPEH 168      22.203 126.293  26.515  1.00  0.00           C
ATOM   3394  C25 POPEH 168      21.222 126.382  27.685  1.00  0.00           C
ATOM   3397  C26 POPEH 168      21.593 127.492  28.655  1.00  0.00           C
ATOM   3400  C27 POPEH 168      20.493 127.793  29.685  1.00  0.00           C
ATOM   3403  C28 POPEH 168      20.802 129.033  30.545  1.00  0.00           C
ATOM   3406  C29 POPEH 168      21.962 128.843  31.485  1.00  0.00           C
ATOM   3408 0C21 POPEH 168      22.122 129.472  32.665  1.00  0.00           C
ATOM   3410 1C21 POPEH 168      21.173 130.518  33.205  1.00  0.00           C
ATOM   3413 2C21 POPEH 168      21.823 131.727  33.895  1.00  0.00           C
ATOM   3416 3C21 POPEH 168      20.752 132.787  34.185  1.00  0.00           C
ATOM   3419 4C21 POPEH 168      21.082 133.787  35.285  1.00  0.00           C
ATOM   3422 5C21 POPEH 168      19.903 134.727  35.575  1.00  0.00           C
ATOM   3425 6C21 POPEH 168      20.013 135.457  36.915  1.00  0.00           C
ATOM   3428 7C21 POPEH 168      18.843 136.438  37.105  1.00  0.00           C
ATOM   3431 8C21 POPEH 168      18.823 137.108  38.485  1.00  0.00           C
ATOM   3435  C33 POPEH 168      25.612 122.452  27.645  1.00  0.00           C
ATOM   3438  C34 POPEH 168      25.812 121.672  28.945  1.00  0.00           C
ATOM   3441  C35 POPEH 168      26.302 122.572  30.085  1.00  0.00           C
ATOM   3444  C36 POPEH 168      26.663 121.762  31.335  1.00  0.00           C
ATOM   3447  C37 POPEH 168      27.203 122.612  32.485  1.00  0.00           C
ATOM   3450  C38 POPEH 168      27.653 121.703  33.635  1.00  0.00           C
ATOM   3453  C39 POPEH 168      27.913 122.442  34.955  1.00  0.00           C
ATOM   3456 0C31 POPEH 168      28.372 121.462  36.035  1.00  0.00           C
ATOM   3459 1C31 POPEH 168      27.913 121.812  37.455  1.00  0.00           C
ATOM   3462 2C31 POPEH 168      28.003 120.603  38.395  1.00  0.00           C
ATOM   3465 3C31 POPEH 168      26.853 119.602  38.195  1.00  0.00           C
ATOM   3468 4C31 POPEH 168      27.153 118.252  38.855  1.00  0.00           C
ATOM   3471 5C31 POPEH 168      25.972 117.263  38.775  1.00  0.00           C
ATOM   3474 6C31 POPEH 168      26.283 115.942  39.475  1.00  0.00           C
ATOM   3478  NH3 POPEI 169      22.043  82.312  18.635  1.00  0.00           N
ATOM   3482  C12 POPEI 169      23.022  81.733  17.645  1.00  0.00           C
ATOM   3485  C11 POPEI 169      23.472  80.322  18.045  1.00  0.00           C
ATOM   3488  P   POPEI 169      24.913  78.273  17.345  1.00  0.00           P
ATOM   3489  O13 POPEI 169      26.233  78.013  16.715  1.00  0.00           O
ATOM   3490  O14 POPEI 169      23.772  77.413  16.985  1.00  0.00           O
ATOM   3491  O11 POPEI 169      25.173  78.223  18.905  1.00  0.00           O
ATOM   3492  O12 POPEI 169      24.432  79.772  17.115  1.00  0.00           O
ATOM   3493  C1  POPEI 169      24.543  77.272  19.775  1.00  0.00           C
ATOM   3496  C2  POPEI 169      23.442  77.933  20.655  1.00  0.00           C
ATOM   3498  O21 POPEI 169      23.872  79.193  21.215  1.00  0.00           O
ATOM   3499  C21 POPEI 169      24.703  79.203  22.255  1.00  0.00           C
ATOM   3500  O22 POPEI 169      25.162  78.233  22.805  1.00  0.00           O
ATOM   3501  C22 POPEI 169      25.052  80.642  22.665  1.00  0.00           C
ATOM   3504  C3  POPEI 169      22.863  76.922  21.685  1.00  0.00           C
ATOM   3507  O31 POPEI 169      21.913  77.583  22.525  1.00  0.00           O
ATOM   3508  C31 POPEI 169      21.163  76.872  23.375  1.00  0.00           C
ATOM   3509  O32 POPEI 169      20.103  77.282  23.825  1.00  0.00           O
ATOM   3510  C32 POPEI 169      21.872  75.583  23.825  1.00  0.00           C
ATOM   3513  C23 POPEI 169      24.312  81.093  23.945  1.00  0.00           C
ATOM   3516  C24 POPEI 169      25.243  81.752  24.985  1.00  0.00           C
ATOM   3519  C25 POPEI 169      26.182  80.743  25.655  1.00  0.00           C
ATOM   3522  C26 POPEI 169      27.022  81.373  26.775  1.00  0.00           C
ATOM   3525  C27 POPEI 169      28.073  80.403  27.315  1.00  0.00           C
ATOM   3528  C28 POPEI 169      29.083  81.023  28.285  1.00  0.00           C
ATOM   3531  C29 POPEI 169      28.573  81.163  29.695  1.00  0.00           C
ATOM   3533 0C21 POPEI 169      29.333  81.572  30.735  1.00  0.00           C
ATOM   3535 1C21 POPEI 169      30.772  82.013  30.635  1.00  0.00           C
ATOM   3538 2C21 POPEI 169      30.982  83.453  31.145  1.00  0.00           C
ATOM   3541 3C21 POPEI 169      31.093  83.572  32.665  1.00  0.00           C
ATOM   3544 4C21 POPEI 169      31.272  85.022  33.145  1.00  0.00           C
ATOM   3547 5C21 POPEI 169      32.053  85.132  34.465  1.00  0.00           C
ATOM   3550 6C21 POPEI 169      31.423  84.363  35.645  1.00  0.00           C
ATOM   3553 7C21 POPEI 169      32.333  84.363  36.875  1.00  0.00           C
ATOM   3556 8C21 POPEI 169      31.792  83.543  38.045  1.00  0.00           C
ATOM   3560  C33 POPEI 169      21.103  74.812  24.915  1.00  0.00           C
ATOM   3563  C34 POPEI 169      21.923  73.712  25.595  1.00  0.00           C
ATOM   3566  C35 POPEI 169      22.933  74.242  26.625  1.00  0.00           C
ATOM   3569  C36 POPEI 169      22.922  73.403  27.915  1.00  0.00           C
ATOM   3572  C37 POPEI 169      24.292  73.312  28.605  1.00  0.00           C
ATOM   3575  C38 POPEI 169      24.312  72.233  29.695  1.00  0.00           C
ATOM   3578  C39 POPEI 169      24.213  70.812  29.125  1.00  0.00           C
ATOM   3581 0C31 POPEI 169      25.483  69.983  29.325  1.00  0.00           C
ATOM   3584 1C31 POPEI 169      25.522  68.752  28.405  1.00  0.00           C
ATOM   3587 2C31 POPEI 169      26.923  68.132  28.295  1.00  0.00           C
ATOM   3590 3C31 POPEI 169      27.462  67.553  29.605  1.00  0.00           C
ATOM   3593 4C31 POPEI 169      28.872  66.992  29.405  1.00  0.00           C
ATOM   3596 5C31 POPEI 169      29.473  66.373  30.675  1.00  0.00           C
ATOM   3599 6C31 POPEI 169      30.903  65.873  30.455  1.00  0.00           C
ATOM   3603  NH3 POPEJ 170      45.012 117.183  58.285  1.00  0.00           N
ATOM   3607  C12 POPEJ 170      43.932 118.132  58.715  1.00  0.00           C
ATOM   3610  C11 POPEJ 170      44.592 119.272  59.495  1.00  0.00           C
ATOM   3613  P   POPEJ 170      46.582 120.903  59.465  1.00  0.00           P
ATOM   3614  O13 POPEJ 170      45.873 121.352  60.675  1.00  0.00           O
ATOM   3615  O14 POPEJ 170      47.943 120.333  59.545  1.00  0.00           O
ATOM   3616  O11 POPEJ 170      46.603 122.142  58.505  1.00  0.00           O
ATOM   3617  O12 POPEJ 170      45.643 119.863  58.705  1.00  0.00           O
ATOM   3618  C1  POPEJ 170      46.382 122.013  57.115  1.00  0.00           C
ATOM   3621  C2  POPEJ 170      46.132 123.412  56.505  1.00  0.00           C
ATOM   3623  O21 POPEJ 170      45.042 123.302  55.585  1.00  0.00           O
ATOM   3624  C21 POPEJ 170      45.202 123.113  54.305  1.00  0.00           C
ATOM   3625  O22 POPEJ 170      46.243 122.813  53.735  1.00  0.00           O
ATOM   3626  C22 POPEJ 170      43.802 123.113  53.665  1.00  0.00           C
ATOM   3629  C3  POPEJ 170      47.432 124.113  56.015  1.00  0.00           C
ATOM   3632  O31 POPEJ 170      47.103 125.232  55.165  1.00  0.00           O
ATOM   3633  C31 POPEJ 170      48.032 125.603  54.335  1.00  0.00           C
ATOM   3634  O32 POPEJ 170      49.173 125.162  54.285  1.00  0.00           O
ATOM   3635  C32 POPEJ 170      47.502 126.642  53.365  1.00  0.00           C
ATOM   3638  C23 POPEJ 170      43.792 123.333  52.145  1.00  0.00           C
ATOM   3641  C24 POPEJ 170      42.403 123.062  51.535  1.00  0.00           C
ATOM   3644  C25 POPEJ 170      42.442 122.642  50.055  1.00  0.00           C
ATOM   3647  C26 POPEJ 170      43.003 123.733  49.135  1.00  0.00           C
ATOM   3650  C27 POPEJ 170      43.042 123.342  47.645  1.00  0.00           C
ATOM   3653  C28 POPEJ 170      41.931 123.973  46.765  1.00  0.00           C
ATOM   3656  C29 POPEJ 170      40.522 123.513  47.065  1.00  0.00           C
ATOM   3658 0C21 POPEJ 170      39.743 122.712  46.305  1.00  0.00           C
ATOM   3660 1C21 POPEJ 170      40.103 122.022  45.015  1.00  0.00           C
ATOM   3663 2C21 POPEJ 170      39.193 122.363  43.815  1.00  0.00           C
ATOM   3666 3C21 POPEJ 170      39.553 121.502  42.585  1.00  0.00           C
ATOM   3669 4C21 POPEJ 170      38.572 121.613  41.405  1.00  0.00           C
ATOM   3672 5C21 POPEJ 170      37.263 120.833  41.615  1.00  0.00           C
ATOM   3675 6C21 POPEJ 170      36.412 120.752  40.345  1.00  0.00           C
ATOM   3678 7C21 POPEJ 170      35.143 119.922  40.525  1.00  0.00           C
ATOM   3681 8C21 POPEJ 170      34.333 119.773  39.235  1.00  0.00           C
ATOM   3685  C33 POPEJ 170      48.243 126.482  52.025  1.00  0.00           C
ATOM   3688  C34 POPEJ 170      47.502 127.042  50.815  1.00  0.00           C
ATOM   3691  C35 POPEJ 170      48.042 126.362  49.555  1.00  0.00           C
ATOM   3694  C36 POPEJ 170      47.412 126.782  48.235  1.00  0.00           C
ATOM   3697  C37 POPEJ 170      48.143 126.132  47.055  1.00  0.00           C
ATOM   3700  C38 POPEJ 170      47.222 125.293  46.155  1.00  0.00           C
ATOM   3703  C39 POPEJ 170      46.522 126.132  45.075  1.00  0.00           C
ATOM   3706 0C31 POPEJ 170      47.442 126.642  43.955  1.00  0.00           C
ATOM   3709 1C31 POPEJ 170      48.092 125.512  43.145  1.00  0.00           C
ATOM   3712 2C31 POPEJ 170      48.952 126.023  41.975  1.00  0.00           C
ATOM   3715 3C31 POPEJ 170      49.373 124.913  41.005  1.00  0.00           C
ATOM   3718 4C31 POPEJ 170      48.503 124.882  39.735  1.00  0.00           C
ATOM   3721 5C31 POPEJ 170      49.022 123.933  38.655  1.00  0.00           C
ATOM   3724 6C31 POPEJ 170      48.373 124.172  37.275  1.00  0.00           C
ATOM   3728  NH3 POPEK 171      15.432  27.392  12.925  1.00  0.00           N
ATOM   3732  C12 POPEK 171      15.373  28.762  12.325  1.00  0.00           C
ATOM   3735  C11 POPEK 171      14.282  29.652  12.945  1.00  0.00           C
ATOM   3738  P   POPEK 171      11.673  30.033  12.795  1.00  0.00           P
ATOM   3739  O13 POPEK 171      11.443  31.262  12.015  1.00  0.00           O
ATOM   3740  O14 POPEK 171      10.573  29.062  12.755  1.00  0.00           O
ATOM   3741  O11 POPEK 171      11.873  30.542  14.265  1.00  0.00           O
ATOM   3742  O12 POPEK 171      13.023  29.303  12.415  1.00  0.00           O
ATOM   3743  C1  POPEK 171      10.872  30.222  15.235  1.00  0.00           C
ATOM   3746  C2  POPEK 171      11.182  30.922  16.585  1.00  0.00           C
ATOM   3748  O21 POPEK 171      10.343  32.072  16.815  1.00  0.00           O
ATOM   3749  C21 POPEK 171       9.023  31.822  16.905  1.00  0.00           C
ATOM   3750  O22 POPEK 171       8.243  32.103  16.005  1.00  0.00           O
ATOM   3751  C22 POPEK 171       8.653  31.142  18.215  1.00  0.00           C
ATOM   3754  C3  POPEK 171      12.663  31.342  16.725  1.00  0.00           C
ATOM   3757  O31 POPEK 171      12.903  32.072  17.945  1.00  0.00           O
ATOM   3758  C31 POPEK 171      12.913  31.353  19.045  1.00  0.00           C
ATOM   3759  O32 POPEK 171      12.623  30.162  19.135  1.00  0.00           O
ATOM   3760  C32 POPEK 171      13.262  32.273  20.215  1.00  0.00           C
ATOM   3763  C23 POPEK 171       8.882  32.022  19.475  1.00  0.00           C
ATOM   3766  C24 POPEK 171       8.632  31.252  20.775  1.00  0.00           C
ATOM   3769  C25 POPEK 171       8.512  32.133  22.035  1.00  0.00           C
ATOM   3772  C26 POPEK 171       8.783  31.342  23.325  1.00  0.00           C
ATOM   3775  C27 POPEK 171       7.863  31.652  24.515  1.00  0.00           C
ATOM   3778  C28 POPEK 171       8.552  31.332  25.855  1.00  0.00           C
ATOM   3781  C29 POPEK 171       7.632  31.283  27.045  1.00  0.00           C
ATOM   3783 0C21 POPEK 171       7.722  30.452  28.115  1.00  0.00           C
ATOM   3785 1C21 POPEK 171       8.753  29.373  28.365  1.00  0.00           C
ATOM   3788 2C21 POPEK 171       9.743  29.703  29.505  1.00  0.00           C
ATOM   3791 3C21 POPEK 171      10.382  28.433  30.085  1.00  0.00           C
ATOM   3794 4C21 POPEK 171      11.623  28.683  30.965  1.00  0.00           C
ATOM   3797 5C21 POPEK 171      12.172  27.363  31.525  1.00  0.00           C
ATOM   3800 6C21 POPEK 171      13.682  27.392  31.815  1.00  0.00           C
ATOM   3803 7C21 POPEK 171      14.262  25.982  32.005  1.00  0.00           C
ATOM   3806 8C21 POPEK 171      15.792  25.942  32.015  1.00  0.00           C
ATOM   3810  C33 POPEK 171      13.333  31.562  21.585  1.00  0.00           C
ATOM   3813  C34 POPEK 171      12.882  32.502  22.705  1.00  0.00           C
ATOM   3816  C35 POPEK 171      13.273  32.033  24.115  1.00  0.00           C
ATOM   3819  C36 POPEK 171      12.943  30.572  24.415  1.00  0.00           C
ATOM   3822  C37 POPEK 171      12.832  30.293  25.925  1.00  0.00           C
ATOM   3825  C38 POPEK 171      13.203  28.862  26.355  1.00  0.00           C
ATOM   3828  C39 POPEK 171      14.722  28.592  26.405  1.00  0.00           C
ATOM   3831 0C31 POPEK 171      15.462  29.373  27.505  1.00  0.00           C
ATOM   3834 1C31 POPEK 171      16.942  28.992  27.565  1.00  0.00           C
ATOM   3837 2C31 POPEK 171      17.712  29.622  28.725  1.00  0.00           C
ATOM   3840 3C31 POPEK 171      19.212  29.292  28.645  1.00  0.00           C
ATOM   3843 4C31 POPEK 171      19.933  29.273  29.995  1.00  0.00           C
ATOM   3846 5C31 POPEK 171      21.423  28.962  29.855  1.00  0.00           C
ATOM   3849 6C31 POPEK 171      22.162  28.842  31.195  1.00  0.00           C
ATOM   3853  NH3 POPEL 172      55.662  76.613  18.295  1.00  0.00           N
ATOM   3857  C12 POPEL 172      54.833  77.023  17.105  1.00  0.00           C
ATOM   3860  C11 POPEL 172      54.653  78.553  17.005  1.00  0.00           C
ATOM   3863  P   POPEL 172      52.103  79.043  17.375  1.00  0.00           P
ATOM   3864  O13 POPEL 172      52.103  80.333  18.075  1.00  0.00           O
ATOM   3865  O14 POPEL 172      50.903  78.772  16.565  1.00  0.00           O
ATOM   3866  O11 POPEL 172      52.292  77.863  18.415  1.00  0.00           O
ATOM   3867  O12 POPEL 172      53.382  78.882  16.445  1.00  0.00           O
ATOM   3868  C1  POPEL 172      52.263  78.032  19.835  1.00  0.00           C
ATOM   3871  C2  POPEL 172      52.033  76.653  20.525  1.00  0.00           C
ATOM   3873  O21 POPEL 172      51.173  76.662  21.675  1.00  0.00           O
ATOM   3874  C21 POPEL 172      51.432  77.483  22.665  1.00  0.00           C
ATOM   3875  O22 POPEL 172      52.092  78.502  22.625  1.00  0.00           O
ATOM   3876  C22 POPEL 172      50.792  76.922  23.935  1.00  0.00           C
ATOM   3879  C3  POPEL 172      53.333  75.812  20.795  1.00  0.00           C
ATOM   3882  O31 POPEL 172      54.312  76.382  21.695  1.00  0.00           O
ATOM   3883  C31 POPEL 172      54.222  75.952  22.965  1.00  0.00           C
ATOM   3884  O32 POPEL 172      53.312  75.282  23.395  1.00  0.00           O
ATOM   3885  C32 POPEL 172      55.392  76.382  23.825  1.00  0.00           C
ATOM   3888  C23 POPEL 172      51.372  77.623  25.185  1.00  0.00           C
ATOM   3891  C24 POPEL 172      51.073  76.882  26.485  1.00  0.00           C
ATOM   3894  C25 POPEL 172      51.572  77.712  27.665  1.00  0.00           C
ATOM   3897  C26 POPEL 172      51.572  76.983  29.015  1.00  0.00           C
ATOM   3900  C27 POPEL 172      52.162  77.882  30.105  1.00  0.00           C
ATOM   3903  C28 POPEL 172      52.423  77.142  31.425  1.00  0.00           C
ATOM   3906  C29 POPEL 172      53.062  78.083  32.415  1.00  0.00           C
ATOM   3908 0C21 POPEL 172      52.442  78.642  33.475  1.00  0.00           C
ATOM   3910 1C21 POPEL 172      51.003  78.422  33.855  1.00  0.00           C
ATOM   3913 2C21 POPEL 172      50.893  77.272  34.865  1.00  0.00           C
ATOM   3916 3C21 POPEL 172      49.443  76.983  35.285  1.00  0.00           C
ATOM   3919 4C21 POPEL 172      49.403  75.962  36.425  1.00  0.00           C
ATOM   3922 5C21 POPEL 172      48.003  75.712  36.995  1.00  0.00           C
ATOM   3925 6C21 POPEL 172      47.062  75.013  35.995  1.00  0.00           C
ATOM   3928 7C21 POPEL 172      45.702  74.653  36.615  1.00  0.00           C
ATOM   3931 8C21 POPEL 172      44.792  73.882  35.665  1.00  0.00           C
ATOM   3935  C33 POPEL 172      55.283  75.683  25.205  1.00  0.00           C
ATOM   3938  C34 POPEL 172      56.432  76.013  26.145  1.00  0.00           C
ATOM   3941  C35 POPEL 172      56.243  75.473  27.575  1.00  0.00           C
ATOM   3944  C36 POPEL 172      57.482  75.762  28.435  1.00  0.00           C
ATOM   3947  C37 POPEL 172      57.253  75.593  29.945  1.00  0.00           C
ATOM   3950  C38 POPEL 172      58.362  76.272  30.745  1.00  0.00           C
ATOM   3953  C39 POPEL 172      58.153  76.282  32.275  1.00  0.00           C
ATOM   3956 0C31 POPEL 172      58.232  74.892  32.925  1.00  0.00           C
ATOM   3959 1C31 POPEL 172      58.662  74.992  34.395  1.00  0.00           C
ATOM   3962 2C31 POPEL 172      58.833  73.632  35.085  1.00  0.00           C
ATOM   3965 3C31 POPEL 172      59.662  73.702  36.375  1.00  0.00           C
ATOM   3968 4C31 POPEL 172      59.253  74.852  37.315  1.00  0.00           C
ATOM   3971 5C31 POPEL 172      59.912  74.752  38.695  1.00  0.00           C
ATOM   3974 6C31 POPEL 172      59.632  75.962  39.575  1.00  0.00           C
ATOM   3978  NH3 POPEM 173      59.012  94.192  21.495  1.00  0.00           N
ATOM   3982  C12 POPEM 173      58.013  95.322  21.395  1.00  0.00           C
ATOM   3985  C11 POPEM 173      56.572  94.952  21.755  1.00  0.00           C
ATOM   3988  P   POPEM 173      54.693  96.062  20.265  1.00  0.00           P
ATOM   3989  O13 POPEM 173      55.413  95.642  19.045  1.00  0.00           O
ATOM   3990  O14 POPEM 173      53.503  95.273  20.625  1.00  0.00           O
ATOM   3991  O11 POPEM 173      54.333  97.592  20.105  1.00  0.00           O
ATOM   3992  O12 POPEM 173      55.722  96.062  21.445  1.00  0.00           O
ATOM   3993  C1  POPEM 173      53.003  98.082  20.295  1.00  0.00           C
ATOM   3996  C2  POPEM 173      52.861  98.862  21.635  1.00  0.00           C
ATOM   3998  O21 POPEM 173      52.052  98.123  22.595  1.00  0.00           O
ATOM   3999  C21 POPEM 173      52.752  97.533  23.565  1.00  0.00           C
ATOM   4000  O22 POPEM 173      53.973  97.462  23.585  1.00  0.00           O
ATOM   4001  C22 POPEM 173      51.842  97.072  24.715  1.00  0.00           C
ATOM   4004  C3  POPEM 173      52.193 100.232  21.365  1.00  0.00           C
ATOM   4007  O31 POPEM 173      51.943 100.892  22.605  1.00  0.00           O
ATOM   4008  C31 POPEM 173      52.062 102.203  22.625  1.00  0.00           C
ATOM   4009  O32 POPEM 173      52.312 102.913  21.655  1.00  0.00           O
ATOM   4010  C32 POPEM 173      51.782 102.693  24.035  1.00  0.00           C
ATOM   4013  C23 POPEM 173      52.052  97.942  25.975  1.00  0.00           C
ATOM   4016  C24 POPEM 173      51.173  97.562  27.185  1.00  0.00           C
ATOM   4019  C25 POPEM 173      51.182  98.672  28.255  1.00  0.00           C
ATOM   4022  C26 POPEM 173      50.153  98.492  29.385  1.00  0.00           C
ATOM   4025  C27 POPEM 173      49.932  99.822  30.145  1.00  0.00           C
ATOM   4028  C28 POPEM 173      48.843  99.782  31.235  1.00  0.00           C
ATOM   4031  C29 POPEM 173      49.202  98.882  32.375  1.00  0.00           C
ATOM   4033 0C21 POPEM 173      49.552  99.242  33.625  1.00  0.00           C
ATOM   4035 1C21 POPEM 173      49.693 100.652  34.155  1.00  0.00           C
ATOM   4038 2C21 POPEM 173      50.802 100.722  35.215  1.00  0.00           C
ATOM   4041 3C21 POPEM 173      50.751 102.013  36.055  1.00  0.00           C
ATOM   4044 4C21 POPEM 173      51.663 101.923  37.275  1.00  0.00           C
ATOM   4047 5C21 POPEM 173      51.952 103.263  37.955  1.00  0.00           C
ATOM   4050 6C21 POPEM 173      50.732 103.962  38.555  1.00  0.00           C
ATOM   4053 7C21 POPEM 173      51.122 105.202  39.365  1.00  0.00           C
ATOM   4056 8C21 POPEM 173      49.972 105.822  40.155  1.00  0.00           C
ATOM   4060  C33 POPEM 173      52.943 102.442  25.025  1.00  0.00           C
ATOM   4063  C34 POPEM 173      52.423 102.232  26.455  1.00  0.00           C
ATOM   4066  C35 POPEM 173      53.321 102.872  27.525  1.00  0.00           C
ATOM   4069  C36 POPEM 173      52.913 102.442  28.945  1.00  0.00           C
ATOM   4072  C37 POPEM 173      53.853 102.973  30.035  1.00  0.00           C
ATOM   4075  C38 POPEM 173      53.451 102.533  31.445  1.00  0.00           C
ATOM   4078  C39 POPEM 173      54.562 102.702  32.495  1.00  0.00           C
ATOM   4081 0C31 POPEM 173      54.592 104.113  33.105  1.00  0.00           C
ATOM   4084 1C31 POPEM 173      55.423 104.203  34.395  1.00  0.00           C
ATOM   4087 2C31 POPEM 173      55.303 105.572  35.075  1.00  0.00           C
ATOM   4090 3C31 POPEM 173      56.192 105.693  36.325  1.00  0.00           C
ATOM   4093 4C31 POPEM 173      55.573 105.092  37.595  1.00  0.00           C
ATOM   4096 5C31 POPEM 173      56.632 104.942  38.705  1.00  0.00           C
ATOM   4099 6C31 POPEM 173      56.092 104.343  40.005  1.00  0.00           C
ATOM   4103  NH3 POPEN 174     130.141  38.363  57.155  1.00  0.00           N
ATOM   4107  C12 POPEN 174     129.262  38.312  58.375  1.00  0.00           C
ATOM   4110  C11 POPEN 174     128.092  39.313  58.265  1.00  0.00           C
ATOM   4113  P   POPEN 174     126.943  39.013  55.915  1.00  0.00           P
ATOM   4114  O13 POPEN 174     126.432  40.383  55.715  1.00  0.00           O
ATOM   4115  O14 POPEN 174     128.251  38.622  55.325  1.00  0.00           O
ATOM   4116  O11 POPEN 174     125.822  38.002  55.475  1.00  0.00           O
ATOM   4117  O12 POPEN 174     127.043  38.762  57.455  1.00  0.00           O
ATOM   4118  C1  POPEN 174     125.281  37.962  54.145  1.00  0.00           C
ATOM   4121  C2  POPEN 174     123.732  38.072  54.165  1.00  0.00           C
ATOM   4123  O21 POPEN 174     123.232  38.032  52.805  1.00  0.00           O
ATOM   4124  C21 POPEN 174     123.092  36.802  52.305  1.00  0.00           C
ATOM   4125  O22 POPEN 174     123.382  35.773  52.885  1.00  0.00           O
ATOM   4126  C22 POPEN 174     122.533  36.933  50.885  1.00  0.00           C
ATOM   4129  C3  POPEN 174     123.322  39.403  54.875  1.00  0.00           C
ATOM   4132  O31 POPEN 174     121.903  39.672  54.775  1.00  0.00           O
ATOM   4133  C31 POPEN 174     121.562  40.933  54.435  1.00  0.00           C
ATOM   4134  O32 POPEN 174     122.342  41.863  54.375  1.00  0.00           O
ATOM   4135  C32 POPEN 174     120.042  41.012  54.265  1.00  0.00           C
ATOM   4138  C23 POPEN 174     122.033  35.602  50.295  1.00  0.00           C
ATOM   4141  C24 POPEN 174     121.403  35.812  48.905  1.00  0.00           C
ATOM   4144  C25 POPEN 174     120.942  34.492  48.285  1.00  0.00           C
ATOM   4147  C26 POPEN 174     121.903  33.943  47.215  1.00  0.00           C
ATOM   4150  C27 POPEN 174     121.572  34.412  45.795  1.00  0.00           C
ATOM   4153  C28 POPEN 174     122.312  33.602  44.715  1.00  0.00           C
ATOM   4156  C29 POPEN 174     121.803  32.183  44.635  1.00  0.00           C
ATOM   4158 0C21 POPEN 174     121.973  31.353  43.605  1.00  0.00           C
ATOM   4160 1C21 POPEN 174     122.723  31.683  42.345  1.00  0.00           C
ATOM   4163 2C21 POPEN 174     122.382  30.702  41.215  1.00  0.00           C
ATOM   4166 3C21 POPEN 174     123.243  30.942  39.965  1.00  0.00           C
ATOM   4169 4C21 POPEN 174     122.992  29.892  38.875  1.00  0.00           C
ATOM   4172 5C21 POPEN 174     121.683  30.133  38.115  1.00  0.00           C
ATOM   4175 6C21 POPEN 174     121.382  29.043  37.095  1.00  0.00           C
ATOM   4178 7C21 POPEN 174     120.042  29.273  36.405  1.00  0.00           C
ATOM   4181 8C21 POPEN 174     119.712  28.223  35.355  1.00  0.00           C
ATOM   4185  C33 POPEN 174     119.572  41.602  52.915  1.00  0.00           C
ATOM   4188  C34 POPEN 174     118.122  41.192  52.615  1.00  0.00           C
ATOM   4191  C35 POPEN 174     117.513  41.793  51.335  1.00  0.00           C
ATOM   4194  C36 POPEN 174     118.251  41.482  50.035  1.00  0.00           C
ATOM   4197  C37 POPEN 174     117.492  42.012  48.795  1.00  0.00           C
ATOM   4200  C38 POPEN 174     118.353  42.012  47.525  1.00  0.00           C
ATOM   4203  C39 POPEN 174     117.852  42.973  46.435  1.00  0.00           C
ATOM   4206 0C31 POPEN 174     118.872  43.132  45.305  1.00  0.00           C
ATOM   4209 1C31 POPEN 174     118.433  44.153  44.245  1.00  0.00           C
ATOM   4212 2C31 POPEN 174     119.393  44.182  43.055  1.00  0.00           C
ATOM   4215 3C31 POPEN 174     118.872  45.043  41.885  1.00  0.00           C
ATOM   4218 4C31 POPEN 174     118.923  46.552  42.135  1.00  0.00           C
ATOM   4221 5C31 POPEN 174     118.592  47.332  40.855  1.00  0.00           C
ATOM   4224 6C31 POPEN 174     118.693  48.852  41.005  1.00  0.00           C
ATOM   4228  NH3 POPEO 175     128.432  54.842  61.105  1.00  0.00           N
ATOM   4232  C12 POPEO 175     128.603  54.153  62.435  1.00  0.00           C
ATOM   4235  C11 POPEO 175     127.692  52.912  62.515  1.00  0.00           C
ATOM   4238  P   POPEO 175     125.202  53.403  61.755  1.00  0.00           P
ATOM   4239  O13 POPEO 175     125.013  52.153  60.985  1.00  0.00           O
ATOM   4240  O14 POPEO 175     124.012  53.972  62.395  1.00  0.00           O
ATOM   4241  O11 POPEO 175     125.833  54.523  60.815  1.00  0.00           O
ATOM   4242  O12 POPEO 175     126.342  53.252  62.835  1.00  0.00           O
ATOM   4243  C1  POPEO 175     125.033  55.292  59.905  1.00  0.00           C
ATOM   4246  C2  POPEO 175     125.913  56.433  59.305  1.00  0.00           C
ATOM   4248  O21 POPEO 175     125.252  57.703  59.235  1.00  0.00           O
ATOM   4249  C21 POPEO 175     124.423  57.992  58.265  1.00  0.00           C
ATOM   4250  O22 POPEO 175     123.833  57.202  57.545  1.00  0.00           O
ATOM   4251  C22 POPEO 175     124.333  59.523  58.205  1.00  0.00           C
ATOM   4254  C3  POPEO 175     126.652  56.033  57.985  1.00  0.00           C
ATOM   4257  O31 POPEO 175     127.422  57.113  57.425  1.00  0.00           O
ATOM   4258  C31 POPEO 175     128.492  57.522  58.105  1.00  0.00           C
ATOM   4259  O32 POPEO 175     128.923  57.002  59.125  1.00  0.00           O
ATOM   4260  C32 POPEO 175     129.042  58.803  57.455  1.00  0.00           C
ATOM   4263  C23 POPEO 175     123.111  60.102  57.455  1.00  0.00           C
ATOM   4266  C24 POPEO 175     123.402  61.513  56.915  1.00  0.00           C
ATOM   4269  C25 POPEO 175     122.192  62.202  56.275  1.00  0.00           C
ATOM   4272  C26 POPEO 175     122.533  62.852  54.925  1.00  0.00           C
ATOM   4275  C27 POPEO 175     121.462  63.842  54.425  1.00  0.00           C
ATOM   4278  C28 POPEO 175     121.893  64.602  53.155  1.00  0.00           C
ATOM   4281  C29 POPEO 175     120.853  65.583  52.655  1.00  0.00           C
ATOM   4283 0C21 POPEO 175     120.872  66.922  52.785  1.00  0.00           C
ATOM   4285 1C21 POPEO 175     121.963  67.712  53.465  1.00  0.00           C
ATOM   4288 2C21 POPEO 175     122.052  69.203  53.065  1.00  0.00           C
ATOM   4291 3C21 POPEO 175     121.162  70.113  53.925  1.00  0.00           C
ATOM   4294 4C21 POPEO 175     121.292  71.613  53.605  1.00  0.00           C
ATOM   4297 5C21 POPEO 175     120.541  72.023  52.345  1.00  0.00           C
ATOM   4300 6C21 POPEO 175     120.622  73.522  52.015  1.00  0.00           C
ATOM   4303 7C21 POPEO 175     122.001  73.943  51.495  1.00  0.00           C
ATOM   4306 8C21 POPEO 175     121.952  75.183  50.605  1.00  0.00           C
ATOM   4310  C33 POPEO 175     129.202  58.702  55.915  1.00  0.00           C
ATOM   4313  C34 POPEO 175     129.962  59.892  55.285  1.00  0.00           C
ATOM   4316  C35 POPEO 175     130.202  59.672  53.785  1.00  0.00           C
ATOM   4319  C36 POPEO 175     131.046  60.773  53.105  1.00  0.00           C
ATOM   4322  C37 POPEO 175     131.637  60.263  51.775  1.00  0.00           C
ATOM   4325  C38 POPEO 175     132.357  61.322  50.915  1.00  0.00           C
ATOM   4328  C39 POPEO 175     133.777  61.672  51.385  1.00  0.00           C
ATOM   4331 0C31 POPEO 175     134.387  62.763  50.495  1.00  0.00           C
ATOM   4334 1C31 POPEO 175     135.758  63.252  50.985  1.00  0.00           C
ATOM   4337 2C31 POPEO 175     136.298  64.433  50.155  1.00  0.00           C
ATOM   4340 3C31 POPEO 175     137.177  64.042  48.955  1.00  0.00           C
ATOM   4343 4C31 POPEO 175     138.538  63.433  49.355  1.00  0.00           C
ATOM   4346 5C31 POPEO 175     139.527  63.372  48.185  1.00  0.00           C
ATOM   4349 6C31 POPEO 175     140.906  62.873  48.605  1.00  0.00           C
ATOM   4353  NH3 POPEP 176       2.083  83.383  19.285  1.00  0.00           N
ATOM   4357  C12 POPEP 176       2.743  84.002  18.095  1.00  0.00           C
ATOM   4360  C11 POPEP 176       3.823  85.022  18.465  1.00  0.00           C
ATOM   4363  P   POPEP 176       4.802  87.092  17.125  1.00  0.00           P
ATOM   4364  O13 POPEP 176       6.123  87.013  16.455  1.00  0.00           O
ATOM   4365  O14 POPEP 176       3.763  87.953  16.525  1.00  0.00           O
ATOM   4366  O11 POPEP 176       5.033  87.533  18.625  1.00  0.00           O
ATOM   4367  O12 POPEP 176       4.202  85.642  17.245  1.00  0.00           O
ATOM   4368  C1  POPEP 176       5.633  88.812  18.835  1.00  0.00           C
ATOM   4371  C2  POPEP 176       6.533  88.803  20.085  1.00  0.00           C
ATOM   4373  O21 POPEP 176       5.812  88.322  21.235  1.00  0.00           O
ATOM   4374  C21 POPEP 176       4.932  89.072  21.835  1.00  0.00           C
ATOM   4375  O22 POPEP 176       4.523  90.173  21.515  1.00  0.00           O
ATOM   4376  C22 POPEP 176       4.523  88.302  23.095  1.00  0.00           C
ATOM   4379  C3  POPEP 176       7.213  90.183  20.265  1.00  0.00           C
ATOM   4382  O31 POPEP 176       7.703  90.433  21.605  1.00  0.00           O
ATOM   4383  C31 POPEP 176       7.822  91.752  21.845  1.00  0.00           C
ATOM   4384  O32 POPEP 176       7.843  92.602  20.965  1.00  0.00           O
ATOM   4385  C32 POPEP 176       7.722  92.002  23.345  1.00  0.00           C
ATOM   4388  C23 POPEP 176       3.913  89.192  24.195  1.00  0.00           C
ATOM   4391  C24 POPEP 176       4.102  88.582  25.595  1.00  0.00           C
ATOM   4394  C25 POPEP 176       3.133  89.183  26.615  1.00  0.00           C
ATOM   4397  C26 POPEP 176       3.593  89.052  28.075  1.00  0.00           C
ATOM   4400  C27 POPEP 176       2.483  89.312  29.105  1.00  0.00           C
ATOM   4403  C28 POPEP 176       2.973  89.192  30.565  1.00  0.00           C
ATOM   4406  C29 POPEP 176       3.763  90.392  31.025  1.00  0.00           C
ATOM   4408 0C21 POPEP 176       4.173  90.632  32.285  1.00  0.00           C
ATOM   4410 1C21 POPEP 176       3.983  89.742  33.485  1.00  0.00           C
ATOM   4413 2C21 POPEP 176       2.773  90.123  34.375  1.00  0.00           C
ATOM   4416 3C21 POPEP 176       2.863  91.523  34.995  1.00  0.00           C
ATOM   4419 4C21 POPEP 176       1.753  91.793  36.025  1.00  0.00           C
ATOM   4422 5C21 POPEP 176       1.853  93.202  36.645  1.00  0.00           C
ATOM   4425 6C21 POPEP 176       0.688  93.572  37.585  1.00  0.00           C
ATOM   4428 7C21 POPEP 176       0.528  92.642  38.785  1.00  0.00           C
ATOM   4431 8C21 POPEP 176      -0.482  93.142  39.825  1.00  0.00           C
ATOM   4435  C33 POPEP 176       7.473  93.492  23.685  1.00  0.00           C
ATOM   4438  C34 POPEP 176       7.082  93.712  25.155  1.00  0.00           C
ATOM   4441  C35 POPEP 176       7.133  95.202  25.545  1.00  0.00           C
ATOM   4444  C36 POPEP 176       6.533  95.483  26.935  1.00  0.00           C
ATOM   4447  C37 POPEP 176       6.832  96.912  27.415  1.00  0.00           C
ATOM   4450  C38 POPEP 176       6.423  97.183  28.865  1.00  0.00           C
ATOM   4453  C39 POPEP 176       6.503  98.672  29.255  1.00  0.00           C
ATOM   4456 0C31 POPEP 176       7.943  99.223  29.225  1.00  0.00           C
ATOM   4459 1C31 POPEP 176       8.092 100.642  29.785  1.00  0.00           C
ATOM   4462 2C31 POPEP 176       9.552 101.143  29.775  1.00  0.00           C
ATOM   4465 3C31 POPEP 176      10.013 101.723  28.425  1.00  0.00           C
ATOM   4468 4C31 POPEP 176       9.552 103.173  28.235  1.00  0.00           C
ATOM   4471 5C31 POPEP 176       9.793 103.722  26.835  1.00  0.00           C
ATOM   4474 6C31 POPEP 176       9.413 105.193  26.705  1.00  0.00           C
ATOM   4478  NH3 POPEQ 177       9.243 108.282  60.915  1.00  0.00           N
ATOM   4482  C12 POPEQ 177       8.733 106.863  60.815  1.00  0.00           C
ATOM   4485  C11 POPEQ 177       9.523 105.833  61.665  1.00  0.00           C
ATOM   4488  P   POPEQ 177       7.653 103.962  61.465  1.00  0.00           P
ATOM   4489  O13 POPEQ 177       7.622 102.502  61.765  1.00  0.00           O
ATOM   4490  O14 POPEQ 177       6.832 104.812  62.355  1.00  0.00           O
ATOM   4491  O11 POPEQ 177       7.073 104.093  60.005  1.00  0.00           O
ATOM   4492  O12 POPEQ 177       9.142 104.483  61.375  1.00  0.00           O
ATOM   4493  C1  POPEQ 177       6.093 105.062  59.615  1.00  0.00           C
ATOM   4496  C2  POPEQ 177       5.582 104.832  58.155  1.00  0.00           C
ATOM   4498  O21 POPEQ 177       6.363 105.483  57.145  1.00  0.00           O
ATOM   4499  C21 POPEQ 177       7.673 105.522  57.155  1.00  0.00           C
ATOM   4500  O22 POPEQ 177       8.443 105.002  57.935  1.00  0.00           O
ATOM   4501  C22 POPEQ 177       8.102 106.272  55.905  1.00  0.00           C
ATOM   4504  C3  POPEQ 177       4.133 105.352  57.975  1.00  0.00           C
ATOM   4507  O31 POPEQ 177       3.433 104.653  56.925  1.00  0.00           O
ATOM   4508  C31 POPEQ 177       3.133 105.293  55.825  1.00  0.00           C
ATOM   4509  O32 POPEQ 177       3.423 106.433  55.515  1.00  0.00           O
ATOM   4510  C32 POPEQ 177       2.283 104.353  54.965  1.00  0.00           C
ATOM   4513  C23 POPEQ 177       7.713 105.492  54.645  1.00  0.00           C
ATOM   4516  C24 POPEQ 177       8.033 106.233  53.345  1.00  0.00           C
ATOM   4519  C25 POPEQ 177       7.582 105.422  52.135  1.00  0.00           C
ATOM   4522  C26 POPEQ 177       7.812 106.163  50.815  1.00  0.00           C
ATOM   4525  C27 POPEQ 177       7.383 105.282  49.645  1.00  0.00           C
ATOM   4528  C28 POPEQ 177       7.473 105.992  48.285  1.00  0.00           C
ATOM   4531  C29 POPEQ 177       6.923 105.043  47.265  1.00  0.00           C
ATOM   4533 0C21 POPEQ 177       7.073 105.072  45.935  1.00  0.00           C
ATOM   4535 1C21 POPEQ 177       7.833 106.082  45.115  1.00  0.00           C
ATOM   4538 2C21 POPEQ 177       8.253 105.532  43.735  1.00  0.00           C
ATOM   4541 3C21 POPEQ 177       7.093 105.043  42.835  1.00  0.00           C
ATOM   4544 4C21 POPEQ 177       7.613 104.282  41.605  1.00  0.00           C
ATOM   4547 5C21 POPEQ 177       6.483 103.622  40.805  1.00  0.00           C
ATOM   4550 6C21 POPEQ 177       7.023 102.642  39.745  1.00  0.00           C
ATOM   4553 7C21 POPEQ 177       5.903 102.112  38.845  1.00  0.00           C
ATOM   4556 8C21 POPEQ 177       6.312 100.922  37.975  1.00  0.00           C
ATOM   4560  C33 POPEQ 177       1.923 105.013  53.635  1.00  0.00           C
ATOM   4563  C34 POPEQ 177       1.028 104.122  52.775  1.00  0.00           C
ATOM   4566  C35 POPEQ 177       0.638 104.802  51.465  1.00  0.00           C
ATOM   4569  C36 POPEQ 177       0.188 103.812  50.395  1.00  0.00           C
ATOM   4572  C37 POPEQ 177      -0.292 104.522  49.125  1.00  0.00           C
ATOM   4575  C38 POPEQ 177       0.078 103.793  47.825  1.00  0.00           C
ATOM   4578  C39 POPEQ 177      -0.462 102.363  47.745  1.00  0.00           C
ATOM   4581 0C31 POPEQ 177      -0.152 101.672  46.405  1.00  0.00           C
ATOM   4584 1C31 POPEQ 177      -1.022 102.172  45.235  1.00  0.00           C
ATOM   4587 2C31 POPEQ 177      -1.012 101.183  44.065  1.00  0.00           C
ATOM   4590 3C31 POPEQ 177      -2.172 101.362  43.075  1.00  0.00           C
ATOM   4593 4C31 POPEQ 177      -2.053 102.642  42.235  1.00  0.00           C
ATOM   4596 5C31 POPEQ 177      -3.202 102.802  41.235  1.00  0.00           C
ATOM   4599 6C31 POPEQ 177      -3.202 104.172  40.555  1.00  0.00           C
ATOM   4603  NH3 POPER 178      77.162  15.762  56.315  1.00  0.00           N
ATOM   4607  C12 POPER 178      78.611  16.182  56.285  1.00  0.00           C
ATOM   4610  C11 POPER 178      79.362  15.752  57.565  1.00  0.00           C
ATOM   4613  P   POPER 178      81.791  15.672  58.565  1.00  0.00           P
ATOM   4614  O13 POPER 178      82.432  16.812  59.285  1.00  0.00           O
ATOM   4615  O14 POPER 178      81.193  14.632  59.415  1.00  0.00           O
ATOM   4616  O11 POPER 178      82.762  14.982  57.515  1.00  0.00           O
ATOM   4617  O12 POPER 178      80.693  16.282  57.585  1.00  0.00           O
ATOM   4618  C1  POPER 178      82.272  13.792  56.855  1.00  0.00           C
ATOM   4621  C2  POPER 178      82.933  13.542  55.475  1.00  0.00           C
ATOM   4623  O21 POPER 178      83.041  14.792  54.785  1.00  0.00           O
ATOM   4624  C21 POPER 178      84.142  14.922  54.065  1.00  0.00           C
ATOM   4625  O22 POPER 178      84.982  14.052  53.875  1.00  0.00           O
ATOM   4626  C22 POPER 178      84.212  16.342  53.525  1.00  0.00           C
ATOM   4629  C3  POPER 178      82.122  12.512  54.635  1.00  0.00           C
ATOM   4632  O31 POPER 178      82.562  12.442  53.265  1.00  0.00           O
ATOM   4633  C31 POPER 178      81.931  13.193  52.365  1.00  0.00           C
ATOM   4634  O32 POPER 178      81.042  13.992  52.575  1.00  0.00           O
ATOM   4635  C32 POPER 178      82.513  12.872  50.985  1.00  0.00           C
ATOM   4638  C23 POPER 178      85.673  16.762  53.325  1.00  0.00           C
ATOM   4641  C24 POPER 178      86.403  16.072  52.165  1.00  0.00           C
ATOM   4644  C25 POPER 178      87.183  17.052  51.285  1.00  0.00           C
ATOM   4647  C26 POPER 178      86.272  17.752  50.255  1.00  0.00           C
ATOM   4650  C27 POPER 178      87.043  18.712  49.345  1.00  0.00           C
ATOM   4653  C28 POPER 178      86.193  19.192  48.145  1.00  0.00           C
ATOM   4656  C29 POPER 178      86.973  20.183  47.325  1.00  0.00           C
ATOM   4658 0C21 POPER 178      86.872  20.433  46.005  1.00  0.00           C
ATOM   4660 1C21 POPER 178      85.933  19.822  44.995  1.00  0.00           C
ATOM   4663 2C21 POPER 178      84.952  20.853  44.385  1.00  0.00           C
ATOM   4666 3C21 POPER 178      85.583  22.162  43.875  1.00  0.00           C
ATOM   4669 4C21 POPER 178      84.613  23.062  43.085  1.00  0.00           C
ATOM   4672 5C21 POPER 178      83.243  23.242  43.755  1.00  0.00           C
ATOM   4675 6C21 POPER 178      82.382  24.332  43.105  1.00  0.00           C
ATOM   4678 7C21 POPER 178      80.982  24.412  43.725  1.00  0.00           C
ATOM   4681 8C21 POPER 178      80.083  25.482  43.085  1.00  0.00           C
ATOM   4685  C33 POPER 178      81.853  13.572  49.775  1.00  0.00           C
ATOM   4688  C34 POPER 178      82.802  13.612  48.575  1.00  0.00           C
ATOM   4691  C35 POPER 178      82.382  12.732  47.385  1.00  0.00           C
ATOM   4694  C36 POPER 178      81.243  13.332  46.545  1.00  0.00           C
ATOM   4697  C37 POPER 178      81.103  12.642  45.185  1.00  0.00           C
ATOM   4700  C38 POPER 178      80.122  13.372  44.245  1.00  0.00           C
ATOM   4703  C39 POPER 178      80.083  12.782  42.825  1.00  0.00           C
ATOM   4706 0C31 POPER 178      81.473  12.642  42.195  1.00  0.00           C
ATOM   4709 1C31 POPER 178      81.442  12.132  40.745  1.00  0.00           C
ATOM   4712 2C31 POPER 178      82.762  11.442  40.375  1.00  0.00           C
ATOM   4715 3C31 POPER 178      82.712  10.762  39.005  1.00  0.00           C
ATOM   4718 4C31 POPER 178      82.743  11.762  37.835  1.00  0.00           C
ATOM   4721 5C31 POPER 178      82.692  11.052  36.485  1.00  0.00           C
ATOM   4724 6C31 POPER 178      82.562  12.012  35.295  1.00  0.00           C
ATOM   4728  NH3 POPES 179      32.822  28.123  11.475  1.00  0.00           N
ATOM   4732  C12 POPES 179      31.502  28.592  10.935  1.00  0.00           C
ATOM   4735  C11 POPES 179      30.823  29.613  11.835  1.00  0.00           C
ATOM   4738  P   POPES 179      28.442  30.022  12.685  1.00  0.00           P
ATOM   4739  O13 POPES 179      29.102  31.023  13.545  1.00  0.00           O
ATOM   4740  O14 POPES 179      27.122  30.332  12.095  1.00  0.00           O
ATOM   4741  O11 POPES 179      28.403  28.632  13.495  1.00  0.00           O
ATOM   4742  O12 POPES 179      29.443  29.683  11.495  1.00  0.00           O
ATOM   4743  C1  POPES 179      28.233  28.662  14.925  1.00  0.00           C
ATOM   4746  C2  POPES 179      29.253  27.732  15.675  1.00  0.00           C
ATOM   4748  O21 POPES 179      29.023  27.452  17.065  1.00  0.00           O
ATOM   4749  C21 POPES 179      28.553  28.193  18.075  1.00  0.00           C
ATOM   4750  O22 POPES 179      28.263  27.703  19.155  1.00  0.00           O
ATOM   4751  C22 POPES 179      28.472  29.703  17.795  1.00  0.00           C
ATOM   4754  C3  POPES 179      30.763  27.982  15.415  1.00  0.00           C
ATOM   4757  O31 POPES 179      31.523  26.842  15.875  1.00  0.00           O
ATOM   4758  C31 POPES 179      31.823  26.882  17.165  1.00  0.00           C
ATOM   4759  O32 POPES 179      31.943  27.892  17.845  1.00  0.00           O
ATOM   4760  C32 POPES 179      31.833  25.462  17.715  1.00  0.00           C
ATOM   4763  C23 POPES 179      28.212  30.612  19.035  1.00  0.00           C
ATOM   4766  C24 POPES 179      29.443  30.922  19.915  1.00  0.00           C
ATOM   4769  C25 POPES 179      29.762  29.863  20.965  1.00  0.00           C
ATOM   4772  C26 POPES 179      30.953  30.252  21.855  1.00  0.00           C
ATOM   4775  C27 POPES 179      31.222  29.242  22.985  1.00  0.00           C
ATOM   4778  C28 POPES 179      32.643  29.332  23.595  1.00  0.00           C
ATOM   4781  C29 POPES 179      33.013  30.732  23.995  1.00  0.00           C
ATOM   4783 0C21 POPES 179      32.792  31.302  25.185  1.00  0.00           C
ATOM   4785 1C21 POPES 179      32.132  30.632  26.365  1.00  0.00           C
ATOM   4788 2C21 POPES 179      33.132  30.542  27.535  1.00  0.00           C
ATOM   4791 3C21 POPES 179      34.263  29.522  27.305  1.00  0.00           C
ATOM   4794 4C21 POPES 179      35.513  29.852  28.135  1.00  0.00           C
ATOM   4797 5C21 POPES 179      36.502  28.683  28.245  1.00  0.00           C
ATOM   4800 6C21 POPES 179      37.283  28.392  26.945  1.00  0.00           C
ATOM   4803 7C21 POPES 179      38.042  27.062  27.045  1.00  0.00           C
ATOM   4806 8C21 POPES 179      38.882  26.712  25.815  1.00  0.00           C
ATOM   4810  C33 POPES 179      31.412  25.472  19.195  1.00  0.00           C
ATOM   4813  C34 POPES 179      30.472  24.332  19.585  1.00  0.00           C
ATOM   4816  C35 POPES 179      30.263  24.292  21.105  1.00  0.00           C
ATOM   4819  C36 POPES 179      29.372  25.422  21.655  1.00  0.00           C
ATOM   4822  C37 POPES 179      29.123  25.293  23.165  1.00  0.00           C
ATOM   4825  C38 POPES 179      28.482  26.532  23.805  1.00  0.00           C
ATOM   4828  C39 POPES 179      28.453  26.432  25.345  1.00  0.00           C
ATOM   4831 0C31 POPES 179      27.933  27.722  25.995  1.00  0.00           C
ATOM   4834 1C31 POPES 179      27.822  27.703  27.515  1.00  0.00           C
ATOM   4837 2C31 POPES 179      27.162  29.002  28.005  1.00  0.00           C
ATOM   4840 3C31 POPES 179      26.923  29.052  29.525  1.00  0.00           C
ATOM   4843 4C31 POPES 179      28.112  28.532  30.345  1.00  0.00           C
ATOM   4846 5C31 POPES 179      27.963  28.862  31.825  1.00  0.00           C
ATOM   4849 6C31 POPES 179      29.023  28.162  32.675  1.00  0.00           C
ATOM   4853  NH3 POPET 180     111.702  55.852  61.515  1.00  0.00           N
ATOM   4857  C12 POPET 180     112.183  57.212  61.935  1.00  0.00           C
ATOM   4860  C11 POPET 180     113.493  57.132  62.755  1.00  0.00           C
ATOM   4863  P   POPET 180     115.252  58.972  63.505  1.00  0.00           P
ATOM   4864  O13 POPET 180     115.202  60.263  64.225  1.00  0.00           O
ATOM   4865  O14 POPET 180     116.152  57.932  64.035  1.00  0.00           O
ATOM   4866  O11 POPET 180     115.681  59.293  62.025  1.00  0.00           O
ATOM   4867  O12 POPET 180     113.772  58.412  63.305  1.00  0.00           O
ATOM   4868  C1  POPET 180     115.013  60.302  61.265  1.00  0.00           C
ATOM   4871  C2  POPET 180     114.663  59.742  59.865  1.00  0.00           C
ATOM   4873  O21 POPET 180     115.673  60.133  58.905  1.00  0.00           O
ATOM   4874  C21 POPET 180     115.713  61.402  58.535  1.00  0.00           C
ATOM   4875  O22 POPET 180     114.902  62.262  58.815  1.00  0.00           O
ATOM   4876  C22 POPET 180     116.963  61.682  57.705  1.00  0.00           C
ATOM   4879  C3  POPET 180     113.173  59.983  59.445  1.00  0.00           C
ATOM   4882  O31 POPET 180     112.673  58.852  58.725  1.00  0.00           O
ATOM   4883  C31 POPET 180     112.072  58.902  57.525  1.00  0.00           C
ATOM   4884  O32 POPET 180     111.833  57.912  56.865  1.00  0.00           O
ATOM   4885  C32 POPET 180     111.683  60.302  57.045  1.00  0.00           C
ATOM   4888  C23 POPET 180     117.023  63.172  57.275  1.00  0.00           C
ATOM   4891  C24 POPET 180     118.173  63.482  56.305  1.00  0.00           C
ATOM   4894  C25 POPET 180     118.293  64.983  56.005  1.00  0.00           C
ATOM   4897  C26 POPET 180     117.452  65.473  54.835  1.00  0.00           C
ATOM   4900  C27 POPET 180     117.583  66.992  54.685  1.00  0.00           C
ATOM   4903  C28 POPET 180     116.833  67.553  53.465  1.00  0.00           C
ATOM   4906  C29 POPET 180     116.943  69.052  53.425  1.00  0.00           C
ATOM   4908 0C21 POPET 180     117.482  69.793  52.455  1.00  0.00           C
ATOM   4910 1C21 POPET 180     118.092  69.343  51.155  1.00  0.00           C
ATOM   4913 2C21 POPET 180     117.243  69.822  49.965  1.00  0.00           C
ATOM   4916 3C21 POPET 180     118.033  69.793  48.645  1.00  0.00           C
ATOM   4919 4C21 POPET 180     117.142  70.102  47.435  1.00  0.00           C
ATOM   4922 5C21 POPET 180     117.943  70.153  46.115  1.00  0.00           C
ATOM   4925 6C21 POPET 180     118.713  71.473  45.925  1.00  0.00           C
ATOM   4928 7C21 POPET 180     119.622  71.443  44.705  1.00  0.00           C
ATOM   4931 8C21 POPET 180     120.232  72.813  44.375  1.00  0.00           C
ATOM   4935  C33 POPET 180     110.833  60.123  55.765  1.00  0.00           C
ATOM   4938  C34 POPET 180     110.363  61.422  55.105  1.00  0.00           C
ATOM   4941  C35 POPET 180     109.572  61.103  53.825  1.00  0.00           C
ATOM   4944  C36 POPET 180     109.122  62.332  53.025  1.00  0.00           C
ATOM   4947  C37 POPET 180     108.372  61.892  51.755  1.00  0.00           C
ATOM   4950  C38 POPET 180     107.692  63.043  50.985  1.00  0.00           C
ATOM   4953  C39 POPET 180     108.643  63.892  50.125  1.00  0.00           C
ATOM   4956 0C31 POPET 180     108.853  63.352  48.695  1.00  0.00           C
ATOM   4959 1C31 POPET 180     109.562  64.382  47.805  1.00  0.00           C
ATOM   4962 2C31 POPET 180     109.812  63.933  46.355  1.00  0.00           C
ATOM   4965 3C31 POPET 180     108.553  63.842  45.475  1.00  0.00           C
ATOM   4968 4C31 POPET 180     108.932  63.482  44.025  1.00  0.00           C
ATOM   4971 5C31 POPET 180     107.773  63.013  43.135  1.00  0.00           C
ATOM   4974 6C31 POPET 180     108.262  62.293  41.875  1.00  0.00           C
ATOM   4978  NH3 POPEU 181       9.173  79.232  22.405  1.00  0.00           N
ATOM   4982  C12 POPEU 181       9.882  80.002  21.315  1.00  0.00           C
ATOM   4985  C11 POPEU 181       8.922  80.752  20.365  1.00  0.00           C
ATOM   4988  P   POPEU 181       6.403  80.183  20.855  1.00  0.00           P
ATOM   4989  O13 POPEU 181       6.533  81.293  21.815  1.00  0.00           O
ATOM   4990  O14 POPEU 181       5.233  80.162  19.935  1.00  0.00           O
ATOM   4991  O11 POPEU 181       6.463  78.822  21.655  1.00  0.00           O
ATOM   4992  O12 POPEU 181       7.753  80.002  20.025  1.00  0.00           O
ATOM   4993  C1  POPEU 181       5.483  78.502  22.645  1.00  0.00           C
ATOM   4996  C2  POPEU 181       6.093  78.373  24.065  1.00  0.00           C
ATOM   4998  O21 POPEU 181       7.013  79.473  24.295  1.00  0.00           O
ATOM   4999  C21 POPEU 181       6.963  79.913  25.555  1.00  0.00           C
ATOM   5000  O22 POPEU 181       6.273  79.433  26.425  1.00  0.00           O
ATOM   5001  C22 POPEU 181       7.843  81.132  25.765  1.00  0.00           C
ATOM   5004  C3  POPEU 181       6.813  77.012  24.265  1.00  0.00           C
ATOM   5007  O31 POPEU 181       7.553  76.973  25.505  1.00  0.00           O
ATOM   5008  C31 POPEU 181       6.892  76.473  26.535  1.00  0.00           C
ATOM   5009  O32 POPEU 181       5.823  75.903  26.515  1.00  0.00           O
ATOM   5010  C32 POPEU 181       7.743  76.683  27.785  1.00  0.00           C
ATOM   5013  C23 POPEU 181       8.653  81.043  27.085  1.00  0.00           C
ATOM   5016  C24 POPEU 181       9.363  82.363  27.405  1.00  0.00           C
ATOM   5019  C25 POPEU 181      10.312  82.322  28.615  1.00  0.00           C
ATOM   5022  C26 POPEU 181       9.703  82.822  29.935  1.00  0.00           C
ATOM   5025  C27 POPEU 181      10.762  83.403  30.905  1.00  0.00           C
ATOM   5028  C28 POPEU 181      10.153  84.023  32.175  1.00  0.00           C
ATOM   5031  C29 POPEU 181       9.672  83.002  33.185  1.00  0.00           C
ATOM   5033 0C21 POPEU 181       9.762  83.082  34.525  1.00  0.00           C
ATOM   5035 1C21 POPEU 181      10.353  84.212  35.335  1.00  0.00           C
ATOM   5038 2C21 POPEU 181      11.023  83.783  36.655  1.00  0.00           C
ATOM   5041 3C21 POPEU 181      10.052  83.173  37.675  1.00  0.00           C
ATOM   5044 4C21 POPEU 181      10.532  83.292  39.135  1.00  0.00           C
ATOM   5047 5C21 POPEU 181      11.782  82.472  39.465  1.00  0.00           C
ATOM   5050 6C21 POPEU 181      12.233  82.623  40.925  1.00  0.00           C
ATOM   5053 7C21 POPEU 181      13.442  81.762  41.295  1.00  0.00           C
ATOM   5056 8C21 POPEU 181      13.682  81.742  42.805  1.00  0.00           C
ATOM   5060  C33 POPEU 181       6.913  76.563  29.065  1.00  0.00           C
ATOM   5063  C34 POPEU 181       7.812  76.583  30.305  1.00  0.00           C
ATOM   5066  C35 POPEU 181       8.763  75.382  30.315  1.00  0.00           C
ATOM   5069  C36 POPEU 181       9.413  75.153  31.675  1.00  0.00           C
ATOM   5072  C37 POPEU 181      10.323  73.912  31.675  1.00  0.00           C
ATOM   5075  C38 POPEU 181      10.753  73.483  33.085  1.00  0.00           C
ATOM   5078  C39 POPEU 181       9.543  73.242  33.995  1.00  0.00           C
ATOM   5081 0C31 POPEU 181       9.903  72.583  35.335  1.00  0.00           C
ATOM   5084 1C31 POPEU 181       8.623  72.223  36.105  1.00  0.00           C
ATOM   5087 2C31 POPEU 181       8.913  71.742  37.525  1.00  0.00           C
ATOM   5090 3C31 POPEU 181       8.453  72.772  38.575  1.00  0.00           C
ATOM   5093 4C31 POPEU 181       8.812  72.342  40.005  1.00  0.00           C
ATOM   5096 5C31 POPEU 181       8.462  73.403  41.055  1.00  0.00           C
ATOM   5099 6C31 POPEU 181       8.823  72.962  42.475  1.00  0.00           C
ATOM   5103  NH3 POPEV 182      16.233   6.882  53.265  1.00  0.00           N
ATOM   5107  C12 POPEV 182      16.993   6.932  54.555  1.00  0.00           C
ATOM   5110  C11 POPEV 182      17.493   8.362  54.815  1.00  0.00           C
ATOM   5113  P   POPEV 182      20.122   8.372  54.715  1.00  0.00           P
ATOM   5114  O13 POPEV 182      20.632   9.752  54.725  1.00  0.00           O
ATOM   5115  O14 POPEV 182      20.953   7.342  55.355  1.00  0.00           O
ATOM   5116  O11 POPEV 182      19.753   7.942  53.235  1.00  0.00           O
ATOM   5117  O12 POPEV 182      18.733   8.312  55.485  1.00  0.00           O
ATOM   5118  C1  POPEV 182      20.782   7.702  52.265  1.00  0.00           C
ATOM   5121  C2  POPEV 182      20.472   8.532  50.975  1.00  0.00           C
ATOM   5123  O21 POPEV 182      20.612   7.842  49.715  1.00  0.00           O
ATOM   5124  C21 POPEV 182      21.632   7.032  49.475  1.00  0.00           C
ATOM   5125  O22 POPEV 182      22.392   6.562  50.305  1.00  0.00           O
ATOM   5126  C22 POPEV 182      21.783   6.752  47.965  1.00  0.00           C
ATOM   5129  C3  POPEV 182      21.082   9.972  50.965  1.00  0.00           C
ATOM   5132  O31 POPEV 182      20.723  10.642  49.735  1.00  0.00           O
ATOM   5133  C31 POPEV 182      21.283  11.792  49.365  1.00  0.00           C
ATOM   5134  O32 POPEV 182      21.353  12.162  48.205  1.00  0.00           O
ATOM   5135  C32 POPEV 182      21.602  12.702  50.555  1.00  0.00           C
ATOM   5138  C23 POPEV 182      21.082   7.712  46.965  1.00  0.00           C
ATOM   5141  C24 POPEV 182      19.943   7.012  46.215  1.00  0.00           C
ATOM   5144  C25 POPEV 182      19.382   7.822  45.045  1.00  0.00           C
ATOM   5147  C26 POPEV 182      18.202   7.122  44.325  1.00  0.00           C
ATOM   5150  C27 POPEV 182      18.552   5.742  43.755  1.00  0.00           C
ATOM   5153  C28 POPEV 182      17.372   5.022  43.055  1.00  0.00           C
ATOM   5156  C29 POPEV 182      16.292   4.572  44.015  1.00  0.00           C
ATOM   5158 0C21 POPEV 182      16.153   3.342  44.545  1.00  0.00           C
ATOM   5160 1C21 POPEV 182      17.052   2.162  44.285  1.00  0.00           C
ATOM   5163 2C21 POPEV 182      16.523   1.232  43.175  1.00  0.00           C
ATOM   5166 3C21 POPEV 182      15.443   0.227  43.625  1.00  0.00           C
ATOM   5169 4C21 POPEV 182      14.963  -0.613  42.425  1.00  0.00           C
ATOM   5172 5C21 POPEV 182      14.163  -1.873  42.805  1.00  0.00           C
ATOM   5175 6C21 POPEV 182      14.012  -2.813  41.605  1.00  0.00           C
ATOM   5178 7C21 POPEV 182      13.153  -4.063  41.875  1.00  0.00           C
ATOM   5181 8C21 POPEV 182      13.472  -5.223  40.935  1.00  0.00           C
ATOM   5185  C33 POPEV 182      22.052  14.102  50.085  1.00  0.00           C
ATOM   5188  C34 POPEV 182      21.743  15.232  51.085  1.00  0.00           C
ATOM   5191  C35 POPEV 182      22.083  16.613  50.495  1.00  0.00           C
ATOM   5194  C36 POPEV 182      23.593  16.892  50.435  1.00  0.00           C
ATOM   5197  C37 POPEV 182      23.983  18.042  49.505  1.00  0.00           C
ATOM   5200  C38 POPEV 182      25.503  18.193  49.365  1.00  0.00           C
ATOM   5203  C39 POPEV 182      25.972  18.612  47.965  1.00  0.00           C
ATOM   5206 0C31 POPEV 182      25.793  20.103  47.655  1.00  0.00           C
ATOM   5209 1C31 POPEV 182      26.383  20.462  46.285  1.00  0.00           C
ATOM   5212 2C31 POPEV 182      26.553  21.973  46.035  1.00  0.00           C
ATOM   5215 3C31 POPEV 182      25.243  22.773  46.155  1.00  0.00           C
ATOM   5218 4C31 POPEV 182      25.413  24.252  45.805  1.00  0.00           C
ATOM   5221 5C31 POPEV 182      25.443  24.533  44.295  1.00  0.00           C
ATOM   5224 6C31 POPEV 182      25.723  26.002  43.965  1.00  0.00           C
ATOM   5228  NH3 POPEW 183       7.973  85.632  62.085  1.00  0.00           N
ATOM   5232  C12 POPEW 183       6.712  86.433  61.945  1.00  0.00           C
ATOM   5235  C11 POPEW 183       7.003  87.813  61.355  1.00  0.00           C
ATOM   5238  P   POPEW 183       4.562  88.712  61.525  1.00  0.00           P
ATOM   5239  O13 POPEW 183       3.593  87.612  61.455  1.00  0.00           O
ATOM   5240  O14 POPEW 183       5.033  89.142  62.865  1.00  0.00           O
ATOM   5241  O11 POPEW 183       4.033  89.933  60.635  1.00  0.00           O
ATOM   5242  O12 POPEW 183       5.842  88.302  60.705  1.00  0.00           O
ATOM   5243  C1  POPEW 183       4.033  89.742  59.205  1.00  0.00           C
ATOM   5246  C2  POPEW 183       2.793  88.943  58.695  1.00  0.00           C
ATOM   5248  O21 POPEW 183       2.523  89.252  57.315  1.00  0.00           O
ATOM   5249  C21 POPEW 183       3.443  88.923  56.435  1.00  0.00           C
ATOM   5250  O22 POPEW 183       4.463  88.282  56.665  1.00  0.00           O
ATOM   5251  C22 POPEW 183       3.031  89.452  55.065  1.00  0.00           C
ATOM   5254  C3  POPEW 183       1.552  89.373  59.485  1.00  0.00           C
ATOM   5257  O31 POPEW 183       1.452  90.792  59.345  1.00  0.00           O
ATOM   5258  C31 POPEW 183       0.827  91.382  58.325  1.00  0.00           C
ATOM   5259  O32 POPEW 183       1.078  92.543  58.025  1.00  0.00           O
ATOM   5260  C32 POPEW 183      -0.253  90.593  57.605  1.00  0.00           C
ATOM   5263  C23 POPEW 183       2.112  88.453  54.325  1.00  0.00           C
ATOM   5266  C24 POPEW 183       1.983  88.733  52.825  1.00  0.00           C
ATOM   5269  C25 POPEW 183       1.452  90.132  52.515  1.00  0.00           C
ATOM   5272  C26 POPEW 183       0.988  90.293  51.065  1.00  0.00           C
ATOM   5275  C27 POPEW 183       0.868  91.772  50.675  1.00  0.00           C
ATOM   5278  C28 POPEW 183       0.278  91.972  49.275  1.00  0.00           C
ATOM   5281  C29 POPEW 183       0.138  93.442  48.985  1.00  0.00           C
ATOM   5283 0C21 POPEW 183       0.068  94.013  47.775  1.00  0.00           C
ATOM   5285 1C21 POPEW 183       0.097  93.302  46.445  1.00  0.00           C
ATOM   5288 2C21 POPEW 183      -1.243  93.433  45.695  1.00  0.00           C
ATOM   5291 3C21 POPEW 183      -2.392  92.612  46.305  1.00  0.00           C
ATOM   5294 4C21 POPEW 183      -3.702  92.833  45.525  1.00  0.00           C
ATOM   5297 5C21 POPEW 183      -4.843  91.882  45.905  1.00  0.00           C
ATOM   5300 6C21 POPEW 183      -6.052  92.072  44.995  1.00  0.00           C
ATOM   5303 7C21 POPEW 183      -7.163  91.032  45.215  1.00  0.00           C
ATOM   5306 8C21 POPEW 183      -8.302  91.132  44.195  1.00  0.00           C
ATOM   5310  C33 POPEW 183      -0.583  91.263  56.255  1.00  0.00           C
ATOM   5313  C34 POPEW 183      -1.802  90.673  55.555  1.00  0.00           C
ATOM   5316  C35 POPEW 183      -1.752  89.153  55.365  1.00  0.00           C
ATOM   5319  C36 POPEW 183      -1.842  88.702  53.905  1.00  0.00           C
ATOM   5322  C37 POPEW 183      -2.023  87.192  53.765  1.00  0.00           C
ATOM   5325  C38 POPEW 183      -1.532  86.642  52.415  1.00  0.00           C
ATOM   5328  C39 POPEW 183      -2.062  87.433  51.215  1.00  0.00           C
ATOM   5331 0C31 POPEW 183      -1.582  86.882  49.865  1.00  0.00           C
ATOM   5334 1C31 POPEW 183      -2.043  87.782  48.705  1.00  0.00           C
ATOM   5337 2C31 POPEW 183      -1.422  87.372  47.365  1.00  0.00           C
ATOM   5340 3C31 POPEW 183      -1.813  88.302  46.215  1.00  0.00           C
ATOM   5343 4C31 POPEW 183      -0.642  88.552  45.255  1.00  0.00           C
ATOM   5346 5C31 POPEW 183      -1.013  89.392  44.035  1.00  0.00           C
ATOM   5349 6C31 POPEW 183       0.208  89.882  43.255  1.00  0.00           C
ATOM   5353  NH3 POPEX 184      92.092  84.203  61.955  1.00  0.00           N
ATOM   5357  C12 POPEX 184      93.392  84.863  61.565  1.00  0.00           C
ATOM   5360  C11 POPEX 184      94.303  85.183  62.775  1.00  0.00           C
ATOM   5363  P   POPEX 184      96.502  83.852  63.365  1.00  0.00           P
ATOM   5364  O13 POPEX 184      97.113  85.123  63.825  1.00  0.00           O
ATOM   5365  O14 POPEX 184      96.853  82.583  64.045  1.00  0.00           O
ATOM   5366  O11 POPEX 184      96.783  83.632  61.835  1.00  0.00           O
ATOM   5367  O12 POPEX 184      94.922  84.013  63.295  1.00  0.00           O
ATOM   5368  C1  POPEX 184      97.522  84.653  61.155  1.00  0.00           C
ATOM   5371  C2  POPEX 184      97.933  84.102  59.775  1.00  0.00           C
ATOM   5373  O21 POPEX 184      98.423  85.173  58.955  1.00  0.00           O
ATOM   5374  C21 POPEX 184      99.673  85.512  59.245  1.00  0.00           C
ATOM   5375  O22 POPEX 184     100.342  85.053  60.155  1.00  0.00           O
ATOM   5376  C22 POPEX 184     100.192  86.462  58.175  1.00  0.00           C
ATOM   5379  C3  POPEX 184      96.722  83.473  59.055  1.00  0.00           C
ATOM   5382  O31 POPEX 184      96.993  83.373  57.635  1.00  0.00           O
ATOM   5383  C31 POPEX 184      97.712  82.322  57.285  1.00  0.00           C
ATOM   5384  O32 POPEX 184      97.972  81.382  58.005  1.00  0.00           O
ATOM   5385  C32 POPEX 184      98.213  82.483  55.865  1.00  0.00           C
ATOM   5388  C23 POPEX 184     100.533  85.722  56.855  1.00  0.00           C
ATOM   5391  C24 POPEX 184      99.543  86.032  55.725  1.00  0.00           C
ATOM   5394  C25 POPEX 184      99.893  87.332  54.975  1.00  0.00           C
ATOM   5397  C26 POPEX 184     100.913  87.102  53.845  1.00  0.00           C
ATOM   5400  C27 POPEX 184     101.592  88.403  53.365  1.00  0.00           C
ATOM   5403  C28 POPEX 184     102.562  88.162  52.195  1.00  0.00           C
ATOM   5406  C29 POPEX 184     101.861  88.113  50.855  1.00  0.00           C
ATOM   5408 0C21 POPEX 184     102.472  87.992  49.665  1.00  0.00           C
ATOM   5410 1C21 POPEX 184     103.962  87.822  49.455  1.00  0.00           C
ATOM   5413 2C21 POPEX 184     104.743  89.132  49.285  1.00  0.00           C
ATOM   5416 3C21 POPEX 184     104.232  90.072  48.175  1.00  0.00           C
ATOM   5419 4C21 POPEX 184     104.902  91.443  48.275  1.00  0.00           C
ATOM   5422 5C21 POPEX 184     106.322  91.563  47.705  1.00  0.00           C
ATOM   5425 6C21 POPEX 184     106.353  91.843  46.205  1.00  0.00           C
ATOM   5428 7C21 POPEX 184     107.762  92.162  45.685  1.00  0.00           C
ATOM   5431 8C21 POPEX 184     107.812  92.483  44.185  1.00  0.00           C
ATOM   5435  C33 POPEX 184      98.181  81.113  55.175  1.00  0.00           C
ATOM   5438  C34 POPEX 184      98.652  81.183  53.725  1.00  0.00           C
ATOM   5441  C35 POPEX 184      98.493  79.812  53.055  1.00  0.00           C
ATOM   5444  C36 POPEX 184      98.973  79.812  51.605  1.00  0.00           C
ATOM   5447  C37 POPEX 184      98.742  78.442  50.965  1.00  0.00           C
ATOM   5450  C38 POPEX 184      99.232  78.363  49.515  1.00  0.00           C
ATOM   5453  C39 POPEX 184     100.762  78.293  49.445  1.00  0.00           C
ATOM   5456 0C31 POPEX 184     101.322  78.302  48.035  1.00  0.00           C
ATOM   5459 1C31 POPEX 184     102.852  78.473  48.045  1.00  0.00           C
ATOM   5462 2C31 POPEX 184     103.503  78.203  46.685  1.00  0.00           C
ATOM   5465 3C31 POPEX 184     103.623  76.703  46.385  1.00  0.00           C
ATOM   5468 4C31 POPEX 184     103.872  76.422  44.895  1.00  0.00           C
ATOM   5471 5C31 POPEX 184     104.253  74.972  44.605  1.00  0.00           C
ATOM   5474 6C31 POPEX 184     104.543  74.752  43.115  1.00  0.00           C
ATOM   5478  NH3 POPEY 185      39.702  84.742  19.415  1.00  0.00           N
ATOM   5482  C12 POPEY 185      40.282  85.422  18.195  1.00  0.00           C
ATOM   5485  C11 POPEY 185      41.642  86.113  18.495  1.00  0.00           C
ATOM   5488  P   POPEY 185      40.701  87.973  20.015  1.00  0.00           P
ATOM   5489  O13 POPEY 185      39.283  87.683  19.745  1.00  0.00           O
ATOM   5490  O14 POPEY 185      41.312  87.302  21.165  1.00  0.00           O
ATOM   5491  O11 POPEY 185      40.943  89.542  20.065  1.00  0.00           O
ATOM   5492  O12 POPEY 185      41.533  87.533  18.725  1.00  0.00           O
ATOM   5493  C1  POPEY 185      41.362  90.153  21.295  1.00  0.00           C
ATOM   5496  C2  POPEY 185      40.243  90.933  22.065  1.00  0.00           C
ATOM   5498  O21 POPEY 185      39.903  90.392  23.355  1.00  0.00           O
ATOM   5499  C21 POPEY 185      40.833  90.363  24.295  1.00  0.00           C
ATOM   5500  O22 POPEY 185      42.022  90.572  24.155  1.00  0.00           O
ATOM   5501  C22 POPEY 185      40.162  90.043  25.635  1.00  0.00           C
ATOM   5504  C3  POPEY 185      38.923  91.143  21.265  1.00  0.00           C
ATOM   5507  O31 POPEY 185      38.292  92.393  21.665  1.00  0.00           O
ATOM   5508  C31 POPEY 185      37.603  92.312  22.795  1.00  0.00           C
ATOM   5509  O32 POPEY 185      37.213  91.283  23.325  1.00  0.00           O
ATOM   5510  C32 POPEY 185      37.432  93.712  23.405  1.00  0.00           C
ATOM   5513  C23 POPEY 185      40.821  90.772  26.835  1.00  0.00           C
ATOM   5516  C24 POPEY 185      40.532  90.022  28.135  1.00  0.00           C
ATOM   5519  C25 POPEY 185      41.101  90.693  29.405  1.00  0.00           C
ATOM   5522  C26 POPEY 185      42.593  90.422  29.645  1.00  0.00           C
ATOM   5525  C27 POPEY 185      43.053  90.873  31.035  1.00  0.00           C
ATOM   5528  C28 POPEY 185      44.562  90.662  31.305  1.00  0.00           C
ATOM   5531  C29 POPEY 185      44.932  89.212  31.525  1.00  0.00           C
ATOM   5533 0C21 POPEY 185      45.522  88.692  32.615  1.00  0.00           C
ATOM   5535 1C21 POPEY 185      45.963  89.412  33.855  1.00  0.00           C
ATOM   5538 2C21 POPEY 185      47.362  88.982  34.335  1.00  0.00           C
ATOM   5541 3C21 POPEY 185      47.772  89.712  35.615  1.00  0.00           C
ATOM   5544 4C21 POPEY 185      49.183  89.373  36.105  1.00  0.00           C
ATOM   5547 5C21 POPEY 185      49.233  88.313  37.215  1.00  0.00           C
ATOM   5550 6C21 POPEY 185      50.042  88.783  38.435  1.00  0.00           C
ATOM   5553 7C21 POPEY 185      50.083  87.773  39.585  1.00  0.00           C
ATOM   5556 8C21 POPEY 185      50.963  88.243  40.755  1.00  0.00           C
ATOM   5560  C33 POPEY 185      37.923  93.772  24.875  1.00  0.00           C
ATOM   5563  C34 POPEY 185      37.603  95.102  25.575  1.00  0.00           C
ATOM   5566  C35 POPEY 185      38.173  95.223  27.005  1.00  0.00           C
ATOM   5569  C36 POPEY 185      37.772  94.052  27.925  1.00  0.00           C
ATOM   5572  C37 POPEY 185      38.222  94.223  29.385  1.00  0.00           C
ATOM   5575  C38 POPEY 185      37.933  92.953  30.215  1.00  0.00           C
ATOM   5578  C39 POPEY 185      38.472  92.983  31.645  1.00  0.00           C
ATOM   5581 0C31 POPEY 185      37.743  93.973  32.565  1.00  0.00           C
ATOM   5584 1C31 POPEY 185      38.163  93.862  34.045  1.00  0.00           C
ATOM   5587 2C31 POPEY 185      37.312  94.723  34.995  1.00  0.00           C
ATOM   5590 3C31 POPEY 185      37.382  96.233  34.715  1.00  0.00           C
ATOM   5593 4C31 POPEY 185      38.722  96.882  35.105  1.00  0.00           C
ATOM   5596 5C31 POPEY 185      38.853  98.313  34.565  1.00  0.00           C
ATOM   5599 6C31 POPEY 185      40.062  99.072  35.115  1.00  0.00           C
ATOM   5603  NH3 POPEZ 186      79.482  42.553  16.905  1.00  0.00           N
ATOM   5607  C12 POPEZ 186      80.002  43.943  17.135  1.00  0.00           C
ATOM   5610  C11 POPEZ 186      80.713  44.473  15.875  1.00  0.00           C
ATOM   5613  P   POPEZ 186      82.163  46.633  16.195  1.00  0.00           P
ATOM   5614  O13 POPEZ 186      83.122  46.202  15.145  1.00  0.00           O
ATOM   5615  O14 POPEZ 186      81.952  48.072  16.385  1.00  0.00           O
ATOM   5616  O11 POPEZ 186      82.542  46.012  17.595  1.00  0.00           O
ATOM   5617  O12 POPEZ 186      80.783  45.903  15.925  1.00  0.00           O
ATOM   5618  C1  POPEZ 186      83.891  45.632  17.845  1.00  0.00           C
ATOM   5621  C2  POPEZ 186      84.012  45.092  19.285  1.00  0.00           C
ATOM   5623  O21 POPEZ 186      83.573  46.052  20.245  1.00  0.00           O
ATOM   5624  C21 POPEZ 186      84.361  47.083  20.515  1.00  0.00           C
ATOM   5625  O22 POPEZ 186      85.482  47.283  20.085  1.00  0.00           O
ATOM   5626  C22 POPEZ 186      83.623  47.992  21.485  1.00  0.00           C
ATOM   5629  C3  POPEZ 186      85.413  44.473  19.605  1.00  0.00           C
ATOM   5632  O31 POPEZ 186      85.573  44.212  21.025  1.00  0.00           O
ATOM   5633  C31 POPEZ 186      84.882  43.172  21.465  1.00  0.00           C
ATOM   5634  O32 POPEZ 186      84.333  42.353  20.745  1.00  0.00           O
ATOM   5635  C32 POPEZ 186      84.922  43.122  22.995  1.00  0.00           C
ATOM   5638  C23 POPEZ 186      84.463  48.203  22.765  1.00  0.00           C
ATOM   5641  C24 POPEZ 186      83.682  48.832  23.925  1.00  0.00           C
ATOM   5644  C25 POPEZ 186      82.762  49.983  23.515  1.00  0.00           C
ATOM   5647  C26 POPEZ 186      82.562  51.002  24.635  1.00  0.00           C
ATOM   5650  C27 POPEZ 186      81.803  52.232  24.135  1.00  0.00           C
ATOM   5653  C28 POPEZ 186      82.173  53.512  24.915  1.00  0.00           C
ATOM   5656  C29 POPEZ 186      81.722  54.752  24.175  1.00  0.00           C
ATOM   5658 0C21 POPEZ 186      81.482  55.942  24.745  1.00  0.00           C
ATOM   5660 1C21 POPEZ 186      81.642  56.222  26.215  1.00  0.00           C
ATOM   5663 2C21 POPEZ 186      81.272  57.662  26.585  1.00  0.00           C
ATOM   5666 3C21 POPEZ 186      81.632  57.962  28.045  1.00  0.00           C
ATOM   5669 4C21 POPEZ 186      81.263  59.392  28.475  1.00  0.00           C
ATOM   5672 5C21 POPEZ 186      81.833  59.723  29.855  1.00  0.00           C
ATOM   5675 6C21 POPEZ 186      81.173  60.952  30.505  1.00  0.00           C
ATOM   5678 7C21 POPEZ 186      81.823  61.272  31.855  1.00  0.00           C
ATOM   5681 8C21 POPEZ 186      81.103  62.363  32.655  1.00  0.00           C
ATOM   5685  C33 POPEZ 186      83.592  42.633  23.625  1.00  0.00           C
ATOM   5688  C34 POPEZ 186      83.522  42.912  25.135  1.00  0.00           C
ATOM   5691  C35 POPEZ 186      84.473  42.052  25.975  1.00  0.00           C
ATOM   5694  C36 POPEZ 186      84.673  42.572  27.405  1.00  0.00           C
ATOM   5697  C37 POPEZ 186      85.802  41.842  28.155  1.00  0.00           C
ATOM   5700  C38 POPEZ 186      86.572  42.743  29.145  1.00  0.00           C
ATOM   5703  C39 POPEZ 186      85.732  43.273  30.305  1.00  0.00           C
ATOM   5706 0C31 POPEZ 186      86.493  44.342  31.125  1.00  0.00           C
ATOM   5709 1C31 POPEZ 186      85.732  44.683  32.415  1.00  0.00           C
ATOM   5712 2C31 POPEZ 186      86.333  45.833  33.245  1.00  0.00           C
ATOM   5715 3C31 POPEZ 186      85.312  46.313  34.295  1.00  0.00           C
ATOM   5718 4C31 POPEZ 186      85.902  47.183  35.415  1.00  0.00           C
ATOM   5721 5C31 POPEZ 186      84.823  47.623  36.405  1.00  0.00           C
ATOM   5724 6C31 POPEZ 186      85.382  48.282  37.665  1.00  0.00           C
ATOM   5728  NH3 POPEa 187      92.282 117.092  61.545  1.00  0.00           N
ATOM   5732  C12 POPEa 187      91.663 115.822  62.085  1.00  0.00           C
ATOM   5735  C11 POPEa 187      91.251 114.872  60.935  1.00  0.00           C
ATOM   5738  P   POPEa 187      90.262 112.472  60.515  1.00  0.00           P
ATOM   5739  O13 POPEa 187      90.622 111.272  61.305  1.00  0.00           O
ATOM   5740  O14 POPEa 187      88.882 112.583  60.005  1.00  0.00           O
ATOM   5741  O11 POPEa 187      91.322 112.543  59.345  1.00  0.00           O
ATOM   5742  O12 POPEa 187      90.533 113.742  61.435  1.00  0.00           O
ATOM   5743  C1  POPEa 187      91.022 113.072  58.055  1.00  0.00           C
ATOM   5746  C2  POPEa 187      91.923 112.302  57.065  1.00  0.00           C
ATOM   5748  O21 POPEa 187      92.492 113.103  56.035  1.00  0.00           O
ATOM   5749  C21 POPEa 187      91.712 113.842  55.285  1.00  0.00           C
ATOM   5750  O22 POPEa 187      90.522 113.672  55.105  1.00  0.00           O
ATOM   5751  C22 POPEa 187      92.572 114.972  54.705  1.00  0.00           C
ATOM   5754  C3  POPEa 187      91.302 110.962  56.595  1.00  0.00           C
ATOM   5757  O31 POPEa 187      92.312 109.933  56.565  1.00  0.00           O
ATOM   5758  C31 POPEa 187      93.251 109.922  55.595  1.00  0.00           C
ATOM   5759  O32 POPEa 187      94.353 109.443  55.755  1.00  0.00           O
ATOM   5760  C32 POPEa 187      92.752 110.462  54.255  1.00  0.00           C
ATOM   5763  C23 POPEa 187      92.083 115.603  53.385  1.00  0.00           C
ATOM   5766  C24 POPEa 187      92.982 116.782  52.975  1.00  0.00           C
ATOM   5769  C25 POPEa 187      92.253 117.863  52.155  1.00  0.00           C
ATOM   5772  C26 POPEa 187      91.772 117.382  50.775  1.00  0.00           C
ATOM   5775  C27 POPEa 187      90.681 118.292  50.195  1.00  0.00           C
ATOM   5778  C28 POPEa 187      90.132 117.742  48.865  1.00  0.00           C
ATOM   5781  C29 POPEa 187      88.842 118.433  48.465  1.00  0.00           C
ATOM   5783 0C21 POPEa 187      88.742 119.423  47.565  1.00  0.00           C
ATOM   5785 1C21 POPEa 187      89.893 120.022  46.805  1.00  0.00           C
ATOM   5788 2C21 POPEa 187      89.431 121.093  45.805  1.00  0.00           C
ATOM   5791 3C21 POPEa 187      88.932 122.382  46.475  1.00  0.00           C
ATOM   5794 4C21 POPEa 187      87.933 123.142  45.585  1.00  0.00           C
ATOM   5797 5C21 POPEa 187      87.482 124.493  46.155  1.00  0.00           C
ATOM   5800 6C21 POPEa 187      88.592 125.543  46.125  1.00  0.00           C
ATOM   5803 7C21 POPEa 187      88.092 126.983  46.335  1.00  0.00           C
ATOM   5806 8C21 POPEa 187      88.903 127.992  45.515  1.00  0.00           C
ATOM   5810  C33 POPEa 187      93.512 109.893  53.035  1.00  0.00           C
ATOM   5813  C34 POPEa 187      93.262 110.733  51.785  1.00  0.00           C
ATOM   5816  C35 POPEa 187      93.923 110.142  50.535  1.00  0.00           C
ATOM   5819  C36 POPEa 187      93.722 111.023  49.295  1.00  0.00           C
ATOM   5822  C37 POPEa 187      94.663 110.632  48.145  1.00  0.00           C
ATOM   5825  C38 POPEa 187      94.283 111.293  46.815  1.00  0.00           C
ATOM   5828  C39 POPEa 187      92.952 110.772  46.255  1.00  0.00           C
ATOM   5831 0C31 POPEa 187      92.732 111.163  44.795  1.00  0.00           C
ATOM   5834 1C31 POPEa 187      91.432 110.603  44.225  1.00  0.00           C
ATOM   5837 2C31 POPEa 187      91.322 110.862  42.715  1.00  0.00           C
ATOM   5840 3C31 POPEa 187      90.033 110.352  42.065  1.00  0.00           C
ATOM   5843 4C31 POPEa 187      89.832 108.833  42.145  1.00  0.00           C
ATOM   5846 5C31 POPEa 187      88.973 108.292  40.995  1.00  0.00           C
ATOM   5849 6C31 POPEa 187      88.732 106.782  41.005  1.00  0.00           C
ATOM   5853  NH3 POPEb 188      32.222  94.402  59.555  1.00  0.00           N
ATOM   5857  C12 POPEb 188      32.722  94.662  60.955  1.00  0.00           C
ATOM   5860  C11 POPEb 188      32.783  96.163  61.275  1.00  0.00           C
ATOM   5863  P   POPEb 188      34.393  98.123  60.575  1.00  0.00           P
ATOM   5864  O13 POPEb 188      34.682  98.243  62.015  1.00  0.00           O
ATOM   5865  O14 POPEb 188      35.593  98.062  59.735  1.00  0.00           O
ATOM   5866  O11 POPEb 188      33.553  99.392  60.115  1.00  0.00           O
ATOM   5867  O12 POPEb 188      33.472  96.863  60.245  1.00  0.00           O
ATOM   5868  C1  POPEb 188      32.653  99.303  59.015  1.00  0.00           C
ATOM   5871  C2  POPEb 188      33.353  99.052  57.635  1.00  0.00           C
ATOM   5873  O21 POPEb 188      33.443 100.302  56.935  1.00  0.00           O
ATOM   5874  C21 POPEb 188      33.553 100.263  55.625  1.00  0.00           C
ATOM   5875  O22 POPEb 188      32.643 100.033  54.855  1.00  0.00           O
ATOM   5876  C22 POPEb 188      34.993 100.593  55.235  1.00  0.00           C
ATOM   5879  C3  POPEb 188      32.643  97.872  56.895  1.00  0.00           C
ATOM   5882  O31 POPEb 188      33.323  97.433  55.695  1.00  0.00           O
ATOM   5883  C31 POPEb 188      32.533  96.672  54.935  1.00  0.00           C
ATOM   5884  O32 POPEb 188      31.442  96.233  55.285  1.00  0.00           O
ATOM   5885  C32 POPEb 188      33.143  96.502  53.555  1.00  0.00           C
ATOM   5888  C23 POPEb 188      35.673  99.423  54.475  1.00  0.00           C
ATOM   5891  C24 POPEb 188      37.182  99.592  54.295  1.00  0.00           C
ATOM   5894  C25 POPEb 188      37.643 100.282  53.005  1.00  0.00           C
ATOM   5897  C26 POPEb 188      37.193  99.612  51.705  1.00  0.00           C
ATOM   5900  C27 POPEb 188      38.093  99.962  50.515  1.00  0.00           C
ATOM   5903  C28 POPEb 188      37.632  99.382  49.165  1.00  0.00           C
ATOM   5906  C29 POPEb 188      36.222  99.793  48.805  1.00  0.00           C
ATOM   5908 0C21 POPEb 188      35.842 100.582  47.785  1.00  0.00           C
ATOM   5910 1C21 POPEb 188      36.743 101.202  46.755  1.00  0.00           C
ATOM   5913 2C21 POPEb 188      36.053 101.482  45.395  1.00  0.00           C
ATOM   5916 3C21 POPEb 188      35.272 102.813  45.325  1.00  0.00           C
ATOM   5919 4C21 POPEb 188      34.053 102.913  46.245  1.00  0.00           C
ATOM   5922 5C21 POPEb 188      33.022 103.962  45.785  1.00  0.00           C
ATOM   5925 6C21 POPEb 188      32.053 103.333  44.775  1.00  0.00           C
ATOM   5928 7C21 POPEb 188      31.103 104.282  44.055  1.00  0.00           C
ATOM   5931 8C21 POPEb 188      30.312 103.532  42.975  1.00  0.00           C
ATOM   5935  C33 POPEb 188      32.162  96.923  52.455  1.00  0.00           C
ATOM   5938  C34 POPEb 188      32.853  97.022  51.105  1.00  0.00           C
ATOM   5941  C35 POPEb 188      31.973  97.683  50.045  1.00  0.00           C
ATOM   5944  C36 POPEb 188      32.702  97.763  48.715  1.00  0.00           C
ATOM   5947  C37 POPEb 188      31.913  98.453  47.605  1.00  0.00           C
ATOM   5950  C38 POPEb 188      32.673  98.302  46.285  1.00  0.00           C
ATOM   5953  C39 POPEb 188      32.173  99.153  45.125  1.00  0.00           C
ATOM   5956 0C31 POPEb 188      33.073  98.943  43.895  1.00  0.00           C
ATOM   5959 1C31 POPEb 188      32.903 100.022  42.825  1.00  0.00           C
ATOM   5962 2C31 POPEb 188      34.002  99.972  41.745  1.00  0.00           C
ATOM   5965 3C31 POPEb 188      33.853  98.783  40.785  1.00  0.00           C
ATOM   5968 4C31 POPEb 188      35.033  98.702  39.805  1.00  0.00           C
ATOM   5971 5C31 POPEb 188      34.932  97.483  38.885  1.00  0.00           C
ATOM   5974 6C31 POPEb 188      36.232  97.192  38.135  1.00  0.00           C
ATOM   5978  NH3 POPEc 189      38.792  65.473  15.575  1.00  0.00           N
ATOM   5982  C12 POPEc 189      37.792  66.543  15.245  1.00  0.00           C
ATOM   5985  C11 POPEc 189      38.472  67.592  14.345  1.00  0.00           C
ATOM   5988  P   POPEc 189      37.533  70.002  14.725  1.00  0.00           P
ATOM   5989  O13 POPEc 189      38.912  70.522  14.815  1.00  0.00           O
ATOM   5990  O14 POPEc 189      36.463  70.903  14.235  1.00  0.00           O
ATOM   5991  O11 POPEc 189      37.053  69.483  16.125  1.00  0.00           O
ATOM   5992  O12 POPEc 189      37.592  68.642  13.915  1.00  0.00           O
ATOM   5993  C1  POPEc 189      36.893  70.373  17.235  1.00  0.00           C
ATOM   5996  C2  POPEc 189      37.452  69.653  18.495  1.00  0.00           C
ATOM   5998  O21 POPEc 189      36.983  70.083  19.785  1.00  0.00           O
ATOM   5999  C21 POPEc 189      36.042  71.013  19.885  1.00  0.00           C
ATOM   6000  O22 POPEc 189      36.022  72.083  19.315  1.00  0.00           O
ATOM   6001  C22 POPEc 189      34.903  70.422  20.705  1.00  0.00           C
ATOM   6004  C3  POPEc 189      39.002  69.512  18.435  1.00  0.00           C
ATOM   6007  O31 POPEc 189      39.403  68.282  19.065  1.00  0.00           O
ATOM   6008  C31 POPEc 189      39.542  68.203  20.405  1.00  0.00           C
ATOM   6009  O32 POPEc 189      39.353  67.183  21.025  1.00  0.00           O
ATOM   6010  C32 POPEc 189      40.042  69.502  21.015  1.00  0.00           C
ATOM   6013  C23 POPEc 189      34.463  71.293  21.895  1.00  0.00           C
ATOM   6016  C24 POPEc 189      34.882  70.793  23.285  1.00  0.00           C
ATOM   6019  C25 POPEc 189      34.553  69.312  23.525  1.00  0.00           C
ATOM   6022  C26 POPEc 189      34.113  68.992  24.965  1.00  0.00           C
ATOM   6025  C27 POPEc 189      33.842  67.492  25.135  1.00  0.00           C
ATOM   6028  C28 POPEc 189      33.233  67.123  26.495  1.00  0.00           C
ATOM   6031  C29 POPEc 189      33.222  65.613  26.635  1.00  0.00           C
ATOM   6033 0C21 POPEc 189      33.743  64.913  27.655  1.00  0.00           C
ATOM   6035 1C21 POPEc 189      34.413  65.492  28.875  1.00  0.00           C
ATOM   6038 2C21 POPEc 189      35.312  64.483  29.615  1.00  0.00           C
ATOM   6041 3C21 POPEc 189      36.572  64.092  28.835  1.00  0.00           C
ATOM   6044 4C21 POPEc 189      37.612  63.382  29.715  1.00  0.00           C
ATOM   6047 5C21 POPEc 189      38.882  62.982  28.945  1.00  0.00           C
ATOM   6050 6C21 POPEc 189      38.712  61.672  28.165  1.00  0.00           C
ATOM   6053 7C21 POPEc 189      39.952  61.342  27.325  1.00  0.00           C
ATOM   6056 8C21 POPEc 189      39.873  59.993  26.615  1.00  0.00           C
ATOM   6060  C33 POPEc 189      40.602  69.372  22.445  1.00  0.00           C
ATOM   6063  C34 POPEc 189      40.293  70.632  23.265  1.00  0.00           C
ATOM   6066  C35 POPEc 189      41.101  70.712  24.555  1.00  0.00           C
ATOM   6069  C36 POPEc 189      42.593  70.942  24.285  1.00  0.00           C
ATOM   6072  C37 POPEc 189      43.522  69.913  24.945  1.00  0.00           C
ATOM   6075  C38 POPEc 189      44.493  70.613  25.895  1.00  0.00           C
ATOM   6078  C39 POPEc 189      45.562  69.672  26.445  1.00  0.00           C
ATOM   6081 0C31 POPEc 189      46.663  70.412  27.205  1.00  0.00           C
ATOM   6084 1C31 POPEc 189      46.143  71.153  28.435  1.00  0.00           C
ATOM   6087 2C31 POPEc 189      47.283  71.953  29.065  1.00  0.00           C
ATOM   6090 3C31 POPEc 189      46.972  72.543  30.435  1.00  0.00           C
ATOM   6093 4C31 POPEc 189      48.312  72.802  31.155  1.00  0.00           C
ATOM   6096 5C31 POPEc 189      48.213  73.502  32.495  1.00  0.00           C
ATOM   6099 6C31 POPEc 189      49.592  73.642  33.135  1.00  0.00           C
ATOM   6103  NH3 POPEd 190      11.493  73.473  18.565  1.00  0.00           N
ATOM   6107  C12 POPEd 190      12.693  72.962  17.815  1.00  0.00           C
ATOM   6110  C11 POPEd 190      13.812  72.472  18.745  1.00  0.00           C
ATOM   6113  P   POPEd 190      15.662  70.642  18.555  1.00  0.00           P
ATOM   6114  O13 POPEd 190      14.692  69.552  18.745  1.00  0.00           O
ATOM   6115  O14 POPEd 190      16.792  70.322  17.675  1.00  0.00           O
ATOM   6116  O11 POPEd 190      16.212  71.082  19.985  1.00  0.00           O
ATOM   6117  O12 POPEd 190      14.872  71.882  17.975  1.00  0.00           O
ATOM   6118  C1  POPEd 190      15.432  70.703  21.135  1.00  0.00           C
ATOM   6121  C2  POPEd 190      16.003  71.153  22.515  1.00  0.00           C
ATOM   6123  O21 POPEd 190      16.312  72.572  22.615  1.00  0.00           O
ATOM   6124  C21 POPEd 190      17.552  73.032  22.585  1.00  0.00           C
ATOM   6125  O22 POPEd 190      18.542  72.422  22.245  1.00  0.00           O
ATOM   6126  C22 POPEd 190      17.562  74.403  23.315  1.00  0.00           C
ATOM   6129  C3  POPEd 190      17.033  70.162  23.145  1.00  0.00           C
ATOM   6132  O31 POPEd 190      17.423  70.562  24.495  1.00  0.00           O
ATOM   6133  C31 POPEd 190      17.122  69.723  25.495  1.00  0.00           C
ATOM   6134  O32 POPEd 190      16.773  68.572  25.355  1.00  0.00           O
ATOM   6135  C32 POPEd 190      17.292  70.443  26.855  1.00  0.00           C
ATOM   6138  C23 POPEd 190      17.493  74.232  24.855  1.00  0.00           C
ATOM   6141  C24 POPEd 190      17.892  75.422  25.745  1.00  0.00           C
ATOM   6144  C25 POPEd 190      18.342  74.892  27.125  1.00  0.00           C
ATOM   6147  C26 POPEd 190      18.733  75.973  28.145  1.00  0.00           C
ATOM   6150  C27 POPEd 190      17.532  76.602  28.885  1.00  0.00           C
ATOM   6153  C28 POPEd 190      17.923  77.263  30.225  1.00  0.00           C
ATOM   6156  C29 POPEd 190      18.882  78.413  30.065  1.00  0.00           C
ATOM   6158 0C21 POPEd 190      18.862  79.552  30.785  1.00  0.00           C
ATOM   6160 1C21 POPEd 190      17.913  79.892  31.905  1.00  0.00           C
ATOM   6163 2C21 POPEd 190      16.833  80.912  31.495  1.00  0.00           C
ATOM   6166 3C21 POPEd 190      15.892  81.252  32.655  1.00  0.00           C
ATOM   6169 4C21 POPEd 190      14.993  82.472  32.375  1.00  0.00           C
ATOM   6172 5C21 POPEd 190      15.673  83.833  32.585  1.00  0.00           C
ATOM   6175 6C21 POPEd 190      16.042  84.072  34.065  1.00  0.00           C
ATOM   6178 7C21 POPEd 190      16.443  85.522  34.355  1.00  0.00           C
ATOM   6181 8C21 POPEd 190      16.773  85.772  35.825  1.00  0.00           C
ATOM   6185  C33 POPEd 190      16.253  69.933  27.885  1.00  0.00           C
ATOM   6188  C34 POPEd 190      15.953  70.882  29.065  1.00  0.00           C
ATOM   6191  C35 POPEd 190      16.913  70.812  30.265  1.00  0.00           C
ATOM   6194  C36 POPEd 190      18.042  71.852  30.215  1.00  0.00           C
ATOM   6197  C37 POPEd 190      18.782  71.942  31.555  1.00  0.00           C
ATOM   6200  C38 POPEd 190      20.112  72.693  31.455  1.00  0.00           C
ATOM   6203  C39 POPEd 190      21.123  72.272  32.535  1.00  0.00           C
ATOM   6206 0C31 POPEd 190      21.693  70.873  32.315  1.00  0.00           C
ATOM   6209 1C31 POPEd 190      22.782  70.543  33.345  1.00  0.00           C
ATOM   6212 2C31 POPEd 190      23.243  69.072  33.325  1.00  0.00           C
ATOM   6215 3C31 POPEd 190      24.142  68.712  34.525  1.00  0.00           C
ATOM   6218 4C31 POPEd 190      23.423  68.803  35.885  1.00  0.00           C
ATOM   6221 5C31 POPEd 190      24.333  68.452  37.065  1.00  0.00           C
ATOM   6224 6C31 POPEd 190      23.632  68.492  38.425  1.00  0.00           C
ATOM   6228  NH3 POPEe 191      92.142  89.083  17.945  1.00  0.00           N
ATOM   6232  C12 POPEe 191      93.153  90.183  17.785  1.00  0.00           C
ATOM   6235  C11 POPEe 191      94.012  90.322  19.055  1.00  0.00           C
ATOM   6238  P   POPEe 191      94.812  92.773  18.485  1.00  0.00           P
ATOM   6239  O13 POPEe 191      94.493  92.732  17.035  1.00  0.00           O
ATOM   6240  O14 POPEe 191      95.962  93.622  18.865  1.00  0.00           O
ATOM   6241  O11 POPEe 191      93.512  93.162  19.295  1.00  0.00           O
ATOM   6242  O12 POPEe 191      95.072  91.293  18.935  1.00  0.00           O
ATOM   6243  C1  POPEe 191      93.512  93.113  20.725  1.00  0.00           C
ATOM   6246  C2  POPEe 191      93.713  94.542  21.285  1.00  0.00           C
ATOM   6248  O21 POPEe 191      93.713  94.522  22.725  1.00  0.00           O
ATOM   6249  C21 POPEe 191      94.861  94.083  23.215  1.00  0.00           C
ATOM   6250  O22 POPEe 191      95.842  93.742  22.575  1.00  0.00           O
ATOM   6251  C22 POPEe 191      94.792  94.043  24.735  1.00  0.00           C
ATOM   6254  C3  POPEe 191      92.592  95.483  20.755  1.00  0.00           C
ATOM   6257  O31 POPEe 191      92.982  96.853  20.995  1.00  0.00           O
ATOM   6258  C31 POPEe 191      92.052  97.602  21.565  1.00  0.00           C
ATOM   6259  O32 POPEe 191      90.863  97.352  21.605  1.00  0.00           O
ATOM   6260  C32 POPEe 191      92.662  98.873  22.145  1.00  0.00           C
ATOM   6263  C23 POPEe 191      95.693  92.903  25.255  1.00  0.00           C
ATOM   6266  C24 POPEe 191      96.032  92.983  26.745  1.00  0.00           C
ATOM   6269  C25 POPEe 191      96.622  91.672  27.295  1.00  0.00           C
ATOM   6272  C26 POPEe 191      97.662  90.973  26.405  1.00  0.00           C
ATOM   6275  C27 POPEe 191      97.943  89.522  26.835  1.00  0.00           C
ATOM   6278  C28 POPEe 191      99.072  88.892  25.995  1.00  0.00           C
ATOM   6281  C29 POPEe 191      98.903  87.422  25.725  1.00  0.00           C
ATOM   6283 0C21 POPEe 191      99.463  86.403  26.405  1.00  0.00           C
ATOM   6285 1C21 POPEe 191     100.342  86.513  27.615  1.00  0.00           C
ATOM   6288 2C21 POPEe 191      99.663  85.992  28.895  1.00  0.00           C
ATOM   6291 3C21 POPEe 191      99.431  84.472  28.875  1.00  0.00           C
ATOM   6294 4C21 POPEe 191      99.552  83.812  30.255  1.00  0.00           C
ATOM   6297 5C21 POPEe 191      98.363  84.023  31.205  1.00  0.00           C
ATOM   6300 6C21 POPEe 191      98.363  82.942  32.305  1.00  0.00           C
ATOM   6303 7C21 POPEe 191      97.132  82.992  33.215  1.00  0.00           C
ATOM   6306 8C21 POPEe 191      97.173  81.923  34.305  1.00  0.00           C
ATOM   6310  C33 POPEe 191      91.823  99.452  23.305  1.00  0.00           C
ATOM   6313  C34 POPEe 191      92.033  98.742  24.645  1.00  0.00           C
ATOM   6316  C35 POPEe 191      91.012  99.223  25.685  1.00  0.00           C
ATOM   6319  C36 POPEe 191      91.462  98.943  27.125  1.00  0.00           C
ATOM   6322  C37 POPEe 191      90.413  99.373  28.165  1.00  0.00           C
ATOM   6325  C38 POPEe 191      91.032  99.583  29.545  1.00  0.00           C
ATOM   6328  C39 POPEe 191      90.013  99.602  30.695  1.00  0.00           C
ATOM   6331 0C31 POPEe 191      90.622  99.922  32.075  1.00  0.00           C
ATOM   6334 1C31 POPEe 191      90.743 101.423  32.355  1.00  0.00           C
ATOM   6337 2C31 POPEe 191      91.012 101.752  33.845  1.00  0.00           C
ATOM   6340 3C31 POPEe 191      90.762 103.233  34.165  1.00  0.00           C
ATOM   6343 4C31 POPEe 191      90.673 103.532  35.675  1.00  0.00           C
ATOM   6346 5C31 POPEe 191      90.182 104.962  35.965  1.00  0.00           C
ATOM   6349 6C31 POPEe 191      90.013 105.273  37.455  1.00  0.00           C
ATOM   6353  NH3 POPEf 192      12.602  47.973  18.615  1.00  0.00           N
ATOM   6357  C12 POPEf 192      13.562  48.912  17.915  1.00  0.00           C
ATOM   6360  C11 POPEf 192      15.052  48.632  18.245  1.00  0.00           C
ATOM   6363  P   POPEf 192      16.103  51.012  18.595  1.00  0.00           P
ATOM   6364  O13 POPEf 192      17.472  51.513  18.345  1.00  0.00           O
ATOM   6365  O14 POPEf 192      15.033  51.942  18.165  1.00  0.00           O
ATOM   6366  O11 POPEf 192      15.892  50.523  20.065  1.00  0.00           O
ATOM   6367  O12 POPEf 192      15.913  49.672  17.765  1.00  0.00           O
ATOM   6368  C1  POPEf 192      16.653  50.992  21.185  1.00  0.00           C
ATOM   6371  C2  POPEf 192      16.843  49.842  22.185  1.00  0.00           C
ATOM   6373  O21 POPEf 192      17.562  50.352  23.325  1.00  0.00           O
ATOM   6374  C21 POPEf 192      17.213  49.793  24.495  1.00  0.00           C
ATOM   6375  O22 POPEf 192      16.373  48.933  24.635  1.00  0.00           O
ATOM   6376  C22 POPEf 192      18.103  50.392  25.595  1.00  0.00           C
ATOM   6379  C3  POPEf 192      17.593  48.702  21.465  1.00  0.00           C
ATOM   6382  O31 POPEf 192      17.483  47.452  22.155  1.00  0.00           O
ATOM   6383  C31 POPEf 192      16.382  46.742  21.935  1.00  0.00           C
ATOM   6384  O32 POPEf 192      15.523  46.973  21.105  1.00  0.00           O
ATOM   6385  C32 POPEf 192      16.413  45.552  22.885  1.00  0.00           C
ATOM   6388  C23 POPEf 192      17.673  50.043  27.045  1.00  0.00           C
ATOM   6391  C24 POPEf 192      18.472  50.842  28.095  1.00  0.00           C
ATOM   6394  C25 POPEf 192      17.823  50.892  29.495  1.00  0.00           C
ATOM   6397  C26 POPEf 192      18.192  49.732  30.445  1.00  0.00           C
ATOM   6400  C27 POPEf 192      17.443  49.822  31.785  1.00  0.00           C
ATOM   6403  C28 POPEf 192      17.873  48.782  32.825  1.00  0.00           C
ATOM   6406  C29 POPEf 192      16.972  48.803  34.045  1.00  0.00           C
ATOM   6408 0C21 POPEf 192      17.302  49.042  35.325  1.00  0.00           C
ATOM   6410 1C21 POPEf 192      18.653  49.352  35.905  1.00  0.00           C
ATOM   6413 2C21 POPEf 192      18.653  50.632  36.765  1.00  0.00           C
ATOM   6416 3C21 POPEf 192      20.013  50.912  37.415  1.00  0.00           C
ATOM   6419 4C21 POPEf 192      20.062  52.283  38.115  1.00  0.00           C
ATOM   6422 5C21 POPEf 192      21.483  52.873  38.155  1.00  0.00           C
ATOM   6425 6C21 POPEf 192      21.553  54.282  38.755  1.00  0.00           C
ATOM   6428 7C21 POPEf 192      20.622  55.292  38.055  1.00  0.00           C
ATOM   6431 8C21 POPEf 192      20.793  56.723  38.575  1.00  0.00           C
ATOM   6435  C33 POPEf 192      15.783  44.282  22.265  1.00  0.00           C
ATOM   6438  C34 POPEf 192      15.722  43.113  23.245  1.00  0.00           C
ATOM   6441  C35 POPEf 192      17.033  42.802  23.985  1.00  0.00           C
ATOM   6444  C36 POPEf 192      16.933  41.422  24.655  1.00  0.00           C
ATOM   6447  C37 POPEf 192      18.142  40.882  25.435  1.00  0.00           C
ATOM   6450  C38 POPEf 192      17.743  39.592  26.185  1.00  0.00           C
ATOM   6453  C39 POPEf 192      18.763  39.083  27.205  1.00  0.00           C
ATOM   6456 0C31 POPEf 192      18.163  38.962  28.615  1.00  0.00           C
ATOM   6459 1C31 POPEf 192      19.212  38.592  29.665  1.00  0.00           C
ATOM   6462 2C31 POPEf 192      18.663  38.523  31.095  1.00  0.00           C
ATOM   6465 3C31 POPEf 192      19.772  38.662  32.155  1.00  0.00           C
ATOM   6468 4C31 POPEf 192      20.112  40.133  32.465  1.00  0.00           C
ATOM   6471 5C31 POPEf 192      21.283  40.263  33.445  1.00  0.00           C
ATOM   6474 6C31 POPEf 192      21.542  41.703  33.885  1.00  0.00           C
ATOM   6478  NH3 POPEg 193      55.833  24.572  57.135  1.00  0.00           N
ATOM   6482  C12 POPEg 193      54.923  25.732  57.395  1.00  0.00           C
ATOM   6485  C11 POPEg 193      53.472  25.242  57.425  1.00  0.00           C
ATOM   6488  P   POPEg 193      52.173  27.502  57.125  1.00  0.00           P
ATOM   6489  O13 POPEg 193      50.702  27.603  57.195  1.00  0.00           O
ATOM   6490  O14 POPEg 193      52.902  28.702  57.615  1.00  0.00           O
ATOM   6491  O11 POPEg 193      52.663  27.222  55.655  1.00  0.00           O
ATOM   6492  O12 POPEg 193      52.632  26.262  57.945  1.00  0.00           O
ATOM   6493  C1  POPEg 193      51.823  26.962  54.525  1.00  0.00           C
ATOM   6496  C2  POPEg 193      51.452  28.262  53.765  1.00  0.00           C
ATOM   6498  O21 POPEg 193      51.882  28.223  52.385  1.00  0.00           O
ATOM   6499  C21 POPEg 193      50.862  28.172  51.525  1.00  0.00           C
ATOM   6500  O22 POPEg 193      49.763  27.742  51.785  1.00  0.00           O
ATOM   6501  C22 POPEg 193      51.182  28.943  50.235  1.00  0.00           C
ATOM   6504  C3  POPEg 193      52.112  29.502  54.385  1.00  0.00           C
ATOM   6507  O31 POPEg 193      51.693  30.702  53.735  1.00  0.00           O
ATOM   6508  C31 POPEg 193      52.533  31.232  52.875  1.00  0.00           C
ATOM   6509  O32 POPEg 193      53.592  30.742  52.515  1.00  0.00           O
ATOM   6510  C32 POPEg 193      51.982  32.572  52.465  1.00  0.00           C
ATOM   6513  C23 POPEg 193      52.622  28.862  49.675  1.00  0.00           C
ATOM   6516  C24 POPEg 193      52.993  30.122  48.865  1.00  0.00           C
ATOM   6519  C25 POPEg 193      53.552  29.822  47.465  1.00  0.00           C
ATOM   6522  C26 POPEg 193      52.842  30.602  46.345  1.00  0.00           C
ATOM   6525  C27 POPEg 193      53.213  30.022  44.965  1.00  0.00           C
ATOM   6528  C28 POPEg 193      52.882  30.953  43.785  1.00  0.00           C
ATOM   6531  C29 POPEg 193      52.853  30.172  42.495  1.00  0.00           C
ATOM   6533 0C21 POPEg 193      53.903  29.812  41.735  1.00  0.00           C
ATOM   6535 1C21 POPEg 193      55.361  30.133  41.945  1.00  0.00           C
ATOM   6538 2C21 POPEg 193      55.932  30.783  40.665  1.00  0.00           C
ATOM   6541 3C21 POPEg 193      57.463  30.793  40.575  1.00  0.00           C
ATOM   6544 4C21 POPEg 193      57.933  31.152  39.155  1.00  0.00           C
ATOM   6547 5C21 POPEg 193      58.053  29.922  38.245  1.00  0.00           C
ATOM   6550 6C21 POPEg 193      57.962  30.273  36.755  1.00  0.00           C
ATOM   6553 7C21 POPEg 193      58.022  29.023  35.865  1.00  0.00           C
ATOM   6556 8C21 POPEg 193      57.803  29.342  34.385  1.00  0.00           C
ATOM   6560  C33 POPEg 193      52.442  32.982  51.065  1.00  0.00           C
ATOM   6563  C34 POPEg 193      52.201  34.473  50.845  1.00  0.00           C
ATOM   6566  C35 POPEg 193      52.493  34.882  49.405  1.00  0.00           C
ATOM   6569  C36 POPEg 193      53.903  34.532  48.945  1.00  0.00           C
ATOM   6572  C37 POPEg 193      54.403  35.563  47.945  1.00  0.00           C
ATOM   6575  C38 POPEg 193      55.751  35.193  47.345  1.00  0.00           C
ATOM   6578  C39 POPEg 193      55.662  33.943  46.455  1.00  0.00           C
ATOM   6581 0C31 POPEg 193      56.882  33.863  45.545  1.00  0.00           C
ATOM   6584 1C31 POPEg 193      56.882  32.642  44.625  1.00  0.00           C
ATOM   6587 2C31 POPEg 193      58.251  32.473  43.955  1.00  0.00           C
ATOM   6590 3C31 POPEg 193      58.603  33.632  43.005  1.00  0.00           C
ATOM   6593 4C31 POPEg 193      60.072  33.622  42.575  1.00  0.00           C
ATOM   6596 5C31 POPEg 193      60.433  34.833  41.705  1.00  0.00           C
ATOM   6599 6C31 POPEg 193      61.912  34.863  41.315  1.00  0.00           C
ATOM   6603  NH3 POPEh 194      28.872 103.783  61.125  1.00  0.00           N
ATOM   6607  C12 POPEh 194      29.483 102.422  61.205  1.00  0.00           C
ATOM   6610  C11 POPEh 194      28.423 101.382  61.645  1.00  0.00           C
ATOM   6613  P   POPEh 194      26.663 101.563  59.715  1.00  0.00           P
ATOM   6614  O13 POPEh 194      25.192 101.443  59.585  1.00  0.00           O
ATOM   6615  O14 POPEh 194      27.292 102.693  59.005  1.00  0.00           O
ATOM   6616  O11 POPEh 194      27.373 100.212  59.275  1.00  0.00           O
ATOM   6617  O12 POPEh 194      27.092 101.712  61.225  1.00  0.00           O
ATOM   6618  C1  POPEh 194      27.952 100.062  57.975  1.00  0.00           C
ATOM   6621  C2  POPEh 194      26.973  99.312  57.025  1.00  0.00           C
ATOM   6623  O21 POPEh 194      27.722  98.653  55.975  1.00  0.00           O
ATOM   6624  C21 POPEh 194      28.272  99.493  55.095  1.00  0.00           C
ATOM   6625  O22 POPEh 194      28.173 100.702  55.095  1.00  0.00           O
ATOM   6626  C22 POPEh 194      29.062  98.733  54.055  1.00  0.00           C
ATOM   6629  C3  POPEh 194      25.802 100.232  56.535  1.00  0.00           C
ATOM   6632  O31 POPEh 194      25.303  99.863  55.225  1.00  0.00           O
ATOM   6633  C31 POPEh 194      24.183 100.512  54.935  1.00  0.00           C
ATOM   6634  O32 POPEh 194      23.433 101.013  55.765  1.00  0.00           O
ATOM   6635  C32 POPEh 194      23.962 100.572  53.425  1.00  0.00           C
ATOM   6638  C23 POPEh 194      28.193  98.462  52.825  1.00  0.00           C
ATOM   6641  C24 POPEh 194      28.772  97.332  51.985  1.00  0.00           C
ATOM   6644  C25 POPEh 194      27.873  96.923  50.825  1.00  0.00           C
ATOM   6647  C26 POPEh 194      27.803  97.953  49.695  1.00  0.00           C
ATOM   6650  C27 POPEh 194      26.932  97.433  48.545  1.00  0.00           C
ATOM   6653  C28 POPEh 194      26.672  98.503  47.465  1.00  0.00           C
ATOM   6656  C29 POPEh 194      25.793  97.942  46.375  1.00  0.00           C
ATOM   6658 0C21 POPEh 194      24.462  98.072  46.275  1.00  0.00           C
ATOM   6660 1C21 POPEh 194      23.542  98.793  47.225  1.00  0.00           C
ATOM   6663 2C21 POPEh 194      22.752  99.922  46.535  1.00  0.00           C
ATOM   6666 3C21 POPEh 194      21.733 100.572  47.475  1.00  0.00           C
ATOM   6669 4C21 POPEh 194      20.953 101.723  46.835  1.00  0.00           C
ATOM   6672 5C21 POPEh 194      19.673 102.063  47.625  1.00  0.00           C
ATOM   6675 6C21 POPEh 194      18.852 103.183  46.975  1.00  0.00           C
ATOM   6678 7C21 POPEh 194      17.682 103.663  47.835  1.00  0.00           C
ATOM   6681 8C21 POPEh 194      16.843 104.763  47.175  1.00  0.00           C
ATOM   6685  C33 POPEh 194      23.182  99.373  52.865  1.00  0.00           C
ATOM   6688  C34 POPEh 194      23.932  98.053  53.035  1.00  0.00           C
ATOM   6691  C35 POPEh 194      23.182  96.863  52.415  1.00  0.00           C
ATOM   6694  C36 POPEh 194      23.702  96.583  51.005  1.00  0.00           C
ATOM   6697  C37 POPEh 194      22.833  95.593  50.225  1.00  0.00           C
ATOM   6700  C38 POPEh 194      23.472  95.202  48.885  1.00  0.00           C
ATOM   6703  C39 POPEh 194      22.452  94.653  47.885  1.00  0.00           C
ATOM   6706 0C31 POPEh 194      23.052  94.382  46.505  1.00  0.00           C
ATOM   6709 1C31 POPEh 194      21.973  94.032  45.465  1.00  0.00           C
ATOM   6712 2C31 POPEh 194      22.493  93.973  44.025  1.00  0.00           C
ATOM   6715 3C31 POPEh 194      22.622  95.363  43.385  1.00  0.00           C
ATOM   6718 4C31 POPEh 194      23.173  95.293  41.955  1.00  0.00           C
ATOM   6721 5C31 POPEh 194      22.873  96.572  41.155  1.00  0.00           C
ATOM   6724 6C31 POPEh 194      23.243  96.452  39.675  1.00  0.00           C
ATOM   6728  NH3 POPEi 195      61.162   7.522  13.495  1.00  0.00           N
ATOM   6732  C12 POPEi 195      60.751   6.162  13.995  1.00  0.00           C
ATOM   6735  C11 POPEi 195      59.373   5.732  13.485  1.00  0.00           C
ATOM   6738  P   POPEi 195      58.222   4.802  15.685  1.00  0.00           P
ATOM   6739  O13 POPEi 195      58.382   6.202  16.105  1.00  0.00           O
ATOM   6740  O14 POPEi 195      56.842   4.252  15.665  1.00  0.00           O
ATOM   6741  O11 POPEi 195      59.163   3.932  16.605  1.00  0.00           O
ATOM   6742  O12 POPEi 195      58.892   4.612  14.235  1.00  0.00           O
ATOM   6743  C1  POPEi 195      59.202   4.062  18.035  1.00  0.00           C
ATOM   6746  C2  POPEi 195      60.662   4.312  18.545  1.00  0.00           C
ATOM   6748  O21 POPEi 195      60.722   4.042  19.965  1.00  0.00           O
ATOM   6749  C21 POPEi 195      61.931   3.862  20.535  1.00  0.00           C
ATOM   6750  O22 POPEi 195      62.342   4.482  21.495  1.00  0.00           O
ATOM   6751  C22 POPEi 195      62.663   2.632  19.955  1.00  0.00           C
ATOM   6754  C3  POPEi 195      61.103   5.762  18.235  1.00  0.00           C
ATOM   6757  O31 POPEi 195      62.533   5.922  18.365  1.00  0.00           O
ATOM   6758  C31 POPEi 195      63.132   6.492  17.325  1.00  0.00           C
ATOM   6759  O32 POPEi 195      62.622   6.712  16.235  1.00  0.00           O
ATOM   6760  C32 POPEi 195      64.522   6.982  17.705  1.00  0.00           C
ATOM   6763  C23 POPEi 195      64.042   2.932  19.295  1.00  0.00           C
ATOM   6766  C24 POPEi 195      65.282   2.582  20.135  1.00  0.00           C
ATOM   6769  C25 POPEi 195      65.452   3.402  21.425  1.00  0.00           C
ATOM   6772  C26 POPEi 195      66.812   3.172  22.105  1.00  0.00           C
ATOM   6775  C27 POPEi 195      67.042   4.152  23.265  1.00  0.00           C
ATOM   6778  C28 POPEi 195      68.362   3.962  24.025  1.00  0.00           C
ATOM   6781  C29 POPEi 195      68.493   5.032  25.085  1.00  0.00           C
ATOM   6783 0C21 POPEi 195      68.632   4.862  26.415  1.00  0.00           C
ATOM   6785 1C21 POPEi 195      68.702   3.542  27.155  1.00  0.00           C
ATOM   6788 2C21 POPEi 195      70.122   3.272  27.675  1.00  0.00           C
ATOM   6791 3C21 POPEi 195      71.153   2.912  26.595  1.00  0.00           C
ATOM   6794 4C21 POPEi 195      72.613   3.012  27.075  1.00  0.00           C
ATOM   6797 5C21 POPEi 195      72.882   2.322  28.415  1.00  0.00           C
ATOM   6800 6C21 POPEi 195      74.292   2.602  28.975  1.00  0.00           C
ATOM   6803 7C21 POPEi 195      74.393   2.302  30.475  1.00  0.00           C
ATOM   6806 8C21 POPEi 195      75.732   2.722  31.095  1.00  0.00           C
ATOM   6810  C33 POPEi 195      65.353   6.312  18.825  1.00  0.00           C
ATOM   6813  C34 POPEi 195      66.353   7.352  19.355  1.00  0.00           C
ATOM   6816  C35 POPEi 195      67.452   6.792  20.255  1.00  0.00           C
ATOM   6819  C36 POPEi 195      68.732   6.482  19.475  1.00  0.00           C
ATOM   6822  C37 POPEi 195      69.882   6.102  20.405  1.00  0.00           C
ATOM   6825  C38 POPEi 195      71.202   6.012  19.645  1.00  0.00           C
ATOM   6828  C39 POPEi 195      71.611   4.572  19.305  1.00  0.00           C
ATOM   6831 0C31 POPEi 195      72.232   3.852  20.515  1.00  0.00           C
ATOM   6834 1C31 POPEi 195      71.302   2.772  21.075  1.00  0.00           C
ATOM   6837 2C31 POPEi 195      71.762   2.232  22.435  1.00  0.00           C
ATOM   6840 3C31 POPEi 195      73.193   1.682  22.445  1.00  0.00           C
ATOM   6843 4C31 POPEi 195      73.382   0.677  23.575  1.00  0.00           C
ATOM   6846 5C31 POPEi 195      74.723  -0.053  23.545  1.00  0.00           C
ATOM   6849 6C31 POPEi 195      74.713  -1.273  24.465  1.00  0.00           C
ATOM   6853  NH3 POPEj 196     115.973   8.662  12.775  1.00  0.00           N
ATOM   6857  C12 POPEj 196     117.342   8.262  13.245  1.00  0.00           C
ATOM   6860  C11 POPEj 196     117.572   6.732  13.215  1.00  0.00           C
ATOM   6863  P   POPEj 196     120.182   6.922  13.145  1.00  0.00           P
ATOM   6864  O13 POPEj 196     120.052   6.852  11.685  1.00  0.00           O
ATOM   6865  O14 POPEj 196     121.382   6.292  13.775  1.00  0.00           O
ATOM   6866  O11 POPEj 196     120.132   8.412  13.645  1.00  0.00           O
ATOM   6867  O12 POPEj 196     118.842   6.342  13.775  1.00  0.00           O
ATOM   6868  C1  POPEj 196     120.573   8.792  14.955  1.00  0.00           C
ATOM   6871  C2  POPEj 196     119.952   8.012  16.175  1.00  0.00           C
ATOM   6873  O21 POPEj 196     119.072   8.902  16.885  1.00  0.00           O
ATOM   6874  C21 POPEj 196     118.582   8.472  18.035  1.00  0.00           C
ATOM   6875  O22 POPEj 196     118.822   8.972  19.125  1.00  0.00           O
ATOM   6876  C22 POPEj 196     117.572   7.332  17.825  1.00  0.00           C
ATOM   6879  C3  POPEj 196     121.111   7.442  17.055  1.00  0.00           C
ATOM   6882  O31 POPEj 196     120.673   6.592  18.135  1.00  0.00           O
ATOM   6883  C31 POPEj 196     121.602   5.762  18.605  1.00  0.00           C
ATOM   6884  O32 POPEj 196     122.673   5.512  18.055  1.00  0.00           O
ATOM   6885  C32 POPEj 196     121.132   5.182  19.945  1.00  0.00           C
ATOM   6888  C23 POPEj 196     116.391   7.322  18.845  1.00  0.00           C
ATOM   6891  C24 POPEj 196     116.602   6.392  20.055  1.00  0.00           C
ATOM   6894  C25 POPEj 196     116.403   7.102  21.405  1.00  0.00           C
ATOM   6897  C26 POPEj 196     116.423   6.152  22.615  1.00  0.00           C
ATOM   6900  C27 POPEj 196     117.243   6.742  23.765  1.00  0.00           C
ATOM   6903  C28 POPEj 196     117.342   5.812  24.985  1.00  0.00           C
ATOM   6906  C29 POPEj 196     118.452   6.272  25.895  1.00  0.00           C
ATOM   6908 0C21 POPEj 196     118.722   5.792  27.115  1.00  0.00           C
ATOM   6910 1C21 POPEj 196     117.972   4.702  27.835  1.00  0.00           C
ATOM   6913 2C21 POPEj 196     117.103   5.322  28.945  1.00  0.00           C
ATOM   6916 3C21 POPEj 196     117.913   6.142  29.955  1.00  0.00           C
ATOM   6919 4C21 POPEj 196     117.622   5.752  31.405  1.00  0.00           C
ATOM   6922 5C21 POPEj 196     118.442   6.572  32.395  1.00  0.00           C
ATOM   6925 6C21 POPEj 196     117.992   6.362  33.845  1.00  0.00           C
ATOM   6928 7C21 POPEj 196     118.882   7.092  34.845  1.00  0.00           C
ATOM   6931 8C21 POPEj 196     118.243   7.242  36.225  1.00  0.00           C
ATOM   6935  C33 POPEj 196     121.312   6.182  21.115  1.00  0.00           C
ATOM   6938  C34 POPEj 196     120.962   5.592  22.485  1.00  0.00           C
ATOM   6941  C35 POPEj 196     121.582   6.362  23.665  1.00  0.00           C
ATOM   6944  C36 POPEj 196     121.162   7.842  23.795  1.00  0.00           C
ATOM   6947  C37 POPEj 196     121.642   8.432  25.135  1.00  0.00           C
ATOM   6950  C38 POPEj 196     120.942   9.742  25.555  1.00  0.00           C
ATOM   6953  C39 POPEj 196     121.353  10.222  26.955  1.00  0.00           C
ATOM   6956 0C31 POPEj 196     120.802   9.342  28.095  1.00  0.00           C
ATOM   6959 1C31 POPEj 196     121.362   9.692  29.485  1.00  0.00           C
ATOM   6962 2C31 POPEj 196     120.853   8.702  30.545  1.00  0.00           C
ATOM   6965 3C31 POPEj 196     121.671   8.662  31.845  1.00  0.00           C
ATOM   6968 4C31 POPEj 196     121.442   9.852  32.795  1.00  0.00           C
ATOM   6971 5C31 POPEj 196     122.173   9.652  34.125  1.00  0.00           C
ATOM   6974 6C31 POPEj 196     122.001  10.782  35.135  1.00  0.00           C
ATOM   6978  NH3 POPEk 197      20.452  61.542  60.005  1.00  0.00           N
ATOM   6982  C12 POPEk 197      20.802  62.023  61.385  1.00  0.00           C
ATOM   6985  C11 POPEk 197      19.622  61.833  62.365  1.00  0.00           C
ATOM   6988  P   POPEk 197      17.343  61.163  61.325  1.00  0.00           P
ATOM   6989  O13 POPEk 197      18.132  60.292  60.435  1.00  0.00           O
ATOM   6990  O14 POPEk 197      16.642  60.513  62.455  1.00  0.00           O
ATOM   6991  O11 POPEk 197      16.382  62.043  60.415  1.00  0.00           O
ATOM   6992  O12 POPEk 197      18.372  62.283  61.825  1.00  0.00           O
ATOM   6993  C1  POPEk 197      16.993  62.342  59.155  1.00  0.00           C
ATOM   6996  C2  POPEk 197      16.183  63.312  58.265  1.00  0.00           C
ATOM   6998  O21 POPEk 197      16.593  63.262  56.875  1.00  0.00           O
ATOM   6999  C21 POPEk 197      17.853  62.953  56.525  1.00  0.00           C
ATOM   7000  O22 POPEk 197      18.843  63.032  57.225  1.00  0.00           O
ATOM   7001  C22 POPEk 197      17.892  62.283  55.145  1.00  0.00           C
ATOM   7004  C3  POPEk 197      16.173  64.752  58.875  1.00  0.00           C
ATOM   7007  O31 POPEk 197      15.783  65.733  57.905  1.00  0.00           O
ATOM   7008  C31 POPEk 197      16.753  66.193  57.155  1.00  0.00           C
ATOM   7009  O32 POPEk 197      17.953  66.123  57.375  1.00  0.00           O
ATOM   7010  C32 POPEk 197      16.113  66.772  55.905  1.00  0.00           C
ATOM   7013  C23 POPEk 197      18.403  60.822  55.325  1.00  0.00           C
ATOM   7016  C24 POPEk 197      18.812  60.043  54.075  1.00  0.00           C
ATOM   7019  C25 POPEk 197      19.972  60.703  53.295  1.00  0.00           C
ATOM   7022  C26 POPEk 197      21.033  59.732  52.745  1.00  0.00           C
ATOM   7025  C27 POPEk 197      21.663  60.302  51.465  1.00  0.00           C
ATOM   7028  C28 POPEk 197      22.803  59.532  50.785  1.00  0.00           C
ATOM   7031  C29 POPEk 197      24.163  59.692  51.415  1.00  0.00           C
ATOM   7033 0C21 POPEk 197      25.083  60.642  51.145  1.00  0.00           C
ATOM   7035 1C21 POPEk 197      24.943  61.822  50.215  1.00  0.00           C
ATOM   7038 2C21 POPEk 197      25.263  63.172  50.895  1.00  0.00           C
ATOM   7041 3C21 POPEk 197      26.702  63.322  51.425  1.00  0.00           C
ATOM   7044 4C21 POPEk 197      27.192  64.782  51.475  1.00  0.00           C
ATOM   7047 5C21 POPEk 197      27.552  65.322  50.075  1.00  0.00           C
ATOM   7050 6C21 POPEk 197      27.993  66.802  50.045  1.00  0.00           C
ATOM   7053 7C21 POPEk 197      28.442  67.223  48.645  1.00  0.00           C
ATOM   7056 8C21 POPEk 197      28.582  68.733  48.445  1.00  0.00           C
ATOM   7060  C33 POPEk 197      15.332  68.062  56.175  1.00  0.00           C
ATOM   7063  C34 POPEk 197      15.123  68.873  54.895  1.00  0.00           C
ATOM   7066  C35 POPEk 197      14.443  70.212  55.185  1.00  0.00           C
ATOM   7069  C36 POPEk 197      14.142  71.032  53.925  1.00  0.00           C
ATOM   7072  C37 POPEk 197      13.313  72.272  54.285  1.00  0.00           C
ATOM   7075  C38 POPEk 197      13.653  73.532  53.485  1.00  0.00           C
ATOM   7078  C39 POPEk 197      13.372  73.452  51.985  1.00  0.00           C
ATOM   7081 0C31 POPEk 197      11.903  73.162  51.645  1.00  0.00           C
ATOM   7084 1C31 POPEk 197      11.573  73.492  50.185  1.00  0.00           C
ATOM   7087 2C31 POPEk 197      10.243  72.873  49.715  1.00  0.00           C
ATOM   7090 3C31 POPEk 197       9.842  73.312  48.295  1.00  0.00           C
ATOM   7093 4C31 POPEk 197       8.833  72.352  47.655  1.00  0.00           C
ATOM   7096 5C31 POPEk 197       8.123  72.912  46.415  1.00  0.00           C
ATOM   7099 6C31 POPEk 197       7.233  71.872  45.725  1.00  0.00           C
ATOM   7103  NH3 POPEl 198      44.482 104.532  18.085  1.00  0.00           N
ATOM   7107  C12 POPEl 198      43.722 105.822  18.105  1.00  0.00           C
ATOM   7110  C11 POPEl 198      42.523 105.702  19.035  1.00  0.00           C
ATOM   7113  P   POPEl 198      40.611 107.522  18.955  1.00  0.00           P
ATOM   7114  O13 POPEl 198      40.553 107.973  17.555  1.00  0.00           O
ATOM   7115  O14 POPEl 198      39.632 106.452  19.275  1.00  0.00           O
ATOM   7116  O11 POPEl 198      40.433 108.702  19.965  1.00  0.00           O
ATOM   7117  O12 POPEl 198      42.062 107.022  19.305  1.00  0.00           O
ATOM   7118  C1  POPEl 198      39.432 109.712  19.875  1.00  0.00           C
ATOM   7121  C2  POPEl 198      38.312 109.513  20.955  1.00  0.00           C
ATOM   7123  O21 POPEl 198      37.702 110.743  21.375  1.00  0.00           O
ATOM   7124  C21 POPEl 198      38.412 111.572  22.105  1.00  0.00           C
ATOM   7125  O22 POPEl 198      39.612 111.513  22.305  1.00  0.00           O
ATOM   7126  C22 POPEl 198      37.493 112.662  22.665  1.00  0.00           C
ATOM   7129  C3  POPEl 198      38.783 108.602  22.145  1.00  0.00           C
ATOM   7132  O31 POPEl 198      37.833 108.513  23.255  1.00  0.00           O
ATOM   7133  C31 POPEl 198      38.292 108.933  24.445  1.00  0.00           C
ATOM   7134  O32 POPEl 198      39.362 109.472  24.605  1.00  0.00           O
ATOM   7135  C32 POPEl 198      37.342 108.622  25.605  1.00  0.00           C
ATOM   7138  C23 POPEl 198      37.522 112.673  24.215  1.00  0.00           C
ATOM   7141  C24 POPEl 198      37.603 114.072  24.815  1.00  0.00           C
ATOM   7144  C25 POPEl 198      38.013 114.013  26.285  1.00  0.00           C
ATOM   7147  C26 POPEl 198      37.863 115.352  27.005  1.00  0.00           C
ATOM   7150  C27 POPEl 198      38.393 115.293  28.445  1.00  0.00           C
ATOM   7153  C28 POPEl 198      38.182 116.613  29.205  1.00  0.00           C
ATOM   7156  C29 POPEl 198      38.833 116.593  30.565  1.00  0.00           C
ATOM   7158 0C21 POPEl 198      38.233 116.552  31.765  1.00  0.00           C
ATOM   7160 1C21 POPEl 198      36.753 116.513  32.045  1.00  0.00           C
ATOM   7163 2C21 POPEl 198      36.222 117.852  32.585  1.00  0.00           C
ATOM   7166 3C21 POPEl 198      36.673 118.212  34.015  1.00  0.00           C
ATOM   7169 4C21 POPEl 198      36.302 119.662  34.375  1.00  0.00           C
ATOM   7172 5C21 POPEl 198      36.792 120.112  35.765  1.00  0.00           C
ATOM   7175 6C21 POPEl 198      37.312 121.563  35.725  1.00  0.00           C
ATOM   7178 7C21 POPEl 198      37.842 122.102  37.055  1.00  0.00           C
ATOM   7181 8C21 POPEl 198      38.292 123.562  36.965  1.00  0.00           C
ATOM   7185  C33 POPEl 198      37.692 109.572  26.795  1.00  0.00           C
ATOM   7188  C34 POPEl 198      36.823 109.402  28.045  1.00  0.00           C
ATOM   7191  C35 POPEl 198      37.022 110.572  29.035  1.00  0.00           C
ATOM   7194  C36 POPEl 198      36.592 110.263  30.475  1.00  0.00           C
ATOM   7197  C37 POPEl 198      36.683 111.473  31.415  1.00  0.00           C
ATOM   7200  C38 POPEl 198      36.403 111.082  32.875  1.00  0.00           C
ATOM   7203  C39 POPEl 198      36.132 112.273  33.825  1.00  0.00           C
ATOM   7206 0C31 POPEl 198      37.392 112.933  34.415  1.00  0.00           C
ATOM   7209 1C31 POPEl 198      37.013 113.962  35.495  1.00  0.00           C
ATOM   7212 2C31 POPEl 198      38.182 114.443  36.365  1.00  0.00           C
ATOM   7215 3C31 POPEl 198      37.803 115.502  37.425  1.00  0.00           C
ATOM   7218 4C31 POPEl 198      36.393 115.352  38.015  1.00  0.00           C
ATOM   7221 5C31 POPEl 198      36.132 116.222  39.255  1.00  0.00           C
ATOM   7224 6C31 POPEl 198      34.662 116.172  39.705  1.00  0.00           C
ATOM   7228  NH3 POPEm 199      72.372  26.012  56.565  1.00  0.00           N
ATOM   7232  C12 POPEm 199      73.272  25.302  57.535  1.00  0.00           C
ATOM   7235  C11 POPEm 199      72.632  25.242  58.935  1.00  0.00           C
ATOM   7238  P   POPEm 199      74.842  24.683  60.205  1.00  0.00           P
ATOM   7239  O13 POPEm 199      75.173  23.883  61.415  1.00  0.00           O
ATOM   7240  O14 POPEm 199      74.982  26.162  60.275  1.00  0.00           O
ATOM   7241  O11 POPEm 199      75.603  24.102  58.945  1.00  0.00           O
ATOM   7242  O12 POPEm 199      73.353  24.342  59.795  1.00  0.00           O
ATOM   7243  C1  POPEm 199      76.943  23.632  59.085  1.00  0.00           C
ATOM   7246  C2  POPEm 199      77.292  22.582  57.995  1.00  0.00           C
ATOM   7248  O21 POPEm 199      78.393  22.992  57.165  1.00  0.00           O
ATOM   7249  C21 POPEm 199      78.272  24.082  56.435  1.00  0.00           C
ATOM   7250  O22 POPEm 199      77.322  24.832  56.365  1.00  0.00           O
ATOM   7251  C22 POPEm 199      79.522  24.172  55.555  1.00  0.00           C
ATOM   7254  C3  POPEm 199      76.092  22.062  57.145  1.00  0.00           C
ATOM   7257  O31 POPEm 199      76.552  21.012  56.265  1.00  0.00           O
ATOM   7258  C31 POPEm 199      76.532  21.102  54.915  1.00  0.00           C
ATOM   7259  O32 POPEm 199      77.223  20.392  54.205  1.00  0.00           O
ATOM   7260  C32 POPEm 199      75.573  22.152  54.365  1.00  0.00           C
ATOM   7263  C23 POPEm 199      79.222  24.842  54.185  1.00  0.00           C
ATOM   7266  C24 POPEm 199      80.103  24.222  53.085  1.00  0.00           C
ATOM   7269  C25 POPEm 199      79.842  24.822  51.705  1.00  0.00           C
ATOM   7272  C26 POPEm 199      80.472  24.002  50.565  1.00  0.00           C
ATOM   7275  C27 POPEm 199      80.163  24.603  49.185  1.00  0.00           C
ATOM   7278  C28 POPEm 199      80.413  23.652  48.005  1.00  0.00           C
ATOM   7281  C29 POPEm 199      81.853  23.322  47.685  1.00  0.00           C
ATOM   7283 0C21 POPEm 199      82.432  22.103  47.705  1.00  0.00           C
ATOM   7285 1C21 POPEm 199      81.803  20.793  48.085  1.00  0.00           C
ATOM   7288 2C21 POPEm 199      81.872  19.712  46.985  1.00  0.00           C
ATOM   7291 3C21 POPEm 199      80.863  19.892  45.835  1.00  0.00           C
ATOM   7294 4C21 POPEm 199      80.902  18.732  44.825  1.00  0.00           C
ATOM   7297 5C21 POPEm 199      82.142  18.752  43.935  1.00  0.00           C
ATOM   7300 6C21 POPEm 199      82.373  17.462  43.145  1.00  0.00           C
ATOM   7303 7C21 POPEm 199      83.611  17.552  42.255  1.00  0.00           C
ATOM   7306 8C21 POPEm 199      83.792  16.332  41.345  1.00  0.00           C
ATOM   7310  C33 POPEm 199      75.302  21.992  52.845  1.00  0.00           C
ATOM   7313  C34 POPEm 199      74.493  23.193  52.335  1.00  0.00           C
ATOM   7316  C35 POPEm 199      74.111  23.092  50.855  1.00  0.00           C
ATOM   7319  C36 POPEm 199      72.743  22.463  50.585  1.00  0.00           C
ATOM   7322  C37 POPEm 199      72.193  22.952  49.245  1.00  0.00           C
ATOM   7325  C38 POPEm 199      70.762  22.493  48.955  1.00  0.00           C
ATOM   7328  C39 POPEm 199      70.032  23.363  47.925  1.00  0.00           C
ATOM   7331 0C31 POPEm 199      70.622  23.262  46.505  1.00  0.00           C
ATOM   7334 1C31 POPEm 199      69.942  24.222  45.525  1.00  0.00           C
ATOM   7337 2C31 POPEm 199      70.332  23.992  44.055  1.00  0.00           C
ATOM   7340 3C31 POPEm 199      69.562  24.912  43.105  1.00  0.00           C
ATOM   7343 4C31 POPEm 199      69.952  24.703  41.635  1.00  0.00           C
ATOM   7346 5C31 POPEm 199      69.103  25.532  40.665  1.00  0.00           C
ATOM   7349 6C31 POPEm 199      69.512  25.322  39.205  1.00  0.00           C
ATOM   7353  NH3 POPEn 200      97.572  26.183  10.345  1.00  0.00           N
ATOM   7357  C12 POPEn 200      98.713  25.293  10.745  1.00  0.00           C
ATOM   7360  C11 POPEn 200      99.183  25.542  12.185  1.00  0.00           C
ATOM   7363  P   POPEn 200     101.742  25.623  12.865  1.00  0.00           P
ATOM   7364  O13 POPEn 200     102.793  24.592  12.885  1.00  0.00           O
ATOM   7365  O14 POPEn 200     102.033  26.862  12.125  1.00  0.00           O
ATOM   7366  O11 POPEn 200     101.362  25.922  14.365  1.00  0.00           O
ATOM   7367  O12 POPEn 200     100.433  24.882  12.365  1.00  0.00           O
ATOM   7368  C1  POPEn 200     102.262  26.632  15.235  1.00  0.00           C
ATOM   7371  C2  POPEn 200     102.762  25.752  16.415  1.00  0.00           C
ATOM   7373  O21 POPEn 200     103.273  26.582  17.485  1.00  0.00           O
ATOM   7374  C21 POPEn 200     103.153  26.032  18.695  1.00  0.00           C
ATOM   7375  O22 POPEn 200     102.402  25.122  18.985  1.00  0.00           O
ATOM   7376  C22 POPEn 200     104.171  26.652  19.645  1.00  0.00           C
ATOM   7379  C3  POPEn 200     103.882  24.752  16.005  1.00  0.00           C
ATOM   7382  O31 POPEn 200     104.142  23.792  17.045  1.00  0.00           O
ATOM   7383  C31 POPEn 200     103.181  22.863  17.145  1.00  0.00           C
ATOM   7384  O32 POPEn 200     102.282  22.712  16.335  1.00  0.00           O
ATOM   7385  C32 POPEn 200     103.363  22.043  18.415  1.00  0.00           C
ATOM   7388  C23 POPEn 200     103.982  26.222  21.105  1.00  0.00           C
ATOM   7391  C24 POPEn 200     105.281  26.213  21.905  1.00  0.00           C
ATOM   7394  C25 POPEn 200     105.103  25.802  23.375  1.00  0.00           C
ATOM   7397  C26 POPEn 200     104.501  24.392  23.505  1.00  0.00           C
ATOM   7400  C27 POPEn 200     104.232  23.962  24.945  1.00  0.00           C
ATOM   7403  C28 POPEn 200     103.783  22.493  24.995  1.00  0.00           C
ATOM   7406  C29 POPEn 200     102.781  22.192  26.075  1.00  0.00           C
ATOM   7408 0C21 POPEn 200     102.982  21.502  27.215  1.00  0.00           C
ATOM   7410 1C21 POPEn 200     104.283  20.883  27.685  1.00  0.00           C
ATOM   7413 2C21 POPEn 200     104.732  21.362  29.085  1.00  0.00           C
ATOM   7416 3C21 POPEn 200     104.142  20.562  30.255  1.00  0.00           C
ATOM   7419 4C21 POPEn 200     102.641  20.783  30.505  1.00  0.00           C
ATOM   7422 5C21 POPEn 200     102.163  20.282  31.875  1.00  0.00           C
ATOM   7425 6C21 POPEn 200     102.542  18.812  32.155  1.00  0.00           C
ATOM   7428 7C21 POPEn 200     101.753  18.202  33.305  1.00  0.00           C
ATOM   7431 8C21 POPEn 200     101.943  16.692  33.395  1.00  0.00           C
ATOM   7435  C33 POPEn 200     102.163  22.183  19.375  1.00  0.00           C
ATOM   7438  C34 POPEn 200     101.803  20.872  20.075  1.00  0.00           C
ATOM   7441  C35 POPEn 200     102.762  20.542  21.235  1.00  0.00           C
ATOM   7444  C36 POPEn 200     102.522  19.122  21.735  1.00  0.00           C
ATOM   7447  C37 POPEn 200     103.452  18.682  22.875  1.00  0.00           C
ATOM   7450  C38 POPEn 200     103.312  17.172  23.105  1.00  0.00           C
ATOM   7453  C39 POPEn 200     103.693  16.683  24.505  1.00  0.00           C
ATOM   7456 0C31 POPEn 200     105.173  16.812  24.885  1.00  0.00           C
ATOM   7459 1C31 POPEn 200     105.513  15.972  26.125  1.00  0.00           C
ATOM   7462 2C31 POPEn 200     106.872  16.312  26.735  1.00  0.00           C
ATOM   7465 3C31 POPEn 200     107.422  15.212  27.655  1.00  0.00           C
ATOM   7468 4C31 POPEn 200     106.671  15.042  28.985  1.00  0.00           C
ATOM   7471 5C31 POPEn 200     107.342  13.982  29.875  1.00  0.00           C
ATOM   7474 6C31 POPEn 200     106.702  13.832  31.265  1.00  0.00           C
ATOM   7478  NH3 POPEo 201      58.373  83.263  21.685  1.00  0.00           N
ATOM   7482  C12 POPEo 201      58.102  83.943  20.385  1.00  0.00           C
ATOM   7485  C11 POPEo 201      56.623  83.783  20.005  1.00  0.00           C
ATOM   7488  P   POPEo 201      55.353  81.572  20.735  1.00  0.00           P
ATOM   7489  O13 POPEo 201      54.062  82.282  20.935  1.00  0.00           O
ATOM   7490  O14 POPEo 201      55.312  80.153  20.305  1.00  0.00           O
ATOM   7491  O11 POPEo 201      56.182  81.672  22.095  1.00  0.00           O
ATOM   7492  O12 POPEo 201      56.322  82.403  19.805  1.00  0.00           O
ATOM   7493  C1  POPEo 201      56.013  80.672  23.105  1.00  0.00           C
ATOM   7496  C2  POPEo 201      56.062  81.283  24.535  1.00  0.00           C
ATOM   7498  O21 POPEo 201      55.751  80.212  25.435  1.00  0.00           O
ATOM   7499  C21 POPEo 201      55.972  80.162  26.755  1.00  0.00           C
ATOM   7500  O22 POPEo 201      55.713  79.183  27.435  1.00  0.00           O
ATOM   7501  C22 POPEo 201      56.603  81.412  27.375  1.00  0.00           C
ATOM   7504  C3  POPEo 201      55.052  82.472  24.625  1.00  0.00           C
ATOM   7507  O31 POPEo 201      55.303  83.383  25.715  1.00  0.00           O
ATOM   7508  C31 POPEo 201      56.153  84.363  25.495  1.00  0.00           C
ATOM   7509  O32 POPEo 201      56.873  84.483  24.515  1.00  0.00           O
ATOM   7510  C32 POPEo 201      56.162  85.313  26.695  1.00  0.00           C
ATOM   7513  C23 POPEo 201      57.263  81.163  28.765  1.00  0.00           C
ATOM   7516  C24 POPEo 201      57.612  82.483  29.475  1.00  0.00           C
ATOM   7519  C25 POPEo 201      56.502  83.043  30.365  1.00  0.00           C
ATOM   7522  C26 POPEo 201      56.213  82.172  31.605  1.00  0.00           C
ATOM   7525  C27 POPEo 201      55.233  82.863  32.565  1.00  0.00           C
ATOM   7528  C28 POPEo 201      54.493  81.873  33.495  1.00  0.00           C
ATOM   7531  C29 POPEo 201      53.283  82.543  34.095  1.00  0.00           C
ATOM   7533 0C21 POPEo 201      52.812  82.433  35.355  1.00  0.00           C
ATOM   7535 1C21 POPEo 201      53.353  81.583  36.475  1.00  0.00           C
ATOM   7538 2C21 POPEo 201      52.232  80.792  37.195  1.00  0.00           C
ATOM   7541 3C21 POPEo 201      52.632  80.322  38.605  1.00  0.00           C
ATOM   7544 4C21 POPEo 201      51.432  80.263  39.565  1.00  0.00           C
ATOM   7547 5C21 POPEo 201      51.803  79.933  41.015  1.00  0.00           C
ATOM   7550 6C21 POPEo 201      50.602  80.142  41.955  1.00  0.00           C
ATOM   7553 7C21 POPEo 201      50.862  79.723  43.405  1.00  0.00           C
ATOM   7556 8C21 POPEo 201      49.693  80.062  44.335  1.00  0.00           C
ATOM   7560  C33 POPEo 201      54.792  85.462  27.395  1.00  0.00           C
ATOM   7563  C34 POPEo 201      54.623  86.843  28.035  1.00  0.00           C
ATOM   7566  C35 POPEo 201      55.002  86.853  29.515  1.00  0.00           C
ATOM   7569  C36 POPEo 201      54.823  88.243  30.145  1.00  0.00           C
ATOM   7572  C37 POPEo 201      55.012  88.202  31.665  1.00  0.00           C
ATOM   7575  C38 POPEo 201      55.202  89.592  32.295  1.00  0.00           C
ATOM   7578  C39 POPEo 201      55.681  89.572  33.755  1.00  0.00           C
ATOM   7581 0C31 POPEo 201      57.001  88.803  33.945  1.00  0.00           C
ATOM   7584 1C31 POPEo 201      57.743  89.192  35.225  1.00  0.00           C
ATOM   7587 2C31 POPEo 201      59.111  88.513  35.365  1.00  0.00           C
ATOM   7590 3C31 POPEo 201      60.303  89.472  35.205  1.00  0.00           C
ATOM   7593 4C31 POPEo 201      60.332  90.613  36.235  1.00  0.00           C
ATOM   7596 5C31 POPEo 201      61.753  91.172  36.455  1.00  0.00           C
ATOM   7599 6C31 POPEo 201      61.763  92.513  37.195  1.00  0.00           C
ATOM   7603  NH3 POPEp 202      32.972 125.683  13.905  1.00  0.00           N
ATOM   7607  C12 POPEp 202      31.993 125.392  12.795  1.00  0.00           C
ATOM   7610  C11 POPEp 202      30.562 125.792  13.185  1.00  0.00           C
ATOM   7613  P   POPEp 202      28.103 125.092  12.685  1.00  0.00           P
ATOM   7614  O13 POPEp 202      27.262 125.492  11.545  1.00  0.00           O
ATOM   7615  O14 POPEp 202      27.782 123.783  13.305  1.00  0.00           O
ATOM   7616  O11 POPEp 202      27.922 126.222  13.765  1.00  0.00           O
ATOM   7617  O12 POPEp 202      29.632 125.173  12.305  1.00  0.00           O
ATOM   7618  C1  POPEp 202      28.052 125.962  15.155  1.00  0.00           C
ATOM   7621  C2  POPEp 202      28.632 127.212  15.845  1.00  0.00           C
ATOM   7623  O21 POPEp 202      28.953 126.762  17.155  1.00  0.00           O
ATOM   7624  C21 POPEp 202      30.022 127.273  17.725  1.00  0.00           C
ATOM   7625  O22 POPEp 202      30.702 128.202  17.295  1.00  0.00           O
ATOM   7626  C22 POPEp 202      30.282 126.433  18.975  1.00  0.00           C
ATOM   7629  C3  POPEp 202      27.603 128.382  15.795  1.00  0.00           C
ATOM   7632  O31 POPEp 202      27.782 129.352  16.855  1.00  0.00           O
ATOM   7633  C31 POPEp 202      27.673 130.638  16.535  1.00  0.00           C
ATOM   7634  O32 POPEp 202      27.622 131.078  15.395  1.00  0.00           O
ATOM   7635  C32 POPEp 202      27.483 131.468  17.795  1.00  0.00           C
ATOM   7638  C23 POPEp 202      31.222 127.042  20.025  1.00  0.00           C
ATOM   7641  C24 POPEp 202      31.562 125.973  21.075  1.00  0.00           C
ATOM   7644  C25 POPEp 202      31.962 126.523  22.435  1.00  0.00           C
ATOM   7647  C26 POPEp 202      33.403 127.042  22.475  1.00  0.00           C
ATOM   7650  C27 POPEp 202      33.783 127.793  23.775  1.00  0.00           C
ATOM   7653  C28 POPEp 202      33.653 126.952  25.055  1.00  0.00           C
ATOM   7656  C29 POPEp 202      32.252 126.923  25.625  1.00  0.00           C
ATOM   7658 0C21 POPEp 202      31.743 127.752  26.545  1.00  0.00           C
ATOM   7660 1C21 POPEp 202      32.452 128.912  27.205  1.00  0.00           C
ATOM   7663 2C21 POPEp 202      31.823 130.267  26.805  1.00  0.00           C
ATOM   7666 3C21 POPEp 202      30.403 130.468  27.365  1.00  0.00           C
ATOM   7669 4C21 POPEp 202      29.653 131.657  26.735  1.00  0.00           C
ATOM   7672 5C21 POPEp 202      28.763 131.278  25.535  1.00  0.00           C
ATOM   7675 6C21 POPEp 202      29.543 130.938  24.255  1.00  0.00           C
ATOM   7678 7C21 POPEp 202      28.612 130.677  23.055  1.00  0.00           C
ATOM   7681 8C21 POPEp 202      29.392 130.317  21.795  1.00  0.00           C
ATOM   7685  C33 POPEp 202      26.073 132.077  17.905  1.00  0.00           C
ATOM   7688  C34 POPEp 202      25.863 132.798  19.245  1.00  0.00           C
ATOM   7691  C35 POPEp 202      25.612 131.847  20.425  1.00  0.00           C
ATOM   7694  C36 POPEp 202      25.233 132.627  21.695  1.00  0.00           C
ATOM   7697  C37 POPEp 202      24.903 131.718  22.885  1.00  0.00           C
ATOM   7700  C38 POPEp 202      24.292 132.507  24.045  1.00  0.00           C
ATOM   7703  C39 POPEp 202      23.853 131.638  25.235  1.00  0.00           C
ATOM   7706 0C31 POPEp 202      25.013 131.057  26.055  1.00  0.00           C
ATOM   7709 1C31 POPEp 202      24.502 130.307  27.295  1.00  0.00           C
ATOM   7712 2C31 POPEp 202      25.622 129.732  28.175  1.00  0.00           C
ATOM   7715 3C31 POPEp 202      25.052 128.862  29.305  1.00  0.00           C
ATOM   7718 4C31 POPEp 202      26.132 128.202  30.165  1.00  0.00           C
ATOM   7721 5C31 POPEp 202      25.542 127.282  31.245  1.00  0.00           C
ATOM   7724 6C31 POPEp 202      26.583 126.482  32.025  1.00  0.00           C
ATOM   7728  NH3 POPEq 203      74.682  83.022  19.755  1.00  0.00           N
ATOM   7732  C12 POPEq 203      74.812  84.002  18.625  1.00  0.00           C
ATOM   7735  C11 POPEq 203      76.022  84.893  18.885  1.00  0.00           C
ATOM   7738  P   POPEq 203      76.173  87.442  18.355  1.00  0.00           P
ATOM   7739  O13 POPEq 203      76.832  88.252  17.305  1.00  0.00           O
ATOM   7740  O14 POPEq 203      74.822  87.863  18.765  1.00  0.00           O
ATOM   7741  O11 POPEq 203      77.162  87.393  19.595  1.00  0.00           O
ATOM   7742  O12 POPEq 203      76.111  85.922  17.905  1.00  0.00           O
ATOM   7743  C1  POPEq 203      76.952  88.062  20.825  1.00  0.00           C
ATOM   7746  C2  POPEq 203      76.282  87.123  21.855  1.00  0.00           C
ATOM   7748  O21 POPEq 203      76.173  87.752  23.135  1.00  0.00           O
ATOM   7749  C21 POPEq 203      75.043  88.412  23.335  1.00  0.00           C
ATOM   7750  O22 POPEq 203      74.303  88.833  22.465  1.00  0.00           O
ATOM   7751  C22 POPEq 203      74.752  88.523  24.835  1.00  0.00           C
ATOM   7754  C3  POPEq 203      77.072  85.802  22.065  1.00  0.00           C
ATOM   7757  O31 POPEq 203      76.132  84.742  22.305  1.00  0.00           O
ATOM   7758  C31 POPEq 203      76.272  83.873  23.315  1.00  0.00           C
ATOM   7759  O32 POPEq 203      75.312  83.383  23.885  1.00  0.00           O
ATOM   7760  C32 POPEq 203      77.732  83.562  23.675  1.00  0.00           C
ATOM   7763  C23 POPEq 203      75.292  87.352  25.715  1.00  0.00           C
ATOM   7766  C24 POPEq 203      74.323  86.183  25.915  1.00  0.00           C
ATOM   7769  C25 POPEq 203      73.042  86.492  26.735  1.00  0.00           C
ATOM   7772  C26 POPEq 203      73.262  87.413  27.945  1.00  0.00           C
ATOM   7775  C27 POPEq 203      72.072  87.452  28.925  1.00  0.00           C
ATOM   7778  C28 POPEq 203      72.243  88.532  30.015  1.00  0.00           C
ATOM   7781  C29 POPEq 203      72.002  88.093  31.435  1.00  0.00           C
ATOM   7783 0C21 POPEq 203      72.933  87.572  32.265  1.00  0.00           C
ATOM   7785 1C21 POPEq 203      74.362  87.293  31.855  1.00  0.00           C
ATOM   7788 2C21 POPEq 203      75.272  88.543  31.885  1.00  0.00           C
ATOM   7791 3C21 POPEq 203      76.452  88.412  30.905  1.00  0.00           C
ATOM   7794 4C21 POPEq 203      76.611  89.642  29.995  1.00  0.00           C
ATOM   7797 5C21 POPEq 203      77.442  89.322  28.745  1.00  0.00           C
ATOM   7800 6C21 POPEq 203      77.353  90.433  27.695  1.00  0.00           C
ATOM   7803 7C21 POPEq 203      78.073  90.053  26.405  1.00  0.00           C
ATOM   7806 8C21 POPEq 203      77.922  91.122  25.315  1.00  0.00           C
ATOM   7810  C33 POPEq 203      78.122  84.153  25.035  1.00  0.00           C
ATOM   7813  C34 POPEq 203      79.603  84.532  25.105  1.00  0.00           C
ATOM   7816  C35 POPEq 203      79.942  85.343  26.355  1.00  0.00           C
ATOM   7819  C36 POPEq 203      79.673  84.602  27.675  1.00  0.00           C
ATOM   7822  C37 POPEq 203      79.932  85.522  28.865  1.00  0.00           C
ATOM   7825  C38 POPEq 203      80.002  84.782  30.205  1.00  0.00           C
ATOM   7828  C39 POPEq 203      80.653  85.652  31.295  1.00  0.00           C
ATOM   7831 0C31 POPEq 203      79.853  86.923  31.625  1.00  0.00           C
ATOM   7834 1C31 POPEq 203      80.693  87.983  32.345  1.00  0.00           C
ATOM   7837 2C31 POPEq 203      79.872  89.242  32.645  1.00  0.00           C
ATOM   7840 3C31 POPEq 203      80.653  90.343  33.375  1.00  0.00           C
ATOM   7843 4C31 POPEq 203      81.003  89.992  34.825  1.00  0.00           C
ATOM   7846 5C31 POPEq 203      81.502  91.202  35.615  1.00  0.00           C
ATOM   7849 6C31 POPEq 203      81.702  90.922  37.105  1.00  0.00           C
ATOM   7853  NH3 POPEr 204      31.613  41.833  12.905  1.00  0.00           N
ATOM   7857  C12 POPEr 204      31.733  43.212  12.335  1.00  0.00           C
ATOM   7860  C11 POPEr 204      30.712  43.442  11.185  1.00  0.00           C
ATOM   7863  P   POPEr 204      28.312  42.652  11.985  1.00  0.00           P
ATOM   7864  O13 POPEr 204      27.592  42.162  10.785  1.00  0.00           O
ATOM   7865  O14 POPEr 204      28.962  41.662  12.875  1.00  0.00           O
ATOM   7866  O11 POPEr 204      27.273  43.462  12.835  1.00  0.00           O
ATOM   7867  O12 POPEr 204      29.382  43.752  11.615  1.00  0.00           O
ATOM   7868  C1  POPEr 204      27.673  44.403  13.825  1.00  0.00           C
ATOM   7871  C2  POPEr 204      27.262  43.883  15.225  1.00  0.00           C
ATOM   7873  O21 POPEr 204      27.703  44.762  16.255  1.00  0.00           O
ATOM   7874  C21 POPEr 204      29.013  44.842  16.445  1.00  0.00           C
ATOM   7875  O22 POPEr 204      29.882  44.312  15.785  1.00  0.00           O
ATOM   7876  C22 POPEr 204      29.213  45.642  17.735  1.00  0.00           C
ATOM   7879  C3  POPEr 204      27.633  42.402  15.565  1.00  0.00           C
ATOM   7882  O31 POPEr 204      27.032  42.043  16.835  1.00  0.00           O
ATOM   7883  C31 POPEr 204      27.833  42.032  17.905  1.00  0.00           C
ATOM   7884  O32 POPEr 204      29.013  42.322  17.925  1.00  0.00           O
ATOM   7885  C32 POPEr 204      27.062  41.493  19.095  1.00  0.00           C
ATOM   7888  C23 POPEr 204      30.702  45.922  18.025  1.00  0.00           C
ATOM   7891  C24 POPEr 204      30.872  46.922  19.165  1.00  0.00           C
ATOM   7894  C25 POPEr 204      32.353  47.272  19.365  1.00  0.00           C
ATOM   7897  C26 POPEr 204      32.562  48.673  19.935  1.00  0.00           C
ATOM   7900  C27 POPEr 204      32.493  48.743  21.465  1.00  0.00           C
ATOM   7903  C28 POPEr 204      32.333  50.193  21.985  1.00  0.00           C
ATOM   7906  C29 POPEr 204      33.522  51.052  21.635  1.00  0.00           C
ATOM   7908 0C21 POPEr 204      34.263  51.802  22.465  1.00  0.00           C
ATOM   7910 1C21 POPEr 204      34.062  52.002  23.945  1.00  0.00           C
ATOM   7913 2C21 POPEr 204      35.213  51.383  24.745  1.00  0.00           C
ATOM   7916 3C21 POPEr 204      35.013  51.592  26.255  1.00  0.00           C
ATOM   7919 4C21 POPEr 204      35.882  50.672  27.115  1.00  0.00           C
ATOM   7922 5C21 POPEr 204      37.173  51.332  27.635  1.00  0.00           C
ATOM   7925 6C21 POPEr 204      38.382  51.222  26.685  1.00  0.00           C
ATOM   7928 7C21 POPEr 204      39.682  51.602  27.405  1.00  0.00           C
ATOM   7931 8C21 POPEr 204      40.903  51.703  26.495  1.00  0.00           C
ATOM   7935  C33 POPEr 204      27.132  42.452  20.305  1.00  0.00           C
ATOM   7938  C34 POPEr 204      26.993  41.703  21.625  1.00  0.00           C
ATOM   7941  C35 POPEr 204      27.292  42.582  22.845  1.00  0.00           C
ATOM   7944  C36 POPEr 204      27.312  41.782  24.145  1.00  0.00           C
ATOM   7947  C37 POPEr 204      27.443  42.662  25.385  1.00  0.00           C
ATOM   7950  C38 POPEr 204      27.712  41.822  26.645  1.00  0.00           C
ATOM   7953  C39 POPEr 204      27.603  42.613  27.955  1.00  0.00           C
ATOM   7956 0C31 POPEr 204      28.363  43.943  27.945  1.00  0.00           C
ATOM   7959 1C31 POPEr 204      28.423  44.543  29.355  1.00  0.00           C
ATOM   7962 2C31 POPEr 204      28.812  46.022  29.395  1.00  0.00           C
ATOM   7965 3C31 POPEr 204      28.932  46.563  30.825  1.00  0.00           C
ATOM   7968 4C31 POPEr 204      30.112  45.982  31.605  1.00  0.00           C
ATOM   7971 5C31 POPEr 204      30.173  46.472  33.055  1.00  0.00           C
ATOM   7974 6C31 POPEr 204      31.362  45.933  33.845  1.00  0.00           C
ATOM   7978  NH3 POPEs 205      36.112  75.863  60.125  1.00  0.00           N
ATOM   7982  C12 POPEs 205      35.222  76.863  60.835  1.00  0.00           C
ATOM   7985  C11 POPEs 205      33.972  77.303  60.035  1.00  0.00           C
ATOM   7988  P   POPEs 205      33.333  79.473  61.445  1.00  0.00           P
ATOM   7989  O13 POPEs 205      32.312  79.683  62.505  1.00  0.00           O
ATOM   7990  O14 POPEs 205      34.732  79.572  61.865  1.00  0.00           O
ATOM   7991  O11 POPEs 205      33.062  80.422  60.205  1.00  0.00           O
ATOM   7992  O12 POPEs 205      33.073  78.043  60.845  1.00  0.00           O
ATOM   7993  C1  POPEs 205      33.903  81.543  59.905  1.00  0.00           C
ATOM   7996  C2  POPEs 205      34.553  81.462  58.495  1.00  0.00           C
ATOM   7998  O21 POPEs 205      33.533  81.433  57.465  1.00  0.00           O
ATOM   7999  C21 POPEs 205      34.002  81.613  56.235  1.00  0.00           C
ATOM   8000  O22 POPEs 205      35.143  81.912  55.955  1.00  0.00           O
ATOM   8001  C22 POPEs 205      32.903  81.342  55.195  1.00  0.00           C
ATOM   8004  C3  POPEs 205      35.573  80.273  58.375  1.00  0.00           C
ATOM   8007  O31 POPEs 205      36.833  80.782  57.905  1.00  0.00           O
ATOM   8008  C31 POPEs 205      37.863  79.952  57.945  1.00  0.00           C
ATOM   8009  O32 POPEs 205      37.833  78.803  58.365  1.00  0.00           O
ATOM   8010  C32 POPEs 205      39.142  80.662  57.475  1.00  0.00           C
ATOM   8013  C23 POPEs 205      33.542  80.892  53.855  1.00  0.00           C
ATOM   8016  C24 POPEs 205      32.622  80.912  52.625  1.00  0.00           C
ATOM   8019  C25 POPEs 205      33.493  81.192  51.385  1.00  0.00           C
ATOM   8022  C26 POPEs 205      32.812  81.183  50.005  1.00  0.00           C
ATOM   8025  C27 POPEs 205      33.292  82.382  49.165  1.00  0.00           C
ATOM   8028  C28 POPEs 205      33.052  82.273  47.645  1.00  0.00           C
ATOM   8031  C29 POPEs 205      33.952  81.252  47.005  1.00  0.00           C
ATOM   8033 0C21 POPEs 205      34.603  81.352  45.835  1.00  0.00           C
ATOM   8035 1C21 POPEs 205      34.522  82.513  44.865  1.00  0.00           C
ATOM   8038 2C21 POPEs 205      35.893  83.193  44.675  1.00  0.00           C
ATOM   8041 3C21 POPEs 205      35.803  84.293  43.625  1.00  0.00           C
ATOM   8044 4C21 POPEs 205      37.132  84.992  43.395  1.00  0.00           C
ATOM   8047 5C21 POPEs 205      36.983  86.113  42.365  1.00  0.00           C
ATOM   8050 6C21 POPEs 205      38.272  86.923  42.185  1.00  0.00           C
ATOM   8053 7C21 POPEs 205      38.143  88.002  41.105  1.00  0.00           C
ATOM   8056 8C21 POPEs 205      36.853  88.812  41.165  1.00  0.00           C
ATOM   8060  C33 POPEs 205      38.942  82.133  57.045  1.00  0.00           C
ATOM   8063  C34 POPEs 205      38.342  82.273  55.635  1.00  0.00           C
ATOM   8066  C35 POPEs 205      39.393  82.543  54.555  1.00  0.00           C
ATOM   8069  C36 POPEs 205      38.842  82.442  53.125  1.00  0.00           C
ATOM   8072  C37 POPEs 205      39.763  83.103  52.085  1.00  0.00           C
ATOM   8075  C38 POPEs 205      39.423  82.793  50.605  1.00  0.00           C
ATOM   8078  C39 POPEs 205      39.833  81.362  50.205  1.00  0.00           C
ATOM   8081 0C31 POPEs 205      39.423  80.953  48.785  1.00  0.00           C
ATOM   8084 1C31 POPEs 205      40.062  79.613  48.385  1.00  0.00           C
ATOM   8087 2C31 POPEs 205      39.502  79.002  47.085  1.00  0.00           C
ATOM   8090 3C31 POPEs 205      39.943  79.712  45.795  1.00  0.00           C
ATOM   8093 4C31 POPEs 205      40.681  78.763  44.835  1.00  0.00           C
ATOM   8096 5C31 POPEs 205      40.812  79.302  43.395  1.00  0.00           C
ATOM   8099 6C31 POPEs 205      41.533  78.343  42.455  1.00  0.00           C
ATOM   8103  NH3 POPEt 206      83.363  27.282  16.365  1.00  0.00           N
ATOM   8107  C12 POPEt 206      82.043  28.002  16.355  1.00  0.00           C
ATOM   8110  C11 POPEt 206      80.942  27.262  17.155  1.00  0.00           C
ATOM   8113  P   POPEt 206      78.642  28.332  16.295  1.00  0.00           P
ATOM   8114  O13 POPEt 206      79.062  29.102  15.095  1.00  0.00           O
ATOM   8115  O14 POPEt 206      77.292  27.722  16.295  1.00  0.00           O
ATOM   8116  O11 POPEt 206      78.842  29.212  17.585  1.00  0.00           O
ATOM   8117  O12 POPEt 206      79.702  27.172  16.465  1.00  0.00           O
ATOM   8118  C1  POPEt 206      77.782  29.412  18.525  1.00  0.00           C
ATOM   8121  C2  POPEt 206      77.963  28.652  19.865  1.00  0.00           C
ATOM   8123  O21 POPEt 206      79.032  29.273  20.595  1.00  0.00           O
ATOM   8124  C21 POPEt 206      78.762  29.522  21.855  1.00  0.00           C
ATOM   8125  O22 POPEt 206      77.723  29.292  22.445  1.00  0.00           O
ATOM   8126  C22 POPEt 206      80.012  30.103  22.485  1.00  0.00           C
ATOM   8129  C3  POPEt 206      78.283  27.133  19.715  1.00  0.00           C
ATOM   8132  O31 POPEt 206      78.182  26.432  20.975  1.00  0.00           O
ATOM   8133  C31 POPEt 206      76.952  25.982  21.245  1.00  0.00           C
ATOM   8134  O32 POPEt 206      76.002  26.082  20.485  1.00  0.00           O
ATOM   8135  C32 POPEt 206      76.902  25.262  22.595  1.00  0.00           C
ATOM   8138  C23 POPEt 206      79.723  30.632  23.895  1.00  0.00           C
ATOM   8141  C24 POPEt 206      81.022  30.853  24.655  1.00  0.00           C
ATOM   8144  C25 POPEt 206      80.773  31.383  26.065  1.00  0.00           C
ATOM   8147  C26 POPEt 206      80.292  30.372  27.095  1.00  0.00           C
ATOM   8150  C27 POPEt 206      79.912  31.092  28.395  1.00  0.00           C
ATOM   8153  C28 POPEt 206      80.392  30.382  29.675  1.00  0.00           C
ATOM   8156  C29 POPEt 206      81.882  30.592  29.885  1.00  0.00           C
ATOM   8158 0C21 POPEt 206      82.501  30.883  31.045  1.00  0.00           C
ATOM   8160 1C21 POPEt 206      81.842  31.052  32.385  1.00  0.00           C
ATOM   8163 2C21 POPEt 206      82.501  32.162  33.235  1.00  0.00           C
ATOM   8166 3C21 POPEt 206      81.732  32.412  34.545  1.00  0.00           C
ATOM   8169 4C21 POPEt 206      82.492  33.332  35.505  1.00  0.00           C
ATOM   8172 5C21 POPEt 206      81.702  34.572  35.955  1.00  0.00           C
ATOM   8175 6C21 POPEt 206      80.643  34.262  37.015  1.00  0.00           C
ATOM   8178 7C21 POPEt 206      79.973  35.523  37.585  1.00  0.00           C
ATOM   8181 8C21 POPEt 206      78.942  35.222  38.685  1.00  0.00           C
ATOM   8185  C33 POPEt 206      76.552  26.213  23.755  1.00  0.00           C
ATOM   8188  C34 POPEt 206      77.782  26.912  24.355  1.00  0.00           C
ATOM   8191  C35 POPEt 206      78.542  26.113  25.425  1.00  0.00           C
ATOM   8194  C36 POPEt 206      77.642  25.653  26.585  1.00  0.00           C
ATOM   8197  C37 POPEt 206      78.412  25.282  27.855  1.00  0.00           C
ATOM   8200  C38 POPEt 206      77.493  24.662  28.925  1.00  0.00           C
ATOM   8203  C39 POPEt 206      76.582  25.682  29.625  1.00  0.00           C
ATOM   8206 0C31 POPEt 206      75.463  25.033  30.445  1.00  0.00           C
ATOM   8209 1C31 POPEt 206      74.482  26.052  31.055  1.00  0.00           C
ATOM   8212 2C31 POPEt 206      73.322  25.382  31.795  1.00  0.00           C
ATOM   8215 3C31 POPEt 206      73.603  25.203  33.295  1.00  0.00           C
ATOM   8218 4C31 POPEt 206      72.432  24.582  34.065  1.00  0.00           C
ATOM   8221 5C31 POPEt 206      72.692  24.572  35.575  1.00  0.00           C
ATOM   8224 6C31 POPEt 206      71.622  23.862  36.405  1.00  0.00           C
ATOM   8228  NH3 POPEu 207      46.432  97.022  17.865  1.00  0.00           N
ATOM   8232  C12 POPEu 207      45.732  98.043  17.005  1.00  0.00           C
ATOM   8235  C11 POPEu 207      44.662  98.862  17.755  1.00  0.00           C
ATOM   8238  P   POPEu 207      43.263 101.082  17.305  1.00  0.00           P
ATOM   8239  O13 POPEu 207      43.792 102.332  16.735  1.00  0.00           O
ATOM   8240  O14 POPEu 207      41.842 100.813  16.995  1.00  0.00           O
ATOM   8241  O11 POPEu 207      43.443 101.172  18.865  1.00  0.00           O
ATOM   8242  O12 POPEu 207      44.111  99.822  16.865  1.00  0.00           O
ATOM   8243  C1  POPEu 207      42.632 100.413  19.755  1.00  0.00           C
ATOM   8246  C2  POPEu 207      42.213 101.322  20.935  1.00  0.00           C
ATOM   8248  O21 POPEu 207      41.763 100.512  22.035  1.00  0.00           O
ATOM   8249  C21 POPEu 207      42.723  99.922  22.735  1.00  0.00           C
ATOM   8250  O22 POPEu 207      43.903  99.933  22.455  1.00  0.00           O
ATOM   8251  C22 POPEu 207      42.083  99.163  23.895  1.00  0.00           C
ATOM   8254  C3  POPEu 207      41.101 102.312  20.505  1.00  0.00           C
ATOM   8257  O31 POPEu 207      41.192 103.562  21.235  1.00  0.00           O
ATOM   8258  C31 POPEu 207      40.522 103.593  22.375  1.00  0.00           C
ATOM   8259  O32 POPEu 207      39.792 102.723  22.805  1.00  0.00           O
ATOM   8260  C32 POPEu 207      40.792 104.913  23.095  1.00  0.00           C
ATOM   8263  C23 POPEu 207      42.512  99.703  25.285  1.00  0.00           C
ATOM   8266  C24 POPEu 207      41.722 100.953  25.735  1.00  0.00           C
ATOM   8269  C25 POPEu 207      40.262 100.673  26.115  1.00  0.00           C
ATOM   8272  C26 POPEu 207      40.052  99.933  27.455  1.00  0.00           C
ATOM   8275  C27 POPEu 207      38.562  99.623  27.705  1.00  0.00           C
ATOM   8278  C28 POPEu 207      38.312  98.962  29.075  1.00  0.00           C
ATOM   8281  C29 POPEu 207      36.903  98.742  29.605  1.00  0.00           C
ATOM   8283 0C21 POPEu 207      35.693  98.733  29.005  1.00  0.00           C
ATOM   8285 1C21 POPEu 207      35.303  98.943  27.565  1.00  0.00           C
ATOM   8288 2C21 POPEu 207      34.702  97.702  26.895  1.00  0.00           C
ATOM   8291 3C21 POPEu 207      33.382  97.192  27.515  1.00  0.00           C
ATOM   8294 4C21 POPEu 207      32.803  96.003  26.735  1.00  0.00           C
ATOM   8297 5C21 POPEu 207      33.583  94.703  26.975  1.00  0.00           C
ATOM   8300 6C21 POPEu 207      33.143  93.572  26.035  1.00  0.00           C
ATOM   8303 7C21 POPEu 207      33.702  92.203  26.425  1.00  0.00           C
ATOM   8306 8C21 POPEu 207      33.022  91.062  25.685  1.00  0.00           C
ATOM   8310  C33 POPEu 207      40.312 104.893  24.565  1.00  0.00           C
ATOM   8313  C34 POPEu 207      40.802 106.102  25.355  1.00  0.00           C
ATOM   8316  C35 POPEu 207      42.213 105.922  25.955  1.00  0.00           C
ATOM   8319  C36 POPEu 207      42.283 104.983  27.175  1.00  0.00           C
ATOM   8322  C37 POPEu 207      42.001 105.693  28.515  1.00  0.00           C
ATOM   8325  C38 POPEu 207      42.201 104.802  29.755  1.00  0.00           C
ATOM   8328  C39 POPEu 207      41.893 105.603  31.035  1.00  0.00           C
ATOM   8331 0C31 POPEu 207      41.931 104.782  32.345  1.00  0.00           C
ATOM   8334 1C31 POPEu 207      43.102 105.112  33.275  1.00  0.00           C
ATOM   8337 2C31 POPEu 207      42.663 105.223  34.745  1.00  0.00           C
ATOM   8340 3C31 POPEu 207      42.463 103.862  35.425  1.00  0.00           C
ATOM   8343 4C31 POPEu 207      41.842 103.962  36.815  1.00  0.00           C
ATOM   8346 5C31 POPEu 207      42.333 102.863  37.765  1.00  0.00           C
ATOM   8349 6C31 POPEu 207      41.333 102.483  38.855  1.00  0.00           C
ATOM   8353  NH3 POPEv 208      86.372 113.333  60.345  1.00  0.00           N
ATOM   8357  C12 POPEv 208      85.162 113.702  59.525  1.00  0.00           C
ATOM   8360  C11 POPEv 208      84.193 114.572  60.365  1.00  0.00           C
ATOM   8363  P   POPEv 208      81.663 114.153  59.775  1.00  0.00           P
ATOM   8364  O13 POPEv 208      80.492 114.192  60.695  1.00  0.00           O
ATOM   8365  O14 POPEv 208      81.853 115.343  58.915  1.00  0.00           O
ATOM   8366  O11 POPEv 208      81.482 112.922  58.825  1.00  0.00           O
ATOM   8367  O12 POPEv 208      82.972 113.882  60.645  1.00  0.00           O
ATOM   8368  C1  POPEv 208      80.822 111.723  59.255  1.00  0.00           C
ATOM   8371  C2  POPEv 208      80.312 110.903  58.035  1.00  0.00           C
ATOM   8373  O21 POPEv 208      81.432 110.743  57.165  1.00  0.00           O
ATOM   8374  C21 POPEv 208      81.263 110.112  56.035  1.00  0.00           C
ATOM   8375  O22 POPEv 208      80.273 109.493  55.675  1.00  0.00           O
ATOM   8376  C22 POPEv 208      82.472 110.433  55.195  1.00  0.00           C
ATOM   8379  C3  POPEv 208      79.032 111.543  57.365  1.00  0.00           C
ATOM   8382  O31 POPEv 208      79.272 112.282  56.155  1.00  0.00           O
ATOM   8383  C31 POPEv 208      78.912 113.543  56.085  1.00  0.00           C
ATOM   8384  O32 POPEv 208      78.642 114.272  57.025  1.00  0.00           O
ATOM   8385  C32 POPEv 208      78.802 113.912  54.595  1.00  0.00           C
ATOM   8388  C23 POPEv 208      82.262 111.803  54.505  1.00  0.00           C
ATOM   8391  C24 POPEv 208      83.493 112.693  54.625  1.00  0.00           C
ATOM   8394  C25 POPEv 208      83.213 114.122  54.135  1.00  0.00           C
ATOM   8397  C26 POPEv 208      82.872 114.153  52.655  1.00  0.00           C
ATOM   8400  C27 POPEv 208      83.193 115.483  51.975  1.00  0.00           C
ATOM   8403  C28 POPEv 208      82.583 115.582  50.565  1.00  0.00           C
ATOM   8406  C29 POPEv 208      82.933 114.402  49.685  1.00  0.00           C
ATOM   8408 0C21 POPEv 208      83.822 114.402  48.675  1.00  0.00           C
ATOM   8410 1C21 POPEv 208      84.632 115.582  48.215  1.00  0.00           C
ATOM   8413 2C21 POPEv 208      84.982 115.512  46.725  1.00  0.00           C
ATOM   8416 3C21 POPEv 208      83.751 115.492  45.805  1.00  0.00           C
ATOM   8419 4C21 POPEv 208      84.102 115.873  44.355  1.00  0.00           C
ATOM   8422 5C21 POPEv 208      82.943 115.693  43.375  1.00  0.00           C
ATOM   8425 6C21 POPEv 208      81.803 116.703  43.555  1.00  0.00           C
ATOM   8428 7C21 POPEv 208      80.713 116.532  42.495  1.00  0.00           C
ATOM   8431 8C21 POPEv 208      79.583 117.572  42.575  1.00  0.00           C
ATOM   8435  C33 POPEv 208      77.832 112.962  53.835  1.00  0.00           C
ATOM   8438  C34 POPEv 208      77.842 113.103  52.295  1.00  0.00           C
ATOM   8441  C35 POPEv 208      79.111 112.592  51.575  1.00  0.00           C
ATOM   8444  C36 POPEv 208      79.522 111.163  51.985  1.00  0.00           C
ATOM   8447  C37 POPEv 208      80.653 110.562  51.135  1.00  0.00           C
ATOM   8450  C38 POPEv 208      81.162 109.252  51.755  1.00  0.00           C
ATOM   8453  C39 POPEv 208      81.382 108.113  50.755  1.00  0.00           C
ATOM   8456 0C31 POPEv 208      82.662 108.252  49.915  1.00  0.00           C
ATOM   8459 1C31 POPEv 208      82.872 107.032  49.015  1.00  0.00           C
ATOM   8462 2C31 POPEv 208      84.142 107.142  48.165  1.00  0.00           C
ATOM   8465 3C31 POPEv 208      84.431 105.862  47.365  1.00  0.00           C
ATOM   8468 4C31 POPEv 208      85.122 106.132  46.035  1.00  0.00           C
ATOM   8471 5C31 POPEv 208      85.762 104.872  45.425  1.00  0.00           C
ATOM   8474 6C31 POPEv 208      86.333 105.132  44.035  1.00  0.00           C
ATOM   8478  NH3 POPEw 209     110.892  82.102  60.875  1.00  0.00           N
ATOM   8482  C12 POPEw 209     111.652  82.992  61.815  1.00  0.00           C
ATOM   8485  C11 POPEw 209     112.832  82.242  62.475  1.00  0.00           C
ATOM   8488  P   POPEw 209     115.372  82.732  62.825  1.00  0.00           P
ATOM   8489  O13 POPEw 209     116.213  83.952  62.925  1.00  0.00           O
ATOM   8490  O14 POPEw 209     115.643  81.653  63.785  1.00  0.00           O
ATOM   8491  O11 POPEw 209     115.413  82.162  61.375  1.00  0.00           O
ATOM   8492  O12 POPEw 209     113.853  83.183  62.865  1.00  0.00           O
ATOM   8493  C1  POPEw 209     116.512  81.642  60.645  1.00  0.00           C
ATOM   8496  C2  POPEw 209     116.482  82.312  59.255  1.00  0.00           C
ATOM   8498  O21 POPEw 209     117.142  81.572  58.195  1.00  0.00           O
ATOM   8499  C21 POPEw 209     118.342  81.093  58.355  1.00  0.00           C
ATOM   8500  O22 POPEw 209     119.031  81.122  59.355  1.00  0.00           O
ATOM   8501  C22 POPEw 209     118.792  80.443  57.035  1.00  0.00           C
ATOM   8504  C3  POPEw 209     116.943  83.793  59.315  1.00  0.00           C
ATOM   8507  O31 POPEw 209     116.232  84.602  58.355  1.00  0.00           O
ATOM   8508  C31 POPEw 209     116.753  84.642  57.145  1.00  0.00           C
ATOM   8509  O32 POPEw 209     117.781  84.083  56.795  1.00  0.00           O
ATOM   8510  C32 POPEw 209     115.973  85.613  56.265  1.00  0.00           C
ATOM   8513  C23 POPEw 209     119.982  81.202  56.415  1.00  0.00           C
ATOM   8516  C24 POPEw 209     120.182  81.052  54.885  1.00  0.00           C
ATOM   8519  C25 POPEw 209     121.022  79.852  54.435  1.00  0.00           C
ATOM   8522  C26 POPEw 209     122.012  80.242  53.315  1.00  0.00           C
ATOM   8525  C27 POPEw 209     122.863  79.072  52.775  1.00  0.00           C
ATOM   8528  C28 POPEw 209     124.183  79.532  52.125  1.00  0.00           C
ATOM   8531  C29 POPEw 209     125.212  78.442  52.035  1.00  0.00           C
ATOM   8533 0C21 POPEw 209     125.783  77.953  50.915  1.00  0.00           C
ATOM   8535 1C21 POPEw 209     125.513  78.363  49.495  1.00  0.00           C
ATOM   8538 2C21 POPEw 209     124.403  77.483  48.885  1.00  0.00           C
ATOM   8541 3C21 POPEw 209     124.412  77.433  47.355  1.00  0.00           C
ATOM   8544 4C21 POPEw 209     123.122  76.822  46.795  1.00  0.00           C
ATOM   8547 5C21 POPEw 209     123.062  76.772  45.255  1.00  0.00           C
ATOM   8550 6C21 POPEw 209     124.092  75.822  44.625  1.00  0.00           C
ATOM   8553 7C21 POPEw 209     123.912  75.703  43.105  1.00  0.00           C
ATOM   8556 8C21 POPEw 209     125.103  75.062  42.395  1.00  0.00           C
ATOM   8560  C33 POPEw 209     114.882  85.062  55.325  1.00  0.00           C
ATOM   8563  C34 POPEw 209     114.431  86.192  54.395  1.00  0.00           C
ATOM   8566  C35 POPEw 209     113.153  85.892  53.605  1.00  0.00           C
ATOM   8569  C36 POPEw 209     113.363  84.852  52.495  1.00  0.00           C
ATOM   8572  C37 POPEw 209     112.992  85.382  51.105  1.00  0.00           C
ATOM   8575  C38 POPEw 209     113.083  84.322  50.005  1.00  0.00           C
ATOM   8578  C39 POPEw 209     112.583  84.852  48.655  1.00  0.00           C
ATOM   8581 0C31 POPEw 209     112.752  83.833  47.515  1.00  0.00           C
ATOM   8584 1C31 POPEw 209     112.223  84.373  46.185  1.00  0.00           C
ATOM   8587 2C31 POPEw 209     112.092  83.302  45.095  1.00  0.00           C
ATOM   8590 3C31 POPEw 209     113.433  82.712  44.625  1.00  0.00           C
ATOM   8593 4C31 POPEw 209     113.243  81.782  43.415  1.00  0.00           C
ATOM   8596 5C31 POPEw 209     114.533  81.062  43.005  1.00  0.00           C
ATOM   8599 6C31 POPEw 209     114.372  80.263  41.705  1.00  0.00           C
ATOM   8603  NH3 POPEx 210      22.803 102.543  59.215  1.00  0.00           N
ATOM   8607  C12 POPEx 210      22.443 103.002  60.605  1.00  0.00           C
ATOM   8610  C11 POPEx 210      21.163 102.322  61.105  1.00  0.00           C
ATOM   8613  P   POPEx 210      18.632 102.872  60.565  1.00  0.00           P
ATOM   8614  O13 POPEx 210      18.533 103.162  62.005  1.00  0.00           O
ATOM   8615  O14 POPEx 210      17.752 101.822  60.035  1.00  0.00           O
ATOM   8616  O11 POPEx 210      18.372 104.242  59.815  1.00  0.00           O
ATOM   8617  O12 POPEx 210      20.112 102.522  60.175  1.00  0.00           O
ATOM   8618  C1  POPEx 210      19.013 104.552  58.575  1.00  0.00           C
ATOM   8621  C2  POPEx 210      18.083 104.203  57.385  1.00  0.00           C
ATOM   8623  O21 POPEx 210      18.833 104.122  56.155  1.00  0.00           O
ATOM   8624  C21 POPEx 210      19.583 103.043  55.995  1.00  0.00           C
ATOM   8625  O22 POPEx 210      19.853 102.212  56.835  1.00  0.00           O
ATOM   8626  C22 POPEx 210      19.952 102.913  54.505  1.00  0.00           C
ATOM   8629  C3  POPEx 210      16.952 105.273  57.255  1.00  0.00           C
ATOM   8632  O31 POPEx 210      16.853 105.792  55.895  1.00  0.00           O
ATOM   8633  C31 POPEx 210      16.583 107.083  55.825  1.00  0.00           C
ATOM   8634  O32 POPEx 210      16.122 107.752  56.735  1.00  0.00           O
ATOM   8635  C32 POPEx 210      17.022 107.662  54.475  1.00  0.00           C
ATOM   8638  C23 POPEx 210      20.953 103.992  54.025  1.00  0.00           C
ATOM   8641  C24 POPEx 210      20.392 104.922  52.945  1.00  0.00           C
ATOM   8644  C25 POPEx 210      21.082 104.712  51.585  1.00  0.00           C
ATOM   8647  C26 POPEx 210      20.752 105.792  50.545  1.00  0.00           C
ATOM   8650  C27 POPEx 210      21.553 105.582  49.255  1.00  0.00           C
ATOM   8653  C28 POPEx 210      20.933 106.252  48.015  1.00  0.00           C
ATOM   8656  C29 POPEx 210      21.082 107.752  48.015  1.00  0.00           C
ATOM   8658 0C21 POPEx 210      21.733 108.473  47.075  1.00  0.00           C
ATOM   8660 1C21 POPEx 210      22.423 107.922  45.865  1.00  0.00           C
ATOM   8663 2C21 POPEx 210      23.013 109.052  45.005  1.00  0.00           C
ATOM   8666 3C21 POPEx 210      23.693 108.552  43.715  1.00  0.00           C
ATOM   8669 4C21 POPEx 210      24.083 109.742  42.815  1.00  0.00           C
ATOM   8672 5C21 POPEx 210      25.073 109.402  41.695  1.00  0.00           C
ATOM   8675 6C21 POPEx 210      24.443 108.672  40.495  1.00  0.00           C
ATOM   8678 7C21 POPEx 210      25.173 108.992  39.185  1.00  0.00           C
ATOM   8681 8C21 POPEx 210      24.502 108.392  37.945  1.00  0.00           C
ATOM   8685  C33 POPEx 210      16.823 106.742  53.245  1.00  0.00           C
ATOM   8688  C34 POPEx 210      17.573 107.263  52.015  1.00  0.00           C
ATOM   8691  C35 POPEx 210      17.263 108.733  51.665  1.00  0.00           C
ATOM   8694  C36 POPEx 210      17.812 109.142  50.295  1.00  0.00           C
ATOM   8697  C37 POPEx 210      18.003 110.673  50.165  1.00  0.00           C
ATOM   8700  C38 POPEx 210      17.853 111.192  48.735  1.00  0.00           C
ATOM   8703  C39 POPEx 210      18.782 110.553  47.695  1.00  0.00           C
ATOM   8706 0C31 POPEx 210      18.382 110.933  46.265  1.00  0.00           C
ATOM   8709 1C31 POPEx 210      19.132 110.112  45.205  1.00  0.00           C
ATOM   8712 2C31 POPEx 210      18.452 110.092  43.825  1.00  0.00           C
ATOM   8715 3C31 POPEx 210      18.463 111.443  43.095  1.00  0.00           C
ATOM   8718 4C31 POPEx 210      17.873 111.352  41.685  1.00  0.00           C
ATOM   8721 5C31 POPEx 210      18.003 112.662  40.895  1.00  0.00           C
ATOM   8724 6C31 POPEx 210      17.183 112.693  39.595  1.00  0.00           C
ATOM   8728  NH3 POPEy 211     129.951  95.562  63.735  1.00  0.00           N
ATOM   8732  C12 POPEy 211     129.993  95.053  65.155  1.00  0.00           C
ATOM   8735  C11 POPEy 211     128.603  94.563  65.615  1.00  0.00           C
ATOM   8738  P   POPEy 211     128.333  92.702  63.815  1.00  0.00           P
ATOM   8739  O13 POPEy 211     129.171  93.183  62.675  1.00  0.00           O
ATOM   8740  O14 POPEy 211     128.952  91.782  64.775  1.00  0.00           O
ATOM   8741  O11 POPEy 211     126.993  92.112  63.215  1.00  0.00           O
ATOM   8742  O12 POPEy 211     127.832  94.002  64.545  1.00  0.00           O
ATOM   8743  C1  POPEy 211     126.132  92.933  62.395  1.00  0.00           C
ATOM   8746  C2  POPEy 211     126.003  92.382  60.935  1.00  0.00           C
ATOM   8748  O21 POPEy 211     125.083  93.222  60.185  1.00  0.00           O
ATOM   8749  C21 POPEy 211     125.332  93.193  58.865  1.00  0.00           C
ATOM   8750  O22 POPEy 211     126.333  92.712  58.365  1.00  0.00           O
ATOM   8751  C22 POPEy 211     124.222  93.903  58.085  1.00  0.00           C
ATOM   8754  C3  POPEy 211     125.541  90.892  60.925  1.00  0.00           C
ATOM   8757  O31 POPEy 211     124.922  90.543  59.675  1.00  0.00           O
ATOM   8758  C31 POPEy 211     124.543  89.303  59.525  1.00  0.00           C
ATOM   8759  O32 POPEy 211     124.861  88.342  60.205  1.00  0.00           O
ATOM   8760  C32 POPEy 211     123.602  89.233  58.325  1.00  0.00           C
ATOM   8763  C23 POPEy 211     124.291  93.632  56.565  1.00  0.00           C
ATOM   8766  C24 POPEy 211     123.153  94.322  55.785  1.00  0.00           C
ATOM   8769  C25 POPEy 211     123.092  93.943  54.295  1.00  0.00           C
ATOM   8772  C26 POPEy 211     122.152  92.763  54.015  1.00  0.00           C
ATOM   8775  C27 POPEy 211     121.893  92.522  52.515  1.00  0.00           C
ATOM   8778  C28 POPEy 211     122.752  91.433  51.845  1.00  0.00           C
ATOM   8781  C29 POPEy 211     122.463  90.053  52.385  1.00  0.00           C
ATOM   8783 0C21 POPEy 211     122.702  88.882  51.775  1.00  0.00           C
ATOM   8785 1C21 POPEy 211     123.342  88.672  50.425  1.00  0.00           C
ATOM   8788 2C21 POPEy 211     122.303  88.383  49.335  1.00  0.00           C
ATOM   8791 3C21 POPEy 211     122.892  87.673  48.115  1.00  0.00           C
ATOM   8794 4C21 POPEy 211     121.812  87.343  47.075  1.00  0.00           C
ATOM   8797 5C21 POPEy 211     122.262  86.392  45.955  1.00  0.00           C
ATOM   8800 6C21 POPEy 211     123.503  86.873  45.185  1.00  0.00           C
ATOM   8803 7C21 POPEy 211     123.643  86.192  43.815  1.00  0.00           C
ATOM   8806 8C21 POPEy 211     124.902  86.613  43.065  1.00  0.00           C
ATOM   8810  C33 POPEy 211     122.163  89.633  58.705  1.00  0.00           C
ATOM   8813  C34 POPEy 211     121.232  89.812  57.505  1.00  0.00           C
ATOM   8816  C35 POPEy 211     121.182  88.602  56.585  1.00  0.00           C
ATOM   8819  C36 POPEy 211     120.173  88.722  55.435  1.00  0.00           C
ATOM   8822  C37 POPEy 211     120.092  87.413  54.655  1.00  0.00           C
ATOM   8825  C38 POPEy 211     119.002  87.393  53.585  1.00  0.00           C
ATOM   8828  C39 POPEy 211     119.102  86.113  52.745  1.00  0.00           C
ATOM   8831 0C31 POPEy 211     117.822  85.782  51.975  1.00  0.00           C
ATOM   8834 1C31 POPEy 211     118.103  84.832  50.805  1.00  0.00           C
ATOM   8837 2C31 POPEy 211     116.833  84.203  50.235  1.00  0.00           C
ATOM   8840 3C31 POPEy 211     117.072  83.222  49.085  1.00  0.00           C
ATOM   8843 4C31 POPEy 211     117.492  83.923  47.785  1.00  0.00           C
ATOM   8846 5C31 POPEy 211     117.303  83.043  46.545  1.00  0.00           C
ATOM   8849 6C31 POPEy 211     117.422  83.812  45.225  1.00  0.00           C
ATOM   8853  NH3 POPEz 212      35.733   6.152  56.265  1.00  0.00           N
ATOM   8857  C12 POPEz 212      35.303   7.562  56.565  1.00  0.00           C
ATOM   8860  C11 POPEz 212      36.162   8.612  55.865  1.00  0.00           C
ATOM   8863  P   POPEz 212      34.413  10.182  54.645  1.00  0.00           P
ATOM   8864  O13 POPEz 212      33.132  10.112  55.375  1.00  0.00           O
ATOM   8865  O14 POPEz 212      34.873  11.452  54.035  1.00  0.00           O
ATOM   8866  O11 POPEz 212      34.502   8.962  53.635  1.00  0.00           O
ATOM   8867  O12 POPEz 212      35.482   9.842  55.745  1.00  0.00           O
ATOM   8868  C1  POPEz 212      35.192   8.922  52.385  1.00  0.00           C
ATOM   8871  C2  POPEz 212      34.253   8.432  51.225  1.00  0.00           C
ATOM   8873  O21 POPEz 212      35.003   7.982  50.065  1.00  0.00           O
ATOM   8874  C21 POPEz 212      35.593   6.792  50.145  1.00  0.00           C
ATOM   8875  O22 POPEz 212      35.612   6.052  51.115  1.00  0.00           O
ATOM   8876  C22 POPEz 212      36.272   6.492  48.795  1.00  0.00           C
ATOM   8879  C3  POPEz 212      33.292   9.572  50.795  1.00  0.00           C
ATOM   8882  O31 POPEz 212      32.303   9.142  49.835  1.00  0.00           O
ATOM   8883  C31 POPEz 212      31.833  10.132  49.075  1.00  0.00           C
ATOM   8884  O32 POPEz 212      32.322  11.232  48.945  1.00  0.00           O
ATOM   8885  C32 POPEz 212      30.562   9.662  48.335  1.00  0.00           C
ATOM   8888  C23 POPEz 212      37.073   5.162  48.745  1.00  0.00           C
ATOM   8891  C24 POPEz 212      38.283   5.202  47.805  1.00  0.00           C
ATOM   8894  C25 POPEz 212      37.972   5.162  46.295  1.00  0.00           C
ATOM   8897  C26 POPEz 212      37.722   3.752  45.735  1.00  0.00           C
ATOM   8900  C27 POPEz 212      38.042   3.632  44.225  1.00  0.00           C
ATOM   8903  C28 POPEz 212      37.772   2.232  43.625  1.00  0.00           C
ATOM   8906  C29 POPEz 212      36.302   1.942  43.415  1.00  0.00           C
ATOM   8908 0C21 POPEz 212      35.722   1.322  42.375  1.00  0.00           C
ATOM   8910 1C21 POPEz 212      36.393   0.732  41.145  1.00  0.00           C
ATOM   8913 2C21 POPEz 212      35.743   1.232  39.835  1.00  0.00           C
ATOM   8916 3C21 POPEz 212      34.393   0.567  39.535  1.00  0.00           C
ATOM   8919 4C21 POPEz 212      33.682   1.182  38.325  1.00  0.00           C
ATOM   8922 5C21 POPEz 212      32.452   0.377  37.875  1.00  0.00           C
ATOM   8925 6C21 POPEz 212      31.353   1.282  37.315  1.00  0.00           C
ATOM   8928 7C21 POPEz 212      30.092   0.527  36.905  1.00  0.00           C
ATOM   8931 8C21 POPEz 212      28.962   1.472  36.515  1.00  0.00           C
ATOM   8935  C33 POPEz 212      30.173  10.572  47.145  1.00  0.00           C
ATOM   8938  C34 POPEz 212      29.502  11.882  47.585  1.00  0.00           C
ATOM   8941  C35 POPEz 212      29.333  12.922  46.465  1.00  0.00           C
ATOM   8944  C36 POPEz 212      28.263  12.572  45.415  1.00  0.00           C
ATOM   8947  C37 POPEz 212      28.833  12.042  44.095  1.00  0.00           C
ATOM   8950  C38 POPEz 212      27.743  11.862  43.025  1.00  0.00           C
ATOM   8953  C39 POPEz 212      28.293  11.732  41.605  1.00  0.00           C
ATOM   8956 0C31 POPEz 212      27.413  12.492  40.595  1.00  0.00           C
ATOM   8959 1C31 POPEz 212      28.003  12.542  39.175  1.00  0.00           C
ATOM   8962 2C31 POPEz 212      27.303  13.572  38.275  1.00  0.00           C
ATOM   8965 3C31 POPEz 212      27.653  15.012  38.685  1.00  0.00           C
ATOM   8968 4C31 POPEz 212      26.913  16.092  37.895  1.00  0.00           C
ATOM   8971 5C31 POPEz 212      27.102  17.453  38.565  1.00  0.00           C
ATOM   8974 6C31 POPEz 212      26.623  18.642  37.735  1.00  0.00           C
ATOM   8978  NH3 POPE0 213       8.193  42.633  15.675  1.00  0.00           N
ATOM   8982  C12 POPE0 213       7.383  43.242  14.555  1.00  0.00           C
ATOM   8985  C11 POPE0 213       7.093  44.732  14.805  1.00  0.00           C
ATOM   8988  P   POPE0 213       4.993  44.872  13.075  1.00  0.00           P
ATOM   8989  O13 POPE0 213       4.293  46.113  12.665  1.00  0.00           O
ATOM   8990  O14 POPE0 213       5.293  43.873  12.045  1.00  0.00           O
ATOM   8991  O11 POPE0 213       4.163  44.153  14.195  1.00  0.00           O
ATOM   8992  O12 POPE0 213       6.312  45.333  13.785  1.00  0.00           O
ATOM   8993  C1  POPE0 213       3.572  44.812  15.305  1.00  0.00           C
ATOM   8996  C2  POPE0 213       3.342  43.743  16.395  1.00  0.00           C
ATOM   8998  O21 POPE0 213       2.582  44.282  17.475  1.00  0.00           O
ATOM   8999  C21 POPE0 213       3.233  44.913  18.435  1.00  0.00           C
ATOM   9000  O22 POPE0 213       4.273  45.532  18.335  1.00  0.00           O
ATOM   9001  C22 POPE0 213       2.543  44.512  19.745  1.00  0.00           C
ATOM   9004  C3  POPE0 213       4.682  43.062  16.845  1.00  0.00           C
ATOM   9007  O31 POPE0 213       4.553  42.332  18.085  1.00  0.00           O
ATOM   9008  C31 POPE0 213       5.642  41.633  18.375  1.00  0.00           C
ATOM   9009  O32 POPE0 213       6.583  41.443  17.625  1.00  0.00           O
ATOM   9010  C32 POPE0 213       5.473  41.072  19.785  1.00  0.00           C
ATOM   9013  C23 POPE0 213       3.173  45.113  21.015  1.00  0.00           C
ATOM   9016  C24 POPE0 213       3.043  44.182  22.235  1.00  0.00           C
ATOM   9019  C25 POPE0 213       1.603  43.793  22.605  1.00  0.00           C
ATOM   9022  C26 POPE0 213       1.563  43.192  24.025  1.00  0.00           C
ATOM   9025  C27 POPE0 213       0.168  42.822  24.555  1.00  0.00           C
ATOM   9028  C28 POPE0 213       0.168  42.602  26.075  1.00  0.00           C
ATOM   9031  C29 POPE0 213       0.988  41.422  26.525  1.00  0.00           C
ATOM   9033 0C21 POPE0 213       0.968  40.882  27.755  1.00  0.00           C
ATOM   9035 1C21 POPE0 213       0.158  41.363  28.935  1.00  0.00           C
ATOM   9038 2C21 POPE0 213      -0.932  40.383  29.375  1.00  0.00           C
ATOM   9041 3C21 POPE0 213      -1.522  40.762  30.735  1.00  0.00           C
ATOM   9044 4C21 POPE0 213      -2.662  39.852  31.215  1.00  0.00           C
ATOM   9047 5C21 POPE0 213      -3.012  40.082  32.695  1.00  0.00           C
ATOM   9050 6C21 POPE0 213      -3.702  41.422  32.965  1.00  0.00           C
ATOM   9053 7C21 POPE0 213      -3.612  41.842  34.435  1.00  0.00           C
ATOM   9056 8C21 POPE0 213      -4.282  43.192  34.705  1.00  0.00           C
ATOM   9060  C33 POPE0 213       6.802  40.723  20.485  1.00  0.00           C
ATOM   9063  C34 POPE0 213       6.723  40.922  22.005  1.00  0.00           C
ATOM   9066  C35 POPE0 213       5.722  39.993  22.695  1.00  0.00           C
ATOM   9069  C36 POPE0 213       5.733  40.133  24.225  1.00  0.00           C
ATOM   9072  C37 POPE0 213       5.002  41.383  24.735  1.00  0.00           C
ATOM   9075  C38 POPE0 213       5.093  41.612  26.255  1.00  0.00           C
ATOM   9078  C39 POPE0 213       4.733  40.372  27.085  1.00  0.00           C
ATOM   9081 0C31 POPE0 213       4.743  40.632  28.595  1.00  0.00           C
ATOM   9084 1C31 POPE0 213       4.393  39.372  29.385  1.00  0.00           C
ATOM   9087 2C31 POPE0 213       4.963  39.363  30.815  1.00  0.00           C
ATOM   9090 3C31 POPE0 213       4.582  38.082  31.565  1.00  0.00           C
ATOM   9093 4C31 POPE0 213       5.403  37.842  32.825  1.00  0.00           C
ATOM   9096 5C31 POPE0 213       4.783  36.773  33.735  1.00  0.00           C
ATOM   9099 6C31 POPE0 213       5.773  36.223  34.765  1.00  0.00           C
ATOM   9103  NH3 POPE1 214      23.743  45.703  15.835  1.00  0.00           N
ATOM   9107  C12 POPE1 214      22.362  46.092  15.385  1.00  0.00           C
ATOM   9110  C11 POPE1 214      21.292  45.152  15.915  1.00  0.00           C
ATOM   9113  P   POPE1 214      18.753  45.642  16.105  1.00  0.00           P
ATOM   9114  O13 POPE1 214      18.772  46.992  16.705  1.00  0.00           O
ATOM   9115  O14 POPE1 214      17.602  45.263  15.275  1.00  0.00           O
ATOM   9116  O11 POPE1 214      19.013  44.562  17.195  1.00  0.00           O
ATOM   9117  O12 POPE1 214      20.073  45.462  15.245  1.00  0.00           O
ATOM   9118  C1  POPE1 214      18.062  44.042  18.115  1.00  0.00           C
ATOM   9121  C2  POPE1 214      18.413  42.572  18.435  1.00  0.00           C
ATOM   9123  O21 POPE1 214      19.562  42.532  19.315  1.00  0.00           O
ATOM   9124  C21 POPE1 214      20.793  42.363  18.895  1.00  0.00           C
ATOM   9125  O22 POPE1 214      21.202  42.462  17.745  1.00  0.00           O
ATOM   9126  C22 POPE1 214      21.623  41.812  20.065  1.00  0.00           C
ATOM   9129  C3  POPE1 214      18.472  41.693  17.135  1.00  0.00           C
ATOM   9132  O31 POPE1 214      19.203  40.462  17.305  1.00  0.00           O
ATOM   9133  C31 POPE1 214      18.613  39.302  17.035  1.00  0.00           C
ATOM   9134  O32 POPE1 214      17.532  39.132  16.515  1.00  0.00           O
ATOM   9135  C32 POPE1 214      19.613  38.192  17.415  1.00  0.00           C
ATOM   9138  C23 POPE1 214      21.302  42.353  21.495  1.00  0.00           C
ATOM   9141  C24 POPE1 214      21.952  41.462  22.565  1.00  0.00           C
ATOM   9144  C25 POPE1 214      22.032  42.072  23.975  1.00  0.00           C
ATOM   9147  C26 POPE1 214      23.003  41.282  24.875  1.00  0.00           C
ATOM   9150  C27 POPE1 214      23.022  41.763  26.335  1.00  0.00           C
ATOM   9153  C28 POPE1 214      23.812  40.812  27.255  1.00  0.00           C
ATOM   9156  C29 POPE1 214      22.933  40.052  28.215  1.00  0.00           C
ATOM   9158 0C21 POPE1 214      22.662  40.422  29.485  1.00  0.00           C
ATOM   9160 1C21 POPE1 214      23.163  41.662  30.165  1.00  0.00           C
ATOM   9163 2C21 POPE1 214      24.382  41.363  31.045  1.00  0.00           C
ATOM   9166 3C21 POPE1 214      24.972  42.623  31.695  1.00  0.00           C
ATOM   9169 4C21 POPE1 214      26.173  42.312  32.605  1.00  0.00           C
ATOM   9172 5C21 POPE1 214      27.443  41.942  31.825  1.00  0.00           C
ATOM   9175 6C21 POPE1 214      28.533  41.332  32.705  1.00  0.00           C
ATOM   9178 7C21 POPE1 214      29.703  40.782  31.895  1.00  0.00           C
ATOM   9181 8C21 POPE1 214      30.642  39.922  32.745  1.00  0.00           C
ATOM   9185  C33 POPE1 214      19.863  38.232  18.935  1.00  0.00           C
ATOM   9188  C34 POPE1 214      21.042  37.392  19.455  1.00  0.00           C
ATOM   9191  C35 POPE1 214      21.243  37.742  20.935  1.00  0.00           C
ATOM   9194  C36 POPE1 214      22.243  36.912  21.745  1.00  0.00           C
ATOM   9197  C37 POPE1 214      21.932  37.102  23.235  1.00  0.00           C
ATOM   9200  C38 POPE1 214      22.963  36.543  24.225  1.00  0.00           C
ATOM   9203  C39 POPE1 214      22.403  36.583  25.655  1.00  0.00           C
ATOM   9206 0C31 POPE1 214      23.463  36.363  26.735  1.00  0.00           C
ATOM   9209 1C31 POPE1 214      22.852  36.302  28.155  1.00  0.00           C
ATOM   9212 2C31 POPE1 214      23.923  36.433  29.245  1.00  0.00           C
ATOM   9215 3C31 POPE1 214      23.323  36.462  30.655  1.00  0.00           C
ATOM   9218 4C31 POPE1 214      24.382  36.412  31.765  1.00  0.00           C
ATOM   9221 5C31 POPE1 214      23.772  36.232  33.155  1.00  0.00           C
ATOM   9224 6C31 POPE1 214      24.783  35.802  34.225  1.00  0.00           C
ATOM   9228  NH3 POPE2 215     116.582  25.162  54.595  1.00  0.00           N
ATOM   9232  C12 POPE2 215     117.323  25.523  55.845  1.00  0.00           C
ATOM   9235  C11 POPE2 215     118.812  25.532  55.515  1.00  0.00           C
ATOM   9238  P   POPE2 215     121.022  25.422  56.885  1.00  0.00           P
ATOM   9239  O13 POPE2 215     121.903  26.613  56.995  1.00  0.00           O
ATOM   9240  O14 POPE2 215     121.111  24.412  57.955  1.00  0.00           O
ATOM   9241  O11 POPE2 215     121.442  24.683  55.555  1.00  0.00           O
ATOM   9242  O12 POPE2 215     119.533  25.883  56.685  1.00  0.00           O
ATOM   9243  C1  POPE2 215     122.142  25.332  54.485  1.00  0.00           C
ATOM   9246  C2  POPE2 215     122.083  24.452  53.205  1.00  0.00           C
ATOM   9248  O21 POPE2 215     122.432  25.232  52.035  1.00  0.00           O
ATOM   9249  C21 POPE2 215     123.722  25.502  51.915  1.00  0.00           C
ATOM   9250  O22 POPE2 215     124.583  25.273  52.755  1.00  0.00           O
ATOM   9251  C22 POPE2 215     124.012  26.012  50.495  1.00  0.00           C
ATOM   9254  C3  POPE2 215     120.643  23.912  53.075  1.00  0.00           C
ATOM   9257  O31 POPE2 215     120.372  23.162  51.875  1.00  0.00           O
ATOM   9258  C31 POPE2 215     119.102  22.773  51.825  1.00  0.00           C
ATOM   9259  O32 POPE2 215     118.232  23.032  52.655  1.00  0.00           O
ATOM   9260  C32 POPE2 215     118.912  21.903  50.595  1.00  0.00           C
ATOM   9263  C23 POPE2 215     125.503  26.332  50.215  1.00  0.00           C
ATOM   9266  C24 POPE2 215     125.783  26.472  48.705  1.00  0.00           C
ATOM   9269  C25 POPE2 215     127.262  26.602  48.335  1.00  0.00           C
ATOM   9272  C26 POPE2 215     127.472  26.462  46.815  1.00  0.00           C
ATOM   9275  C27 POPE2 215     128.912  26.602  46.315  1.00  0.00           C
ATOM   9278  C28 POPE2 215     128.992  26.523  44.775  1.00  0.00           C
ATOM   9281  C29 POPE2 215     130.413  26.543  44.275  1.00  0.00           C
ATOM   9283 0C21 POPE2 215     130.958  27.382  43.385  1.00  0.00           C
ATOM   9285 1C21 POPE2 215     130.273  28.532  42.685  1.00  0.00           C
ATOM   9288 2C21 POPE2 215     131.277  29.522  42.055  1.00  0.00           C
ATOM   9291 3C21 POPE2 215     132.077  28.912  40.895  1.00  0.00           C
ATOM   9294 4C21 POPE2 215     133.107  29.842  40.235  1.00  0.00           C
ATOM   9297 5C21 POPE2 215     134.268  30.252  41.155  1.00  0.00           C
ATOM   9300 6C21 POPE2 215     135.107  31.372  40.535  1.00  0.00           C
ATOM   9303 7C21 POPE2 215     136.266  31.812  41.435  1.00  0.00           C
ATOM   9306 8C21 POPE2 215     136.937  33.102  40.945  1.00  0.00           C
ATOM   9310  C33 POPE2 215     117.583  21.132  50.615  1.00  0.00           C
ATOM   9313  C34 POPE2 215     117.361  20.372  49.305  1.00  0.00           C
ATOM   9316  C35 POPE2 215     116.712  21.222  48.215  1.00  0.00           C
ATOM   9319  C36 POPE2 215     116.242  20.363  47.035  1.00  0.00           C
ATOM   9322  C37 POPE2 215     115.112  21.052  46.285  1.00  0.00           C
ATOM   9325  C38 POPE2 215     114.562  20.262  45.085  1.00  0.00           C
ATOM   9328  C39 POPE2 215     115.232  20.643  43.765  1.00  0.00           C
ATOM   9331 0C31 POPE2 215     114.263  20.462  42.585  1.00  0.00           C
ATOM   9334 1C31 POPE2 215     114.702  21.122  41.275  1.00  0.00           C
ATOM   9337 2C31 POPE2 215     113.532  21.202  40.295  1.00  0.00           C
ATOM   9340 3C31 POPE2 215     113.882  21.792  38.925  1.00  0.00           C
ATOM   9343 4C31 POPE2 215     112.712  21.672  37.945  1.00  0.00           C
ATOM   9346 5C31 POPE2 215     113.041  22.152  36.525  1.00  0.00           C
ATOM   9349 6C31 POPE2 215     111.963  21.792  35.495  1.00  0.00           C
ATOM   9353  NH3 POPE3 216      22.332   8.982  57.405  1.00  0.00           N
ATOM   9357  C12 POPE3 216      23.582   9.382  58.165  1.00  0.00           C
ATOM   9360  C11 POPE3 216      23.612  10.862  58.605  1.00  0.00           C
ATOM   9363  P   POPE3 216      24.862  12.232  56.755  1.00  0.00           P
ATOM   9364  O13 POPE3 216      23.542  12.892  56.555  1.00  0.00           O
ATOM   9365  O14 POPE3 216      26.082  13.062  56.615  1.00  0.00           O
ATOM   9366  O11 POPE3 216      24.952  10.922  55.875  1.00  0.00           O
ATOM   9367  O12 POPE3 216      24.803  11.532  58.175  1.00  0.00           O
ATOM   9368  C1  POPE3 216      26.202  10.442  55.385  1.00  0.00           C
ATOM   9371  C2  POPE3 216      26.123  10.363  53.845  1.00  0.00           C
ATOM   9373  O21 POPE3 216      25.923   8.982  53.485  1.00  0.00           O
ATOM   9374  C21 POPE3 216      25.503   8.802  52.255  1.00  0.00           C
ATOM   9375  O22 POPE3 216      24.713   9.502  51.645  1.00  0.00           O
ATOM   9376  C22 POPE3 216      26.173   7.542  51.705  1.00  0.00           C
ATOM   9379  C3  POPE3 216      27.413  10.892  53.175  1.00  0.00           C
ATOM   9382  O31 POPE3 216      27.183  11.042  51.765  1.00  0.00           O
ATOM   9383  C31 POPE3 216      27.043  12.282  51.325  1.00  0.00           C
ATOM   9384  O32 POPE3 216      27.353  13.292  51.925  1.00  0.00           O
ATOM   9385  C32 POPE3 216      26.253  12.182  50.015  1.00  0.00           C
ATOM   9388  C23 POPE3 216      25.893   7.322  50.215  1.00  0.00           C
ATOM   9391  C24 POPE3 216      27.002   6.512  49.525  1.00  0.00           C
ATOM   9394  C25 POPE3 216      26.763   6.332  48.015  1.00  0.00           C
ATOM   9397  C26 POPE3 216      26.462   7.662  47.335  1.00  0.00           C
ATOM   9400  C27 POPE3 216      26.472   7.612  45.805  1.00  0.00           C
ATOM   9403  C28 POPE3 216      26.062   8.972  45.215  1.00  0.00           C
ATOM   9406  C29 POPE3 216      24.562   9.102  45.055  1.00  0.00           C
ATOM   9408 0C21 POPE3 216      23.872   8.542  44.045  1.00  0.00           C
ATOM   9410 1C21 POPE3 216      24.473   7.712  42.935  1.00  0.00           C
ATOM   9413 2C21 POPE3 216      24.432   8.452  41.585  1.00  0.00           C
ATOM   9416 3C21 POPE3 216      23.003   8.652  41.055  1.00  0.00           C
ATOM   9419 4C21 POPE3 216      22.952   9.342  39.685  1.00  0.00           C
ATOM   9422 5C21 POPE3 216      23.363   8.432  38.525  1.00  0.00           C
ATOM   9425 6C21 POPE3 216      22.963   9.062  37.185  1.00  0.00           C
ATOM   9428 7C21 POPE3 216      23.342   8.242  35.955  1.00  0.00           C
ATOM   9431 8C21 POPE3 216      22.743   8.832  34.685  1.00  0.00           C
ATOM   9435  C33 POPE3 216      26.233  13.462  49.155  1.00  0.00           C
ATOM   9438  C34 POPE3 216      25.282  13.312  47.955  1.00  0.00           C
ATOM   9441  C35 POPE3 216      25.162  14.592  47.125  1.00  0.00           C
ATOM   9444  C36 POPE3 216      24.153  14.443  45.975  1.00  0.00           C
ATOM   9447  C37 POPE3 216      24.683  14.942  44.615  1.00  0.00           C
ATOM   9450  C38 POPE3 216      23.743  14.592  43.455  1.00  0.00           C
ATOM   9453  C39 POPE3 216      23.972  15.482  42.225  1.00  0.00           C
ATOM   9456 0C31 POPE3 216      23.042  15.172  41.045  1.00  0.00           C
ATOM   9459 1C31 POPE3 216      22.803  16.412  40.175  1.00  0.00           C
ATOM   9462 2C31 POPE3 216      21.783  16.202  39.045  1.00  0.00           C
ATOM   9465 3C31 POPE3 216      22.413  15.682  37.745  1.00  0.00           C
ATOM   9468 4C31 POPE3 216      21.392  15.652  36.595  1.00  0.00           C
ATOM   9471 5C31 POPE3 216      22.013  15.412  35.225  1.00  0.00           C
ATOM   9474 6C31 POPE3 216      21.023  15.552  34.055  1.00  0.00           C
ATOM   9478  NH3 POPE4 217      80.672  52.592  59.205  1.00  0.00           N
ATOM   9482  C12 POPE4 217      79.973  53.462  60.215  1.00  0.00           C
ATOM   9485  C11 POPE4 217      78.452  53.232  60.145  1.00  0.00           C
ATOM   9488  P   POPE4 217      77.052  55.352  59.705  1.00  0.00           P
ATOM   9489  O13 POPE4 217      76.111  54.632  58.845  1.00  0.00           O
ATOM   9490  O14 POPE4 217      76.512  56.572  60.365  1.00  0.00           O
ATOM   9491  O11 POPE4 217      78.283  55.773  58.805  1.00  0.00           O
ATOM   9492  O12 POPE4 217      77.732  54.333  60.725  1.00  0.00           O
ATOM   9493  C1  POPE4 217      78.062  56.422  57.545  1.00  0.00           C
ATOM   9496  C2  POPE4 217      78.502  55.532  56.345  1.00  0.00           C
ATOM   9498  O21 POPE4 217      78.592  56.303  55.125  1.00  0.00           O
ATOM   9499  C21 POPE4 217      77.473  56.583  54.495  1.00  0.00           C
ATOM   9500  O22 POPE4 217      76.423  56.953  54.985  1.00  0.00           O
ATOM   9501  C22 POPE4 217      77.692  56.313  52.995  1.00  0.00           C
ATOM   9504  C3  POPE4 217      77.642  54.242  56.155  1.00  0.00           C
ATOM   9507  O31 POPE4 217      78.173  53.392  55.105  1.00  0.00           O
ATOM   9508  C31 POPE4 217      79.132  52.582  55.515  1.00  0.00           C
ATOM   9509  O32 POPE4 217      79.592  52.553  56.645  1.00  0.00           O
ATOM   9510  C32 POPE4 217      79.592  51.703  54.365  1.00  0.00           C
ATOM   9513  C23 POPE4 217      76.512  56.793  52.105  1.00  0.00           C
ATOM   9516  C24 POPE4 217      76.552  56.152  50.695  1.00  0.00           C
ATOM   9519  C25 POPE4 217      75.772  56.933  49.625  1.00  0.00           C
ATOM   9522  C26 POPE4 217      74.243  56.833  49.765  1.00  0.00           C
ATOM   9525  C27 POPE4 217      73.482  57.763  48.795  1.00  0.00           C
ATOM   9528  C28 POPE4 217      72.042  57.312  48.495  1.00  0.00           C
ATOM   9531  C29 POPE4 217      71.111  58.452  48.135  1.00  0.00           C
ATOM   9533 0C21 POPE4 217      70.882  59.002  46.925  1.00  0.00           C
ATOM   9535 1C21 POPE4 217      71.512  58.613  45.605  1.00  0.00           C
ATOM   9538 2C21 POPE4 217      70.512  58.743  44.425  1.00  0.00           C
ATOM   9541 3C21 POPE4 217      70.302  60.183  43.935  1.00  0.00           C
ATOM   9544 4C21 POPE4 217      69.062  60.292  43.025  1.00  0.00           C
ATOM   9547 5C21 POPE4 217      68.903  61.662  42.345  1.00  0.00           C
ATOM   9550 6C21 POPE4 217      67.632  61.752  41.475  1.00  0.00           C
ATOM   9553 7C21 POPE4 217      66.482  62.493  42.155  1.00  0.00           C
ATOM   9556 8C21 POPE4 217      65.142  62.342  41.415  1.00  0.00           C
ATOM   9560  C33 POPE4 217      80.793  50.833  54.795  1.00  0.00           C
ATOM   9563  C34 POPE4 217      81.452  50.053  53.655  1.00  0.00           C
ATOM   9566  C35 POPE4 217      82.622  49.172  54.125  1.00  0.00           C
ATOM   9569  C36 POPE4 217      83.792  49.962  54.715  1.00  0.00           C
ATOM   9572  C37 POPE4 217      84.743  49.063  55.515  1.00  0.00           C
ATOM   9575  C38 POPE4 217      85.853  49.842  56.215  1.00  0.00           C
ATOM   9578  C39 POPE4 217      86.763  50.583  55.235  1.00  0.00           C
ATOM   9581 0C31 POPE4 217      87.972  51.222  55.935  1.00  0.00           C
ATOM   9584 1C31 POPE4 217      89.122  51.482  54.965  1.00  0.00           C
ATOM   9587 2C31 POPE4 217      90.293  52.162  55.675  1.00  0.00           C
ATOM   9590 3C31 POPE4 217      91.602  52.242  54.875  1.00  0.00           C
ATOM   9593 4C31 POPE4 217      92.072  50.872  54.345  1.00  0.00           C
ATOM   9596 5C31 POPE4 217      93.433  50.942  53.645  1.00  0.00           C
ATOM   9599 6C31 POPE4 217      93.783  49.672  52.875  1.00  0.00           C
ATOM   9603  NH3 POPE5 218      99.382  63.832  62.785  1.00  0.00           N
ATOM   9607  C12 POPE5 218     100.653  63.642  63.555  1.00  0.00           C
ATOM   9610  C11 POPE5 218     101.812  64.142  62.695  1.00  0.00           C
ATOM   9613  P   POPE5 218     104.353  63.803  62.455  1.00  0.00           P
ATOM   9614  O13 POPE5 218     105.352  64.832  62.825  1.00  0.00           O
ATOM   9615  O14 POPE5 218     104.812  62.413  62.605  1.00  0.00           O
ATOM   9616  O11 POPE5 218     103.872  64.013  60.965  1.00  0.00           O
ATOM   9617  O12 POPE5 218     103.062  63.962  63.355  1.00  0.00           O
ATOM   9618  C1  POPE5 218     103.702  62.982  59.985  1.00  0.00           C
ATOM   9621  C2  POPE5 218     102.402  63.153  59.115  1.00  0.00           C
ATOM   9623  O21 POPE5 218     102.712  63.032  57.715  1.00  0.00           O
ATOM   9624  C21 POPE5 218     103.022  61.863  57.215  1.00  0.00           C
ATOM   9625  O22 POPE5 218     103.003  60.793  57.785  1.00  0.00           O
ATOM   9626  C22 POPE5 218     103.333  62.122  55.735  1.00  0.00           C
ATOM   9629  C3  POPE5 218     101.712  64.532  59.275  1.00  0.00           C
ATOM   9632  O31 POPE5 218     100.462  64.462  59.995  1.00  0.00           O
ATOM   9633  C31 POPE5 218      99.382  65.153  59.585  1.00  0.00           C
ATOM   9634  O32 POPE5 218      98.602  65.662  60.365  1.00  0.00           O
ATOM   9635  C32 POPE5 218      99.152  65.123  58.075  1.00  0.00           C
ATOM   9638  C23 POPE5 218     103.672  60.882  54.885  1.00  0.00           C
ATOM   9641  C24 POPE5 218     103.652  61.222  53.385  1.00  0.00           C
ATOM   9644  C25 POPE5 218     104.171  60.072  52.505  1.00  0.00           C
ATOM   9647  C26 POPE5 218     104.382  60.502  51.045  1.00  0.00           C
ATOM   9650  C27 POPE5 218     104.782  59.322  50.135  1.00  0.00           C
ATOM   9653  C28 POPE5 218     105.122  59.762  48.695  1.00  0.00           C
ATOM   9656  C29 POPE5 218     105.173  58.603  47.735  1.00  0.00           C
ATOM   9658 0C21 POPE5 218     105.882  58.522  46.595  1.00  0.00           C
ATOM   9660 1C21 POPE5 218     106.823  59.562  46.025  1.00  0.00           C
ATOM   9663 2C21 POPE5 218     108.103  58.912  45.465  1.00  0.00           C
ATOM   9666 3C21 POPE5 218     109.163  59.942  45.055  1.00  0.00           C
ATOM   9669 4C21 POPE5 218     110.342  59.322  44.285  1.00  0.00           C
ATOM   9672 5C21 POPE5 218     111.452  60.333  43.935  1.00  0.00           C
ATOM   9675 6C21 POPE5 218     112.513  59.742  43.005  1.00  0.00           C
ATOM   9678 7C21 POPE5 218     113.611  60.732  42.625  1.00  0.00           C
ATOM   9681 8C21 POPE5 218     114.743  60.063  41.835  1.00  0.00           C
ATOM   9685  C33 POPE5 218      99.482  66.443  57.335  1.00  0.00           C
ATOM   9688  C34 POPE5 218      99.212  66.312  55.825  1.00  0.00           C
ATOM   9691  C35 POPE5 218      99.423  67.623  55.055  1.00  0.00           C
ATOM   9694  C36 POPE5 218      99.113  67.502  53.555  1.00  0.00           C
ATOM   9697  C37 POPE5 218      99.583  68.742  52.785  1.00  0.00           C
ATOM   9700  C38 POPE5 218      99.652  68.543  51.265  1.00  0.00           C
ATOM   9703  C39 POPE5 218      98.302  68.522  50.535  1.00  0.00           C
ATOM   9706 0C31 POPE5 218      98.503  68.203  49.045  1.00  0.00           C
ATOM   9709 1C31 POPE5 218      97.292  68.522  48.155  1.00  0.00           C
ATOM   9712 2C31 POPE5 218      97.432  68.032  46.705  1.00  0.00           C
ATOM   9715 3C31 POPE5 218      98.702  68.492  45.965  1.00  0.00           C
ATOM   9718 4C31 POPE5 218      98.772  70.013  45.735  1.00  0.00           C
ATOM   9721 5C31 POPE5 218     100.072  70.433  45.035  1.00  0.00           C
ATOM   9724 6C31 POPE5 218     100.212  71.942  44.825  1.00  0.00           C
ATOM   9728  NH3 POPE6 219     127.052  59.372  16.565  1.00  0.00           N
ATOM   9732  C12 POPE6 219     128.212  60.043  15.895  1.00  0.00           C
ATOM   9735  C11 POPE6 219     129.193  60.532  16.945  1.00  0.00           C
ATOM   9738  P   POPE6 219     127.972  62.153  18.745  1.00  0.00           P
ATOM   9739  O13 POPE6 219     128.841  62.602  19.855  1.00  0.00           O
ATOM   9740  O14 POPE6 219     126.861  63.023  18.315  1.00  0.00           O
ATOM   9741  O11 POPE6 219     127.352  60.773  19.255  1.00  0.00           O
ATOM   9742  O12 POPE6 219     128.841  61.782  17.505  1.00  0.00           O
ATOM   9743  C1  POPE6 219     126.172  60.863  20.085  1.00  0.00           C
ATOM   9746  C2  POPE6 219     126.452  61.383  21.525  1.00  0.00           C
ATOM   9748  O21 POPE6 219     125.872  60.492  22.495  1.00  0.00           O
ATOM   9749  C21 POPE6 219     126.722  59.952  23.345  1.00  0.00           C
ATOM   9750  O22 POPE6 219     127.933  59.872  23.175  1.00  0.00           O
ATOM   9751  C22 POPE6 219     125.973  59.552  24.625  1.00  0.00           C
ATOM   9754  C3  POPE6 219     125.892  62.792  21.775  1.00  0.00           C
ATOM   9757  O31 POPE6 219     126.543  63.382  22.925  1.00  0.00           O
ATOM   9758  C31 POPE6 219     125.773  63.772  23.945  1.00  0.00           C
ATOM   9759  O32 POPE6 219     124.583  63.552  24.065  1.00  0.00           O
ATOM   9760  C32 POPE6 219     126.671  64.512  24.935  1.00  0.00           C
ATOM   9763  C23 POPE6 219     126.423  60.473  25.785  1.00  0.00           C
ATOM   9766  C24 POPE6 219     125.713  60.212  27.115  1.00  0.00           C
ATOM   9769  C25 POPE6 219     126.353  59.032  27.865  1.00  0.00           C
ATOM   9772  C26 POPE6 219     125.892  58.892  29.315  1.00  0.00           C
ATOM   9775  C27 POPE6 219     126.903  58.092  30.165  1.00  0.00           C
ATOM   9778  C28 POPE6 219     126.412  57.763  31.595  1.00  0.00           C
ATOM   9781  C29 POPE6 219     125.962  58.982  32.345  1.00  0.00           C
ATOM   9783 0C21 POPE6 219     125.202  59.002  33.465  1.00  0.00           C
ATOM   9785 1C21 POPE6 219     124.692  57.813  34.225  1.00  0.00           C
ATOM   9788 2C21 POPE6 219     125.342  57.672  35.625  1.00  0.00           C
ATOM   9791 3C21 POPE6 219     125.013  58.842  36.565  1.00  0.00           C
ATOM   9794 4C21 POPE6 219     125.802  58.803  37.885  1.00  0.00           C
ATOM   9797 5C21 POPE6 219     125.643  60.063  38.745  1.00  0.00           C
ATOM   9800 6C21 POPE6 219     126.003  61.363  37.995  1.00  0.00           C
ATOM   9803 7C21 POPE6 219     126.032  62.613  38.865  1.00  0.00           C
ATOM   9806 8C21 POPE6 219     125.982  63.902  38.035  1.00  0.00           C
ATOM   9810  C33 POPE6 219     125.973  65.113  26.165  1.00  0.00           C
ATOM   9813  C34 POPE6 219     125.743  64.112  27.295  1.00  0.00           C
ATOM   9816  C35 POPE6 219     125.372  64.832  28.595  1.00  0.00           C
ATOM   9819  C36 POPE6 219     124.922  63.902  29.725  1.00  0.00           C
ATOM   9822  C37 POPE6 219     124.572  64.702  30.985  1.00  0.00           C
ATOM   9825  C38 POPE6 219     124.652  63.873  32.285  1.00  0.00           C
ATOM   9828  C39 POPE6 219     124.873  64.752  33.535  1.00  0.00           C
ATOM   9831 0C31 POPE6 219     126.283  65.352  33.615  1.00  0.00           C
ATOM   9834 1C31 POPE6 219     126.362  66.592  34.515  1.00  0.00           C
ATOM   9837 2C31 POPE6 219     127.781  67.183  34.575  1.00  0.00           C
ATOM   9840 3C31 POPE6 219     127.852  68.543  35.275  1.00  0.00           C
ATOM   9843 4C31 POPE6 219     127.202  68.553  36.665  1.00  0.00           C
ATOM   9846 5C31 POPE6 219     127.443  69.873  37.405  1.00  0.00           C
ATOM   9849 6C31 POPE6 219     126.632  69.952  38.705  1.00  0.00           C
ATOM   9853  NH3 POPE7 220      29.873  78.962  61.845  1.00  0.00           N
ATOM   9857  C12 POPE7 220      29.972  77.452  61.845  1.00  0.00           C
ATOM   9860  C11 POPE7 220      29.123  76.843  60.725  1.00  0.00           C
ATOM   9863  P   POPE7 220      30.192  74.523  60.035  1.00  0.00           P
ATOM   9864  O13 POPE7 220      29.812  73.093  60.045  1.00  0.00           O
ATOM   9865  O14 POPE7 220      31.523  74.822  60.585  1.00  0.00           O
ATOM   9866  O11 POPE7 220      30.103  75.043  58.565  1.00  0.00           O
ATOM   9867  O12 POPE7 220      29.102  75.403  60.795  1.00  0.00           O
ATOM   9868  C1  POPE7 220      28.862  75.022  57.865  1.00  0.00           C
ATOM   9871  C2  POPE7 220      29.032  75.593  56.425  1.00  0.00           C
ATOM   9873  O21 POPE7 220      28.642  74.623  55.435  1.00  0.00           O
ATOM   9874  C21 POPE7 220      27.332  74.333  55.405  1.00  0.00           C
ATOM   9875  O22 POPE7 220      26.502  74.642  56.235  1.00  0.00           O
ATOM   9876  C22 POPE7 220      27.062  73.553  54.135  1.00  0.00           C
ATOM   9879  C3  POPE7 220      30.503  76.062  56.165  1.00  0.00           C
ATOM   9882  O31 POPE7 220      30.663  76.723  54.895  1.00  0.00           O
ATOM   9883  C31 POPE7 220      31.432  76.322  53.865  1.00  0.00           C
ATOM   9884  O32 POPE7 220      31.623  77.023  52.885  1.00  0.00           O
ATOM   9885  C32 POPE7 220      32.112  74.952  54.025  1.00  0.00           C
ATOM   9888  C23 POPE7 220      27.362  74.422  52.895  1.00  0.00           C
ATOM   9891  C24 POPE7 220      27.542  73.582  51.635  1.00  0.00           C
ATOM   9894  C25 POPE7 220      26.243  73.122  50.985  1.00  0.00           C
ATOM   9897  C26 POPE7 220      25.842  74.063  49.835  1.00  0.00           C
ATOM   9900  C27 POPE7 220      24.662  73.522  49.035  1.00  0.00           C
ATOM   9903  C28 POPE7 220      24.312  74.422  47.845  1.00  0.00           C
ATOM   9906  C29 POPE7 220      23.453  73.672  46.865  1.00  0.00           C
ATOM   9908 0C21 POPE7 220      22.292  74.072  46.325  1.00  0.00           C
ATOM   9910 1C21 POPE7 220      21.632  75.403  46.515  1.00  0.00           C
ATOM   9913 2C21 POPE7 220      20.452  75.613  45.555  1.00  0.00           C
ATOM   9916 3C21 POPE7 220      20.852  75.622  44.065  1.00  0.00           C
ATOM   9919 4C21 POPE7 220      19.722  75.092  43.195  1.00  0.00           C
ATOM   9922 5C21 POPE7 220      20.073  75.043  41.705  1.00  0.00           C
ATOM   9925 6C21 POPE7 220      18.852  74.593  40.895  1.00  0.00           C
ATOM   9928 7C21 POPE7 220      19.112  74.473  39.395  1.00  0.00           C
ATOM   9931 8C21 POPE7 220      17.812  74.172  38.655  1.00  0.00           C
ATOM   9935  C33 POPE7 220      32.283  74.252  52.655  1.00  0.00           C
ATOM   9938  C34 POPE7 220      33.222  73.043  52.625  1.00  0.00           C
ATOM   9941  C35 POPE7 220      32.743  71.942  51.655  1.00  0.00           C
ATOM   9944  C36 POPE7 220      32.622  72.413  50.195  1.00  0.00           C
ATOM   9947  C37 POPE7 220      32.232  71.303  49.205  1.00  0.00           C
ATOM   9950  C38 POPE7 220      32.272  71.763  47.735  1.00  0.00           C
ATOM   9953  C39 POPE7 220      31.132  72.702  47.325  1.00  0.00           C
ATOM   9956 0C31 POPE7 220      29.773  71.992  47.245  1.00  0.00           C
ATOM   9959 1C31 POPE7 220      28.663  72.822  46.585  1.00  0.00           C
ATOM   9962 2C31 POPE7 220      27.403  71.973  46.375  1.00  0.00           C
ATOM   9965 3C31 POPE7 220      26.562  72.392  45.165  1.00  0.00           C
ATOM   9968 4C31 POPE7 220      25.503  71.342  44.815  1.00  0.00           C
ATOM   9971 5C31 POPE7 220      24.622  71.752  43.635  1.00  0.00           C
ATOM   9974 6C31 POPE7 220      23.632  70.662  43.235  1.00  0.00           C
ATOM   9978  NH3 POPE8 221      98.251  32.982  20.005  1.00  0.00           N
ATOM   9982  C12 POPE8 221      98.053  32.782  18.525  1.00  0.00           C
ATOM   9985  C11 POPE8 221      97.223  31.523  18.245  1.00  0.00           C
ATOM   9988  P   POPE8 221      94.732  30.732  18.375  1.00  0.00           P
ATOM   9989  O13 POPE8 221      94.482  31.122  16.975  1.00  0.00           O
ATOM   9990  O14 POPE8 221      94.912  29.303  18.675  1.00  0.00           O
ATOM   9991  O11 POPE8 221      93.503  31.283  19.195  1.00  0.00           O
ATOM   9992  O12 POPE8 221      95.942  31.602  18.905  1.00  0.00           O
ATOM   9993  C1  POPE8 221      93.342  31.222  20.605  1.00  0.00           C
ATOM   9996  C2  POPE8 221      92.501  32.462  21.025  1.00  0.00           C
ATOM   9998  O21 POPE8 221      92.603  32.863  22.405  1.00  0.00           O
ATOM   9999  C21 POPE8 221      92.282  31.992  23.355  1.00  0.00           C
ATOM  10000  O22 POPE8 221      92.223  30.783  23.255  1.00  0.00           O
ATOM  10001  C22 POPE8 221      91.882  32.773  24.615  1.00  0.00           C
ATOM  10004  C3  POPE8 221      91.022  32.372  20.535  1.00  0.00           C
ATOM  10007  O31 POPE8 221      90.273  31.322  21.185  1.00  0.00           O
ATOM  10008  C31 POPE8 221      89.312  31.672  22.025  1.00  0.00           C
ATOM  10009  O32 POPE8 221      89.002  32.812  22.325  1.00  0.00           O
ATOM  10010  C32 POPE8 221      88.623  30.462  22.645  1.00  0.00           C
ATOM  10013  C23 POPE8 221      92.072  31.962  25.935  1.00  0.00           C
ATOM  10016  C24 POPE8 221      91.073  32.322  27.045  1.00  0.00           C
ATOM  10019  C25 POPE8 221      91.412  33.562  27.895  1.00  0.00           C
ATOM  10022  C26 POPE8 221      92.612  33.372  28.835  1.00  0.00           C
ATOM  10025  C27 POPE8 221      92.583  34.352  30.025  1.00  0.00           C
ATOM  10028  C28 POPE8 221      93.751  34.173  31.005  1.00  0.00           C
ATOM  10031  C29 POPE8 221      93.722  35.162  32.145  1.00  0.00           C
ATOM  10033 0C21 POPE8 221      93.041  35.022  33.295  1.00  0.00           C
ATOM  10035 1C21 POPE8 221      92.163  33.852  33.675  1.00  0.00           C
ATOM  10038 2C21 POPE8 221      92.641  33.113  34.935  1.00  0.00           C
ATOM  10041 3C21 POPE8 221      94.113  32.672  34.875  1.00  0.00           C
ATOM  10044 4C21 POPE8 221      94.482  31.672  35.985  1.00  0.00           C
ATOM  10047 5C21 POPE8 221      95.982  31.332  36.005  1.00  0.00           C
ATOM  10050 6C21 POPE8 221      96.403  30.472  37.205  1.00  0.00           C
ATOM  10053 7C21 POPE8 221      97.892  30.122  37.165  1.00  0.00           C
ATOM  10056 8C21 POPE8 221      98.372  29.292  38.365  1.00  0.00           C
ATOM  10060  C33 POPE8 221      89.102  30.242  24.095  1.00  0.00           C
ATOM  10063  C34 POPE8 221      88.062  29.572  25.005  1.00  0.00           C
ATOM  10066  C35 POPE8 221      88.462  29.613  26.495  1.00  0.00           C
ATOM  10069  C36 POPE8 221      87.632  30.582  27.365  1.00  0.00           C
ATOM  10072  C37 POPE8 221      88.041  30.592  28.845  1.00  0.00           C
ATOM  10075  C38 POPE8 221      87.352  31.702  29.665  1.00  0.00           C
ATOM  10078  C39 POPE8 221      87.812  31.752  31.135  1.00  0.00           C
ATOM  10081 0C31 POPE8 221      87.113  32.833  31.975  1.00  0.00           C
ATOM  10084 1C31 POPE8 221      87.323  32.662  33.485  1.00  0.00           C
ATOM  10087 2C31 POPE8 221      86.482  33.653  34.315  1.00  0.00           C
ATOM  10090 3C31 POPE8 221      86.543  33.442  35.845  1.00  0.00           C
ATOM  10093 4C31 POPE8 221      85.892  32.142  36.335  1.00  0.00           C
ATOM  10096 5C31 POPE8 221      86.912  31.062  36.725  1.00  0.00           C
ATOM  10099 6C31 POPE8 221      86.272  29.752  37.205  1.00  0.00           C
ATOM  10103  NH3 POPE9 222      72.353  72.943  56.565  1.00  0.00           N
ATOM  10107  C12 POPE9 222      72.853  73.352  57.925  1.00  0.00           C
ATOM  10110  C11 POPE9 222      74.183  74.113  57.905  1.00  0.00           C
ATOM  10113  P   POPE9 222      73.912  76.252  59.325  1.00  0.00           P
ATOM  10114  O13 POPE9 222      72.922  75.562  60.195  1.00  0.00           O
ATOM  10115  O14 POPE9 222      75.323  76.342  59.795  1.00  0.00           O
ATOM  10116  O11 POPE9 222      73.402  77.683  58.895  1.00  0.00           O
ATOM  10117  O12 POPE9 222      73.963  75.522  57.925  1.00  0.00           O
ATOM  10118  C1  POPE9 222      72.002  77.973  58.735  1.00  0.00           C
ATOM  10121  C2  POPE9 222      71.762  78.373  57.255  1.00  0.00           C
ATOM  10123  O21 POPE9 222      70.662  79.302  57.115  1.00  0.00           O
ATOM  10124  C21 POPE9 222      70.802  80.142  56.085  1.00  0.00           C
ATOM  10125  O22 POPE9 222      71.783  80.193  55.355  1.00  0.00           O
ATOM  10126  C22 POPE9 222      69.533  80.992  55.925  1.00  0.00           C
ATOM  10129  C3  POPE9 222      71.552  77.132  56.375  1.00  0.00           C
ATOM  10132  O31 POPE9 222      72.202  77.303  55.105  1.00  0.00           O
ATOM  10133  C31 POPE9 222      72.473  76.153  54.495  1.00  0.00           C
ATOM  10134  O32 POPE9 222      72.132  75.043  54.875  1.00  0.00           O
ATOM  10135  C32 POPE9 222      73.412  76.443  53.345  1.00  0.00           C
ATOM  10138  C23 POPE9 222      69.743  82.293  55.105  1.00  0.00           C
ATOM  10141  C24 POPE9 222      68.653  82.592  54.075  1.00  0.00           C
ATOM  10144  C25 POPE9 222      69.003  81.952  52.735  1.00  0.00           C
ATOM  10147  C26 POPE9 222      68.112  82.403  51.575  1.00  0.00           C
ATOM  10150  C27 POPE9 222      68.632  81.822  50.255  1.00  0.00           C
ATOM  10153  C28 POPE9 222      67.552  81.742  49.165  1.00  0.00           C
ATOM  10156  C29 POPE9 222      68.122  81.102  47.935  1.00  0.00           C
ATOM  10158 0C21 POPE9 222      67.982  81.523  46.665  1.00  0.00           C
ATOM  10160 1C21 POPE9 222      67.173  82.683  46.165  1.00  0.00           C
ATOM  10163 2C21 POPE9 222      66.042  82.153  45.265  1.00  0.00           C
ATOM  10166 3C21 POPE9 222      65.302  83.272  44.535  1.00  0.00           C
ATOM  10169 4C21 POPE9 222      64.372  82.712  43.465  1.00  0.00           C
ATOM  10172 5C21 POPE9 222      63.783  83.803  42.565  1.00  0.00           C
ATOM  10175 6C21 POPE9 222      62.253  83.702  42.465  1.00  0.00           C
ATOM  10178 7C21 POPE9 222      61.683  84.612  41.385  1.00  0.00           C
ATOM  10181 8C21 POPE9 222      60.163  84.572  41.365  1.00  0.00           C
ATOM  10185  C33 POPE9 222      74.623  75.492  53.395  1.00  0.00           C
ATOM  10188  C34 POPE9 222      75.842  76.153  52.745  1.00  0.00           C
ATOM  10191  C35 POPE9 222      75.822  76.062  51.225  1.00  0.00           C
ATOM  10194  C36 POPE9 222      76.562  77.233  50.545  1.00  0.00           C
ATOM  10197  C37 POPE9 222      76.542  77.052  49.025  1.00  0.00           C
ATOM  10200  C38 POPE9 222      76.923  78.322  48.255  1.00  0.00           C
ATOM  10203  C39 POPE9 222      76.842  78.113  46.745  1.00  0.00           C
ATOM  10206 0C31 POPE9 222      76.923  79.412  45.935  1.00  0.00           C
ATOM  10209 1C31 POPE9 222      78.262  80.123  46.115  1.00  0.00           C
ATOM  10212 2C31 POPE9 222      78.493  81.242  45.085  1.00  0.00           C
ATOM  10215 3C31 POPE9 222      77.963  82.602  45.565  1.00  0.00           C
ATOM  10218 4C31 POPE9 222      78.362  83.733  44.615  1.00  0.00           C
ATOM  10221 5C31 POPE9 222      78.353  85.092  45.315  1.00  0.00           C
ATOM  10224 6C31 POPE9 222      78.583  86.272  44.375  1.00  0.00           C
ATOM  10228  NH3 POPE  223       1.168  82.732  64.895  1.00  0.00           N
ATOM  10232  C12 POPE  223       0.738  81.283  64.885  1.00  0.00           C
ATOM  10235  C11 POPE  223       1.653  80.492  63.925  1.00  0.00           C
ATOM  10238  P   POPE  223       0.428  78.183  64.205  1.00  0.00           P
ATOM  10239  O13 POPE  223       1.613  77.532  64.815  1.00  0.00           O
ATOM  10240  O14 POPE  223      -0.652  78.702  65.065  1.00  0.00           O
ATOM  10241  O11 POPE  223      -0.112  77.272  63.055  1.00  0.00           O
ATOM  10242  O12 POPE  223       1.018  79.363  63.345  1.00  0.00           O
ATOM  10243  C1  POPE  223      -0.852  77.793  61.955  1.00  0.00           C
ATOM  10246  C2  POPE  223      -0.302  77.172  60.655  1.00  0.00           C
ATOM  10248  O21 POPE  223      -1.222  77.413  59.585  1.00  0.00           O
ATOM  10249  C21 POPE  223      -1.002  78.462  58.845  1.00  0.00           C
ATOM  10250  O22 POPE  223      -0.102  79.263  59.015  1.00  0.00           O
ATOM  10251  C22 POPE  223      -1.972  78.473  57.675  1.00  0.00           C
ATOM  10254  C3  POPE  223      -0.152  75.653  60.805  1.00  0.00           C
ATOM  10257  O31 POPE  223       0.368  75.053  59.605  1.00  0.00           O
ATOM  10258  C31 POPE  223       1.703  75.002  59.535  1.00  0.00           C
ATOM  10259  O32 POPE  223       2.453  75.263  60.455  1.00  0.00           O
ATOM  10260  C32 POPE  223       2.093  74.752  58.065  1.00  0.00           C
ATOM  10263  C23 POPE  223      -1.852  79.763  56.815  1.00  0.00           C
ATOM  10266  C24 POPE  223      -1.292  79.532  55.395  1.00  0.00           C
ATOM  10269  C25 POPE  223      -1.552  80.752  54.495  1.00  0.00           C
ATOM  10272  C26 POPE  223      -0.952  80.683  53.085  1.00  0.00           C
ATOM  10275  C27 POPE  223      -1.522  81.793  52.175  1.00  0.00           C
ATOM  10278  C28 POPE  223      -0.632  82.172  50.975  1.00  0.00           C
ATOM  10281  C29 POPE  223      -0.492  81.082  49.945  1.00  0.00           C
ATOM  10283 0C21 POPE  223      -0.432  81.233  48.605  1.00  0.00           C
ATOM  10285 1C21 POPE  223      -0.482  82.522  47.825  1.00  0.00           C
ATOM  10288 2C21 POPE  223       0.898  83.103  47.445  1.00  0.00           C
ATOM  10291 3C21 POPE  223       1.693  82.223  46.475  1.00  0.00           C
ATOM  10294 4C21 POPE  223       3.062  82.822  46.105  1.00  0.00           C
ATOM  10297 5C21 POPE  223       3.913  81.892  45.235  1.00  0.00           C
ATOM  10300 6C21 POPE  223       3.793  82.162  43.725  1.00  0.00           C
ATOM  10303 7C21 POPE  223       4.543  81.122  42.895  1.00  0.00           C
ATOM  10306 8C21 POPE  223       4.602  81.443  41.395  1.00  0.00           C
ATOM  10310  C33 POPE  223       1.913  76.022  57.185  1.00  0.00           C
ATOM  10313  C34 POPE  223       2.193  75.882  55.675  1.00  0.00           C
ATOM  10316  C35 POPE  223       3.433  75.062  55.255  1.00  0.00           C
ATOM  10319  C36 POPE  223       4.773  75.723  55.625  1.00  0.00           C
ATOM  10322  C37 POPE  223       6.012  74.983  55.095  1.00  0.00           C
ATOM  10325  C38 POPE  223       7.302  75.382  55.835  1.00  0.00           C
ATOM  10328  C39 POPE  223       7.713  76.863  55.735  1.00  0.00           C
ATOM  10331 0C31 POPE  223       8.312  77.272  54.385  1.00  0.00           C
ATOM  10334 1C31 POPE  223       9.012  78.642  54.445  1.00  0.00           C
ATOM  10337 2C31 POPE  223       9.733  79.043  53.145  1.00  0.00           C
ATOM  10340 3C31 POPE  223      11.093  78.352  52.945  1.00  0.00           C
ATOM  10343 4C31 POPE  223      11.883  78.882  51.745  1.00  0.00           C
ATOM  10346 5C31 POPE  223      13.342  78.422  51.725  1.00  0.00           C
ATOM  10349 6C31 POPE  223      14.142  78.943  50.525  1.00  0.00           C
ATOM  10353  NH3 POPE  224      68.182  42.982  19.545  1.00  0.00           N
ATOM  10357  C12 POPE  224      68.222  41.502  19.275  1.00  0.00           C
ATOM  10360  C11 POPE  224      68.562  41.132  17.815  1.00  0.00           C
ATOM  10363  P   POPE  224      68.662  38.492  17.725  1.00  0.00           P
ATOM  10364  O13 POPE  224      67.933  37.452  16.965  1.00  0.00           O
ATOM  10365  O14 POPE  224      70.132  38.613  17.615  1.00  0.00           O
ATOM  10366  O11 POPE  224      68.312  38.282  19.225  1.00  0.00           O
ATOM  10367  O12 POPE  224      67.972  39.882  17.455  1.00  0.00           O
ATOM  10368  C1  POPE  224      67.012  37.973  19.685  1.00  0.00           C
ATOM  10371  C2  POPE  224      67.112  36.782  20.655  1.00  0.00           C
ATOM  10373  O21 POPE  224      65.902  36.782  21.405  1.00  0.00           O
ATOM  10374  C21 POPE  224      65.183  35.703  21.385  1.00  0.00           C
ATOM  10375  O22 POPE  224      65.382  34.703  20.715  1.00  0.00           O
ATOM  10376  C22 POPE  224      64.022  35.972  22.345  1.00  0.00           C
ATOM  10379  C3  POPE  224      68.292  36.953  21.655  1.00  0.00           C
ATOM  10382  O31 POPE  224      68.611  35.723  22.315  1.00  0.00           O
ATOM  10383  C31 POPE  224      67.993  35.442  23.435  1.00  0.00           C
ATOM  10384  O32 POPE  224      67.143  36.113  23.995  1.00  0.00           O
ATOM  10385  C32 POPE  224      68.562  34.142  23.965  1.00  0.00           C
ATOM  10388  C23 POPE  224      62.902  34.922  22.325  1.00  0.00           C
ATOM  10391  C24 POPE  224      62.103  34.973  23.635  1.00  0.00           C
ATOM  10394  C25 POPE  224      61.143  33.793  23.775  1.00  0.00           C
ATOM  10397  C26 POPE  224      60.163  33.982  24.935  1.00  0.00           C
ATOM  10400  C27 POPE  224      58.903  33.102  24.775  1.00  0.00           C
ATOM  10403  C28 POPE  224      57.702  33.653  25.565  1.00  0.00           C
ATOM  10406  C29 POPE  224      57.792  33.422  27.045  1.00  0.00           C
ATOM  10408 0C21 POPE  224      57.083  34.083  27.975  1.00  0.00           C
ATOM  10410 1C21 POPE  224      56.033  35.142  27.715  1.00  0.00           C
ATOM  10413 2C21 POPE  224      54.693  34.833  28.405  1.00  0.00           C
ATOM  10416 3C21 POPE  224      54.753  34.962  29.935  1.00  0.00           C
ATOM  10419 4C21 POPE  224      53.952  33.892  30.685  1.00  0.00           C
ATOM  10422 5C21 POPE  224      54.222  33.953  32.195  1.00  0.00           C
ATOM  10425 6C21 POPE  224      53.653  32.763  32.985  1.00  0.00           C
ATOM  10428 7C21 POPE  224      54.183  32.742  34.425  1.00  0.00           C
ATOM  10431 8C21 POPE  224      53.722  31.532  35.245  1.00  0.00           C
ATOM  10435  C33 POPE  224      70.022  34.302  24.445  1.00  0.00           C
ATOM  10438  C34 POPE  224      70.302  33.613  25.775  1.00  0.00           C
ATOM  10441  C35 POPE  224      69.542  34.243  26.955  1.00  0.00           C
ATOM  10444  C36 POPE  224      70.022  33.702  28.295  1.00  0.00           C
ATOM  10447  C37 POPE  224      69.183  34.183  29.485  1.00  0.00           C
ATOM  10450  C38 POPE  224      69.802  33.683  30.795  1.00  0.00           C
ATOM  10453  C39 POPE  224      68.952  33.962  32.045  1.00  0.00           C
ATOM  10456 0C31 POPE  224      69.693  33.502  33.305  1.00  0.00           C
ATOM  10459 1C31 POPE  224      68.952  33.842  34.595  1.00  0.00           C
ATOM  10462 2C31 POPE  224      69.562  33.142  35.825  1.00  0.00           C
ATOM  10465 3C31 POPE  224      69.122  31.683  35.935  1.00  0.00           C
ATOM  10468 4C31 POPE  224      69.643  30.992  37.205  1.00  0.00           C
ATOM  10471 5C31 POPE  224      68.982  29.633  37.435  1.00  0.00           C
ATOM  10474 6C31 POPE  224      69.472  28.922  38.685  1.00  0.00           C
ATOM  10478  NH3 POPE  225       7.733  54.042  21.335  1.00  0.00           N
ATOM  10482  C12 POPE  225       8.163  55.063  22.355  1.00  0.00           C
ATOM  10485  C11 POPE  225       9.142  56.082  21.765  1.00  0.00           C
ATOM  10488  P   POPE  225      10.022  58.372  22.785  1.00  0.00           P
ATOM  10489  O13 POPE  225       8.863  59.072  22.205  1.00  0.00           O
ATOM  10490  O14 POPE  225      11.323  58.552  22.115  1.00  0.00           O
ATOM  10491  O11 POPE  225      10.173  58.733  24.335  1.00  0.00           O
ATOM  10492  O12 POPE  225       9.672  56.833  22.845  1.00  0.00           O
ATOM  10493  C1  POPE  225       9.233  58.433  25.375  1.00  0.00           C
ATOM  10496  C2  POPE  225       8.993  56.912  25.685  1.00  0.00           C
ATOM  10498  O21 POPE  225       8.052  56.782  26.785  1.00  0.00           O
ATOM  10499  C21 POPE  225       7.423  55.592  26.795  1.00  0.00           C
ATOM  10500  O22 POPE  225       7.523  54.752  25.925  1.00  0.00           O
ATOM  10501  C22 POPE  225       6.472  55.502  27.995  1.00  0.00           C
ATOM  10504  C3  POPE  225      10.312  56.142  25.975  1.00  0.00           C
ATOM  10507  O31 POPE  225      10.503  55.833  27.385  1.00  0.00           O
ATOM  10508  C31 POPE  225      10.642  54.562  27.705  1.00  0.00           C
ATOM  10509  O32 POPE  225      10.603  53.613  26.945  1.00  0.00           O
ATOM  10510  C32 POPE  225      10.842  54.453  29.215  1.00  0.00           C
ATOM  10513  C23 POPE  225       7.062  54.723  29.205  1.00  0.00           C
ATOM  10516  C24 POPE  225       6.043  53.883  30.015  1.00  0.00           C
ATOM  10519  C25 POPE  225       4.892  54.662  30.675  1.00  0.00           C
ATOM  10522  C26 POPE  225       4.043  53.762  31.585  1.00  0.00           C
ATOM  10525  C27 POPE  225       2.703  54.392  32.025  1.00  0.00           C
ATOM  10528  C28 POPE  225       1.673  53.333  32.485  1.00  0.00           C
ATOM  10531  C29 POPE  225       0.288  53.902  32.635  1.00  0.00           C
ATOM  10533 0C21 POPE  225      -0.342  54.142  33.805  1.00  0.00           C
ATOM  10535 1C21 POPE  225       0.288  53.972  35.155  1.00  0.00           C
ATOM  10538 2C21 POPE  225      -0.442  54.742  36.265  1.00  0.00           C
ATOM  10541 3C21 POPE  225      -1.652  54.002  36.865  1.00  0.00           C
ATOM  10544 4C21 POPE  225      -2.382  54.783  37.985  1.00  0.00           C
ATOM  10547 5C21 POPE  225      -1.422  55.453  38.975  1.00  0.00           C
ATOM  10550 6C21 POPE  225      -2.092  55.992  40.255  1.00  0.00           C
ATOM  10553 7C21 POPE  225      -1.132  56.912  41.025  1.00  0.00           C
ATOM  10556 8C21 POPE  225      -1.632  57.293  42.425  1.00  0.00           C
ATOM  10560  C33 POPE  225      11.083  52.992  29.685  1.00  0.00           C
ATOM  10563  C34 POPE  225      10.802  52.763  31.175  1.00  0.00           C
ATOM  10566  C35 POPE  225       9.302  52.802  31.515  1.00  0.00           C
ATOM  10569  C36 POPE  225       8.993  52.402  32.965  1.00  0.00           C
ATOM  10572  C37 POPE  225       7.513  52.572  33.325  1.00  0.00           C
ATOM  10575  C38 POPE  225       7.183  52.122  34.755  1.00  0.00           C
ATOM  10578  C39 POPE  225       5.703  52.272  35.155  1.00  0.00           C
ATOM  10581 0C31 POPE  225       5.363  53.692  35.615  1.00  0.00           C
ATOM  10584 1C31 POPE  225       4.033  53.793  36.385  1.00  0.00           C
ATOM  10587 2C31 POPE  225       4.163  53.632  37.915  1.00  0.00           C
ATOM  10590 3C31 POPE  225       4.213  52.183  38.435  1.00  0.00           C
ATOM  10593 4C31 POPE  225       4.202  52.132  39.965  1.00  0.00           C
ATOM  10596 5C31 POPE  225       4.373  50.732  40.575  1.00  0.00           C
ATOM  10599 6C31 POPE  225       4.193  50.712  42.095  1.00  0.00           C
ATOM  10603  NH3 POPE  226      51.322 120.912  59.925  1.00  0.00           N
ATOM  10607  C12 POPE  226      51.252 122.433  59.765  1.00  0.00           C
ATOM  10610  C11 POPE  226      49.972 122.882  59.005  1.00  0.00           C
ATOM  10613  P   POPE  226      50.532 125.562  58.805  1.00  0.00           P
ATOM  10614  O13 POPE  226      49.783 126.663  58.155  1.00  0.00           O
ATOM  10615  O14 POPE  226      51.132 125.862  60.125  1.00  0.00           O
ATOM  10616  O11 POPE  226      51.722 125.053  57.885  1.00  0.00           O
ATOM  10617  O12 POPE  226      49.653 124.282  59.015  1.00  0.00           O
ATOM  10618  C1  POPE  226      51.493 125.033  56.475  1.00  0.00           C
ATOM  10621  C2  POPE  226      52.642 124.272  55.775  1.00  0.00           C
ATOM  10623  O21 POPE  226      52.713 124.592  54.375  1.00  0.00           O
ATOM  10624  C21 POPE  226      53.622 125.483  54.035  1.00  0.00           C
ATOM  10625  O22 POPE  226      54.033 126.403  54.725  1.00  0.00           O
ATOM  10626  C22 POPE  226      54.233 125.022  52.705  1.00  0.00           C
ATOM  10629  C3  POPE  226      52.453 122.752  55.915  1.00  0.00           C
ATOM  10632  O31 POPE  226      53.743 122.083  55.925  1.00  0.00           O
ATOM  10633  C31 POPE  226      54.042 121.382  54.845  1.00  0.00           C
ATOM  10634  O32 POPE  226      53.342 121.252  53.855  1.00  0.00           O
ATOM  10635  C32 POPE  226      55.361 120.652  55.105  1.00  0.00           C
ATOM  10638  C23 POPE  226      53.222 124.513  51.645  1.00  0.00           C
ATOM  10641  C24 POPE  226      53.882 123.663  50.535  1.00  0.00           C
ATOM  10644  C25 POPE  226      55.122 124.303  49.895  1.00  0.00           C
ATOM  10647  C26 POPE  226      55.643 123.473  48.715  1.00  0.00           C
ATOM  10650  C27 POPE  226      56.852 124.122  48.015  1.00  0.00           C
ATOM  10653  C28 POPE  226      57.353 123.302  46.825  1.00  0.00           C
ATOM  10656  C29 POPE  226      58.243 124.122  45.925  1.00  0.00           C
ATOM  10658 0C21 POPE  226      59.583 124.063  45.825  1.00  0.00           C
ATOM  10660 1C21 POPE  226      60.513 123.132  46.585  1.00  0.00           C
ATOM  10663 2C21 POPE  226      61.392 122.322  45.625  1.00  0.00           C
ATOM  10666 3C21 POPE  226      62.442 121.523  46.385  1.00  0.00           C
ATOM  10669 4C21 POPE  226      63.592 121.032  45.505  1.00  0.00           C
ATOM  10672 5C21 POPE  226      64.812 120.623  46.345  1.00  0.00           C
ATOM  10675 6C21 POPE  226      64.682 119.303  47.115  1.00  0.00           C
ATOM  10678 7C21 POPE  226      64.163 118.132  46.265  1.00  0.00           C
ATOM  10681 8C21 POPE  226      64.452 116.762  46.885  1.00  0.00           C
ATOM  10685  C33 POPE  226      56.112 120.263  53.815  1.00  0.00           C
ATOM  10688  C34 POPE  226      57.432 121.023  53.635  1.00  0.00           C
ATOM  10691  C35 POPE  226      57.803 121.263  52.165  1.00  0.00           C
ATOM  10694  C36 POPE  226      57.702 119.992  51.305  1.00  0.00           C
ATOM  10697  C37 POPE  226      58.193 120.223  49.865  1.00  0.00           C
ATOM  10700  C38 POPE  226      58.111 118.943  49.045  1.00  0.00           C
ATOM  10703  C39 POPE  226      58.713 119.093  47.655  1.00  0.00           C
ATOM  10706 0C31 POPE  226      58.783 117.752  46.905  1.00  0.00           C
ATOM  10709 1C31 POPE  226      60.093 117.612  46.135  1.00  0.00           C
ATOM  10712 2C31 POPE  226      60.002 116.632  44.955  1.00  0.00           C
ATOM  10715 3C31 POPE  226      61.403 116.202  44.505  1.00  0.00           C
ATOM  10718 4C31 POPE  226      61.423 115.212  43.335  1.00  0.00           C
ATOM  10721 5C31 POPE  226      62.842 114.692  43.085  1.00  0.00           C
ATOM  10724 6C31 POPE  226      62.952 113.632  42.005  1.00  0.00           C
ATOM  10728  NH3 POPE  227      98.912  96.772  61.875  1.00  0.00           N
ATOM  10732  C12 POPE  227     100.243  96.793  61.185  1.00  0.00           C
ATOM  10735  C11 POPE  227     100.153  97.612  59.885  1.00  0.00           C
ATOM  10738  P   POPE  227     100.062 100.212  59.355  1.00  0.00           P
ATOM  10739  O13 POPE  227      98.982 100.492  58.405  1.00  0.00           O
ATOM  10740  O14 POPE  227     100.402 101.303  60.285  1.00  0.00           O
ATOM  10741  O11 POPE  227     101.403  99.872  58.565  1.00  0.00           O
ATOM  10742  O12 POPE  227      99.743  98.933  60.215  1.00  0.00           O
ATOM  10743  C1  POPE  227     101.912 100.953  57.735  1.00  0.00           C
ATOM  10746  C2  POPE  227     102.863 100.392  56.635  1.00  0.00           C
ATOM  10748  O21 POPE  227     102.962 101.202  55.435  1.00  0.00           O
ATOM  10749  C21 POPE  227     101.912 101.263  54.625  1.00  0.00           C
ATOM  10750  O22 POPE  227     100.751 101.082  54.945  1.00  0.00           O
ATOM  10751  C22 POPE  227     102.332 101.552  53.175  1.00  0.00           C
ATOM  10754  C3  POPE  227     102.513  98.912  56.295  1.00  0.00           C
ATOM  10757  O31 POPE  227     103.522  98.352  55.435  1.00  0.00           O
ATOM  10758  C31 POPE  227     103.132  97.992  54.235  1.00  0.00           C
ATOM  10759  O32 POPE  227     102.001  98.103  53.775  1.00  0.00           O
ATOM  10760  C32 POPE  227     104.323  97.332  53.545  1.00  0.00           C
ATOM  10763  C23 POPE  227     103.672 102.302  52.925  1.00  0.00           C
ATOM  10766  C24 POPE  227     104.023 102.442  51.425  1.00  0.00           C
ATOM  10769  C25 POPE  227     102.812 102.752  50.525  1.00  0.00           C
ATOM  10772  C26 POPE  227     103.143 103.082  49.065  1.00  0.00           C
ATOM  10775  C27 POPE  227     101.963 102.793  48.125  1.00  0.00           C
ATOM  10778  C28 POPE  227     102.163 103.352  46.705  1.00  0.00           C
ATOM  10781  C29 POPE  227     100.892 103.342  45.885  1.00  0.00           C
ATOM  10783 0C21 POPE  227     100.462 102.352  45.085  1.00  0.00           C
ATOM  10785 1C21 POPE  227     101.143 101.023  44.865  1.00  0.00           C
ATOM  10788 2C21 POPE  227     100.243 100.072  44.045  1.00  0.00           C
ATOM  10791 3C21 POPE  227     100.923  98.742  43.655  1.00  0.00           C
ATOM  10794 4C21 POPE  227     100.072  97.942  42.655  1.00  0.00           C
ATOM  10797 5C21 POPE  227     100.853  96.843  41.915  1.00  0.00           C
ATOM  10800 6C21 POPE  227     100.072  96.303  40.705  1.00  0.00           C
ATOM  10803 7C21 POPE  227     100.863  95.313  39.835  1.00  0.00           C
ATOM  10806 8C21 POPE  227     100.182  94.992  38.505  1.00  0.00           C
ATOM  10810  C33 POPE  227     104.193  97.413  52.025  1.00  0.00           C
ATOM  10813  C34 POPE  227     105.153  96.532  51.245  1.00  0.00           C
ATOM  10816  C35 POPE  227     106.572  97.063  50.995  1.00  0.00           C
ATOM  10819  C36 POPE  227     107.173  96.242  49.845  1.00  0.00           C
ATOM  10822  C37 POPE  227     108.623  96.523  49.455  1.00  0.00           C
ATOM  10825  C38 POPE  227     108.891  95.912  48.065  1.00  0.00           C
ATOM  10828  C39 POPE  227     110.363  95.693  47.735  1.00  0.00           C
ATOM  10831 0C31 POPE  227     110.553  95.313  46.255  1.00  0.00           C
ATOM  10834 1C31 POPE  227     111.861  94.563  45.965  1.00  0.00           C
ATOM  10837 2C31 POPE  227     111.993  94.223  44.475  1.00  0.00           C
ATOM  10840 3C31 POPE  227     113.342  93.613  44.075  1.00  0.00           C
ATOM  10843 4C31 POPE  227     114.512  94.602  44.225  1.00  0.00           C
ATOM  10846 5C31 POPE  227     115.762  94.153  43.465  1.00  0.00           C
ATOM  10849 6C31 POPE  227     116.861  95.212  43.415  1.00  0.00           C
ATOM  10853  NH3 POPE  228      89.963  63.232  17.835  1.00  0.00           N
ATOM  10857  C12 POPE  228      89.263  62.452  16.765  1.00  0.00           C
ATOM  10860  C11 POPE  228      87.812  62.953  16.555  1.00  0.00           C
ATOM  10863  P   POPE  228      86.333  61.252  17.855  1.00  0.00           P
ATOM  10864  O13 POPE  228      85.382  61.043  16.735  1.00  0.00           O
ATOM  10865  O14 POPE  228      87.412  60.273  18.005  1.00  0.00           O
ATOM  10866  O11 POPE  228      85.513  61.322  19.215  1.00  0.00           O
ATOM  10867  O12 POPE  228      86.973  62.693  17.695  1.00  0.00           O
ATOM  10868  C1  POPE  228      85.662  62.382  20.165  1.00  0.00           C
ATOM  10871  C2  POPE  228      86.791  62.262  21.245  1.00  0.00           C
ATOM  10873  O21 POPE  228      87.402  63.552  21.295  1.00  0.00           O
ATOM  10874  C21 POPE  228      88.013  63.993  22.405  1.00  0.00           C
ATOM  10875  O22 POPE  228      89.043  64.642  22.375  1.00  0.00           O
ATOM  10876  C22 POPE  228      87.262  63.722  23.705  1.00  0.00           C
ATOM  10879  C3  POPE  228      87.913  61.222  20.965  1.00  0.00           C
ATOM  10882  O31 POPE  228      88.993  61.342  21.925  1.00  0.00           O
ATOM  10883  C31 POPE  228      88.891  60.602  23.005  1.00  0.00           C
ATOM  10884  O32 POPE  228      87.943  59.902  23.315  1.00  0.00           O
ATOM  10885  C32 POPE  228      90.141  60.802  23.855  1.00  0.00           C
ATOM  10888  C23 POPE  228      87.682  64.712  24.835  1.00  0.00           C
ATOM  10891  C24 POPE  228      86.963  64.453  26.175  1.00  0.00           C
ATOM  10894  C25 POPE  228      87.142  65.552  27.245  1.00  0.00           C
ATOM  10897  C26 POPE  228      88.462  65.462  28.035  1.00  0.00           C
ATOM  10900  C27 POPE  228      88.532  66.433  29.235  1.00  0.00           C
ATOM  10903  C28 POPE  228      88.713  65.703  30.585  1.00  0.00           C
ATOM  10906  C29 POPE  228      89.002  66.623  31.755  1.00  0.00           C
ATOM  10908 0C21 POPE  228      88.713  66.392  33.055  1.00  0.00           C
ATOM  10910 1C21 POPE  228      88.013  65.202  33.645  1.00  0.00           C
ATOM  10913 2C21 POPE  228      88.882  64.302  34.565  1.00  0.00           C
ATOM  10916 3C21 POPE  228      89.753  63.312  33.775  1.00  0.00           C
ATOM  10919 4C21 POPE  228      90.492  62.283  34.655  1.00  0.00           C
ATOM  10922 5C21 POPE  228      89.592  61.183  35.235  1.00  0.00           C
ATOM  10925 6C21 POPE  228      90.372  59.913  35.625  1.00  0.00           C
ATOM  10928 7C21 POPE  228      89.463  58.772  36.095  1.00  0.00           C
ATOM  10931 8C21 POPE  228      90.212  57.502  36.515  1.00  0.00           C
ATOM  10935  C33 POPE  228      89.982  60.222  25.275  1.00  0.00           C
ATOM  10938  C34 POPE  228      91.333  60.222  25.995  1.00  0.00           C
ATOM  10941  C35 POPE  228      91.283  59.622  27.405  1.00  0.00           C
ATOM  10944  C36 POPE  228      90.653  60.543  28.455  1.00  0.00           C
ATOM  10947  C37 POPE  228      91.452  60.543  29.765  1.00  0.00           C
ATOM  10950  C38 POPE  228      90.662  61.072  30.965  1.00  0.00           C
ATOM  10953  C39 POPE  228      89.982  59.962  31.775  1.00  0.00           C
ATOM  10956 0C31 POPE  228      88.952  59.133  30.995  1.00  0.00           C
ATOM  10959 1C31 POPE  228      88.073  58.252  31.905  1.00  0.00           C
ATOM  10962 2C31 POPE  228      87.163  57.332  31.085  1.00  0.00           C
ATOM  10965 3C31 POPE  228      86.132  56.542  31.905  1.00  0.00           C
ATOM  10968 4C31 POPE  228      85.062  57.442  32.555  1.00  0.00           C
ATOM  10971 5C31 POPE  228      83.903  56.633  33.145  1.00  0.00           C
ATOM  10974 6C31 POPE  228      82.781  57.502  33.715  1.00  0.00           C
ATOM  10978  NH3 POPE  229      35.252  40.002  56.005  1.00  0.00           N
ATOM  10982  C12 POPE  229      36.713  40.342  55.995  1.00  0.00           C
ATOM  10985  C11 POPE  229      37.522  39.132  56.445  1.00  0.00           C
ATOM  10988  P   POPE  229      39.912  38.162  56.155  1.00  0.00           P
ATOM  10989  O13 POPE  229      40.972  38.422  57.155  1.00  0.00           O
ATOM  10990  O14 POPE  229      39.142  36.912  56.335  1.00  0.00           O
ATOM  10991  O11 POPE  229      40.483  38.223  54.695  1.00  0.00           O
ATOM  10992  O12 POPE  229      38.903  39.372  56.185  1.00  0.00           O
ATOM  10993  C1  POPE  229      39.673  38.422  53.545  1.00  0.00           C
ATOM  10996  C2  POPE  229      39.103  37.082  52.955  1.00  0.00           C
ATOM  10998  O21 POPE  229      39.472  36.892  51.575  1.00  0.00           O
ATOM  10999  C21 POPE  229      39.132  37.863  50.735  1.00  0.00           C
ATOM  11000  O22 POPE  229      38.493  38.852  50.985  1.00  0.00           O
ATOM  11001  C22 POPE  229      39.752  37.572  49.365  1.00  0.00           C
ATOM  11004  C3  POPE  229      37.552  36.953  53.155  1.00  0.00           C
ATOM  11007  O31 POPE  229      36.963  35.953  52.275  1.00  0.00           O
ATOM  11008  C31 POPE  229      37.103  34.712  52.715  1.00  0.00           C
ATOM  11009  O32 POPE  229      37.552  34.372  53.795  1.00  0.00           O
ATOM  11010  C32 POPE  229      36.632  33.712  51.665  1.00  0.00           C
ATOM  11013  C23 POPE  229      40.273  38.883  48.775  1.00  0.00           C
ATOM  11016  C24 POPE  229      40.961  38.702  47.425  1.00  0.00           C
ATOM  11019  C25 POPE  229      41.052  40.022  46.645  1.00  0.00           C
ATOM  11022  C26 POPE  229      39.713  40.412  45.995  1.00  0.00           C
ATOM  11025  C27 POPE  229      39.763  41.812  45.385  1.00  0.00           C
ATOM  11028  C28 POPE  229      38.603  42.043  44.415  1.00  0.00           C
ATOM  11031  C29 POPE  229      38.743  43.333  43.655  1.00  0.00           C
ATOM  11033 0C21 POPE  229      39.033  43.433  42.345  1.00  0.00           C
ATOM  11035 1C21 POPE  229      39.292  42.272  41.415  1.00  0.00           C
ATOM  11038 2C21 POPE  229      40.072  42.703  40.165  1.00  0.00           C
ATOM  11041 3C21 POPE  229      41.553  43.043  40.415  1.00  0.00           C
ATOM  11044 4C21 POPE  229      42.022  44.212  39.545  1.00  0.00           C
ATOM  11047 5C21 POPE  229      43.482  44.613  39.805  1.00  0.00           C
ATOM  11050 6C21 POPE  229      43.792  46.043  39.335  1.00  0.00           C
ATOM  11053 7C21 POPE  229      45.283  46.272  39.105  1.00  0.00           C
ATOM  11056 8C21 POPE  229      45.583  47.572  38.365  1.00  0.00           C
ATOM  11060  C33 POPE  229      37.783  33.302  50.725  1.00  0.00           C
ATOM  11063  C34 POPE  229      37.373  32.282  49.665  1.00  0.00           C
ATOM  11066  C35 POPE  229      36.362  32.833  48.645  1.00  0.00           C
ATOM  11069  C36 POPE  229      36.123  31.873  47.475  1.00  0.00           C
ATOM  11072  C37 POPE  229      35.213  32.442  46.385  1.00  0.00           C
ATOM  11075  C38 POPE  229      35.333  31.692  45.045  1.00  0.00           C
ATOM  11078  C39 POPE  229      35.272  30.162  45.165  1.00  0.00           C
ATOM  11081 0C31 POPE  229      35.333  29.473  43.795  1.00  0.00           C
ATOM  11084 1C31 POPE  229      35.433  27.942  43.865  1.00  0.00           C
ATOM  11087 2C31 POPE  229      35.812  27.262  42.545  1.00  0.00           C
ATOM  11090 3C31 POPE  229      34.693  27.252  41.485  1.00  0.00           C
ATOM  11093 4C31 POPE  229      34.693  28.492  40.575  1.00  0.00           C
ATOM  11096 5C31 POPE  229      33.702  28.353  39.415  1.00  0.00           C
ATOM  11099 6C31 POPE  229      33.562  29.642  38.605  1.00  0.00           C
ATOM  11103  NH3 POPE  230      13.492 119.922  16.395  1.00  0.00           N
ATOM  11107  C12 POPE  230      13.422 118.453  16.075  1.00  0.00           C
ATOM  11110  C11 POPE  230      14.833 117.863  15.895  1.00  0.00           C
ATOM  11113  P   POPE  230      15.132 115.473  16.925  1.00  0.00           P
ATOM  11114  O13 POPE  230      14.533 114.212  16.445  1.00  0.00           O
ATOM  11115  O14 POPE  230      16.532 115.492  17.385  1.00  0.00           O
ATOM  11116  O11 POPE  230      14.163 116.003  18.035  1.00  0.00           O
ATOM  11117  O12 POPE  230      14.823 116.443  15.715  1.00  0.00           O
ATOM  11118  C1  POPE  230      14.763 116.233  19.315  1.00  0.00           C
ATOM  11121  C2  POPE  230      13.802 117.102  20.145  1.00  0.00           C
ATOM  11123  O21 POPE  230      14.483 117.833  21.185  1.00  0.00           O
ATOM  11124  C21 POPE  230      15.123 117.142  22.105  1.00  0.00           C
ATOM  11125  O22 POPE  230      15.403 115.962  22.065  1.00  0.00           O
ATOM  11126  C22 POPE  230      15.353 118.053  23.305  1.00  0.00           C
ATOM  11129  C3  POPE  230      12.613 116.263  20.665  1.00  0.00           C
ATOM  11132  O31 POPE  230      11.923 116.993  21.685  1.00  0.00           O
ATOM  11133  C31 POPE  230      10.683 116.653  21.945  1.00  0.00           C
ATOM  11134  O32 POPE  230      10.003 115.852  21.335  1.00  0.00           O
ATOM  11135  C32 POPE  230      10.203 117.543  23.085  1.00  0.00           C
ATOM  11138  C23 POPE  230      16.073 117.332  24.465  1.00  0.00           C
ATOM  11141  C24 POPE  230      15.802 118.002  25.815  1.00  0.00           C
ATOM  11144  C25 POPE  230      16.423 117.263  26.995  1.00  0.00           C
ATOM  11147  C26 POPE  230      17.532 118.103  27.635  1.00  0.00           C
ATOM  11150  C27 POPE  230      18.283 117.403  28.765  1.00  0.00           C
ATOM  11153  C28 POPE  230      19.372 118.292  29.375  1.00  0.00           C
ATOM  11156  C29 POPE  230      20.112 117.612  30.505  1.00  0.00           C
ATOM  11158 0C21 POPE  230      19.812 117.693  31.815  1.00  0.00           C
ATOM  11160 1C21 POPE  230      18.683 118.482  32.425  1.00  0.00           C
ATOM  11163 2C21 POPE  230      17.423 117.623  32.695  1.00  0.00           C
ATOM  11166 3C21 POPE  230      17.632 116.543  33.765  1.00  0.00           C
ATOM  11169 4C21 POPE  230      17.722 117.123  35.185  1.00  0.00           C
ATOM  11172 5C21 POPE  230      18.483 116.202  36.145  1.00  0.00           C
ATOM  11175 6C21 POPE  230      18.583 116.782  37.565  1.00  0.00           C
ATOM  11178 7C21 POPE  230      17.222 117.042  38.225  1.00  0.00           C
ATOM  11181 8C21 POPE  230      17.353 117.553  39.665  1.00  0.00           C
ATOM  11185  C33 POPE  230       9.083 116.923  23.955  1.00  0.00           C
ATOM  11188  C34 POPE  230       9.642 116.233  25.205  1.00  0.00           C
ATOM  11191  C35 POPE  230      10.022 117.232  26.315  1.00  0.00           C
ATOM  11194  C36 POPE  230      10.883 116.632  27.435  1.00  0.00           C
ATOM  11197  C37 POPE  230      11.033 117.562  28.645  1.00  0.00           C
ATOM  11200  C38 POPE  230      12.233 117.242  29.535  1.00  0.00           C
ATOM  11203  C39 POPE  230      12.042 117.732  30.985  1.00  0.00           C
ATOM  11206 0C31 POPE  230      12.073 119.252  31.115  1.00  0.00           C
ATOM  11209 1C31 POPE  230      11.532 119.773  32.465  1.00  0.00           C
ATOM  11212 2C31 POPE  230      11.233 121.272  32.405  1.00  0.00           C
ATOM  11215 3C31 POPE  230      10.532 121.822  33.655  1.00  0.00           C
ATOM  11218 4C31 POPE  230      11.493 122.363  34.725  1.00  0.00           C
ATOM  11221 5C31 POPE  230      10.773 123.132  35.835  1.00  0.00           C
ATOM  11224 6C31 POPE  230      11.623 124.262  36.425  1.00  0.00           C
ATOM  11228  NH3 POPE  231     123.763  83.383  61.175  1.00  0.00           N
ATOM  11232  C12 POPE  231     124.263  83.952  62.485  1.00  0.00           C
ATOM  11235  C11 POPE  231     125.783  83.663  62.625  1.00  0.00           C
ATOM  11238  P   POPE  231     127.723  84.872  63.925  1.00  0.00           P
ATOM  11239  O13 POPE  231     127.432  86.283  63.655  1.00  0.00           O
ATOM  11240  O14 POPE  231     128.462  84.563  65.175  1.00  0.00           O
ATOM  11241  O11 POPE  231     128.561  84.203  62.735  1.00  0.00           O
ATOM  11242  O12 POPE  231     126.333  84.072  63.885  1.00  0.00           O
ATOM  11243  C1  POPE  231     129.572  84.913  61.985  1.00  0.00           C
ATOM  11246  C2  POPE  231     129.531  84.602  60.455  1.00  0.00           C
ATOM  11248  O21 POPE  231     130.062  85.733  59.745  1.00  0.00           O
ATOM  11249  C21 POPE  231     130.001  85.833  58.415  1.00  0.00           C
ATOM  11250  O22 POPE  231     129.572  86.812  57.825  1.00  0.00           O
ATOM  11251  C22 POPE  231     130.596  84.623  57.675  1.00  0.00           C
ATOM  11254  C3  POPE  231     128.062  84.293  60.035  1.00  0.00           C
ATOM  11257  O31 POPE  231     127.882  83.973  58.645  1.00  0.00           O
ATOM  11258  C31 POPE  231     126.613  83.862  58.285  1.00  0.00           C
ATOM  11259  O32 POPE  231     125.662  83.822  59.055  1.00  0.00           O
ATOM  11260  C32 POPE  231     126.582  83.672  56.765  1.00  0.00           C
ATOM  11263  C23 POPE  231     130.486  84.773  56.125  1.00  0.00           C
ATOM  11266  C24 POPE  231     130.766  83.462  55.375  1.00  0.00           C
ATOM  11269  C25 POPE  231     130.697  83.543  53.845  1.00  0.00           C
ATOM  11272  C26 POPE  231     131.747  84.462  53.215  1.00  0.00           C
ATOM  11275  C27 POPE  231     131.906  84.252  51.695  1.00  0.00           C
ATOM  11278  C28 POPE  231     133.087  85.062  51.125  1.00  0.00           C
ATOM  11281  C29 POPE  231     133.318  84.843  49.655  1.00  0.00           C
ATOM  11283 0C21 POPE  231     132.697  85.512  48.655  1.00  0.00           C
ATOM  11285 1C21 POPE  231     131.617  86.543  48.835  1.00  0.00           C
ATOM  11288 2C21 POPE  231     132.008  87.953  48.345  1.00  0.00           C
ATOM  11291 3C21 POPE  231     133.137  88.613  49.145  1.00  0.00           C
ATOM  11294 4C21 POPE  231     133.367  90.102  48.795  1.00  0.00           C
ATOM  11297 5C21 POPE  231     133.367  90.392  47.285  1.00  0.00           C
ATOM  11300 6C21 POPE  231     133.788  91.822  46.935  1.00  0.00           C
ATOM  11303 7C21 POPE  231     133.708  92.102  45.435  1.00  0.00           C
ATOM  11306 8C21 POPE  231     134.346  93.433  45.015  1.00  0.00           C
ATOM  11310  C33 POPE  231     125.281  84.153  56.095  1.00  0.00           C
ATOM  11313  C34 POPE  231     125.433  84.122  54.565  1.00  0.00           C
ATOM  11316  C35 POPE  231     124.232  84.703  53.805  1.00  0.00           C
ATOM  11319  C36 POPE  231     124.473  84.703  52.295  1.00  0.00           C
ATOM  11322  C37 POPE  231     123.202  84.552  51.465  1.00  0.00           C
ATOM  11325  C38 POPE  231     123.573  84.142  50.035  1.00  0.00           C
ATOM  11328  C39 POPE  231     122.373  83.752  49.165  1.00  0.00           C
ATOM  11331 0C31 POPE  231     122.463  82.293  48.695  1.00  0.00           C
ATOM  11334 1C31 POPE  231     121.502  81.983  47.555  1.00  0.00           C
ATOM  11337 2C31 POPE  231     121.663  80.543  47.045  1.00  0.00           C
ATOM  11340 3C31 POPE  231     121.452  80.403  45.525  1.00  0.00           C
ATOM  11343 4C31 POPE  231     122.612  80.973  44.705  1.00  0.00           C
ATOM  11346 5C31 POPE  231     122.422  80.743  43.195  1.00  0.00           C
ATOM  11349 6C31 POPE  231     123.542  81.352  42.345  1.00  0.00           C
ATOM  11353  NH3 POPE  232     119.873  79.523  18.825  1.00  0.00           N
ATOM  11357  C12 POPE  232     120.322  78.262  19.505  1.00  0.00           C
ATOM  11360  C11 POPE  232     119.283  77.723  20.495  1.00  0.00           C
ATOM  11363  P   POPE  232     118.802  75.162  20.055  1.00  0.00           P
ATOM  11364  O13 POPE  232     117.472  75.562  19.515  1.00  0.00           O
ATOM  11365  O14 POPE  232     119.732  74.552  19.085  1.00  0.00           O
ATOM  11366  O11 POPE  232     118.553  74.193  21.275  1.00  0.00           O
ATOM  11367  O12 POPE  232     119.533  76.352  20.785  1.00  0.00           O
ATOM  11368  C1  POPE  232     117.352  74.293  22.045  1.00  0.00           C
ATOM  11371  C2  POPE  232     117.552  75.083  23.375  1.00  0.00           C
ATOM  11373  O21 POPE  232     116.602  74.583  24.315  1.00  0.00           O
ATOM  11374  C21 POPE  232     116.753  73.502  25.085  1.00  0.00           C
ATOM  11375  O22 POPE  232     115.802  73.022  25.675  1.00  0.00           O
ATOM  11376  C22 POPE  232     118.173  72.933  25.235  1.00  0.00           C
ATOM  11379  C3  POPE  232     117.352  76.623  23.245  1.00  0.00           C
ATOM  11382  O31 POPE  232     117.103  77.272  24.515  1.00  0.00           O
ATOM  11383  C31 POPE  232     115.842  77.293  24.935  1.00  0.00           C
ATOM  11384  O32 POPE  232     114.873  76.892  24.315  1.00  0.00           O
ATOM  11385  C32 POPE  232     115.802  77.892  26.355  1.00  0.00           C
ATOM  11388  C23 POPE  232     118.423  72.363  26.655  1.00  0.00           C
ATOM  11391  C24 POPE  232     119.772  71.632  26.805  1.00  0.00           C
ATOM  11394  C25 POPE  232     121.022  72.532  26.895  1.00  0.00           C
ATOM  11397  C26 POPE  232     121.102  73.343  28.195  1.00  0.00           C
ATOM  11400  C27 POPE  232     122.393  74.172  28.275  1.00  0.00           C
ATOM  11403  C28 POPE  232     122.472  75.013  29.565  1.00  0.00           C
ATOM  11406  C29 POPE  232     123.713  75.873  29.605  1.00  0.00           C
ATOM  11408 0C21 POPE  232     124.232  76.452  30.695  1.00  0.00           C
ATOM  11410 1C21 POPE  232     123.713  76.363  32.095  1.00  0.00           C
ATOM  11413 2C21 POPE  232     122.863  77.572  32.535  1.00  0.00           C
ATOM  11416 3C21 POPE  232     122.702  77.583  34.055  1.00  0.00           C
ATOM  11419 4C21 POPE  232     121.923  78.772  34.625  1.00  0.00           C
ATOM  11422 5C21 POPE  232     121.963  78.712  36.155  1.00  0.00           C
ATOM  11425 6C21 POPE  232     121.412  79.952  36.865  1.00  0.00           C
ATOM  11428 7C21 POPE  232     121.493  79.763  38.385  1.00  0.00           C
ATOM  11431 8C21 POPE  232     120.933  80.933  39.185  1.00  0.00           C
ATOM  11435  C33 POPE  232     114.353  78.102  26.825  1.00  0.00           C
ATOM  11438  C34 POPE  232     114.183  78.532  28.295  1.00  0.00           C
ATOM  11441  C35 POPE  232     114.272  80.032  28.555  1.00  0.00           C
ATOM  11444  C36 POPE  232     113.751  80.382  29.965  1.00  0.00           C
ATOM  11447  C37 POPE  232     113.722  81.892  30.245  1.00  0.00           C
ATOM  11450  C38 POPE  232     112.892  82.242  31.485  1.00  0.00           C
ATOM  11453  C39 POPE  232     113.652  82.072  32.815  1.00  0.00           C
ATOM  11456 0C31 POPE  232     112.732  82.232  34.035  1.00  0.00           C
ATOM  11459 1C31 POPE  232     113.302  83.113  35.155  1.00  0.00           C
ATOM  11462 2C31 POPE  232     112.492  84.412  35.345  1.00  0.00           C
ATOM  11465 3C31 POPE  232     113.143  85.422  36.305  1.00  0.00           C
ATOM  11468 4C31 POPE  232     113.213  84.952  37.765  1.00  0.00           C
ATOM  11471 5C31 POPE  232     113.882  85.982  38.675  1.00  0.00           C
ATOM  11474 6C31 POPE  232     114.132  85.483  40.095  1.00  0.00           C
ATOM  11478  NH3 POPE  233     120.882  64.933  19.675  1.00  0.00           N
ATOM  11482  C12 POPE  233     122.001  65.373  20.565  1.00  0.00           C
ATOM  11485  C11 POPE  233     123.392  64.962  20.045  1.00  0.00           C
ATOM  11488  P   POPE  233     125.392  66.342  21.005  1.00  0.00           P
ATOM  11489  O13 POPE  233     125.973  66.492  19.665  1.00  0.00           O
ATOM  11490  O14 POPE  233     126.372  66.263  22.115  1.00  0.00           O
ATOM  11491  O11 POPE  233     124.512  67.623  21.255  1.00  0.00           O
ATOM  11492  O12 POPE  233     124.361  65.153  21.075  1.00  0.00           O
ATOM  11493  C1  POPE  233     123.611  67.763  22.345  1.00  0.00           C
ATOM  11496  C2  POPE  233     124.283  68.473  23.555  1.00  0.00           C
ATOM  11498  O21 POPE  233     123.293  68.892  24.525  1.00  0.00           O
ATOM  11499  C21 POPE  233     122.732  67.922  25.225  1.00  0.00           C
ATOM  11500  O22 POPE  233     122.822  66.732  25.005  1.00  0.00           O
ATOM  11501  C22 POPE  233     121.912  68.572  26.355  1.00  0.00           C
ATOM  11504  C3  POPE  233     125.153  69.712  23.115  1.00  0.00           C
ATOM  11507  O31 POPE  233     125.022  70.913  23.885  1.00  0.00           O
ATOM  11508  C31 POPE  233     125.693  71.183  25.025  1.00  0.00           C
ATOM  11509  O32 POPE  233     125.773  72.303  25.515  1.00  0.00           O
ATOM  11510  C32 POPE  233     126.283  69.972  25.745  1.00  0.00           C
ATOM  11513  C23 POPE  233     121.702  67.662  27.595  1.00  0.00           C
ATOM  11516  C24 POPE  233     121.613  68.462  28.905  1.00  0.00           C
ATOM  11519  C25 POPE  233     121.732  67.572  30.145  1.00  0.00           C
ATOM  11522  C26 POPE  233     121.833  68.363  31.465  1.00  0.00           C
ATOM  11525  C27 POPE  233     122.492  67.532  32.585  1.00  0.00           C
ATOM  11528  C28 POPE  233     122.622  68.252  33.935  1.00  0.00           C
ATOM  11531  C29 POPE  233     121.292  68.492  34.605  1.00  0.00           C
ATOM  11533 0C21 POPE  233     120.833  67.882  35.715  1.00  0.00           C
ATOM  11535 1C21 POPE  233     121.531  66.822  36.545  1.00  0.00           C
ATOM  11538 2C21 POPE  233     122.662  67.342  37.455  1.00  0.00           C
ATOM  11541 3C21 POPE  233     122.662  66.683  38.845  1.00  0.00           C
ATOM  11544 4C21 POPE  233     123.772  67.212  39.765  1.00  0.00           C
ATOM  11547 5C21 POPE  233     123.742  66.602  41.175  1.00  0.00           C
ATOM  11550 6C21 POPE  233     124.361  65.202  41.245  1.00  0.00           C
ATOM  11553 7C21 POPE  233     124.403  64.642  42.675  1.00  0.00           C
ATOM  11556 8C21 POPE  233     125.162  63.322  42.795  1.00  0.00           C
ATOM  11560  C33 POPE  233     126.193  70.212  27.275  1.00  0.00           C
ATOM  11563  C34 POPE  233     126.452  68.962  28.115  1.00  0.00           C
ATOM  11566  C35 POPE  233     125.902  69.102  29.555  1.00  0.00           C
ATOM  11569  C36 POPE  233     126.202  70.462  30.195  1.00  0.00           C
ATOM  11572  C37 POPE  233     125.713  70.562  31.635  1.00  0.00           C
ATOM  11575  C38 POPE  233     126.032  71.933  32.235  1.00  0.00           C
ATOM  11578  C39 POPE  233     125.462  72.113  33.645  1.00  0.00           C
ATOM  11581 0C31 POPE  233     125.632  73.553  34.125  1.00  0.00           C
ATOM  11584 1C31 POPE  233     125.092  73.793  35.525  1.00  0.00           C
ATOM  11587 2C31 POPE  233     125.202  75.263  35.915  1.00  0.00           C
ATOM  11590 3C31 POPE  233     124.861  75.522  37.375  1.00  0.00           C
ATOM  11593 4C31 POPE  233     125.382  76.882  37.855  1.00  0.00           C
ATOM  11596 5C31 POPE  233     125.302  77.023  39.375  1.00  0.00           C
ATOM  11599 6C31 POPE  233     125.842  78.363  39.875  1.00  0.00           C
ATOM  11603  NH3 POPE  234      95.092  97.002  19.025  1.00  0.00           N
ATOM  11607  C12 POPE  234      96.423  96.622  18.455  1.00  0.00           C
ATOM  11610  C11 POPE  234      96.982  97.763  17.585  1.00  0.00           C
ATOM  11613  P   POPE  234      99.272  98.532  18.565  1.00  0.00           P
ATOM  11614  O13 POPE  234     100.673  98.053  18.445  1.00  0.00           O
ATOM  11615  O14 POPE  234      98.982  99.962  18.345  1.00  0.00           O
ATOM  11616  O11 POPE  234      98.643  98.103  19.935  1.00  0.00           O
ATOM  11617  O12 POPE  234      98.392  97.693  17.525  1.00  0.00           O
ATOM  11618  C1  POPE  234      99.333  97.302  20.885  1.00  0.00           C
ATOM  11621  C2  POPE  234      99.043  97.763  22.325  1.00  0.00           C
ATOM  11623  O21 POPE  234      99.253  96.613  23.165  1.00  0.00           O
ATOM  11624  C21 POPE  234      99.762  96.873  24.345  1.00  0.00           C
ATOM  11625  O22 POPE  234     100.112  97.973  24.745  1.00  0.00           O
ATOM  11626  C22 POPE  234      99.692  95.603  25.195  1.00  0.00           C
ATOM  11629  C3  POPE  234      97.583  98.292  22.505  1.00  0.00           C
ATOM  11632  O31 POPE  234      97.303  98.562  23.895  1.00  0.00           O
ATOM  11633  C31 POPE  234      96.372  97.882  24.535  1.00  0.00           C
ATOM  11634  O32 POPE  234      95.562  97.123  24.035  1.00  0.00           O
ATOM  11635  C32 POPE  234      96.543  98.202  26.035  1.00  0.00           C
ATOM  11638  C23 POPE  234     100.112  95.813  26.675  1.00  0.00           C
ATOM  11641  C24 POPE  234      99.412  94.832  27.625  1.00  0.00           C
ATOM  11644  C25 POPE  234      99.852  95.002  29.085  1.00  0.00           C
ATOM  11647  C26 POPE  234      98.982  94.172  30.035  1.00  0.00           C
ATOM  11650  C27 POPE  234      98.542  94.972  31.275  1.00  0.00           C
ATOM  11653  C28 POPE  234      97.522  94.203  32.145  1.00  0.00           C
ATOM  11656  C29 POPE  234      98.033  93.943  33.535  1.00  0.00           C
ATOM  11658 0C21 POPE  234      98.013  94.832  34.545  1.00  0.00           C
ATOM  11660 1C21 POPE  234      97.443  96.222  34.505  1.00  0.00           C
ATOM  11663 2C21 POPE  234      96.833  96.602  35.875  1.00  0.00           C
ATOM  11666 3C21 POPE  234      95.592  95.782  36.225  1.00  0.00           C
ATOM  11669 4C21 POPE  234      95.092  96.072  37.645  1.00  0.00           C
ATOM  11672 5C21 POPE  234      93.891  95.202  38.025  1.00  0.00           C
ATOM  11675 6C21 POPE  234      93.433  95.492  39.455  1.00  0.00           C
ATOM  11678 7C21 POPE  234      92.373  94.522  39.955  1.00  0.00           C
ATOM  11681 8C21 POPE  234      91.893  94.872  41.365  1.00  0.00           C
ATOM  11685  C33 POPE  234      95.503  97.583  27.015  1.00  0.00           C
ATOM  11688  C34 POPE  234      95.812  97.962  28.485  1.00  0.00           C
ATOM  11691  C35 POPE  234      94.692  97.592  29.475  1.00  0.00           C
ATOM  11694  C36 POPE  234      94.393  98.643  30.565  1.00  0.00           C
ATOM  11697  C37 POPE  234      95.243  98.653  31.845  1.00  0.00           C
ATOM  11700  C38 POPE  234      94.932  99.903  32.685  1.00  0.00           C
ATOM  11703  C39 POPE  234      95.713 100.022  34.005  1.00  0.00           C
ATOM  11706 0C31 POPE  234      97.232 100.072  33.815  1.00  0.00           C
ATOM  11709 1C31 POPE  234      97.992 100.352  35.125  1.00  0.00           C
ATOM  11712 2C31 POPE  234      99.501 100.123  34.955  1.00  0.00           C
ATOM  11715 3C31 POPE  234     100.312 100.273  36.255  1.00  0.00           C
ATOM  11718 4C31 POPE  234     101.763  99.822  36.035  1.00  0.00           C
ATOM  11721 5C31 POPE  234     102.692 100.062  37.235  1.00  0.00           C
ATOM  11724 6C31 POPE  234     104.132  99.642  36.935  1.00  0.00           C
ATOM  11728  NH3 POPE  235      49.833  88.943  19.765  1.00  0.00           N
ATOM  11732  C12 POPE  235      49.533  90.333  20.275  1.00  0.00           C
ATOM  11735  C11 POPE  235      49.053  91.252  19.135  1.00  0.00           C
ATOM  11738  P   POPE  235      47.243  93.193  19.265  1.00  0.00           P
ATOM  11739  O13 POPE  235      47.512  94.542  18.705  1.00  0.00           O
ATOM  11740  O14 POPE  235      46.413  92.293  18.435  1.00  0.00           O
ATOM  11741  O11 POPE  235      46.562  93.342  20.685  1.00  0.00           O
ATOM  11742  O12 POPE  235      48.603  92.492  19.675  1.00  0.00           O
ATOM  11743  C1  POPE  235      45.443  94.223  20.865  1.00  0.00           C
ATOM  11746  C2  POPE  235      45.672  95.282  21.975  1.00  0.00           C
ATOM  11748  O21 POPE  235      46.062  94.602  23.185  1.00  0.00           O
ATOM  11749  C21 POPE  235      47.263  94.913  23.645  1.00  0.00           C
ATOM  11750  O22 POPE  235      48.062  95.662  23.115  1.00  0.00           O
ATOM  11751  C22 POPE  235      47.493  94.192  24.965  1.00  0.00           C
ATOM  11754  C3  POPE  235      44.403  96.163  22.235  1.00  0.00           C
ATOM  11757  O31 POPE  235      43.522  95.662  23.275  1.00  0.00           O
ATOM  11758  C31 POPE  235      43.853  96.023  24.525  1.00  0.00           C
ATOM  11759  O32 POPE  235      44.722  96.822  24.805  1.00  0.00           O
ATOM  11760  C32 POPE  235      43.013  95.252  25.545  1.00  0.00           C
ATOM  11763  C23 POPE  235      47.783  95.193  26.095  1.00  0.00           C
ATOM  11766  C24 POPE  235      47.453  94.623  27.475  1.00  0.00           C
ATOM  11769  C25 POPE  235      47.702  95.642  28.575  1.00  0.00           C
ATOM  11772  C26 POPE  235      46.823  95.433  29.805  1.00  0.00           C
ATOM  11775  C27 POPE  235      47.132  96.452  30.905  1.00  0.00           C
ATOM  11778  C28 POPE  235      46.033  96.563  31.965  1.00  0.00           C
ATOM  11781  C29 POPE  235      45.893  95.322  32.805  1.00  0.00           C
ATOM  11783 0C21 POPE  235      46.502  95.112  33.995  1.00  0.00           C
ATOM  11785 1C21 POPE  235      47.482  96.062  34.635  1.00  0.00           C
ATOM  11788 2C21 POPE  235      46.873  96.892  35.795  1.00  0.00           C
ATOM  11791 3C21 POPE  235      46.861  96.132  37.125  1.00  0.00           C
ATOM  11794 4C21 POPE  235      46.273  96.972  38.265  1.00  0.00           C
ATOM  11797 5C21 POPE  235      46.493  96.312  39.625  1.00  0.00           C
ATOM  11800 6C21 POPE  235      45.862  97.092  40.785  1.00  0.00           C
ATOM  11803 7C21 POPE  235      46.173  96.462  42.145  1.00  0.00           C
ATOM  11806 8C21 POPE  235      45.493  97.172  43.315  1.00  0.00           C
ATOM  11810  C33 POPE  235      42.923  95.982  26.905  1.00  0.00           C
ATOM  11813  C34 POPE  235      42.372  95.072  28.015  1.00  0.00           C
ATOM  11816  C35 POPE  235      42.432  95.752  29.395  1.00  0.00           C
ATOM  11819  C36 POPE  235      42.232  94.753  30.545  1.00  0.00           C
ATOM  11822  C37 POPE  235      42.232  95.413  31.925  1.00  0.00           C
ATOM  11825  C38 POPE  235      42.193  94.373  33.065  1.00  0.00           C
ATOM  11828  C39 POPE  235      42.333  95.033  34.435  1.00  0.00           C
ATOM  11831 0C31 POPE  235      41.903  94.122  35.585  1.00  0.00           C
ATOM  11834 1C31 POPE  235      41.733  94.893  36.905  1.00  0.00           C
ATOM  11837 2C31 POPE  235      40.792  94.163  37.875  1.00  0.00           C
ATOM  11840 3C31 POPE  235      40.483  95.002  39.125  1.00  0.00           C
ATOM  11843 4C31 POPE  235      39.592  94.242  40.105  1.00  0.00           C
ATOM  11846 5C31 POPE  235      39.173  95.083  41.325  1.00  0.00           C
ATOM  11849 6C31 POPE  235      38.403  94.272  42.365  1.00  0.00           C
ATOM  11853  NH3 POPE  236      13.983  54.282  18.875  1.00  0.00           N
ATOM  11857  C12 POPE  236      13.042  54.433  17.725  1.00  0.00           C
ATOM  11860  C11 POPE  236      11.653  53.962  18.175  1.00  0.00           C
ATOM  11863  P   POPE  236      10.532  51.942  19.415  1.00  0.00           P
ATOM  11864  O13 POPE  236       9.833  52.683  20.495  1.00  0.00           O
ATOM  11865  O14 POPE  236       9.762  51.693  18.195  1.00  0.00           O
ATOM  11866  O11 POPE  236      11.213  50.622  19.945  1.00  0.00           O
ATOM  11867  O12 POPE  236      11.773  52.813  19.025  1.00  0.00           O
ATOM  11868  C1  POPE  236      10.712  49.952  21.105  1.00  0.00           C
ATOM  11871  C2  POPE  236      11.753  50.063  22.255  1.00  0.00           C
ATOM  11873  O21 POPE  236      11.753  48.892  23.095  1.00  0.00           O
ATOM  11874  C21 POPE  236      12.183  47.792  22.495  1.00  0.00           C
ATOM  11875  O22 POPE  236      12.543  47.693  21.335  1.00  0.00           O
ATOM  11876  C22 POPE  236      12.122  46.633  23.495  1.00  0.00           C
ATOM  11879  C3  POPE  236      11.502  51.342  23.105  1.00  0.00           C
ATOM  11882  O31 POPE  236      12.233  51.363  24.355  1.00  0.00           O
ATOM  11883  C31 POPE  236      13.513  51.712  24.265  1.00  0.00           C
ATOM  11884  O32 POPE  236      14.103  52.012  23.245  1.00  0.00           O
ATOM  11885  C32 POPE  236      14.113  51.732  25.665  1.00  0.00           C
ATOM  11888  C23 POPE  236      12.993  46.863  24.765  1.00  0.00           C
ATOM  11891  C24 POPE  236      13.333  45.543  25.445  1.00  0.00           C
ATOM  11894  C25 POPE  236      13.392  45.613  26.975  1.00  0.00           C
ATOM  11897  C26 POPE  236      13.823  44.263  27.565  1.00  0.00           C
ATOM  11900  C27 POPE  236      13.833  44.242  29.095  1.00  0.00           C
ATOM  11903  C28 POPE  236      13.962  42.833  29.685  1.00  0.00           C
ATOM  11906  C29 POPE  236      12.702  42.012  29.505  1.00  0.00           C
ATOM  11908 0C21 POPE  236      12.302  40.982  30.275  1.00  0.00           C
ATOM  11910 1C21 POPE  236      13.042  40.403  31.455  1.00  0.00           C
ATOM  11913 2C21 POPE  236      13.682  39.052  31.075  1.00  0.00           C
ATOM  11916 3C21 POPE  236      14.303  38.322  32.275  1.00  0.00           C
ATOM  11919 4C21 POPE  236      14.922  36.982  31.875  1.00  0.00           C
ATOM  11922 5C21 POPE  236      15.002  35.992  33.055  1.00  0.00           C
ATOM  11925 6C21 POPE  236      15.852  34.752  32.725  1.00  0.00           C
ATOM  11928 7C21 POPE  236      15.612  33.592  33.695  1.00  0.00           C
ATOM  11931 8C21 POPE  236      16.523  32.392  33.455  1.00  0.00           C
ATOM  11935  C33 POPE  236      13.852  50.412  26.415  1.00  0.00           C
ATOM  11938  C34 POPE  236      13.873  50.592  27.925  1.00  0.00           C
ATOM  11941  C35 POPE  236      13.733  49.242  28.625  1.00  0.00           C
ATOM  11944  C36 POPE  236      13.472  49.372  30.125  1.00  0.00           C
ATOM  11947  C37 POPE  236      13.333  47.982  30.745  1.00  0.00           C
ATOM  11950  C38 POPE  236      13.003  48.023  32.235  1.00  0.00           C
ATOM  11953  C39 POPE  236      12.723  46.633  32.815  1.00  0.00           C
ATOM  11956 0C31 POPE  236      13.943  45.703  32.705  1.00  0.00           C
ATOM  11959 1C31 POPE  236      13.733  44.342  33.365  1.00  0.00           C
ATOM  11962 2C31 POPE  236      15.022  43.512  33.415  1.00  0.00           C
ATOM  11965 3C31 POPE  236      16.052  43.982  34.455  1.00  0.00           C
ATOM  11968 4C31 POPE  236      15.523  43.912  35.895  1.00  0.00           C
ATOM  11971 5C31 POPE  236      16.632  43.993  36.955  1.00  0.00           C
ATOM  11974 6C31 POPE  236      16.132  43.692  38.365  1.00  0.00           C
ATOM  11978  NH3 POPE  237      90.743  24.273  58.975  1.00  0.00           N
ATOM  11982  C12 POPE  237      89.463  25.072  58.915  1.00  0.00           C
ATOM  11985  C11 POPE  237      88.682  25.072  60.245  1.00  0.00           C
ATOM  11988  P   POPE  237      86.162  25.772  59.765  1.00  0.00           P
ATOM  11989  O13 POPE  237      86.132  24.522  58.955  1.00  0.00           O
ATOM  11990  O14 POPE  237      85.273  25.872  60.935  1.00  0.00           O
ATOM  11991  O11 POPE  237      85.872  27.012  58.825  1.00  0.00           O
ATOM  11992  O12 POPE  237      87.641  26.062  60.215  1.00  0.00           O
ATOM  11993  C1  POPE  237      86.732  27.402  57.755  1.00  0.00           C
ATOM  11996  C2  POPE  237      85.993  27.262  56.405  1.00  0.00           C
ATOM  11998  O21 POPE  237      86.982  27.512  55.375  1.00  0.00           O
ATOM  11999  C21 POPE  237      86.702  26.903  54.225  1.00  0.00           C
ATOM  12000  O22 POPE  237      85.802  26.092  54.075  1.00  0.00           O
ATOM  12001  C22 POPE  237      87.522  27.522  53.095  1.00  0.00           C
ATOM  12004  C3  POPE  237      84.792  28.262  56.315  1.00  0.00           C
ATOM  12007  O31 POPE  237      83.872  28.012  55.205  1.00  0.00           O
ATOM  12008  C31 POPE  237      84.171  28.692  54.095  1.00  0.00           C
ATOM  12009  O32 POPE  237      85.141  29.403  53.945  1.00  0.00           O
ATOM  12010  C32 POPE  237      83.122  28.453  53.005  1.00  0.00           C
ATOM  12013  C23 POPE  237      88.532  26.543  52.465  1.00  0.00           C
ATOM  12016  C24 POPE  237      87.913  25.222  51.995  1.00  0.00           C
ATOM  12019  C25 POPE  237      86.753  25.332  51.005  1.00  0.00           C
ATOM  12022  C26 POPE  237      87.232  25.592  49.575  1.00  0.00           C
ATOM  12025  C27 POPE  237      86.062  25.482  48.575  1.00  0.00           C
ATOM  12028  C28 POPE  237      86.482  25.302  47.115  1.00  0.00           C
ATOM  12031  C29 POPE  237      87.212  23.992  46.955  1.00  0.00           C
ATOM  12033 0C21 POPE  237      88.402  23.802  46.365  1.00  0.00           C
ATOM  12035 1C21 POPE  237      89.232  24.832  45.645  1.00  0.00           C
ATOM  12038 2C21 POPE  237      89.212  24.562  44.135  1.00  0.00           C
ATOM  12041 3C21 POPE  237      89.723  23.162  43.785  1.00  0.00           C
ATOM  12044 4C21 POPE  237      90.013  23.002  42.295  1.00  0.00           C
ATOM  12047 5C21 POPE  237      90.842  21.742  42.045  1.00  0.00           C
ATOM  12050 6C21 POPE  237      91.452  21.732  40.645  1.00  0.00           C
ATOM  12053 7C21 POPE  237      92.402  20.552  40.475  1.00  0.00           C
ATOM  12056 8C21 POPE  237      93.181  20.622  39.165  1.00  0.00           C
ATOM  12060  C33 POPE  237      83.702  28.862  51.625  1.00  0.00           C
ATOM  12063  C34 POPE  237      82.712  28.762  50.455  1.00  0.00           C
ATOM  12066  C35 POPE  237      83.452  28.912  49.105  1.00  0.00           C
ATOM  12069  C36 POPE  237      82.653  28.502  47.855  1.00  0.00           C
ATOM  12072  C37 POPE  237      83.402  27.493  46.955  1.00  0.00           C
ATOM  12075  C38 POPE  237      83.013  27.563  45.475  1.00  0.00           C
ATOM  12078  C39 POPE  237      83.783  28.662  44.735  1.00  0.00           C
ATOM  12081 0C31 POPE  237      83.353  28.842  43.265  1.00  0.00           C
ATOM  12084 1C31 POPE  237      84.283  29.822  42.535  1.00  0.00           C
ATOM  12087 2C31 POPE  237      83.553  30.812  41.615  1.00  0.00           C
ATOM  12090 3C31 POPE  237      84.512  31.882  41.095  1.00  0.00           C
ATOM  12093 4C31 POPE  237      83.833  33.002  40.295  1.00  0.00           C
ATOM  12096 5C31 POPE  237      84.842  34.083  39.895  1.00  0.00           C
ATOM  12099 6C31 POPE  237      84.253  35.172  38.995  1.00  0.00           C
ATOM  12103  NH3 POPE  238      58.053 104.183  60.485  1.00  0.00           N
ATOM  12107  C12 POPE  238      56.823 104.992  60.205  1.00  0.00           C
ATOM  12110  C11 POPE  238      56.122 105.372  61.525  1.00  0.00           C
ATOM  12113  P   POPE  238      54.592 107.282  60.635  1.00  0.00           P
ATOM  12114  O13 POPE  238      53.232 107.782  60.935  1.00  0.00           O
ATOM  12115  O14 POPE  238      55.751 108.183  60.885  1.00  0.00           O
ATOM  12116  O11 POPE  238      54.662 106.882  59.115  1.00  0.00           O
ATOM  12117  O12 POPE  238      54.812 105.883  61.315  1.00  0.00           O
ATOM  12118  C1  POPE  238      54.562 107.892  58.105  1.00  0.00           C
ATOM  12121  C2  POPE  238      53.243 107.773  57.315  1.00  0.00           C
ATOM  12123  O21 POPE  238      53.202 108.822  56.355  1.00  0.00           O
ATOM  12124  C21 POPE  238      53.862 108.602  55.225  1.00  0.00           C
ATOM  12125  O22 POPE  238      54.482 107.592  54.945  1.00  0.00           O
ATOM  12126  C22 POPE  238      53.622 109.793  54.305  1.00  0.00           C
ATOM  12129  C3  POPE  238      51.943 107.882  58.155  1.00  0.00           C
ATOM  12132  O31 POPE  238      50.821 107.742  57.255  1.00  0.00           O
ATOM  12133  C31 POPE  238      49.842 108.622  57.255  1.00  0.00           C
ATOM  12134  O32 POPE  238      49.653 109.493  58.085  1.00  0.00           O
ATOM  12135  C32 POPE  238      48.983 108.333  56.015  1.00  0.00           C
ATOM  12138  C23 POPE  238      52.112 110.043  54.075  1.00  0.00           C
ATOM  12141  C24 POPE  238      51.823 111.382  53.365  1.00  0.00           C
ATOM  12144  C25 POPE  238      50.322 111.742  53.355  1.00  0.00           C
ATOM  12147  C26 POPE  238      49.463 110.833  52.455  1.00  0.00           C
ATOM  12150  C27 POPE  238      48.923 111.552  51.205  1.00  0.00           C
ATOM  12153  C28 POPE  238      48.283 110.613  50.165  1.00  0.00           C
ATOM  12156  C29 POPE  238      46.893 110.162  50.545  1.00  0.00           C
ATOM  12158 0C21 POPE  238      45.743 110.433  49.905  1.00  0.00           C
ATOM  12160 1C21 POPE  238      45.553 111.242  48.645  1.00  0.00           C
ATOM  12163 2C21 POPE  238      45.002 110.403  47.475  1.00  0.00           C
ATOM  12166 3C21 POPE  238      44.662 111.252  46.235  1.00  0.00           C
ATOM  12169 4C21 POPE  238      43.963 110.422  45.145  1.00  0.00           C
ATOM  12172 5C21 POPE  238      43.682 111.202  43.845  1.00  0.00           C
ATOM  12175 6C21 POPE  238      42.663 110.522  42.925  1.00  0.00           C
ATOM  12178 7C21 POPE  238      43.123 109.192  42.325  1.00  0.00           C
ATOM  12181 8C21 POPE  238      42.022 108.523  41.485  1.00  0.00           C
ATOM  12185  C33 POPE  238      47.812 109.312  55.825  1.00  0.00           C
ATOM  12188  C34 POPE  238      46.833 108.822  54.735  1.00  0.00           C
ATOM  12191  C35 POPE  238      45.632 109.753  54.535  1.00  0.00           C
ATOM  12194  C36 POPE  238      45.982 111.222  54.225  1.00  0.00           C
ATOM  12197  C37 POPE  238      44.732 112.092  54.125  1.00  0.00           C
ATOM  12200  C38 POPE  238      45.012 113.593  54.085  1.00  0.00           C
ATOM  12203  C39 POPE  238      45.452 114.132  52.715  1.00  0.00           C
ATOM  12206 0C31 POPE  238      44.323 114.142  51.675  1.00  0.00           C
ATOM  12209 1C31 POPE  238      44.732 114.753  50.325  1.00  0.00           C
ATOM  12212 2C31 POPE  238      43.592 114.703  49.305  1.00  0.00           C
ATOM  12215 3C31 POPE  238      44.012 115.123  47.895  1.00  0.00           C
ATOM  12218 4C31 POPE  238      44.323 116.622  47.775  1.00  0.00           C
ATOM  12221 5C31 POPE  238      44.482 117.042  46.315  1.00  0.00           C
ATOM  12224 6C31 POPE  238      44.972 118.482  46.155  1.00  0.00           C
ATOM  12228  NH3 POPE  239     105.372 127.083  58.405  1.00  0.00           N
ATOM  12232  C12 POPE  239     104.163 126.392  57.875  1.00  0.00           C
ATOM  12235  C11 POPE  239     103.862 126.873  56.435  1.00  0.00           C
ATOM  12238  P   POPE  239     102.303 128.423  55.055  1.00  0.00           P
ATOM  12239  O13 POPE  239     101.582 129.662  55.405  1.00  0.00           O
ATOM  12240  O14 POPE  239     103.503 128.503  54.185  1.00  0.00           O
ATOM  12241  O11 POPE  239     101.242 127.442  54.395  1.00  0.00           O
ATOM  12242  O12 POPE  239     102.653 127.623  56.375  1.00  0.00           O
ATOM  12243  C1  POPE  239     100.793 127.702  53.055  1.00  0.00           C
ATOM  12246  C2  POPE  239     100.783 126.362  52.275  1.00  0.00           C
ATOM  12248  O21 POPE  239     101.042 126.593  50.875  1.00  0.00           O
ATOM  12249  C21 POPE  239     101.642 125.673  50.095  1.00  0.00           C
ATOM  12250  O22 POPE  239     101.861 125.842  48.915  1.00  0.00           O
ATOM  12251  C22 POPE  239     102.212 124.472  50.845  1.00  0.00           C
ATOM  12254  C3  POPE  239      99.452 125.593  52.475  1.00  0.00           C
[truncated: 1,734,299 more chars]
