# Supplementary material for: Characterizing Membrane Association and Periplasmic Transfer of Bacterial Lipoproteins through Molecular Dynamics Simulations
Source: Structure. 2020 Apr 7;28(4):475–487.e3. doi: 10.1016/j.str.2020.01.012 (PMC7139219; doi:10.1016/j.str.2020.01.012)
Supplement: Data S1. Final Coordinates from Simulations (Y–Z), Related to Figure 3 [file mmc3.zip › Y-Z/YAJI-1-atomistic.pdb]

TITLE     Protein
REMARK    THIS IS A SIMULATION BOX
CRYST1  129.229  129.229  158.898  90.00  90.00  90.00 P 1           1
MODEL        1
ATOM      1  N   CYSTA   1      46.255  44.114  84.644  1.00  0.00           N
ATOM      3  CA  CYSTA   1      45.545  45.184  85.334  1.00  0.00           C
ATOM      5  C   CYSTA   1      44.155  44.895  85.914  1.00  0.00           C
ATOM      6  O   CYSTA   1      43.365  45.785  86.184  1.00  0.00           O
ATOM      7  CB  CYSTA   1      45.625  46.575  84.624  1.00  0.00           C
ATOM     10  SG  CYSTA   1      47.335  47.215  84.474  1.00  0.00           S
ATOM     11  C1  CYSTA   1      47.675  46.754  82.754  1.00  0.00           C
ATOM     14  CA1 CYSTA   1      45.845  43.264  83.694  1.00  0.00           C
ATOM     15  OA1 CYSTA   1      46.585  42.334  83.424  1.00  0.00           O
ATOM     16  CA2 CYSTA   1      44.545  43.375  82.964  1.00  0.00           C
ATOM     19  C11 CYSTA   1      49.075  47.164  82.204  1.00  0.00           C
ATOM     21  O11 CYSTA   1      50.195  46.735  82.984  1.00  0.00           O
ATOM     22  CX1 CYSTA   1      50.415  45.455  83.144  1.00  0.00           C
ATOM     23  OX1 CYSTA   1      49.585  44.553  83.164  1.00  0.00           O
ATOM     24  CX2 CYSTA   1      51.915  45.244  83.224  1.00  0.00           C
ATOM     27  C12 CYSTA   1      49.225  48.704  82.024  1.00  0.00           C
ATOM     30  O12 CYSTA   1      50.575  48.994  81.634  1.00  0.00           O
ATOM     31  CD1 CYSTA   1      50.865  50.254  81.354  1.00  0.00           C
ATOM     32  OD1 CYSTA   1      50.095  51.194  81.424  1.00  0.00           O
ATOM     33  CD2 CYSTA   1      52.314  50.294  80.904  1.00  0.00           C
ATOM     36  CA3 CYSTA   1      44.545  44.524  81.934  1.00  0.00           C
ATOM     39  CA4 CYSTA   1      43.205  45.285  81.924  1.00  0.00           C
ATOM     42  CA5 CYSTA   1      43.315  46.705  81.334  1.00  0.00           C
ATOM     45  CA6 CYSTA   1      43.965  46.744  79.944  1.00  0.00           C
ATOM     48  CA7 CYSTA   1      43.315  45.755  78.974  1.00  0.00           C
ATOM     51  CA8 CYSTA   1      43.525  46.104  77.504  1.00  0.00           C
ATOM     54  CA9 CYSTA   1      42.795  45.144  76.564  1.00  0.00           C
ATOM     57 0CA1 CYSTA   1      43.195  43.674  76.774  1.00  0.00           C
ATOM     60 1CA1 CYSTA   1      42.995  42.884  75.474  1.00  0.00           C
ATOM     63 2CA1 CYSTA   1      43.365  41.403  75.534  1.00  0.00           C
ATOM     66 3CA1 CYSTA   1      42.915  40.714  74.234  1.00  0.00           C
ATOM     69 4CA1 CYSTA   1      43.795  39.555  73.774  1.00  0.00           C
ATOM     72 5CA1 CYSTA   1      44.995  40.005  72.924  1.00  0.00           C
ATOM     75 6CA1 CYSTA   1      45.425  38.944  71.904  1.00  0.00           C
ATOM     79  CD3 CYSTA   1      52.465  50.265  79.364  1.00  0.00           C
ATOM     82  CD4 CYSTA   1      51.705  49.124  78.694  1.00  0.00           C
ATOM     85  CD5 CYSTA   1      51.885  49.165  77.174  1.00  0.00           C
ATOM     88  CD6 CYSTA   1      50.825  48.325  76.474  1.00  0.00           C
ATOM     91  CD7 CYSTA   1      51.325  47.635  75.204  1.00  0.00           C
ATOM     94  CD8 CYSTA   1      50.205  46.884  74.484  1.00  0.00           C
ATOM     97  CD9 CYSTA   1      50.735  45.795  73.534  1.00  0.00           C
ATOM    100 0CD1 CYSTA   1      51.555  46.344  72.354  1.00  0.00           C
ATOM    103 1CD1 CYSTA   1      50.685  46.744  71.154  1.00  0.00           C
ATOM    106 2CD1 CYSTA   1      51.525  47.145  69.924  1.00  0.00           C
ATOM    109 3CD1 CYSTA   1      50.695  47.204  68.634  1.00  0.00           C
ATOM    112 4CD1 CYSTA   1      51.555  47.365  67.364  1.00  0.00           C
ATOM    115 5CD1 CYSTA   1      52.145  48.774  67.224  1.00  0.00           C
ATOM    118 6CD1 CYSTA   1      52.915  49.035  65.924  1.00  0.00           C
ATOM    122  CX3 CYSTA   1      52.565  45.304  81.824  1.00  0.00           C
ATOM    125  CX4 CYSTA   1      54.085  45.304  81.914  1.00  0.00           C
ATOM    128  CX5 CYSTA   1      54.715  46.394  81.044  1.00  0.00           C
ATOM    131  CX6 CYSTA   1      54.865  45.895  79.614  1.00  0.00           C
ATOM    134  CX7 CYSTA   1      55.575  46.905  78.704  1.00  0.00           C
ATOM    137  CX8 CYSTA   1      56.115  46.254  77.424  1.00  0.00           C
ATOM    140  CX9 CYSTA   1      55.035  45.895  76.424  1.00  0.00           C
ATOM    142 0CX1 CYSTA   1      55.275  45.595  75.144  1.00  0.00           C
ATOM    144 1CX1 CYSTA   1      56.665  45.584  74.554  1.00  0.00           C
ATOM    147 2CX1 CYSTA   1      56.815  44.844  73.214  1.00  0.00           C
ATOM    150 3CX1 CYSTA   1      58.085  45.335  72.504  1.00  0.00           C
ATOM    153 4CX1 CYSTA   1      58.435  44.524  71.254  1.00  0.00           C
ATOM    156 5CX1 CYSTA   1      59.845  43.904  71.274  1.00  0.00           C
ATOM    159 6CX1 CYSTA   1      60.755  44.394  70.144  1.00  0.00           C
ATOM    162 7CX1 CYSTA   1      62.085  43.624  70.124  1.00  0.00           C
ATOM    165 8CX1 CYSTA   1      63.035  44.075  69.014  1.00  0.00           C
ATOM    169  N   VAL A   2      43.865  43.615  86.264  1.00  0.00           N
ATOM    171  CA  VAL A   2      43.275  43.295  87.564  1.00  0.00           C
ATOM    173  CB  VAL A   2      41.865  42.695  87.584  1.00  0.00           C
ATOM    175  CG1 VAL A   2      41.275  42.535  88.994  1.00  0.00           C
ATOM    179  CG2 VAL A   2      40.935  43.634  86.834  1.00  0.00           C
ATOM    183  C   VAL A   2      44.315  42.304  88.074  1.00  0.00           C
ATOM    184  O   VAL A   2      44.455  41.224  87.504  1.00  0.00           O
ATOM    185  N   GLN A   3      45.135  42.664  89.084  1.00  0.00           N
ATOM    187  CA  GLN A   3      45.014  43.885  89.854  1.00  0.00           C
ATOM    189  CB  GLN A   3      43.905  43.844  90.964  1.00  0.00           C
ATOM    192  CG  GLN A   3      44.045  43.155  92.354  1.00  0.00           C
ATOM    195  CD  GLN A   3      44.555  41.725  92.444  1.00  0.00           C
ATOM    196  OE1 GLN A   3      44.935  41.294  93.524  1.00  0.00           O
ATOM    197  NE2 GLN A   3      44.475  40.914  91.384  1.00  0.00           N
ATOM    200  C   GLN A   3      46.325  44.475  90.324  1.00  0.00           C
ATOM    201  O   GLN A   3      47.255  44.694  89.564  1.00  0.00           O
ATOM    202  N   GLN A   4      46.385  44.844  91.594  1.00  0.00           N
ATOM    204  CA  GLN A   4      46.815  46.154  91.994  1.00  0.00           C
ATOM    206  CB  GLN A   4      45.525  46.994  92.154  1.00  0.00           C
ATOM    209  CG  GLN A   4      45.705  48.503  92.404  1.00  0.00           C
ATOM    212  CD  GLN A   4      46.535  49.264  91.374  1.00  0.00           C
ATOM    213  OE1 GLN A   4      47.015  50.354  91.684  1.00  0.00           O
ATOM    214  NE2 GLN A   4      46.655  48.764  90.134  1.00  0.00           N
ATOM    217  C   GLN A   4      47.445  45.924  93.334  1.00  0.00           C
ATOM    218  O   GLN A   4      46.785  45.485  94.264  1.00  0.00           O
ATOM    219  N   SER A   5      48.755  46.185  93.494  1.00  0.00           N
ATOM    221  CA  SER A   5      49.475  45.685  94.664  1.00  0.00           C
ATOM    223  CB  SER A   5      50.825  45.035  94.264  1.00  0.00           C
ATOM    226  OG  SER A   5      51.455  44.365  95.364  1.00  0.00           O
ATOM    228  C   SER A   5      49.635  46.805  95.684  1.00  0.00           C
ATOM    229  O   SER A   5      50.535  46.785  96.534  1.00  0.00           O
ATOM    230  N   GLU A   6      48.725  47.785  95.574  1.00  0.00           N
ATOM    232  CA  GLU A   6      48.685  49.015  96.334  1.00  0.00           C
ATOM    234  CB  GLU A   6      48.165  48.804  97.794  1.00  0.00           C
ATOM    237  CG  GLU A   6      48.785  49.604  98.974  1.00  0.00           C
ATOM    240  CD  GLU A   6      49.465  48.785 100.094  1.00  0.00           C
ATOM    241  OE1 GLU A   6      49.905  49.435 101.084  1.00  0.00           O
ATOM    242  OE2 GLU A   6      49.515  47.535 100.014  1.00  0.00           O
ATOM    243  C   GLU A   6      49.865  49.944  96.074  1.00  0.00           C
ATOM    244  O   GLU A   6      51.035  49.584  96.134  1.00  0.00           O
ATOM    245  N   VAL A   7      49.575  51.194  95.654  1.00  0.00           N
ATOM    247  CA  VAL A   7      50.585  52.005  95.004  1.00  0.00           C
ATOM    249  CB  VAL A   7      50.205  52.474  93.604  1.00  0.00           C
ATOM    251  CG1 VAL A   7      51.465  52.835  92.804  1.00  0.00           C
ATOM    255  CG2 VAL A   7      49.525  51.334  92.834  1.00  0.00           C
ATOM    259  C   VAL A   7      50.835  53.194  95.904  1.00  0.00           C
ATOM    260  O   VAL A   7      50.075  54.165  95.954  1.00  0.00           O
ATOM    261  N   ARG A   8      51.985  53.174  96.584  1.00  0.00           N
ATOM    263  CA  ARG A   8      52.525  54.345  97.254  1.00  0.00           C
ATOM    265  CB  ARG A   8      51.935  54.575  98.664  1.00  0.00           C
ATOM    268  CG  ARG A   8      51.855  53.375  99.604  1.00  0.00           C
ATOM    271  CD  ARG A   8      51.215  53.824 100.914  1.00  0.00           C
ATOM    274  NE  ARG A   8      51.334  52.765 101.964  1.00  0.00           N
ATOM    276  CZ  ARG A   8      50.924  53.014 103.204  1.00  0.00           C
ATOM    277  NH1 ARG A   8      51.075  52.134 104.164  1.00  0.00           N
ATOM    280  NH2 ARG A   8      50.365  54.165 103.534  1.00  0.00           N
ATOM    283  C   ARG A   8      54.045  54.435  97.214  1.00  0.00           C
ATOM    284  O   ARG A   8      54.655  54.715  98.244  1.00  0.00           O
ATOM    285  N   GLN A   9      54.725  54.155  96.074  1.00  0.00           N
ATOM    287  CA  GLN A   9      54.335  54.413  94.694  1.00  0.00           C
ATOM    289  CB  GLN A   9      53.255  55.525  94.504  1.00  0.00           C
ATOM    292  CG  GLN A   9      53.025  56.094  93.084  1.00  0.00           C
ATOM    295  CD  GLN A   9      51.585  56.564  92.884  1.00  0.00           C
ATOM    296  OE1 GLN A   9      50.915  56.145  91.944  1.00  0.00           O
ATOM    297  NE2 GLN A   9      51.095  57.435  93.784  1.00  0.00           N
ATOM    300  C   GLN A   9      55.525  54.854  93.864  1.00  0.00           C
ATOM    301  O   GLN A   9      56.305  55.685  94.294  1.00  0.00           O
ATOM    302  N   MET A  10      55.674  54.435  92.594  1.00  0.00           N
ATOM    304  CA  MET A  10      55.385  53.163  91.974  1.00  0.00           C
ATOM    306  CB  MET A  10      54.415  53.314  90.754  1.00  0.00           C
ATOM    309  CG  MET A  10      54.905  54.184  89.574  1.00  0.00           C
ATOM    312  SD  MET A  10      54.945  55.965  89.924  1.00  0.00           S
ATOM    313  CE  MET A  10      55.815  56.414  88.404  1.00  0.00           C
ATOM    317  C   MET A  10      56.805  52.684  91.684  1.00  0.00           C
ATOM    318  O   MET A  10      57.675  52.975  92.494  1.00  0.00           O
ATOM    319  N   LYS A  11      57.195  52.035  90.554  1.00  0.00           N
ATOM    321  CA  LYS A  11      56.485  51.075  89.734  1.00  0.00           C
ATOM    323  CB  LYS A  11      57.125  50.825  88.324  1.00  0.00           C
ATOM    326  CG  LYS A  11      58.655  50.674  88.234  1.00  0.00           C
ATOM    329  CD  LYS A  11      59.105  50.014  86.904  1.00  0.00           C
ATOM    332  CE  LYS A  11      60.095  48.854  87.094  1.00  0.00           C
ATOM    335  NZ  LYS A  11      60.265  48.084  85.834  1.00  0.00           N
ATOM    339  C   LYS A  11      56.095  49.814  90.494  1.00  0.00           C
ATOM    340  O   LYS A  11      56.515  49.564  91.624  1.00  0.00           O
ATOM    341  N   HIS A  12      55.305  48.924  89.884  1.00  0.00           N
ATOM    343  CA  HIS A  12      55.165  47.565  90.374  1.00  0.00           C
ATOM    345  CB  HIS A  12      54.005  47.454  91.414  1.00  0.00           C
ATOM    348  ND1 HIS A  12      53.485  47.424  93.834  1.00  0.00           N
ATOM    349  CG  HIS A  12      54.335  46.994  92.834  1.00  0.00           C
ATOM    350  CE1 HIS A  12      53.785  46.715  94.904  1.00  0.00           C
ATOM    352  NE2 HIS A  12      54.805  45.865  94.654  1.00  0.00           N
ATOM    354  CD2 HIS A  12      55.175  46.035  93.324  1.00  0.00           C
ATOM    356  C   HIS A  12      54.975  46.665  89.154  1.00  0.00           C
ATOM    357  O   HIS A  12      54.545  45.514  89.254  1.00  0.00           O
ATOM    358  N   SER A  13      55.385  47.154  87.964  1.00  0.00           N
ATOM    360  CA  SER A  13      55.435  46.364  86.754  1.00  0.00           C
ATOM    362  CB  SER A  13      54.845  47.064  85.494  1.00  0.00           C
ATOM    365  OG  SER A  13      55.375  48.365  85.254  1.00  0.00           O
ATOM    367  C   SER A  13      56.865  45.935  86.494  1.00  0.00           C
ATOM    368  O   SER A  13      57.765  46.754  86.314  1.00  0.00           O
ATOM    369  N   VAL A  14      57.185  44.625  86.514  1.00  0.00           N
ATOM    371  CA  VAL A  14      56.355  43.454  86.794  1.00  0.00           C
ATOM    373  CB  VAL A  14      56.555  42.395  85.704  1.00  0.00           C
ATOM    375  CG1 VAL A  14      55.955  41.035  86.094  1.00  0.00           C
ATOM    379  CG2 VAL A  14      55.855  42.895  84.434  1.00  0.00           C
ATOM    383  C   VAL A  14      56.715  42.924  88.164  1.00  0.00           C
ATOM    384  O   VAL A  14      57.855  42.514  88.364  1.00  0.00           O
ATOM    385  N   SER A  15      55.775  42.924  89.134  1.00  0.00           N
ATOM    387  CA  SER A  15      55.855  42.285  90.454  1.00  0.00           C
ATOM    389  CB  SER A  15      55.275  40.844  90.454  1.00  0.00           C
ATOM    392  OG  SER A  15      54.475  40.564  91.604  1.00  0.00           O
ATOM    394  C   SER A  15      57.205  42.325  91.164  1.00  0.00           C
ATOM    395  O   SER A  15      57.695  41.344  91.734  1.00  0.00           O
ATOM    396  N   THR A  16      57.865  43.494  91.114  1.00  0.00           N
ATOM    398  CA  THR A  16      59.105  43.764  91.844  1.00  0.00           C
ATOM    400  CB  THR A  16      59.615  45.174  91.614  1.00  0.00           C
ATOM    402  OG1 THR A  16      59.995  45.354  90.264  1.00  0.00           O
ATOM    404  CG2 THR A  16      60.835  45.504  92.484  1.00  0.00           C
ATOM    408  C   THR A  16      58.915  43.615  93.324  1.00  0.00           C
ATOM    409  O   THR A  16      58.275  44.454  93.964  1.00  0.00           O
ATOM    410  N   LEU A  17      59.485  42.554  93.914  1.00  0.00           N
ATOM    412  CA  LEU A  17      59.295  42.294  95.314  1.00  0.00           C
ATOM    414  CB  LEU A  17      58.494  41.014  95.634  1.00  0.00           C
ATOM    417  CG  LEU A  17      57.145  41.333  96.324  1.00  0.00           C
ATOM    419  CD1 LEU A  17      56.465  40.055  96.804  1.00  0.00           C
ATOM    423  CD2 LEU A  17      56.195  42.145  95.414  1.00  0.00           C
ATOM    427  C   LEU A  17      60.595  42.404  96.044  1.00  0.00           C
ATOM    428  O   LEU A  17      61.664  42.644  95.494  1.00  0.00           O
ATOM    429  N   ASN A  18      60.445  42.454  97.364  1.00  0.00           N
ATOM    431  CA  ASN A  18      61.005  43.564  98.074  1.00  0.00           C
ATOM    433  CB  ASN A  18      59.865  44.634  98.104  1.00  0.00           C
ATOM    436  CG  ASN A  18      58.595  44.324  98.904  1.00  0.00           C
ATOM    437  OD1 ASN A  18      57.505  44.365  98.344  1.00  0.00           O
ATOM    438  ND2 ASN A  18      58.685  44.015 100.204  1.00  0.00           N
ATOM    441  C   ASN A  18      61.524  43.025  99.384  1.00  0.00           C
ATOM    442  O   ASN A  18      60.855  42.253 100.074  1.00  0.00           O
ATOM    443  N   GLN A  19      62.755  43.325  99.814  1.00  0.00           N
ATOM    445  CA  GLN A  19      63.645  44.394  99.454  1.00  0.00           C
ATOM    447  CB  GLN A  19      63.055  45.834  99.524  1.00  0.00           C
ATOM    450  CG  GLN A  19      62.985  46.604 100.894  1.00  0.00           C
ATOM    453  CD  GLN A  19      62.475  45.865 102.134  1.00  0.00           C
ATOM    454  OE1 GLN A  19      63.045  45.984 103.214  1.00  0.00           O
ATOM    455  NE2 GLN A  19      61.375  45.094 102.004  1.00  0.00           N
ATOM    458  C   GLN A  19      64.645  44.254 100.564  1.00  0.00           C
ATOM    459  O   GLN A  19      64.525  43.354 101.384  1.00  0.00           O
ATOM    460  N   GLU A  20      65.605  45.174 100.654  1.00  0.00           N
ATOM    462  CA  GLU A  20      66.225  45.884  99.554  1.00  0.00           C
ATOM    464  CB  GLU A  20      66.174  47.454  99.504  1.00  0.00           C
ATOM    467  CG  GLU A  20      67.255  48.295 100.274  1.00  0.00           C
ATOM    470  CD  GLU A  20      67.095  48.375 101.784  1.00  0.00           C
ATOM    471  OE1 GLU A  20      67.965  49.044 102.424  1.00  0.00           O
ATOM    472  OE2 GLU A  20      66.125  47.804 102.354  1.00  0.00           O
ATOM    473  C   GLU A  20      67.595  45.444  99.854  1.00  0.00           C
ATOM    474  O   GLU A  20      67.945  45.184 101.014  1.00  0.00           O
ATOM    475  N   MET A  21      68.415  45.265  98.824  1.00  0.00           N
ATOM    477  CA  MET A  21      69.735  44.774  99.044  1.00  0.00           C
ATOM    479  CB  MET A  21      70.255  43.994  97.814  1.00  0.00           C
ATOM    482  CG  MET A  21      69.735  42.535  97.754  1.00  0.00           C
ATOM    485  SD  MET A  21      67.935  42.334  97.554  1.00  0.00           S
ATOM    486  CE  MET A  21      67.935  40.645  96.904  1.00  0.00           C
ATOM    490  C   MET A  21      70.625  45.865  99.614  1.00  0.00           C
ATOM    491  O   MET A  21      71.395  46.504  98.914  1.00  0.00           O
ATOM    492  N   THR A  22      70.505  46.064 100.954  1.00  0.00           N
ATOM    494  CA  THR A  22      71.555  46.484 101.844  1.00  0.00           C
ATOM    496  CB  THR A  22      71.045  47.253 103.074  1.00  0.00           C
ATOM    498  OG1 THR A  22      71.605  48.564 103.064  1.00  0.00           O
ATOM    500  CG2 THR A  22      71.395  46.645 104.444  1.00  0.00           C
ATOM    504  C   THR A  22      72.305  45.214 102.164  1.00  0.00           C
ATOM    505  O   THR A  22      71.815  44.254 102.774  1.00  0.00           O
ATOM    506  N   GLN A  23      73.515  45.135 101.614  1.00  0.00           N
ATOM    508  CA  GLN A  23      74.315  43.934 101.654  1.00  0.00           C
ATOM    510  CB  GLN A  23      73.835  42.744 100.754  1.00  0.00           C
ATOM    513  CG  GLN A  23      74.395  42.574  99.304  1.00  0.00           C
ATOM    516  CD  GLN A  23      73.915  43.564  98.234  1.00  0.00           C
ATOM    517  OE1 GLN A  23      73.674  43.174  97.094  1.00  0.00           O
ATOM    518  NE2 GLN A  23      73.725  44.844  98.594  1.00  0.00           N
ATOM    521  C   GLN A  23      75.674  44.494 101.304  1.00  0.00           C
ATOM    522  O   GLN A  23      75.815  45.685 101.054  1.00  0.00           O
ATOM    523  N   LEU A  24      76.725  43.674 101.404  1.00  0.00           N
ATOM    525  CA  LEU A  24      78.064  44.075 101.754  1.00  0.00           C
ATOM    527  CB  LEU A  24      78.745  42.814 102.354  1.00  0.00           C
ATOM    530  CG  LEU A  24      79.494  42.895 103.704  1.00  0.00           C
ATOM    532  CD1 LEU A  24      79.645  41.473 104.274  1.00  0.00           C
ATOM    536  CD2 LEU A  24      78.815  43.754 104.784  1.00  0.00           C
ATOM    540  C   LEU A  24      78.805  44.785 100.584  1.00  0.00           C
ATOM    541  O   LEU A  24      78.375  44.704  99.444  1.00  0.00           O
ATOM    542  N   ASN A  25      79.874  45.564 100.894  1.00  0.00           N
ATOM    544  CA  ASN A  25      80.114  46.975 100.534  1.00  0.00           C
ATOM    546  CB  ASN A  25      81.155  47.404  99.444  1.00  0.00           C
ATOM    549  CG  ASN A  25      81.875  48.685  99.934  1.00  0.00           C
ATOM    550  OD1 ASN A  25      81.705  49.104 101.084  1.00  0.00           O
ATOM    551  ND2 ASN A  25      82.665  49.334  99.064  1.00  0.00           N
ATOM    554  C   ASN A  25      78.925  47.905 100.494  1.00  0.00           C
ATOM    555  O   ASN A  25      78.515  48.484  99.494  1.00  0.00           O
ATOM    556  N   GLN A  26      78.414  48.074 101.714  1.00  0.00           N
ATOM    558  CA  GLN A  26      77.255  48.764 102.144  1.00  0.00           C
ATOM    560  CB  GLN A  26      77.185  48.503 103.664  1.00  0.00           C
ATOM    563  CG  GLN A  26      77.225  47.005 104.044  1.00  0.00           C
ATOM    566  CD  GLN A  26      77.115  46.735 105.544  1.00  0.00           C
ATOM    567  OE1 GLN A  26      76.275  46.014 106.054  1.00  0.00           O
ATOM    568  NE2 GLN A  26      78.074  47.314 106.304  1.00  0.00           N
ATOM    571  C   GLN A  26      77.244  50.254 101.854  1.00  0.00           C
ATOM    572  O   GLN A  26      76.225  50.814 101.474  1.00  0.00           O
ATOM    573  N   GLU A  27      78.365  50.984 102.084  1.00  0.00           N
ATOM    575  CA  GLU A  27      78.335  52.435 101.974  1.00  0.00           C
ATOM    577  CB  GLU A  27      79.625  53.095 102.514  1.00  0.00           C
ATOM    580  CG  GLU A  27      79.494  54.634 102.684  1.00  0.00           C
ATOM    583  CD  GLU A  27      80.804  55.325 103.044  1.00  0.00           C
ATOM    584  OE1 GLU A  27      81.544  55.733 102.114  1.00  0.00           O
ATOM    585  OE2 GLU A  27      81.075  55.455 104.264  1.00  0.00           O
ATOM    586  C   GLU A  27      78.045  52.905 100.554  1.00  0.00           C
ATOM    587  O   GLU A  27      77.145  53.704 100.334  1.00  0.00           O
ATOM    588  N   THR A  28      78.745  52.325  99.554  1.00  0.00           N
ATOM    590  CA  THR A  28      78.515  52.554  98.124  1.00  0.00           C
ATOM    592  CB  THR A  28      79.465  51.744  97.254  1.00  0.00           C
ATOM    594  OG1 THR A  28      80.804  51.994  97.644  1.00  0.00           O
ATOM    596  CG2 THR A  28      79.365  52.174  95.784  1.00  0.00           C
ATOM    600  C   THR A  28      77.115  52.224  97.704  1.00  0.00           C
ATOM    601  O   THR A  28      76.485  52.985  96.964  1.00  0.00           O
ATOM    602  N   VAL A  29      76.545  51.115  98.214  1.00  0.00           N
ATOM    604  CA  VAL A  29      75.145  50.733  98.034  1.00  0.00           C
ATOM    606  CB  VAL A  29      74.895  49.394  98.724  1.00  0.00           C
ATOM    608  CG1 VAL A  29      73.395  49.075  98.764  1.00  0.00           C
ATOM    612  CG2 VAL A  29      75.635  48.285  97.964  1.00  0.00           C
ATOM    616  C   VAL A  29      74.145  51.775  98.554  1.00  0.00           C
ATOM    617  O   VAL A  29      73.215  52.204  97.854  1.00  0.00           O
ATOM    618  N   LYS A  30      74.335  52.253  99.784  1.00  0.00           N
ATOM    620  CA  LYS A  30      73.535  53.295 100.384  1.00  0.00           C
ATOM    622  CB  LYS A  30      73.795  53.344 101.914  1.00  0.00           C
ATOM    625  CG  LYS A  30      73.375  52.045 102.614  1.00  0.00           C
ATOM    628  CD  LYS A  30      73.795  51.964 104.084  1.00  0.00           C
ATOM    631  CE  LYS A  30      75.315  51.894 104.284  1.00  0.00           C
ATOM    634  NZ  LYS A  30      75.705  52.075 105.694  1.00  0.00           N
ATOM    638  C   LYS A  30      73.695  54.664  99.744  1.00  0.00           C
ATOM    639  O   LYS A  30      72.725  55.405  99.564  1.00  0.00           O
ATOM    640  N   ILE A  31      74.924  55.054  99.354  1.00  0.00           N
ATOM    642  CA  ILE A  31      75.155  56.264  98.574  1.00  0.00           C
ATOM    644  CB  ILE A  31      76.645  56.585  98.404  1.00  0.00           C
ATOM    646  CG2 ILE A  31      76.815  57.854  97.524  1.00  0.00           C
ATOM    650  CG1 ILE A  31      77.355  56.795  99.754  1.00  0.00           C
ATOM    653  CD  ILE A  31      78.875  56.725  99.604  1.00  0.00           C
ATOM    657  C   ILE A  31      74.505  56.215  97.194  1.00  0.00           C
ATOM    658  O   ILE A  31      73.865  57.154  96.734  1.00  0.00           O
ATOM    659  N   THR A  32      74.645  55.084  96.484  1.00  0.00           N
ATOM    661  CA  THR A  32      73.965  54.924  95.204  1.00  0.00           C
ATOM    663  CB  THR A  32      74.575  53.834  94.354  1.00  0.00           C
ATOM    665  OG1 THR A  32      74.255  53.994  92.984  1.00  0.00           O
ATOM    667  CG2 THR A  32      74.134  52.444  94.774  1.00  0.00           C
ATOM    671  C   THR A  32      72.454  54.865  95.324  1.00  0.00           C
ATOM    672  O   THR A  32      71.755  55.475  94.524  1.00  0.00           O
ATOM    673  N   GLN A  33      71.895  54.205  96.374  1.00  0.00           N
ATOM    675  CA  GLN A  33      70.485  54.285  96.724  1.00  0.00           C
ATOM    677  CB  GLN A  33      70.225  53.435  98.004  1.00  0.00           C
ATOM    680  CG  GLN A  33      68.744  53.354  98.484  1.00  0.00           C
ATOM    683  CD  GLN A  33      67.875  52.465  97.584  1.00  0.00           C
ATOM    684  OE1 GLN A  33      67.015  52.924  96.844  1.00  0.00           O
ATOM    685  NE2 GLN A  33      68.135  51.134  97.634  1.00  0.00           N
ATOM    688  C   GLN A  33      70.025  55.714  96.984  1.00  0.00           C
ATOM    689  O   GLN A  33      69.045  56.164  96.394  1.00  0.00           O
ATOM    690  N   GLN A  34      70.755  56.494  97.814  1.00  0.00           N
ATOM    692  CA  GLN A  34      70.375  57.864  98.134  1.00  0.00           C
ATOM    694  CB  GLN A  34      71.155  58.454  99.354  1.00  0.00           C
ATOM    697  CG  GLN A  34      72.585  59.044  99.184  1.00  0.00           C
ATOM    700  CD  GLN A  34      72.585  60.434  98.554  1.00  0.00           C
ATOM    701  OE1 GLN A  34      71.535  61.024  98.294  1.00  0.00           O
ATOM    702  NE2 GLN A  34      73.795  60.994  98.334  1.00  0.00           N
ATOM    705  C   GLN A  34      70.375  58.754  96.904  1.00  0.00           C
ATOM    706  O   GLN A  34      69.375  59.394  96.614  1.00  0.00           O
ATOM    707  N   ASN A  35      71.454  58.694  96.074  1.00  0.00           N
ATOM    709  CA  ASN A  35      71.524  59.454  94.834  1.00  0.00           C
ATOM    711  CB  ASN A  35      72.884  59.225  94.114  1.00  0.00           C
ATOM    714  CG  ASN A  35      73.985  59.965  94.854  1.00  0.00           C
ATOM    715  OD1 ASN A  35      73.775  61.084  95.324  1.00  0.00           O
ATOM    716  ND2 ASN A  35      75.195  59.365  94.994  1.00  0.00           N
ATOM    719  C   ASN A  35      70.395  59.124  93.864  1.00  0.00           C
ATOM    720  O   ASN A  35      69.744  60.014  93.324  1.00  0.00           O
ATOM    721  N   ARG A  36      70.075  57.835  93.664  1.00  0.00           N
ATOM    723  CA  ARG A  36      68.925  57.474  92.874  1.00  0.00           C
ATOM    725  CB  ARG A  36      68.835  55.944  92.594  1.00  0.00           C
ATOM    728  CG  ARG A  36      69.965  55.415  91.674  1.00  0.00           C
ATOM    731  CD  ARG A  36      69.655  54.054  91.024  1.00  0.00           C
ATOM    734  NE  ARG A  36      70.825  53.594  90.214  1.00  0.00           N
ATOM    736  CZ  ARG A  36      71.774  52.744  90.594  1.00  0.00           C
ATOM    737  NH1 ARG A  36      71.815  52.164  91.774  1.00  0.00           N
ATOM    740  NH2 ARG A  36      72.735  52.454  89.734  1.00  0.00           N
ATOM    743  C   ARG A  36      67.585  57.965  93.394  1.00  0.00           C
ATOM    744  O   ARG A  36      66.774  58.494  92.644  1.00  0.00           O
ATOM    745  N   LEU A  37      67.305  57.825  94.704  1.00  0.00           N
ATOM    747  CA  LEU A  37      66.045  58.314  95.264  1.00  0.00           C
ATOM    749  CB  LEU A  37      65.825  57.775  96.694  1.00  0.00           C
ATOM    752  CG  LEU A  37      65.655  56.245  96.764  1.00  0.00           C
ATOM    754  CD1 LEU A  37      65.295  55.854  98.204  1.00  0.00           C
ATOM    758  CD2 LEU A  37      64.615  55.714  95.764  1.00  0.00           C
ATOM    762  C   LEU A  37      65.915  59.825  95.284  1.00  0.00           C
ATOM    763  O   LEU A  37      64.825  60.374  95.134  1.00  0.00           O
ATOM    764  N   ASN A  38      67.045  60.514  95.454  1.00  0.00           N
ATOM    766  CA  ASN A  38      67.174  61.944  95.334  1.00  0.00           C
ATOM    768  CB  ASN A  38      68.634  62.224  95.754  1.00  0.00           C
ATOM    771  CG  ASN A  38      68.985  63.694  95.774  1.00  0.00           C
ATOM    772  OD1 ASN A  38      68.095  64.535  95.864  1.00  0.00           O
ATOM    773  ND2 ASN A  38      70.305  63.984  95.694  1.00  0.00           N
ATOM    776  C   ASN A  38      66.825  62.465  93.924  1.00  0.00           C
ATOM    777  O   ASN A  38      65.945  63.295  93.754  1.00  0.00           O
ATOM    778  N   ALA A  39      67.395  61.834  92.874  1.00  0.00           N
ATOM    780  CA  ALA A  39      67.125  62.125  91.484  1.00  0.00           C
ATOM    782  CB  ALA A  39      68.035  61.215  90.644  1.00  0.00           C
ATOM    786  C   ALA A  39      65.685  61.884  91.034  1.00  0.00           C
ATOM    787  O   ALA A  39      65.215  62.435  90.044  1.00  0.00           O
ATOM    788  N   LYS A  40      64.935  61.014  91.734  1.00  0.00           N
ATOM    790  CA  LYS A  40      63.545  60.725  91.444  1.00  0.00           C
ATOM    792  CB  LYS A  40      63.255  59.235  91.764  1.00  0.00           C
ATOM    795  CG  LYS A  40      64.085  58.233  90.934  1.00  0.00           C
ATOM    798  CD  LYS A  40      63.935  56.814  91.494  1.00  0.00           C
ATOM    801  CE  LYS A  40      62.615  56.185  91.094  1.00  0.00           C
ATOM    804  NZ  LYS A  40      62.675  55.574  89.754  1.00  0.00           N
ATOM    808  C   LYS A  40      62.585  61.525  92.324  1.00  0.00           C
ATOM    809  O   LYS A  40      61.365  61.455  92.194  1.00  0.00           O
ATOM    810  N   SER A  41      63.145  62.314  93.254  1.00  0.00           N
ATOM    812  CA  SER A  41      62.384  63.115  94.194  1.00  0.00           C
ATOM    814  CB  SER A  41      63.304  63.575  95.354  1.00  0.00           C
ATOM    817  OG  SER A  41      62.564  64.104  96.444  1.00  0.00           O
ATOM    819  C   SER A  41      61.885  64.354  93.504  1.00  0.00           C
ATOM    820  O   SER A  41      62.665  65.115  92.954  1.00  0.00           O
ATOM    821  N   SER A  42      60.555  64.634  93.474  1.00  0.00           N
ATOM    823  CA  SER A  42      60.065  65.764  92.684  1.00  0.00           C
ATOM    825  CB  SER A  42      58.625  65.514  92.174  1.00  0.00           C
ATOM    828  OG  SER A  42      57.715  65.325  93.264  1.00  0.00           O
ATOM    830  C   SER A  42      60.025  67.044  93.484  1.00  0.00           C
ATOM    831  O   SER A  42      59.845  68.134  92.924  1.00  0.00           O
ATOM    832  N   SER A  43      60.255  66.954  94.794  1.00  0.00           N
ATOM    834  CA  SER A  43      60.685  68.104  95.554  1.00  0.00           C
ATOM    836  CB  SER A  43      59.555  69.054  96.014  1.00  0.00           C
ATOM    839  OG  SER A  43      58.634  68.474  96.944  1.00  0.00           O
ATOM    841  C   SER A  43      61.475  67.594  96.744  1.00  0.00           C
ATOM    842  O   SER A  43      61.155  66.564  97.334  1.00  0.00           O
ATOM    843  N   GLY A  44      62.525  68.334  97.124  1.00  0.00           N
ATOM    845  CA  GLY A  44      63.494  67.935  98.124  1.00  0.00           C
ATOM    848  C   GLY A  44      64.345  66.723  97.844  1.00  0.00           C
ATOM    849  O   GLY A  44      64.315  66.115  96.794  1.00  0.00           O
ATOM    850  N   VAL A  45      65.115  66.354  98.854  1.00  0.00           N
ATOM    852  CA  VAL A  45      66.305  65.544  98.714  1.00  0.00           C
ATOM    854  CB  VAL A  45      67.445  66.414  99.204  1.00  0.00           C
ATOM    856  CG1 VAL A  45      67.345  66.734 100.714  1.00  0.00           C
ATOM    860  CG2 VAL A  45      68.805  65.834  98.904  1.00  0.00           C
ATOM    864  C   VAL A  45      66.155  64.295  99.544  1.00  0.00           C
ATOM    865  O   VAL A  45      65.355  64.285 100.474  1.00  0.00           O
ATOM    866  N   TYR A  46      66.905  63.214  99.234  1.00  0.00           N
ATOM    868  CA  TYR A  46      66.945  62.024 100.084  1.00  0.00           C
ATOM    870  CB  TYR A  46      66.575  60.704  99.334  1.00  0.00           C
ATOM    873  CG  TYR A  46      65.075  60.574  99.194  1.00  0.00           C
ATOM    874  CD1 TYR A  46      64.375  61.354  98.264  1.00  0.00           C
ATOM    876  CE1 TYR A  46      62.985  61.254  98.164  1.00  0.00           C
ATOM    878  CZ  TYR A  46      62.275  60.384  98.994  1.00  0.00           C
ATOM    879  OH  TYR A  46      60.865  60.374  98.924  1.00  0.00           O
ATOM    881  CD2 TYR A  46      64.365  59.654  99.984  1.00  0.00           C
ATOM    883  CE2 TYR A  46      62.965  59.564  99.884  1.00  0.00           C
ATOM    885  C   TYR A  46      68.285  61.834 100.784  1.00  0.00           C
ATOM    886  O   TYR A  46      69.295  61.474 100.194  1.00  0.00           O
ATOM    887  N   LEU A  47      68.295  62.005 102.124  1.00  0.00           N
ATOM    889  CA  LEU A  47      69.445  61.744 102.954  1.00  0.00           C
ATOM    891  CB  LEU A  47      69.665  62.895 103.984  1.00  0.00           C
ATOM    894  CG  LEU A  47      69.865  64.295 103.364  1.00  0.00           C
ATOM    896  CD1 LEU A  47      69.935  65.374 104.464  1.00  0.00           C
ATOM    900  CD2 LEU A  47      71.115  64.354 102.474  1.00  0.00           C
ATOM    904  C   LEU A  47      69.245  60.444 103.724  1.00  0.00           C
ATOM    905  O   LEU A  47      68.355  60.325 104.564  1.00  0.00           O
ATOM    906  N   LEU A  48      70.045  59.405 103.444  1.00  0.00           N
ATOM    908  CA  LEU A  48      69.884  58.125 104.124  1.00  0.00           C
ATOM    910  CB  LEU A  48      70.134  56.913 103.184  1.00  0.00           C
ATOM    913  CG  LEU A  48      68.935  56.494 102.304  1.00  0.00           C
ATOM    915  CD1 LEU A  48      68.355  57.614 101.424  1.00  0.00           C
ATOM    919  CD2 LEU A  48      69.295  55.265 101.474  1.00  0.00           C
ATOM    923  C   LEU A  48      70.825  58.045 105.324  1.00  0.00           C
ATOM    924  O   LEU A  48      71.975  58.474 105.194  1.00  0.00           O
ATOM    925  N   PRO A  49      70.485  57.504 106.494  1.00  0.00           N
ATOM    926  CD  PRO A  49      69.094  57.154 106.834  1.00  0.00           C
ATOM    929  CA  PRO A  49      71.325  57.624 107.694  1.00  0.00           C
ATOM    931  CB  PRO A  49      70.485  56.905 108.774  1.00  0.00           C
ATOM    934  CG  PRO A  49      69.045  57.164 108.354  1.00  0.00           C
ATOM    937  C   PRO A  49      72.665  56.935 107.554  1.00  0.00           C
ATOM    938  O   PRO A  49      73.665  57.314 108.164  1.00  0.00           O
ATOM    939  N   GLY A  50      72.675  55.844 106.784  1.00  0.00           N
ATOM    941  CA  GLY A  50      73.825  55.024 106.484  1.00  0.00           C
ATOM    944  C   GLY A  50      74.545  55.455 105.244  1.00  0.00           C
ATOM    945  O   GLY A  50      75.485  54.804 104.814  1.00  0.00           O
ATOM    946  N   ALA A  51      74.155  56.575 104.634  1.00  0.00           N
ATOM    948  CA  ALA A  51      74.954  57.244 103.644  1.00  0.00           C
ATOM    950  CB  ALA A  51      74.115  57.584 102.394  1.00  0.00           C
ATOM    954  C   ALA A  51      75.445  58.524 104.304  1.00  0.00           C
ATOM    955  O   ALA A  51      74.685  59.413 104.634  1.00  0.00           O
ATOM    956  N   LYS A  52      76.765  58.674 104.544  1.00  0.00           N
ATOM    958  CA  LYS A  52      77.285  59.974 104.904  1.00  0.00           C
ATOM    960  CB  LYS A  52      78.444  59.865 105.924  1.00  0.00           C
ATOM    963  CG  LYS A  52      78.024  59.134 107.234  1.00  0.00           C
ATOM    966  CD  LYS A  52      76.825  59.774 107.954  1.00  0.00           C
ATOM    969  CE  LYS A  52      76.535  59.174 109.324  1.00  0.00           C
ATOM    972  NZ  LYS A  52      76.134  57.754 109.234  1.00  0.00           N
ATOM    976  C   LYS A  52      77.655  60.844 103.704  1.00  0.00           C
ATOM    977  O   LYS A  52      78.834  60.994 103.384  1.00  0.00           O
ATOM    978  N   THR A  53      76.685  61.445 102.984  1.00  0.00           N
ATOM    980  CA  THR A  53      76.975  62.204 101.764  1.00  0.00           C
ATOM    982  CB  THR A  53      76.485  61.504 100.504  1.00  0.00           C
ATOM    984  OG1 THR A  53      77.045  60.205 100.444  1.00  0.00           O
ATOM    986  CG2 THR A  53      76.994  62.185  99.224  1.00  0.00           C
ATOM    990  C   THR A  53      76.325  63.575 101.864  1.00  0.00           C
ATOM    991  O   THR A  53      75.134  63.634 102.134  1.00  0.00           O
ATOM    992  N   PRO A  54      77.015  64.715 101.674  1.00  0.00           N
ATOM    993  CD  PRO A  54      78.465  64.854 101.564  1.00  0.00           C
ATOM    996  CA  PRO A  54      76.365  65.974 101.374  1.00  0.00           C
ATOM    998  CB  PRO A  54      77.495  67.014 101.244  1.00  0.00           C
ATOM   1001  CG  PRO A  54      78.715  66.335 101.854  1.00  0.00           C
ATOM   1004  C   PRO A  54      75.495  65.965 100.144  1.00  0.00           C
ATOM   1005  O   PRO A  54      75.865  65.414  99.114  1.00  0.00           O
ATOM   1006  N   ALA A  55      74.335  66.583 100.234  1.00  0.00           N
ATOM   1008  CA  ALA A  55      73.435  66.715  99.124  1.00  0.00           C
ATOM   1010  CB  ALA A  55      72.115  66.044  99.484  1.00  0.00           C
ATOM   1014  C   ALA A  55      73.244  68.174  98.844  1.00  0.00           C
ATOM   1015  O   ALA A  55      73.244  69.005  99.754  1.00  0.00           O
ATOM   1016  N   ARG A  56      73.075  68.524  97.574  1.00  0.00           N
ATOM   1018  CA  ARG A  56      72.494  69.774  97.184  1.00  0.00           C
ATOM   1020  CB  ARG A  56      72.855  70.064  95.704  1.00  0.00           C
ATOM   1023  CG  ARG A  56      72.675  71.535  95.274  1.00  0.00           C
ATOM   1026  CD  ARG A  56      72.675  71.744  93.754  1.00  0.00           C
ATOM   1029  NE  ARG A  56      71.375  71.193  93.234  1.00  0.00           N
ATOM   1031  CZ  ARG A  56      70.735  71.583  92.134  1.00  0.00           C
ATOM   1032  NH1 ARG A  56      71.165  72.594  91.444  1.00  0.00           N
ATOM   1035  NH2 ARG A  56      69.695  70.884  91.724  1.00  0.00           N
ATOM   1038  C   ARG A  56      70.985  69.704  97.394  1.00  0.00           C
ATOM   1039  O   ARG A  56      70.384  68.623  97.344  1.00  0.00           O
ATOM   1040  N   LEU A  57      70.335  70.844  97.654  1.00  0.00           N
ATOM   1042  CA  LEU A  57      68.925  71.053  97.424  1.00  0.00           C
ATOM   1044  CB  LEU A  57      68.045  71.314  98.674  1.00  0.00           C
ATOM   1047  CG  LEU A  57      67.925  70.184  99.714  1.00  0.00           C
ATOM   1049  CD1 LEU A  57      69.235  69.825 100.434  1.00  0.00           C
ATOM   1053  CD2 LEU A  57      66.825  70.514 100.734  1.00  0.00           C
ATOM   1057  C   LEU A  57      68.805  72.285  96.564  1.00  0.00           C
ATOM   1058  O   LEU A  57      69.465  73.303  96.784  1.00  0.00           O
ATOM   1059  N   GLU A  58      67.884  72.233  95.584  1.00  0.00           N
ATOM   1061  CA  GLU A  58      67.115  73.384  95.174  1.00  0.00           C
ATOM   1063  CB  GLU A  58      66.345  73.035  93.884  1.00  0.00           C
ATOM   1066  CG  GLU A  58      65.585  74.194  93.204  1.00  0.00           C
ATOM   1069  CD  GLU A  58      64.715  73.645  92.094  1.00  0.00           C
ATOM   1070  OE1 GLU A  58      65.274  73.154  91.084  1.00  0.00           O
ATOM   1071  OE2 GLU A  58      63.465  73.634  92.234  1.00  0.00           O
ATOM   1072  C   GLU A  58      66.174  73.814  96.314  1.00  0.00           C
ATOM   1073  O   GLU A  58      65.585  72.984  97.004  1.00  0.00           O
ATOM   1074  N   SER A  59      66.035  75.124  96.574  1.00  0.00           N
ATOM   1076  CA  SER A  59      65.115  75.584  97.584  1.00  0.00           C
ATOM   1078  CB  SER A  59      65.695  75.674  99.034  1.00  0.00           C
ATOM   1081  OG  SER A  59      66.765  76.604  99.184  1.00  0.00           O
ATOM   1083  C   SER A  59      64.585  76.935  97.194  1.00  0.00           C
ATOM   1084  O   SER A  59      65.105  77.624  96.324  1.00  0.00           O
ATOM   1085  N   GLN A  60      63.525  77.404  97.884  1.00  0.00           N
ATOM   1087  CA  GLN A  60      62.935  78.685  97.594  1.00  0.00           C
ATOM   1089  CB  GLN A  60      61.594  78.865  98.334  1.00  0.00           C
ATOM   1092  CG  GLN A  60      60.485  77.854  97.944  1.00  0.00           C
ATOM   1095  CD  GLN A  60      59.235  78.185  98.754  1.00  0.00           C
ATOM   1096  OE1 GLN A  60      59.275  78.874  99.774  1.00  0.00           O
ATOM   1097  NE2 GLN A  60      58.065  77.674  98.324  1.00  0.00           N
ATOM   1100  C   GLN A  60      63.845  79.844  97.994  1.00  0.00           C
ATOM   1101  O   GLN A  60      63.685  80.955  97.494  1.00  0.00           O
ATOM   1102  N   ILE A  61      64.845  79.604  98.884  1.00  0.00           N
ATOM   1104  CA  ILE A  61      65.855  80.604  99.224  1.00  0.00           C
ATOM   1106  CB  ILE A  61      66.435  80.473 100.644  1.00  0.00           C
ATOM   1108  CG2 ILE A  61      65.315  80.715 101.674  1.00  0.00           C
ATOM   1112  CG1 ILE A  61      67.145  79.134 100.954  1.00  0.00           C
ATOM   1115  CD  ILE A  61      67.965  79.204 102.254  1.00  0.00           C
ATOM   1119  C   ILE A  61      66.975  80.704  98.184  1.00  0.00           C
ATOM   1120  O   ILE A  61      67.605  81.755  98.044  1.00  0.00           O
ATOM   1121  N   GLY A  62      67.205  79.624  97.404  1.00  0.00           N
ATOM   1123  CA  GLY A  62      68.304  79.553  96.444  1.00  0.00           C
ATOM   1126  C   GLY A  62      68.875  78.163  96.364  1.00  0.00           C
ATOM   1127  O   GLY A  62      68.174  77.174  96.564  1.00  0.00           O
ATOM   1128  N   THR A  63      70.175  78.075  96.064  1.00  0.00           N
ATOM   1130  CA  THR A  63      70.865  76.785  96.014  1.00  0.00           C
ATOM   1132  CB  THR A  63      71.805  76.645  94.824  1.00  0.00           C
ATOM   1134  OG1 THR A  63      71.125  77.024  93.624  1.00  0.00           O
ATOM   1136  CG2 THR A  63      72.195  75.164  94.664  1.00  0.00           C
ATOM   1140  C   THR A  63      71.645  76.575  97.304  1.00  0.00           C
ATOM   1141  O   THR A  63      72.405  77.435  97.764  1.00  0.00           O
ATOM   1142  N   LEU A  64      71.475  75.404  97.934  1.00  0.00           N
ATOM   1144  CA  LEU A  64      72.105  75.104  99.204  1.00  0.00           C
ATOM   1146  CB  LEU A  64      71.215  75.514 100.414  1.00  0.00           C
ATOM   1149  CG  LEU A  64      69.805  74.873 100.494  1.00  0.00           C
ATOM   1151  CD1 LEU A  64      69.855  73.413 100.954  1.00  0.00           C
ATOM   1155  CD2 LEU A  64      68.915  75.645 101.474  1.00  0.00           C
ATOM   1159  C   LEU A  64      72.525  73.645  99.264  1.00  0.00           C
ATOM   1160  O   LEU A  64      72.195  72.844  98.384  1.00  0.00           O
ATOM   1161  N   ARG A  65      73.295  73.294 100.304  1.00  0.00           N
ATOM   1163  CA  ARG A  65      73.785  71.975 100.644  1.00  0.00           C
ATOM   1165  CB  ARG A  65      75.335  72.035 100.744  1.00  0.00           C
ATOM   1168  CG  ARG A  65      76.064  70.715 101.044  1.00  0.00           C
ATOM   1171  CD  ARG A  65      77.605  70.874 101.124  1.00  0.00           C
ATOM   1174  NE  ARG A  65      77.994  71.405 102.474  1.00  0.00           N
ATOM   1176  CZ  ARG A  65      78.664  70.733 103.414  1.00  0.00           C
ATOM   1177  NH1 ARG A  65      79.225  69.564 103.204  1.00  0.00           N
ATOM   1180  NH2 ARG A  65      78.785  71.244 104.614  1.00  0.00           N
ATOM   1183  C   ARG A  65      73.255  71.505 102.004  1.00  0.00           C
ATOM   1184  O   ARG A  65      73.155  72.294 102.954  1.00  0.00           O
ATOM   1185  N   MET A  66      72.925  70.204 102.174  1.00  0.00           N
ATOM   1187  CA  MET A  66      72.585  69.594 103.454  1.00  0.00           C
ATOM   1189  CB  MET A  66      71.064  69.395 103.644  1.00  0.00           C
ATOM   1192  CG  MET A  66      70.274  70.715 103.694  1.00  0.00           C
ATOM   1195  SD  MET A  66      68.525  70.435 104.074  1.00  0.00           S
ATOM   1196  CE  MET A  66      67.945  72.145 103.954  1.00  0.00           C
ATOM   1200  C   MET A  66      73.304  68.264 103.674  1.00  0.00           C
ATOM   1201  O   MET A  66      73.945  67.733 102.784  1.00  0.00           O
ATOM   1202  N   SER A  67      73.265  67.715 104.904  1.00  0.00           N
ATOM   1204  CA  SER A  67      73.735  66.354 105.204  1.00  0.00           C
ATOM   1206  CB  SER A  67      75.285  66.225 105.214  1.00  0.00           C
ATOM   1209  OG  SER A  67      75.735  64.895 105.454  1.00  0.00           O
ATOM   1211  C   SER A  67      73.205  65.965 106.574  1.00  0.00           C
ATOM   1212  O   SER A  67      72.655  66.804 107.284  1.00  0.00           O
ATOM   1213  N   LEU A  68      73.415  64.704 107.034  1.00  0.00           N
ATOM   1215  CA  LEU A  68      73.075  64.275 108.384  1.00  0.00           C
ATOM   1217  CB  LEU A  68      72.115  63.064 108.354  1.00  0.00           C
ATOM   1220  CG  LEU A  68      70.785  63.344 107.644  1.00  0.00           C
ATOM   1222  CD1 LEU A  68      69.884  62.104 107.684  1.00  0.00           C
ATOM   1226  CD2 LEU A  68      70.055  64.545 108.244  1.00  0.00           C
ATOM   1230  C   LEU A  68      74.325  63.885 109.164  1.00  0.00           C
ATOM   1231  O   LEU A  68      75.064  62.965 108.834  1.00  0.00           O
ATOM   1232  N   VAL A  69      74.595  64.564 110.284  1.00  0.00           N
ATOM   1234  CA  VAL A  69      75.744  64.215 111.094  1.00  0.00           C
ATOM   1236  CB  VAL A  69      76.914  65.215 111.064  1.00  0.00           C
ATOM   1238  CG1 VAL A  69      77.505  65.354 109.644  1.00  0.00           C
ATOM   1242  CG2 VAL A  69      76.494  66.575 111.634  1.00  0.00           C
ATOM   1246  C   VAL A  69      75.244  63.994 112.484  1.00  0.00           C
ATOM   1247  O   VAL A  69      74.125  64.365 112.834  1.00  0.00           O
ATOM   1248  N   ASN A  70      76.064  63.334 113.314  1.00  0.00           N
ATOM   1250  CA  ASN A  70      75.785  63.055 114.694  1.00  0.00           C
ATOM   1252  CB  ASN A  70      75.795  64.354 115.514  1.00  0.00           C
ATOM   1255  CG  ASN A  70      77.105  65.053 115.184  1.00  0.00           C
ATOM   1256  OD1 ASN A  70      78.185  64.454 115.164  1.00  0.00           O
ATOM   1257  ND2 ASN A  70      76.994  66.354 114.864  1.00  0.00           N
ATOM   1260  C   ASN A  70      74.494  62.304 114.904  1.00  0.00           C
ATOM   1261  O   ASN A  70      73.645  62.684 115.704  1.00  0.00           O
ATOM   1262  N   ILE A  71      74.315  61.224 114.134  1.00  0.00           N
ATOM   1264  CA  ILE A  71      73.075  60.475 114.164  1.00  0.00           C
ATOM   1266  CB  ILE A  71      72.785  59.764 112.854  1.00  0.00           C
ATOM   1268  CG2 ILE A  71      71.524  58.874 113.024  1.00  0.00           C
ATOM   1272  CG1 ILE A  71      72.665  60.744 111.664  1.00  0.00           C
ATOM   1275  CD  ILE A  71      72.774  60.004 110.324  1.00  0.00           C
ATOM   1279  C   ILE A  71      73.174  59.475 115.284  1.00  0.00           C
ATOM   1280  O   ILE A  71      73.865  58.454 115.184  1.00  0.00           O
ATOM   1281  N   THR A  72      72.445  59.753 116.364  1.00  0.00           N
ATOM   1283  CA  THR A  72      72.585  59.064 117.624  1.00  0.00           C
ATOM   1285  CB  THR A  72      73.185  59.965 118.704  1.00  0.00           C
ATOM   1287  OG1 THR A  72      74.405  60.535 118.254  1.00  0.00           O
ATOM   1289  CG2 THR A  72      73.525  59.124 119.924  1.00  0.00           C
ATOM   1293  C   THR A  72      71.204  58.654 118.094  1.00  0.00           C
ATOM   1294  O   THR A  72      70.305  59.494 118.104  1.00  0.00           O
ATOM   1295  N   PRO A  73      70.905  57.414 118.464  1.00  0.00           N
ATOM   1296  CD  PRO A  73      71.855  56.304 118.514  1.00  0.00           C
ATOM   1299  CA  PRO A  73      69.655  57.104 119.184  1.00  0.00           C
ATOM   1301  CB  PRO A  73      69.795  55.604 119.464  1.00  0.00           C
ATOM   1304  CG  PRO A  73      71.295  55.384 119.594  1.00  0.00           C
ATOM   1307  C   PRO A  73      69.365  57.924 120.454  1.00  0.00           C
ATOM   1308  O   PRO A  73      70.274  58.424 121.104  1.00  0.00           O
ATOM   1309  N   ASP A  74      68.075  58.064 120.784  1.00  0.00           N
ATOM   1311  CA  ASP A  74      67.555  58.804 121.914  1.00  0.00           C
ATOM   1313  CB  ASP A  74      67.075  60.214 121.444  1.00  0.00           C
ATOM   1316  CG  ASP A  74      66.605  61.124 122.564  1.00  0.00           C
ATOM   1317  OD1 ASP A  74      67.424  61.354 123.494  1.00  0.00           O
ATOM   1318  OD2 ASP A  74      65.445  61.604 122.524  1.00  0.00           O
ATOM   1319  C   ASP A  74      66.445  58.014 122.614  1.00  0.00           C
ATOM   1320  O   ASP A  74      65.915  57.035 122.094  1.00  0.00           O
ATOM   1321  N   ALA A  75      66.064  58.424 123.844  1.00  0.00           N
ATOM   1323  CA  ALA A  75      64.905  57.934 124.574  1.00  0.00           C
ATOM   1325  CB  ALA A  75      64.875  58.564 125.984  1.00  0.00           C
ATOM   1329  C   ALA A  75      63.564  58.204 123.884  1.00  0.00           C
ATOM   1330  O   ALA A  75      62.655  57.384 123.904  1.00  0.00           O
ATOM   1331  N   ASP A  76      63.395  59.405 123.274  1.00  0.00           N
ATOM   1333  CA  ASP A  76      62.145  59.734 122.624  1.00  0.00           C
ATOM   1335  CB  ASP A  76      61.975  61.285 122.644  1.00  0.00           C
ATOM   1338  CG  ASP A  76      61.774  61.875 124.034  1.00  0.00           C
ATOM   1339  OD1 ASP A  76      61.174  61.204 124.914  1.00  0.00           O
ATOM   1340  OD2 ASP A  76      61.994  63.104 124.224  1.00  0.00           O
ATOM   1341  C   ASP A  76      62.085  59.174 121.194  1.00  0.00           C
ATOM   1342  O   ASP A  76      61.015  59.075 120.574  1.00  0.00           O
ATOM   1343  N   GLY A  77      63.244  58.754 120.644  1.00  0.00           N
ATOM   1345  CA  GLY A  77      63.395  58.325 119.274  1.00  0.00           C
ATOM   1348  C   GLY A  77      64.814  58.474 118.834  1.00  0.00           C
ATOM   1349  O   GLY A  77      65.695  57.934 119.474  1.00  0.00           O
ATOM   1350  N   THR A  78      65.115  59.174 117.724  1.00  0.00           N
ATOM   1352  CA  THR A  78      66.494  59.334 117.244  1.00  0.00           C
ATOM   1354  CB  THR A  78      66.715  58.904 115.784  1.00  0.00           C
ATOM   1356  OG1 THR A  78      66.285  57.565 115.584  1.00  0.00           O
ATOM   1358  CG2 THR A  78      68.215  58.934 115.434  1.00  0.00           C
ATOM   1362  C   THR A  78      66.835  60.795 117.294  1.00  0.00           C
ATOM   1363  O   THR A  78      66.064  61.624 116.804  1.00  0.00           O
ATOM   1364  N   THR A  79      68.005  61.174 117.824  1.00  0.00           N
ATOM   1366  CA  THR A  79      68.445  62.565 117.724  1.00  0.00           C
ATOM   1368  CB  THR A  79      68.935  63.174 119.034  1.00  0.00           C
ATOM   1370  OG1 THR A  79      67.905  63.095 120.014  1.00  0.00           O
ATOM   1372  CG2 THR A  79      69.215  64.674 118.884  1.00  0.00           C
ATOM   1376  C   THR A  79      69.515  62.644 116.664  1.00  0.00           C
ATOM   1377  O   THR A  79      70.414  61.805 116.574  1.00  0.00           O
ATOM   1378  N   LEU A  80      69.475  63.654 115.784  1.00  0.00           N
ATOM   1380  CA  LEU A  80      70.505  63.844 114.784  1.00  0.00           C
ATOM   1382  CB  LEU A  80      70.215  63.115 113.444  1.00  0.00           C
ATOM   1385  CG  LEU A  80      68.814  63.303 112.814  1.00  0.00           C
ATOM   1387  CD1 LEU A  80      68.605  64.685 112.164  1.00  0.00           C
ATOM   1391  CD2 LEU A  80      68.585  62.244 111.734  1.00  0.00           C
ATOM   1395  C   LEU A  80      70.705  65.325 114.564  1.00  0.00           C
ATOM   1396  O   LEU A  80      69.825  66.134 114.864  1.00  0.00           O
ATOM   1397  N   THR A  81      71.855  65.715 114.004  1.00  0.00           N
ATOM   1399  CA  THR A  81      72.075  67.104 113.634  1.00  0.00           C
ATOM   1401  CB  THR A  81      73.485  67.604 113.934  1.00  0.00           C
ATOM   1403  OG1 THR A  81      73.895  67.294 115.254  1.00  0.00           O
ATOM   1405  CG2 THR A  81      73.555  69.124 113.784  1.00  0.00           C
ATOM   1409  C   THR A  81      71.835  67.244 112.154  1.00  0.00           C
ATOM   1410  O   THR A  81      72.505  66.604 111.334  1.00  0.00           O
ATOM   1411  N   LEU A  82      70.895  68.124 111.744  1.00  0.00           N
ATOM   1413  CA  LEU A  82      70.825  68.535 110.344  1.00  0.00           C
ATOM   1415  CB  LEU A  82      69.385  68.914 109.894  1.00  0.00           C
ATOM   1418  CG  LEU A  82      69.175  69.275 108.394  1.00  0.00           C
ATOM   1420  CD1 LEU A  82      69.715  68.233 107.404  1.00  0.00           C
ATOM   1424  CD2 LEU A  82      67.704  69.535 108.034  1.00  0.00           C
ATOM   1428  C   LEU A  82      71.705  69.744 110.184  1.00  0.00           C
ATOM   1429  O   LEU A  82      71.605  70.694 110.954  1.00  0.00           O
ATOM   1430  N   ARG A  83      72.575  69.744 109.174  1.00  0.00           N
ATOM   1432  CA  ARG A  83      73.405  70.865 108.864  1.00  0.00           C
ATOM   1434  CB  ARG A  83      74.915  70.514 108.894  1.00  0.00           C
ATOM   1437  CG  ARG A  83      75.375  69.895 110.224  1.00  0.00           C
ATOM   1440  CD  ARG A  83      76.895  69.755 110.374  1.00  0.00           C
ATOM   1443  NE  ARG A  83      77.474  71.123 110.504  1.00  0.00           N
ATOM   1445  CZ  ARG A  83      78.074  71.865 109.594  1.00  0.00           C
ATOM   1446  NH1 ARG A  83      78.195  71.475 108.344  1.00  0.00           N
ATOM   1449  NH2 ARG A  83      78.545  73.044 109.954  1.00  0.00           N
ATOM   1452  C   ARG A  83      73.045  71.314 107.484  1.00  0.00           C
ATOM   1453  O   ARG A  83      72.865  70.494 106.584  1.00  0.00           O
ATOM   1454  N   ILE A  84      72.935  72.634 107.304  1.00  0.00           N
ATOM   1456  CA  ILE A  84      72.595  73.294 106.074  1.00  0.00           C
ATOM   1458  CB  ILE A  84      71.305  74.104 106.184  1.00  0.00           C
ATOM   1460  CG2 ILE A  84      70.935  74.624 104.774  1.00  0.00           C
ATOM   1464  CG1 ILE A  84      70.095  73.303 106.754  1.00  0.00           C
ATOM   1467  CD  ILE A  84      69.975  73.264 108.274  1.00  0.00           C
ATOM   1471  C   ILE A  84      73.795  74.174 105.824  1.00  0.00           C
ATOM   1472  O   ILE A  84      74.395  74.724 106.744  1.00  0.00           O
ATOM   1473  N   GLN A  85      74.225  74.314 104.564  1.00  0.00           N
ATOM   1475  CA  GLN A  85      75.255  75.264 104.214  1.00  0.00           C
ATOM   1477  CB  GLN A  85      76.664  74.604 104.114  1.00  0.00           C
ATOM   1480  CG  GLN A  85      77.825  75.624 104.104  1.00  0.00           C
ATOM   1483  CD  GLN A  85      79.165  74.994 104.454  1.00  0.00           C
ATOM   1484  OE1 GLN A  85      79.375  73.794 104.274  1.00  0.00           O
ATOM   1485  NE2 GLN A  85      80.065  75.774 105.094  1.00  0.00           N
ATOM   1488  C   GLN A  85      74.884  75.904 102.894  1.00  0.00           C
ATOM   1489  O   GLN A  85      74.325  75.285 101.994  1.00  0.00           O
ATOM   1490  N   GLY A  86      75.155  77.215 102.774  1.00  0.00           N
ATOM   1492  CA  GLY A  86      74.954  77.914 101.504  1.00  0.00           C
ATOM   1495  C   GLY A  86      75.955  77.494 100.474  1.00  0.00           C
ATOM   1496  O   GLY A  86      77.145  77.365 100.754  1.00  0.00           O
ATOM   1497  N   GLU A  87      75.495  77.294  99.234  1.00  0.00           N
ATOM   1499  CA  GLU A  87      76.384  77.035  98.114  1.00  0.00           C
ATOM   1501  CB  GLU A  87      75.605  76.384  96.944  1.00  0.00           C
ATOM   1504  CG  GLU A  87      75.225  74.924  97.214  1.00  0.00           C
ATOM   1507  CD  GLU A  87      76.425  74.014  97.074  1.00  0.00           C
ATOM   1508  OE1 GLU A  87      77.015  73.645  98.124  1.00  0.00           O
ATOM   1509  OE2 GLU A  87      76.785  73.685  95.924  1.00  0.00           O
ATOM   1510  C   GLU A  87      77.085  78.274  97.594  1.00  0.00           C
ATOM   1511  O   GLU A  87      78.174  78.185  97.044  1.00  0.00           O
ATOM   1512  N   SER A  88      76.454  79.465  97.744  1.00  0.00           N
ATOM   1514  CA  SER A  88      77.054  80.733  97.364  1.00  0.00           C
ATOM   1516  CB  SER A  88      76.015  81.813  96.934  1.00  0.00           C
ATOM   1519  OG  SER A  88      76.625  82.944  96.314  1.00  0.00           O
ATOM   1521  C   SER A  88      77.845  81.235  98.544  1.00  0.00           C
ATOM   1522  O   SER A  88      77.825  80.644  99.634  1.00  0.00           O
ATOM   1523  N   ASN A  89      78.575  82.345  98.364  1.00  0.00           N
ATOM   1525  CA  ASN A  89      79.345  82.975  99.404  1.00  0.00           C
ATOM   1527  CB  ASN A  89      80.765  83.395  98.914  1.00  0.00           C
ATOM   1530  CG  ASN A  89      80.774  84.273  97.664  1.00  0.00           C
ATOM   1531  OD1 ASN A  89      80.655  83.744  96.554  1.00  0.00           O
ATOM   1532  ND2 ASN A  89      81.045  85.594  97.854  1.00  0.00           N
ATOM   1535  C   ASN A  89      78.545  84.133  99.974  1.00  0.00           C
ATOM   1536  O   ASN A  89      79.105  85.043 100.584  1.00  0.00           O
ATOM   1537  N   ASP A  90      77.215  84.115  99.814  1.00  0.00           N
ATOM   1539  CA  ASP A  90      76.295  85.064 100.394  1.00  0.00           C
ATOM   1541  CB  ASP A  90      74.994  85.174  99.534  1.00  0.00           C
ATOM   1544  CG  ASP A  90      75.285  85.764  98.164  1.00  0.00           C
ATOM   1545  OD1 ASP A  90      75.595  86.983  98.084  1.00  0.00           O
ATOM   1546  OD2 ASP A  90      75.195  84.994  97.174  1.00  0.00           O
ATOM   1547  C   ASP A  90      75.915  84.553 101.774  1.00  0.00           C
ATOM   1548  O   ASP A  90      75.605  83.364 101.894  1.00  0.00           O
ATOM   1549  N   PRO A  91      75.915  85.324 102.864  1.00  0.00           N
ATOM   1550  CD  PRO A  91      76.215  86.755 102.844  1.00  0.00           C
ATOM   1553  CA  PRO A  91      75.225  84.934 104.094  1.00  0.00           C
ATOM   1555  CB  PRO A  91      75.384  86.104 105.074  1.00  0.00           C
ATOM   1558  CG  PRO A  91      76.025  87.263 104.284  1.00  0.00           C
ATOM   1561  C   PRO A  91      73.765  84.575 103.864  1.00  0.00           C
ATOM   1562  O   PRO A  91      73.065  85.304 103.164  1.00  0.00           O
ATOM   1563  N   LEU A  92      73.295  83.434 104.414  1.00  0.00           N
ATOM   1565  CA  LEU A  92      71.945  82.964 104.204  1.00  0.00           C
ATOM   1567  CB  LEU A  92      71.815  81.424 104.384  1.00  0.00           C
ATOM   1570  CG  LEU A  92      72.535  80.584 103.314  1.00  0.00           C
ATOM   1572  CD1 LEU A  92      72.195  79.094 103.484  1.00  0.00           C
ATOM   1576  CD2 LEU A  92      72.174  81.014 101.894  1.00  0.00           C
ATOM   1580  C   LEU A  92      70.924  83.665 105.104  1.00  0.00           C
ATOM   1581  O   LEU A  92      71.215  83.975 106.264  1.00  0.00           O
ATOM   1582  N   PRO A  93      69.715  83.934 104.634  1.00  0.00           N
ATOM   1583  CD  PRO A  93      69.355  83.945 103.204  1.00  0.00           C
ATOM   1586  CA  PRO A  93      68.634  84.424 105.474  1.00  0.00           C
ATOM   1588  CB  PRO A  93      67.715  85.125 104.464  1.00  0.00           C
ATOM   1591  CG  PRO A  93      67.875  84.285 103.194  1.00  0.00           C
ATOM   1594  C   PRO A  93      67.895  83.255 106.104  1.00  0.00           C
ATOM   1595  O   PRO A  93      68.125  82.114 105.754  1.00  0.00           O
ATOM   1596  N   ALA A  94      67.005  83.535 107.074  1.00  0.00           N
ATOM   1598  CA  ALA A  94      66.235  82.543 107.784  1.00  0.00           C
ATOM   1600  CB  ALA A  94      65.524  83.224 108.954  1.00  0.00           C
ATOM   1604  C   ALA A  94      65.215  81.773 106.934  1.00  0.00           C
ATOM   1605  O   ALA A  94      64.635  82.285 105.974  1.00  0.00           O
ATOM   1606  N   PHE A  95      64.945  80.513 107.304  1.00  0.00           N
ATOM   1608  CA  PHE A  95      64.085  79.654 106.524  1.00  0.00           C
ATOM   1610  CB  PHE A  95      64.835  78.983 105.324  1.00  0.00           C
ATOM   1613  CG  PHE A  95      66.025  78.185 105.774  1.00  0.00           C
ATOM   1614  CD1 PHE A  95      67.265  78.814 105.954  1.00  0.00           C
ATOM   1616  CE1 PHE A  95      68.375  78.115 106.414  1.00  0.00           C
ATOM   1618  CZ  PHE A  95      68.285  76.734 106.634  1.00  0.00           C
ATOM   1620  CD2 PHE A  95      65.945  76.804 106.014  1.00  0.00           C
ATOM   1622  CE2 PHE A  95      67.065  76.075 106.414  1.00  0.00           C
ATOM   1624  C   PHE A  95      63.424  78.604 107.394  1.00  0.00           C
ATOM   1625  O   PHE A  95      63.884  78.294 108.494  1.00  0.00           O
ATOM   1626  N   SER A  96      62.314  78.025 106.904  1.00  0.00           N
ATOM   1628  CA  SER A  96      61.695  76.904 107.554  1.00  0.00           C
ATOM   1630  CB  SER A  96      60.385  77.244 108.334  1.00  0.00           C
ATOM   1633  OG  SER A  96      60.585  78.274 109.294  1.00  0.00           O
ATOM   1635  C   SER A  96      61.314  75.934 106.474  1.00  0.00           C
ATOM   1636  O   SER A  96      61.035  76.325 105.344  1.00  0.00           O
ATOM   1637  N   GLY A  97      61.314  74.634 106.774  1.00  0.00           N
ATOM   1639  CA  GLY A  97      60.875  73.623 105.814  1.00  0.00           C
ATOM   1642  C   GLY A  97      60.315  72.443 106.524  1.00  0.00           C
ATOM   1643  O   GLY A  97      60.095  72.465 107.734  1.00  0.00           O
ATOM   1644  N   THR A  98      60.095  71.365 105.764  1.00  0.00           N
ATOM   1646  CA  THR A  98      59.615  70.124 106.324  1.00  0.00           C
ATOM   1648  CB  THR A  98      58.244  69.695 105.814  1.00  0.00           C
ATOM   1650  OG1 THR A  98      57.705  68.634 106.604  1.00  0.00           O
ATOM   1652  CG2 THR A  98      58.285  69.204 104.364  1.00  0.00           C
ATOM   1656  C   THR A  98      60.645  69.045 106.114  1.00  0.00           C
ATOM   1657  O   THR A  98      61.405  69.005 105.144  1.00  0.00           O
ATOM   1658  N   VAL A  99      60.705  68.134 107.084  1.00  0.00           N
ATOM   1660  CA  VAL A  99      61.524  66.954 107.064  1.00  0.00           C
ATOM   1662  CB  VAL A  99      62.665  67.005 108.084  1.00  0.00           C
ATOM   1664  CG1 VAL A  99      62.185  67.475 109.454  1.00  0.00           C
ATOM   1668  CG2 VAL A  99      63.355  65.634 108.214  1.00  0.00           C
ATOM   1672  C   VAL A  99      60.625  65.764 107.254  1.00  0.00           C
ATOM   1673  O   VAL A  99      59.845  65.674 108.204  1.00  0.00           O
ATOM   1674  N   GLU A 100      60.715  64.794 106.334  1.00  0.00           N
ATOM   1676  CA  GLU A 100      60.065  63.514 106.444  1.00  0.00           C
ATOM   1678  CB  GLU A 100      59.505  63.025 105.094  1.00  0.00           C
ATOM   1681  CG  GLU A 100      58.525  64.005 104.434  1.00  0.00           C
ATOM   1684  CD  GLU A 100      57.735  63.303 103.364  1.00  0.00           C
ATOM   1685  OE1 GLU A 100      58.295  62.895 102.314  1.00  0.00           O
ATOM   1686  OE2 GLU A 100      56.525  63.035 103.604  1.00  0.00           O
ATOM   1687  C   GLU A 100      61.095  62.495 106.874  1.00  0.00           C
ATOM   1688  O   GLU A 100      62.225  62.524 106.414  1.00  0.00           O
ATOM   1689  N   TYR A 101      60.735  61.564 107.764  1.00  0.00           N
ATOM   1691  CA  TYR A 101      61.625  60.465 108.084  1.00  0.00           C
ATOM   1693  CB  TYR A 101      62.575  60.803 109.274  1.00  0.00           C
ATOM   1696  CG  TYR A 101      61.805  61.315 110.474  1.00  0.00           C
ATOM   1697  CD1 TYR A 101      61.355  62.644 110.534  1.00  0.00           C
ATOM   1699  CE1 TYR A 101      60.585  63.084 111.624  1.00  0.00           C
ATOM   1701  CZ  TYR A 101      60.305  62.204 112.674  1.00  0.00           C
ATOM   1702  OH  TYR A 101      59.515  62.614 113.764  1.00  0.00           O
ATOM   1704  CD2 TYR A 101      61.524  60.455 111.534  1.00  0.00           C
ATOM   1706  CE2 TYR A 101      60.785  60.895 112.644  1.00  0.00           C
ATOM   1708  C   TYR A 101      60.785  59.225 108.324  1.00  0.00           C
ATOM   1709  O   TYR A 101      59.805  59.275 109.064  1.00  0.00           O
ATOM   1710  N   GLY A 102      61.134  58.115 107.644  1.00  0.00           N
ATOM   1712  CA  GLY A 102      60.355  56.875 107.654  1.00  0.00           C
ATOM   1715  C   GLY A 102      61.195  55.744 107.154  1.00  0.00           C
ATOM   1716  O   GLY A 102      62.415  55.785 107.294  1.00  0.00           O
ATOM   1717  N   GLN A 103      60.575  54.694 106.554  1.00  0.00           N
ATOM   1719  CA  GLN A 103      61.355  53.594 105.994  1.00  0.00           C
ATOM   1721  CB  GLN A 103      61.375  52.374 106.934  1.00  0.00           C
ATOM   1724  CG  GLN A 103      60.045  51.585 106.984  1.00  0.00           C
ATOM   1727  CD  GLN A 103      60.065  50.434 108.004  1.00  0.00           C
ATOM   1728  OE1 GLN A 103      59.195  49.564 108.024  1.00  0.00           O
ATOM   1729  NE2 GLN A 103      61.064  50.444 108.914  1.00  0.00           N
ATOM   1732  C   GLN A 103      60.825  53.174 104.644  1.00  0.00           C
ATOM   1733  O   GLN A 103      59.735  53.554 104.224  1.00  0.00           O
ATOM   1734  N   ILE A 104      61.655  52.395 103.924  1.00  0.00           N
ATOM   1736  CA  ILE A 104      61.465  52.064 102.524  1.00  0.00           C
ATOM   1738  CB  ILE A 104      62.744  52.354 101.724  1.00  0.00           C
ATOM   1740  CG2 ILE A 104      62.704  51.725 100.324  1.00  0.00           C
ATOM   1744  CG1 ILE A 104      63.055  53.864 101.634  1.00  0.00           C
ATOM   1747  CD  ILE A 104      61.965  54.724 100.984  1.00  0.00           C
ATOM   1751  C   ILE A 104      61.134  50.604 102.404  1.00  0.00           C
ATOM   1752  O   ILE A 104      61.914  49.724 102.764  1.00  0.00           O
ATOM   1753  N   GLN A 105      59.954  50.265 101.854  1.00  0.00           N
ATOM   1755  CA  GLN A 105      59.595  48.864 101.694  1.00  0.00           C
ATOM   1757  CB  GLN A 105      58.055  48.724 101.824  1.00  0.00           C
ATOM   1760  CG  GLN A 105      57.454  47.304 101.654  1.00  0.00           C
ATOM   1763  CD  GLN A 105      55.935  47.304 101.504  1.00  0.00           C
ATOM   1764  OE1 GLN A 105      55.405  47.705 100.454  1.00  0.00           O
ATOM   1765  NE2 GLN A 105      55.205  46.814 102.524  1.00  0.00           N
ATOM   1768  C   GLN A 105      60.055  48.255 100.384  1.00  0.00           C
ATOM   1769  O   GLN A 105      59.935  47.045 100.184  1.00  0.00           O
ATOM   1770  N   GLY A 106      60.655  49.025  99.454  1.00  0.00           N
ATOM   1772  CA  GLY A 106      60.985  48.514  98.134  1.00  0.00           C
ATOM   1775  C   GLY A 106      62.345  48.804  97.564  1.00  0.00           C
ATOM   1776  O   GLY A 106      63.304  49.145  98.254  1.00  0.00           O
ATOM   1777  N   THR A 107      62.445  48.634  96.234  1.00  0.00           N
ATOM   1779  CA  THR A 107      63.634  48.885  95.454  1.00  0.00           C
ATOM   1781  CB  THR A 107      63.725  48.064  94.154  1.00  0.00           C
ATOM   1783  OG1 THR A 107      62.735  48.444  93.204  1.00  0.00           O
ATOM   1785  CG2 THR A 107      63.525  46.575  94.474  1.00  0.00           C
ATOM   1789  C   THR A 107      63.685  50.354  95.114  1.00  0.00           C
ATOM   1790  O   THR A 107      62.805  51.134  95.464  1.00  0.00           O
ATOM   1791  N   ILE A 108      64.735  50.755  94.374  1.00  0.00           N
ATOM   1793  CA  ILE A 108      64.935  52.115  93.924  1.00  0.00           C
ATOM   1795  CB  ILE A 108      66.155  52.215  92.994  1.00  0.00           C
ATOM   1797  CG2 ILE A 108      66.225  53.654  92.424  1.00  0.00           C
ATOM   1801  CG1 ILE A 108      67.494  51.905  93.714  1.00  0.00           C
ATOM   1804  CD  ILE A 108      67.755  50.455  94.134  1.00  0.00           C
ATOM   1808  C   ILE A 108      63.744  52.604  93.134  1.00  0.00           C
ATOM   1809  O   ILE A 108      63.285  53.724  93.324  1.00  0.00           O
ATOM   1810  N   ASP A 109      63.235  51.764  92.224  1.00  0.00           N
ATOM   1812  CA  ASP A 109      62.215  52.164  91.284  1.00  0.00           C
ATOM   1814  CB  ASP A 109      62.505  51.474  89.934  1.00  0.00           C
ATOM   1817  CG  ASP A 109      63.744  52.075  89.364  1.00  0.00           C
ATOM   1818  OD1 ASP A 109      63.895  53.314  89.444  1.00  0.00           O
ATOM   1819  OD2 ASP A 109      64.535  51.354  88.714  1.00  0.00           O
ATOM   1820  C   ASP A 109      60.855  51.744  91.734  1.00  0.00           C
ATOM   1821  O   ASP A 109      59.884  52.125  91.084  1.00  0.00           O
ATOM   1822  N   ASN A 110      60.744  50.974  92.834  1.00  0.00           N
ATOM   1824  CA  ASN A 110      59.505  50.335  93.204  1.00  0.00           C
ATOM   1826  CB  ASN A 110      59.455  48.854  92.724  1.00  0.00           C
ATOM   1829  CG  ASN A 110      59.655  48.645  91.224  1.00  0.00           C
ATOM   1830  OD1 ASN A 110      60.674  48.864  90.584  1.00  0.00           O
ATOM   1831  ND2 ASN A 110      58.625  48.045  90.594  1.00  0.00           N
ATOM   1834  C   ASN A 110      59.365  50.294  94.724  1.00  0.00           C
ATOM   1835  O   ASN A 110      59.795  49.314  95.324  1.00  0.00           O
ATOM   1836  N   PHE A 111      58.764  51.294  95.404  1.00  0.00           N
ATOM   1838  CA  PHE A 111      58.815  51.324  96.854  1.00  0.00           C
ATOM   1840  CB  PHE A 111      60.125  51.983  97.364  1.00  0.00           C
ATOM   1843  CG  PHE A 111      60.275  53.424  96.924  1.00  0.00           C
ATOM   1844  CD1 PHE A 111      60.755  53.745  95.634  1.00  0.00           C
ATOM   1846  CE1 PHE A 111      60.975  55.074  95.264  1.00  0.00           C
ATOM   1848  CZ  PHE A 111      60.744  56.094  96.194  1.00  0.00           C
ATOM   1850  CD2 PHE A 111      60.035  54.464  97.824  1.00  0.00           C
ATOM   1852  CE2 PHE A 111      60.265  55.795  97.474  1.00  0.00           C
ATOM   1854  C   PHE A 111      57.655  52.035  97.514  1.00  0.00           C
ATOM   1855  O   PHE A 111      57.075  52.965  96.974  1.00  0.00           O
ATOM   1856  N   GLN A 112      57.365  51.624  98.764  1.00  0.00           N
ATOM   1858  CA  GLN A 112      56.455  52.334  99.634  1.00  0.00           C
ATOM   1860  CB  GLN A 112      55.335  51.414 100.134  1.00  0.00           C
ATOM   1863  CG  GLN A 112      54.505  50.795  98.994  1.00  0.00           C
ATOM   1866  CD  GLN A 112      53.174  50.285  99.534  1.00  0.00           C
ATOM   1867  OE1 GLN A 112      52.865  50.504 100.714  1.00  0.00           O
ATOM   1868  NE2 GLN A 112      52.335  49.704  98.654  1.00  0.00           N
ATOM   1871  C   GLN A 112      57.155  52.994 100.804  1.00  0.00           C
ATOM   1872  O   GLN A 112      58.065  52.424 101.414  1.00  0.00           O
ATOM   1873  N   GLU A 113      56.745  54.235 101.144  1.00  0.00           N
ATOM   1875  CA  GLU A 113      57.205  54.954 102.324  1.00  0.00           C
ATOM   1877  CB  GLU A 113      57.215  56.494 102.094  1.00  0.00           C
ATOM   1880  CG  GLU A 113      58.174  56.954 100.964  1.00  0.00           C
ATOM   1883  CD  GLU A 113      58.045  58.444 100.684  1.00  0.00           C
ATOM   1884  OE1 GLU A 113      56.895  58.945 100.594  1.00  0.00           O
ATOM   1885  OE2 GLU A 113      59.085  59.165 100.594  1.00  0.00           O
ATOM   1886  C   GLU A 113      56.325  54.625 103.534  1.00  0.00           C
ATOM   1887  O   GLU A 113      55.205  55.144 103.664  1.00  0.00           O
ATOM   1888  N   ILE A 114      56.795  53.754 104.444  1.00  0.00           N
ATOM   1890  CA  ILE A 114      56.035  53.214 105.564  1.00  0.00           C
ATOM   1892  CB  ILE A 114      56.155  51.694 105.684  1.00  0.00           C
ATOM   1894  CG2 ILE A 114      55.285  51.134 106.844  1.00  0.00           C
ATOM   1898  CG1 ILE A 114      55.785  51.024 104.354  1.00  0.00           C
ATOM   1901  CD  ILE A 114      55.915  49.505 104.444  1.00  0.00           C
ATOM   1905  C   ILE A 114      56.555  53.844 106.834  1.00  0.00           C
ATOM   1906  O   ILE A 114      57.715  54.264 106.864  1.00  0.00           O
ATOM   1907  N   ASN A 115      55.715  53.964 107.904  1.00  0.00           N
ATOM   1909  CA  ASN A 115      56.015  54.584 109.194  1.00  0.00           C
ATOM   1911  CB  ASN A 115      56.575  53.624 110.284  1.00  0.00           C
ATOM   1914  CG  ASN A 115      57.775  52.814 109.814  1.00  0.00           C
ATOM   1915  OD1 ASN A 115      57.635  51.655 109.444  1.00  0.00           O
ATOM   1916  ND2 ASN A 115      58.985  53.414 109.874  1.00  0.00           N
ATOM   1919  C   ASN A 115      56.835  55.854 109.084  1.00  0.00           C
ATOM   1920  O   ASN A 115      57.805  56.084 109.794  1.00  0.00           O
ATOM   1921  N   VAL A 116      56.415  56.684 108.124  1.00  0.00           N
ATOM   1923  CA  VAL A 116      56.895  58.025 107.944  1.00  0.00           C
ATOM   1925  CB  VAL A 116      56.965  58.375 106.454  1.00  0.00           C
ATOM   1927  CG1 VAL A 116      55.565  58.484 105.824  1.00  0.00           C
ATOM   1931  CG2 VAL A 116      57.815  59.645 106.234  1.00  0.00           C
ATOM   1935  C   VAL A 116      56.064  58.994 108.764  1.00  0.00           C
ATOM   1936  O   VAL A 116      54.845  58.924 108.904  1.00  0.00           O
ATOM   1937  N   GLN A 117      56.765  59.965 109.364  1.00  0.00           N
ATOM   1939  CA  GLN A 117      56.225  61.024 110.164  1.00  0.00           C
ATOM   1941  CB  GLN A 117      56.415  60.803 111.684  1.00  0.00           C
ATOM   1944  CG  GLN A 117      57.775  60.154 112.024  1.00  0.00           C
ATOM   1947  CD  GLN A 117      57.735  58.624 111.914  1.00  0.00           C
ATOM   1948  OE1 GLN A 117      56.755  57.965 112.264  1.00  0.00           O
ATOM   1949  NE2 GLN A 117      58.845  58.025 111.434  1.00  0.00           N
ATOM   1952  C   GLN A 117      56.905  62.285 109.684  1.00  0.00           C
ATOM   1953  O   GLN A 117      57.855  62.215 108.904  1.00  0.00           O
ATOM   1954  N   ASN A 118      56.365  63.465 110.044  1.00  0.00           N
ATOM   1956  CA  ASN A 118      56.855  64.724 109.544  1.00  0.00           C
ATOM   1958  CB  ASN A 118      55.835  65.465 108.644  1.00  0.00           C
ATOM   1961  CG  ASN A 118      55.845  64.935 107.214  1.00  0.00           C
ATOM   1962  OD1 ASN A 118      55.994  65.725 106.274  1.00  0.00           O
ATOM   1963  ND2 ASN A 118      55.715  63.604 106.984  1.00  0.00           N
ATOM   1966  C   ASN A 118      57.205  65.615 110.714  1.00  0.00           C
ATOM   1967  O   ASN A 118      56.565  65.615 111.764  1.00  0.00           O
ATOM   1968  N   GLN A 119      58.215  66.454 110.544  1.00  0.00           N
ATOM   1970  CA  GLN A 119      58.515  67.494 111.484  1.00  0.00           C
ATOM   1972  CB  GLN A 119      59.674  67.115 112.434  1.00  0.00           C
ATOM   1975  CG  GLN A 119      59.235  66.123 113.554  1.00  0.00           C
ATOM   1978  CD  GLN A 119      60.245  65.814 114.674  1.00  0.00           C
ATOM   1979  OE1 GLN A 119      59.865  65.115 115.634  1.00  0.00           O
ATOM   1980  NE2 GLN A 119      61.494  66.285 114.624  1.00  0.00           N
ATOM   1983  C   GLN A 119      58.834  68.715 110.664  1.00  0.00           C
ATOM   1984  O   GLN A 119      59.265  68.604 109.524  1.00  0.00           O
ATOM   1985  N   LEU A 120      58.615  69.904 111.244  1.00  0.00           N
ATOM   1987  CA  LEU A 120      59.105  71.123 110.654  1.00  0.00           C
ATOM   1989  CB  LEU A 120      58.135  72.325 110.854  1.00  0.00           C
ATOM   1992  CG  LEU A 120      56.785  72.124 110.144  1.00  0.00           C
ATOM   1994  CD1 LEU A 120      55.865  73.344 110.314  1.00  0.00           C
ATOM   1998  CD2 LEU A 120      56.965  71.834 108.644  1.00  0.00           C
ATOM   2002  C   LEU A 120      60.465  71.434 111.194  1.00  0.00           C
ATOM   2003  O   LEU A 120      60.815  71.064 112.314  1.00  0.00           O
ATOM   2004  N   ILE A 121      61.285  72.104 110.374  1.00  0.00           N
ATOM   2006  CA  ILE A 121      62.575  72.604 110.764  1.00  0.00           C
ATOM   2008  CB  ILE A 121      63.725  71.975 109.984  1.00  0.00           C
ATOM   2010  CG2 ILE A 121      63.655  70.473 110.294  1.00  0.00           C
ATOM   2014  CG1 ILE A 121      63.685  72.224 108.454  1.00  0.00           C
ATOM   2017  CD  ILE A 121      64.924  71.664 107.744  1.00  0.00           C
ATOM   2021  C   ILE A 121      62.525  74.094 110.574  1.00  0.00           C
ATOM   2022  O   ILE A 121      62.054  74.594 109.554  1.00  0.00           O
ATOM   2023  N   ASN A 122      62.975  74.844 111.584  1.00  0.00           N
ATOM   2025  CA  ASN A 122      63.015  76.285 111.524  1.00  0.00           C
ATOM   2027  CB  ASN A 122      62.115  76.954 112.594  1.00  0.00           C
ATOM   2030  CG  ASN A 122      60.715  76.374 112.614  1.00  0.00           C
ATOM   2031  OD1 ASN A 122      60.395  75.525 113.444  1.00  0.00           O
ATOM   2032  ND2 ASN A 122      59.814  76.924 111.764  1.00  0.00           N
ATOM   2035  C   ASN A 122      64.445  76.685 111.814  1.00  0.00           C
ATOM   2036  O   ASN A 122      64.965  76.414 112.894  1.00  0.00           O
ATOM   2037  N   ALA A 123      65.115  77.314 110.834  1.00  0.00           N
ATOM   2039  CA  ALA A 123      66.524  77.604 110.934  1.00  0.00           C
ATOM   2041  CB  ALA A 123      67.265  77.024 109.724  1.00  0.00           C
ATOM   2045  C   ALA A 123      66.705  79.124 110.994  1.00  0.00           C
ATOM   2046  O   ALA A 123      66.174  79.835 110.134  1.00  0.00           O
ATOM   2047  N   PRO A 124      67.365  79.684 112.014  1.00  0.00           N
ATOM   2048  CD  PRO A 124      68.085  78.954 113.064  1.00  0.00           C
ATOM   2051  CA  PRO A 124      67.655  81.114 112.064  1.00  0.00           C
ATOM   2053  CB  PRO A 124      68.325  81.294 113.424  1.00  0.00           C
ATOM   2056  CG  PRO A 124      69.045  79.975 113.664  1.00  0.00           C
ATOM   2059  C   PRO A 124      68.465  81.664 110.904  1.00  0.00           C
ATOM   2060  O   PRO A 124      69.015  80.913 110.114  1.00  0.00           O
ATOM   2061  N   ALA A 125      68.505  83.013 110.804  1.00  0.00           N
ATOM   2063  CA  ALA A 125      69.235  83.723 109.784  1.00  0.00           C
ATOM   2065  CB  ALA A 125      68.715  85.174 109.734  1.00  0.00           C
ATOM   2069  C   ALA A 125      70.715  83.735 110.064  1.00  0.00           C
ATOM   2070  O   ALA A 125      71.134  83.434 111.184  1.00  0.00           O
ATOM   2071  N   SER A 126      71.555  84.104 109.084  1.00  0.00           N
ATOM   2073  CA  SER A 126      72.985  84.155 109.274  1.00  0.00           C
ATOM   2075  CB  SER A 126      73.755  83.203 108.344  1.00  0.00           C
ATOM   2078  OG  SER A 126      73.535  81.854 108.754  1.00  0.00           O
ATOM   2080  C   SER A 126      73.515  85.545 109.064  1.00  0.00           C
ATOM   2081  O   SER A 126      72.925  86.363 108.374  1.00  0.00           O
ATOM   2082  N   VAL A 127      74.655  85.844 109.704  1.00  0.00           N
ATOM   2084  CA  VAL A 127      75.305  87.145 109.664  1.00  0.00           C
ATOM   2086  CB  VAL A 127      75.825  87.504 111.054  1.00  0.00           C
ATOM   2088  CG1 VAL A 127      74.595  87.895 111.884  1.00  0.00           C
ATOM   2092  CG2 VAL A 127      76.605  86.314 111.684  1.00  0.00           C
ATOM   2096  C   VAL A 127      76.454  87.234 108.694  1.00  0.00           C
ATOM   2097  O   VAL A 127      76.695  88.293 108.124  1.00  0.00           O
ATOM   2098  N   LEU A 128      77.205  86.144 108.464  1.00  0.00           N
ATOM   2100  CA  LEU A 128      78.454  86.204 107.764  1.00  0.00           C
ATOM   2102  CB  LEU A 128      79.664  86.214 108.724  1.00  0.00           C
ATOM   2105  CG  LEU A 128      79.815  87.485 109.584  1.00  0.00           C
ATOM   2107  CD1 LEU A 128      80.995  87.324 110.544  1.00  0.00           C
ATOM   2111  CD2 LEU A 128      79.984  88.735 108.734  1.00  0.00           C
ATOM   2115  C   LEU A 128      78.575  85.043 106.814  1.00  0.00           C
ATOM   2116  O   LEU A 128      77.835  84.064 106.874  1.00  0.00           O
ATOM   2117  N   ALA A 129      79.535  85.164 105.894  1.00  0.00           N
ATOM   2119  CA  ALA A 129      79.685  84.255 104.804  1.00  0.00           C
ATOM   2121  CB  ALA A 129      79.615  85.004 103.494  1.00  0.00           C
ATOM   2125  C   ALA A 129      81.024  83.544 104.814  1.00  0.00           C
ATOM   2126  O   ALA A 129      82.035  84.155 105.194  1.00  0.00           O
ATOM   2127  N   PRO A 130      81.105  82.314 104.314  1.00  0.00           N
ATOM   2128  CD  PRO A 130      82.365  81.585 104.354  1.00  0.00           C
ATOM   2131  CA  PRO A 130      79.984  81.434 103.954  1.00  0.00           C
ATOM   2133  CB  PRO A 130      80.664  80.233 103.304  1.00  0.00           C
ATOM   2136  CG  PRO A 130      81.975  80.124 104.074  1.00  0.00           C
ATOM   2139  C   PRO A 130      79.134  81.044 105.154  1.00  0.00           C
ATOM   2140  O   PRO A 130      79.634  80.913 106.274  1.00  0.00           O
ATOM   2141  N   SER A 131      77.825  80.885 104.974  1.00  0.00           N
ATOM   2143  CA  SER A 131      76.954  80.485 106.054  1.00  0.00           C
ATOM   2145  CB  SER A 131      75.535  81.053 105.854  1.00  0.00           C
ATOM   2148  OG  SER A 131      74.565  80.485 106.734  1.00  0.00           O
ATOM   2150  C   SER A 131      76.885  78.975 106.144  1.00  0.00           C
ATOM   2151  O   SER A 131      76.515  78.325 105.164  1.00  0.00           O
ATOM   2152  N   ASP A 132      77.185  78.404 107.334  1.00  0.00           N
ATOM   2154  CA  ASP A 132      76.785  77.075 107.754  1.00  0.00           C
ATOM   2156  CB  ASP A 132      77.955  76.044 107.954  1.00  0.00           C
ATOM   2159  CG  ASP A 132      79.235  76.483 108.654  1.00  0.00           C
ATOM   2160  OD1 ASP A 132      79.485  77.684 108.944  1.00  0.00           O
ATOM   2161  OD2 ASP A 132      80.075  75.554 108.834  1.00  0.00           O
ATOM   2162  C   ASP A 132      75.905  77.195 108.994  1.00  0.00           C
ATOM   2163  O   ASP A 132      76.295  77.785 109.994  1.00  0.00           O
ATOM   2164  N   VAL A 133      74.685  76.654 108.914  1.00  0.00           N
ATOM   2166  CA  VAL A 133      73.695  76.664 109.984  1.00  0.00           C
ATOM   2168  CB  VAL A 133      72.355  77.335 109.614  1.00  0.00           C
ATOM   2170  CG1 VAL A 133      71.365  77.274 110.804  1.00  0.00           C
ATOM   2174  CG2 VAL A 133      72.535  78.814 109.224  1.00  0.00           C
ATOM   2178  C   VAL A 133      73.424  75.215 110.304  1.00  0.00           C
ATOM   2179  O   VAL A 133      73.244  74.374 109.424  1.00  0.00           O
ATOM   2180  N   ASP A 134      73.375  74.865 111.594  1.00  0.00           N
ATOM   2182  CA  ASP A 134      73.075  73.514 111.944  1.00  0.00           C
ATOM   2184  CB  ASP A 134      74.345  72.634 112.064  1.00  0.00           C
ATOM   2187  CG  ASP A 134      75.555  73.163 112.834  1.00  0.00           C
ATOM   2188  OD1 ASP A 134      75.455  73.814 113.884  1.00  0.00           O
ATOM   2189  OD2 ASP A 134      76.655  72.704 112.434  1.00  0.00           O
ATOM   2190  C   ASP A 134      72.165  73.514 113.114  1.00  0.00           C
ATOM   2191  O   ASP A 134      72.125  74.444 113.904  1.00  0.00           O
ATOM   2192  N   ILE A 135      71.275  72.513 113.184  1.00  0.00           N
ATOM   2194  CA  ILE A 135      70.235  72.524 114.184  1.00  0.00           C
ATOM   2196  CB  ILE A 135      68.884  73.134 113.734  1.00  0.00           C
ATOM   2198  CG2 ILE A 135      69.035  74.674 113.604  1.00  0.00           C
ATOM   2202  CG1 ILE A 135      68.355  72.535 112.414  1.00  0.00           C
ATOM   2205  CD  ILE A 135      66.945  73.025 112.044  1.00  0.00           C
ATOM   2209  C   ILE A 135      70.055  71.094 114.614  1.00  0.00           C
ATOM   2210  O   ILE A 135      70.125  70.184 113.774  1.00  0.00           O
ATOM   2211  N   PRO A 136      69.825  70.794 115.894  1.00  0.00           N
ATOM   2212  CD  PRO A 136      70.225  71.615 117.034  1.00  0.00           C
ATOM   2215  CA  PRO A 136      69.505  69.435 116.294  1.00  0.00           C
ATOM   2217  CB  PRO A 136      69.875  69.384 117.784  1.00  0.00           C
ATOM   2220  CG  PRO A 136      69.775  70.825 118.264  1.00  0.00           C
ATOM   2223  C   PRO A 136      68.035  69.154 116.074  1.00  0.00           C
ATOM   2224  O   PRO A 136      67.174  70.024 116.224  1.00  0.00           O
ATOM   2225  N   LEU A 137      67.755  67.904 115.654  1.00  0.00           N
ATOM   2227  CA  LEU A 137      66.425  67.384 115.544  1.00  0.00           C
ATOM   2229  CB  LEU A 137      66.055  66.935 114.124  1.00  0.00           C
ATOM   2232  CG  LEU A 137      66.095  68.035 113.064  1.00  0.00           C
ATOM   2234  CD1 LEU A 137      65.905  67.354 111.704  1.00  0.00           C
ATOM   2238  CD2 LEU A 137      65.055  69.115 113.374  1.00  0.00           C
ATOM   2242  C   LEU A 137      66.305  66.154 116.384  1.00  0.00           C
ATOM   2243  O   LEU A 137      67.035  65.184 116.224  1.00  0.00           O
ATOM   2244  N   GLN A 138      65.315  66.154 117.274  1.00  0.00           N
ATOM   2246  CA  GLN A 138      64.845  64.975 117.924  1.00  0.00           C
ATOM   2248  CB  GLN A 138      64.455  65.325 119.364  1.00  0.00           C
ATOM   2251  CG  GLN A 138      64.094  64.094 120.224  1.00  0.00           C
ATOM   2254  CD  GLN A 138      63.465  64.575 121.514  1.00  0.00           C
ATOM   2255  OE1 GLN A 138      62.454  65.295 121.454  1.00  0.00           O
ATOM   2256  NE2 GLN A 138      64.015  64.174 122.684  1.00  0.00           N
ATOM   2259  C   GLN A 138      63.655  64.424 117.144  1.00  0.00           C
ATOM   2260  O   GLN A 138      62.605  65.064 117.024  1.00  0.00           O
ATOM   2261  N   LEU A 139      63.845  63.233 116.574  1.00  0.00           N
ATOM   2263  CA  LEU A 139      62.884  62.514 115.764  1.00  0.00           C
ATOM   2265  CB  LEU A 139      63.615  61.634 114.704  1.00  0.00           C
ATOM   2268  CG  LEU A 139      64.575  62.365 113.764  1.00  0.00           C
ATOM   2270  CD1 LEU A 139      65.045  61.424 112.644  1.00  0.00           C
ATOM   2274  CD2 LEU A 139      63.945  63.604 113.134  1.00  0.00           C
ATOM   2278  C   LEU A 139      62.095  61.585 116.644  1.00  0.00           C
ATOM   2279  O   LEU A 139      62.625  60.604 117.154  1.00  0.00           O
ATOM   2280  N   LYS A 140      60.815  61.875 116.904  1.00  0.00           N
ATOM   2282  CA  LYS A 140      60.084  61.115 117.904  1.00  0.00           C
ATOM   2284  CB  LYS A 140      59.055  61.924 118.724  1.00  0.00           C
ATOM   2287  CG  LYS A 140      59.695  63.004 119.604  1.00  0.00           C
ATOM   2290  CD  LYS A 140      59.905  64.365 118.904  1.00  0.00           C
ATOM   2293  CE  LYS A 140      58.605  65.124 118.644  1.00  0.00           C
ATOM   2296  NZ  LYS A 140      58.875  66.294 117.784  1.00  0.00           N
ATOM   2300  C   LYS A 140      59.424  59.904 117.304  1.00  0.00           C
ATOM   2301  O   LYS A 140      58.955  59.944 116.164  1.00  0.00           O
ATOM   2302  N   GLY A 141      59.385  58.834 118.114  1.00  0.00           N
ATOM   2304  CA  GLY A 141      58.725  57.565 117.854  1.00  0.00           C
ATOM   2307  C   GLY A 141      59.595  56.525 117.214  1.00  0.00           C
ATOM   2308  O   GLY A 141      59.365  55.325 117.374  1.00  0.00           O
ATOM   2309  N   ILE A 142      60.645  56.935 116.494  1.00  0.00           N
ATOM   2311  CA  ILE A 142      61.314  56.075 115.534  1.00  0.00           C
ATOM   2313  CB  ILE A 142      61.435  56.845 114.214  1.00  0.00           C
ATOM   2315  CG2 ILE A 142      62.345  58.084 114.384  1.00  0.00           C
ATOM   2319  CG1 ILE A 142      61.845  55.965 113.014  1.00  0.00           C
ATOM   2322  CD  ILE A 142      60.805  54.904 112.634  1.00  0.00           C
ATOM   2326  C   ILE A 142      62.665  55.595 116.064  1.00  0.00           C
ATOM   2327  O   ILE A 142      63.455  56.364 116.604  1.00  0.00           O
ATOM   2328  N   SER A 143      63.005  54.285 115.974  1.00  0.00           N
ATOM   2330  CA  SER A 143      64.385  53.854 116.244  1.00  0.00           C
ATOM   2332  CB  SER A 143      64.605  52.344 116.434  1.00  0.00           C
ATOM   2335  OG  SER A 143      63.895  51.894 117.574  1.00  0.00           O
ATOM   2337  C   SER A 143      65.355  54.295 115.174  1.00  0.00           C
ATOM   2338  O   SER A 143      64.994  54.413 114.014  1.00  0.00           O
ATOM   2339  N   VAL A 144      66.645  54.494 115.524  1.00  0.00           N
ATOM   2341  CA  VAL A 144      67.715  54.764 114.564  1.00  0.00           C
ATOM   2343  CB  VAL A 144      69.045  55.074 115.264  1.00  0.00           C
ATOM   2345  CG1 VAL A 144      69.665  53.854 115.994  1.00  0.00           C
ATOM   2349  CG2 VAL A 144      70.035  55.655 114.224  1.00  0.00           C
ATOM   2353  C   VAL A 144      67.825  53.654 113.524  1.00  0.00           C
ATOM   2354  O   VAL A 144      67.835  53.874 112.324  1.00  0.00           O
ATOM   2355  N   ASP A 145      67.744  52.404 113.994  1.00  0.00           N
ATOM   2357  CA  ASP A 145      67.655  51.185 113.224  1.00  0.00           C
ATOM   2359  CB  ASP A 145      67.765  50.084 114.314  1.00  0.00           C
ATOM   2362  CG  ASP A 145      67.914  48.645 113.824  1.00  0.00           C
ATOM   2363  OD1 ASP A 145      68.665  48.375 112.854  1.00  0.00           O
ATOM   2364  OD2 ASP A 145      67.395  47.794 114.594  1.00  0.00           O
ATOM   2365  C   ASP A 145      66.384  51.094 112.354  1.00  0.00           C
ATOM   2366  O   ASP A 145      66.345  50.434 111.324  1.00  0.00           O
ATOM   2367  N   GLN A 146      65.305  51.845 112.714  1.00  0.00           N
ATOM   2369  CA  GLN A 146      64.094  51.954 111.904  1.00  0.00           C
ATOM   2371  CB  GLN A 146      62.825  52.125 112.804  1.00  0.00           C
ATOM   2374  CG  GLN A 146      62.335  50.854 113.534  1.00  0.00           C
ATOM   2377  CD  GLN A 146      62.025  49.734 112.534  1.00  0.00           C
ATOM   2378  OE1 GLN A 146      61.165  49.834 111.654  1.00  0.00           O
ATOM   2379  NE2 GLN A 146      62.774  48.624 112.634  1.00  0.00           N
ATOM   2382  C   GLN A 146      64.105  53.125 110.924  1.00  0.00           C
ATOM   2383  O   GLN A 146      63.215  53.255 110.084  1.00  0.00           O
ATOM   2384  N   LEU A 147      65.125  54.004 110.954  1.00  0.00           N
ATOM   2386  CA  LEU A 147      65.274  55.054 109.974  1.00  0.00           C
ATOM   2388  CB  LEU A 147      66.215  56.204 110.434  1.00  0.00           C
ATOM   2391  CG  LEU A 147      65.715  57.014 111.634  1.00  0.00           C
ATOM   2393  CD1 LEU A 147      66.765  58.045 112.044  1.00  0.00           C
ATOM   2397  CD2 LEU A 147      64.424  57.754 111.274  1.00  0.00           C
ATOM   2401  C   LEU A 147      65.765  54.514 108.654  1.00  0.00           C
ATOM   2402  O   LEU A 147      66.865  53.964 108.534  1.00  0.00           O
ATOM   2403  N   GLY A 148      64.954  54.664 107.604  1.00  0.00           N
ATOM   2405  CA  GLY A 148      65.305  54.205 106.274  1.00  0.00           C
ATOM   2408  C   GLY A 148      65.775  55.314 105.414  1.00  0.00           C
ATOM   2409  O   GLY A 148      66.715  55.184 104.634  1.00  0.00           O
ATOM   2410  N   PHE A 149      65.134  56.464 105.554  1.00  0.00           N
ATOM   2412  CA  PHE A 149      65.455  57.604 104.754  1.00  0.00           C
ATOM   2414  CB  PHE A 149      64.695  57.594 103.384  1.00  0.00           C
ATOM   2417  CG  PHE A 149      63.195  57.835 103.484  1.00  0.00           C
ATOM   2418  CD1 PHE A 149      62.314  56.785 103.794  1.00  0.00           C
ATOM   2420  CE1 PHE A 149      60.935  56.983 103.824  1.00  0.00           C
ATOM   2422  CZ  PHE A 149      60.405  58.255 103.564  1.00  0.00           C
ATOM   2424  CD2 PHE A 149      62.655  59.104 103.234  1.00  0.00           C
ATOM   2426  CE2 PHE A 149      61.275  59.324 103.274  1.00  0.00           C
ATOM   2428  C   PHE A 149      65.035  58.774 105.584  1.00  0.00           C
ATOM   2429  O   PHE A 149      64.145  58.674 106.434  1.00  0.00           O
ATOM   2430  N   VAL A 150      65.635  59.924 105.304  1.00  0.00           N
ATOM   2432  CA  VAL A 150      65.095  61.215 105.664  1.00  0.00           C
ATOM   2434  CB  VAL A 150      66.085  61.935 106.584  1.00  0.00           C
ATOM   2436  CG1 VAL A 150      65.565  63.285 107.084  1.00  0.00           C
ATOM   2440  CG2 VAL A 150      66.355  61.024 107.814  1.00  0.00           C
ATOM   2444  C   VAL A 150      64.884  61.913 104.334  1.00  0.00           C
ATOM   2445  O   VAL A 150      65.655  61.715 103.404  1.00  0.00           O
ATOM   2446  N   ARG A 151      63.835  62.744 104.174  1.00  0.00           N
ATOM   2448  CA  ARG A 151      63.674  63.624 103.024  1.00  0.00           C
ATOM   2450  CB  ARG A 151      62.525  63.163 102.084  1.00  0.00           C
ATOM   2453  CG  ARG A 151      62.095  64.174 100.984  1.00  0.00           C
ATOM   2456  CD  ARG A 151      60.895  63.645 100.204  1.00  0.00           C
ATOM   2459  NE  ARG A 151      60.225  64.785  99.504  1.00  0.00           N
ATOM   2461  CZ  ARG A 151      58.935  64.755  99.184  1.00  0.00           C
ATOM   2462  NH1 ARG A 151      58.085  63.894  99.684  1.00  0.00           N
ATOM   2465  NH2 ARG A 151      58.505  65.584  98.264  1.00  0.00           N
ATOM   2468  C   ARG A 151      63.475  65.053 103.484  1.00  0.00           C
ATOM   2469  O   ARG A 151      62.625  65.304 104.334  1.00  0.00           O
ATOM   2470  N   ILE A 152      64.255  66.035 102.974  1.00  0.00           N
ATOM   2472  CA  ILE A 152      64.105  67.443 103.374  1.00  0.00           C
ATOM   2474  CB  ILE A 152      65.384  68.204 103.774  1.00  0.00           C
ATOM   2476  CG2 ILE A 152      64.975  69.615 104.274  1.00  0.00           C
ATOM   2480  CG1 ILE A 152      66.285  67.513 104.834  1.00  0.00           C
ATOM   2483  CD  ILE A 152      65.555  67.053 106.084  1.00  0.00           C
ATOM   2487  C   ILE A 152      63.515  68.154 102.184  1.00  0.00           C
ATOM   2488  O   ILE A 152      64.055  68.044 101.084  1.00  0.00           O
ATOM   2489  N   HIS A 153      62.415  68.895 102.334  1.00  0.00           N
ATOM   2491  CA  HIS A 153      61.774  69.564 101.234  1.00  0.00           C
ATOM   2493  CB  HIS A 153      60.795  68.654 100.444  1.00  0.00           C
ATOM   2496  ND1 HIS A 153      58.325  68.514 100.944  1.00  0.00           N
ATOM   2498  CG  HIS A 153      59.605  68.084 101.164  1.00  0.00           C
ATOM   2499  CE1 HIS A 153      57.485  67.615 101.514  1.00  0.00           C
ATOM   2501  NE2 HIS A 153      58.145  66.604 102.044  1.00  0.00           N
ATOM   2502  CD2 HIS A 153      59.475  66.904 101.844  1.00  0.00           C
ATOM   2504  C   HIS A 153      61.125  70.803 101.764  1.00  0.00           C
ATOM   2505  O   HIS A 153      61.075  71.035 102.974  1.00  0.00           O
ATOM   2506  N   ASP A 154      60.685  71.704 100.874  1.00  0.00           N
ATOM   2508  CA  ASP A 154      59.825  72.804 101.234  1.00  0.00           C
ATOM   2510  CB  ASP A 154      58.475  72.404 101.904  1.00  0.00           C
ATOM   2513  CG  ASP A 154      57.695  71.434 101.054  1.00  0.00           C
ATOM   2514  OD1 ASP A 154      58.065  71.234  99.864  1.00  0.00           O
ATOM   2515  OD2 ASP A 154      56.705  70.854 101.564  1.00  0.00           O
ATOM   2516  C   ASP A 154      60.535  73.895 102.014  1.00  0.00           C
ATOM   2517  O   ASP A 154      59.965  74.483 102.924  1.00  0.00           O
ATOM   2518  N   ILE A 155      61.805  74.194 101.694  1.00  0.00           N
ATOM   2520  CA  ILE A 155      62.585  75.184 102.404  1.00  0.00           C
ATOM   2522  CB  ILE A 155      64.075  74.904 102.234  1.00  0.00           C
ATOM   2524  CG2 ILE A 155      64.954  76.064 102.734  1.00  0.00           C
ATOM   2528  CG1 ILE A 155      64.485  73.553 102.894  1.00  0.00           C
ATOM   2531  CD  ILE A 155      64.575  73.604 104.424  1.00  0.00           C
ATOM   2535  C   ILE A 155      62.165  76.594 101.984  1.00  0.00           C
ATOM   2536  O   ILE A 155      62.665  77.163 101.004  1.00  0.00           O
ATOM   2537  N   GLN A 156      61.204  77.163 102.734  1.00  0.00           N
ATOM   2539  CA  GLN A 156      60.565  78.445 102.494  1.00  0.00           C
ATOM   2541  CB  GLN A 156      59.065  78.494 102.964  1.00  0.00           C
ATOM   2544  CG  GLN A 156      58.185  77.314 102.484  1.00  0.00           C
ATOM   2547  CD  GLN A 156      56.685  77.443 102.774  1.00  0.00           C
ATOM   2548  OE1 GLN A 156      56.105  78.454 103.174  1.00  0.00           O
ATOM   2549  NE2 GLN A 156      55.965  76.314 102.554  1.00  0.00           N
ATOM   2552  C   GLN A 156      61.285  79.544 103.254  1.00  0.00           C
ATOM   2553  O   GLN A 156      61.655  79.314 104.404  1.00  0.00           O
ATOM   2554  N   PRO A 157      61.524  80.733 102.724  1.00  0.00           N
ATOM   2555  CD  PRO A 157      61.465  81.035 101.294  1.00  0.00           C
ATOM   2558  CA  PRO A 157      61.695  81.944 103.514  1.00  0.00           C
ATOM   2560  CB  PRO A 157      61.594  83.094 102.484  1.00  0.00           C
ATOM   2563  CG  PRO A 157      62.025  82.454 101.164  1.00  0.00           C
ATOM   2566  C   PRO A 157      60.735  82.135 104.684  1.00  0.00           C
ATOM   2567  O   PRO A 157      59.535  81.883 104.564  1.00  0.00           O
ATOM   2568  N   VAL A 158      61.235  82.634 105.824  1.00  0.00           N
ATOM   2570  CA  VAL A 158      60.375  82.954 106.954  1.00  0.00           C
ATOM   2572  CB  VAL A 158      61.055  82.564 108.264  1.00  0.00           C
ATOM   2574  CG1 VAL A 158      62.314  83.404 108.464  1.00  0.00           C
ATOM   2578  CG2 VAL A 158      60.125  82.714 109.484  1.00  0.00           C
ATOM   2582  C   VAL A 158      60.025  84.424 106.924  1.00  0.00           C
ATOM   2583  O   VAL A 158      59.215  84.924 107.694  1.00  0.00           O
ATOM   2584  N   MET A 159      60.625  85.204 105.994  1.00  0.00           N
ATOM   2586  CA  MET A 159      60.755  86.633 106.174  1.00  0.00           C
ATOM   2588  CB  MET A 159      61.975  87.224 105.404  1.00  0.00           C
ATOM   2591  CG  MET A 159      63.085  86.254 104.954  1.00  0.00           C
ATOM   2594  SD  MET A 159      64.655  87.123 104.694  1.00  0.00           S
ATOM   2595  CE  MET A 159      65.134  87.014 106.444  1.00  0.00           C
ATOM   2599  C   MET A 159      59.535  87.403 105.684  1.00  0.00           C
ATOM   2600  O   MET A 159      59.535  88.634 105.834  1.00  0.00           O
ATOM   2601  N   GLN A 160      58.564  86.685 105.084  1.00  0.00           N
ATOM   2603  CA  GLN A 160      57.295  87.104 104.504  1.00  0.00           C
ATOM   2605  CB  GLN A 160      57.375  88.094 103.314  1.00  0.00           C
ATOM   2608  CG  GLN A 160      57.905  89.505 103.684  1.00  0.00           C
ATOM   2611  CD  GLN A 160      57.325  90.624 102.834  1.00  0.00           C
ATOM   2612  OE1 GLN A 160      56.505  90.414 101.954  1.00  0.00           O
ATOM   2613  NE2 GLN A 160      57.795  91.865 103.094  1.00  0.00           N
ATOM   2616  C   GLN A 160      56.215  87.574 105.524  1.00  0.00           C
ATOM   2617  OT1 GLN A 160      56.515  87.873 106.704  1.00  0.00           O
ATOM   2618  OT2 GLN A 160      55.035  87.634 105.094  1.00  0.00           O
ATOM   2619  NH3 POPEB 161      22.545  70.204  84.674  1.00  0.00           N
ATOM   2623  C12 POPEB 161      21.905  69.365  85.734  1.00  0.00           C
ATOM   2626  C11 POPEB 161      22.995  68.693  86.584  1.00  0.00           C
ATOM   2629  P   POPEB 161      24.675  70.615  87.474  1.00  0.00           P
ATOM   2630  O13 POPEB 161      24.165  71.924  87.934  1.00  0.00           O
ATOM   2631  O14 POPEB 161      25.845  70.044  88.174  1.00  0.00           O
ATOM   2632  O11 POPEB 161      24.895  70.733  85.904  1.00  0.00           O
ATOM   2633  O12 POPEB 161      23.475  69.594  87.564  1.00  0.00           O
ATOM   2634  C1  POPEB 161      26.165  71.094  85.314  1.00  0.00           C
ATOM   2637  C2  POPEB 161      26.005  71.475  83.804  1.00  0.00           C
ATOM   2639  O21 POPEB 161      27.145  71.044  83.024  1.00  0.00           O
ATOM   2640  C21 POPEB 161      26.995  69.904  82.364  1.00  0.00           C
ATOM   2641  O22 POPEB 161      26.035  69.154  82.454  1.00  0.00           O
ATOM   2642  C22 POPEB 161      28.105  69.774  81.324  1.00  0.00           C
ATOM   2645  C3  POPEB 161      25.775  72.984  83.504  1.00  0.00           C
ATOM   2648  O31 POPEB 161      25.125  73.163  82.224  1.00  0.00           O
ATOM   2649  C31 POPEB 161      25.885  73.334  81.144  1.00  0.00           C
ATOM   2650  O32 POPEB 161      27.105  73.365  81.134  1.00  0.00           O
ATOM   2651  C32 POPEB 161      24.965  73.445  79.904  1.00  0.00           C
ATOM   2654  C23 POPEB 161      27.665  70.215  79.904  1.00  0.00           C
ATOM   2657  C24 POPEB 161      28.885  70.314  78.984  1.00  0.00           C
ATOM   2660  C25 POPEB 161      28.595  70.994  77.634  1.00  0.00           C
ATOM   2663  C26 POPEB 161      29.785  70.895  76.684  1.00  0.00           C
ATOM   2666  C27 POPEB 161      29.795  71.954  75.574  1.00  0.00           C
ATOM   2669  C28 POPEB 161      29.135  71.545  74.244  1.00  0.00           C
ATOM   2672  C29 POPEB 161      29.235  72.725  73.304  1.00  0.00           C
ATOM   2674 0C21 POPEB 161      28.955  72.814  71.994  1.00  0.00           C
ATOM   2676 1C21 POPEB 161      28.435  71.723  71.094  1.00  0.00           C
ATOM   2679 2C21 POPEB 161      29.285  71.524  69.814  1.00  0.00           C
ATOM   2682 3C21 POPEB 161      29.505  72.795  68.964  1.00  0.00           C
ATOM   2685 4C21 POPEB 161      30.135  72.443  67.604  1.00  0.00           C
ATOM   2688 5C21 POPEB 161      31.065  73.544  67.044  1.00  0.00           C
ATOM   2691 6C21 POPEB 161      31.665  73.134  65.694  1.00  0.00           C
ATOM   2694 7C21 POPEB 161      32.945  73.914  65.324  1.00  0.00           C
ATOM   2697 8C21 POPEB 161      33.355  73.734  63.864  1.00  0.00           C
ATOM   2701  C33 POPEB 161      25.675  73.604  78.534  1.00  0.00           C
ATOM   2704  C34 POPEB 161      24.735  73.354  77.324  1.00  0.00           C
ATOM   2707  C35 POPEB 161      25.435  73.454  75.954  1.00  0.00           C
ATOM   2710  C36 POPEB 161      24.745  74.404  74.964  1.00  0.00           C
ATOM   2713  C37 POPEB 161      25.335  74.314  73.534  1.00  0.00           C
ATOM   2716  C38 POPEB 161      24.605  75.204  72.514  1.00  0.00           C
ATOM   2719  C39 POPEB 161      25.005  74.965  71.054  1.00  0.00           C
ATOM   2722 0C31 POPEB 161      24.555  73.594  70.524  1.00  0.00           C
ATOM   2725 1C31 POPEB 161      24.865  73.413  69.034  1.00  0.00           C
ATOM   2728 2C31 POPEB 161      23.915  72.413  68.354  1.00  0.00           C
ATOM   2731 3C31 POPEB 161      24.295  72.154  66.894  1.00  0.00           C
ATOM   2734 4C31 POPEB 161      23.215  71.475  66.064  1.00  0.00           C
ATOM   2737 5C31 POPEB 161      23.585  71.424  64.574  1.00  0.00           C
ATOM   2740 6C31 POPEB 161      22.535  70.764  63.684  1.00  0.00           C
ATOM   2744  NH3 POPEC 162      60.715  10.934  42.254  1.00  0.00           N
ATOM   2748  C12 POPEC 162      61.494  10.034  41.344  1.00  0.00           C
ATOM   2751  C11 POPEC 162      61.524   8.604  41.884  1.00  0.00           C
ATOM   2754  P   POPEC 162      63.445   6.814  41.894  1.00  0.00           P
ATOM   2755  O13 POPEC 162      63.674   5.604  41.064  1.00  0.00           O
ATOM   2756  O14 POPEC 162      64.635   7.564  42.364  1.00  0.00           O
ATOM   2757  O11 POPEC 162      62.555   6.394  43.154  1.00  0.00           O
ATOM   2758  O12 POPEC 162      62.454   7.804  41.144  1.00  0.00           O
ATOM   2759  C1  POPEC 162      61.384   5.574  42.964  1.00  0.00           C
ATOM   2762  C2  POPEC 162      60.065   6.094  43.664  1.00  0.00           C
ATOM   2764  O21 POPEC 162      60.115   5.854  45.084  1.00  0.00           O
ATOM   2765  C21 POPEC 162      60.165   6.944  45.854  1.00  0.00           C
ATOM   2766  O22 POPEC 162      60.215   8.094  45.444  1.00  0.00           O
ATOM   2767  C22 POPEC 162      60.095   6.564  47.344  1.00  0.00           C
ATOM   2770  C3  POPEC 162      58.815   5.385  43.034  1.00  0.00           C
ATOM   2773  O31 POPEC 162      57.605   5.554  43.794  1.00  0.00           O
ATOM   2774  C31 POPEC 162      56.875   6.635  43.534  1.00  0.00           C
ATOM   2775  O32 POPEC 162      57.215   7.544  42.784  1.00  0.00           O
ATOM   2776  C32 POPEC 162      55.505   6.554  44.244  1.00  0.00           C
ATOM   2779  C23 POPEC 162      58.995   7.334  48.124  1.00  0.00           C
ATOM   2782  C24 POPEC 162      57.955   6.444  48.824  1.00  0.00           C
ATOM   2785  C25 POPEC 162      58.535   5.584  49.954  1.00  0.00           C
ATOM   2788  C26 POPEC 162      58.865   6.374  51.224  1.00  0.00           C
ATOM   2791  C27 POPEC 162      57.615   6.744  52.024  1.00  0.00           C
ATOM   2794  C28 POPEC 162      57.875   7.764  53.144  1.00  0.00           C
ATOM   2797  C29 POPEC 162      58.855   7.164  54.104  1.00  0.00           C
ATOM   2799 0C21 POPEC 162      58.575   6.564  55.274  1.00  0.00           C
ATOM   2801 1C21 POPEC 162      57.225   6.424  55.924  1.00  0.00           C
ATOM   2804 2C21 POPEC 162      57.255   6.894  57.384  1.00  0.00           C
ATOM   2807 3C21 POPEC 162      58.395   6.244  58.184  1.00  0.00           C
ATOM   2810 4C21 POPEC 162      58.215   6.274  59.704  1.00  0.00           C
ATOM   2813 5C21 POPEC 162      58.295   7.674  60.304  1.00  0.00           C
ATOM   2816 6C21 POPEC 162      59.175   7.724  61.564  1.00  0.00           C
ATOM   2819 7C21 POPEC 162      59.055   9.094  62.224  1.00  0.00           C
ATOM   2822 8C21 POPEC 162      60.225   9.575  63.054  1.00  0.00           C
ATOM   2826  C33 POPEC 162      55.505   6.014  45.694  1.00  0.00           C
ATOM   2829  C34 POPEC 162      54.115   5.964  46.354  1.00  0.00           C
ATOM   2832  C35 POPEC 162      54.145   5.364  47.784  1.00  0.00           C
ATOM   2835  C36 POPEC 162      54.095   6.405  48.914  1.00  0.00           C
ATOM   2838  C37 POPEC 162      54.135   5.794  50.334  1.00  0.00           C
ATOM   2841  C38 POPEC 162      53.875   6.834  51.434  1.00  0.00           C
ATOM   2844  C39 POPEC 162      53.785   6.265  52.864  1.00  0.00           C
ATOM   2847 0C31 POPEC 162      53.625   7.364  53.934  1.00  0.00           C
ATOM   2850 1C31 POPEC 162      53.535   6.844  55.384  1.00  0.00           C
ATOM   2853 2C31 POPEC 162      53.704   7.944  56.454  1.00  0.00           C
ATOM   2856 3C31 POPEC 162      52.485   8.854  56.634  1.00  0.00           C
ATOM   2859 4C31 POPEC 162      52.635   9.844  57.814  1.00  0.00           C
ATOM   2862 5C31 POPEC 162      51.355  10.645  58.064  1.00  0.00           C
ATOM   2865 6C31 POPEC 162      51.485  11.824  59.034  1.00  0.00           C
ATOM   2869  NH3 POPED 163      63.634   1.085  39.994  1.00  0.00           N
ATOM   2873  C12 POPED 163      65.025   0.555  39.804  1.00  0.00           C
ATOM   2876  C11 POPED 163      65.875   1.545  39.014  1.00  0.00           C
ATOM   2879  P   POPED 163      68.494   1.225  39.284  1.00  0.00           P
ATOM   2880  O13 POPED 163      69.285   2.124  38.424  1.00  0.00           O
ATOM   2881  O14 POPED 163      69.115  -0.075  39.594  1.00  0.00           O
ATOM   2882  O11 POPED 163      68.155   1.974  40.634  1.00  0.00           O
ATOM   2883  O12 POPED 163      67.095   0.935  38.624  1.00  0.00           O
ATOM   2884  C1  POPED 163      68.215   1.275  41.874  1.00  0.00           C
ATOM   2887  C2  POPED 163      67.855   2.274  43.004  1.00  0.00           C
ATOM   2889  O21 POPED 163      68.055   1.744  44.324  1.00  0.00           O
ATOM   2890  C21 POPED 163      67.244   0.805  44.754  1.00  0.00           C
ATOM   2891  O22 POPED 163      66.485   0.135  44.074  1.00  0.00           O
ATOM   2892  C22 POPED 163      67.375   0.715  46.274  1.00  0.00           C
ATOM   2895  C3  POPED 163      66.445   2.894  42.774  1.00  0.00           C
ATOM   2898  O31 POPED 163      66.015   3.714  43.884  1.00  0.00           O
ATOM   2899  C31 POPED 163      66.605   4.894  43.944  1.00  0.00           C
ATOM   2900  O32 POPED 163      67.384   5.344  43.124  1.00  0.00           O
ATOM   2901  C32 POPED 163      66.225   5.615  45.224  1.00  0.00           C
ATOM   2904  C23 POPED 163      66.225  -0.035  46.994  1.00  0.00           C
ATOM   2907  C24 POPED 163      65.835   0.635  48.324  1.00  0.00           C
ATOM   2910  C25 POPED 163      66.994   0.935  49.274  1.00  0.00           C
ATOM   2913  C26 POPED 163      66.485   1.395  50.644  1.00  0.00           C
ATOM   2916  C27 POPED 163      67.585   2.074  51.474  1.00  0.00           C
ATOM   2919  C28 POPED 163      67.285   2.104  52.984  1.00  0.00           C
ATOM   2922  C29 POPED 163      67.625   0.775  53.594  1.00  0.00           C
ATOM   2924 0C21 POPED 163      68.625   0.535  54.454  1.00  0.00           C
ATOM   2926 1C21 POPED 163      69.585   1.565  55.004  1.00  0.00           C
ATOM   2929 2C21 POPED 163      70.725   0.925  55.824  1.00  0.00           C
ATOM   2932 3C21 POPED 163      70.215   0.165  57.054  1.00  0.00           C
ATOM   2935 4C21 POPED 163      71.305  -0.515  57.904  1.00  0.00           C
ATOM   2938 5C21 POPED 163      70.725  -1.635  58.794  1.00  0.00           C
ATOM   2941 6C21 POPED 163      69.475  -1.225  59.604  1.00  0.00           C
ATOM   2944 7C21 POPED 163      68.785  -2.425  60.274  1.00  0.00           C
ATOM   2947 8C21 POPED 163      67.355  -2.125  60.734  1.00  0.00           C
ATOM   2951  C33 POPED 163      65.755   4.694  46.374  1.00  0.00           C
ATOM   2954  C34 POPED 163      65.565   5.564  47.614  1.00  0.00           C
ATOM   2957  C35 POPED 163      64.715   4.954  48.744  1.00  0.00           C
ATOM   2960  C36 POPED 163      65.365   5.244  50.094  1.00  0.00           C
ATOM   2963  C37 POPED 163      64.414   5.184  51.284  1.00  0.00           C
ATOM   2966  C38 POPED 163      65.225   5.294  52.574  1.00  0.00           C
ATOM   2969  C39 POPED 163      64.365   5.254  53.834  1.00  0.00           C
ATOM   2972 0C31 POPED 163      65.185   4.794  55.044  1.00  0.00           C
ATOM   2975 1C31 POPED 163      64.375   4.804  56.334  1.00  0.00           C
ATOM   2978 2C31 POPED 163      65.045   4.034  57.474  1.00  0.00           C
ATOM   2981 3C31 POPED 163      66.275   4.754  58.044  1.00  0.00           C
ATOM   2984 4C31 POPED 163      67.085   3.854  58.984  1.00  0.00           C
ATOM   2987 5C31 POPED 163      68.244   4.615  59.634  1.00  0.00           C
ATOM   2990 6C31 POPED 163      69.155   3.764  60.524  1.00  0.00           C
ATOM   2994  NH3 POPEE 164     130.123   7.484  37.784  1.00  0.00           N
ATOM   2998  C12 POPEE 164     129.554   8.794  37.354  1.00  0.00           C
ATOM   3001  C11 POPEE 164     128.043   8.834  37.554  1.00  0.00           C
ATOM   3004  P   POPEE 164     126.275  10.865  37.504  1.00  0.00           P
ATOM   3005  O13 POPEE 164     126.595  12.214  38.034  1.00  0.00           O
ATOM   3006  O14 POPEE 164     125.465  10.785  36.274  1.00  0.00           O
ATOM   3007  O11 POPEE 164     125.515  10.015  38.614  1.00  0.00           O
ATOM   3008  O12 POPEE 164     127.614  10.134  37.204  1.00  0.00           O
ATOM   3009  C1  POPEE 164     125.884  10.094  39.984  1.00  0.00           C
ATOM   3012  C2  POPEE 164     124.715   9.655  40.894  1.00  0.00           C
ATOM   3014  O21 POPEE 164     124.545   8.215  40.834  1.00  0.00           O
ATOM   3015  C21 POPEE 164     124.834   7.584  41.964  1.00  0.00           C
ATOM   3016  O22 POPEE 164     125.175   8.104  43.004  1.00  0.00           O
ATOM   3017  C22 POPEE 164     124.675   6.064  41.784  1.00  0.00           C
ATOM   3020  C3  POPEE 164     123.384  10.364  40.464  1.00  0.00           C
ATOM   3023  O31 POPEE 164     122.325  10.285  41.454  1.00  0.00           O
ATOM   3024  C31 POPEE 164     122.605  10.875  42.624  1.00  0.00           C
ATOM   3025  O32 POPEE 164     123.535  11.644  42.814  1.00  0.00           O
ATOM   3026  C32 POPEE 164     121.595  10.424  43.664  1.00  0.00           C
ATOM   3029  C23 POPEE 164     124.625   5.335  43.144  1.00  0.00           C
ATOM   3032  C24 POPEE 164     124.815   3.814  43.064  1.00  0.00           C
ATOM   3035  C25 POPEE 164     124.155   3.074  44.244  1.00  0.00           C
ATOM   3038  C26 POPEE 164     124.605   3.554  45.634  1.00  0.00           C
ATOM   3041  C27 POPEE 164     123.825   2.884  46.774  1.00  0.00           C
ATOM   3044  C28 POPEE 164     124.295   3.334  48.164  1.00  0.00           C
ATOM   3047  C29 POPEE 164     123.545   2.644  49.274  1.00  0.00           C
ATOM   3049 0C21 POPEE 164     123.274   3.124  50.504  1.00  0.00           C
ATOM   3051 1C21 POPEE 164     123.705   4.464  51.054  1.00  0.00           C
ATOM   3054 2C21 POPEE 164     122.545   5.274  51.664  1.00  0.00           C
ATOM   3057 3C21 POPEE 164     121.865   4.604  52.864  1.00  0.00           C
ATOM   3060 4C21 POPEE 164     121.045   5.594  53.704  1.00  0.00           C
ATOM   3063 5C21 POPEE 164     119.675   5.944  53.094  1.00  0.00           C
ATOM   3066 6C21 POPEE 164     118.985   7.124  53.794  1.00  0.00           C
ATOM   3069 7C21 POPEE 164     119.685   8.474  53.544  1.00  0.00           C
ATOM   3072 8C21 POPEE 164     118.815   9.684  53.884  1.00  0.00           C
ATOM   3076  C33 POPEE 164     122.255   9.615  44.804  1.00  0.00           C
ATOM   3079  C34 POPEE 164     121.164   8.984  45.664  1.00  0.00           C
ATOM   3082  C35 POPEE 164     121.665   8.094  46.804  1.00  0.00           C
ATOM   3085  C36 POPEE 164     122.315   8.894  47.924  1.00  0.00           C
ATOM   3088  C37 POPEE 164     122.245   8.144  49.254  1.00  0.00           C
ATOM   3091  C38 POPEE 164     122.915   8.875  50.424  1.00  0.00           C
ATOM   3094  C39 POPEE 164     122.285  10.215  50.784  1.00  0.00           C
ATOM   3097 0C31 POPEE 164     122.625  10.624  52.224  1.00  0.00           C
ATOM   3100 1C31 POPEE 164     122.045  11.984  52.594  1.00  0.00           C
ATOM   3103 2C31 POPEE 164     122.064  12.264  54.104  1.00  0.00           C
ATOM   3106 3C31 POPEE 164     123.475  12.274  54.704  1.00  0.00           C
ATOM   3109 4C31 POPEE 164     123.515  12.854  56.124  1.00  0.00           C
ATOM   3112 5C31 POPEE 164     124.955  13.004  56.644  1.00  0.00           C
ATOM   3115 6C31 POPEE 164     125.045  13.734  57.984  1.00  0.00           C
ATOM   3119  NH3 POPEF 165      17.425  13.054  40.624  1.00  0.00           N
ATOM   3123  C12 POPEF 165      16.595  11.895  40.124  1.00  0.00           C
ATOM   3126  C11 POPEF 165      16.895  10.564  40.814  1.00  0.00           C
ATOM   3129  P   POPEF 165      17.305   8.804  38.904  1.00  0.00           P
ATOM   3130  O13 POPEF 165      16.835   9.205  37.564  1.00  0.00           O
ATOM   3131  O14 POPEF 165      18.725   9.135  39.184  1.00  0.00           O
ATOM   3132  O11 POPEF 165      17.105   7.245  39.134  1.00  0.00           O
ATOM   3133  O12 POPEF 165      16.395   9.524  39.974  1.00  0.00           O
ATOM   3134  C1  POPEF 165      15.855   6.644  39.514  1.00  0.00           C
ATOM   3137  C2  POPEF 165      15.695   6.354  41.044  1.00  0.00           C
ATOM   3139  O21 POPEF 165      15.095   7.504  41.684  1.00  0.00           O
ATOM   3140  C21 POPEF 165      14.035   7.285  42.454  1.00  0.00           C
ATOM   3141  O22 POPEF 165      13.625   6.184  42.784  1.00  0.00           O
ATOM   3142  C22 POPEF 165      13.445   8.615  42.894  1.00  0.00           C
ATOM   3145  C3  POPEF 165      17.075   5.995  41.674  1.00  0.00           C
ATOM   3148  O31 POPEF 165      17.105   5.834  43.114  1.00  0.00           O
ATOM   3149  C31 POPEF 165      17.605   6.874  43.784  1.00  0.00           C
ATOM   3150  O32 POPEF 165      17.855   7.974  43.304  1.00  0.00           O
ATOM   3151  C32 POPEF 165      17.915   6.504  45.234  1.00  0.00           C
ATOM   3154  C23 POPEF 165      12.365   8.554  44.014  1.00  0.00           C
ATOM   3157  C24 POPEF 165      12.565   9.575  45.154  1.00  0.00           C
ATOM   3160  C25 POPEF 165      13.265   8.984  46.394  1.00  0.00           C
ATOM   3163  C26 POPEF 165      13.355   9.964  47.574  1.00  0.00           C
ATOM   3166  C27 POPEF 165      14.005   9.334  48.824  1.00  0.00           C
ATOM   3169  C28 POPEF 165      14.115  10.334  49.994  1.00  0.00           C
ATOM   3172  C29 POPEF 165      14.665   9.714  51.254  1.00  0.00           C
ATOM   3174 0C21 POPEF 165      13.935   9.274  52.294  1.00  0.00           C
ATOM   3176 1C21 POPEF 165      12.435   9.234  52.374  1.00  0.00           C
ATOM   3179 2C21 POPEF 165      11.915   7.854  52.854  1.00  0.00           C
ATOM   3182 3C21 POPEF 165      12.065   7.624  54.364  1.00  0.00           C
ATOM   3185 4C21 POPEF 165      11.565   6.234  54.784  1.00  0.00           C
ATOM   3188 5C21 POPEF 165      11.225   6.164  56.284  1.00  0.00           C
ATOM   3191 6C21 POPEF 165      10.925   4.734  56.734  1.00  0.00           C
ATOM   3194 7C21 POPEF 165      10.025   4.664  57.964  1.00  0.00           C
ATOM   3197 8C21 POPEF 165       9.835   3.234  58.464  1.00  0.00           C
ATOM   3201  C33 POPEF 165      18.185   7.744  46.104  1.00  0.00           C
ATOM   3204  C34 POPEF 165      18.995   7.484  47.384  1.00  0.00           C
ATOM   3207  C35 POPEF 165      18.115   7.055  48.574  1.00  0.00           C
ATOM   3210  C36 POPEF 165      18.715   7.524  49.904  1.00  0.00           C
ATOM   3213  C37 POPEF 165      17.805   7.264  51.094  1.00  0.00           C
ATOM   3216  C38 POPEF 165      18.255   8.014  52.354  1.00  0.00           C
ATOM   3219  C39 POPEF 165      17.385   7.664  53.564  1.00  0.00           C
ATOM   3222 0C31 POPEF 165      17.665   8.545  54.794  1.00  0.00           C
ATOM   3225 1C31 POPEF 165      16.845   8.104  56.004  1.00  0.00           C
ATOM   3228 2C31 POPEF 165      17.065   8.964  57.254  1.00  0.00           C
ATOM   3231 3C31 POPEF 165      16.475   8.344  58.524  1.00  0.00           C
ATOM   3234 4C31 POPEF 165      14.965   8.054  58.454  1.00  0.00           C
ATOM   3237 5C31 POPEF 165      14.405   7.504  59.764  1.00  0.00           C
ATOM   3240 6C31 POPEF 165      12.965   7.004  59.654  1.00  0.00           C
ATOM   3244  NH3 POPEG 166      69.625  71.454  41.004  1.00  0.00           N
ATOM   3248  C12 POPEG 166      68.805  71.494  39.754  1.00  0.00           C
ATOM   3251  C11 POPEG 166      68.585  70.104  39.154  1.00  0.00           C
ATOM   3254  P   POPEG 166      70.365  68.145  39.074  1.00  0.00           P
ATOM   3255  O13 POPEG 166      69.305  67.365  39.764  1.00  0.00           O
ATOM   3256  O14 POPEG 166      70.955  67.505  37.884  1.00  0.00           O
ATOM   3257  O11 POPEG 166      71.555  68.465  40.084  1.00  0.00           O
ATOM   3258  O12 POPEG 166      69.825  69.564  38.704  1.00  0.00           O
ATOM   3259  C1  POPEG 166      72.424  67.395  40.484  1.00  0.00           C
ATOM   3262  C2  POPEG 166      71.835  66.624  41.684  1.00  0.00           C
ATOM   3264  O21 POPEG 166      71.955  67.384  42.884  1.00  0.00           O
ATOM   3265  C21 POPEG 166      71.134  68.344  43.184  1.00  0.00           C
ATOM   3266  O22 POPEG 166      70.315  68.924  42.484  1.00  0.00           O
ATOM   3267  C22 POPEG 166      71.505  68.744  44.594  1.00  0.00           C
ATOM   3270  C3  POPEG 166      72.564  65.285  41.974  1.00  0.00           C
ATOM   3273  O31 POPEG 166      71.745  64.545  42.904  1.00  0.00           O
ATOM   3274  C31 POPEG 166      72.345  63.734  43.754  1.00  0.00           C
ATOM   3275  O32 POPEG 166      73.505  63.384  43.734  1.00  0.00           O
ATOM   3276  C32 POPEG 166      71.265  63.384  44.784  1.00  0.00           C
ATOM   3279  C23 POPEG 166      71.244  67.585  45.564  1.00  0.00           C
ATOM   3282  C24 POPEG 166      71.895  67.904  46.904  1.00  0.00           C
ATOM   3285  C25 POPEG 166      71.395  67.024  48.044  1.00  0.00           C
ATOM   3288  C26 POPEG 166      70.025  67.505  48.534  1.00  0.00           C
ATOM   3291  C27 POPEG 166      69.515  66.685  49.724  1.00  0.00           C
ATOM   3294  C28 POPEG 166      68.515  67.454  50.604  1.00  0.00           C
ATOM   3297  C29 POPEG 166      69.225  68.374  51.574  1.00  0.00           C
ATOM   3299 0C21 POPEG 166      69.045  68.413  52.914  1.00  0.00           C
ATOM   3301 1C21 POPEG 166      68.065  67.564  53.684  1.00  0.00           C
ATOM   3304 2C21 POPEG 166      68.355  67.413  55.194  1.00  0.00           C
ATOM   3307 3C21 POPEG 166      67.075  67.005  55.944  1.00  0.00           C
ATOM   3310 4C21 POPEG 166      67.225  66.924  57.474  1.00  0.00           C
ATOM   3313 5C21 POPEG 166      65.855  66.794  58.164  1.00  0.00           C
ATOM   3316 6C21 POPEG 166      65.955  66.775  59.704  1.00  0.00           C
ATOM   3319 7C21 POPEG 166      64.625  67.084  60.404  1.00  0.00           C
ATOM   3322 8C21 POPEG 166      64.775  67.844  61.724  1.00  0.00           C
ATOM   3326  C33 POPEG 166      71.795  62.664  46.024  1.00  0.00           C
ATOM   3329  C34 POPEG 166      70.815  62.754  47.214  1.00  0.00           C
ATOM   3332  C35 POPEG 166      71.585  62.754  48.534  1.00  0.00           C
ATOM   3335  C36 POPEG 166      70.755  63.074  49.784  1.00  0.00           C
ATOM   3338  C37 POPEG 166      71.655  63.134  51.024  1.00  0.00           C
ATOM   3341  C38 POPEG 166      71.174  64.075  52.134  1.00  0.00           C
ATOM   3344  C39 POPEG 166      69.994  63.554  52.974  1.00  0.00           C
ATOM   3347 0C31 POPEG 166      70.285  63.804  54.464  1.00  0.00           C
ATOM   3350 1C31 POPEG 166      69.094  63.554  55.384  1.00  0.00           C
ATOM   3353 2C31 POPEG 166      69.445  63.844  56.854  1.00  0.00           C
ATOM   3356 3C31 POPEG 166      70.524  62.924  57.424  1.00  0.00           C
ATOM   3359 4C31 POPEG 166      70.775  63.194  58.914  1.00  0.00           C
ATOM   3362 5C31 POPEG 166      71.825  62.264  59.524  1.00  0.00           C
ATOM   3365 6C31 POPEG 166      71.845  62.374  61.054  1.00  0.00           C
ATOM   3369  NH3 POPEH 167       5.255  16.254  39.424  1.00  0.00           N
ATOM   3373  C12 POPEH 167       5.655  15.014  38.674  1.00  0.00           C
ATOM   3376  C11 POPEH 167       4.925  13.784  39.224  1.00  0.00           C
ATOM   3379  P   POPEH 167       2.535  12.804  39.194  1.00  0.00           P
ATOM   3380  O13 POPEH 167       1.185  13.334  39.514  1.00  0.00           O
ATOM   3381  O14 POPEH 167       2.695  12.054  37.934  1.00  0.00           O
ATOM   3382  O11 POPEH 167       2.965  11.915  40.414  1.00  0.00           O
ATOM   3383  O12 POPEH 167       3.525  14.035  39.244  1.00  0.00           O
ATOM   3384  C1  POPEH 167       2.135  10.785  40.744  1.00  0.00           C
ATOM   3387  C2  POPEH 167       1.855  10.814  42.254  1.00  0.00           C
ATOM   3389  O21 POPEH 167       1.385   9.584  42.824  1.00  0.00           O
ATOM   3390  C21 POPEH 167       0.625   8.724  42.204  1.00  0.00           C
ATOM   3391  O22 POPEH 167       0.315   8.664  41.034  1.00  0.00           O
ATOM   3392  C22 POPEH 167       0.095   7.784  43.284  1.00  0.00           C
ATOM   3395  C3  POPEH 167       0.905  11.974  42.654  1.00  0.00           C
ATOM   3398  O31 POPEH 167       0.885  12.134  44.084  1.00  0.00           O
ATOM   3399  C31 POPEH 167      -0.285  12.154  44.684  1.00  0.00           C
ATOM   3400  O32 POPEH 167      -1.375  12.115  44.144  1.00  0.00           O
ATOM   3401  C32 POPEH 167      -0.075  12.264  46.194  1.00  0.00           C
ATOM   3404  C23 POPEH 167      -0.825   8.504  44.294  1.00  0.00           C
ATOM   3407  C24 POPEH 167      -1.345   7.524  45.354  1.00  0.00           C
ATOM   3410  C25 POPEH 167      -2.264   8.114  46.424  1.00  0.00           C
ATOM   3413  C26 POPEH 167      -2.394   7.134  47.604  1.00  0.00           C
ATOM   3416  C27 POPEH 167      -3.214   7.674  48.794  1.00  0.00           C
ATOM   3419  C28 POPEH 167      -2.914   6.974  50.134  1.00  0.00           C
ATOM   3422  C29 POPEH 167      -1.565   7.334  50.714  1.00  0.00           C
ATOM   3424 0C21 POPEH 167      -1.275   7.544  52.014  1.00  0.00           C
ATOM   3426 1C21 POPEH 167      -2.224   7.444  53.174  1.00  0.00           C
ATOM   3429 2C21 POPEH 167      -1.635   8.024  54.484  1.00  0.00           C
ATOM   3432 3C21 POPEH 167      -0.455   7.204  55.044  1.00  0.00           C
ATOM   3435 4C21 POPEH 167       0.065   7.684  56.414  1.00  0.00           C
ATOM   3438 5C21 POPEH 167       0.465   9.164  56.494  1.00  0.00           C
ATOM   3441 6C21 POPEH 167       1.605   9.575  55.554  1.00  0.00           C
ATOM   3444 7C21 POPEH 167       1.885  11.084  55.624  1.00  0.00           C
ATOM   3447 8C21 POPEH 167       3.185  11.524  54.944  1.00  0.00           C
ATOM   3451  C33 POPEH 167       1.145  13.145  46.594  1.00  0.00           C
ATOM   3454  C34 POPEH 167       1.175  13.564  48.074  1.00  0.00           C
ATOM   3457  C35 POPEH 167       1.275  12.434  49.114  1.00  0.00           C
ATOM   3460  C36 POPEH 167       2.295  11.335  48.774  1.00  0.00           C
ATOM   3463  C37 POPEH 167       2.305  10.194  49.794  1.00  0.00           C
ATOM   3466  C38 POPEH 167       3.465  10.274  50.794  1.00  0.00           C
ATOM   3469  C39 POPEH 167       3.295   9.285  51.954  1.00  0.00           C
ATOM   3472 0C31 POPEH 167       3.215   7.814  51.524  1.00  0.00           C
ATOM   3475 1C31 POPEH 167       3.135   6.884  52.744  1.00  0.00           C
ATOM   3478 2C31 POPEH 167       3.445   5.414  52.444  1.00  0.00           C
ATOM   3481 3C31 POPEH 167       3.575   4.544  53.704  1.00  0.00           C
ATOM   3484 4C31 POPEH 167       2.375   4.664  54.654  1.00  0.00           C
ATOM   3487 5C31 POPEH 167       2.455   3.694  55.844  1.00  0.00           C
ATOM   3490 6C31 POPEH 167       1.255   3.814  56.784  1.00  0.00           C
ATOM   3494  NH3 POPEI 168     119.445  11.585  40.874  1.00  0.00           N
ATOM   3498  C12 POPEI 168     119.745  11.845  39.424  1.00  0.00           C
ATOM   3501  C11 POPEI 168     118.734  11.104  38.504  1.00  0.00           C
ATOM   3504  P   POPEI 168     116.105  10.785  38.514  1.00  0.00           P
ATOM   3505  O13 POPEI 168     115.735  12.164  38.134  1.00  0.00           O
ATOM   3506  O14 POPEI 168     115.875   9.694  37.524  1.00  0.00           O
ATOM   3507  O11 POPEI 168     115.185  10.415  39.734  1.00  0.00           O
ATOM   3508  O12 POPEI 168     117.545  10.704  39.184  1.00  0.00           O
ATOM   3509  C1  POPEI 168     115.504   9.254  40.514  1.00  0.00           C
ATOM   3512  C2  POPEI 168     115.704   9.624  42.004  1.00  0.00           C
ATOM   3514  O21 POPEI 168     114.664   9.004  42.774  1.00  0.00           O
ATOM   3515  C21 POPEI 168     114.874   7.694  42.924  1.00  0.00           C
ATOM   3516  O22 POPEI 168     115.814   7.074  42.444  1.00  0.00           O
ATOM   3517  C22 POPEI 168     113.855   7.104  43.874  1.00  0.00           C
ATOM   3520  C3  POPEI 168     115.695  11.155  42.284  1.00  0.00           C
ATOM   3523  O31 POPEI 168     115.785  11.414  43.694  1.00  0.00           O
ATOM   3524  C31 POPEI 168     117.015  11.385  44.194  1.00  0.00           C
ATOM   3525  O32 POPEI 168     118.034  11.194  43.544  1.00  0.00           O
ATOM   3526  C32 POPEI 168     116.994  11.615  45.714  1.00  0.00           C
ATOM   3529  C23 POPEI 168     114.575   6.424  45.054  1.00  0.00           C
ATOM   3532  C24 POPEI 168     115.084   7.424  46.094  1.00  0.00           C
ATOM   3535  C25 POPEI 168     115.735   6.714  47.294  1.00  0.00           C
ATOM   3538  C26 POPEI 168     115.644   7.515  48.604  1.00  0.00           C
ATOM   3541  C27 POPEI 168     115.905   6.614  49.824  1.00  0.00           C
ATOM   3544  C28 POPEI 168     115.875   7.354  51.184  1.00  0.00           C
ATOM   3547  C29 POPEI 168     114.494   7.834  51.564  1.00  0.00           C
ATOM   3549 0C21 POPEI 168     113.775   7.444  52.634  1.00  0.00           C
ATOM   3551 1C21 POPEI 168     114.155   6.434  53.684  1.00  0.00           C
ATOM   3554 2C21 POPEI 168     114.785   7.104  54.924  1.00  0.00           C
ATOM   3557 3C21 POPEI 168     114.855   6.154  56.124  1.00  0.00           C
ATOM   3560 4C21 POPEI 168     115.384   6.834  57.404  1.00  0.00           C
ATOM   3563 5C21 POPEI 168     115.114   5.995  58.664  1.00  0.00           C
ATOM   3566 6C21 POPEI 168     115.844   6.514  59.914  1.00  0.00           C
ATOM   3569 7C21 POPEI 168     115.025   7.484  60.764  1.00  0.00           C
ATOM   3572 8C21 POPEI 168     115.644   7.764  62.144  1.00  0.00           C
ATOM   3576  C33 POPEI 168     118.195  10.925  46.394  1.00  0.00           C
ATOM   3579  C34 POPEI 168     118.164  10.954  47.934  1.00  0.00           C
ATOM   3582  C35 POPEI 168     118.745  12.245  48.534  1.00  0.00           C
ATOM   3585  C36 POPEI 168     118.554  12.344  50.054  1.00  0.00           C
ATOM   3588  C37 POPEI 168     119.155  13.644  50.604  1.00  0.00           C
ATOM   3591  C38 POPEI 168     118.825  13.955  52.084  1.00  0.00           C
ATOM   3594  C39 POPEI 168     119.424  15.304  52.484  1.00  0.00           C
ATOM   3597 0C31 POPEI 168     119.475  15.574  53.994  1.00  0.00           C
ATOM   3600 1C31 POPEI 168     120.205  16.895  54.294  1.00  0.00           C
ATOM   3603 2C31 POPEI 168     120.884  16.934  55.674  1.00  0.00           C
ATOM   3606 3C31 POPEI 168     119.895  17.004  56.844  1.00  0.00           C
ATOM   3609 4C31 POPEI 168     120.615  16.974  58.194  1.00  0.00           C
ATOM   3612 5C31 POPEI 168     119.645  16.955  59.384  1.00  0.00           C
ATOM   3615 6C31 POPEI 168     120.335  16.805  60.734  1.00  0.00           C
ATOM   3619  NH3 POPEJ 169      14.555  63.125  83.904  1.00  0.00           N
ATOM   3623  C12 POPEJ 169      13.055  63.134  84.024  1.00  0.00           C
ATOM   3626  C11 POPEJ 169      12.535  62.094  85.044  1.00  0.00           C
ATOM   3629  P   POPEJ 169      13.805  59.785  84.794  1.00  0.00           P
ATOM   3630  O13 POPEJ 169      14.965  60.535  85.314  1.00  0.00           O
ATOM   3631  O14 POPEJ 169      13.425  58.554  85.534  1.00  0.00           O
ATOM   3632  O11 POPEJ 169      14.125  59.314  83.324  1.00  0.00           O
ATOM   3633  O12 POPEJ 169      12.585  60.744  84.594  1.00  0.00           O
ATOM   3634  C1  POPEJ 169      13.615  59.944  82.134  1.00  0.00           C
ATOM   3637  C2  POPEJ 169      12.455  59.124  81.464  1.00  0.00           C
ATOM   3639  O21 POPEJ 169      12.425  59.365  80.044  1.00  0.00           O
ATOM   3640  C21 POPEJ 169      13.295  58.674  79.324  1.00  0.00           C
ATOM   3641  O22 POPEJ 169      14.185  57.975  79.794  1.00  0.00           O
ATOM   3642  C22 POPEJ 169      13.115  59.004  77.834  1.00  0.00           C
ATOM   3645  C3  POPEJ 169      11.055  59.435  82.074  1.00  0.00           C
ATOM   3648  O31 POPEJ 169      10.105  59.924  81.104  1.00  0.00           O
ATOM   3649  C31 POPEJ 169       9.865  61.224  81.124  1.00  0.00           C
ATOM   3650  O32 POPEJ 169      10.215  62.005  81.994  1.00  0.00           O
ATOM   3651  C32 POPEJ 169       8.995  61.614  79.924  1.00  0.00           C
ATOM   3654  C23 POPEJ 169      12.935  57.814  76.854  1.00  0.00           C
ATOM   3657  C24 POPEJ 169      12.665  58.325  75.424  1.00  0.00           C
ATOM   3660  C25 POPEJ 169      12.475  57.215  74.384  1.00  0.00           C
ATOM   3663  C26 POPEJ 169      12.125  57.754  72.994  1.00  0.00           C
ATOM   3666  C27 POPEJ 169      11.755  56.645  72.004  1.00  0.00           C
ATOM   3669  C28 POPEJ 169      11.135  57.185  70.704  1.00  0.00           C
ATOM   3672  C29 POPEJ 169      10.715  56.064  69.784  1.00  0.00           C
ATOM   3674 0C21 POPEJ 169      10.885  55.994  68.454  1.00  0.00           C
ATOM   3676 1C21 POPEJ 169      11.475  57.053  67.554  1.00  0.00           C
ATOM   3679 2C21 POPEJ 169      13.015  57.104  67.524  1.00  0.00           C
ATOM   3682 3C21 POPEJ 169      13.675  55.744  67.254  1.00  0.00           C
ATOM   3685 4C21 POPEJ 169      15.075  55.825  66.614  1.00  0.00           C
ATOM   3688 5C21 POPEJ 169      16.095  56.665  67.394  1.00  0.00           C
ATOM   3691 6C21 POPEJ 169      17.515  56.564  66.814  1.00  0.00           C
ATOM   3694 7C21 POPEJ 169      18.545  57.304  67.674  1.00  0.00           C
ATOM   3697 8C21 POPEJ 169      19.975  57.104  67.184  1.00  0.00           C
ATOM   3701  C33 POPEJ 169       9.875  62.024  78.734  1.00  0.00           C
ATOM   3704  C34 POPEJ 169       9.105  62.574  77.524  1.00  0.00           C
ATOM   3707  C35 POPEJ 169      10.065  62.955  76.394  1.00  0.00           C
ATOM   3710  C36 POPEJ 169       9.425  63.424  75.074  1.00  0.00           C
ATOM   3713  C37 POPEJ 169      10.525  63.785  74.064  1.00  0.00           C
ATOM   3716  C38 POPEJ 169      10.055  64.475  72.764  1.00  0.00           C
ATOM   3719  C39 POPEJ 169       9.665  65.954  72.924  1.00  0.00           C
ATOM   3722 0C31 POPEJ 169      10.835  66.884  73.294  1.00  0.00           C
ATOM   3725 1C31 POPEJ 169      10.455  68.384  73.344  1.00  0.00           C
ATOM   3728 2C31 POPEJ 169      11.555  69.234  74.014  1.00  0.00           C
ATOM   3731 3C31 POPEJ 169      11.315  70.755  73.994  1.00  0.00           C
ATOM   3734 4C31 POPEJ 169      10.185  71.234  74.924  1.00  0.00           C
ATOM   3737 5C31 POPEJ 169      10.265  72.715  75.314  1.00  0.00           C
ATOM   3740 6C31 POPEJ 169       9.385  73.044  76.524  1.00  0.00           C
ATOM   3744  NH3 POPEK 170      24.985  78.874  44.174  1.00  0.00           N
ATOM   3748  C12 POPEK 170      25.215  77.413  43.864  1.00  0.00           C
ATOM   3751  C11 POPEK 170      25.965  77.233  42.534  1.00  0.00           C
ATOM   3754  P   POPEK 170      28.365  77.833  43.364  1.00  0.00           P
ATOM   3755  O13 POPEK 170      28.455  76.475  43.924  1.00  0.00           O
ATOM   3756  O14 POPEK 170      29.585  78.354  42.754  1.00  0.00           O
ATOM   3757  O11 POPEK 170      27.995  78.835  44.534  1.00  0.00           O
ATOM   3758  O12 POPEK 170      27.125  78.054  42.434  1.00  0.00           O
ATOM   3759  C1  POPEK 170      28.595  78.634  45.814  1.00  0.00           C
ATOM   3762  C2  POPEK 170      27.505  78.374  46.864  1.00  0.00           C
ATOM   3764  O21 POPEK 170      27.135  79.615  47.494  1.00  0.00           O
ATOM   3765  C21 POPEK 170      28.005  80.115  48.344  1.00  0.00           C
ATOM   3766  O22 POPEK 170      29.135  79.704  48.524  1.00  0.00           O
ATOM   3767  C22 POPEK 170      27.365  81.214  49.154  1.00  0.00           C
ATOM   3770  C3  POPEK 170      27.775  77.224  47.874  1.00  0.00           C
ATOM   3773  O31 POPEK 170      26.735  77.285  48.854  1.00  0.00           O
ATOM   3774  C31 POPEK 170      26.975  76.685  49.994  1.00  0.00           C
ATOM   3775  O32 POPEK 170      27.855  75.865  50.214  1.00  0.00           O
ATOM   3776  C32 POPEK 170      26.065  77.303  51.064  1.00  0.00           C
ATOM   3779  C23 POPEK 170      28.005  81.194  50.554  1.00  0.00           C
ATOM   3782  C24 POPEK 170      27.195  81.944  51.604  1.00  0.00           C
ATOM   3785  C25 POPEK 170      27.915  81.813  52.944  1.00  0.00           C
ATOM   3788  C26 POPEK 170      27.035  82.123  54.154  1.00  0.00           C
ATOM   3791  C27 POPEK 170      27.875  82.135  55.444  1.00  0.00           C
ATOM   3794  C28 POPEK 170      27.085  82.664  56.644  1.00  0.00           C
ATOM   3797  C29 POPEK 170      26.905  81.633  57.734  1.00  0.00           C
ATOM   3799 0C21 POPEK 170      27.455  81.674  58.964  1.00  0.00           C
ATOM   3801 1C21 POPEK 170      28.355  82.743  59.524  1.00  0.00           C
ATOM   3804 2C21 POPEK 170      29.625  82.224  60.234  1.00  0.00           C
ATOM   3807 3C21 POPEK 170      29.825  82.964  61.564  1.00  0.00           C
ATOM   3810 4C21 POPEK 170      31.115  82.594  62.314  1.00  0.00           C
ATOM   3813 5C21 POPEK 170      31.105  83.215  63.714  1.00  0.00           C
ATOM   3816 6C21 POPEK 170      32.375  82.975  64.544  1.00  0.00           C
ATOM   3819 7C21 POPEK 170      32.095  83.145  66.044  1.00  0.00           C
ATOM   3822 8C21 POPEK 170      33.355  83.215  66.914  1.00  0.00           C
ATOM   3826  C33 POPEK 170      24.925  76.384  51.524  1.00  0.00           C
ATOM   3829  C34 POPEK 170      24.835  76.244  53.054  1.00  0.00           C
ATOM   3832  C35 POPEK 170      25.685  75.085  53.614  1.00  0.00           C
ATOM   3835  C36 POPEK 170      27.175  75.424  53.724  1.00  0.00           C
ATOM   3838  C37 POPEK 170      28.015  74.255  54.244  1.00  0.00           C
ATOM   3841  C38 POPEK 170      29.315  74.075  53.444  1.00  0.00           C
ATOM   3844  C39 POPEK 170      30.435  73.354  54.214  1.00  0.00           C
ATOM   3847 0C31 POPEK 170      30.835  74.083  55.494  1.00  0.00           C
ATOM   3850 1C31 POPEK 170      32.315  73.905  55.894  1.00  0.00           C
ATOM   3853 2C31 POPEK 170      32.665  74.695  57.164  1.00  0.00           C
ATOM   3856 3C31 POPEK 170      32.215  74.035  58.474  1.00  0.00           C
ATOM   3859 4C31 POPEK 170      33.225  73.005  59.004  1.00  0.00           C
ATOM   3862 5C31 POPEK 170      32.765  72.335  60.314  1.00  0.00           C
ATOM   3865 6C31 POPEK 170      33.805  71.354  60.874  1.00  0.00           C
ATOM   3869  NH3 POPEL 171      91.264  22.164  40.564  1.00  0.00           N
ATOM   3873  C12 POPEL 171      90.135  22.715  39.724  1.00  0.00           C
ATOM   3876  C11 POPEL 171      90.005  21.985  38.364  1.00  0.00           C
ATOM   3879  P   POPEL 171      88.904  19.634  38.724  1.00  0.00           P
ATOM   3880  O13 POPEL 171      87.934  19.774  37.624  1.00  0.00           O
ATOM   3881  O14 POPEL 171      89.365  18.274  39.044  1.00  0.00           O
ATOM   3882  O11 POPEL 171      88.375  20.215  40.104  1.00  0.00           O
ATOM   3883  O12 POPEL 171      90.165  20.564  38.474  1.00  0.00           O
ATOM   3884  C1  POPEL 171      87.024  19.924  40.494  1.00  0.00           C
ATOM   3887  C2  POPEL 171      86.665  20.645  41.834  1.00  0.00           C
ATOM   3889  O21 POPEL 171      87.035  19.965  43.074  1.00  0.00           O
ATOM   3890  C21 POPEL 171      86.535  18.744  43.374  1.00  0.00           C
ATOM   3891  O22 POPEL 171      86.404  17.854  42.564  1.00  0.00           O
ATOM   3892  C22 POPEL 171      86.655  18.504  44.894  1.00  0.00           C
ATOM   3895  C3  POPEL 171      85.185  21.115  41.844  1.00  0.00           C
ATOM   3898  O31 POPEL 171      84.795  21.625  43.134  1.00  0.00           O
ATOM   3899  C31 POPEL 171      84.734  22.944  43.314  1.00  0.00           C
ATOM   3900  O32 POPEL 171      85.254  23.774  42.574  1.00  0.00           O
ATOM   3901  C32 POPEL 171      83.945  23.205  44.584  1.00  0.00           C
ATOM   3904  C23 POPEL 171      85.355  18.655  45.724  1.00  0.00           C
ATOM   3907  C24 POPEL 171      85.615  18.805  47.234  1.00  0.00           C
ATOM   3910  C25 POPEL 171      86.255  17.564  47.874  1.00  0.00           C
ATOM   3913  C26 POPEL 171      86.375  17.635  49.404  1.00  0.00           C
ATOM   3916  C27 POPEL 171      86.905  16.314  49.984  1.00  0.00           C
ATOM   3919  C28 POPEL 171      86.795  16.194  51.524  1.00  0.00           C
ATOM   3922  C29 POPEL 171      87.815  17.024  52.254  1.00  0.00           C
ATOM   3924 0C21 POPEL 171      88.355  16.744  53.454  1.00  0.00           C
ATOM   3926 1C21 POPEL 171      88.045  15.574  54.354  1.00  0.00           C
ATOM   3929 2C21 POPEL 171      87.435  15.995  55.704  1.00  0.00           C
ATOM   3932 3C21 POPEL 171      87.285  14.795  56.654  1.00  0.00           C
ATOM   3935 4C21 POPEL 171      86.684  15.155  58.024  1.00  0.00           C
ATOM   3938 5C21 POPEL 171      87.735  15.234  59.134  1.00  0.00           C
ATOM   3941 6C21 POPEL 171      87.115  15.335  60.534  1.00  0.00           C
ATOM   3944 7C21 POPEL 171      88.144  15.094  61.644  1.00  0.00           C
ATOM   3947 8C21 POPEL 171      87.525  15.064  63.044  1.00  0.00           C
ATOM   3951  C33 POPEL 171      84.554  24.325  45.454  1.00  0.00           C
ATOM   3954  C34 POPEL 171      83.755  24.504  46.754  1.00  0.00           C
ATOM   3957  C35 POPEL 171      84.114  25.805  47.484  1.00  0.00           C
ATOM   3960  C36 POPEL 171      85.555  25.854  47.994  1.00  0.00           C
ATOM   3963  C37 POPEL 171      86.255  27.194  47.704  1.00  0.00           C
ATOM   3966  C38 POPEL 171      85.925  28.314  48.694  1.00  0.00           C
ATOM   3969  C39 POPEL 171      84.685  29.144  48.364  1.00  0.00           C
ATOM   3972 0C31 POPEL 171      84.815  29.924  47.054  1.00  0.00           C
ATOM   3975 1C31 POPEL 171      83.795  31.065  46.964  1.00  0.00           C
ATOM   3978 2C31 POPEL 171      83.974  31.965  45.734  1.00  0.00           C
ATOM   3981 3C31 POPEL 171      82.864  33.024  45.704  1.00  0.00           C
ATOM   3984 4C31 POPEL 171      82.905  33.954  44.494  1.00  0.00           C
ATOM   3987 5C31 POPEL 171      81.504  34.514  44.194  1.00  0.00           C
ATOM   3990 6C31 POPEL 171      81.485  35.764  43.314  1.00  0.00           C
ATOM   3994  NH3 POPEM 172      89.545  50.084  44.824  1.00  0.00           N
ATOM   3998  C12 POPEM 172      89.685  49.275  43.564  1.00  0.00           C
ATOM   4001  C11 POPEM 172      91.105  48.685  43.434  1.00  0.00           C
ATOM   4004  P   POPEM 172      92.575  46.824  42.394  1.00  0.00           P
ATOM   4005  O13 POPEM 172      92.584  45.364  42.184  1.00  0.00           O
ATOM   4006  O14 POPEM 172      93.144  47.644  41.304  1.00  0.00           O
ATOM   4007  O11 POPEM 172      93.405  47.125  43.704  1.00  0.00           O
ATOM   4008  O12 POPEM 172      91.115  47.435  42.724  1.00  0.00           O
ATOM   4009  C1  POPEM 172      93.074  46.464  44.934  1.00  0.00           C
ATOM   4012  C2  POPEM 172      94.134  46.775  46.004  1.00  0.00           C
ATOM   4014  O21 POPEM 172      94.055  45.755  47.034  1.00  0.00           O
ATOM   4015  C21 POPEM 172      95.165  45.625  47.734  1.00  0.00           C
ATOM   4016  O22 POPEM 172      96.135  46.354  47.684  1.00  0.00           O
ATOM   4017  C22 POPEM 172      95.105  44.384  48.624  1.00  0.00           C
ATOM   4020  C3  POPEM 172      94.065  48.255  46.534  1.00  0.00           C
ATOM   4023  O31 POPEM 172      93.064  48.465  47.564  1.00  0.00           O
ATOM   4024  C31 POPEM 172      92.234  49.505  47.454  1.00  0.00           C
ATOM   4025  O32 POPEM 172      92.075  50.195  46.464  1.00  0.00           O
ATOM   4026  C32 POPEM 172      91.474  49.724  48.744  1.00  0.00           C
ATOM   4029  C23 POPEM 172      94.925  44.785  50.094  1.00  0.00           C
ATOM   4032  C24 POPEM 172      95.634  43.834  51.074  1.00  0.00           C
ATOM   4035  C25 POPEM 172      95.285  44.205  52.514  1.00  0.00           C
ATOM   4038  C26 POPEM 172      96.455  44.015  53.474  1.00  0.00           C
ATOM   4041  C27 POPEM 172      96.145  44.575  54.874  1.00  0.00           C
ATOM   4044  C28 POPEM 172      97.385  44.654  55.784  1.00  0.00           C
ATOM   4047  C29 POPEM 172      98.085  43.325  55.904  1.00  0.00           C
ATOM   4049 0C21 POPEM 172      97.875  42.395  56.854  1.00  0.00           C
ATOM   4051 1C21 POPEM 172      96.845  42.484  57.944  1.00  0.00           C
ATOM   4054 2C21 POPEM 172      97.304  43.285  59.174  1.00  0.00           C
ATOM   4057 3C21 POPEM 172      96.194  43.303  60.234  1.00  0.00           C
ATOM   4060 4C21 POPEM 172      96.474  44.225  61.434  1.00  0.00           C
ATOM   4063 5C21 POPEM 172      95.165  44.575  62.144  1.00  0.00           C
ATOM   4066 6C21 POPEM 172      95.315  45.485  63.364  1.00  0.00           C
ATOM   4069 7C21 POPEM 172      93.935  45.914  63.874  1.00  0.00           C
ATOM   4072 8C21 POPEM 172      93.915  47.045  64.904  1.00  0.00           C
ATOM   4076  C33 POPEM 172      92.405  50.184  49.894  1.00  0.00           C
ATOM   4079  C34 POPEM 172      91.644  51.124  50.844  1.00  0.00           C
ATOM   4082  C35 POPEM 172      92.315  51.245  52.214  1.00  0.00           C
ATOM   4085  C36 POPEM 172      91.695  52.384  53.024  1.00  0.00           C
ATOM   4088  C37 POPEM 172      91.865  52.234  54.534  1.00  0.00           C
ATOM   4091  C38 POPEM 172      91.425  53.503  55.264  1.00  0.00           C
ATOM   4094  C39 POPEM 172      91.625  53.435  56.784  1.00  0.00           C
ATOM   4097 0C31 POPEM 172      91.614  54.844  57.404  1.00  0.00           C
ATOM   4100 1C31 POPEM 172      91.905  54.844  58.914  1.00  0.00           C
ATOM   4103 2C31 POPEM 172      92.274  56.254  59.414  1.00  0.00           C
ATOM   4106 3C31 POPEM 172      92.385  56.374  60.944  1.00  0.00           C
ATOM   4109 4C31 POPEM 172      91.015  56.464  61.644  1.00  0.00           C
ATOM   4112 5C31 POPEM 172      91.124  56.824  63.134  1.00  0.00           C
ATOM   4115 6C31 POPEM 172      89.765  56.983  63.814  1.00  0.00           C
ATOM   4119  NH3 POPEN 173      78.055  58.615  85.544  1.00  0.00           N
ATOM   4123  C12 POPEN 173      77.355  57.414  86.124  1.00  0.00           C
ATOM   4126  C11 POPEN 173      75.924  57.224  85.594  1.00  0.00           C
ATOM   4129  P   POPEN 173      73.785  55.944  86.444  1.00  0.00           P
ATOM   4130  O13 POPEN 173      73.515  55.405  87.794  1.00  0.00           O
ATOM   4131  O14 POPEN 173      73.085  57.215  86.134  1.00  0.00           O
ATOM   4132  O11 POPEN 173      73.365  54.834  85.424  1.00  0.00           O
ATOM   4133  O12 POPEN 173      75.344  56.115  86.274  1.00  0.00           O
ATOM   4134  C1  POPEN 173      74.235  54.305  84.434  1.00  0.00           C
ATOM   4137  C2  POPEN 173      73.395  53.615  83.324  1.00  0.00           C
ATOM   4139  O21 POPEN 173      74.235  53.025  82.314  1.00  0.00           O
ATOM   4140  C21 POPEN 173      74.905  53.815  81.504  1.00  0.00           C
ATOM   4141  O22 POPEN 173      74.975  55.035  81.564  1.00  0.00           O
ATOM   4142  C22 POPEN 173      75.565  52.934  80.434  1.00  0.00           C
ATOM   4145  C3  POPEN 173      72.265  54.553  82.774  1.00  0.00           C
ATOM   4148  O31 POPEN 173      71.485  53.924  81.724  1.00  0.00           O
ATOM   4149  C31 POPEN 173      70.315  54.545  81.514  1.00  0.00           C
ATOM   4150  O32 POPEN 173      69.884  55.494  82.154  1.00  0.00           O
ATOM   4151  C32 POPEN 173      69.674  53.955  80.264  1.00  0.00           C
ATOM   4154  C23 POPEN 173      76.695  53.594  79.604  1.00  0.00           C
ATOM   4157  C24 POPEN 173      77.215  52.654  78.504  1.00  0.00           C
ATOM   4160  C25 POPEN 173      76.225  52.495  77.334  1.00  0.00           C
ATOM   4163  C26 POPEN 173      76.585  51.354  76.374  1.00  0.00           C
ATOM   4166  C27 POPEN 173      75.375  50.825  75.564  1.00  0.00           C
ATOM   4169  C28 POPEN 173      75.005  51.655  74.314  1.00  0.00           C
ATOM   4172  C29 POPEN 173      74.465  53.035  74.614  1.00  0.00           C
ATOM   4174 0C21 POPEN 173      74.435  54.064  73.754  1.00  0.00           C
ATOM   4176 1C21 POPEN 173      74.835  54.015  72.304  1.00  0.00           C
ATOM   4179 2C21 POPEN 173      73.855  54.774  71.384  1.00  0.00           C
ATOM   4182 3C21 POPEN 173      74.015  56.294  71.444  1.00  0.00           C
ATOM   4185 4C21 POPEN 173      73.075  57.024  70.464  1.00  0.00           C
ATOM   4188 5C21 POPEN 173      73.125  58.554  70.584  1.00  0.00           C
ATOM   4191 6C21 POPEN 173      74.465  59.174  70.134  1.00  0.00           C
ATOM   4194 7C21 POPEN 173      74.435  60.704  70.154  1.00  0.00           C
ATOM   4197 8C21 POPEN 173      75.725  61.334  69.624  1.00  0.00           C
ATOM   4201  C33 POPEN 173      68.164  54.264  80.094  1.00  0.00           C
ATOM   4204  C34 POPEN 173      67.805  54.354  78.614  1.00  0.00           C
ATOM   4207  C35 POPEN 173      66.305  54.184  78.334  1.00  0.00           C
ATOM   4210  C36 POPEN 173      66.035  53.634  76.924  1.00  0.00           C
ATOM   4213  C37 POPEN 173      66.445  54.575  75.784  1.00  0.00           C
ATOM   4216  C38 POPEN 173      66.015  54.064  74.394  1.00  0.00           C
ATOM   4219  C39 POPEN 173      66.765  52.814  73.934  1.00  0.00           C
ATOM   4222 0C31 POPEN 173      66.325  52.325  72.544  1.00  0.00           C
ATOM   4225 1C31 POPEN 173      67.045  51.054  72.074  1.00  0.00           C
ATOM   4228 2C31 POPEN 173      66.145  50.124  71.234  1.00  0.00           C
ATOM   4231 3C31 POPEN 173      66.664  48.685  71.124  1.00  0.00           C
ATOM   4234 4C31 POPEN 173      67.865  48.514  70.184  1.00  0.00           C
ATOM   4237 5C31 POPEN 173      68.475  47.104  70.284  1.00  0.00           C
ATOM   4240 6C31 POPEN 173      69.674  46.905  69.354  1.00  0.00           C
ATOM   4244  NH3 POPEO 174      36.145  15.104  85.614  1.00  0.00           N
ATOM   4248  C12 POPEO 174      36.015  16.524  86.114  1.00  0.00           C
ATOM   4251  C11 POPEO 174      34.555  17.004  86.054  1.00  0.00           C
ATOM   4254  P   POPEO 174      33.065  19.104  86.424  1.00  0.00           P
ATOM   4255  O13 POPEO 174      31.985  18.104  86.564  1.00  0.00           O
ATOM   4256  O14 POPEO 174      33.135  20.164  87.464  1.00  0.00           O
ATOM   4257  O11 POPEO 174      32.905  19.795  85.014  1.00  0.00           O
ATOM   4258  O12 POPEO 174      34.475  18.395  86.344  1.00  0.00           O
ATOM   4259  C1  POPEO 174      34.005  20.194  84.194  1.00  0.00           C
ATOM   4262  C2  POPEO 174      33.905  19.615  82.744  1.00  0.00           C
ATOM   4264  O21 POPEO 174      32.605  19.854  82.164  1.00  0.00           O
ATOM   4265  C21 POPEO 174      32.445  21.124  81.804  1.00  0.00           C
ATOM   4266  O22 POPEO 174      33.295  21.994  81.884  1.00  0.00           O
ATOM   4267  C22 POPEO 174      31.045  21.354  81.214  1.00  0.00           C
ATOM   4270  C3  POPEO 174      34.205  18.094  82.734  1.00  0.00           C
ATOM   4273  O31 POPEO 174      34.385  17.594  81.394  1.00  0.00           O
ATOM   4274  C31 POPEO 174      33.385  16.895  80.904  1.00  0.00           C
ATOM   4275  O32 POPEO 174      32.395  16.504  81.494  1.00  0.00           O
ATOM   4276  C32 POPEO 174      33.595  16.735  79.404  1.00  0.00           C
ATOM   4279  C23 POPEO 174      31.095  21.865  79.754  1.00  0.00           C
ATOM   4282  C24 POPEO 174      31.185  20.715  78.734  1.00  0.00           C
ATOM   4285  C25 POPEO 174      31.085  21.184  77.274  1.00  0.00           C
ATOM   4288  C26 POPEO 174      31.225  20.024  76.264  1.00  0.00           C
ATOM   4291  C27 POPEO 174      30.635  20.345  74.884  1.00  0.00           C
ATOM   4294  C28 POPEO 174      30.645  19.144  73.904  1.00  0.00           C
ATOM   4297  C29 POPEO 174      31.905  19.014  73.084  1.00  0.00           C
ATOM   4299 0C21 POPEO 174      32.035  19.074  71.744  1.00  0.00           C
ATOM   4301 1C21 POPEO 174      30.935  19.285  70.724  1.00  0.00           C
ATOM   4304 2C21 POPEO 174      31.065  20.595  69.924  1.00  0.00           C
ATOM   4307 3C21 POPEO 174      32.205  20.615  68.894  1.00  0.00           C
ATOM   4310 4C21 POPEO 174      32.425  21.985  68.244  1.00  0.00           C
ATOM   4313 5C21 POPEO 174      31.535  22.274  67.024  1.00  0.00           C
ATOM   4316 6C21 POPEO 174      31.865  23.654  66.404  1.00  0.00           C
ATOM   4319 7C21 POPEO 174      31.155  23.914  65.064  1.00  0.00           C
ATOM   4322 8C21 POPEO 174      31.525  25.264  64.444  1.00  0.00           C
ATOM   4326  C33 POPEO 174      32.905  15.465  78.874  1.00  0.00           C
ATOM   4329  C34 POPEO 174      32.905  15.394  77.344  1.00  0.00           C
ATOM   4332  C35 POPEO 174      34.305  15.524  76.734  1.00  0.00           C
ATOM   4335  C36 POPEO 174      34.275  15.335  75.214  1.00  0.00           C
ATOM   4338  C37 POPEO 174      35.675  15.164  74.604  1.00  0.00           C
ATOM   4341  C38 POPEO 174      35.575  14.934  73.094  1.00  0.00           C
ATOM   4344  C39 POPEO 174      36.765  14.184  72.484  1.00  0.00           C
ATOM   4347 0C31 POPEO 174      36.285  13.224  71.384  1.00  0.00           C
ATOM   4350 1C31 POPEO 174      37.404  12.434  70.704  1.00  0.00           C
ATOM   4353 2C31 POPEO 174      36.875  11.335  69.774  1.00  0.00           C
ATOM   4356 3C31 POPEO 174      36.335  11.854  68.434  1.00  0.00           C
ATOM   4359 4C31 POPEO 174      35.355  10.875  67.774  1.00  0.00           C
ATOM   4362 5C31 POPEO 174      34.715  11.434  66.494  1.00  0.00           C
ATOM   4365 6C31 POPEO 174      33.595  10.564  65.944  1.00  0.00           C
ATOM   4369  NH3 POPEP 175     124.874 122.543  38.474  1.00  0.00           N
ATOM   4373  C12 POPEP 175     125.615 123.774  37.984  1.00  0.00           C
ATOM   4376  C11 POPEP 175     124.685 124.973  37.694  1.00  0.00           C
ATOM   4379  P   POPEP 175     126.744 126.685  37.294  1.00  0.00           P
ATOM   4380  O13 POPEP 175     127.754 125.803  36.684  1.00  0.00           O
ATOM   4381  O14 POPEP 175     126.774 128.115  36.904  1.00  0.00           O
ATOM   4382  O11 POPEP 175     126.945 126.655  38.854  1.00  0.00           O
ATOM   4383  O12 POPEP 175     125.325 126.054  37.024  1.00  0.00           O
ATOM   4384  C1  POPEP 175     126.024 127.164  39.804  1.00  0.00           C
ATOM   4387  C2  POPEP 175     126.084 126.285  41.074  1.00  0.00           C
ATOM   4389  O21 POPEP 175     124.815 126.334  41.774  1.00  0.00           O
ATOM   4390  C21 POPEP 175     124.585 125.184  42.424  1.00  0.00           C
ATOM   4391  O22 POPEP 175     125.384 124.273  42.524  1.00  0.00           O
ATOM   4392  C22 POPEP 175     123.204 125.184  43.034  1.00  0.00           C
ATOM   4395  C3  POPEP 175     127.304 126.623  41.994  1.00  0.00           C
ATOM   4398  O31 POPEP 175     127.563 128.035  42.234  1.00  0.00           O
ATOM   4399  C31 POPEP 175     126.605 128.775  42.794  1.00  0.00           C
ATOM   4400  O32 POPEP 175     126.024 129.684  42.234  1.00  0.00           O
ATOM   4401  C32 POPEP 175     126.515 128.473  44.294  1.00  0.00           C
ATOM   4404  C23 POPEP 175     123.105 124.174  44.194  1.00  0.00           C
ATOM   4407  C24 POPEP 175     123.955 124.553  45.414  1.00  0.00           C
ATOM   4410  C25 POPEP 175     123.904 123.494  46.514  1.00  0.00           C
ATOM   4413  C26 POPEP 175     124.815 123.863  47.684  1.00  0.00           C
ATOM   4416  C27 POPEP 175     124.655 122.924  48.884  1.00  0.00           C
ATOM   4419  C28 POPEP 175     125.445 123.455  50.084  1.00  0.00           C
ATOM   4422  C29 POPEP 175     125.125 122.714  51.354  1.00  0.00           C
ATOM   4424 0C21 POPEP 175     125.984 122.364  52.324  1.00  0.00           C
ATOM   4426 1C21 POPEP 175     127.463 122.654  52.414  1.00  0.00           C
ATOM   4429 2C21 POPEP 175     127.784 123.525  53.644  1.00  0.00           C
ATOM   4432 3C21 POPEP 175     127.554 122.824  54.984  1.00  0.00           C
ATOM   4435 4C21 POPEP 175     127.974 123.694  56.164  1.00  0.00           C
ATOM   4438 5C21 POPEP 175     127.664 123.054  57.524  1.00  0.00           C
ATOM   4441 6C21 POPEP 175     127.983 123.993  58.674  1.00  0.00           C
ATOM   4444 7C21 POPEP 175     128.254 123.255  59.984  1.00  0.00           C
ATOM   4447 8C21 POPEP 175     128.354 124.255  61.134  1.00  0.00           C
ATOM   4451  C33 POPEP 175     127.175 129.624  45.094  1.00  0.00           C
ATOM   4454  C34 POPEP 175     127.353 129.294  46.574  1.00  0.00           C
ATOM   4457  C35 POPEP 175     126.105 128.684  47.224  1.00  0.00           C
ATOM   4460  C36 POPEP 175     126.194 128.684  48.744  1.00  0.00           C
ATOM   4463  C37 POPEP 175     124.974 128.013  49.404  1.00  0.00           C
ATOM   4466  C38 POPEP 175     125.095 128.053  50.934  1.00  0.00           C
ATOM   4469  C39 POPEP 175     124.134 127.104  51.674  1.00  0.00           C
ATOM   4472 0C31 POPEP 175     124.545 127.035  53.144  1.00  0.00           C
ATOM   4475 1C31 POPEP 175     123.685 126.194  54.074  1.00  0.00           C
ATOM   4478 2C31 POPEP 175     124.225 126.334  55.504  1.00  0.00           C
ATOM   4481 3C31 POPEP 175     123.365 125.703  56.604  1.00  0.00           C
ATOM   4484 4C31 POPEP 175     123.785 126.274  57.974  1.00  0.00           C
ATOM   4487 5C31 POPEP 175     122.765 126.054  59.084  1.00  0.00           C
ATOM   4490 6C31 POPEP 175     123.074 126.895  60.324  1.00  0.00           C
ATOM   4494  NH3 POPEQ 176      77.405 117.333  80.914  1.00  0.00           N
ATOM   4498  C12 POPEQ 176      76.035 116.704  80.874  1.00  0.00           C
ATOM   4501  C11 POPEQ 176      75.215 116.883  82.164  1.00  0.00           C
ATOM   4504  P   POPEQ 176      72.884 116.104  81.214  1.00  0.00           P
ATOM   4505  O13 POPEQ 176      72.875 114.894  82.054  1.00  0.00           O
ATOM   4506  O14 POPEQ 176      71.575 116.763  81.014  1.00  0.00           O
ATOM   4507  O11 POPEQ 176      73.585 115.825  79.824  1.00  0.00           O
ATOM   4508  O12 POPEQ 176      73.845 117.164  81.884  1.00  0.00           O
ATOM   4509  C1  POPEQ 176      73.055 115.014  78.784  1.00  0.00           C
ATOM   4512  C2  POPEQ 176      73.585 115.563  77.434  1.00  0.00           C
ATOM   4514  O21 POPEQ 176      72.865 115.055  76.294  1.00  0.00           O
ATOM   4515  C21 POPEQ 176      73.035 113.793  75.904  1.00  0.00           C
ATOM   4516  O22 POPEQ 176      73.855 113.013  76.334  1.00  0.00           O
ATOM   4517  C22 POPEQ 176      72.035 113.465  74.784  1.00  0.00           C
ATOM   4520  C3  POPEQ 176      75.145 115.513  77.334  1.00  0.00           C
ATOM   4523  O31 POPEQ 176      75.635 116.655  76.604  1.00  0.00           O
ATOM   4524  C31 POPEQ 176      76.664 117.324  77.124  1.00  0.00           C
ATOM   4525  O32 POPEQ 176      77.265 117.023  78.144  1.00  0.00           O
ATOM   4526  C32 POPEQ 176      76.975 118.535  76.274  1.00  0.00           C
ATOM   4529  C23 POPEQ 176      72.555 112.403  73.774  1.00  0.00           C
ATOM   4532  C24 POPEQ 176      73.525 112.924  72.714  1.00  0.00           C
ATOM   4535  C25 POPEQ 176      72.995 114.064  71.844  1.00  0.00           C
ATOM   4538  C26 POPEQ 176      71.715 113.814  71.054  1.00  0.00           C
ATOM   4541  C27 POPEQ 176      71.494 115.004  70.104  1.00  0.00           C
ATOM   4544  C28 POPEQ 176      70.414 114.775  69.054  1.00  0.00           C
ATOM   4547  C29 POPEQ 176      70.845 113.774  68.004  1.00  0.00           C
ATOM   4549 0C21 POPEQ 176      70.064 113.404  66.984  1.00  0.00           C
ATOM   4551 1C21 POPEQ 176      68.665 113.924  66.754  1.00  0.00           C
ATOM   4554 2C21 POPEQ 176      68.505 114.684  65.434  1.00  0.00           C
ATOM   4557 3C21 POPEQ 176      68.535 113.834  64.154  1.00  0.00           C
ATOM   4560 4C21 POPEQ 176      67.675 112.564  64.184  1.00  0.00           C
ATOM   4563 5C21 POPEQ 176      68.535 111.293  64.184  1.00  0.00           C
ATOM   4566 6C21 POPEQ 176      67.755 110.004  64.424  1.00  0.00           C
ATOM   4569 7C21 POPEQ 176      68.674 108.774  64.334  1.00  0.00           C
ATOM   4572 8C21 POPEQ 176      67.935 107.444  64.384  1.00  0.00           C
ATOM   4576  C33 POPEQ 176      75.765 119.374  75.824  1.00  0.00           C
ATOM   4579  C34 POPEQ 176      76.085 120.134  74.534  1.00  0.00           C
ATOM   4582  C35 POPEQ 176      75.445 119.474  73.304  1.00  0.00           C
ATOM   4585  C36 POPEQ 176      75.955 120.024  71.974  1.00  0.00           C
ATOM   4588  C37 POPEQ 176      75.035 119.654  70.804  1.00  0.00           C
ATOM   4591  C38 POPEQ 176      75.255 120.484  69.534  1.00  0.00           C
ATOM   4594  C39 POPEQ 176      76.515 120.084  68.754  1.00  0.00           C
ATOM   4597 0C31 POPEQ 176      76.605 120.785  67.394  1.00  0.00           C
ATOM   4600 1C31 POPEQ 176      77.584 120.084  66.434  1.00  0.00           C
ATOM   4603 2C31 POPEQ 176      77.754 120.803  65.084  1.00  0.00           C
ATOM   4606 3C31 POPEQ 176      76.435 121.114  64.354  1.00  0.00           C
ATOM   4609 4C31 POPEQ 176      75.595 119.874  64.014  1.00  0.00           C
ATOM   4612 5C31 POPEQ 176      74.235 120.255  63.404  1.00  0.00           C
ATOM   4615 6C31 POPEQ 176      73.275 119.074  63.244  1.00  0.00           C
ATOM   4619  NH3 POPER 177      16.105  56.364  80.734  1.00  0.00           N
ATOM   4623  C12 POPER 177      15.475  55.663  81.894  1.00  0.00           C
ATOM   4626  C11 POPER 177      16.535  55.254  82.934  1.00  0.00           C
ATOM   4629  P   POPER 177      16.015  52.854  83.794  1.00  0.00           P
ATOM   4630  O13 POPER 177      17.395  52.384  84.004  1.00  0.00           O
ATOM   4631  O14 POPER 177      14.955  52.294  84.644  1.00  0.00           O
ATOM   4632  O11 POPER 177      15.595  52.714  82.294  1.00  0.00           O
ATOM   4633  O12 POPER 177      15.975  54.454  83.974  1.00  0.00           O
ATOM   4634  C1  POPER 177      15.925  51.554  81.534  1.00  0.00           C
ATOM   4637  C2  POPER 177      15.705  51.854  80.034  1.00  0.00           C
ATOM   4639  O21 POPER 177      15.785  50.604  79.314  1.00  0.00           O
ATOM   4640  C21 POPER 177      15.235  50.595  78.104  1.00  0.00           C
ATOM   4641  O22 POPER 177      14.695  51.544  77.574  1.00  0.00           O
ATOM   4642  C22 POPER 177      15.465  49.194  77.524  1.00  0.00           C
ATOM   4645  C3  POPER 177      16.765  52.884  79.544  1.00  0.00           C
ATOM   4648  O31 POPER 177      16.185  53.964  78.774  1.00  0.00           O
ATOM   4649  C31 POPER 177      16.375  53.885  77.464  1.00  0.00           C
ATOM   4650  O32 POPER 177      16.995  52.994  76.904  1.00  0.00           O
ATOM   4651  C32 POPER 177      15.855  55.135  76.764  1.00  0.00           C
ATOM   4654  C23 POPER 177      14.335  48.734  76.574  1.00  0.00           C
ATOM   4657  C24 POPER 177      14.735  47.574  75.644  1.00  0.00           C
ATOM   4660  C25 POPER 177      15.555  48.035  74.434  1.00  0.00           C
ATOM   4663  C26 POPER 177      16.135  46.894  73.594  1.00  0.00           C
ATOM   4666  C27 POPER 177      16.755  47.395  72.274  1.00  0.00           C
ATOM   4669  C28 POPER 177      17.645  46.354  71.574  1.00  0.00           C
ATOM   4672  C29 POPER 177      16.855  45.144  71.144  1.00  0.00           C
ATOM   4674 0C21 POPER 177      16.635  44.715  69.884  1.00  0.00           C
ATOM   4676 1C21 POPER 177      17.115  45.354  68.604  1.00  0.00           C
ATOM   4679 2C21 POPER 177      15.985  45.434  67.564  1.00  0.00           C
ATOM   4682 3C21 POPER 177      16.475  46.075  66.264  1.00  0.00           C
ATOM   4685 4C21 POPER 177      15.395  46.134  65.184  1.00  0.00           C
ATOM   4688 5C21 POPER 177      15.965  46.164  63.754  1.00  0.00           C
ATOM   4691 6C21 POPER 177      16.835  47.395  63.464  1.00  0.00           C
ATOM   4694 7C21 POPER 177      17.335  47.404  62.014  1.00  0.00           C
ATOM   4697 8C21 POPER 177      18.345  48.514  61.734  1.00  0.00           C
ATOM   4701  C33 POPER 177      16.945  55.694  75.824  1.00  0.00           C
ATOM   4704  C34 POPER 177      16.725  57.164  75.444  1.00  0.00           C
ATOM   4707  C35 POPER 177      18.035  57.955  75.234  1.00  0.00           C
ATOM   4710  C36 POPER 177      19.115  57.224  74.424  1.00  0.00           C
ATOM   4713  C37 POPER 177      20.195  58.174  73.894  1.00  0.00           C
ATOM   4716  C38 POPER 177      21.375  57.454  73.244  1.00  0.00           C
ATOM   4719  C39 POPER 177      22.305  58.384  72.434  1.00  0.00           C
ATOM   4722 0C31 POPER 177      21.615  58.974  71.204  1.00  0.00           C
ATOM   4725 1C31 POPER 177      22.395  60.094  70.504  1.00  0.00           C
ATOM   4728 2C31 POPER 177      21.485  60.994  69.644  1.00  0.00           C
ATOM   4731 3C31 POPER 177      20.595  60.234  68.664  1.00  0.00           C
ATOM   4734 4C31 POPER 177      19.595  61.124  67.904  1.00  0.00           C
ATOM   4737 5C31 POPER 177      20.035  61.434  66.464  1.00  0.00           C
ATOM   4740 6C31 POPER 177      18.875  61.924  65.594  1.00  0.00           C
ATOM   4744  NH3 POPES 178      30.085  63.654  46.784  1.00  0.00           N
ATOM   4748  C12 POPES 178      31.395  63.244  46.144  1.00  0.00           C
ATOM   4751  C11 POPES 178      31.365  61.805  45.584  1.00  0.00           C
ATOM   4754  P   POPES 178      30.365  59.483  46.204  1.00  0.00           P
ATOM   4755  O13 POPES 178      29.115  59.715  45.444  1.00  0.00           O
ATOM   4756  O14 POPES 178      31.305  58.514  45.614  1.00  0.00           O
ATOM   4757  O11 POPES 178      29.945  58.904  47.614  1.00  0.00           O
ATOM   4758  O12 POPES 178      31.075  60.844  46.614  1.00  0.00           O
ATOM   4759  C1  POPES 178      28.835  59.514  48.274  1.00  0.00           C
ATOM   4762  C2  POPES 178      29.185  59.874  49.724  1.00  0.00           C
ATOM   4764  O21 POPES 178      28.105  60.625  50.284  1.00  0.00           O
ATOM   4765  C21 POPES 178      27.935  61.884  49.874  1.00  0.00           C
ATOM   4766  O22 POPES 178      28.595  62.444  49.014  1.00  0.00           O
ATOM   4767  C22 POPES 178      26.775  62.504  50.654  1.00  0.00           C
ATOM   4770  C3  POPES 178      30.585  60.564  49.904  1.00  0.00           C
ATOM   4773  O31 POPES 178      30.685  61.445  51.044  1.00  0.00           O
ATOM   4774  C31 POPES 178      30.315  61.094  52.284  1.00  0.00           C
ATOM   4775  O32 POPES 178      29.925  61.894  53.114  1.00  0.00           O
ATOM   4776  C32 POPES 178      30.485  59.615  52.614  1.00  0.00           C
ATOM   4779  C23 POPES 178      26.015  61.515  51.564  1.00  0.00           C
ATOM   4782  C24 POPES 178      24.875  62.154  52.364  1.00  0.00           C
ATOM   4785  C25 POPES 178      25.275  63.285  53.324  1.00  0.00           C
ATOM   4788  C26 POPES 178      26.165  62.814  54.474  1.00  0.00           C
ATOM   4791  C27 POPES 178      26.445  63.945  55.474  1.00  0.00           C
ATOM   4794  C28 POPES 178      27.025  63.444  56.814  1.00  0.00           C
ATOM   4797  C29 POPES 178      28.435  62.924  56.704  1.00  0.00           C
ATOM   4799 0C21 POPES 178      29.495  63.334  57.424  1.00  0.00           C
ATOM   4801 1C21 POPES 178      29.545  64.413  58.484  1.00  0.00           C
ATOM   4804 2C21 POPES 178      29.935  63.874  59.864  1.00  0.00           C
ATOM   4807 3C21 POPES 178      30.215  65.005  60.874  1.00  0.00           C
ATOM   4810 4C21 POPES 178      31.215  64.615  61.974  1.00  0.00           C
ATOM   4813 5C21 POPES 178      32.665  64.535  61.434  1.00  0.00           C
ATOM   4816 6C21 POPES 178      33.535  63.514  62.174  1.00  0.00           C
ATOM   4819 7C21 POPES 178      34.715  63.014  61.334  1.00  0.00           C
ATOM   4822 8C21 POPES 178      35.315  61.715  61.854  1.00  0.00           C
ATOM   4826  C33 POPES 178      30.745  59.435  54.124  1.00  0.00           C
ATOM   4829  C34 POPES 178      30.385  58.035  54.634  1.00  0.00           C
ATOM   4832  C35 POPES 178      30.515  57.944  56.164  1.00  0.00           C
ATOM   4835  C36 POPES 178      29.305  58.494  56.944  1.00  0.00           C
ATOM   4838  C37 POPES 178      28.055  57.635  56.764  1.00  0.00           C
ATOM   4841  C38 POPES 178      27.215  57.514  58.044  1.00  0.00           C
ATOM   4844  C39 POPES 178      26.345  56.245  58.034  1.00  0.00           C
ATOM   4847 0C31 POPES 178      25.685  55.924  59.384  1.00  0.00           C
ATOM   4850 1C31 POPES 178      24.865  54.634  59.274  1.00  0.00           C
ATOM   4853 2C31 POPES 178      24.315  54.124  60.614  1.00  0.00           C
ATOM   4856 3C31 POPES 178      23.925  52.635  60.564  1.00  0.00           C
ATOM   4859 4C31 POPES 178      22.735  52.304  59.664  1.00  0.00           C
ATOM   4862 5C31 POPES 178      21.415  52.075  60.414  1.00  0.00           C
ATOM   4865 6C31 POPES 178      20.245  51.775  59.474  1.00  0.00           C
ATOM   4869  NH3 POPET 179      11.755 118.255  81.134  1.00  0.00           N
ATOM   4873  C12 POPET 179      12.525 118.954  80.054  1.00  0.00           C
ATOM   4876  C11 POPET 179      11.905 120.314  79.674  1.00  0.00           C
ATOM   4879  P   POPET 179      12.135 122.854  80.294  1.00  0.00           P
ATOM   4880  O13 POPET 179      10.925 123.385  80.964  1.00  0.00           O
ATOM   4881  O14 POPET 179      13.375 123.525  80.704  1.00  0.00           O
ATOM   4882  O11 POPET 179      11.955 122.924  78.714  1.00  0.00           O
ATOM   4883  O12 POPET 179      12.255 121.314  80.634  1.00  0.00           O
ATOM   4884  C1  POPET 179      12.835 123.684  77.864  1.00  0.00           C
ATOM   4887  C2  POPET 179      13.645 122.784  76.854  1.00  0.00           C
ATOM   4889  O21 POPET 179      14.105 123.494  75.694  1.00  0.00           O
ATOM   4890  C21 POPET 179      15.035 124.413  75.874  1.00  0.00           C
ATOM   4891  O22 POPET 179      15.365 124.884  76.944  1.00  0.00           O
ATOM   4892  C22 POPET 179      15.655 124.804  74.514  1.00  0.00           C
ATOM   4895  C3  POPET 179      12.795 121.564  76.384  1.00  0.00           C
ATOM   4898  O31 POPET 179      12.635 121.475  74.964  1.00  0.00           O
ATOM   4899  C31 POPET 179      12.675 120.255  74.434  1.00  0.00           C
ATOM   4900  O32 POPET 179      13.165 119.263  74.944  1.00  0.00           O
ATOM   4901  C32 POPET 179      11.815 120.284  73.164  1.00  0.00           C
ATOM   4904  C23 POPET 179      15.795 123.653  73.474  1.00  0.00           C
ATOM   4907  C24 POPET 179      15.865 124.123  72.014  1.00  0.00           C
ATOM   4910  C25 POPET 179      16.845 125.274  71.714  1.00  0.00           C
ATOM   4913  C26 POPET 179      17.025 125.464  70.194  1.00  0.00           C
ATOM   4916  C27 POPET 179      17.695 126.785  69.814  1.00  0.00           C
ATOM   4919  C28 POPET 179      17.805 126.944  68.284  1.00  0.00           C
ATOM   4922  C29 POPET 179      18.555 128.203  67.924  1.00  0.00           C
ATOM   4924 0C21 POPET 179      19.495 128.344  66.964  1.00  0.00           C
ATOM   4926 1C21 POPET 179      20.005 127.263  66.044  1.00  0.00           C
ATOM   4929 2C21 POPET 179      21.485 127.434  65.644  1.00  0.00           C
ATOM   4932 3C21 POPET 179      21.755 128.734  64.884  1.00  0.00           C
ATOM   4935 4C21 POPET 179      23.095 128.734  64.134  1.00  0.00           C
ATOM   4938 5C21 POPET 179      23.255 129.954  63.214  1.00  0.00           C
ATOM   4941 6C21 POPET 179      24.665 130.044  62.634  1.00  0.00           C
ATOM   4944 7C21 POPET 179      24.765 130.943  61.394  1.00  0.00           C
ATOM   4947 8C21 POPET 179      26.115 130.812  60.694  1.00  0.00           C
ATOM   4951  C33 POPET 179      12.505 119.775  71.884  1.00  0.00           C
ATOM   4954  C34 POPET 179      13.375 120.825  71.184  1.00  0.00           C
ATOM   4957  C35 POPET 179      13.875 120.304  69.834  1.00  0.00           C
ATOM   4960  C36 POPET 179      14.785 121.274  69.084  1.00  0.00           C
ATOM   4963  C37 POPET 179      14.065 122.014  67.944  1.00  0.00           C
ATOM   4966  C38 POPET 179      14.945 123.094  67.284  1.00  0.00           C
ATOM   4969  C39 POPET 179      16.065 122.504  66.404  1.00  0.00           C
ATOM   4972 0C31 POPET 179      17.365 123.303  66.494  1.00  0.00           C
ATOM   4975 1C31 POPET 179      18.525 122.604  65.764  1.00  0.00           C
ATOM   4978 2C31 POPET 179      19.845 123.385  65.894  1.00  0.00           C
ATOM   4981 3C31 POPET 179      21.075 122.584  65.444  1.00  0.00           C
ATOM   4984 4C31 POPET 179      21.545 121.554  66.484  1.00  0.00           C
ATOM   4987 5C31 POPET 179      22.815 120.803  66.064  1.00  0.00           C
ATOM   4990 6C31 POPET 179      23.325 119.833  67.134  1.00  0.00           C
ATOM   4994  NH3 POPEU 180      66.795  51.274  43.114  1.00  0.00           N
ATOM   4998  C12 POPEU 180      65.335  51.304  43.444  1.00  0.00           C
ATOM   5001  C11 POPEU 180      65.055  50.694  44.824  1.00  0.00           C
ATOM   5004  P   POPEU 180      63.215  52.145  45.924  1.00  0.00           P
ATOM   5005  O13 POPEU 180      63.665  53.334  45.184  1.00  0.00           O
ATOM   5006  O14 POPEU 180      61.755  52.075  46.154  1.00  0.00           O
ATOM   5007  O11 POPEU 180      64.024  52.014  47.264  1.00  0.00           O
ATOM   5008  O12 POPEU 180      63.674  50.844  45.144  1.00  0.00           O
ATOM   5009  C1  POPEU 180      63.785  51.003  48.244  1.00  0.00           C
ATOM   5012  C2  POPEU 180      63.704  51.674  49.644  1.00  0.00           C
ATOM   5014  O21 POPEU 180      64.924  51.535  50.404  1.00  0.00           O
ATOM   5015  C21 POPEU 180      65.235  50.325  50.844  1.00  0.00           C
ATOM   5016  O22 POPEU 180      64.635  49.295  50.564  1.00  0.00           O
ATOM   5017  C22 POPEU 180      66.454  50.475  51.754  1.00  0.00           C
ATOM   5020  C3  POPEU 180      62.424  51.334  50.474  1.00  0.00           C
ATOM   5023  O31 POPEU 180      61.885  52.544  51.014  1.00  0.00           O
ATOM   5024  C31 POPEU 180      62.465  53.004  52.094  1.00  0.00           C
ATOM   5025  O32 POPEU 180      63.174  52.384  52.864  1.00  0.00           O
ATOM   5026  C32 POPEU 180      62.075  54.475  52.244  1.00  0.00           C
ATOM   5029  C23 POPEU 180      67.085  49.155  52.234  1.00  0.00           C
ATOM   5032  C24 POPEU 180      67.914  49.334  53.514  1.00  0.00           C
ATOM   5035  C25 POPEU 180      68.375  48.004  54.114  1.00  0.00           C
ATOM   5038  C26 POPEU 180      69.045  48.194  55.494  1.00  0.00           C
ATOM   5041  C27 POPEU 180      69.515  46.865  56.104  1.00  0.00           C
ATOM   5044  C28 POPEU 180      70.045  47.005  57.544  1.00  0.00           C
ATOM   5047  C29 POPEU 180      68.965  46.754  58.574  1.00  0.00           C
ATOM   5049 0C21 POPEU 180      68.445  47.624  59.464  1.00  0.00           C
ATOM   5051 1C21 POPEU 180      68.795  49.085  59.614  1.00  0.00           C
ATOM   5054 2C21 POPEU 180      67.555  49.944  59.924  1.00  0.00           C
ATOM   5057 3C21 POPEU 180      67.914  51.424  60.104  1.00  0.00           C
ATOM   5060 4C21 POPEU 180      66.715  52.344  60.354  1.00  0.00           C
ATOM   5063 5C21 POPEU 180      67.145  53.815  60.474  1.00  0.00           C
ATOM   5066 6C21 POPEU 180      65.975  54.804  60.404  1.00  0.00           C
ATOM   5069 7C21 POPEU 180      66.465  56.264  60.384  1.00  0.00           C
ATOM   5072 8C21 POPEU 180      65.344  57.264  60.074  1.00  0.00           C
ATOM   5076  C33 POPEU 180      62.605  55.094  53.554  1.00  0.00           C
ATOM   5079  C34 POPEU 180      62.645  56.614  53.464  1.00  0.00           C
ATOM   5082  C35 POPEU 180      63.125  57.285  54.754  1.00  0.00           C
ATOM   5085  C36 POPEU 180      62.195  57.053  55.944  1.00  0.00           C
ATOM   5088  C37 POPEU 180      62.515  57.965  57.144  1.00  0.00           C
ATOM   5091  C38 POPEU 180      61.435  57.884  58.224  1.00  0.00           C
ATOM   5094  C39 POPEU 180      61.675  58.804  59.434  1.00  0.00           C
ATOM   5097 0C31 POPEU 180      60.455  58.864  60.374  1.00  0.00           C
ATOM   5100 1C31 POPEU 180      60.045  57.514  60.994  1.00  0.00           C
ATOM   5103 2C31 POPEU 180      58.535  57.395  61.284  1.00  0.00           C
ATOM   5106 3C31 POPEU 180      57.685  57.365  60.014  1.00  0.00           C
ATOM   5109 4C31 POPEU 180      56.225  56.954  60.244  1.00  0.00           C
ATOM   5112 5C31 POPEU 180      55.415  56.913  58.944  1.00  0.00           C
ATOM   5115 6C31 POPEU 180      54.065  56.215  59.084  1.00  0.00           C
ATOM   5119  NH3 POPEV 181      40.225  61.424  86.974  1.00  0.00           N
ATOM   5123  C12 POPEV 181      40.535  60.825  88.314  1.00  0.00           C
ATOM   5126  C11 POPEV 181      42.035  60.974  88.604  1.00  0.00           C
ATOM   5129  P   POPEV 181      44.365  60.514  87.514  1.00  0.00           P
ATOM   5130  O13 POPEV 181      44.785  59.405  86.624  1.00  0.00           O
ATOM   5131  O14 POPEV 181      44.825  60.475  88.914  1.00  0.00           O
ATOM   5132  O11 POPEV 181      44.835  61.905  86.914  1.00  0.00           O
ATOM   5133  O12 POPEV 181      42.785  60.655  87.424  1.00  0.00           O
ATOM   5134  C1  POPEV 181      46.134  61.975  86.284  1.00  0.00           C
ATOM   5137  C2  POPEV 181      45.994  62.444  84.814  1.00  0.00           C
ATOM   5139  O21 POPEV 181      45.355  61.455  83.984  1.00  0.00           O
ATOM   5140  C21 POPEV 181      46.005  60.415  83.524  1.00  0.00           C
ATOM   5141  O22 POPEV 181      47.075  59.984  83.904  1.00  0.00           O
ATOM   5142  C22 POPEV 181      45.255  59.944  82.284  1.00  0.00           C
ATOM   5145  C3  POPEV 181      47.314  63.004  84.204  1.00  0.00           C
ATOM   5148  O31 POPEV 181      47.345  62.994  82.754  1.00  0.00           O
ATOM   5149  C31 POPEV 181      46.405  63.704  82.134  1.00  0.00           C
ATOM   5150  O32 POPEV 181      45.525  64.365  82.654  1.00  0.00           O
ATOM   5151  C32 POPEV 181      46.635  63.575  80.644  1.00  0.00           C
ATOM   5154  C23 POPEV 181      45.355  58.435  81.994  1.00  0.00           C
ATOM   5157  C24 POPEV 181      44.205  57.994  81.074  1.00  0.00           C
ATOM   5160  C25 POPEV 181      44.245  58.575  79.644  1.00  0.00           C
ATOM   5163  C26 POPEV 181      45.084  57.714  78.694  1.00  0.00           C
ATOM   5166  C27 POPEV 181      45.145  58.264  77.254  1.00  0.00           C
ATOM   5169  C28 POPEV 181      45.545  57.194  76.214  1.00  0.00           C
ATOM   5172  C29 POPEV 181      47.005  56.834  76.214  1.00  0.00           C
ATOM   5174 0C21 POPEV 181      47.575  55.984  75.334  1.00  0.00           C
ATOM   5176 1C21 POPEV 181      46.835  55.224  74.254  1.00  0.00           C
ATOM   5179 2C21 POPEV 181      47.055  55.825  72.854  1.00  0.00           C
ATOM   5182 3C21 POPEV 181      46.605  54.865  71.734  1.00  0.00           C
ATOM   5185 4C21 POPEV 181      46.955  55.335  70.314  1.00  0.00           C
ATOM   5188 5C21 POPEV 181      45.895  56.274  69.734  1.00  0.00           C
ATOM   5191 6C21 POPEV 181      46.245  56.775  68.324  1.00  0.00           C
ATOM   5194 7C21 POPEV 181      45.215  57.775  67.784  1.00  0.00           C
ATOM   5197 8C21 POPEV 181      45.545  58.325  66.394  1.00  0.00           C
ATOM   5201  C33 POPEV 181      47.454  64.764  80.134  1.00  0.00           C
ATOM   5204  C34 POPEV 181      47.485  64.803  78.604  1.00  0.00           C
ATOM   5207  C35 POPEV 181      47.965  66.163  78.114  1.00  0.00           C
ATOM   5210  C36 POPEV 181      48.215  66.185  76.614  1.00  0.00           C
ATOM   5213  C37 POPEV 181      49.095  67.384  76.224  1.00  0.00           C
ATOM   5216  C38 POPEV 181      49.315  67.544  74.714  1.00  0.00           C
ATOM   5219  C39 POPEV 181      50.145  68.794  74.404  1.00  0.00           C
ATOM   5222 0C31 POPEV 181      50.505  68.914  72.914  1.00  0.00           C
ATOM   5225 1C31 POPEV 181      50.425  70.365  72.434  1.00  0.00           C
ATOM   5228 2C31 POPEV 181      50.805  70.575  70.954  1.00  0.00           C
ATOM   5231 3C31 POPEV 181      52.295  70.325  70.684  1.00  0.00           C
ATOM   5234 4C31 POPEV 181      52.805  71.104  69.464  1.00  0.00           C
ATOM   5237 5C31 POPEV 181      54.335  71.053  69.354  1.00  0.00           C
ATOM   5240 6C31 POPEV 181      54.895  71.975  68.254  1.00  0.00           C
ATOM   5244  NH3 POPEW 182       6.895 121.834  80.904  1.00  0.00           N
ATOM   5248  C12 POPEW 182       6.285 121.305  82.184  1.00  0.00           C
ATOM   5251  C11 POPEW 182       6.115 119.754  82.174  1.00  0.00           C
ATOM   5254  P   POPEW 182       8.475 118.975  81.594  1.00  0.00           P
ATOM   5255  O13 POPEW 182       9.045 120.304  81.314  1.00  0.00           O
ATOM   5256  O14 POPEW 182       8.625 118.494  82.984  1.00  0.00           O
ATOM   5257  O11 POPEW 182       9.095 117.964  80.524  1.00  0.00           O
ATOM   5258  O12 POPEW 182       6.955 119.074  81.224  1.00  0.00           O
ATOM   5259  C1  POPEW 182       8.755 118.145  79.134  1.00  0.00           C
ATOM   5262  C2  POPEW 182       8.765 116.804  78.324  1.00  0.00           C
ATOM   5264  O21 POPEW 182       7.815 116.903  77.244  1.00  0.00           O
ATOM   5265  C21 POPEW 182       8.215 117.594  76.184  1.00  0.00           C
ATOM   5266  O22 POPEW 182       9.255 118.233  76.104  1.00  0.00           O
ATOM   5267  C22 POPEW 182       7.255 117.314  75.014  1.00  0.00           C
ATOM   5270  C3  POPEW 182       8.415 115.563  79.194  1.00  0.00           C
ATOM   5273  O31 POPEW 182       8.025 114.424  78.384  1.00  0.00           O
ATOM   5274  C31 POPEW 182       6.725 114.365  78.084  1.00  0.00           C
ATOM   5275  O32 POPEW 182       5.865 115.113  78.504  1.00  0.00           O
ATOM   5276  C32 POPEW 182       6.485 113.255  77.054  1.00  0.00           C
ATOM   5279  C23 POPEW 182       6.655 118.564  74.324  1.00  0.00           C
ATOM   5282  C24 POPEW 182       6.725 118.484  72.794  1.00  0.00           C
ATOM   5285  C25 POPEW 182       5.675 119.383  72.114  1.00  0.00           C
ATOM   5288  C26 POPEW 182       5.755 119.354  70.584  1.00  0.00           C
ATOM   5291  C27 POPEW 182       4.705 120.265  69.934  1.00  0.00           C
ATOM   5294  C28 POPEW 182       4.725 120.125  68.404  1.00  0.00           C
ATOM   5297  C29 POPEW 182       3.625 120.904  67.734  1.00  0.00           C
ATOM   5299 0C21 POPEW 182       3.515 121.083  66.404  1.00  0.00           C
ATOM   5301 1C21 POPEW 182       4.465 120.554  65.364  1.00  0.00           C
ATOM   5304 2C21 POPEW 182       4.205 119.094  64.964  1.00  0.00           C
ATOM   5307 3C21 POPEW 182       4.965 118.704  63.684  1.00  0.00           C
ATOM   5310 4C21 POPEW 182       5.225 117.193  63.574  1.00  0.00           C
ATOM   5313 5C21 POPEW 182       5.965 116.795  62.284  1.00  0.00           C
ATOM   5316 6C21 POPEW 182       6.545 115.373  62.334  1.00  0.00           C
ATOM   5319 7C21 POPEW 182       6.555 114.684  60.964  1.00  0.00           C
ATOM   5322 8C21 POPEW 182       7.225 113.314  60.984  1.00  0.00           C
ATOM   5326  C33 POPEW 182       5.795 113.814  75.784  1.00  0.00           C
ATOM   5329  C34 POPEW 182       5.325 112.704  74.834  1.00  0.00           C
ATOM   5332  C35 POPEW 182       4.365 113.174  73.724  1.00  0.00           C
ATOM   5335  C36 POPEW 182       4.945 114.285  72.824  1.00  0.00           C
ATOM   5338  C37 POPEW 182       4.115 114.483  71.544  1.00  0.00           C
ATOM   5341  C38 POPEW 182       4.605 115.653  70.674  1.00  0.00           C
ATOM   5344  C39 POPEW 182       4.885 115.255  69.214  1.00  0.00           C
ATOM   5347 0C31 POPEW 182       3.615 115.043  68.384  1.00  0.00           C
ATOM   5350 1C31 POPEW 182       3.915 114.444  67.004  1.00  0.00           C
ATOM   5353 2C31 POPEW 182       2.675 114.174  66.124  1.00  0.00           C
ATOM   5356 3C31 POPEW 182       1.875 115.424  65.734  1.00  0.00           C
ATOM   5359 4C31 POPEW 182       0.695 115.744  66.664  1.00  0.00           C
ATOM   5362 5C31 POPEW 182      -0.055 117.014  66.244  1.00  0.00           C
ATOM   5365 6C31 POPEW 182      -1.065 117.494  67.284  1.00  0.00           C
ATOM   5369  NH3 POPEX 183     116.945  82.733  82.424  1.00  0.00           N
ATOM   5373  C12 POPEX 183     116.715  82.145  83.784  1.00  0.00           C
ATOM   5376  C11 POPEX 183     117.525  80.874  84.024  1.00  0.00           C
ATOM   5379  P   POPEX 183     116.005  78.844  83.364  1.00  0.00           P
ATOM   5380  O13 POPEX 183     116.765  77.575  83.454  1.00  0.00           O
ATOM   5381  O14 POPEX 183     114.554  78.693  83.584  1.00  0.00           O
ATOM   5382  O11 POPEX 183     116.285  79.475  81.954  1.00  0.00           O
ATOM   5383  O12 POPEX 183     116.634  79.835  84.404  1.00  0.00           O
ATOM   5384  C1  POPEX 183     115.844  78.755  80.794  1.00  0.00           C
ATOM   5387  C2  POPEX 183     116.814  79.075  79.644  1.00  0.00           C
ATOM   5389  O21 POPEX 183     116.145  78.954  78.374  1.00  0.00           O
ATOM   5390  C21 POPEX 183     115.914  77.785  77.824  1.00  0.00           C
ATOM   5391  O22 POPEX 183     116.415  76.715  78.134  1.00  0.00           O
ATOM   5392  C22 POPEX 183     114.815  78.005  76.754  1.00  0.00           C
ATOM   5395  C3  POPEX 183     118.105  78.244  79.864  1.00  0.00           C
ATOM   5398  O31 POPEX 183     119.025  78.404  78.774  1.00  0.00           O
ATOM   5399  C31 POPEX 183     119.955  77.484  78.754  1.00  0.00           C
ATOM   5400  O32 POPEX 183     120.065  76.524  79.494  1.00  0.00           O
ATOM   5401  C32 POPEX 183     120.965  77.904  77.684  1.00  0.00           C
ATOM   5404  C23 POPEX 183     115.035  77.285  75.384  1.00  0.00           C
ATOM   5407  C24 POPEX 183     115.704  78.134  74.284  1.00  0.00           C
ATOM   5410  C25 POPEX 183     115.704  77.395  72.924  1.00  0.00           C
ATOM   5413  C26 POPEX 183     116.415  78.134  71.774  1.00  0.00           C
ATOM   5416  C27 POPEX 183     115.534  79.134  70.994  1.00  0.00           C
ATOM   5419  C28 POPEX 183     116.245  79.785  69.784  1.00  0.00           C
ATOM   5422  C29 POPEX 183     115.355  80.814  69.104  1.00  0.00           C
ATOM   5424 0C21 POPEX 183     115.644  81.633  68.074  1.00  0.00           C
ATOM   5426 1C21 POPEX 183     116.945  81.773  67.304  1.00  0.00           C
ATOM   5429 2C21 POPEX 183     117.414  83.233  67.064  1.00  0.00           C
ATOM   5432 3C21 POPEX 183     116.465  84.094  66.214  1.00  0.00           C
ATOM   5435 4C21 POPEX 183     116.914  85.563  66.104  1.00  0.00           C
ATOM   5438 5C21 POPEX 183     118.064  85.803  65.114  1.00  0.00           C
ATOM   5441 6C21 POPEX 183     118.664  87.215  65.224  1.00  0.00           C
ATOM   5444 7C21 POPEX 183     119.765  87.504  64.204  1.00  0.00           C
ATOM   5447 8C21 POPEX 183     120.485  88.844  64.434  1.00  0.00           C
ATOM   5451  C33 POPEX 183     121.865  76.775  77.154  1.00  0.00           C
ATOM   5454  C34 POPEX 183     121.924  76.744  75.624  1.00  0.00           C
ATOM   5457  C35 POPEX 183     120.615  76.204  75.024  1.00  0.00           C
ATOM   5460  C36 POPEX 183     120.634  76.204  73.494  1.00  0.00           C
ATOM   5463  C37 POPEX 183     119.394  75.505  72.914  1.00  0.00           C
ATOM   5466  C38 POPEX 183     119.475  75.365  71.394  1.00  0.00           C
ATOM   5469  C39 POPEX 183     119.065  73.965  70.924  1.00  0.00           C
ATOM   5472 0C31 POPEX 183     119.324  73.755  69.434  1.00  0.00           C
ATOM   5475 1C31 POPEX 183     119.025  72.314  68.984  1.00  0.00           C
ATOM   5478 2C31 POPEX 183     119.375  72.094  67.514  1.00  0.00           C
ATOM   5481 3C31 POPEX 183     118.155  72.044  66.584  1.00  0.00           C
ATOM   5484 4C31 POPEX 183     118.565  72.005  65.114  1.00  0.00           C
ATOM   5487 5C31 POPEX 183     117.484  71.424  64.204  1.00  0.00           C
ATOM   5490 6C31 POPEX 183     117.915  71.354  62.744  1.00  0.00           C
ATOM   5494  NH3 POPEY 184      59.845  76.723  41.064  1.00  0.00           N
ATOM   5498  C12 POPEY 184      61.215  76.694  41.694  1.00  0.00           C
ATOM   5501  C11 POPEY 184      61.825  78.094  41.844  1.00  0.00           C
ATOM   5504  P   POPEY 184      63.875  79.334  42.864  1.00  0.00           P
ATOM   5505  O13 POPEY 184      65.325  79.264  42.554  1.00  0.00           O
ATOM   5506  O14 POPEY 184      63.145  80.525  42.384  1.00  0.00           O
ATOM   5507  O11 POPEY 184      63.665  79.255  44.424  1.00  0.00           O
ATOM   5508  O12 POPEY 184      63.174  78.025  42.324  1.00  0.00           O
ATOM   5509  C1  POPEY 184      63.365  78.035  45.094  1.00  0.00           C
ATOM   5512  C2  POPEY 184      62.795  78.354  46.504  1.00  0.00           C
ATOM   5514  O21 POPEY 184      62.255  77.233  47.234  1.00  0.00           O
ATOM   5515  C21 POPEY 184      62.815  76.044  47.244  1.00  0.00           C
ATOM   5516  O22 POPEY 184      63.765  75.674  46.584  1.00  0.00           O
ATOM   5517  C22 POPEY 184      62.005  75.164  48.194  1.00  0.00           C
ATOM   5520  C3  POPEY 184      61.655  79.395  46.414  1.00  0.00           C
ATOM   5523  O31 POPEY 184      61.125  79.684  47.714  1.00  0.00           O
ATOM   5524  C31 POPEY 184      61.415  80.785  48.414  1.00  0.00           C
ATOM   5525  O32 POPEY 184      61.015  80.965  49.554  1.00  0.00           O
ATOM   5526  C32 POPEY 184      62.285  81.785  47.634  1.00  0.00           C
ATOM   5529  C23 POPEY 184      61.825  75.794  49.604  1.00  0.00           C
ATOM   5532  C24 POPEY 184      63.115  75.825  50.424  1.00  0.00           C
ATOM   5535  C25 POPEY 184      62.805  75.854  51.924  1.00  0.00           C
ATOM   5538  C26 POPEY 184      63.994  75.663  52.884  1.00  0.00           C
ATOM   5541  C27 POPEY 184      63.494  75.314  54.304  1.00  0.00           C
ATOM   5544  C28 POPEY 184      64.595  75.035  55.344  1.00  0.00           C
ATOM   5547  C29 POPEY 184      65.145  76.303  55.944  1.00  0.00           C
ATOM   5549 0C21 POPEY 184      65.325  76.564  57.254  1.00  0.00           C
ATOM   5551 1C21 POPEY 184      65.085  75.615  58.404  1.00  0.00           C
ATOM   5554 2C21 POPEY 184      66.134  75.785  59.514  1.00  0.00           C
ATOM   5557 3C21 POPEY 184      65.924  74.835  60.704  1.00  0.00           C
ATOM   5560 4C21 POPEY 184      67.115  74.764  61.674  1.00  0.00           C
ATOM   5563 5C21 POPEY 184      67.384  76.075  62.444  1.00  0.00           C
ATOM   5566 6C21 POPEY 184      68.494  76.944  61.824  1.00  0.00           C
ATOM   5569 7C21 POPEY 184      68.725  78.233  62.624  1.00  0.00           C
ATOM   5572 8C21 POPEY 184      69.825  79.115  62.044  1.00  0.00           C
ATOM   5576  C33 POPEY 184      62.865  82.944  48.474  1.00  0.00           C
ATOM   5579  C34 POPEY 184      64.245  82.613  49.064  1.00  0.00           C
ATOM   5582  C35 POPEY 184      64.205  81.714  50.304  1.00  0.00           C
ATOM   5585  C36 POPEY 184      65.595  81.334  50.834  1.00  0.00           C
ATOM   5588  C37 POPEY 184      65.505  80.373  52.024  1.00  0.00           C
ATOM   5591  C38 POPEY 184      66.855  79.803  52.504  1.00  0.00           C
ATOM   5594  C39 POPEY 184      67.435  80.513  53.744  1.00  0.00           C
ATOM   5597 0C31 POPEY 184      68.385  79.604  54.554  1.00  0.00           C
ATOM   5600 1C31 POPEY 184      68.585  80.094  56.004  1.00  0.00           C
ATOM   5603 2C31 POPEY 184      69.225  79.045  56.924  1.00  0.00           C
ATOM   5606 3C31 POPEY 184      70.744  79.204  57.124  1.00  0.00           C
ATOM   5609 4C31 POPEY 184      71.285  78.154  58.104  1.00  0.00           C
ATOM   5612 5C31 POPEY 184      72.774  78.314  58.434  1.00  0.00           C
ATOM   5615 6C31 POPEY 184      73.235  77.354  59.524  1.00  0.00           C
ATOM   5619  NH3 POPEZ 185      76.415  47.695  43.594  1.00  0.00           N
ATOM   5623  C12 POPEZ 185      75.325  46.694  43.794  1.00  0.00           C
ATOM   5626  C11 POPEZ 185      74.625  46.354  42.474  1.00  0.00           C
ATOM   5629  P   POPEZ 185      72.174  45.434  42.084  1.00  0.00           P
ATOM   5630  O13 POPEZ 185      71.845  46.814  41.634  1.00  0.00           O
ATOM   5631  O14 POPEZ 185      72.165  44.314  41.134  1.00  0.00           O
ATOM   5632  O11 POPEZ 185      71.225  45.044  43.274  1.00  0.00           O
ATOM   5633  O12 POPEZ 185      73.575  45.455  42.794  1.00  0.00           O
ATOM   5634  C1  POPEZ 185      71.634  44.734  44.604  1.00  0.00           C
ATOM   5637  C2  POPEZ 185      71.985  46.035  45.364  1.00  0.00           C
ATOM   5639  O21 POPEZ 185      72.305  45.744  46.734  1.00  0.00           O
ATOM   5640  C21 POPEZ 185      73.024  46.705  47.314  1.00  0.00           C
ATOM   5641  O22 POPEZ 185      73.435  47.705  46.754  1.00  0.00           O
ATOM   5642  C22 POPEZ 185      73.295  46.304  48.754  1.00  0.00           C
ATOM   5645  C3  POPEZ 185      70.885  47.125  45.194  1.00  0.00           C
ATOM   5648  O31 POPEZ 185      70.255  47.474  46.434  1.00  0.00           O
ATOM   5649  C31 POPEZ 185      69.105  46.875  46.694  1.00  0.00           C
ATOM   5650  O32 POPEZ 185      68.475  46.154  45.944  1.00  0.00           O
ATOM   5651  C32 POPEZ 185      68.715  47.185  48.144  1.00  0.00           C
ATOM   5654  C23 POPEZ 185      74.134  47.354  49.524  1.00  0.00           C
ATOM   5657  C24 POPEZ 185      74.645  46.764  50.834  1.00  0.00           C
ATOM   5660  C25 POPEZ 185      74.895  47.785  51.964  1.00  0.00           C
ATOM   5663  C26 POPEZ 185      75.265  47.024  53.234  1.00  0.00           C
ATOM   5666  C27 POPEZ 185      75.355  47.804  54.544  1.00  0.00           C
ATOM   5669  C28 POPEZ 185      75.725  46.913  55.744  1.00  0.00           C
ATOM   5672  C29 POPEZ 185      74.645  45.884  56.044  1.00  0.00           C
ATOM   5674 0C21 POPEZ 185      73.935  45.733  57.164  1.00  0.00           C
ATOM   5676 1C21 POPEZ 185      74.055  46.525  58.444  1.00  0.00           C
ATOM   5679 2C21 POPEZ 185      73.935  45.663  59.714  1.00  0.00           C
ATOM   5682 3C21 POPEZ 185      72.545  45.014  59.884  1.00  0.00           C
ATOM   5685 4C21 POPEZ 185      72.405  44.194  61.164  1.00  0.00           C
ATOM   5688 5C21 POPEZ 185      72.205  45.014  62.454  1.00  0.00           C
ATOM   5691 6C21 POPEZ 185      71.015  45.984  62.384  1.00  0.00           C
ATOM   5694 7C21 POPEZ 185      70.485  46.354  63.774  1.00  0.00           C
ATOM   5697 8C21 POPEZ 185      69.405  47.444  63.734  1.00  0.00           C
ATOM   5701  C33 POPEZ 185      68.795  45.895  48.974  1.00  0.00           C
ATOM   5704  C34 POPEZ 185      69.195  46.054  50.444  1.00  0.00           C
ATOM   5707  C35 POPEZ 185      69.865  44.764  50.924  1.00  0.00           C
ATOM   5710  C36 POPEZ 185      70.395  44.794  52.354  1.00  0.00           C
ATOM   5713  C37 POPEZ 185      71.345  43.604  52.554  1.00  0.00           C
ATOM   5716  C38 POPEZ 185      71.774  43.314  53.994  1.00  0.00           C
ATOM   5719  C39 POPEZ 185      72.625  42.045  54.024  1.00  0.00           C
ATOM   5722 0C31 POPEZ 185      73.345  41.744  55.344  1.00  0.00           C
ATOM   5725 1C31 POPEZ 185      72.475  41.064  56.414  1.00  0.00           C
ATOM   5728 2C31 POPEZ 185      73.335  40.234  57.374  1.00  0.00           C
ATOM   5731 3C31 POPEZ 185      72.564  39.595  58.534  1.00  0.00           C
ATOM   5734 4C31 POPEZ 185      72.275  40.564  59.684  1.00  0.00           C
ATOM   5737 5C31 POPEZ 185      71.765  39.844  60.944  1.00  0.00           C
ATOM   5740 6C31 POPEZ 185      71.594  40.764  62.154  1.00  0.00           C
ATOM   5744  NH3 POPEa 186      88.584  16.724  84.074  1.00  0.00           N
ATOM   5748  C12 POPEa 186      88.655  17.754  85.144  1.00  0.00           C
ATOM   5751  C11 POPEa 186      89.734  17.354  86.154  1.00  0.00           C
ATOM   5754  P   POPEa 186      91.544  18.964  87.034  1.00  0.00           P
ATOM   5755  O13 POPEa 186      91.774  19.804  88.234  1.00  0.00           O
ATOM   5756  O14 POPEa 186      92.505  17.865  86.834  1.00  0.00           O
ATOM   5757  O11 POPEa 186      91.684  19.994  85.834  1.00  0.00           O
ATOM   5758  O12 POPEa 186      90.045  18.494  86.954  1.00  0.00           O
ATOM   5759  C1  POPEa 186      91.935  19.474  84.524  1.00  0.00           C
ATOM   5762  C2  POPEa 186      92.225  20.584  83.464  1.00  0.00           C
ATOM   5764  O21 POPEa 186      93.624  20.954  83.404  1.00  0.00           O
ATOM   5765  C21 POPEa 186      94.345  20.094  82.674  1.00  0.00           C
ATOM   5766  O22 POPEa 186      93.974  18.985  82.334  1.00  0.00           O
ATOM   5767  C22 POPEa 186      95.655  20.724  82.214  1.00  0.00           C
ATOM   5770  C3  POPEa 186      91.325  21.854  83.664  1.00  0.00           C
ATOM   5773  O31 POPEa 186      91.625  22.975  82.804  1.00  0.00           O
ATOM   5774  C31 POPEa 186      91.485  22.794  81.484  1.00  0.00           C
ATOM   5775  O32 POPEa 186      91.175  21.755  80.944  1.00  0.00           O
ATOM   5776  C32 POPEa 186      91.674  24.125  80.754  1.00  0.00           C
ATOM   5779  C23 POPEa 186      95.434  21.544  80.924  1.00  0.00           C
ATOM   5782  C24 POPEa 186      96.735  21.965  80.234  1.00  0.00           C
ATOM   5785  C25 POPEa 186      96.485  22.775  78.944  1.00  0.00           C
ATOM   5788  C26 POPEa 186      97.775  23.364  78.374  1.00  0.00           C
ATOM   5791  C27 POPEa 186      97.605  24.184  77.094  1.00  0.00           C
ATOM   5794  C28 POPEa 186      98.945  24.725  76.554  1.00  0.00           C
ATOM   5797  C29 POPEa 186      99.554  25.774  77.464  1.00  0.00           C
ATOM   5799 0C21 POPEa 186     100.055  26.965  77.114  1.00  0.00           C
ATOM   5801 1C21 POPEa 186     100.125  27.535  75.714  1.00  0.00           C
ATOM   5804 2C21 POPEa 186      99.174  28.724  75.554  1.00  0.00           C
ATOM   5807 3C21 POPEa 186      98.915  29.044  74.084  1.00  0.00           C
ATOM   5810 4C21 POPEa 186      98.095  30.324  73.894  1.00  0.00           C
ATOM   5813 5C21 POPEa 186      97.695  30.555  72.434  1.00  0.00           C
ATOM   5816 6C21 POPEa 186      96.875  31.834  72.254  1.00  0.00           C
ATOM   5819 7C21 POPEa 186      96.625  32.185  70.784  1.00  0.00           C
ATOM   5822 8C21 POPEa 186      95.814  33.474  70.584  1.00  0.00           C
ATOM   5826  C33 POPEa 186      93.144  24.384  80.374  1.00  0.00           C
ATOM   5829  C34 POPEa 186      93.344  25.715  79.644  1.00  0.00           C
ATOM   5832  C35 POPEa 186      94.134  26.735  80.484  1.00  0.00           C
ATOM   5835  C36 POPEa 186      94.375  28.055  79.764  1.00  0.00           C
ATOM   5838  C37 POPEa 186      95.175  29.065  80.604  1.00  0.00           C
ATOM   5841  C38 POPEa 186      94.974  30.524  80.144  1.00  0.00           C
ATOM   5844  C39 POPEa 186      95.254  30.774  78.654  1.00  0.00           C
ATOM   5847 0C31 POPEa 186      96.744  30.824  78.304  1.00  0.00           C
ATOM   5850 1C31 POPEa 186      97.365  32.185  78.614  1.00  0.00           C
ATOM   5853 2C31 POPEa 186      98.845  32.305  78.214  1.00  0.00           C
ATOM   5856 3C31 POPEa 186      99.355  33.754  78.154  1.00  0.00           C
ATOM   5859 4C31 POPEa 186      99.424  34.465  79.514  1.00  0.00           C
ATOM   5862 5C31 POPEa 186      99.825  35.935  79.364  1.00  0.00           C
ATOM   5865 6C31 POPEa 186      99.774  36.744  80.654  1.00  0.00           C
ATOM   5869  NH3 POPEb 187      46.625   8.125  84.104  1.00  0.00           N
ATOM   5873  C12 POPEb 187      45.865   6.904  83.644  1.00  0.00           C
ATOM   5876  C11 POPEb 187      44.345   7.044  83.794  1.00  0.00           C
ATOM   5879  P   POPEb 187      42.505   5.744  82.454  1.00  0.00           P
ATOM   5880  O13 POPEb 187      41.275   6.184  83.154  1.00  0.00           O
ATOM   5881  O14 POPEb 187      42.885   6.434  81.204  1.00  0.00           O
ATOM   5882  O11 POPEb 187      42.384   4.174  82.184  1.00  0.00           O
ATOM   5883  O12 POPEb 187      43.755   5.794  83.444  1.00  0.00           O
ATOM   5884  C1  POPEb 187      42.205   3.674  80.844  1.00  0.00           C
ATOM   5887  C2  POPEb 187      43.545   3.174  80.204  1.00  0.00           C
ATOM   5889  O21 POPEb 187      43.325   2.574  78.914  1.00  0.00           O
ATOM   5890  C21 POPEb 187      43.205   3.394  77.884  1.00  0.00           C
ATOM   5891  O22 POPEb 187      43.155   4.604  77.914  1.00  0.00           O
ATOM   5892  C22 POPEb 187      43.205   2.534  76.604  1.00  0.00           C
ATOM   5895  C3  POPEb 187      44.265   2.084  81.054  1.00  0.00           C
ATOM   5898  O31 POPEb 187      45.695   2.244  80.984  1.00  0.00           O
ATOM   5899  C31 POPEb 187      46.315   1.654  79.964  1.00  0.00           C
ATOM   5900  O32 POPEb 187      45.835   0.795  79.244  1.00  0.00           O
ATOM   5901  C32 POPEb 187      47.695   2.264  79.814  1.00  0.00           C
ATOM   5904  C23 POPEb 187      43.494   3.374  75.334  1.00  0.00           C
ATOM   5907  C24 POPEb 187      43.445   2.534  74.054  1.00  0.00           C
ATOM   5910  C25 POPEb 187      43.775   3.334  72.774  1.00  0.00           C
ATOM   5913  C26 POPEb 187      45.245   3.724  72.704  1.00  0.00           C
ATOM   5916  C27 POPEb 187      45.565   4.704  71.574  1.00  0.00           C
ATOM   5919  C28 POPEb 187      46.965   5.314  71.724  1.00  0.00           C
ATOM   5922  C29 POPEb 187      48.055   4.294  71.514  1.00  0.00           C
ATOM   5924 0C21 POPEb 187      49.045   4.364  70.604  1.00  0.00           C
ATOM   5926 1C21 POPEb 187      49.305   5.494  69.634  1.00  0.00           C
ATOM   5929 2C21 POPEb 187      49.235   5.064  68.164  1.00  0.00           C
ATOM   5932 3C21 POPEb 187      49.424   6.284  67.264  1.00  0.00           C
ATOM   5935 4C21 POPEb 187      49.725   5.964  65.804  1.00  0.00           C
ATOM   5938 5C21 POPEb 187      49.954   7.245  65.004  1.00  0.00           C
ATOM   5941 6C21 POPEb 187      50.455   6.994  63.574  1.00  0.00           C
ATOM   5944 7C21 POPEb 187      50.315   8.255  62.704  1.00  0.00           C
ATOM   5947 8C21 POPEb 187      50.765   8.054  61.254  1.00  0.00           C
ATOM   5951  C33 POPEb 187      48.295   1.924  78.444  1.00  0.00           C
ATOM   5954  C34 POPEb 187      47.595   2.664  77.284  1.00  0.00           C
ATOM   5957  C35 POPEb 187      48.215   2.344  75.924  1.00  0.00           C
ATOM   5960  C36 POPEb 187      47.735   1.025  75.304  1.00  0.00           C
ATOM   5963  C37 POPEb 187      48.605   0.625  74.094  1.00  0.00           C
ATOM   5966  C38 POPEb 187      48.015  -0.515  73.264  1.00  0.00           C
ATOM   5969  C39 POPEb 187      46.955  -0.065  72.254  1.00  0.00           C
ATOM   5972 0C31 POPEb 187      47.575   0.525  70.974  1.00  0.00           C
ATOM   5975 1C31 POPEb 187      46.505   1.015  69.984  1.00  0.00           C
ATOM   5978 2C31 POPEb 187      47.095   1.365  68.614  1.00  0.00           C
ATOM   5981 3C31 POPEb 187      46.035   1.734  67.564  1.00  0.00           C
ATOM   5984 4C31 POPEb 187      45.255   3.014  67.874  1.00  0.00           C
ATOM   5987 5C31 POPEb 187      44.265   3.364  66.754  1.00  0.00           C
ATOM   5990 6C31 POPEb 187      43.375   4.574  67.064  1.00  0.00           C
ATOM   5994  NH3 POPEc 188      73.814  14.004  42.274  1.00  0.00           N
ATOM   5998  C12 POPEc 188      74.225  14.294  40.864  1.00  0.00           C
ATOM   6001  C11 POPEc 188      74.674  13.004  40.154  1.00  0.00           C
ATOM   6004  P   POPEc 188      76.875  13.615  38.844  1.00  0.00           P
ATOM   6005  O13 POPEc 188      77.635  12.365  38.704  1.00  0.00           O
ATOM   6006  O14 POPEc 188      77.115  14.654  37.824  1.00  0.00           O
ATOM   6007  O11 POPEc 188      77.194  14.264  40.244  1.00  0.00           O
ATOM   6008  O12 POPEc 188      75.315  13.325  38.924  1.00  0.00           O
ATOM   6009  C1  POPEc 188      78.545  14.314  40.724  1.00  0.00           C
ATOM   6012  C2  POPEc 188      78.664  13.705  42.134  1.00  0.00           C
ATOM   6014  O21 POPEc 188      80.035  13.755  42.554  1.00  0.00           O
ATOM   6015  C21 POPEc 188      80.285  14.564  43.574  1.00  0.00           C
ATOM   6016  O22 POPEc 188      79.515  15.415  44.004  1.00  0.00           O
ATOM   6017  C22 POPEc 188      81.695  14.285  44.114  1.00  0.00           C
ATOM   6020  C3  POPEc 188      78.244  12.204  42.124  1.00  0.00           C
ATOM   6023  O31 POPEc 188      77.975  11.734  43.464  1.00  0.00           O
ATOM   6024  C31 POPEc 188      76.795  12.104  43.924  1.00  0.00           C
ATOM   6025  O32 POPEc 188      75.945  12.744  43.314  1.00  0.00           O
ATOM   6026  C32 POPEc 188      76.634  11.694  45.384  1.00  0.00           C
ATOM   6029  C23 POPEc 188      82.334  15.504  44.844  1.00  0.00           C
ATOM   6032  C24 POPEc 188      83.185  15.104  46.064  1.00  0.00           C
ATOM   6035  C25 POPEc 188      82.744  15.795  47.374  1.00  0.00           C
ATOM   6038  C26 POPEc 188      83.255  15.075  48.624  1.00  0.00           C
ATOM   6041  C27 POPEc 188      82.825  15.724  49.944  1.00  0.00           C
ATOM   6044  C28 POPEc 188      83.164  14.844  51.164  1.00  0.00           C
ATOM   6047  C29 POPEc 188      82.645  15.444  52.444  1.00  0.00           C
ATOM   6049 0C21 POPEc 188      82.565  14.804  53.624  1.00  0.00           C
ATOM   6051 1C21 POPEc 188      83.015  13.394  53.904  1.00  0.00           C
ATOM   6054 2C21 POPEc 188      84.125  13.285  54.974  1.00  0.00           C
ATOM   6057 3C21 POPEc 188      83.635  13.104  56.414  1.00  0.00           C
ATOM   6060 4C21 POPEc 188      83.095  14.384  57.064  1.00  0.00           C
ATOM   6063 5C21 POPEc 188      82.815  14.215  58.564  1.00  0.00           C
ATOM   6066 6C21 POPEc 188      82.555  15.554  59.254  1.00  0.00           C
ATOM   6069 7C21 POPEc 188      82.405  15.415  60.774  1.00  0.00           C
ATOM   6072 8C21 POPEc 188      83.064  16.555  61.564  1.00  0.00           C
ATOM   6076  C33 POPEc 188      77.555  12.494  46.334  1.00  0.00           C
ATOM   6079  C34 POPEc 188      77.454  11.984  47.784  1.00  0.00           C
ATOM   6082  C35 POPEc 188      76.425  12.694  48.674  1.00  0.00           C
ATOM   6085  C36 POPEc 188      75.015  12.815  48.084  1.00  0.00           C
ATOM   6088  C37 POPEc 188      73.985  13.274  49.124  1.00  0.00           C
ATOM   6091  C38 POPEc 188      72.575  13.334  48.514  1.00  0.00           C
ATOM   6094  C39 POPEc 188      71.454  13.245  49.554  1.00  0.00           C
ATOM   6097 0C31 POPEc 188      71.335  14.495  50.444  1.00  0.00           C
ATOM   6100 1C31 POPEc 188      70.215  14.415  51.494  1.00  0.00           C
ATOM   6103 2C31 POPEc 188      70.025  15.745  52.244  1.00  0.00           C
ATOM   6106 3C31 POPEc 188      71.015  15.934  53.404  1.00  0.00           C
ATOM   6109 4C31 POPEc 188      70.725  15.034  54.614  1.00  0.00           C
ATOM   6112 5C31 POPEc 188      69.605  15.554  55.524  1.00  0.00           C
ATOM   6115 6C31 POPEc 188      69.245  14.564  56.644  1.00  0.00           C
ATOM   6119  NH3 POPEd 189     123.174 114.693  38.134  1.00  0.00           N
ATOM   6123  C12 POPEd 189     123.605 114.104  36.834  1.00  0.00           C
ATOM   6126  C11 POPEd 189     123.144 112.644  36.724  1.00  0.00           C
ATOM   6129  P   POPEd 189     125.165 111.763  35.204  1.00  0.00           P
ATOM   6130  O13 POPEd 189     125.315 110.324  34.954  1.00  0.00           O
ATOM   6131  O14 POPEd 189     125.525 112.704  34.124  1.00  0.00           O
ATOM   6132  O11 POPEd 189     126.065 112.154  36.444  1.00  0.00           O
ATOM   6133  O12 POPEd 189     123.664 112.043  35.564  1.00  0.00           O
ATOM   6134  C1  POPEd 189     126.154 111.375  37.634  1.00  0.00           C
ATOM   6137  C2  POPEd 189     127.234 111.924  38.614  1.00  0.00           C
ATOM   6139  O21 POPEd 189     126.965 111.534  39.974  1.00  0.00           O
ATOM   6140  C21 POPEd 189     127.304 110.344  40.424  1.00  0.00           C
ATOM   6141  O22 POPEd 189     127.444 109.304  39.784  1.00  0.00           O
ATOM   6142  C22 POPEd 189     127.693 110.615  41.884  1.00  0.00           C
ATOM   6145  C3  POPEd 189     127.274 113.494  38.594  1.00  0.00           C
ATOM   6148  O31 POPEd 189     127.404 114.094  39.904  1.00  0.00           O
ATOM   6149  C31 POPEd 189     126.264 114.453  40.494  1.00  0.00           C
ATOM   6150  O32 POPEd 189     125.154 114.395  40.004  1.00  0.00           O
ATOM   6151  C32 POPEd 189     126.544 115.004  41.914  1.00  0.00           C
ATOM   6154  C23 POPEd 189     128.113 109.444  42.814  1.00  0.00           C
ATOM   6157  C24 POPEd 189     128.384 110.004  44.224  1.00  0.00           C
ATOM   6160  C25 POPEd 189     127.884 109.094  45.364  1.00  0.00           C
ATOM   6163  C26 POPEd 189     127.903 109.794  46.734  1.00  0.00           C
ATOM   6166  C27 POPEd 189     127.873 108.805  47.914  1.00  0.00           C
ATOM   6169  C28 POPEd 189     127.854 109.483  49.294  1.00  0.00           C
ATOM   6172  C29 POPEd 189     127.794 108.484  50.424  1.00  0.00           C
ATOM   6174 0C21 POPEd 189     128.323 108.634  51.644  1.00  0.00           C
ATOM   6176 1C21 POPEd 189     129.034 109.874  52.144  1.00  0.00           C
ATOM   6179 2C21 POPEd 189     129.104 110.024  53.684  1.00  0.00           C
ATOM   6182 3C21 POPEd 189     130.333 109.365  54.324  1.00  0.00           C
ATOM   6185 4C21 POPEd 189     130.174 107.873  54.674  1.00  0.00           C
ATOM   6188 5C21 POPEd 189     131.544 107.184  54.844  1.00  0.00           C
ATOM   6191 6C21 POPEd 189     131.434 105.715  55.264  1.00  0.00           C
ATOM   6194 7C21 POPEd 189     132.814 105.104  55.574  1.00  0.00           C
ATOM   6197 8C21 POPEd 189     132.763 103.653  56.074  1.00  0.00           C
ATOM   6201  C33 POPEd 189     126.604 113.904  43.004  1.00  0.00           C
ATOM   6204  C34 POPEd 189     126.965 114.453  44.394  1.00  0.00           C
ATOM   6207  C35 POPEd 189     126.735 113.504  45.594  1.00  0.00           C
ATOM   6210  C36 POPEd 189     126.635 114.273  46.924  1.00  0.00           C
ATOM   6213  C37 POPEd 189     126.205 113.434  48.144  1.00  0.00           C
ATOM   6216  C38 POPEd 189     126.054 114.304  49.404  1.00  0.00           C
ATOM   6219  C39 POPEd 189     125.874 113.554  50.744  1.00  0.00           C
ATOM   6222 0C31 POPEd 189     124.424 113.293  51.174  1.00  0.00           C
ATOM   6225 1C31 POPEd 189     124.324 113.005  52.684  1.00  0.00           C
ATOM   6228 2C31 POPEd 189     122.915 112.613  53.154  1.00  0.00           C
ATOM   6231 3C31 POPEd 189     122.875 112.023  54.574  1.00  0.00           C
ATOM   6234 4C31 POPEd 189     123.384 112.954  55.674  1.00  0.00           C
ATOM   6237 5C31 POPEd 189     123.304 112.314  57.074  1.00  0.00           C
ATOM   6240 6C31 POPEd 189     123.915 113.185  58.164  1.00  0.00           C
ATOM   6244  NH3 POPEe 190      31.245  28.014  42.604  1.00  0.00           N
ATOM   6248  C12 POPEe 190      31.885  28.865  43.624  1.00  0.00           C
ATOM   6251  C11 POPEe 190      32.805  29.844  42.894  1.00  0.00           C
ATOM   6254  P   POPEe 190      33.065  31.324  44.954  1.00  0.00           P
ATOM   6255  O13 POPEe 190      34.095  32.325  45.274  1.00  0.00           O
ATOM   6256  O14 POPEe 190      31.735  31.784  44.534  1.00  0.00           O
ATOM   6257  O11 POPEe 190      32.955  30.215  46.094  1.00  0.00           O
ATOM   6258  O12 POPEe 190      33.735  30.434  43.814  1.00  0.00           O
ATOM   6259  C1  POPEe 190      32.435  30.455  47.404  1.00  0.00           C
ATOM   6262  C2  POPEe 190      33.505  30.204  48.514  1.00  0.00           C
ATOM   6264  O21 POPEe 190      33.515  31.254  49.504  1.00  0.00           O
ATOM   6265  C21 POPEe 190      32.405  31.444  50.204  1.00  0.00           C
ATOM   6266  O22 POPEe 190      31.735  32.465  50.204  1.00  0.00           O
ATOM   6267  C22 POPEe 190      32.125  30.264  51.114  1.00  0.00           C
ATOM   6270  C3  POPEe 190      34.945  30.004  47.954  1.00  0.00           C
ATOM   6273  O31 POPEe 190      35.965  30.304  48.944  1.00  0.00           O
ATOM   6274  C31 POPEe 190      36.695  29.274  49.364  1.00  0.00           C
ATOM   6275  O32 POPEe 190      36.535  28.115  49.004  1.00  0.00           O
ATOM   6276  C32 POPEe 190      37.905  29.744  50.174  1.00  0.00           C
ATOM   6279  C23 POPEe 190      32.405  30.545  52.604  1.00  0.00           C
ATOM   6282  C24 POPEe 190      33.865  30.285  52.984  1.00  0.00           C
ATOM   6285  C25 POPEe 190      34.045  30.074  54.494  1.00  0.00           C
ATOM   6288  C26 POPEe 190      35.495  29.785  54.904  1.00  0.00           C
ATOM   6291  C27 POPEe 190      35.625  29.444  56.404  1.00  0.00           C
ATOM   6294  C28 POPEe 190      37.095  29.295  56.844  1.00  0.00           C
ATOM   6297  C29 POPEe 190      37.264  29.365  58.344  1.00  0.00           C
ATOM   6299 0C21 POPEe 190      37.805  28.465  59.174  1.00  0.00           C
ATOM   6301 1C21 POPEe 190      38.385  27.104  58.854  1.00  0.00           C
ATOM   6304 2C21 POPEe 190      37.865  26.024  59.834  1.00  0.00           C
ATOM   6307 3C21 POPEe 190      38.595  24.674  59.684  1.00  0.00           C
ATOM   6310 4C21 POPEe 190      38.215  23.684  60.794  1.00  0.00           C
ATOM   6313 5C21 POPEe 190      38.885  22.304  60.664  1.00  0.00           C
ATOM   6316 6C21 POPEe 190      38.634  21.414  61.894  1.00  0.00           C
ATOM   6319 7C21 POPEe 190      39.005  19.944  61.664  1.00  0.00           C
ATOM   6322 8C21 POPEe 190      38.805  19.084  62.924  1.00  0.00           C
ATOM   6326  C33 POPEe 190      38.095  29.065  51.554  1.00  0.00           C
ATOM   6329  C34 POPEe 190      39.135  29.825  52.404  1.00  0.00           C
ATOM   6332  C35 POPEe 190      39.235  29.344  53.864  1.00  0.00           C
ATOM   6335  C36 POPEe 190      40.375  30.045  54.624  1.00  0.00           C
ATOM   6338  C37 POPEe 190      40.465  29.655  56.114  1.00  0.00           C
ATOM   6341  C38 POPEe 190      41.855  29.815  56.744  1.00  0.00           C
ATOM   6344  C39 POPEe 190      42.305  31.264  57.004  1.00  0.00           C
ATOM   6347 0C31 POPEe 190      43.595  31.305  57.844  1.00  0.00           C
ATOM   6350 1C31 POPEe 190      44.165  32.715  58.044  1.00  0.00           C
ATOM   6353 2C31 POPEe 190      45.295  32.785  59.094  1.00  0.00           C
ATOM   6356 3C31 POPEe 190      44.845  32.594  60.554  1.00  0.00           C
ATOM   6359 4C31 POPEe 190      43.895  33.704  61.054  1.00  0.00           C
ATOM   6362 5C31 POPEe 190      43.634  33.604  62.564  1.00  0.00           C
ATOM   6365 6C31 POPEe 190      42.655  34.664  63.084  1.00  0.00           C
ATOM   6369  NH3 POPEf 191      42.485  55.234  44.984  1.00  0.00           N
ATOM   6373  C12 POPEf 191      43.955  55.035  44.744  1.00  0.00           C
ATOM   6376  C11 POPEf 191      44.814  56.104  45.444  1.00  0.00           C
ATOM   6379  P   POPEf 191      44.875  58.704  45.794  1.00  0.00           P
ATOM   6380  O13 POPEf 191      45.945  58.365  46.734  1.00  0.00           O
ATOM   6381  O14 POPEf 191      45.175  59.804  44.864  1.00  0.00           O
ATOM   6382  O11 POPEf 191      43.545  59.054  46.604  1.00  0.00           O
ATOM   6383  O12 POPEf 191      44.455  57.414  44.984  1.00  0.00           O
ATOM   6384  C1  POPEf 191      43.035  58.144  47.574  1.00  0.00           C
ATOM   6387  C2  POPEf 191      43.685  58.314  48.974  1.00  0.00           C
ATOM   6389  O21 POPEf 191      42.945  57.495  49.884  1.00  0.00           O
ATOM   6390  C21 POPEf 191      43.575  57.125  50.994  1.00  0.00           C
ATOM   6391  O22 POPEf 191      44.575  57.654  51.454  1.00  0.00           O
ATOM   6392  C22 POPEf 191      42.825  55.924  51.564  1.00  0.00           C
ATOM   6395  C3  POPEf 191      43.735  59.804  49.414  1.00  0.00           C
ATOM   6398  O31 POPEf 191      42.435  60.444  49.434  1.00  0.00           O
ATOM   6399  C31 POPEf 191      41.765  60.825  50.554  1.00  0.00           C
ATOM   6400  O32 POPEf 191      40.674  61.364  50.494  1.00  0.00           O
ATOM   6401  C32 POPEf 191      42.425  60.455  51.884  1.00  0.00           C
ATOM   6404  C23 POPEf 191      43.225  55.574  53.004  1.00  0.00           C
ATOM   6407  C24 POPEf 191      42.485  54.345  53.544  1.00  0.00           C
ATOM   6410  C25 POPEf 191      42.195  54.494  55.044  1.00  0.00           C
ATOM   6413  C26 POPEf 191      43.435  54.295  55.914  1.00  0.00           C
ATOM   6416  C27 POPEf 191      43.285  54.944  57.294  1.00  0.00           C
ATOM   6419  C28 POPEf 191      44.625  55.065  58.034  1.00  0.00           C
ATOM   6422  C29 POPEf 191      44.515  56.024  59.184  1.00  0.00           C
ATOM   6424 0C21 POPEf 191      44.355  55.694  60.474  1.00  0.00           C
ATOM   6426 1C21 POPEf 191      44.225  54.285  60.994  1.00  0.00           C
ATOM   6429 2C21 POPEf 191      43.525  54.205  62.364  1.00  0.00           C
ATOM   6432 3C21 POPEf 191      44.285  54.914  63.504  1.00  0.00           C
ATOM   6435 4C21 POPEf 191      43.704  54.625  64.894  1.00  0.00           C
ATOM   6438 5C21 POPEf 191      43.935  53.174  65.374  1.00  0.00           C
ATOM   6441 6C21 POPEf 191      45.335  52.965  65.954  1.00  0.00           C
ATOM   6444 7C21 POPEf 191      45.555  51.535  66.464  1.00  0.00           C
ATOM   6447 8C21 POPEf 191      46.325  51.474  67.784  1.00  0.00           C
ATOM   6451  C33 POPEf 191      41.435  60.325  53.074  1.00  0.00           C
ATOM   6454  C34 POPEf 191      42.145  59.734  54.304  1.00  0.00           C
ATOM   6457  C35 POPEf 191      41.825  60.364  55.664  1.00  0.00           C
ATOM   6460  C36 POPEf 191      42.685  59.744  56.784  1.00  0.00           C
ATOM   6463  C37 POPEf 191      42.555  60.465  58.134  1.00  0.00           C
ATOM   6466  C38 POPEf 191      43.424  59.874  59.264  1.00  0.00           C
ATOM   6469  C39 POPEf 191      44.935  59.954  58.984  1.00  0.00           C
ATOM   6472 0C31 POPEf 191      45.805  59.804  60.254  1.00  0.00           C
ATOM   6475 1C31 POPEf 191      47.295  60.094  59.994  1.00  0.00           C
ATOM   6478 2C31 POPEf 191      48.095  60.424  61.274  1.00  0.00           C
ATOM   6481 3C31 POPEf 191      48.455  59.184  62.104  1.00  0.00           C
ATOM   6484 4C31 POPEf 191      49.075  59.535  63.464  1.00  0.00           C
ATOM   6487 5C31 POPEf 191      49.335  58.295  64.324  1.00  0.00           C
ATOM   6490 6C31 POPEf 191      49.915  58.615  65.704  1.00  0.00           C
ATOM   6494  NH3 POPEg 192      72.774 105.535  81.004  1.00  0.00           N
ATOM   6498  C12 POPEg 192      71.945 105.825  82.214  1.00  0.00           C
ATOM   6501  C11 POPEg 192      71.575 104.535  82.954  1.00  0.00           C
ATOM   6504  P   POPEg 192      69.954 105.125  84.944  1.00  0.00           P
ATOM   6505  O13 POPEg 192      69.285 103.884  85.394  1.00  0.00           O
ATOM   6506  O14 POPEg 192      69.994 106.264  85.884  1.00  0.00           O
ATOM   6507  O11 POPEg 192      69.115 105.513  83.684  1.00  0.00           O
ATOM   6508  O12 POPEg 192      71.375 104.794  84.334  1.00  0.00           O
ATOM   6509  C1  POPEg 192      68.704 106.825  83.314  1.00  0.00           C
ATOM   6512  C2  POPEg 192      67.985 106.694  81.954  1.00  0.00           C
ATOM   6514  O21 POPEg 192      67.935 107.975  81.304  1.00  0.00           O
ATOM   6515  C21 POPEg 192      68.455 107.935  80.084  1.00  0.00           C
ATOM   6516  O22 POPEg 192      69.335 107.174  79.714  1.00  0.00           O
ATOM   6517  C22 POPEg 192      67.765 108.964  79.194  1.00  0.00           C
ATOM   6520  C3  POPEg 192      66.535 106.114  82.084  1.00  0.00           C
ATOM   6523  O31 POPEg 192      66.314 104.954  81.244  1.00  0.00           O
ATOM   6524  C31 POPEg 192      66.025 105.195  79.954  1.00  0.00           C
ATOM   6525  O32 POPEg 192      65.965 106.293  79.444  1.00  0.00           O
ATOM   6526  C32 POPEg 192      65.804 103.844  79.244  1.00  0.00           C
ATOM   6529  C23 POPEg 192      67.975 108.653  77.684  1.00  0.00           C
ATOM   6532  C24 POPEg 192      67.255 109.654  76.774  1.00  0.00           C
ATOM   6535  C25 POPEg 192      65.775 109.824  77.104  1.00  0.00           C
ATOM   6538  C26 POPEg 192      65.005 110.604  76.034  1.00  0.00           C
ATOM   6541  C27 POPEg 192      63.665 111.124  76.564  1.00  0.00           C
ATOM   6544  C28 POPEg 192      62.865 111.924  75.514  1.00  0.00           C
ATOM   6547  C29 POPEg 192      62.384 111.054  74.374  1.00  0.00           C
ATOM   6549 0C21 POPEg 192      61.545 111.445  73.404  1.00  0.00           C
ATOM   6551 1C21 POPEg 192      60.945 112.814  73.244  1.00  0.00           C
ATOM   6554 2C21 POPEg 192      61.064 113.364  71.804  1.00  0.00           C
ATOM   6557 3C21 POPEg 192      62.485 113.824  71.444  1.00  0.00           C
ATOM   6560 4C21 POPEg 192      62.535 114.505  70.074  1.00  0.00           C
ATOM   6563 5C21 POPEg 192      63.865 115.214  69.794  1.00  0.00           C
ATOM   6566 6C21 POPEg 192      63.814 116.025  68.494  1.00  0.00           C
ATOM   6569 7C21 POPEg 192      65.064 116.865  68.284  1.00  0.00           C
ATOM   6572 8C21 POPEg 192      64.965 117.804  67.084  1.00  0.00           C
ATOM   6576  C33 POPEg 192      64.924 103.914  77.984  1.00  0.00           C
ATOM   6579  C34 POPEg 192      65.615 104.535  76.754  1.00  0.00           C
ATOM   6582  C35 POPEg 192      66.494 103.564  75.964  1.00  0.00           C
ATOM   6585  C36 POPEg 192      65.705 102.725  74.934  1.00  0.00           C
ATOM   6588  C37 POPEg 192      66.465 101.483  74.474  1.00  0.00           C
ATOM   6591  C38 POPEg 192      65.804 100.733  73.304  1.00  0.00           C
ATOM   6594  C39 POPEg 192      66.765 100.154  72.244  1.00  0.00           C
ATOM   6597 0C31 POPEg 192      68.024  99.444  72.784  1.00  0.00           C
ATOM   6600 1C31 POPEg 192      68.424  98.215  71.954  1.00  0.00           C
ATOM   6603 2C31 POPEg 192      69.695  97.535  72.494  1.00  0.00           C
ATOM   6606 3C31 POPEg 192      69.954  96.134  71.914  1.00  0.00           C
ATOM   6609 4C31 POPEg 192      69.985  96.044  70.384  1.00  0.00           C
ATOM   6612 5C31 POPEg 192      70.535  94.693  69.894  1.00  0.00           C
ATOM   6615 6C31 POPEg 192      70.485  94.494  68.384  1.00  0.00           C
ATOM   6619  NH3 POPEh 193      89.515  66.185  84.024  1.00  0.00           N
ATOM   6623  C12 POPEh 193      89.675  67.615  84.474  1.00  0.00           C
ATOM   6626  C11 POPEh 193      90.795  68.395  83.744  1.00  0.00           C
ATOM   6629  P   POPEh 193      89.855  70.874  83.734  1.00  0.00           P
ATOM   6630  O13 POPEh 193      88.645  71.354  83.064  1.00  0.00           O
ATOM   6631  O14 POPEh 193      89.694  70.624  85.184  1.00  0.00           O
ATOM   6632  O11 POPEh 193      91.035  71.895  83.544  1.00  0.00           O
ATOM   6633  O12 POPEh 193      90.294  69.535  83.044  1.00  0.00           O
ATOM   6634  C1  POPEh 193      92.045  71.804  82.534  1.00  0.00           C
ATOM   6637  C2  POPEh 193      91.644  72.564  81.234  1.00  0.00           C
ATOM   6639  O21 POPEh 193      92.724  72.604  80.264  1.00  0.00           O
ATOM   6640  C21 POPEh 193      92.765  71.514  79.514  1.00  0.00           C
ATOM   6641  O22 POPEh 193      92.155  70.484  79.724  1.00  0.00           O
ATOM   6642  C22 POPEh 193      93.515  71.825  78.214  1.00  0.00           C
ATOM   6645  C3  POPEh 193      91.224  74.035  81.514  1.00  0.00           C
ATOM   6648  O31 POPEh 193      91.135  74.814  80.284  1.00  0.00           O
ATOM   6649  C31 POPEh 193      92.225  75.564  80.044  1.00  0.00           C
ATOM   6650  O32 POPEh 193      93.074  75.865  80.874  1.00  0.00           O
ATOM   6651  C32 POPEh 193      92.265  76.115  78.634  1.00  0.00           C
ATOM   6654  C23 POPEh 193      93.815  70.564  77.364  1.00  0.00           C
ATOM   6657  C24 POPEh 193      93.815  70.834  75.854  1.00  0.00           C
ATOM   6660  C25 POPEh 193      94.834  71.895  75.434  1.00  0.00           C
ATOM   6663  C26 POPEh 193      94.865  72.084  73.914  1.00  0.00           C
ATOM   6666  C27 POPEh 193      96.024  72.994  73.504  1.00  0.00           C
ATOM   6669  C28 POPEh 193      95.755  73.803  72.224  1.00  0.00           C
ATOM   6672  C29 POPEh 193      95.685  72.984  70.954  1.00  0.00           C
ATOM   6674 0C21 POPEh 193      96.385  73.225  69.824  1.00  0.00           C
ATOM   6676 1C21 POPEh 193      97.385  74.344  69.614  1.00  0.00           C
ATOM   6679 2C21 POPEh 193      96.744  75.663  69.124  1.00  0.00           C
ATOM   6682 3C21 POPEh 193      96.345  75.634  67.644  1.00  0.00           C
ATOM   6685 4C21 POPEh 193      95.844  76.994  67.114  1.00  0.00           C
ATOM   6688 5C21 POPEh 193      95.855  77.094  65.574  1.00  0.00           C
ATOM   6691 6C21 POPEh 193      94.865  76.174  64.854  1.00  0.00           C
ATOM   6694 7C21 POPEh 193      95.275  75.904  63.404  1.00  0.00           C
ATOM   6697 8C21 POPEh 193      94.505  74.764  62.734  1.00  0.00           C
ATOM   6701  C33 POPEh 193      93.524  75.624  77.894  1.00  0.00           C
ATOM   6704  C34 POPEh 193      94.055  76.674  76.924  1.00  0.00           C
ATOM   6707  C35 POPEh 193      95.185  76.134  76.034  1.00  0.00           C
ATOM   6710  C36 POPEh 193      95.545  77.084  74.874  1.00  0.00           C
ATOM   6713  C37 POPEh 193      96.865  76.704  74.204  1.00  0.00           C
ATOM   6716  C38 POPEh 193      97.064  77.325  72.814  1.00  0.00           C
ATOM   6719  C39 POPEh 193      97.245  78.844  72.884  1.00  0.00           C
ATOM   6722 0C31 POPEh 193      97.724  79.454  71.554  1.00  0.00           C
ATOM   6725 1C31 POPEh 193      98.375  80.844  71.734  1.00  0.00           C
ATOM   6728 2C31 POPEh 193      97.374  81.935  72.154  1.00  0.00           C
ATOM   6731 3C31 POPEh 193      98.015  83.264  72.574  1.00  0.00           C
ATOM   6734 4C31 POPEh 193      98.755  83.993  71.454  1.00  0.00           C
ATOM   6737 5C31 POPEh 193      99.585  85.154  72.014  1.00  0.00           C
ATOM   6740 6C31 POPEh 193     100.114  86.124  70.964  1.00  0.00           C
ATOM   6744  NH3 POPEi 194     101.855  43.594  43.104  1.00  0.00           N
ATOM   6748  C12 POPEi 194     102.295  43.904  41.704  1.00  0.00           C
ATOM   6751  C11 POPEi 194     102.785  45.364  41.534  1.00  0.00           C
ATOM   6754  P   POPEi 194     101.914  47.825  41.664  1.00  0.00           P
ATOM   6755  O13 POPEi 194     103.115  48.303  40.954  1.00  0.00           O
ATOM   6756  O14 POPEi 194     100.605  48.494  41.484  1.00  0.00           O
ATOM   6757  O11 POPEi 194     102.204  47.814  43.194  1.00  0.00           O
ATOM   6758  O12 POPEi 194     101.684  46.264  41.474  1.00  0.00           O
ATOM   6759  C1  POPEi 194     103.015  48.745  43.884  1.00  0.00           C
ATOM   6762  C2  POPEi 194     103.125  48.214  45.324  1.00  0.00           C
ATOM   6764  O21 POPEi 194     104.075  48.934  46.124  1.00  0.00           O
ATOM   6765  C21 POPEi 194     103.624  50.094  46.564  1.00  0.00           C
ATOM   6766  O22 POPEi 194     102.675  50.714  46.084  1.00  0.00           O
ATOM   6767  C22 POPEi 194     104.384  50.514  47.804  1.00  0.00           C
ATOM   6770  C3  POPEi 194     103.565  46.735  45.274  1.00  0.00           C
ATOM   6773  O31 POPEi 194     103.545  46.124  46.584  1.00  0.00           O
ATOM   6774  C31 POPEi 194     104.494  45.224  46.804  1.00  0.00           C
ATOM   6775  O32 POPEi 194     105.445  45.004  46.054  1.00  0.00           O
ATOM   6776  C32 POPEi 194     104.215  44.464  48.084  1.00  0.00           C
ATOM   6779  C23 POPEi 194     103.395  50.914  48.924  1.00  0.00           C
ATOM   6782  C24 POPEi 194     103.535  50.054  50.184  1.00  0.00           C
ATOM   6785  C25 POPEi 194     104.885  50.244  50.874  1.00  0.00           C
ATOM   6788  C26 POPEi 194     104.885  49.814  52.344  1.00  0.00           C
ATOM   6791  C27 POPEi 194     106.005  50.494  53.134  1.00  0.00           C
ATOM   6794  C28 POPEi 194     105.744  50.595  54.644  1.00  0.00           C
ATOM   6797  C29 POPEi 194     106.194  49.394  55.424  1.00  0.00           C
ATOM   6799 0C21 POPEi 194     106.715  49.413  56.674  1.00  0.00           C
ATOM   6801 1C21 POPEi 194     106.924  50.615  57.554  1.00  0.00           C
ATOM   6804 2C21 POPEi 194     105.984  50.584  58.774  1.00  0.00           C
ATOM   6807 3C21 POPEi 194     106.124  51.845  59.644  1.00  0.00           C
ATOM   6810 4C21 POPEi 194     106.054  51.535  61.154  1.00  0.00           C
ATOM   6813 5C21 POPEi 194     106.325  52.754  62.044  1.00  0.00           C
ATOM   6816 6C21 POPEi 194     105.345  53.914  61.824  1.00  0.00           C
ATOM   6819 7C21 POPEi 194     105.564  55.094  62.774  1.00  0.00           C
ATOM   6822 8C21 POPEi 194     104.545  56.224  62.564  1.00  0.00           C
ATOM   6826  C33 POPEi 194     105.545  44.184  48.794  1.00  0.00           C
ATOM   6829  C34 POPEi 194     105.405  43.204  49.954  1.00  0.00           C
ATOM   6832  C35 POPEi 194     106.655  43.255  50.844  1.00  0.00           C
ATOM   6835  C36 POPEi 194     106.575  44.365  51.894  1.00  0.00           C
ATOM   6838  C37 POPEi 194     105.814  43.955  53.164  1.00  0.00           C
ATOM   6841  C38 POPEi 194     105.795  45.094  54.184  1.00  0.00           C
ATOM   6844  C39 POPEi 194     105.644  44.615  55.624  1.00  0.00           C
ATOM   6847 0C31 POPEi 194     105.625  45.803  56.584  1.00  0.00           C
ATOM   6850 1C31 POPEi 194     105.534  45.384  58.054  1.00  0.00           C
ATOM   6853 2C31 POPEi 194     105.465  46.595  58.984  1.00  0.00           C
ATOM   6856 3C31 POPEi 194     105.325  46.185  60.454  1.00  0.00           C
ATOM   6859 4C31 POPEi 194     105.795  47.274  61.424  1.00  0.00           C
ATOM   6862 5C31 POPEi 194     106.334  46.674  62.724  1.00  0.00           C
ATOM   6865 6C31 POPEi 194     107.024  47.714  63.624  1.00  0.00           C
ATOM   6869  NH3 POPEj 195     103.955 121.674  39.204  1.00  0.00           N
ATOM   6873  C12 POPEj 195     105.315 121.773  38.534  1.00  0.00           C
ATOM   6876  C11 POPEj 195     105.275 122.244  37.064  1.00  0.00           C
ATOM   6879  P   POPEj 195     107.825 122.324  36.384  1.00  0.00           P
ATOM   6880  O13 POPEj 195     108.815 121.515  35.624  1.00  0.00           O
ATOM   6881  O14 POPEj 195     107.744 123.793  36.234  1.00  0.00           O
ATOM   6882  O11 POPEj 195     108.144 122.114  37.904  1.00  0.00           O
ATOM   6883  O12 POPEj 195     106.375 121.674  36.334  1.00  0.00           O
ATOM   6884  C1  POPEj 195     108.994 121.064  38.374  1.00  0.00           C
ATOM   6887  C2  POPEj 195     108.994 121.165  39.914  1.00  0.00           C
ATOM   6889  O21 POPEj 195     107.695 120.715  40.284  1.00  0.00           O
ATOM   6890  C21 POPEj 195     107.155 120.663  41.494  1.00  0.00           C
ATOM   6891  O22 POPEj 195     105.975 120.365  41.644  1.00  0.00           O
ATOM   6892  C22 POPEj 195     108.074 121.013  42.664  1.00  0.00           C
ATOM   6895  C3  POPEj 195     109.284 122.654  40.254  1.00  0.00           C
ATOM   6898  O31 POPEj 195     109.925 122.873  41.524  1.00  0.00           O
ATOM   6899  C31 POPEj 195     109.564 123.993  42.144  1.00  0.00           C
ATOM   6900  O32 POPEj 195     108.575 124.674  41.864  1.00  0.00           O
ATOM   6901  C32 POPEj 195     110.564 124.285  43.234  1.00  0.00           C
ATOM   6904  C23 POPEj 195     107.765 120.304  44.004  1.00  0.00           C
ATOM   6907  C24 POPEj 195     108.615 120.854  45.174  1.00  0.00           C
ATOM   6910  C25 POPEj 195     108.265 122.294  45.594  1.00  0.00           C
ATOM   6913  C26 POPEj 195     106.924 122.415  46.334  1.00  0.00           C
ATOM   6916  C27 POPEj 195     106.954 121.994  47.814  1.00  0.00           C
ATOM   6919  C28 POPEj 195     105.555 122.075  48.454  1.00  0.00           C
ATOM   6922  C29 POPEj 195     105.545 121.694  49.904  1.00  0.00           C
ATOM   6924 0C21 POPEj 195     104.615 122.084  50.804  1.00  0.00           C
ATOM   6926 1C21 POPEj 195     103.384 122.924  50.514  1.00  0.00           C
ATOM   6929 2C21 POPEj 195     103.515 124.395  50.954  1.00  0.00           C
ATOM   6932 3C21 POPEj 195     103.885 124.594  52.424  1.00  0.00           C
ATOM   6935 4C21 POPEj 195     103.724 126.044  52.884  1.00  0.00           C
ATOM   6938 5C21 POPEj 195     104.564 126.394  54.114  1.00  0.00           C
ATOM   6941 6C21 POPEj 195     104.195 125.615  55.384  1.00  0.00           C
ATOM   6944 7C21 POPEj 195     105.235 125.803  56.494  1.00  0.00           C
ATOM   6947 8C21 POPEj 195     104.914 125.035  57.784  1.00  0.00           C
ATOM   6951  C33 POPEj 195     110.135 125.373  44.234  1.00  0.00           C
ATOM   6954  C34 POPEj 195     111.334 125.773  45.104  1.00  0.00           C
ATOM   6957  C35 POPEj 195     110.995 126.734  46.244  1.00  0.00           C
ATOM   6960  C36 POPEj 195     110.735 128.174  45.784  1.00  0.00           C
ATOM   6963  C37 POPEj 195     111.164 129.195  46.844  1.00  0.00           C
ATOM   6966  C38 POPEj 195     111.124 130.645  46.354  1.00  0.00           C
ATOM   6969  C39 POPEj 195     111.865 131.574  47.314  1.00  0.00           C
ATOM   6972 0C31 POPEj 195     111.784 133.053  46.924  1.00  0.00           C
ATOM   6975 1C31 POPEj 195     112.444 133.943  47.994  1.00  0.00           C
ATOM   6978 2C31 POPEj 195     111.994 135.402  47.954  1.00  0.00           C
ATOM   6981 3C31 POPEj 195     110.595 135.572  48.554  1.00  0.00           C
ATOM   6984 4C31 POPEj 195     110.205 137.023  48.874  1.00  0.00           C
ATOM   6987 5C31 POPEj 195     109.095 137.093  49.934  1.00  0.00           C
ATOM   6990 6C31 POPEj 195     108.575 138.504  50.184  1.00  0.00           C
ATOM   6994  NH3 POPEk 196      16.135  70.134  82.164  1.00  0.00           N
ATOM   6998  C12 POPEk 196      16.825  70.803  81.014  1.00  0.00           C
ATOM   7001  C11 POPEk 196      18.195  70.155  80.724  1.00  0.00           C
ATOM   7004  P   POPEk 196      19.945  71.434  82.164  1.00  0.00           P
ATOM   7005  O13 POPEk 196      21.135  70.554  82.234  1.00  0.00           O
ATOM   7006  O14 POPEk 196      18.985  71.285  83.264  1.00  0.00           O
ATOM   7007  O11 POPEk 196      20.375  72.944  82.034  1.00  0.00           O
ATOM   7008  O12 POPEk 196      19.235  71.123  80.804  1.00  0.00           O
ATOM   7009  C1  POPEk 196      20.885  73.524  80.834  1.00  0.00           C
ATOM   7012  C2  POPEk 196      19.755  74.024  79.884  1.00  0.00           C
ATOM   7014  O21 POPEk 196      20.395  74.654  78.754  1.00  0.00           O
ATOM   7015  C21 POPEk 196      19.755  74.544  77.614  1.00  0.00           C
ATOM   7016  O22 POPEk 196      18.795  73.835  77.394  1.00  0.00           O
ATOM   7017  C22 POPEk 196      20.455  75.454  76.584  1.00  0.00           C
ATOM   7020  C3  POPEk 196      18.755  75.005  80.584  1.00  0.00           C
ATOM   7023  O31 POPEk 196      17.725  75.444  79.664  1.00  0.00           O
ATOM   7024  C31 POPEk 196      16.635  74.695  79.614  1.00  0.00           C
ATOM   7025  O32 POPEk 196      16.355  73.774  80.374  1.00  0.00           O
ATOM   7026  C32 POPEk 196      15.825  75.085  78.374  1.00  0.00           C
ATOM   7029  C23 POPEk 196      19.775  75.494  75.194  1.00  0.00           C
ATOM   7032  C24 POPEk 196      20.705  75.044  74.054  1.00  0.00           C
ATOM   7035  C25 POPEk 196      19.965  74.913  72.714  1.00  0.00           C
ATOM   7038  C26 POPEk 196      20.835  74.314  71.614  1.00  0.00           C
ATOM   7041  C27 POPEk 196      20.095  74.094  70.294  1.00  0.00           C
ATOM   7044  C28 POPEk 196      19.885  75.404  69.504  1.00  0.00           C
ATOM   7047  C29 POPEk 196      19.205  75.134  68.184  1.00  0.00           C
ATOM   7049 0C21 POPEk 196      19.805  75.005  66.994  1.00  0.00           C
ATOM   7051 1C21 POPEk 196      21.285  75.115  66.684  1.00  0.00           C
ATOM   7054 2C21 POPEk 196      21.565  75.904  65.384  1.00  0.00           C
ATOM   7057 3C21 POPEk 196      21.075  75.193  64.114  1.00  0.00           C
ATOM   7060 4C21 POPEk 196      21.155  76.085  62.874  1.00  0.00           C
ATOM   7063 5C21 POPEk 196      20.255  75.584  61.734  1.00  0.00           C
ATOM   7066 6C21 POPEk 196      20.275  76.514  60.514  1.00  0.00           C
ATOM   7069 7C21 POPEk 196      19.405  75.994  59.364  1.00  0.00           C
ATOM   7072 8C21 POPEk 196      20.115  76.005  58.004  1.00  0.00           C
ATOM   7076  C33 POPEk 196      14.485  74.304  78.174  1.00  0.00           C
ATOM   7079  C34 POPEk 196      14.485  73.354  76.964  1.00  0.00           C
ATOM   7082  C35 POPEk 196      14.535  74.045  75.594  1.00  0.00           C
ATOM   7085  C36 POPEk 196      14.845  73.054  74.464  1.00  0.00           C
ATOM   7088  C37 POPEk 196      14.795  73.654  73.044  1.00  0.00           C
ATOM   7091  C38 POPEk 196      15.075  72.594  71.964  1.00  0.00           C
ATOM   7094  C39 POPEk 196      15.505  73.145  70.594  1.00  0.00           C
ATOM   7097 0C31 POPEk 196      14.365  73.693  69.734  1.00  0.00           C
ATOM   7100 1C31 POPEk 196      14.875  74.164  68.354  1.00  0.00           C
ATOM   7103 2C31 POPEk 196      13.775  74.584  67.374  1.00  0.00           C
ATOM   7106 3C31 POPEk 196      13.015  75.874  67.744  1.00  0.00           C
ATOM   7109 4C31 POPEk 196      13.875  77.145  67.624  1.00  0.00           C
ATOM   7112 5C31 POPEk 196      13.115  78.413  68.054  1.00  0.00           C
ATOM   7115 6C31 POPEk 196      13.455  79.645  67.214  1.00  0.00           C
ATOM   7119  NH3 POPEl 197      67.125  16.094  42.914  1.00  0.00           N
ATOM   7123  C12 POPEl 197      65.855  16.854  43.174  1.00  0.00           C
ATOM   7126  C11 POPEl 197      66.085  18.365  43.124  1.00  0.00           C
ATOM   7129  P   POPEl 197      64.145  19.785  44.194  1.00  0.00           P
ATOM   7130  O13 POPEl 197      64.935  21.024  44.404  1.00  0.00           O
ATOM   7131  O14 POPEl 197      62.715  19.965  43.884  1.00  0.00           O
ATOM   7132  O11 POPEl 197      64.375  18.824  45.454  1.00  0.00           O
ATOM   7133  O12 POPEl 197      64.825  18.994  43.014  1.00  0.00           O
ATOM   7134  C1  POPEl 197      65.105  19.424  46.534  1.00  0.00           C
ATOM   7137  C2  POPEl 197      65.274  18.514  47.774  1.00  0.00           C
ATOM   7139  O21 POPEl 197      66.594  18.655  48.334  1.00  0.00           O
ATOM   7140  C21 POPEl 197      66.865  19.785  48.954  1.00  0.00           C
ATOM   7141  O22 POPEl 197      66.255  20.835  48.904  1.00  0.00           O
ATOM   7142  C22 POPEl 197      68.035  19.474  49.904  1.00  0.00           C
ATOM   7145  C3  POPEl 197      65.075  17.004  47.434  1.00  0.00           C
ATOM   7148  O31 POPEl 197      65.685  16.125  48.404  1.00  0.00           O
ATOM   7149  C31 POPEl 197      65.025  16.134  49.554  1.00  0.00           C
ATOM   7150  O32 POPEl 197      63.935  16.635  49.734  1.00  0.00           O
ATOM   7151  C32 POPEl 197      65.825  15.474  50.674  1.00  0.00           C
ATOM   7154  C23 POPEl 197      67.835  20.125  51.294  1.00  0.00           C
ATOM   7157  C24 POPEl 197      68.335  19.235  52.444  1.00  0.00           C
ATOM   7160  C25 POPEl 197      68.345  20.005  53.774  1.00  0.00           C
ATOM   7163  C26 POPEl 197      68.845  19.174  54.964  1.00  0.00           C
ATOM   7166  C27 POPEl 197      69.274  20.075  56.134  1.00  0.00           C
ATOM   7169  C28 POPEl 197      69.924  19.315  57.304  1.00  0.00           C
ATOM   7172  C29 POPEl 197      71.405  19.094  57.084  1.00  0.00           C
ATOM   7174 0C21 POPEl 197      72.355  19.004  58.044  1.00  0.00           C
ATOM   7176 1C21 POPEl 197      72.125  19.044  59.534  1.00  0.00           C
ATOM   7179 2C21 POPEl 197      73.015  20.044  60.314  1.00  0.00           C
ATOM   7182 3C21 POPEl 197      74.515  19.725  60.344  1.00  0.00           C
ATOM   7185 4C21 POPEl 197      75.195  20.294  61.594  1.00  0.00           C
ATOM   7188 5C21 POPEl 197      76.735  20.215  61.604  1.00  0.00           C
ATOM   7191 6C21 POPEl 197      77.435  21.124  60.564  1.00  0.00           C
ATOM   7194 7C21 POPEl 197      77.125  22.615  60.744  1.00  0.00           C
ATOM   7197 8C21 POPEl 197      77.894  23.524  59.774  1.00  0.00           C
ATOM   7201  C33 POPEl 197      65.285  15.954  52.044  1.00  0.00           C
ATOM   7204  C34 POPEl 197      65.985  15.294  53.234  1.00  0.00           C
ATOM   7207  C35 POPEl 197      65.274  14.014  53.714  1.00  0.00           C
ATOM   7210  C36 POPEl 197      64.035  14.304  54.584  1.00  0.00           C
ATOM   7213  C37 POPEl 197      63.295  13.024  55.004  1.00  0.00           C
ATOM   7216  C38 POPEl 197      62.615  13.134  56.384  1.00  0.00           C
ATOM   7219  C39 POPEl 197      63.605  12.865  57.534  1.00  0.00           C
ATOM   7222 0C31 POPEl 197      63.055  13.194  58.934  1.00  0.00           C
ATOM   7225 1C31 POPEl 197      64.105  12.854  60.004  1.00  0.00           C
ATOM   7228 2C31 POPEl 197      63.674  13.134  61.454  1.00  0.00           C
ATOM   7231 3C31 POPEl 197      64.795  12.734  62.424  1.00  0.00           C
ATOM   7234 4C31 POPEl 197      64.455  12.874  63.914  1.00  0.00           C
ATOM   7237 5C31 POPEl 197      65.615  12.394  64.794  1.00  0.00           C
ATOM   7240 6C31 POPEl 197      65.465  12.705  66.284  1.00  0.00           C
ATOM   7244  NH3 POPEm 198      -0.645 106.615  80.764  1.00  0.00           N
ATOM   7248  C12 POPEm 198      -1.615 107.743  80.954  1.00  0.00           C
ATOM   7251  C11 POPEm 198      -2.334 107.695  82.314  1.00  0.00           C
ATOM   7254  P   POPEm 198      -1.735 109.894  83.594  1.00  0.00           P
ATOM   7255  O13 POPEm 198      -3.144 110.274  83.354  1.00  0.00           O
ATOM   7256  O14 POPEm 198      -1.135 110.304  84.884  1.00  0.00           O
ATOM   7257  O11 POPEm 198      -0.835 110.424  82.414  1.00  0.00           O
ATOM   7258  O12 POPEm 198      -1.575 108.314  83.354  1.00  0.00           O
ATOM   7259  C1  POPEm 198      -1.275 111.434  81.514  1.00  0.00           C
ATOM   7262  C2  POPEm 198      -0.425 111.363  80.214  1.00  0.00           C
ATOM   7264  O21 POPEm 198      -0.965 110.344  79.364  1.00  0.00           O
ATOM   7265  C21 POPEm 198      -0.795 110.284  78.034  1.00  0.00           C
ATOM   7266  O22 POPEm 198      -0.985 109.243  77.404  1.00  0.00           O
ATOM   7267  C22 POPEm 198      -0.275 111.545  77.334  1.00  0.00           C
ATOM   7270  C3  POPEm 198       1.065 111.074  80.614  1.00  0.00           C
ATOM   7273  O31 POPEm 198       1.935 110.854  79.484  1.00  0.00           O
ATOM   7274  C31 POPEm 198       2.135 109.584  79.164  1.00  0.00           C
ATOM   7275  O32 POPEm 198       1.645 108.604  79.714  1.00  0.00           O
ATOM   7276  C32 POPEm 198       2.885 109.543  77.834  1.00  0.00           C
ATOM   7279  C23 POPEm 198       0.185 111.235  75.874  1.00  0.00           C
ATOM   7282  C24 POPEm 198      -0.885 111.515  74.814  1.00  0.00           C
ATOM   7285  C25 POPEm 198      -0.535 110.965  73.424  1.00  0.00           C
ATOM   7288  C26 POPEm 198       0.815 111.404  72.834  1.00  0.00           C
ATOM   7291  C27 POPEm 198       0.825 111.274  71.294  1.00  0.00           C
ATOM   7294  C28 POPEm 198       2.205 110.984  70.664  1.00  0.00           C
ATOM   7297  C29 POPEm 198       2.155 111.194  69.164  1.00  0.00           C
ATOM   7299 0C21 POPEm 198       2.345 110.304  68.174  1.00  0.00           C
ATOM   7301 1C21 POPEm 198       2.665 108.834  68.294  1.00  0.00           C
ATOM   7304 2C21 POPEm 198       1.655 107.975  67.514  1.00  0.00           C
ATOM   7307 3C21 POPEm 198       1.915 106.475  67.684  1.00  0.00           C
ATOM   7310 4C21 POPEm 198       0.905 105.594  66.934  1.00  0.00           C
ATOM   7313 5C21 POPEm 198       0.995 104.123  67.364  1.00  0.00           C
ATOM   7316 6C21 POPEm 198       0.065 103.174  66.574  1.00  0.00           C
ATOM   7319 7C21 POPEm 198      -1.365 103.684  66.434  1.00  0.00           C
ATOM   7322 8C21 POPEm 198      -2.344 102.644  65.884  1.00  0.00           C
ATOM   7326  C33 POPEm 198       3.545 108.185  77.514  1.00  0.00           C
ATOM   7329  C34 POPEm 198       3.745 108.013  76.004  1.00  0.00           C
ATOM   7332  C35 POPEm 198       3.895 106.554  75.554  1.00  0.00           C
ATOM   7335  C36 POPEm 198       4.215 106.424  74.054  1.00  0.00           C
ATOM   7338  C37 POPEm 198       3.295 105.444  73.314  1.00  0.00           C
ATOM   7341  C38 POPEm 198       3.335 105.594  71.784  1.00  0.00           C
ATOM   7344  C39 POPEm 198       4.695 105.274  71.134  1.00  0.00           C
ATOM   7347 0C31 POPEm 198       4.565 105.184  69.604  1.00  0.00           C
ATOM   7350 1C31 POPEm 198       5.875 104.884  68.864  1.00  0.00           C
ATOM   7353 2C31 POPEm 198       5.645 104.535  67.374  1.00  0.00           C
ATOM   7356 3C31 POPEm 198       6.925 104.614  66.524  1.00  0.00           C
ATOM   7359 4C31 POPEm 198       7.535 103.264  66.124  1.00  0.00           C
ATOM   7362 5C31 POPEm 198       8.745 103.443  65.204  1.00  0.00           C
ATOM   7365 6C31 POPEm 198       9.335 102.135  64.674  1.00  0.00           C
ATOM   7369  NH3 POPEn 199     110.844 104.674  40.064  1.00  0.00           N
ATOM   7373  C12 POPEn 199     110.855 106.004  39.344  1.00  0.00           C
ATOM   7376  C11 POPEn 199     109.545 106.825  39.524  1.00  0.00           C
ATOM   7379  P   POPEn 199     107.225 106.725  40.814  1.00  0.00           P
ATOM   7380  O13 POPEn 199     106.795 107.924  40.064  1.00  0.00           O
ATOM   7381  O14 POPEn 199     106.395 105.505  40.614  1.00  0.00           O
ATOM   7382  O11 POPEn 199     107.374 106.994  42.374  1.00  0.00           O
ATOM   7383  O12 POPEn 199     108.705 106.305  40.534  1.00  0.00           O
ATOM   7384  C1  POPEn 199     108.465 107.835  42.814  1.00  0.00           C
ATOM   7387  C2  POPEn 199     108.825 107.664  44.324  1.00  0.00           C
ATOM   7389  O21 POPEn 199     110.235 107.924  44.554  1.00  0.00           O
ATOM   7390  C21 POPEn 199     110.534 109.194  44.824  1.00  0.00           C
ATOM   7391  O22 POPEn 199     109.755 110.125  44.794  1.00  0.00           O
ATOM   7392  C22 POPEn 199     112.005 109.325  45.194  1.00  0.00           C
ATOM   7395  C3  POPEn 199     108.515 106.223  44.804  1.00  0.00           C
ATOM   7398  O31 POPEn 199     108.974 105.834  46.124  1.00  0.00           O
ATOM   7399  C31 POPEn 199     108.624 106.564  47.184  1.00  0.00           C
ATOM   7400  O32 POPEn 199     108.095 107.664  47.174  1.00  0.00           O
ATOM   7401  C32 POPEn 199     108.885 105.715  48.424  1.00  0.00           C
ATOM   7404  C23 POPEn 199     112.185 110.454  46.244  1.00  0.00           C
ATOM   7407  C24 POPEn 199     111.465 110.144  47.564  1.00  0.00           C
ATOM   7410  C25 POPEn 199     112.355 110.365  48.794  1.00  0.00           C
ATOM   7413  C26 POPEn 199     111.614 110.094  50.104  1.00  0.00           C
ATOM   7416  C27 POPEn 199     112.535 110.255  51.324  1.00  0.00           C
ATOM   7419  C28 POPEn 199     111.795 109.964  52.644  1.00  0.00           C
ATOM   7422  C29 POPEn 199     112.715 110.055  53.834  1.00  0.00           C
ATOM   7424 0C21 POPEn 199     112.395 110.604  55.024  1.00  0.00           C
ATOM   7426 1C21 POPEn 199     111.054 111.204  55.364  1.00  0.00           C
ATOM   7429 2C21 POPEn 199     111.024 111.834  56.774  1.00  0.00           C
ATOM   7432 3C21 POPEn 199     111.045 110.793  57.914  1.00  0.00           C
ATOM   7435 4C21 POPEn 199     111.155 111.464  59.294  1.00  0.00           C
ATOM   7438 5C21 POPEn 199     110.954 110.493  60.464  1.00  0.00           C
ATOM   7441 6C21 POPEn 199     111.325 111.134  61.814  1.00  0.00           C
ATOM   7444 7C21 POPEn 199     111.065 110.225  63.014  1.00  0.00           C
ATOM   7447 8C21 POPEn 199     111.735 110.694  64.304  1.00  0.00           C
ATOM   7451  C33 POPEn 199     109.134 106.493  49.744  1.00  0.00           C
ATOM   7454  C34 POPEn 199     109.355 105.523  50.924  1.00  0.00           C
ATOM   7457  C35 POPEn 199     110.055 106.124  52.164  1.00  0.00           C
ATOM   7460  C36 POPEn 199     109.095 106.515  53.304  1.00  0.00           C
ATOM   7463  C37 POPEn 199     109.825 106.903  54.604  1.00  0.00           C
ATOM   7466  C38 POPEn 199     108.864 107.135  55.794  1.00  0.00           C
ATOM   7469  C39 POPEn 199     109.475 106.743  57.154  1.00  0.00           C
ATOM   7472 0C31 POPEn 199     108.425 106.664  58.274  1.00  0.00           C
ATOM   7475 1C31 POPEn 199     109.004 106.314  59.654  1.00  0.00           C
ATOM   7478 2C31 POPEn 199     108.185 105.243  60.384  1.00  0.00           C
ATOM   7481 3C31 POPEn 199     108.785 104.814  61.734  1.00  0.00           C
ATOM   7484 4C31 POPEn 199     108.265 103.455  62.214  1.00  0.00           C
ATOM   7487 5C31 POPEn 199     108.554 103.174  63.694  1.00  0.00           C
ATOM   7490 6C31 POPEn 199     108.274 101.725  64.094  1.00  0.00           C
ATOM   7494  NH3 POPEo 200      90.735  56.875  44.004  1.00  0.00           N
ATOM   7498  C12 POPEo 200      90.305  55.504  43.484  1.00  0.00           C
ATOM   7501  C11 POPEo 200      88.864  55.084  43.914  1.00  0.00           C
ATOM   7504  P   POPEo 200      87.444  52.825  44.274  1.00  0.00           P
ATOM   7505  O13 POPEo 200      86.155  53.524  44.364  1.00  0.00           O
ATOM   7506  O14 POPEo 200      87.365  51.424  43.724  1.00  0.00           O
ATOM   7507  O11 POPEo 200      88.105  52.614  45.684  1.00  0.00           O
ATOM   7508  O12 POPEo 200      88.575  53.715  43.574  1.00  0.00           O
ATOM   7509  C1  POPEo 200      87.915  53.484  46.794  1.00  0.00           C
ATOM   7512  C2  POPEo 200      89.225  53.615  47.614  1.00  0.00           C
ATOM   7514  O21 POPEo 200      89.035  53.084  48.944  1.00  0.00           O
ATOM   7515  C21 POPEo 200      88.344  53.834  49.764  1.00  0.00           C
ATOM   7516  O22 POPEo 200      87.735  54.865  49.494  1.00  0.00           O
ATOM   7517  C22 POPEo 200      88.414  53.255  51.164  1.00  0.00           C
ATOM   7520  C3  POPEo 200      89.874  55.035  47.634  1.00  0.00           C
ATOM   7523  O31 POPEo 200      90.935  54.974  48.584  1.00  0.00           O
ATOM   7524  C31 POPEo 200      91.395  55.914  49.404  1.00  0.00           C
ATOM   7525  O32 POPEo 200      92.344  55.725  50.154  1.00  0.00           O
ATOM   7526  C32 POPEo 200      90.585  57.224  49.534  1.00  0.00           C
ATOM   7529  C23 POPEo 200      87.115  53.524  51.964  1.00  0.00           C
ATOM   7532  C24 POPEo 200      87.365  54.424  53.184  1.00  0.00           C
ATOM   7535  C25 POPEo 200      86.164  54.454  54.124  1.00  0.00           C
ATOM   7538  C26 POPEo 200      86.355  55.374  55.334  1.00  0.00           C
ATOM   7541  C27 POPEo 200      87.295  54.774  56.404  1.00  0.00           C
ATOM   7544  C28 POPEo 200      87.145  55.455  57.774  1.00  0.00           C
ATOM   7547  C29 POPEo 200      85.905  54.944  58.444  1.00  0.00           C
ATOM   7549 0C21 POPEo 200      85.674  54.914  59.764  1.00  0.00           C
ATOM   7551 1C21 POPEo 200      86.555  55.494  60.844  1.00  0.00           C
ATOM   7554 2C21 POPEo 200      85.725  56.324  61.834  1.00  0.00           C
ATOM   7557 3C21 POPEo 200      84.795  55.465  62.704  1.00  0.00           C
ATOM   7560 4C21 POPEo 200      83.745  56.264  63.484  1.00  0.00           C
ATOM   7563 5C21 POPEo 200      84.324  57.164  64.584  1.00  0.00           C
ATOM   7566 6C21 POPEo 200      83.425  57.154  65.834  1.00  0.00           C
ATOM   7569 7C21 POPEo 200      83.965  58.004  66.994  1.00  0.00           C
ATOM   7572 8C21 POPEo 200      83.155  57.835  68.274  1.00  0.00           C
ATOM   7576  C33 POPEo 200      90.075  57.354  50.994  1.00  0.00           C
ATOM   7579  C34 POPEo 200      89.524  58.724  51.404  1.00  0.00           C
ATOM   7582  C35 POPEo 200      89.125  58.674  52.884  1.00  0.00           C
ATOM   7585  C36 POPEo 200      88.745  60.004  53.564  1.00  0.00           C
ATOM   7588  C37 POPEo 200      88.064  59.785  54.924  1.00  0.00           C
ATOM   7591  C38 POPEo 200      88.015  61.054  55.794  1.00  0.00           C
ATOM   7594  C39 POPEo 200      86.644  61.324  56.454  1.00  0.00           C
ATOM   7597 0C31 POPEo 200      86.295  60.395  57.634  1.00  0.00           C
ATOM   7600 1C31 POPEo 200      84.865  60.644  58.164  1.00  0.00           C
ATOM   7603 2C31 POPEo 200      84.615  60.024  59.554  1.00  0.00           C
ATOM   7606 3C31 POPEo 200      83.134  60.004  59.974  1.00  0.00           C
ATOM   7609 4C31 POPEo 200      82.965  59.654  61.454  1.00  0.00           C
ATOM   7612 5C31 POPEo 200      81.504  59.664  61.954  1.00  0.00           C
ATOM   7615 6C31 POPEo 200      81.404  60.004  63.444  1.00  0.00           C
ATOM   7619  NH3 POPEp 201      41.465  78.794  43.954  1.00  0.00           N
ATOM   7623  C12 POPEp 201      41.545  78.225  42.564  1.00  0.00           C
ATOM   7626  C11 POPEp 201      41.435  79.334  41.474  1.00  0.00           C
ATOM   7629  P   POPEp 201      39.225  80.574  42.114  1.00  0.00           P
ATOM   7630  O13 POPEp 201      38.555  80.404  40.804  1.00  0.00           O
ATOM   7631  O14 POPEp 201      38.955  79.564  43.164  1.00  0.00           O
ATOM   7632  O11 POPEp 201      38.945  82.023  42.704  1.00  0.00           O
ATOM   7633  O12 POPEp 201      40.795  80.555  41.884  1.00  0.00           O
ATOM   7634  C1  POPEp 201      39.715  82.444  43.844  1.00  0.00           C
ATOM   7637  C2  POPEp 201      38.875  83.264  44.874  1.00  0.00           C
ATOM   7639  O21 POPEp 201      39.665  83.574  46.044  1.00  0.00           O
ATOM   7640  C21 POPEp 201      39.954  82.584  46.854  1.00  0.00           C
ATOM   7641  O22 POPEp 201      39.725  81.404  46.664  1.00  0.00           O
ATOM   7642  C22 POPEp 201      40.665  83.145  48.084  1.00  0.00           C
ATOM   7645  C3  POPEp 201      37.475  82.644  45.194  1.00  0.00           C
ATOM   7648  O31 POPEp 201      36.995  83.005  46.504  1.00  0.00           O
ATOM   7649  C31 POPEp 201      36.455  84.194  46.674  1.00  0.00           C
ATOM   7650  O32 POPEp 201      36.205  85.024  45.814  1.00  0.00           O
ATOM   7651  C32 POPEp 201      36.125  84.365  48.164  1.00  0.00           C
ATOM   7654  C23 POPEp 201      39.814  84.204  48.824  1.00  0.00           C
ATOM   7657  C24 POPEp 201      40.525  84.934  49.984  1.00  0.00           C
ATOM   7660  C25 POPEp 201      41.015  84.005  51.094  1.00  0.00           C
ATOM   7663  C26 POPEp 201      41.175  84.693  52.464  1.00  0.00           C
ATOM   7666  C27 POPEp 201      41.895  83.785  53.464  1.00  0.00           C
ATOM   7669  C28 POPEp 201      41.695  84.064  54.974  1.00  0.00           C
ATOM   7672  C29 POPEp 201      40.255  84.085  55.394  1.00  0.00           C
ATOM   7674 0C21 POPEp 201      39.695  84.924  56.284  1.00  0.00           C
ATOM   7676 1C21 POPEp 201      40.415  86.025  57.024  1.00  0.00           C
ATOM   7679 2C21 POPEp 201      41.204  85.505  58.244  1.00  0.00           C
ATOM   7682 3C21 POPEp 201      40.335  84.964  59.384  1.00  0.00           C
ATOM   7685 4C21 POPEp 201      41.165  84.664  60.644  1.00  0.00           C
ATOM   7688 5C21 POPEp 201      40.315  84.553  61.924  1.00  0.00           C
ATOM   7691 6C21 POPEp 201      41.175  84.395  63.184  1.00  0.00           C
ATOM   7694 7C21 POPEp 201      40.355  84.383  64.474  1.00  0.00           C
ATOM   7697 8C21 POPEp 201      41.204  84.225  65.734  1.00  0.00           C
ATOM   7701  C33 POPEp 201      36.455  85.785  48.684  1.00  0.00           C
ATOM   7704  C34 POPEp 201      36.885  85.764  50.164  1.00  0.00           C
ATOM   7707  C35 POPEp 201      35.755  86.025  51.174  1.00  0.00           C
ATOM   7710  C36 POPEp 201      36.115  85.435  52.544  1.00  0.00           C
ATOM   7713  C37 POPEp 201      35.215  85.885  53.704  1.00  0.00           C
ATOM   7716  C38 POPEp 201      35.505  85.043  54.954  1.00  0.00           C
ATOM   7719  C39 POPEp 201      34.805  85.513  56.234  1.00  0.00           C
ATOM   7722 0C31 POPEp 201      33.325  85.113  56.324  1.00  0.00           C
ATOM   7725 1C31 POPEp 201      32.785  85.225  57.764  1.00  0.00           C
ATOM   7728 2C31 POPEp 201      31.255  85.125  57.844  1.00  0.00           C
ATOM   7731 3C31 POPEp 201      30.575  86.445  57.464  1.00  0.00           C
ATOM   7734 4C31 POPEp 201      29.045  86.375  57.584  1.00  0.00           C
ATOM   7737 5C31 POPEp 201      28.405  87.765  57.464  1.00  0.00           C
ATOM   7740 6C31 POPEp 201      26.875  87.714  57.374  1.00  0.00           C
ATOM   7744  NH3 POPEq 202      17.425  41.595  43.674  1.00  0.00           N
ATOM   7748  C12 POPEq 202      17.155  40.125  43.634  1.00  0.00           C
ATOM   7751  C11 POPEq 202      18.445  39.325  43.764  1.00  0.00           C
ATOM   7754  P   POPEq 202      19.305  36.904  43.284  1.00  0.00           P
ATOM   7755  O13 POPEq 202      18.685  35.664  43.784  1.00  0.00           O
ATOM   7756  O14 POPEq 202      19.815  36.884  41.894  1.00  0.00           O
ATOM   7757  O11 POPEq 202      20.405  37.454  44.304  1.00  0.00           O
ATOM   7758  O12 POPEq 202      18.175  37.994  43.364  1.00  0.00           O
ATOM   7759  C1  POPEq 202      21.225  36.525  45.044  1.00  0.00           C
ATOM   7762  C2  POPEq 202      20.735  36.295  46.504  1.00  0.00           C
ATOM   7764  O21 POPEq 202      21.655  35.364  47.094  1.00  0.00           O
ATOM   7765  C21 POPEq 202      21.605  35.345  48.424  1.00  0.00           C
ATOM   7766  O22 POPEq 202      21.115  36.224  49.124  1.00  0.00           O
ATOM   7767  C22 POPEq 202      22.265  34.054  48.924  1.00  0.00           C
ATOM   7770  C3  POPEq 202      19.275  35.735  46.544  1.00  0.00           C
ATOM   7773  O31 POPEq 202      18.765  35.325  47.824  1.00  0.00           O
ATOM   7774  C31 POPEq 202      17.905  36.075  48.524  1.00  0.00           C
ATOM   7775  O32 POPEq 202      17.145  35.625  49.374  1.00  0.00           O
ATOM   7776  C32 POPEq 202      18.025  37.574  48.254  1.00  0.00           C
ATOM   7779  C23 POPEq 202      23.235  34.204  50.124  1.00  0.00           C
ATOM   7782  C24 POPEq 202      22.635  33.814  51.494  1.00  0.00           C
ATOM   7785  C25 POPEq 202      23.585  33.005  52.394  1.00  0.00           C
ATOM   7788  C26 POPEq 202      22.945  32.535  53.714  1.00  0.00           C
ATOM   7791  C27 POPEq 202      23.985  31.834  54.614  1.00  0.00           C
ATOM   7794  C28 POPEq 202      23.395  31.135  55.854  1.00  0.00           C
ATOM   7797  C29 POPEq 202      24.335  30.045  56.314  1.00  0.00           C
ATOM   7799 0C21 POPEq 202      24.745  29.785  57.574  1.00  0.00           C
ATOM   7801 1C21 POPEq 202      24.315  30.505  58.814  1.00  0.00           C
ATOM   7804 2C21 POPEq 202      25.065  29.965  60.054  1.00  0.00           C
ATOM   7807 3C21 POPEq 202      26.485  30.534  60.214  1.00  0.00           C
ATOM   7810 4C21 POPEq 202      27.215  29.985  61.444  1.00  0.00           C
ATOM   7813 5C21 POPEq 202      28.355  30.894  61.904  1.00  0.00           C
ATOM   7816 6C21 POPEq 202      29.065  30.394  63.184  1.00  0.00           C
ATOM   7819 7C21 POPEq 202      30.165  31.354  63.654  1.00  0.00           C
ATOM   7822 8C21 POPEq 202      31.065  30.774  64.754  1.00  0.00           C
ATOM   7826  C33 POPEq 202      17.855  38.345  49.574  1.00  0.00           C
ATOM   7829  C34 POPEq 202      18.975  38.005  50.574  1.00  0.00           C
ATOM   7832  C35 POPEq 202      18.735  38.554  51.984  1.00  0.00           C
ATOM   7835  C36 POPEq 202      18.385  40.035  51.994  1.00  0.00           C
ATOM   7838  C37 POPEq 202      18.185  40.584  53.404  1.00  0.00           C
ATOM   7841  C38 POPEq 202      16.845  40.104  53.984  1.00  0.00           C
ATOM   7844  C39 POPEq 202      16.605  40.584  55.414  1.00  0.00           C
ATOM   7847 0C31 POPEq 202      16.975  39.555  56.474  1.00  0.00           C
ATOM   7850 1C31 POPEq 202      18.455  39.575  56.864  1.00  0.00           C
ATOM   7853 2C31 POPEq 202      18.675  38.744  58.134  1.00  0.00           C
ATOM   7856 3C31 POPEq 202      19.995  39.044  58.834  1.00  0.00           C
ATOM   7859 4C31 POPEq 202      20.035  38.354  60.194  1.00  0.00           C
ATOM   7862 5C31 POPEq 202      21.245  38.724  61.044  1.00  0.00           C
ATOM   7865 6C31 POPEq 202      21.205  38.084  62.434  1.00  0.00           C
ATOM   7869  NH3 POPEr 203     113.524  98.863  39.164  1.00  0.00           N
ATOM   7873  C12 POPEr 203     112.405  98.884  38.154  1.00  0.00           C
ATOM   7876  C11 POPEr 203     111.415 100.024  38.474  1.00  0.00           C
ATOM   7879  P   POPEr 203     112.715 102.294  37.904  1.00  0.00           P
ATOM   7880  O13 POPEr 203     113.255 101.574  36.734  1.00  0.00           O
ATOM   7881  O14 POPEr 203     111.754 103.395  37.684  1.00  0.00           O
ATOM   7882  O11 POPEr 203     113.875 102.714  38.874  1.00  0.00           O
ATOM   7883  O12 POPEr 203     112.075 101.214  38.864  1.00  0.00           O
ATOM   7884  C1  POPEr 203     114.335 104.045  39.124  1.00  0.00           C
ATOM   7887  C2  POPEr 203     115.465 103.945  40.194  1.00  0.00           C
ATOM   7889  O21 POPEr 203     115.315 104.794  41.364  1.00  0.00           O
ATOM   7890  C21 POPEr 203     114.195 104.645  42.084  1.00  0.00           C
ATOM   7891  O22 POPEr 203     113.215 104.005  41.754  1.00  0.00           O
ATOM   7892  C22 POPEr 203     114.405 105.295  43.454  1.00  0.00           C
ATOM   7895  C3  POPEr 203     116.865 104.174  39.554  1.00  0.00           C
ATOM   7898  O31 POPEr 203     117.924 103.824  40.474  1.00  0.00           O
ATOM   7899  C31 POPEr 203     118.864 104.744  40.674  1.00  0.00           C
ATOM   7900  O32 POPEr 203     118.955 105.825  40.114  1.00  0.00           O
ATOM   7901  C32 POPEr 203     119.745 104.295  41.834  1.00  0.00           C
ATOM   7904  C23 POPEr 203     113.164 105.134  44.384  1.00  0.00           C
ATOM   7907  C24 POPEr 203     113.444 105.383  45.874  1.00  0.00           C
ATOM   7910  C25 POPEr 203     114.524 106.445  46.174  1.00  0.00           C
ATOM   7913  C26 POPEr 203     114.465 106.994  47.614  1.00  0.00           C
ATOM   7916  C27 POPEr 203     115.185 106.144  48.684  1.00  0.00           C
ATOM   7919  C28 POPEr 203     114.625 106.394  50.114  1.00  0.00           C
ATOM   7922  C29 POPEr 203     115.615 106.585  51.234  1.00  0.00           C
ATOM   7924 0C21 POPEr 203     115.355 106.434  52.554  1.00  0.00           C
ATOM   7926 1C21 POPEr 203     114.025 106.095  53.194  1.00  0.00           C
ATOM   7929 2C21 POPEr 203     113.845 104.575  53.394  1.00  0.00           C
ATOM   7932 3C21 POPEr 203     112.915 104.133  54.544  1.00  0.00           C
ATOM   7935 4C21 POPEr 203     112.825 102.604  54.634  1.00  0.00           C
ATOM   7938 5C21 POPEr 203     111.935 102.053  55.764  1.00  0.00           C
ATOM   7941 6C21 POPEr 203     112.405 102.424  57.184  1.00  0.00           C
ATOM   7944 7C21 POPEr 203     111.684 101.585  58.254  1.00  0.00           C
ATOM   7947 8C21 POPEr 203     111.285 102.384  59.504  1.00  0.00           C
ATOM   7951  C33 POPEr 203     118.895 104.085  43.104  1.00  0.00           C
ATOM   7954  C34 POPEr 203     119.725 104.164  44.394  1.00  0.00           C
ATOM   7957  C35 POPEr 203     118.834 104.115  45.644  1.00  0.00           C
ATOM   7960  C36 POPEr 203     119.645 104.174  46.954  1.00  0.00           C
ATOM   7963  C37 POPEr 203     118.834 104.584  48.184  1.00  0.00           C
ATOM   7966  C38 POPEr 203     119.694 104.635  49.454  1.00  0.00           C
ATOM   7969  C39 POPEr 203     119.055 105.484  50.564  1.00  0.00           C
ATOM   7972 0C31 POPEr 203     119.914 105.604  51.834  1.00  0.00           C
ATOM   7975 1C31 POPEr 203     119.664 106.924  52.594  1.00  0.00           C
ATOM   7978 2C31 POPEr 203     120.005 106.813  54.084  1.00  0.00           C
ATOM   7981 3C31 POPEr 203     119.844 108.115  54.884  1.00  0.00           C
ATOM   7984 4C31 POPEr 203     119.955 107.835  56.384  1.00  0.00           C
ATOM   7987 5C31 POPEr 203     120.084 109.074  57.284  1.00  0.00           C
ATOM   7990 6C31 POPEr 203     119.974 108.723  58.774  1.00  0.00           C
ATOM   7994  NH3 POPEs 204      87.155 108.224  81.184  1.00  0.00           N
ATOM   7998  C12 POPEs 204      86.965 109.715  81.094  1.00  0.00           C
ATOM   8001  C11 POPEs 204      86.295 110.055  79.754  1.00  0.00           C
ATOM   8004  P   POPEs 204      85.875 112.625  80.264  1.00  0.00           P
ATOM   8005  O13 POPEs 204      85.055 113.484  79.384  1.00  0.00           O
ATOM   8006  O14 POPEs 204      85.265 112.193  81.534  1.00  0.00           O
ATOM   8007  O11 POPEs 204      87.255 113.314  80.594  1.00  0.00           O
ATOM   8008  O12 POPEs 204      86.375 111.414  79.424  1.00  0.00           O
ATOM   8009  C1  POPEs 204      87.965 114.094  79.654  1.00  0.00           C
ATOM   8012  C2  POPEs 204      88.705 113.264  78.554  1.00  0.00           C
ATOM   8014  O21 POPEs 204      87.815 112.725  77.564  1.00  0.00           O
ATOM   8015  C21 POPEs 204      87.115 113.624  76.904  1.00  0.00           C
ATOM   8016  O22 POPEs 204      87.344 114.824  76.874  1.00  0.00           O
ATOM   8017  C22 POPEs 204      86.035 112.924  76.074  1.00  0.00           C
ATOM   8020  C3  POPEs 204      89.515 112.094  79.164  1.00  0.00           C
ATOM   8023  O31 POPEs 204      90.634 111.755  78.314  1.00  0.00           O
ATOM   8024  C31 POPEs 204      91.814 112.174  78.684  1.00  0.00           C
ATOM   8025  O32 POPEs 204      92.115 112.795  79.684  1.00  0.00           O
ATOM   8026  C32 POPEs 204      92.825 111.825  77.594  1.00  0.00           C
ATOM   8029  C23 POPEs 204      86.585 112.244  74.794  1.00  0.00           C
ATOM   8032  C24 POPEs 204      87.005 110.785  74.974  1.00  0.00           C
ATOM   8035  C25 POPEs 204      87.705 110.225  73.724  1.00  0.00           C
ATOM   8038  C26 POPEs 204      86.795 110.154  72.484  1.00  0.00           C
ATOM   8041  C27 POPEs 204      87.334 110.914  71.254  1.00  0.00           C
ATOM   8044  C28 POPEs 204      86.515 110.653  69.954  1.00  0.00           C
ATOM   8047  C29 POPEs 204      85.084 111.104  70.014  1.00  0.00           C
ATOM   8049 0C21 POPEs 204      84.394 111.785  69.074  1.00  0.00           C
ATOM   8051 1C21 POPEs 204      84.865 112.234  67.714  1.00  0.00           C
ATOM   8054 2C21 POPEs 204      83.675 112.403  66.754  1.00  0.00           C
ATOM   8057 3C21 POPEs 204      82.785 113.604  67.104  1.00  0.00           C
ATOM   8060 4C21 POPEs 204      81.655 113.844  66.094  1.00  0.00           C
ATOM   8063 5C21 POPEs 204      81.205 115.314  66.054  1.00  0.00           C
ATOM   8066 6C21 POPEs 204      80.215 115.563  64.904  1.00  0.00           C
ATOM   8069 7C21 POPEs 204      79.925 117.053  64.674  1.00  0.00           C
ATOM   8072 8C21 POPEs 204      79.105 117.275  63.404  1.00  0.00           C
ATOM   8076  C33 POPEs 204      93.295 110.354  77.704  1.00  0.00           C
ATOM   8079  C34 POPEs 204      93.244 109.664  76.344  1.00  0.00           C
ATOM   8082  C35 POPEs 204      94.394 110.043  75.404  1.00  0.00           C
ATOM   8085  C36 POPEs 204      94.414 109.155  74.154  1.00  0.00           C
ATOM   8088  C37 POPEs 204      95.595 109.444  73.224  1.00  0.00           C
ATOM   8091  C38 POPEs 204      95.574 108.544  71.984  1.00  0.00           C
ATOM   8094  C39 POPEs 204      96.765 108.814  71.044  1.00  0.00           C
ATOM   8097 0C31 POPEs 204      98.074 108.153  71.474  1.00  0.00           C
ATOM   8100 1C31 POPEs 204      98.164 106.664  71.094  1.00  0.00           C
ATOM   8103 2C31 POPEs 204      99.545 106.064  71.374  1.00  0.00           C
ATOM   8106 3C31 POPEs 204      99.715 104.664  70.774  1.00  0.00           C
ATOM   8109 4C31 POPEs 204     101.075 104.045  71.134  1.00  0.00           C
ATOM   8112 5C31 POPEs 204     101.375 102.755  70.364  1.00  0.00           C
ATOM   8115 6C31 POPEs 204     102.665 102.075  70.834  1.00  0.00           C
ATOM   8119  NH3 POPEt 205      46.805  -2.785  39.434  1.00  0.00           N
ATOM   8123  C12 POPEt 205      47.535  -2.205  40.604  1.00  0.00           C
ATOM   8126  C11 POPEt 205      48.735  -1.365  40.124  1.00  0.00           C
ATOM   8129  P   POPEt 205      47.865   0.865  39.034  1.00  0.00           P
ATOM   8130  O13 POPEt 205      48.665   1.744  38.144  1.00  0.00           O
ATOM   8131  O14 POPEt 205      46.425   0.725  38.784  1.00  0.00           O
ATOM   8132  O11 POPEt 205      48.145   1.315  40.514  1.00  0.00           O
ATOM   8133  O12 POPEt 205      48.424  -0.595  38.964  1.00  0.00           O
ATOM   8134  C1  POPEt 205      47.115   1.564  41.454  1.00  0.00           C
ATOM   8137  C2  POPEt 205      47.765   2.244  42.684  1.00  0.00           C
ATOM   8139  O21 POPEt 205      47.055   1.974  43.904  1.00  0.00           O
ATOM   8140  C21 POPEt 205      45.785   2.364  43.954  1.00  0.00           C
ATOM   8141  O22 POPEt 205      45.175   2.954  43.084  1.00  0.00           O
ATOM   8142  C22 POPEt 205      45.205   1.864  45.274  1.00  0.00           C
ATOM   8145  C3  POPEt 205      48.045   3.764  42.454  1.00  0.00           C
ATOM   8148  O31 POPEt 205      49.175   4.234  43.214  1.00  0.00           O
ATOM   8149  C31 POPEt 205      48.885   4.764  44.404  1.00  0.00           C
ATOM   8150  O32 POPEt 205      47.825   4.674  44.994  1.00  0.00           O
ATOM   8151  C32 POPEt 205      50.105   5.584  44.834  1.00  0.00           C
ATOM   8154  C23 POPEt 205      44.494   2.964  46.094  1.00  0.00           C
ATOM   8157  C24 POPEt 205      44.135   2.484  47.514  1.00  0.00           C
ATOM   8160  C25 POPEt 205      45.335   2.514  48.474  1.00  0.00           C
ATOM   8163  C26 POPEt 205      44.935   2.274  49.944  1.00  0.00           C
ATOM   8166  C27 POPEt 205      46.145   2.324  50.894  1.00  0.00           C
ATOM   8169  C28 POPEt 205      45.865   1.804  52.314  1.00  0.00           C
ATOM   8172  C29 POPEt 205      44.945   2.694  53.114  1.00  0.00           C
ATOM   8174 0C21 POPEt 205      44.355   2.354  54.284  1.00  0.00           C
ATOM   8176 1C21 POPEt 205      44.505   1.025  54.984  1.00  0.00           C
ATOM   8179 2C21 POPEt 205      45.515   1.075  56.154  1.00  0.00           C
ATOM   8182 3C21 POPEt 205      44.915   1.515  57.494  1.00  0.00           C
ATOM   8185 4C21 POPEt 205      45.965   1.485  58.614  1.00  0.00           C
ATOM   8188 5C21 POPEt 205      45.385   1.435  60.034  1.00  0.00           C
ATOM   8191 6C21 POPEt 205      44.465   2.615  60.364  1.00  0.00           C
ATOM   8194 7C21 POPEt 205      44.105   2.654  61.854  1.00  0.00           C
ATOM   8197 8C21 POPEt 205      43.275   3.874  62.244  1.00  0.00           C
ATOM   8201  C33 POPEt 205      49.785   6.734  45.824  1.00  0.00           C
ATOM   8204  C34 POPEt 205      50.025   6.344  47.294  1.00  0.00           C
ATOM   8207  C35 POPEt 205      49.835   7.564  48.204  1.00  0.00           C
ATOM   8210  C36 POPEt 205      49.995   7.245  49.694  1.00  0.00           C
ATOM   8213  C37 POPEt 205      49.674   8.484  50.544  1.00  0.00           C
ATOM   8216  C38 POPEt 205      49.775   8.264  52.054  1.00  0.00           C
ATOM   8219  C39 POPEt 205      48.995   9.354  52.804  1.00  0.00           C
ATOM   8222 0C31 POPEt 205      49.025   9.234  54.334  1.00  0.00           C
ATOM   8225 1C31 POPEt 205      48.005  10.194  54.974  1.00  0.00           C
ATOM   8228 2C31 POPEt 205      48.045  10.215  56.504  1.00  0.00           C
ATOM   8231 3C31 POPEt 205      47.314   9.045  57.184  1.00  0.00           C
ATOM   8234 4C31 POPEt 205      47.445   9.084  58.714  1.00  0.00           C
ATOM   8237 5C31 POPEt 205      46.635   7.974  59.394  1.00  0.00           C
ATOM   8240 6C31 POPEt 205      46.805   7.905  60.914  1.00  0.00           C
ATOM   8244  NH3 POPEu 206      66.105  24.375  38.384  1.00  0.00           N
ATOM   8248  C12 POPEu 206      66.485  25.424  37.384  1.00  0.00           C
ATOM   8251  C11 POPEu 206      65.455  26.554  37.364  1.00  0.00           C
ATOM   8254  P   POPEu 206      66.835  28.684  36.674  1.00  0.00           P
ATOM   8255  O13 POPEu 206      67.735  28.774  35.504  1.00  0.00           O
ATOM   8256  O14 POPEu 206      65.994  29.844  37.024  1.00  0.00           O
ATOM   8257  O11 POPEu 206      67.585  28.125  37.954  1.00  0.00           O
ATOM   8258  O12 POPEu 206      65.795  27.524  36.374  1.00  0.00           O
ATOM   8259  C1  POPEu 206      67.595  28.875  39.174  1.00  0.00           C
ATOM   8262  C2  POPEu 206      68.355  28.104  40.284  1.00  0.00           C
ATOM   8264  O21 POPEu 206      68.674  29.035  41.354  1.00  0.00           O
ATOM   8265  C21 POPEu 206      68.825  28.475  42.544  1.00  0.00           C
ATOM   8266  O22 POPEu 206      68.595  27.304  42.804  1.00  0.00           O
ATOM   8267  C22 POPEu 206      69.424  29.485  43.534  1.00  0.00           C
ATOM   8270  C3  POPEu 206      69.625  27.444  39.654  1.00  0.00           C
ATOM   8273  O31 POPEu 206      70.645  27.044  40.604  1.00  0.00           O
ATOM   8274  C31 POPEu 206      71.524  28.005  40.874  1.00  0.00           C
ATOM   8275  O32 POPEu 206      71.545  29.114  40.384  1.00  0.00           O
ATOM   8276  C32 POPEu 206      72.485  27.545  41.954  1.00  0.00           C
ATOM   8279  C23 POPEu 206      69.755  28.834  44.904  1.00  0.00           C
ATOM   8282  C24 POPEu 206      70.155  29.865  45.964  1.00  0.00           C
ATOM   8285  C25 POPEu 206      70.555  29.214  47.304  1.00  0.00           C
ATOM   8288  C26 POPEu 206      69.445  29.244  48.374  1.00  0.00           C
ATOM   8291  C27 POPEu 206      69.875  28.635  49.724  1.00  0.00           C
ATOM   8294  C28 POPEu 206      68.965  29.065  50.894  1.00  0.00           C
ATOM   8297  C29 POPEu 206      69.305  28.344  52.174  1.00  0.00           C
ATOM   8299 0C21 POPEu 206      68.814  28.604  53.404  1.00  0.00           C
ATOM   8301 1C21 POPEu 206      67.805  29.664  53.774  1.00  0.00           C
ATOM   8304 2C21 POPEu 206      67.454  29.764  55.274  1.00  0.00           C
ATOM   8307 3C21 POPEu 206      67.065  28.435  55.954  1.00  0.00           C
ATOM   8310 4C21 POPEu 206      66.615  28.615  57.414  1.00  0.00           C
ATOM   8313 5C21 POPEu 206      66.535  27.295  58.204  1.00  0.00           C
ATOM   8316 6C21 POPEu 206      66.605  27.485  59.724  1.00  0.00           C
ATOM   8319 7C21 POPEu 206      66.725  26.165  60.494  1.00  0.00           C
ATOM   8322 8C21 POPEu 206      67.035  26.314  61.984  1.00  0.00           C
ATOM   8326  C33 POPEu 206      73.315  28.744  42.444  1.00  0.00           C
ATOM   8329  C34 POPEu 206      74.274  28.414  43.584  1.00  0.00           C
ATOM   8332  C35 POPEu 206      73.625  28.484  44.974  1.00  0.00           C
ATOM   8335  C36 POPEu 206      74.695  28.394  46.064  1.00  0.00           C
ATOM   8338  C37 POPEu 206      74.195  28.654  47.484  1.00  0.00           C
ATOM   8341  C38 POPEu 206      75.375  28.754  48.454  1.00  0.00           C
ATOM   8344  C39 POPEu 206      74.975  29.004  49.904  1.00  0.00           C
ATOM   8347 0C31 POPEu 206      76.174  29.375  50.774  1.00  0.00           C
ATOM   8350 1C31 POPEu 206      75.795  29.744  52.214  1.00  0.00           C
ATOM   8353 2C31 POPEu 206      76.975  30.334  52.994  1.00  0.00           C
ATOM   8356 3C31 POPEu 206      76.585  30.965  54.344  1.00  0.00           C
ATOM   8359 4C31 POPEu 206      76.085  29.955  55.374  1.00  0.00           C
ATOM   8362 5C31 POPEu 206      75.565  30.615  56.654  1.00  0.00           C
ATOM   8365 6C31 POPEu 206      75.095  29.604  57.704  1.00  0.00           C
ATOM   8369  NH3 POPEv 207       4.155   8.484  81.764  1.00  0.00           N
ATOM   8373  C12 POPEv 207       3.085   8.724  82.784  1.00  0.00           C
ATOM   8376  C11 POPEv 207       2.675   7.404  83.444  1.00  0.00           C
ATOM   8379  P   POPEv 207       0.085   7.554  83.564  1.00  0.00           P
ATOM   8380  O13 POPEv 207      -0.685   6.405  84.054  1.00  0.00           O
ATOM   8381  O14 POPEv 207      -0.605   8.865  83.684  1.00  0.00           O
ATOM   8382  O11 POPEv 207       0.395   7.414  82.014  1.00  0.00           O
ATOM   8383  O12 POPEv 207       1.505   7.604  84.234  1.00  0.00           O
ATOM   8384  C1  POPEv 207      -0.495   6.584  81.274  1.00  0.00           C
ATOM   8387  C2  POPEv 207      -0.005   6.544  79.824  1.00  0.00           C
ATOM   8389  O21 POPEv 207      -0.985   5.834  79.044  1.00  0.00           O
ATOM   8390  C21 POPEv 207      -1.635   6.574  78.154  1.00  0.00           C
ATOM   8391  O22 POPEv 207      -1.375   7.734  77.874  1.00  0.00           O
ATOM   8392  C22 POPEv 207      -2.744   5.734  77.524  1.00  0.00           C
ATOM   8395  C3  POPEv 207       1.375   5.844  79.724  1.00  0.00           C
ATOM   8398  O31 POPEv 207       1.995   6.164  78.464  1.00  0.00           O
ATOM   8399  C31 POPEv 207       2.645   7.314  78.434  1.00  0.00           C
ATOM   8400  O32 POPEv 207       3.005   7.944  79.414  1.00  0.00           O
ATOM   8401  C32 POPEv 207       2.835   7.754  76.994  1.00  0.00           C
ATOM   8404  C23 POPEv 207      -3.054   6.244  76.104  1.00  0.00           C
ATOM   8407  C24 POPEv 207      -1.965   5.865  75.104  1.00  0.00           C
ATOM   8410  C25 POPEv 207      -2.294   6.405  73.714  1.00  0.00           C
ATOM   8413  C26 POPEv 207      -1.245   6.024  72.664  1.00  0.00           C
ATOM   8416  C27 POPEv 207      -1.675   6.484  71.264  1.00  0.00           C
ATOM   8419  C28 POPEv 207      -0.665   6.254  70.124  1.00  0.00           C
ATOM   8422  C29 POPEv 207       0.185   5.014  70.294  1.00  0.00           C
ATOM   8424 0C21 POPEv 207       0.015   3.854  69.654  1.00  0.00           C
ATOM   8426 1C21 POPEv 207      -1.055   3.554  68.634  1.00  0.00           C
ATOM   8429 2C21 POPEv 207      -0.455   3.504  67.214  1.00  0.00           C
ATOM   8432 3C21 POPEv 207       0.585   2.394  67.034  1.00  0.00           C
ATOM   8435 4C21 POPEv 207       0.925   2.124  65.564  1.00  0.00           C
ATOM   8438 5C21 POPEv 207       1.655   3.274  64.864  1.00  0.00           C
ATOM   8441 6C21 POPEv 207       2.005   2.914  63.414  1.00  0.00           C
ATOM   8444 7C21 POPEv 207       2.815   3.994  62.694  1.00  0.00           C
ATOM   8447 8C21 POPEv 207       3.035   3.664  61.214  1.00  0.00           C
ATOM   8451  C33 POPEv 207       1.515   8.294  76.394  1.00  0.00           C
ATOM   8454  C34 POPEv 207       1.735   8.934  75.024  1.00  0.00           C
ATOM   8457  C35 POPEv 207       0.455   9.575  74.454  1.00  0.00           C
ATOM   8460  C36 POPEv 207       0.785  10.584  73.354  1.00  0.00           C
ATOM   8463  C37 POPEv 207      -0.425  11.034  72.524  1.00  0.00           C
ATOM   8466  C38 POPEv 207       0.015  11.764  71.254  1.00  0.00           C
ATOM   8469  C39 POPEv 207      -1.125  12.144  70.294  1.00  0.00           C
ATOM   8472 0C31 POPEv 207      -1.965  13.334  70.774  1.00  0.00           C
ATOM   8475 1C31 POPEv 207      -3.084  13.674  69.774  1.00  0.00           C
ATOM   8478 2C31 POPEv 207      -3.854  14.964  70.094  1.00  0.00           C
ATOM   8481 3C31 POPEv 207      -3.574  16.115  69.114  1.00  0.00           C
ATOM   8484 4C31 POPEv 207      -2.174  16.724  69.264  1.00  0.00           C
ATOM   8487 5C31 POPEv 207      -1.825  17.705  68.134  1.00  0.00           C
ATOM   8490 6C31 POPEv 207      -0.655  18.634  68.474  1.00  0.00           C
ATOM   8494  NH3 POPEw 208      95.975  -0.845  83.744  1.00  0.00           N
ATOM   8498  C12 POPEw 208      94.834  -0.725  82.764  1.00  0.00           C
ATOM   8501  C11 POPEw 208      94.254  -2.105  82.424  1.00  0.00           C
ATOM   8504  P   POPEw 208      91.795  -1.425  81.824  1.00  0.00           P
ATOM   8505  O13 POPEw 208      90.774  -2.335  81.264  1.00  0.00           O
ATOM   8506  O14 POPEw 208      91.725  -1.155  83.274  1.00  0.00           O
ATOM   8507  O11 POPEw 208      91.754  -0.035  81.054  1.00  0.00           O
ATOM   8508  O12 POPEw 208      93.225  -2.025  81.434  1.00  0.00           O
ATOM   8509  C1  POPEw 208      92.465   0.075  79.804  1.00  0.00           C
ATOM   8512  C2  POPEw 208      92.525   1.535  79.284  1.00  0.00           C
ATOM   8514  O21 POPEw 208      93.335   1.505  78.094  1.00  0.00           O
ATOM   8515  C21 POPEw 208      92.735   1.854  76.974  1.00  0.00           C
ATOM   8516  O22 POPEw 208      91.555   2.114  76.854  1.00  0.00           O
ATOM   8517  C22 POPEw 208      93.734   1.944  75.834  1.00  0.00           C
ATOM   8520  C3  POPEw 208      93.195   2.514  80.294  1.00  0.00           C
ATOM   8523  O31 POPEw 208      93.034   3.884  79.864  1.00  0.00           O
ATOM   8524  C31 POPEw 208      93.985   4.334  79.034  1.00  0.00           C
ATOM   8525  O32 POPEw 208      95.025   3.764  78.764  1.00  0.00           O
ATOM   8526  C32 POPEw 208      93.545   5.665  78.424  1.00  0.00           C
ATOM   8529  C23 POPEw 208      93.024   2.344  74.534  1.00  0.00           C
ATOM   8532  C24 POPEw 208      93.965   2.344  73.324  1.00  0.00           C
ATOM   8535  C25 POPEw 208      93.215   2.654  72.014  1.00  0.00           C
ATOM   8538  C26 POPEw 208      92.894   4.155  71.864  1.00  0.00           C
ATOM   8541  C27 POPEw 208      93.895   4.884  70.954  1.00  0.00           C
ATOM   8544  C28 POPEw 208      93.384   5.144  69.514  1.00  0.00           C
ATOM   8547  C29 POPEw 208      92.894   3.924  68.774  1.00  0.00           C
ATOM   8549 0C21 POPEw 208      92.884   3.754  67.444  1.00  0.00           C
ATOM   8551 1C21 POPEw 208      93.355   4.744  66.404  1.00  0.00           C
ATOM   8554 2C21 POPEw 208      92.245   5.114  65.394  1.00  0.00           C
ATOM   8557 3C21 POPEw 208      91.075   5.884  66.024  1.00  0.00           C
ATOM   8560 4C21 POPEw 208      90.165   6.514  64.954  1.00  0.00           C
ATOM   8563 5C21 POPEw 208      88.955   7.224  65.574  1.00  0.00           C
ATOM   8566 6C21 POPEw 208      87.985   7.794  64.534  1.00  0.00           C
ATOM   8569 7C21 POPEw 208      86.695   8.294  65.184  1.00  0.00           C
ATOM   8572 8C21 POPEw 208      85.744   8.964  64.194  1.00  0.00           C
ATOM   8576  C33 POPEw 208      94.545   6.304  77.424  1.00  0.00           C
ATOM   8579  C34 POPEw 208      94.414   5.844  75.964  1.00  0.00           C
ATOM   8582  C35 POPEw 208      95.025   6.834  74.964  1.00  0.00           C
ATOM   8585  C36 POPEw 208      96.544   6.964  75.084  1.00  0.00           C
ATOM   8588  C37 POPEw 208      97.155   7.824  73.964  1.00  0.00           C
ATOM   8591  C38 POPEw 208      98.675   7.994  74.124  1.00  0.00           C
ATOM   8594  C39 POPEw 208      99.355   8.754  72.974  1.00  0.00           C
ATOM   8597 0C31 POPEw 208      99.235   8.094  71.594  1.00  0.00           C
ATOM   8600 1C31 POPEw 208      99.955   6.734  71.454  1.00  0.00           C
ATOM   8603 2C31 POPEw 208      99.324   5.834  70.384  1.00  0.00           C
ATOM   8606 3C31 POPEw 208      99.314   6.455  68.984  1.00  0.00           C
ATOM   8609 4C31 POPEw 208      98.885   5.424  67.924  1.00  0.00           C
ATOM   8612 5C31 POPEw 208      98.945   5.954  66.494  1.00  0.00           C
ATOM   8615 6C31 POPEw 208      98.444   4.914  65.484  1.00  0.00           C
ATOM   8619  NH3 POPEx 209     115.105  75.854  84.484  1.00  0.00           N
ATOM   8623  C12 POPEx 209     114.745  74.965  83.344  1.00  0.00           C
ATOM   8626  C11 POPEx 209     113.395  74.325  83.604  1.00  0.00           C
ATOM   8629  P   POPEx 209     111.544  73.194  82.224  1.00  0.00           P
ATOM   8630  O13 POPEx 209     111.264  72.084  83.164  1.00  0.00           O
ATOM   8631  O14 POPEx 209     110.704  74.413  82.254  1.00  0.00           O
ATOM   8632  O11 POPEx 209     111.605  72.634  80.774  1.00  0.00           O
ATOM   8633  O12 POPEx 209     113.055  73.623  82.414  1.00  0.00           O
ATOM   8634  C1  POPEx 209     112.545  71.674  80.324  1.00  0.00           C
ATOM   8637  C2  POPEx 209     112.855  71.965  78.834  1.00  0.00           C
ATOM   8639  O21 POPEx 209     112.875  70.764  78.064  1.00  0.00           O
ATOM   8640  C21 POPEx 209     111.684  70.255  77.824  1.00  0.00           C
ATOM   8641  O22 POPEx 209     110.625  70.663  78.254  1.00  0.00           O
ATOM   8642  C22 POPEx 209     111.865  69.005  76.984  1.00  0.00           C
ATOM   8645  C3  POPEx 209     114.184  72.725  78.644  1.00  0.00           C
ATOM   8648  O31 POPEx 209     114.225  73.374  77.374  1.00  0.00           O
ATOM   8649  C31 POPEx 209     115.125  73.185  76.394  1.00  0.00           C
ATOM   8650  O32 POPEx 209     115.125  73.835  75.364  1.00  0.00           O
ATOM   8651  C32 POPEx 209     116.175  72.104  76.654  1.00  0.00           C
ATOM   8654  C23 POPEx 209     110.844  68.884  75.844  1.00  0.00           C
ATOM   8657  C24 POPEx 209     111.264  67.733  74.924  1.00  0.00           C
ATOM   8660  C25 POPEx 209     110.424  67.655  73.654  1.00  0.00           C
ATOM   8663  C26 POPEx 209     109.995  66.204  73.384  1.00  0.00           C
ATOM   8666  C27 POPEx 209     109.044  66.115  72.204  1.00  0.00           C
ATOM   8669  C28 POPEx 209     108.624  64.663  71.944  1.00  0.00           C
ATOM   8672  C29 POPEx 209     107.484  64.185  72.814  1.00  0.00           C
ATOM   8674 0C21 POPEx 209     106.395  63.524  72.374  1.00  0.00           C
ATOM   8676 1C21 POPEx 209     106.135  63.144  70.934  1.00  0.00           C
ATOM   8679 2C21 POPEx 209     107.175  62.145  70.384  1.00  0.00           C
ATOM   8682 3C21 POPEx 209     107.175  62.035  68.854  1.00  0.00           C
ATOM   8685 4C21 POPEx 209     108.425  61.315  68.354  1.00  0.00           C
ATOM   8688 5C21 POPEx 209     108.465  61.145  66.824  1.00  0.00           C
ATOM   8691 6C21 POPEx 209     107.645  59.944  66.354  1.00  0.00           C
ATOM   8694 7C21 POPEx 209     107.654  59.764  64.834  1.00  0.00           C
ATOM   8697 8C21 POPEx 209     107.064  58.435  64.384  1.00  0.00           C
ATOM   8701  C33 POPEx 209     117.325  72.104  75.594  1.00  0.00           C
ATOM   8704  C34 POPEx 209     116.945  71.624  74.184  1.00  0.00           C
ATOM   8707  C35 POPEx 209     116.415  70.184  74.134  1.00  0.00           C
ATOM   8710  C36 POPEx 209     116.145  69.674  72.704  1.00  0.00           C
ATOM   8713  C37 POPEx 209     115.524  68.264  72.674  1.00  0.00           C
ATOM   8716  C38 POPEx 209     115.224  67.755  71.264  1.00  0.00           C
ATOM   8719  C39 POPEx 209     114.244  66.575  71.254  1.00  0.00           C
ATOM   8722 0C31 POPEx 209     113.785  66.163  69.844  1.00  0.00           C
ATOM   8725 1C31 POPEx 209     112.414  65.465  69.874  1.00  0.00           C
ATOM   8728 2C31 POPEx 209     111.865  65.044  68.494  1.00  0.00           C
ATOM   8731 3C31 POPEx 209     112.605  63.854  67.864  1.00  0.00           C
ATOM   8734 4C31 POPEx 209     112.015  63.465  66.504  1.00  0.00           C
ATOM   8737 5C31 POPEx 209     112.545  62.115  65.994  1.00  0.00           C
ATOM   8740 6C31 POPEx 209     112.015  61.744  64.604  1.00  0.00           C
ATOM   8744  NH3 POPEy 210      40.135  82.123  86.344  1.00  0.00           N
ATOM   8748  C12 POPEy 210      39.195  83.293  86.354  1.00  0.00           C
ATOM   8751  C11 POPEy 210      39.925  84.584  86.794  1.00  0.00           C
ATOM   8754  P   POPEy 210      39.884  87.174  86.374  1.00  0.00           P
ATOM   8755  O13 POPEy 210      39.435  87.535  87.734  1.00  0.00           O
ATOM   8756  O14 POPEy 210      41.305  87.434  86.064  1.00  0.00           O
ATOM   8757  O11 POPEy 210      38.945  87.954  85.344  1.00  0.00           O
ATOM   8758  O12 POPEy 210      39.455  85.694  86.014  1.00  0.00           O
ATOM   8759  C1  POPEy 210      39.255  87.944  83.944  1.00  0.00           C
ATOM   8762  C2  POPEy 210      38.145  88.653  83.094  1.00  0.00           C
ATOM   8764  O21 POPEy 210      38.475  88.604  81.694  1.00  0.00           O
ATOM   8765  C21 POPEy 210      38.105  87.464  81.104  1.00  0.00           C
ATOM   8766  O22 POPEy 210      37.545  86.534  81.664  1.00  0.00           O
ATOM   8767  C22 POPEy 210      38.494  87.514  79.624  1.00  0.00           C
ATOM   8770  C3  POPEy 210      37.895  90.144  83.504  1.00  0.00           C
ATOM   8773  O31 POPEy 210      37.065  90.864  82.564  1.00  0.00           O
ATOM   8774  C31 POPEy 210      35.785  90.513  82.544  1.00  0.00           C
ATOM   8775  O32 POPEy 210      35.275  89.684  83.274  1.00  0.00           O
ATOM   8776  C32 POPEy 210      35.055  91.305  81.464  1.00  0.00           C
ATOM   8779  C23 POPEy 210      37.755  88.564  78.754  1.00  0.00           C
ATOM   8782  C24 POPEy 210      38.055  88.434  77.244  1.00  0.00           C
ATOM   8785  C25 POPEy 210      39.485  88.754  76.764  1.00  0.00           C
ATOM   8788  C26 POPEy 210      39.695  88.364  75.284  1.00  0.00           C
ATOM   8791  C27 POPEy 210      41.005  88.863  74.654  1.00  0.00           C
ATOM   8794  C28 POPEy 210      41.334  88.285  73.254  1.00  0.00           C
ATOM   8797  C29 POPEy 210      40.175  88.334  72.284  1.00  0.00           C
ATOM   8799 0C21 POPEy 210      40.115  87.755  71.074  1.00  0.00           C
ATOM   8801 1C21 POPEy 210      41.215  86.983  70.374  1.00  0.00           C
ATOM   8804 2C21 POPEy 210      41.385  87.424  68.904  1.00  0.00           C
ATOM   8807 3C21 POPEy 210      40.145  87.174  68.014  1.00  0.00           C
ATOM   8810 4C21 POPEy 210      39.345  88.443  67.684  1.00  0.00           C
ATOM   8813 5C21 POPEy 210      39.985  89.344  66.604  1.00  0.00           C
ATOM   8816 6C21 POPEy 210      40.165  88.674  65.234  1.00  0.00           C
ATOM   8819 7C21 POPEy 210      40.635  89.664  64.164  1.00  0.00           C
ATOM   8822 8C21 POPEy 210      40.655  89.074  62.754  1.00  0.00           C
ATOM   8826  C33 POPEy 210      34.225  90.405  80.534  1.00  0.00           C
ATOM   8829  C34 POPEy 210      33.765  91.184  79.294  1.00  0.00           C
ATOM   8832  C35 POPEy 210      32.885  90.314  78.394  1.00  0.00           C
ATOM   8835  C36 POPEy 210      32.715  90.834  76.974  1.00  0.00           C
ATOM   8838  C37 POPEy 210      32.215  89.715  76.044  1.00  0.00           C
ATOM   8841  C38 POPEy 210      31.905  90.174  74.614  1.00  0.00           C
ATOM   8844  C39 POPEy 210      33.085  90.764  73.844  1.00  0.00           C
ATOM   8847 0C31 POPEy 210      32.625  91.324  72.494  1.00  0.00           C
ATOM   8850 1C31 POPEy 210      33.715  92.075  71.714  1.00  0.00           C
ATOM   8853 2C31 POPEy 210      33.115  93.045  70.684  1.00  0.00           C
ATOM   8856 3C31 POPEy 210      32.565  92.354  69.434  1.00  0.00           C
ATOM   8859 4C31 POPEy 210      33.625  92.193  68.344  1.00  0.00           C
ATOM   8862 5C31 POPEy 210      33.055  91.604  67.044  1.00  0.00           C
ATOM   8865 6C31 POPEy 210      34.135  91.305  66.004  1.00  0.00           C
ATOM   8869  NH3 POPEz 211      91.744  46.414  83.214  1.00  0.00           N
ATOM   8873  C12 POPEz 211      92.175  45.174  83.934  1.00  0.00           C
ATOM   8876  C11 POPEz 211      93.185  45.545  85.044  1.00  0.00           C
ATOM   8879  P   POPEz 211      95.055  44.524  86.544  1.00  0.00           P
ATOM   8880  O13 POPEz 211      95.595  45.895  86.714  1.00  0.00           O
ATOM   8881  O14 POPEz 211      94.554  43.785  87.724  1.00  0.00           O
ATOM   8882  O11 POPEz 211      96.205  43.685  85.834  1.00  0.00           O
ATOM   8883  O12 POPEz 211      93.994  44.435  85.364  1.00  0.00           O
ATOM   8884  C1  POPEz 211      96.905  44.354  84.764  1.00  0.00           C
ATOM   8887  C2  POPEz 211      97.274  43.344  83.644  1.00  0.00           C
ATOM   8889  O21 POPEz 211      97.985  43.914  82.524  1.00  0.00           O
ATOM   8890  C21 POPEz 211      99.155  44.483  82.754  1.00  0.00           C
ATOM   8891  O22 POPEz 211      99.424  45.265  83.644  1.00  0.00           O
ATOM   8892  C22 POPEz 211     100.185  43.764  81.894  1.00  0.00           C
ATOM   8895  C3  POPEz 211      96.015  42.584  83.124  1.00  0.00           C
ATOM   8898  O31 POPEz 211      96.275  41.805  81.924  1.00  0.00           O
ATOM   8899  C31 POPEz 211      95.685  42.215  80.794  1.00  0.00           C
ATOM   8900  O32 POPEz 211      94.895  43.125  80.694  1.00  0.00           O
ATOM   8901  C32 POPEz 211      96.224  41.385  79.624  1.00  0.00           C
ATOM   8904  C23 POPEz 211     100.524  44.494  80.584  1.00  0.00           C
ATOM   8907  C24 POPEz 211     101.234  43.544  79.614  1.00  0.00           C
ATOM   8910  C25 POPEz 211     101.715  44.264  78.354  1.00  0.00           C
ATOM   8913  C26 POPEz 211     101.655  43.375  77.104  1.00  0.00           C
ATOM   8916  C27 POPEz 211     101.975  44.134  75.814  1.00  0.00           C
ATOM   8919  C28 POPEz 211     101.485  43.395  74.564  1.00  0.00           C
ATOM   8922  C29 POPEz 211     101.784  44.225  73.344  1.00  0.00           C
ATOM   8924 0C21 POPEz 211     102.064  43.764  72.124  1.00  0.00           C
ATOM   8926 1C21 POPEz 211     102.075  42.325  71.694  1.00  0.00           C
ATOM   8929 2C21 POPEz 211     102.414  42.253  70.194  1.00  0.00           C
ATOM   8932 3C21 POPEz 211     102.385  40.834  69.614  1.00  0.00           C
ATOM   8935 4C21 POPEz 211     101.655  40.755  68.264  1.00  0.00           C
ATOM   8938 5C21 POPEz 211     102.265  41.624  67.164  1.00  0.00           C
ATOM   8941 6C21 POPEz 211     103.664  41.185  66.734  1.00  0.00           C
ATOM   8944 7C21 POPEz 211     104.225  42.024  65.584  1.00  0.00           C
ATOM   8947 8C21 POPEz 211     105.564  41.504  65.054  1.00  0.00           C
ATOM   8951  C33 POPEz 211      95.364  41.595  78.354  1.00  0.00           C
ATOM   8954  C34 POPEz 211      95.765  40.685  77.194  1.00  0.00           C
ATOM   8957  C35 POPEz 211      94.914  40.984  75.954  1.00  0.00           C
ATOM   8960  C36 POPEz 211      95.625  40.625  74.644  1.00  0.00           C
ATOM   8963  C37 POPEz 211      94.785  40.935  73.414  1.00  0.00           C
ATOM   8966  C38 POPEz 211      95.595  40.965  72.114  1.00  0.00           C
ATOM   8969  C39 POPEz 211      96.535  39.755  71.964  1.00  0.00           C
ATOM   8972 0C31 POPEz 211      97.204  39.685  70.594  1.00  0.00           C
ATOM   8975 1C31 POPEz 211      96.275  39.125  69.504  1.00  0.00           C
ATOM   8978 2C31 POPEz 211      96.954  39.005  68.134  1.00  0.00           C
ATOM   8981 3C31 POPEz 211      97.654  40.304  67.724  1.00  0.00           C
ATOM   8984 4C31 POPEz 211      98.144  40.335  66.274  1.00  0.00           C
ATOM   8987 5C31 POPEz 211      98.475  41.764  65.814  1.00  0.00           C
ATOM   8990 6C31 POPEz 211      99.134  41.875  64.444  1.00  0.00           C
ATOM   8994  NH3 POPE0 212      96.075 114.535  41.034  1.00  0.00           N
ATOM   8998  C12 POPE0 212      95.744 115.405  39.844  1.00  0.00           C
ATOM   9001  C11 POPE0 212      96.945 116.274  39.414  1.00  0.00           C
ATOM   9004  P   POPE0 212      96.305 118.583  38.204  1.00  0.00           P
ATOM   9005  O13 POPE0 212      97.545 119.383  38.144  1.00  0.00           O
ATOM   9006  O14 POPE0 212      95.275 118.875  37.184  1.00  0.00           O
ATOM   9007  O11 POPE0 212      95.644 118.774  39.634  1.00  0.00           O
ATOM   9008  O12 POPE0 212      96.634 117.035  38.244  1.00  0.00           O
ATOM   9009  C1  POPE0 212      95.844 120.035  40.294  1.00  0.00           C
ATOM   9012  C2  POPE0 212      94.675 120.304  41.284  1.00  0.00           C
ATOM   9014  O21 POPE0 212      95.154 120.955  42.474  1.00  0.00           O
ATOM   9015  C21 POPE0 212      95.925 120.265  43.304  1.00  0.00           C
ATOM   9016  O22 POPE0 212      96.245 119.094  43.184  1.00  0.00           O
ATOM   9017  C22 POPE0 212      96.395 121.184  44.434  1.00  0.00           C
ATOM   9020  C3  POPE0 212      93.795 119.045  41.534  1.00  0.00           C
ATOM   9023  O31 POPE0 212      92.625 119.344  42.314  1.00  0.00           O
ATOM   9024  C31 POPE0 212      92.785 119.133  43.624  1.00  0.00           C
ATOM   9025  O32 POPE0 212      93.045 119.994  44.444  1.00  0.00           O
ATOM   9026  C32 POPE0 212      92.605 117.654  43.954  1.00  0.00           C
ATOM   9029  C23 POPE0 212      96.535 120.424  45.764  1.00  0.00           C
ATOM   9032  C24 POPE0 212      95.485 120.814  46.804  1.00  0.00           C
ATOM   9035  C25 POPE0 212      96.005 121.874  47.774  1.00  0.00           C
ATOM   9038  C26 POPE0 212      95.145 122.005  49.034  1.00  0.00           C
ATOM   9041  C27 POPE0 212      95.795 122.914  50.074  1.00  0.00           C
ATOM   9044  C28 POPE0 212      95.084 122.844  51.434  1.00  0.00           C
ATOM   9047  C29 POPE0 212      95.725 123.814  52.404  1.00  0.00           C
ATOM   9049 0C21 POPE0 212      96.544 123.513  53.414  1.00  0.00           C
ATOM   9051 1C21 POPE0 212      96.975 122.145  53.874  1.00  0.00           C
ATOM   9054 2C21 POPE0 212      97.215 122.145  55.404  1.00  0.00           C
ATOM   9057 3C21 POPE0 212      95.935 122.444  56.194  1.00  0.00           C
ATOM   9060 4C21 POPE0 212      96.124 122.324  57.714  1.00  0.00           C
ATOM   9063 5C21 POPE0 212      94.774 122.285  58.424  1.00  0.00           C
ATOM   9066 6C21 POPE0 212      94.865 121.844  59.894  1.00  0.00           C
ATOM   9069 7C21 POPE0 212      93.475 121.515  60.464  1.00  0.00           C
ATOM   9072 8C21 POPE0 212      93.554 120.904  61.864  1.00  0.00           C
ATOM   9076  C33 POPE0 212      91.194 117.345  44.514  1.00  0.00           C
ATOM   9079  C34 POPE0 212      91.084 115.914  45.084  1.00  0.00           C
ATOM   9082  C35 POPE0 212      91.884 115.694  46.384  1.00  0.00           C
ATOM   9085  C36 POPE0 212      91.264 116.384  47.614  1.00  0.00           C
ATOM   9088  C37 POPE0 212      92.125 116.324  48.884  1.00  0.00           C
ATOM   9091  C38 POPE0 212      92.565 114.903  49.264  1.00  0.00           C
ATOM   9094  C39 POPE0 212      93.204 114.845  50.654  1.00  0.00           C
ATOM   9097 0C31 POPE0 212      92.194 114.734  51.804  1.00  0.00           C
ATOM   9100 1C31 POPE0 212      92.855 114.174  53.074  1.00  0.00           C
ATOM   9103 2C31 POPE0 212      91.835 114.015  54.204  1.00  0.00           C
ATOM   9106 3C31 POPE0 212      92.365 113.215  55.394  1.00  0.00           C
ATOM   9109 4C31 POPE0 212      93.505 113.904  56.154  1.00  0.00           C
ATOM   9112 5C31 POPE0 212      93.985 113.084  57.354  1.00  0.00           C
ATOM   9115 6C31 POPE0 212      95.105 113.764  58.144  1.00  0.00           C
ATOM   9119  NH3 POPE1 213     125.504  25.064  39.854  1.00  0.00           N
ATOM   9123  C12 POPE1 213     124.345  25.674  40.584  1.00  0.00           C
ATOM   9126  C11 POPE1 213     124.855  26.434  41.814  1.00  0.00           C
ATOM   9129  P   POPE1 213     122.975  28.094  42.684  1.00  0.00           P
ATOM   9130  O13 POPE1 213     123.605  29.004  41.704  1.00  0.00           O
ATOM   9131  O14 POPE1 213     121.535  27.815  42.534  1.00  0.00           O
ATOM   9132  O11 POPE1 213     123.285  28.654  44.124  1.00  0.00           O
ATOM   9133  O12 POPE1 213     123.764  26.735  42.664  1.00  0.00           O
ATOM   9134  C1  POPE1 213     123.594  27.754  45.204  1.00  0.00           C
ATOM   9137  C2  POPE1 213     122.334  27.044  45.784  1.00  0.00           C
ATOM   9139  O21 POPE1 213     122.194  27.285  47.194  1.00  0.00           O
ATOM   9140  C21 POPE1 213     123.144  26.805  47.974  1.00  0.00           C
ATOM   9141  O22 POPE1 213     124.244  26.384  47.614  1.00  0.00           O
ATOM   9142  C22 POPE1 213     122.665  26.814  49.424  1.00  0.00           C
ATOM   9145  C3  POPE1 213     122.175  25.534  45.434  1.00  0.00           C
ATOM   9148  O31 POPE1 213     120.804  25.134  45.644  1.00  0.00           O
ATOM   9149  C31 POPE1 213     120.475  24.764  46.874  1.00  0.00           C
ATOM   9150  O32 POPE1 213     121.245  24.365  47.734  1.00  0.00           O
ATOM   9151  C32 POPE1 213     118.985  25.074  47.044  1.00  0.00           C
ATOM   9154  C23 POPE1 213     123.815  26.844  50.454  1.00  0.00           C
ATOM   9157  C24 POPE1 213     123.295  26.654  51.884  1.00  0.00           C
ATOM   9160  C25 POPE1 213     124.384  26.795  52.954  1.00  0.00           C
ATOM   9163  C26 POPE1 213     123.834  26.795  54.384  1.00  0.00           C
ATOM   9166  C27 POPE1 213     124.925  27.114  55.414  1.00  0.00           C
ATOM   9169  C28 POPE1 213     124.384  27.374  56.834  1.00  0.00           C
ATOM   9172  C29 POPE1 213     125.475  27.975  57.684  1.00  0.00           C
ATOM   9174 0C21 POPE1 213     125.884  27.615  58.914  1.00  0.00           C
ATOM   9176 1C21 POPE1 213     125.325  26.514  59.784  1.00  0.00           C
ATOM   9179 2C21 POPE1 213     125.125  26.944  61.244  1.00  0.00           C
ATOM   9182 3C21 POPE1 213     126.394  27.455  61.954  1.00  0.00           C
ATOM   9185 4C21 POPE1 213     126.295  27.365  63.484  1.00  0.00           C
ATOM   9188 5C21 POPE1 213     127.563  27.824  64.214  1.00  0.00           C
ATOM   9191 6C21 POPE1 213     127.483  27.545  65.724  1.00  0.00           C
ATOM   9194 7C21 POPE1 213     128.623  28.174  66.544  1.00  0.00           C
ATOM   9197 8C21 POPE1 213     128.514  27.915  68.044  1.00  0.00           C
ATOM   9201  C33 POPE1 213     118.395  24.795  48.444  1.00  0.00           C
ATOM   9204  C34 POPE1 213     118.915  25.735  49.554  1.00  0.00           C
ATOM   9207  C35 POPE1 213     118.064  25.604  50.814  1.00  0.00           C
ATOM   9210  C36 POPE1 213     118.454  26.535  51.974  1.00  0.00           C
ATOM   9213  C37 POPE1 213     119.414  25.875  52.974  1.00  0.00           C
ATOM   9216  C38 POPE1 213     119.274  26.495  54.374  1.00  0.00           C
ATOM   9219  C39 POPE1 213     120.045  25.715  55.444  1.00  0.00           C
ATOM   9222 0C31 POPE1 213     119.804  26.285  56.844  1.00  0.00           C
ATOM   9225 1C31 POPE1 213     120.704  25.654  57.914  1.00  0.00           C
ATOM   9228 2C31 POPE1 213     120.615  26.365  59.274  1.00  0.00           C
ATOM   9231 3C31 POPE1 213     119.244  26.215  59.964  1.00  0.00           C
ATOM   9234 4C31 POPE1 213     119.215  26.924  61.324  1.00  0.00           C
ATOM   9237 5C31 POPE1 213     117.875  26.784  62.054  1.00  0.00           C
ATOM   9240 6C31 POPE1 213     117.855  27.494  63.414  1.00  0.00           C
ATOM   9244  NH3 POPE2 214      99.905   5.254  82.224  1.00  0.00           N
ATOM   9248  C12 POPE2 214      99.174   4.613  81.074  1.00  0.00           C
ATOM   9251  C11 POPE2 214      99.575   3.133  80.914  1.00  0.00           C
ATOM   9254  P   POPE2 214      97.875   1.814  82.424  1.00  0.00           P
ATOM   9255  O13 POPE2 214      96.875   2.833  82.104  1.00  0.00           O
ATOM   9256  O14 POPE2 214      97.815   1.215  83.784  1.00  0.00           O
ATOM   9257  O11 POPE2 214      97.705   0.595  81.434  1.00  0.00           O
ATOM   9258  O12 POPE2 214      99.324   2.374  82.104  1.00  0.00           O
ATOM   9259  C1  POPE2 214      97.255   0.735  80.074  1.00  0.00           C
ATOM   9262  C2  POPE2 214      98.344   0.174  79.104  1.00  0.00           C
ATOM   9264  O21 POPE2 214      98.635   1.054  78.004  1.00  0.00           O
ATOM   9265  C21 POPE2 214      97.705   1.416  77.154  1.00  0.00           C
ATOM   9266  O22 POPE2 214      96.535   1.095  77.144  1.00  0.00           O
ATOM   9267  C22 POPE2 214      98.375   2.274  76.084  1.00  0.00           C
ATOM   9270  C3  POPE2 214      98.144  -1.315  78.694  1.00  0.00           C
ATOM   9273  O31 POPE2 214      96.884  -1.554  78.034  1.00  0.00           O
ATOM   9274  C31 POPE2 214      96.935  -1.826  76.744  1.00  0.00           C
ATOM   9275  O32 POPE2 214      97.934  -2.024  76.074  1.00  0.00           O
ATOM   9276  C32 POPE2 214      95.504  -1.805  76.224  1.00  0.00           C
ATOM   9279  C23 POPE2 214      97.675   2.104  74.714  1.00  0.00           C
ATOM   9282  C24 POPE2 214      98.375   2.885  73.604  1.00  0.00           C
ATOM   9285  C25 POPE2 214      97.744   2.614  72.234  1.00  0.00           C
ATOM   9288  C26 POPE2 214      98.355   1.404  71.504  1.00  0.00           C
ATOM   9291  C27 POPE2 214      97.595   1.034  70.214  1.00  0.00           C
ATOM   9294  C28 POPE2 214      97.724   2.094  69.094  1.00  0.00           C
ATOM   9297  C29 POPE2 214      96.614   2.104  68.084  1.00  0.00           C
ATOM   9299 0C21 POPE2 214      96.435   1.245  67.064  1.00  0.00           C
ATOM   9301 1C21 POPE2 214      97.265   0.034  66.744  1.00  0.00           C
ATOM   9304 2C21 POPE2 214      98.615   0.314  66.054  1.00  0.00           C
ATOM   9307 3C21 POPE2 214      99.265  -1.005  65.614  1.00  0.00           C
ATOM   9310 4C21 POPE2 214     100.744  -0.915  65.194  1.00  0.00           C
ATOM   9313 5C21 POPE2 214     101.255  -2.305  64.794  1.00  0.00           C
ATOM   9316 6C21 POPE2 214     102.775  -2.474  64.744  1.00  0.00           C
ATOM   9319 7C21 POPE2 214     103.115  -3.946  64.474  1.00  0.00           C
ATOM   9322 8C21 POPE2 214     104.615  -4.265  64.444  1.00  0.00           C
ATOM   9326  C33 POPE2 214      95.424  -2.045  74.694  1.00  0.00           C
ATOM   9329  C34 POPE2 214      93.974  -2.264  74.234  1.00  0.00           C
ATOM   9332  C35 POPE2 214      93.885  -2.596  72.734  1.00  0.00           C
ATOM   9335  C36 POPE2 214      94.055  -1.346  71.874  1.00  0.00           C
ATOM   9338  C37 POPE2 214      93.715  -1.545  70.394  1.00  0.00           C
ATOM   9341  C38 POPE2 214      93.515  -0.184  69.694  1.00  0.00           C
ATOM   9344  C39 POPE2 214      93.405  -0.295  68.174  1.00  0.00           C
ATOM   9347 0C31 POPE2 214      92.094  -0.915  67.694  1.00  0.00           C
ATOM   9350 1C31 POPE2 214      92.115  -1.154  66.174  1.00  0.00           C
ATOM   9353 2C31 POPE2 214      90.825  -1.775  65.624  1.00  0.00           C
ATOM   9356 3C31 POPE2 214      89.615  -0.826  65.724  1.00  0.00           C
ATOM   9359 4C31 POPE2 214      88.375  -1.395  65.034  1.00  0.00           C
ATOM   9362 5C31 POPE2 214      87.175  -0.444  65.114  1.00  0.00           C
ATOM   9365 6C31 POPE2 214      85.944  -0.944  64.344  1.00  0.00           C
ATOM   9369  NH3 POPE3 215      33.765 112.784  81.864  1.00  0.00           N
ATOM   9373  C12 POPE3 215      34.595 111.965  82.804  1.00  0.00           C
ATOM   9376  C11 POPE3 215      34.415 112.394  84.274  1.00  0.00           C
ATOM   9379  P   POPE3 215      33.695 114.884  84.574  1.00  0.00           P
ATOM   9380  O13 POPE3 215      32.685 114.514  83.564  1.00  0.00           O
ATOM   9381  O14 POPE3 215      33.265 115.024  85.974  1.00  0.00           O
ATOM   9382  O11 POPE3 215      34.515 116.144  84.074  1.00  0.00           O
ATOM   9383  O12 POPE3 215      34.805 113.754  84.504  1.00  0.00           O
ATOM   9384  C1  POPE3 215      33.935 117.285  83.394  1.00  0.00           C
ATOM   9387  C2  POPE3 215      34.255 117.345  81.854  1.00  0.00           C
ATOM   9389  O21 POPE3 215      33.225 117.944  81.034  1.00  0.00           O
ATOM   9390  C21 POPE3 215      31.995 117.473  81.044  1.00  0.00           C
ATOM   9391  O22 POPE3 215      31.525 116.645  81.814  1.00  0.00           O
ATOM   9392  C22 POPE3 215      31.215 118.084  79.874  1.00  0.00           C
ATOM   9395  C3  POPE3 215      34.645 115.943  81.304  1.00  0.00           C
ATOM   9398  O31 POPE3 215      34.425 115.715  79.904  1.00  0.00           O
ATOM   9399  C31 POPE3 215      35.455 115.904  79.104  1.00  0.00           C
ATOM   9400  O32 POPE3 215      36.505 116.445  79.414  1.00  0.00           O
ATOM   9401  C32 POPE3 215      35.105 115.274  77.754  1.00  0.00           C
ATOM   9404  C23 POPE3 215      29.995 117.224  79.474  1.00  0.00           C
ATOM   9407  C24 POPE3 215      29.205 117.814  78.304  1.00  0.00           C
ATOM   9410  C25 POPE3 215      27.955 117.005  77.954  1.00  0.00           C
ATOM   9413  C26 POPE3 215      27.245 117.535  76.704  1.00  0.00           C
ATOM   9416  C27 POPE3 215      25.735 117.275  76.634  1.00  0.00           C
ATOM   9419  C28 POPE3 215      25.135 117.564  75.244  1.00  0.00           C
ATOM   9422  C29 POPE3 215      25.355 118.993  74.804  1.00  0.00           C
ATOM   9424 0C21 POPE3 215      25.035 119.523  73.614  1.00  0.00           C
ATOM   9426 1C21 POPE3 215      24.355 118.844  72.454  1.00  0.00           C
ATOM   9429 2C21 POPE3 215      23.055 119.543  72.034  1.00  0.00           C
ATOM   9432 3C21 POPE3 215      23.245 121.013  71.624  1.00  0.00           C
ATOM   9435 4C21 POPE3 215      22.035 121.604  70.894  1.00  0.00           C
ATOM   9438 5C21 POPE3 215      22.275 123.063  70.484  1.00  0.00           C
ATOM   9441 6C21 POPE3 215      21.035 123.735  69.864  1.00  0.00           C
ATOM   9444 7C21 POPE3 215      21.365 124.964  69.004  1.00  0.00           C
ATOM   9447 8C21 POPE3 215      22.005 126.114  69.774  1.00  0.00           C
ATOM   9451  C33 POPE3 215      35.625 116.095  76.574  1.00  0.00           C
ATOM   9454  C34 POPE3 215      35.085 115.584  75.234  1.00  0.00           C
ATOM   9457  C35 POPE3 215      35.485 116.464  74.034  1.00  0.00           C
ATOM   9460  C36 POPE3 215      34.855 117.854  74.094  1.00  0.00           C
ATOM   9463  C37 POPE3 215      35.305 118.805  72.974  1.00  0.00           C
ATOM   9466  C38 POPE3 215      34.445 120.074  73.014  1.00  0.00           C
ATOM   9469  C39 POPE3 215      34.555 120.994  71.804  1.00  0.00           C
ATOM   9472 0C31 POPE3 215      33.595 122.174  71.974  1.00  0.00           C
ATOM   9475 1C31 POPE3 215      33.015 122.674  70.654  1.00  0.00           C
ATOM   9478 2C31 POPE3 215      31.755 123.535  70.834  1.00  0.00           C
ATOM   9481 3C31 POPE3 215      32.025 125.043  70.944  1.00  0.00           C
ATOM   9484 4C31 POPE3 215      30.875 125.854  70.344  1.00  0.00           C
ATOM   9487 5C31 POPE3 215      31.165 127.345  70.214  1.00  0.00           C
ATOM   9490 6C31 POPE3 215      30.045 128.085  69.474  1.00  0.00           C
ATOM   9494  NH3 POPE4 216      52.855  33.944  85.604  1.00  0.00           N
ATOM   9498  C12 POPE4 216      52.365  32.694  86.294  1.00  0.00           C
ATOM   9501  C11 POPE4 216      51.635  31.764  85.314  1.00  0.00           C
ATOM   9504  P   POPE4 216      49.405  30.434  85.184  1.00  0.00           P
ATOM   9505  O13 POPE4 216      48.505  31.574  84.894  1.00  0.00           O
ATOM   9506  O14 POPE4 216      48.815  29.235  85.814  1.00  0.00           O
ATOM   9507  O11 POPE4 216      50.095  30.045  83.814  1.00  0.00           O
ATOM   9508  O12 POPE4 216      50.645  30.975  86.004  1.00  0.00           O
ATOM   9509  C1  POPE4 216      49.555  29.035  82.954  1.00  0.00           C
ATOM   9512  C2  POPE4 216      49.355  29.555  81.504  1.00  0.00           C
ATOM   9514  O21 POPE4 216      50.595  29.564  80.774  1.00  0.00           O
ATOM   9515  C21 POPE4 216      51.345  30.634  80.574  1.00  0.00           C
ATOM   9516  O22 POPE4 216      51.225  31.735  81.094  1.00  0.00           O
ATOM   9517  C22 POPE4 216      52.435  30.294  79.564  1.00  0.00           C
ATOM   9520  C3  POPE4 216      48.535  30.875  81.514  1.00  0.00           C
ATOM   9523  O31 POPE4 216      48.285  31.354  80.174  1.00  0.00           O
ATOM   9524  C31 POPE4 216      47.695  32.535  80.174  1.00  0.00           C
ATOM   9525  O32 POPE4 216      47.355  33.145  81.184  1.00  0.00           O
ATOM   9526  C32 POPE4 216      47.565  33.075  78.744  1.00  0.00           C
ATOM   9529  C23 POPE4 216      52.525  31.254  78.364  1.00  0.00           C
ATOM   9532  C24 POPE4 216      53.025  30.485  77.134  1.00  0.00           C
ATOM   9535  C25 POPE4 216      53.525  31.314  75.944  1.00  0.00           C
ATOM   9538  C26 POPE4 216      52.454  31.965  75.044  1.00  0.00           C
ATOM   9541  C27 POPE4 216      53.075  32.415  73.704  1.00  0.00           C
ATOM   9544  C28 POPE4 216      52.205  33.334  72.824  1.00  0.00           C
ATOM   9547  C29 POPE4 216      51.085  32.645  72.084  1.00  0.00           C
ATOM   9549 0C21 POPE4 216      50.985  32.454  70.754  1.00  0.00           C
ATOM   9551 1C21 POPE4 216      51.994  32.864  69.704  1.00  0.00           C
ATOM   9554 2C21 POPE4 216      51.395  33.215  68.324  1.00  0.00           C
ATOM   9557 3C21 POPE4 216      50.805  32.025  67.554  1.00  0.00           C
ATOM   9560 4C21 POPE4 216      50.575  32.364  66.074  1.00  0.00           C
ATOM   9563 5C21 POPE4 216      50.045  31.215  65.194  1.00  0.00           C
ATOM   9566 6C21 POPE4 216      48.735  30.594  65.664  1.00  0.00           C
ATOM   9569 7C21 POPE4 216      48.135  29.655  64.604  1.00  0.00           C
ATOM   9572 8C21 POPE4 216      46.885  28.904  65.074  1.00  0.00           C
ATOM   9576  C33 POPE4 216      48.174  32.125  77.664  1.00  0.00           C
ATOM   9579  C34 POPE4 216      48.255  32.744  76.264  1.00  0.00           C
ATOM   9582  C35 POPE4 216      46.915  32.994  75.554  1.00  0.00           C
ATOM   9585  C36 POPE4 216      45.895  31.854  75.674  1.00  0.00           C
ATOM   9588  C37 POPE4 216      44.805  31.914  74.594  1.00  0.00           C
ATOM   9591  C38 POPE4 216      43.605  31.014  74.884  1.00  0.00           C
ATOM   9594  C39 POPE4 216      42.584  31.014  73.744  1.00  0.00           C
ATOM   9597 0C31 POPE4 216      41.325  30.194  74.054  1.00  0.00           C
ATOM   9600 1C31 POPE4 216      40.365  30.184  72.854  1.00  0.00           C
ATOM   9603 2C31 POPE4 216      39.025  29.455  73.114  1.00  0.00           C
ATOM   9606 3C31 POPE4 216      39.165  27.955  73.374  1.00  0.00           C
ATOM   9609 4C31 POPE4 216      39.055  27.584  74.854  1.00  0.00           C
ATOM   9612 5C31 POPE4 216      38.985  26.065  75.094  1.00  0.00           C
ATOM   9615 6C31 POPE4 216      38.775  25.664  76.554  1.00  0.00           C
ATOM   9619  NH3 POPE5 217      83.255 126.974  86.624  1.00  0.00           N
ATOM   9623  C12 POPE5 217      82.955 125.523  86.884  1.00  0.00           C
ATOM   9626  C11 POPE5 217      83.405 124.635  85.704  1.00  0.00           C
ATOM   9629  P   POPE5 217      85.205 125.744  84.164  1.00  0.00           P
ATOM   9630  O13 POPE5 217      84.225 126.854  84.074  1.00  0.00           O
ATOM   9631  O14 POPE5 217      86.614 126.153  84.334  1.00  0.00           O
ATOM   9632  O11 POPE5 217      85.005 124.763  82.944  1.00  0.00           O
ATOM   9633  O12 POPE5 217      84.765 124.874  85.394  1.00  0.00           O
ATOM   9634  C1  POPE5 217      85.465 125.174  81.654  1.00  0.00           C
ATOM   9637  C2  POPE5 217      84.335 125.174  80.584  1.00  0.00           C
ATOM   9639  O21 POPE5 217      84.694 126.244  79.694  1.00  0.00           O
ATOM   9640  C21 POPE5 217      84.174 126.404  78.474  1.00  0.00           C
ATOM   9641  O22 POPE5 217      84.155 127.473  77.894  1.00  0.00           O
ATOM   9642  C22 POPE5 217      83.755 125.094  77.794  1.00  0.00           C
ATOM   9645  C3  POPE5 217      82.905 125.373  81.184  1.00  0.00           C
ATOM   9648  O31 POPE5 217      81.994 125.965  80.234  1.00  0.00           O
ATOM   9649  C31 POPE5 217      80.774 126.214  80.684  1.00  0.00           C
ATOM   9650  O32 POPE5 217      80.275 125.733  81.694  1.00  0.00           O
ATOM   9651  C32 POPE5 217      80.084 127.224  79.774  1.00  0.00           C
ATOM   9654  C23 POPE5 217      83.724 125.295  76.264  1.00  0.00           C
ATOM   9657  C24 POPE5 217      83.064 124.133  75.514  1.00  0.00           C
ATOM   9660  C25 POPE5 217      83.134 124.295  73.994  1.00  0.00           C
ATOM   9663  C26 POPE5 217      84.284 123.525  73.344  1.00  0.00           C
ATOM   9666  C27 POPE5 217      84.075 123.185  71.864  1.00  0.00           C
ATOM   9669  C28 POPE5 217      84.935 121.983  71.414  1.00  0.00           C
ATOM   9672  C29 POPE5 217      84.405 120.674  71.934  1.00  0.00           C
ATOM   9674 0C21 POPE5 217      83.775 119.763  71.184  1.00  0.00           C
ATOM   9676 1C21 POPE5 217      83.484 119.903  69.704  1.00  0.00           C
ATOM   9679 2C21 POPE5 217      82.495 118.844  69.184  1.00  0.00           C
ATOM   9682 3C21 POPE5 217      81.164 118.785  69.944  1.00  0.00           C
ATOM   9685 4C21 POPE5 217      80.125 117.873  69.284  1.00  0.00           C
ATOM   9688 5C21 POPE5 217      78.885 117.634  70.154  1.00  0.00           C
ATOM   9691 6C21 POPE5 217      79.205 117.043  71.544  1.00  0.00           C
ATOM   9694 7C21 POPE5 217      77.955 116.445  72.184  1.00  0.00           C
ATOM   9697 8C21 POPE5 217      78.164 115.904  73.604  1.00  0.00           C
ATOM   9701  C33 POPE5 217      79.384 126.604  78.544  1.00  0.00           C
ATOM   9704  C34 POPE5 217      80.345 126.044  77.484  1.00  0.00           C
ATOM   9707  C35 POPE5 217      79.815 126.214  76.044  1.00  0.00           C
ATOM   9710  C36 POPE5 217      80.165 127.604  75.484  1.00  0.00           C
ATOM   9713  C37 POPE5 217      79.314 128.085  74.304  1.00  0.00           C
ATOM   9716  C38 POPE5 217      79.694 129.523  73.914  1.00  0.00           C
ATOM   9719  C39 POPE5 217      78.785 130.184  72.874  1.00  0.00           C
ATOM   9722 0C31 POPE5 217      79.065 129.764  71.424  1.00  0.00           C
ATOM   9725 1C31 POPE5 217      78.225 130.594  70.434  1.00  0.00           C
ATOM   9728 2C31 POPE5 217      78.565 130.365  68.954  1.00  0.00           C
ATOM   9731 3C31 POPE5 217      78.064 129.033  68.394  1.00  0.00           C
ATOM   9734 4C31 POPE5 217      78.144 128.964  66.864  1.00  0.00           C
ATOM   9737 5C31 POPE5 217      77.495 127.704  66.274  1.00  0.00           C
ATOM   9740 6C31 POPE5 217      77.395 127.743  64.754  1.00  0.00           C
ATOM   9744  NH3 POPE6 218      73.494  98.484  39.484  1.00  0.00           N
ATOM   9748  C12 POPE6 218      72.875  97.883  38.264  1.00  0.00           C
ATOM   9751  C11 POPE6 218      73.935  97.094  37.484  1.00  0.00           C
ATOM   9754  P   POPE6 218      75.405  95.685  39.164  1.00  0.00           P
ATOM   9755  O13 POPE6 218      76.515  94.924  38.574  1.00  0.00           O
ATOM   9756  O14 POPE6 218      75.744  96.994  39.744  1.00  0.00           O
ATOM   9757  O11 POPE6 218      74.765  94.864  40.364  1.00  0.00           O
ATOM   9758  O12 POPE6 218      74.225  95.864  38.124  1.00  0.00           O
ATOM   9759  C1  POPE6 218      73.335  94.794  40.494  1.00  0.00           C
ATOM   9762  C2  POPE6 218      72.875  94.465  41.964  1.00  0.00           C
ATOM   9764  O21 POPE6 218      72.265  95.475  42.774  1.00  0.00           O
ATOM   9765  C21 POPE6 218      72.375  96.755  42.514  1.00  0.00           C
ATOM   9766  O22 POPE6 218      73.215  97.294  41.824  1.00  0.00           O
ATOM   9767  C22 POPE6 218      71.305  97.535  43.274  1.00  0.00           C
ATOM   9770  C3  POPE6 218      73.994  93.774  42.764  1.00  0.00           C
ATOM   9773  O31 POPE6 218      73.424  92.895  43.754  1.00  0.00           O
ATOM   9774  C31 POPE6 218      74.035  92.873  44.934  1.00  0.00           C
ATOM   9775  O32 POPE6 218      74.915  93.634  45.304  1.00  0.00           O
ATOM   9776  C32 POPE6 218      73.505  91.694  45.744  1.00  0.00           C
ATOM   9779  C23 POPE6 218      71.425  97.394  44.804  1.00  0.00           C
ATOM   9782  C24 POPE6 218      70.545  98.404  45.544  1.00  0.00           C
ATOM   9785  C25 POPE6 218      71.325  99.243  46.564  1.00  0.00           C
ATOM   9788  C26 POPE6 218      70.384  99.964  47.544  1.00  0.00           C
ATOM   9791  C27 POPE6 218      70.085  99.123  48.794  1.00  0.00           C
ATOM   9794  C28 POPE6 218      69.325  99.954  49.844  1.00  0.00           C
ATOM   9797  C29 POPE6 218      68.945  99.164  51.074  1.00  0.00           C
ATOM   9799 0C21 POPE6 218      68.244  99.664  52.114  1.00  0.00           C
ATOM   9801 1C21 POPE6 218      67.744 101.083  52.224  1.00  0.00           C
ATOM   9804 2C21 POPE6 218      68.455 101.865  53.344  1.00  0.00           C
ATOM   9807 3C21 POPE6 218      68.045 101.434  54.754  1.00  0.00           C
ATOM   9810 4C21 POPE6 218      68.625 102.364  55.834  1.00  0.00           C
ATOM   9813 5C21 POPE6 218      67.895 102.263  57.184  1.00  0.00           C
ATOM   9816 6C21 POPE6 218      68.465 103.273  58.194  1.00  0.00           C
ATOM   9819 7C21 POPE6 218      67.454 103.674  59.274  1.00  0.00           C
ATOM   9822 8C21 POPE6 218      68.055 104.645  60.304  1.00  0.00           C
ATOM   9826  C33 POPE6 218      74.445  91.305  46.914  1.00  0.00           C
ATOM   9829  C34 POPE6 218      74.355  89.814  47.254  1.00  0.00           C
ATOM   9832  C35 POPE6 218      74.365  89.505  48.754  1.00  0.00           C
ATOM   9835  C36 POPE6 218      75.674  89.845  49.474  1.00  0.00           C
ATOM   9838  C37 POPE6 218      75.524  89.674  50.994  1.00  0.00           C
ATOM   9841  C38 POPE6 218      76.805  89.915  51.784  1.00  0.00           C
ATOM   9844  C39 POPE6 218      76.535  89.804  53.294  1.00  0.00           C
ATOM   9847 0C31 POPE6 218      77.775  89.944  54.174  1.00  0.00           C
ATOM   9850 1C31 POPE6 218      77.415  89.705  55.644  1.00  0.00           C
ATOM   9853 2C31 POPE6 218      78.624  89.785  56.584  1.00  0.00           C
ATOM   9856 3C31 POPE6 218      78.855  91.194  57.154  1.00  0.00           C
ATOM   9859 4C31 POPE6 218      80.145  91.264  57.964  1.00  0.00           C
ATOM   9862 5C31 POPE6 218      80.494  92.684  58.404  1.00  0.00           C
ATOM   9865 6C31 POPE6 218      81.905  92.774  58.994  1.00  0.00           C
ATOM   9869  NH3 POPE7 219       4.225  76.483  82.814  1.00  0.00           N
ATOM   9873  C12 POPE7 219       3.175  77.075  83.714  1.00  0.00           C
ATOM   9876  C11 POPE7 219       1.825  76.314  83.674  1.00  0.00           C
ATOM   9879  P   POPE7 219       1.395  73.685  83.994  1.00  0.00           P
ATOM   9880  O13 POPE7 219       2.405  72.693  84.424  1.00  0.00           O
ATOM   9881  O14 POPE7 219       0.035  73.413  84.514  1.00  0.00           O
ATOM   9882  O11 POPE7 219       1.355  73.715  82.414  1.00  0.00           O
ATOM   9883  O12 POPE7 219       1.895  75.115  84.434  1.00  0.00           O
ATOM   9884  C1  POPE7 219       1.665  72.505  81.714  1.00  0.00           C
ATOM   9887  C2  POPE7 219       3.085  72.524  81.094  1.00  0.00           C
ATOM   9889  O21 POPE7 219       3.035  73.124  79.784  1.00  0.00           O
ATOM   9890  C21 POPE7 219       3.515  74.354  79.764  1.00  0.00           C
ATOM   9891  O22 POPE7 219       3.315  75.215  80.604  1.00  0.00           O
ATOM   9892  C22 POPE7 219       4.495  74.454  78.594  1.00  0.00           C
ATOM   9895  C3  POPE7 219       3.615  71.075  80.924  1.00  0.00           C
ATOM   9898  O31 POPE7 219       2.535  70.244  80.444  1.00  0.00           O
ATOM   9899  C31 POPE7 219       2.645  69.844  79.194  1.00  0.00           C
ATOM   9900  O32 POPE7 219       3.655  69.803  78.524  1.00  0.00           O
ATOM   9901  C32 POPE7 219       1.265  69.505  78.674  1.00  0.00           C
ATOM   9904  C23 POPE7 219       3.845  74.575  77.194  1.00  0.00           C
ATOM   9907  C24 POPE7 219       4.715  73.934  76.104  1.00  0.00           C
ATOM   9910  C25 POPE7 219       4.145  74.204  74.704  1.00  0.00           C
ATOM   9913  C26 POPE7 219       4.955  73.544  73.574  1.00  0.00           C
ATOM   9916  C27 POPE7 219       4.705  74.234  72.224  1.00  0.00           C
ATOM   9919  C28 POPE7 219       5.355  73.524  71.024  1.00  0.00           C
ATOM   9922  C29 POPE7 219       4.555  72.314  70.574  1.00  0.00           C
ATOM   9924 0C21 POPE7 219       4.135  72.053  69.324  1.00  0.00           C
ATOM   9926 1C21 POPE7 219       4.355  72.904  68.094  1.00  0.00           C
ATOM   9929 2C21 POPE7 219       3.225  72.764  67.064  1.00  0.00           C
ATOM   9932 3C21 POPE7 219       3.405  73.674  65.844  1.00  0.00           C
ATOM   9935 4C21 POPE7 219       2.125  73.854  65.014  1.00  0.00           C
ATOM   9938 5C21 POPE7 219       1.415  72.535  64.674  1.00  0.00           C
ATOM   9941 6C21 POPE7 219       0.225  72.725  63.734  1.00  0.00           C
ATOM   9944 7C21 POPE7 219      -0.525  71.414  63.474  1.00  0.00           C
ATOM   9947 8C21 POPE7 219      -1.745  71.564  62.564  1.00  0.00           C
ATOM   9951  C33 POPE7 219       1.315  68.494  77.514  1.00  0.00           C
ATOM   9954  C34 POPE7 219      -0.075  68.124  76.984  1.00  0.00           C
ATOM   9957  C35 POPE7 219      -0.525  68.983  75.794  1.00  0.00           C
ATOM   9960  C36 POPE7 219      -1.135  70.344  76.154  1.00  0.00           C
ATOM   9963  C37 POPE7 219      -1.155  71.285  74.944  1.00  0.00           C
ATOM   9966  C38 POPE7 219      -1.984  72.535  75.174  1.00  0.00           C
ATOM   9969  C39 POPE7 219      -2.004  73.445  73.944  1.00  0.00           C
ATOM   9972 0C31 POPE7 219      -3.134  74.475  74.004  1.00  0.00           C
ATOM   9975 1C31 POPE7 219      -3.424  75.115  72.634  1.00  0.00           C
ATOM   9978 2C31 POPE7 219      -4.804  75.774  72.604  1.00  0.00           C
ATOM   9981 3C31 POPE7 219      -5.424  75.844  71.214  1.00  0.00           C
ATOM   9984 4C31 POPE7 219      -4.704  76.794  70.244  1.00  0.00           C
ATOM   9987 5C31 POPE7 219      -5.564  77.053  69.004  1.00  0.00           C
ATOM   9990 6C31 POPE7 219      -4.894  77.944  67.964  1.00  0.00           C
ATOM   9994  NH3 POPE8 220       4.105  44.235  45.484  1.00  0.00           N
ATOM   9998  C12 POPE8 220       4.435  43.964  44.044  1.00  0.00           C
ATOM  10001  C11 POPE8 220       4.945  45.254  43.374  1.00  0.00           C
ATOM  10004  P   POPE8 220       6.915  46.935  43.394  1.00  0.00           P
ATOM  10005  O13 POPE8 220       8.315  46.935  43.874  1.00  0.00           O
ATOM  10006  O14 POPE8 220       6.715  46.875  41.924  1.00  0.00           O
ATOM  10007  O11 POPE8 220       6.055  48.115  44.024  1.00  0.00           O
ATOM  10008  O12 POPE8 220       6.145  45.704  44.024  1.00  0.00           O
ATOM  10009  C1  POPE8 220       6.665  49.244  44.664  1.00  0.00           C
ATOM  10012  C2  POPE8 220       6.635  49.225  46.244  1.00  0.00           C
ATOM  10014  O21 POPE8 220       7.975  49.205  46.764  1.00  0.00           O
ATOM  10015  C21 POPE8 220       8.155  49.694  47.994  1.00  0.00           C
ATOM  10016  O22 POPE8 220       7.295  50.224  48.684  1.00  0.00           O
ATOM  10017  C22 POPE8 220       9.615  49.545  48.434  1.00  0.00           C
ATOM  10020  C3  POPE8 220       5.775  48.035  46.794  1.00  0.00           C
ATOM  10023  O31 POPE8 220       5.525  48.225  48.194  1.00  0.00           O
ATOM  10024  C31 POPE8 220       5.515  47.154  48.984  1.00  0.00           C
ATOM  10025  O32 POPE8 220       5.295  46.003  48.634  1.00  0.00           O
ATOM  10026  C32 POPE8 220       5.845  47.674  50.374  1.00  0.00           C
ATOM  10029  C23 POPE8 220       9.805  48.974  49.854  1.00  0.00           C
ATOM  10032  C24 POPE8 220      11.045  49.514  50.584  1.00  0.00           C
ATOM  10035  C25 POPE8 220      11.275  48.734  51.884  1.00  0.00           C
ATOM  10038  C26 POPE8 220      12.045  49.483  52.974  1.00  0.00           C
ATOM  10041  C27 POPE8 220      12.085  48.645  54.254  1.00  0.00           C
ATOM  10044  C28 POPE8 220      12.775  49.334  55.444  1.00  0.00           C
ATOM  10047  C29 POPE8 220      13.045  48.325  56.534  1.00  0.00           C
ATOM  10049 0C21 POPE8 220      12.675  48.375  57.824  1.00  0.00           C
ATOM  10051 1C21 POPE8 220      11.925  49.494  58.514  1.00  0.00           C
ATOM  10054 2C21 POPE8 220      12.695  50.024  59.734  1.00  0.00           C
ATOM  10057 3C21 POPE8 220      12.855  48.994  60.864  1.00  0.00           C
ATOM  10060 4C21 POPE8 220      13.185  49.634  62.204  1.00  0.00           C
ATOM  10063 5C21 POPE8 220      14.495  50.434  62.224  1.00  0.00           C
ATOM  10066 6C21 POPE8 220      14.795  51.044  63.594  1.00  0.00           C
ATOM  10069 7C21 POPE8 220      16.065  51.894  63.614  1.00  0.00           C
ATOM  10072 8C21 POPE8 220      16.345  52.465  65.004  1.00  0.00           C
ATOM  10076  C33 POPE8 220       6.065  46.665  51.524  1.00  0.00           C
ATOM  10079  C34 POPE8 220       6.505  47.435  52.784  1.00  0.00           C
ATOM  10082  C35 POPE8 220       6.725  46.494  53.974  1.00  0.00           C
ATOM  10085  C36 POPE8 220       7.395  47.185  55.174  1.00  0.00           C
ATOM  10088  C37 POPE8 220       6.455  48.155  55.884  1.00  0.00           C
ATOM  10091  C38 POPE8 220       7.075  48.885  57.084  1.00  0.00           C
ATOM  10094  C39 POPE8 220       7.665  47.944  58.144  1.00  0.00           C
ATOM  10097 0C31 POPE8 220       7.865  48.685  59.474  1.00  0.00           C
ATOM  10100 1C31 POPE8 220       8.485  47.804  60.574  1.00  0.00           C
ATOM  10103 2C31 POPE8 220       8.335  48.435  61.964  1.00  0.00           C
ATOM  10106 3C31 POPE8 220       8.825  49.884  62.024  1.00  0.00           C
ATOM  10109 4C31 POPE8 220       8.805  50.494  63.434  1.00  0.00           C
ATOM  10112 5C31 POPE8 220       9.055  52.005  63.394  1.00  0.00           C
ATOM  10115 6C31 POPE8 220       9.235  52.674  64.764  1.00  0.00           C
ATOM  10119  NH3 POPE9 221     119.015  46.645  87.604  1.00  0.00           N
ATOM  10123  C12 POPE9 221     120.084  47.654  87.304  1.00  0.00           C
ATOM  10126  C11 POPE9 221     119.524  49.085  87.264  1.00  0.00           C
ATOM  10129  P   POPE9 221     117.344  49.483  88.674  1.00  0.00           P
ATOM  10130  O13 POPE9 221     116.865  48.155  88.224  1.00  0.00           O
ATOM  10131  O14 POPE9 221     116.994  49.944  90.034  1.00  0.00           O
ATOM  10132  O11 POPE9 221     117.015  50.595  87.614  1.00  0.00           O
ATOM  10133  O12 POPE9 221     118.915  49.454  88.514  1.00  0.00           O
ATOM  10134  C1  POPE9 221     115.785  51.294  87.614  1.00  0.00           C
ATOM  10137  C2  POPE9 221     115.715  52.224  86.364  1.00  0.00           C
ATOM  10139  O21 POPE9 221     114.435  51.983  85.764  1.00  0.00           O
ATOM  10140  C21 POPE9 221     113.974  52.955  85.014  1.00  0.00           C
ATOM  10141  O22 POPE9 221     114.515  54.035  84.814  1.00  0.00           O
ATOM  10142  C22 POPE9 221     112.614  52.495  84.464  1.00  0.00           C
ATOM  10145  C3  POPE9 221     116.875  51.913  85.364  1.00  0.00           C
ATOM  10148  O31 POPE9 221     116.655  52.344  83.984  1.00  0.00           O
ATOM  10149  C31 POPE9 221     117.595  51.824  83.174  1.00  0.00           C
ATOM  10150  O32 POPE9 221     118.575  51.215  83.574  1.00  0.00           O
ATOM  10151  C32 POPE9 221     117.245  52.045  81.704  1.00  0.00           C
ATOM  10154  C23 POPE9 221     112.155  53.225  83.174  1.00  0.00           C
ATOM  10157  C24 POPE9 221     110.685  53.674  83.244  1.00  0.00           C
ATOM  10160  C25 POPE9 221     109.675  52.574  82.954  1.00  0.00           C
ATOM  10163  C26 POPE9 221     109.445  52.384  81.454  1.00  0.00           C
ATOM  10166  C27 POPE9 221     108.664  51.104  81.134  1.00  0.00           C
ATOM  10169  C28 POPE9 221     108.405  50.914  79.624  1.00  0.00           C
ATOM  10172  C29 POPE9 221     107.155  51.595  79.144  1.00  0.00           C
ATOM  10174 0C21 POPE9 221     106.684  51.604  77.884  1.00  0.00           C
ATOM  10176 1C21 POPE9 221     107.304  50.895  76.704  1.00  0.00           C
ATOM  10179 2C21 POPE9 221     106.224  50.354  75.754  1.00  0.00           C
ATOM  10182 3C21 POPE9 221     106.814  49.514  74.614  1.00  0.00           C
ATOM  10185 4C21 POPE9 221     105.755  48.834  73.734  1.00  0.00           C
ATOM  10188 5C21 POPE9 221     104.885  49.804  72.934  1.00  0.00           C
ATOM  10191 6C21 POPE9 221     103.805  49.085  72.114  1.00  0.00           C
ATOM  10194 7C21 POPE9 221     102.884  50.044  71.354  1.00  0.00           C
ATOM  10197 8C21 POPE9 221     101.744  49.345  70.624  1.00  0.00           C
ATOM  10201  C33 POPE9 221     117.785  53.354  81.084  1.00  0.00           C
ATOM  10204  C34 POPE9 221     117.035  53.754  79.814  1.00  0.00           C
ATOM  10207  C35 POPE9 221     117.334  52.854  78.604  1.00  0.00           C
ATOM  10210  C36 POPE9 221     116.395  53.155  77.434  1.00  0.00           C
ATOM  10213  C37 POPE9 221     116.515  52.174  76.254  1.00  0.00           C
ATOM  10216  C38 POPE9 221     115.465  52.495  75.184  1.00  0.00           C
ATOM  10219  C39 POPE9 221     115.465  51.535  73.984  1.00  0.00           C
ATOM  10222 0C31 POPE9 221     114.235  50.615  73.964  1.00  0.00           C
ATOM  10225 1C31 POPE9 221     114.144  49.764  72.684  1.00  0.00           C
ATOM  10228 2C31 POPE9 221     112.845  48.955  72.574  1.00  0.00           C
ATOM  10231 3C31 POPE9 221     111.614  49.825  72.264  1.00  0.00           C
ATOM  10234 4C31 POPE9 221     110.475  49.004  71.634  1.00  0.00           C
ATOM  10237 5C31 POPE9 221     109.295  49.854  71.154  1.00  0.00           C
ATOM  10240 6C31 POPE9 221     108.185  49.035  70.494  1.00  0.00           C
ATOM  10244  NH3 POPE  222      36.255  87.444  85.994  1.00  0.00           N
ATOM  10248  C12 POPE  222      36.385  86.324  86.994  1.00  0.00           C
ATOM  10251  C11 POPE  222      35.065  85.594  87.154  1.00  0.00           C
ATOM  10254  P   POPE  222      34.235  83.373  88.174  1.00  0.00           P
ATOM  10255  O13 POPE  222      34.225  82.814  89.534  1.00  0.00           O
ATOM  10256  O14 POPE  222      32.905  83.785  87.664  1.00  0.00           O
ATOM  10257  O11 POPE  222      34.915  82.374  87.184  1.00  0.00           O
ATOM  10258  O12 POPE  222      35.205  84.614  88.184  1.00  0.00           O
ATOM  10259  C1  POPE  222      34.095  81.633  86.264  1.00  0.00           C
ATOM  10262  C2  POPE  222      34.285  82.224  84.864  1.00  0.00           C
ATOM  10264  O21 POPE  222      33.035  82.145  84.124  1.00  0.00           O
ATOM  10265  C21 POPE  222      33.045  82.524  82.854  1.00  0.00           C
ATOM  10266  O22 POPE  222      33.985  82.434  82.094  1.00  0.00           O
ATOM  10267  C22 POPE  222      31.775  83.293  82.474  1.00  0.00           C
ATOM  10270  C3  POPE  222      35.565  81.633  84.224  1.00  0.00           C
ATOM  10273  O31 POPE  222      36.245  82.654  83.464  1.00  0.00           O
ATOM  10274  C31 POPE  222      37.105  82.145  82.594  1.00  0.00           C
ATOM  10275  O32 POPE  222      37.575  81.014  82.644  1.00  0.00           O
ATOM  10276  C32 POPE  222      37.384  83.153  81.494  1.00  0.00           C
ATOM  10279  C23 POPE  222      31.935  83.924  81.064  1.00  0.00           C
ATOM  10282  C24 POPE  222      30.635  84.465  80.474  1.00  0.00           C
ATOM  10285  C25 POPE  222      30.845  84.985  79.034  1.00  0.00           C
ATOM  10288  C26 POPE  222      30.795  83.924  77.924  1.00  0.00           C
ATOM  10291  C27 POPE  222      30.885  84.575  76.534  1.00  0.00           C
ATOM  10294  C28 POPE  222      30.425  83.644  75.394  1.00  0.00           C
ATOM  10297  C29 POPE  222      30.425  84.344  74.054  1.00  0.00           C
ATOM  10299 0C21 POPE  222      31.245  84.123  73.014  1.00  0.00           C
ATOM  10301 1C21 POPE  222      32.375  83.133  72.954  1.00  0.00           C
ATOM  10304 2C21 POPE  222      32.215  82.123  71.804  1.00  0.00           C
ATOM  10307 3C21 POPE  222      33.375  81.123  71.794  1.00  0.00           C
ATOM  10310 4C21 POPE  222      33.385  80.255  70.534  1.00  0.00           C
ATOM  10313 5C21 POPE  222      34.525  79.215  70.544  1.00  0.00           C
ATOM  10316 6C21 POPE  222      34.605  78.404  69.244  1.00  0.00           C
ATOM  10319 7C21 POPE  222      35.655  77.294  69.314  1.00  0.00           C
ATOM  10322 8C21 POPE  222      35.675  76.414  68.064  1.00  0.00           C
ATOM  10326  C33 POPE  222      37.745  82.434  80.184  1.00  0.00           C
ATOM  10329  C34 POPE  222      37.745  83.385  78.984  1.00  0.00           C
ATOM  10332  C35 POPE  222      36.325  83.653  78.464  1.00  0.00           C
ATOM  10335  C36 POPE  222      36.325  84.474  77.164  1.00  0.00           C
ATOM  10338  C37 POPE  222      34.915  84.664  76.594  1.00  0.00           C
ATOM  10341  C38 POPE  222      34.895  84.854  75.064  1.00  0.00           C
ATOM  10344  C39 POPE  222      35.615  86.114  74.564  1.00  0.00           C
ATOM  10347 0C31 POPE  222      35.065  86.545  73.194  1.00  0.00           C
ATOM  10350 1C31 POPE  222      35.795  87.743  72.574  1.00  0.00           C
ATOM  10353 2C31 POPE  222      35.055  88.325  71.344  1.00  0.00           C
ATOM  10356 3C31 POPE  222      34.855  87.314  70.204  1.00  0.00           C
ATOM  10359 4C31 POPE  222      34.185  87.935  68.964  1.00  0.00           C
ATOM  10362 5C31 POPE  222      33.925  86.903  67.864  1.00  0.00           C
ATOM  10365 6C31 POPE  222      33.185  87.473  66.654  1.00  0.00           C
ATOM  10369  NH3 POPE  223      85.364  49.004  43.974  1.00  0.00           N
ATOM  10373  C12 POPE  223      84.305  50.014  43.624  1.00  0.00           C
ATOM  10376  C11 POPE  223      82.965  49.935  44.424  1.00  0.00           C
ATOM  10379  P   POPE  223      83.545  48.854  46.734  1.00  0.00           P
ATOM  10380  O13 POPE  223      82.584  48.615  47.854  1.00  0.00           O
ATOM  10381  O14 POPE  223      84.675  47.905  46.604  1.00  0.00           O
ATOM  10382  O11 POPE  223      84.134  50.285  46.884  1.00  0.00           O
ATOM  10383  O12 POPE  223      82.845  48.854  45.344  1.00  0.00           O
ATOM  10384  C1  POPE  223      85.294  50.574  47.664  1.00  0.00           C
ATOM  10387  C2  POPE  223      84.955  51.164  49.064  1.00  0.00           C
ATOM  10389  O21 POPE  223      85.055  50.184  50.134  1.00  0.00           O
ATOM  10390  C21 POPE  223      86.334  49.924  50.424  1.00  0.00           C
ATOM  10391  O22 POPE  223      87.304  50.325  49.794  1.00  0.00           O
ATOM  10392  C22 POPE  223      86.435  49.095  51.704  1.00  0.00           C
ATOM  10395  C3  POPE  223      83.545  51.824  49.074  1.00  0.00           C
ATOM  10398  O31 POPE  223      83.375  52.654  50.234  1.00  0.00           O
ATOM  10399  C31 POPE  223      82.535  52.294  51.164  1.00  0.00           C
ATOM  10400  O32 POPE  223      81.935  51.215  51.214  1.00  0.00           O
ATOM  10401  C32 POPE  223      82.444  53.474  52.144  1.00  0.00           C
ATOM  10404  C23 POPE  223      87.825  48.424  51.854  1.00  0.00           C
ATOM  10407  C24 POPE  223      88.105  47.934  53.274  1.00  0.00           C
ATOM  10410  C25 POPE  223      87.274  46.715  53.704  1.00  0.00           C
ATOM  10413  C26 POPE  223      87.295  46.525  55.224  1.00  0.00           C
ATOM  10416  C27 POPE  223      86.364  45.395  55.704  1.00  0.00           C
ATOM  10419  C28 POPE  223      86.295  45.294  57.244  1.00  0.00           C
ATOM  10422  C29 POPE  223      85.774  46.585  57.824  1.00  0.00           C
ATOM  10424 0C21 POPE  223      86.345  47.344  58.774  1.00  0.00           C
ATOM  10426 1C21 POPE  223      87.584  47.035  59.584  1.00  0.00           C
ATOM  10429 2C21 POPE  223      87.295  47.194  61.094  1.00  0.00           C
ATOM  10432 3C21 POPE  223      86.084  46.354  61.554  1.00  0.00           C
ATOM  10435 4C21 POPE  223      85.795  46.464  63.054  1.00  0.00           C
ATOM  10438 5C21 POPE  223      84.314  46.134  63.334  1.00  0.00           C
ATOM  10441 6C21 POPE  223      83.935  46.215  64.814  1.00  0.00           C
ATOM  10444 7C21 POPE  223      82.414  46.294  64.994  1.00  0.00           C
ATOM  10447 8C21 POPE  223      81.975  46.424  66.454  1.00  0.00           C
ATOM  10451  C33 POPE  223      81.695  53.204  53.474  1.00  0.00           C
ATOM  10454  C34 POPE  223      81.914  54.305  54.514  1.00  0.00           C
ATOM  10457  C35 POPE  223      81.194  54.015  55.844  1.00  0.00           C
ATOM  10460  C36 POPE  223      81.765  54.854  56.994  1.00  0.00           C
ATOM  10463  C37 POPE  223      81.024  54.685  58.324  1.00  0.00           C
ATOM  10466  C38 POPE  223      81.605  55.634  59.384  1.00  0.00           C
ATOM  10469  C39 POPE  223      80.735  55.814  60.634  1.00  0.00           C
ATOM  10472 0C31 POPE  223      80.465  54.524  61.434  1.00  0.00           C
ATOM  10475 1C31 POPE  223      79.804  54.874  62.774  1.00  0.00           C
ATOM  10478 2C31 POPE  223      79.804  53.734  63.814  1.00  0.00           C
ATOM  10481 3C31 POPE  223      79.935  54.254  65.254  1.00  0.00           C
ATOM  10484 4C31 POPE  223      78.895  55.325  65.644  1.00  0.00           C
ATOM  10487 5C31 POPE  223      79.235  56.024  66.964  1.00  0.00           C
ATOM  10490 6C31 POPE  223      78.384  57.274  67.214  1.00  0.00           C
ATOM  10494  NH3 POPE  224      53.585  23.844  42.924  1.00  0.00           N
ATOM  10498  C12 POPE  224      54.005  25.254  42.614  1.00  0.00           C
ATOM  10501  C11 POPE  224      53.035  25.935  41.624  1.00  0.00           C
ATOM  10504  P   POPE  224      50.825  27.064  42.574  1.00  0.00           P
ATOM  10505  O13 POPE  224      49.465  27.085  41.984  1.00  0.00           O
ATOM  10506  O14 POPE  224      51.625  28.314  42.564  1.00  0.00           O
ATOM  10507  O11 POPE  224      50.695  26.595  44.074  1.00  0.00           O
ATOM  10508  O12 POPE  224      51.675  25.835  42.044  1.00  0.00           O
ATOM  10509  C1  POPE  224      49.775  25.564  44.434  1.00  0.00           C
ATOM  10512  C2  POPE  224      50.435  24.664  45.494  1.00  0.00           C
ATOM  10514  O21 POPE  224      49.435  23.914  46.204  1.00  0.00           O
ATOM  10515  C21 POPE  224      48.815  24.504  47.194  1.00  0.00           C
ATOM  10516  O22 POPE  224      48.795  25.694  47.444  1.00  0.00           O
ATOM  10517  C22 POPE  224      48.065  23.435  47.994  1.00  0.00           C
ATOM  10520  C3  POPE  224      51.385  25.494  46.404  1.00  0.00           C
ATOM  10523  O31 POPE  224      51.585  24.874  47.694  1.00  0.00           O
ATOM  10524  C31 POPE  224      52.755  25.194  48.234  1.00  0.00           C
ATOM  10525  O32 POPE  224      53.634  25.824  47.674  1.00  0.00           O
ATOM  10526  C32 POPE  224      52.805  24.785  49.694  1.00  0.00           C
ATOM  10529  C23 POPE  224      47.454  23.984  49.304  1.00  0.00           C
ATOM  10532  C24 POPE  224      47.335  22.944  50.424  1.00  0.00           C
ATOM  10535  C25 POPE  224      46.475  21.714  50.094  1.00  0.00           C
ATOM  10538  C26 POPE  224      46.525  20.705  51.244  1.00  0.00           C
ATOM  10541  C27 POPE  224      45.935  19.324  50.904  1.00  0.00           C
ATOM  10544  C28 POPE  224      46.385  18.234  51.894  1.00  0.00           C
ATOM  10547  C29 POPE  224      45.674  16.924  51.684  1.00  0.00           C
ATOM  10549 0C21 POPE  224      44.435  16.635  52.104  1.00  0.00           C
ATOM  10551 1C21 POPE  224      43.525  17.564  52.864  1.00  0.00           C
ATOM  10554 2C21 POPE  224      42.975  16.895  54.134  1.00  0.00           C
ATOM  10557 3C21 POPE  224      44.045  16.644  55.204  1.00  0.00           C
ATOM  10560 4C21 POPE  224      43.485  15.964  56.464  1.00  0.00           C
ATOM  10563 5C21 POPE  224      42.365  16.774  57.124  1.00  0.00           C
ATOM  10566 6C21 POPE  224      41.885  16.194  58.464  1.00  0.00           C
ATOM  10569 7C21 POPE  224      40.655  16.965  58.974  1.00  0.00           C
ATOM  10572 8C21 POPE  224      40.135  16.485  60.324  1.00  0.00           C
ATOM  10576  C33 POPE  224      51.915  23.594  50.094  1.00  0.00           C
ATOM  10579  C34 POPE  224      51.935  23.344  51.614  1.00  0.00           C
ATOM  10582  C35 POPE  224      53.315  22.964  52.184  1.00  0.00           C
ATOM  10585  C36 POPE  224      53.355  23.084  53.704  1.00  0.00           C
ATOM  10588  C37 POPE  224      54.735  22.764  54.274  1.00  0.00           C
ATOM  10591  C38 POPE  224      54.674  22.424  55.764  1.00  0.00           C
ATOM  10594  C39 POPE  224      54.075  23.535  56.634  1.00  0.00           C
ATOM  10597 0C31 POPE  224      54.965  24.774  56.744  1.00  0.00           C
ATOM  10600 1C31 POPE  224      54.954  25.324  58.174  1.00  0.00           C
ATOM  10603 2C31 POPE  224      56.045  26.354  58.444  1.00  0.00           C
ATOM  10606 3C31 POPE  224      56.385  26.395  59.934  1.00  0.00           C
ATOM  10609 4C31 POPE  224      57.425  27.455  60.274  1.00  0.00           C
ATOM  10612 5C31 POPE  224      57.715  27.474  61.774  1.00  0.00           C
ATOM  10615 6C31 POPE  224      58.665  28.604  62.164  1.00  0.00           C
ATOM  10619  NH3 POPE  225     119.025   3.474  81.964  1.00  0.00           N
ATOM  10623  C12 POPE  225     117.744   2.794  82.394  1.00  0.00           C
ATOM  10626  C11 POPE  225     117.855   2.074  83.764  1.00  0.00           C
ATOM  10629  P   POPE  225     115.434   0.935  83.784  1.00  0.00           P
ATOM  10630  O13 POPE  225     114.844   1.325  85.084  1.00  0.00           O
ATOM  10631  O14 POPE  225     114.935  -0.355  83.274  1.00  0.00           O
ATOM  10632  O11 POPE  225     115.154   2.044  82.704  1.00  0.00           O
ATOM  10633  O12 POPE  225     117.005   0.925  83.874  1.00  0.00           O
ATOM  10634  C1  POPE  225     113.864   2.604  82.484  1.00  0.00           C
ATOM  10637  C2  POPE  225     113.904   3.544  81.244  1.00  0.00           C
ATOM  10639  O21 POPE  225     114.734   4.684  81.524  1.00  0.00           O
ATOM  10640  C21 POPE  225     115.515   5.285  80.624  1.00  0.00           C
ATOM  10641  O22 POPE  225     115.925   6.424  80.764  1.00  0.00           O
ATOM  10642  C22 POPE  225     115.935   4.414  79.444  1.00  0.00           C
ATOM  10645  C3  POPE  225     112.495   4.054  80.874  1.00  0.00           C
ATOM  10648  O31 POPE  225     112.245   3.714  79.504  1.00  0.00           O
ATOM  10649  C31 POPE  225     110.984   3.444  79.184  1.00  0.00           C
ATOM  10650  O32 POPE  225     110.014   3.584  79.904  1.00  0.00           O
ATOM  10651  C32 POPE  225     110.975   2.934  77.764  1.00  0.00           C
ATOM  10654  C23 POPE  225     117.134   5.055  78.714  1.00  0.00           C
ATOM  10657  C24 POPE  225     117.565   4.264  77.464  1.00  0.00           C
ATOM  10660  C25 POPE  225     116.595   4.444  76.284  1.00  0.00           C
ATOM  10663  C26 POPE  225     117.115   3.804  74.984  1.00  0.00           C
ATOM  10666  C27 POPE  225     118.255   4.594  74.324  1.00  0.00           C
ATOM  10669  C28 POPE  225     118.655   4.064  72.934  1.00  0.00           C
ATOM  10672  C29 POPE  225     117.625   4.374  71.864  1.00  0.00           C
ATOM  10674 0C21 POPE  225     117.884   4.865  70.644  1.00  0.00           C
ATOM  10676 1C21 POPE  225     119.244   5.184  70.084  1.00  0.00           C
ATOM  10679 2C21 POPE  225     119.155   5.844  68.694  1.00  0.00           C
ATOM  10682 3C21 POPE  225     118.584   7.264  68.714  1.00  0.00           C
ATOM  10685 4C21 POPE  225     118.484   7.874  67.304  1.00  0.00           C
ATOM  10688 5C21 POPE  225     118.554   9.404  67.314  1.00  0.00           C
ATOM  10691 6C21 POPE  225     118.174  10.024  65.964  1.00  0.00           C
ATOM  10694 7C21 POPE  225     118.505  11.524  65.904  1.00  0.00           C
ATOM  10697 8C21 POPE  225     117.715  12.295  64.834  1.00  0.00           C
ATOM  10701  C33 POPE  225     111.735   1.594  77.664  1.00  0.00           C
ATOM  10704  C34 POPE  225     113.004   1.684  76.834  1.00  0.00           C
ATOM  10707  C35 POPE  225     114.025   0.625  77.294  1.00  0.00           C
ATOM  10710  C36 POPE  225     115.294   0.615  76.444  1.00  0.00           C
ATOM  10713  C37 POPE  225     115.014   0.215  75.004  1.00  0.00           C
ATOM  10716  C38 POPE  225     116.255   0.245  74.114  1.00  0.00           C
ATOM  10719  C39 POPE  225     115.995  -0.535  72.834  1.00  0.00           C
ATOM  10722 0C31 POPE  225     116.435   0.155  71.544  1.00  0.00           C
ATOM  10725 1C31 POPE  225     116.205  -0.845  70.414  1.00  0.00           C
ATOM  10728 2C31 POPE  225     116.525  -0.375  69.004  1.00  0.00           C
ATOM  10731 3C31 POPE  225     116.465  -1.595  68.084  1.00  0.00           C
ATOM  10734 4C31 POPE  225     116.744  -1.305  66.614  1.00  0.00           C
ATOM  10737 5C31 POPE  225     117.094  -2.605  65.864  1.00  0.00           C
ATOM  10740 6C31 POPE  225     117.274  -2.425  64.364  1.00  0.00           C
ATOM  10744  NH3 POPE  226     116.355  93.054  79.154  1.00  0.00           N
ATOM  10748  C12 POPE  226     115.755  93.373  80.514  1.00  0.00           C
ATOM  10751  C11 POPE  226     115.215  94.814  80.574  1.00  0.00           C
ATOM  10754  P   POPE  226     112.915  94.535  79.334  1.00  0.00           P
ATOM  10755  O13 POPE  226     112.024  95.004  80.414  1.00  0.00           O
ATOM  10756  O14 POPE  226     113.024  93.063  79.204  1.00  0.00           O
ATOM  10757  O11 POPE  226     112.405  95.144  77.984  1.00  0.00           O
ATOM  10758  O12 POPE  226     114.384  95.094  79.464  1.00  0.00           O
ATOM  10759  C1  POPE  226     113.164  95.974  77.114  1.00  0.00           C
ATOM  10762  C2  POPE  226     114.134  95.144  76.214  1.00  0.00           C
ATOM  10764  O21 POPE  226     114.345  95.814  74.944  1.00  0.00           O
ATOM  10765  C21 POPE  226     115.195  96.825  75.054  1.00  0.00           C
ATOM  10766  O22 POPE  226     115.725  97.174  76.094  1.00  0.00           O
ATOM  10767  C22 POPE  226     115.574  97.415  73.694  1.00  0.00           C
ATOM  10770  C3  POPE  226     113.594  93.714  75.944  1.00  0.00           C
ATOM  10773  O31 POPE  226     114.244  93.035  74.854  1.00  0.00           O
ATOM  10774  C31 POPE  226     115.345  92.364  75.154  1.00  0.00           C
ATOM  10775  O32 POPE  226     115.995  92.494  76.184  1.00  0.00           O
ATOM  10776  C32 POPE  226     115.664  91.414  73.984  1.00  0.00           C
ATOM  10779  C23 POPE  226     114.424  97.835  72.764  1.00  0.00           C
ATOM  10782  C24 POPE  226     114.935  98.104  71.334  1.00  0.00           C
ATOM  10785  C25 POPE  226     115.165  96.834  70.484  1.00  0.00           C
ATOM  10788  C26 POPE  226     113.875  96.064  70.184  1.00  0.00           C
ATOM  10791  C27 POPE  226     114.025  95.035  69.054  1.00  0.00           C
ATOM  10794  C28 POPE  226     112.754  94.204  68.774  1.00  0.00           C
ATOM  10797  C29 POPE  226     111.585  95.064  68.384  1.00  0.00           C
ATOM  10799 0C21 POPE  226     110.504  94.684  67.684  1.00  0.00           C
ATOM  10801 1C21 POPE  226     110.215  93.303  67.144  1.00  0.00           C
ATOM  10804 2C21 POPE  226     110.335  93.314  65.604  1.00  0.00           C
ATOM  10807 3C21 POPE  226     109.615  92.123  64.954  1.00  0.00           C
ATOM  10810 4C21 POPE  226     109.494  92.275  63.434  1.00  0.00           C
ATOM  10813 5C21 POPE  226     108.594  91.194  62.804  1.00  0.00           C
ATOM  10816 6C21 POPE  226     109.174  89.785  62.934  1.00  0.00           C
ATOM  10819 7C21 POPE  226     108.225  88.694  62.434  1.00  0.00           C
ATOM  10822 8C21 POPE  226     108.805  87.304  62.664  1.00  0.00           C
ATOM  10826  C33 POPE  226     117.085  91.604  73.394  1.00  0.00           C
ATOM  10829  C34 POPE  226     117.245  91.013  71.974  1.00  0.00           C
ATOM  10832  C35 POPE  226     116.644  91.874  70.834  1.00  0.00           C
ATOM  10835  C36 POPE  226     117.125  91.354  69.464  1.00  0.00           C
ATOM  10838  C37 POPE  226     116.525  92.104  68.264  1.00  0.00           C
ATOM  10841  C38 POPE  226     117.215  91.734  66.944  1.00  0.00           C
ATOM  10844  C39 POPE  226     116.945  92.704  65.784  1.00  0.00           C
ATOM  10847 0C31 POPE  226     115.534  92.625  65.154  1.00  0.00           C
ATOM  10850 1C31 POPE  226     115.364  91.424  64.204  1.00  0.00           C
ATOM  10853 2C31 POPE  226     114.004  91.375  63.474  1.00  0.00           C
ATOM  10856 3C31 POPE  226     113.694  92.555  62.534  1.00  0.00           C
ATOM  10859 4C31 POPE  226     114.745  92.804  61.434  1.00  0.00           C
ATOM  10862 5C31 POPE  226     114.274  93.884  60.444  1.00  0.00           C
ATOM  10865 6C31 POPE  226     115.355  94.334  59.444  1.00  0.00           C
ATOM  10869  NH3 POPE  227      90.984  62.594  42.954  1.00  0.00           N
ATOM  10873  C12 POPE  227      90.965  62.404  44.454  1.00  0.00           C
ATOM  10876  C11 POPE  227      89.634  61.834  44.964  1.00  0.00           C
ATOM  10879  P   POPE  227      89.114  59.384  45.814  1.00  0.00           P
ATOM  10880  O13 POPE  227      88.955  58.974  44.394  1.00  0.00           O
ATOM  10881  O14 POPE  227      89.704  58.395  46.714  1.00  0.00           O
ATOM  10882  O11 POPE  227      87.765  59.844  46.444  1.00  0.00           O
ATOM  10883  O12 POPE  227      89.914  60.764  45.874  1.00  0.00           O
ATOM  10884  C1  POPE  227      86.474  59.594  45.914  1.00  0.00           C
ATOM  10887  C2  POPE  227      85.465  59.394  47.094  1.00  0.00           C
ATOM  10889  O21 POPE  227      85.664  60.374  48.154  1.00  0.00           O
ATOM  10890  C21 POPE  227      85.664  61.655  47.774  1.00  0.00           C
ATOM  10891  O22 POPE  227      85.235  62.094  46.724  1.00  0.00           O
ATOM  10892  C22 POPE  227      86.285  62.574  48.854  1.00  0.00           C
ATOM  10895  C3  POPE  227      85.644  57.955  47.684  1.00  0.00           C
ATOM  10898  O31 POPE  227      84.394  57.325  48.054  1.00  0.00           O
ATOM  10899  C31 POPE  227      84.044  56.884  49.264  1.00  0.00           C
ATOM  10900  O32 POPE  227      83.034  56.224  49.474  1.00  0.00           O
ATOM  10901  C32 POPE  227      84.984  57.244  50.414  1.00  0.00           C
ATOM  10904  C23 POPE  227      85.325  63.384  49.774  1.00  0.00           C
ATOM  10907  C24 POPE  227      85.814  64.803  50.044  1.00  0.00           C
ATOM  10910  C25 POPE  227      86.795  64.854  51.234  1.00  0.00           C
ATOM  10913  C26 POPE  227      87.365  66.255  51.484  1.00  0.00           C
ATOM  10916  C27 POPE  227      87.924  66.443  52.904  1.00  0.00           C
ATOM  10919  C28 POPE  227      87.045  67.404  53.734  1.00  0.00           C
ATOM  10922  C29 POPE  227      87.545  67.564  55.144  1.00  0.00           C
ATOM  10924 0C21 POPE  227      88.024  68.674  55.714  1.00  0.00           C
ATOM  10926 1C21 POPE  227      88.225  70.024  55.054  1.00  0.00           C
ATOM  10929 2C21 POPE  227      89.625  70.604  55.334  1.00  0.00           C
ATOM  10932 3C21 POPE  227      89.844  71.935  54.604  1.00  0.00           C
ATOM  10935 4C21 POPE  227      91.315  72.325  54.454  1.00  0.00           C
ATOM  10938 5C21 POPE  227      92.005  72.674  55.784  1.00  0.00           C
ATOM  10941 6C21 POPE  227      93.515  72.884  55.604  1.00  0.00           C
ATOM  10944 7C21 POPE  227      94.235  73.134  56.934  1.00  0.00           C
ATOM  10947 8C21 POPE  227      95.755  73.274  56.794  1.00  0.00           C
ATOM  10951  C33 POPE  227      84.314  56.905  51.784  1.00  0.00           C
ATOM  10954  C34 POPE  227      84.885  57.635  53.004  1.00  0.00           C
ATOM  10957  C35 POPE  227      84.365  59.075  53.114  1.00  0.00           C
ATOM  10960  C36 POPE  227      83.105  59.354  53.954  1.00  0.00           C
ATOM  10963  C37 POPE  227      83.045  60.844  54.304  1.00  0.00           C
ATOM  10966  C38 POPE  227      81.705  61.294  54.894  1.00  0.00           C
ATOM  10969  C39 POPE  227      81.884  62.465  55.864  1.00  0.00           C
ATOM  10972 0C31 POPE  227      80.574  62.835  56.564  1.00  0.00           C
ATOM  10975 1C31 POPE  227      80.795  63.754  57.764  1.00  0.00           C
ATOM  10978 2C31 POPE  227      79.465  64.174  58.394  1.00  0.00           C
ATOM  10981 3C31 POPE  227      79.615  65.094  59.614  1.00  0.00           C
ATOM  10984 4C31 POPE  227      80.065  64.354  60.884  1.00  0.00           C
ATOM  10987 5C31 POPE  227      80.154  65.274  62.104  1.00  0.00           C
ATOM  10990 6C31 POPE  227      80.555  64.535  63.384  1.00  0.00           C
ATOM  10994  NH3 POPE  228      20.545   1.145  79.294  1.00  0.00           N
ATOM  10998  C12 POPE  228      19.075   1.135  79.574  1.00  0.00           C
ATOM  11001  C11 POPE  228      18.875   0.925  81.074  1.00  0.00           C
ATOM  11004  P   POPE  228      16.915   2.244  82.124  1.00  0.00           P
ATOM  11005  O13 POPE  228      15.445   2.214  82.144  1.00  0.00           O
ATOM  11006  O14 POPE  228      17.615   2.464  83.414  1.00  0.00           O
ATOM  11007  O11 POPE  228      17.355   3.364  81.094  1.00  0.00           O
ATOM  11008  O12 POPE  228      17.485   0.945  81.404  1.00  0.00           O
ATOM  11009  C1  POPE  228      16.835   4.704  81.174  1.00  0.00           C
ATOM  11012  C2  POPE  228      16.125   5.114  79.864  1.00  0.00           C
ATOM  11014  O21 POPE  228      15.905   6.544  79.874  1.00  0.00           O
ATOM  11015  C21 POPE  228      15.915   7.124  78.674  1.00  0.00           C
ATOM  11016  O22 POPE  228      16.275   6.595  77.634  1.00  0.00           O
ATOM  11017  C22 POPE  228      15.375   8.545  78.784  1.00  0.00           C
ATOM  11020  C3  POPE  228      14.775   4.364  79.694  1.00  0.00           C
ATOM  11023  O31 POPE  228      14.225   4.624  78.394  1.00  0.00           O
ATOM  11024  C31 POPE  228      12.945   4.964  78.304  1.00  0.00           C
ATOM  11025  O32 POPE  228      12.105   4.874  79.194  1.00  0.00           O
ATOM  11026  C32 POPE  228      12.775   5.574  76.904  1.00  0.00           C
ATOM  11029  C23 POPE  228      15.315   9.294  77.434  1.00  0.00           C
ATOM  11032  C24 POPE  228      14.605  10.634  77.624  1.00  0.00           C
ATOM  11035  C25 POPE  228      14.805  11.674  76.514  1.00  0.00           C
ATOM  11038  C26 POPE  228      14.105  11.394  75.184  1.00  0.00           C
ATOM  11041  C27 POPE  228      14.145  12.664  74.324  1.00  0.00           C
ATOM  11044  C28 POPE  228      13.505  12.564  72.924  1.00  0.00           C
ATOM  11047  C29 POPE  228      13.365  13.955  72.374  1.00  0.00           C
ATOM  11049 0C21 POPE  228      13.595  14.415  71.134  1.00  0.00           C
ATOM  11051 1C21 POPE  228      14.025  13.604  69.944  1.00  0.00           C
ATOM  11054 2C21 POPE  228      12.825  12.965  69.234  1.00  0.00           C
ATOM  11057 3C21 POPE  228      11.885  13.955  68.564  1.00  0.00           C
ATOM  11060 4C21 POPE  228      10.865  13.224  67.684  1.00  0.00           C
ATOM  11063 5C21 POPE  228       9.905  14.194  66.994  1.00  0.00           C
ATOM  11066 6C21 POPE  228       8.935  13.454  66.074  1.00  0.00           C
ATOM  11069 7C21 POPE  228       7.785  14.365  65.664  1.00  0.00           C
ATOM  11072 8C21 POPE  228       6.935  13.784  64.554  1.00  0.00           C
ATOM  11076  C33 POPE  228      11.345   5.604  76.334  1.00  0.00           C
ATOM  11079  C34 POPE  228      11.335   6.204  74.914  1.00  0.00           C
ATOM  11082  C35 POPE  228      11.945   5.285  73.844  1.00  0.00           C
ATOM  11085  C36 POPE  228      10.875   4.464  73.104  1.00  0.00           C
ATOM  11088  C37 POPE  228      11.455   3.414  72.154  1.00  0.00           C
ATOM  11091  C38 POPE  228      12.135   2.244  72.874  1.00  0.00           C
ATOM  11094  C39 POPE  228      12.455   1.075  71.934  1.00  0.00           C
ATOM  11097 0C31 POPE  228      13.505   1.445  70.874  1.00  0.00           C
ATOM  11100 1C31 POPE  228      13.965   0.235  70.054  1.00  0.00           C
ATOM  11103 2C31 POPE  228      15.195   0.535  69.194  1.00  0.00           C
ATOM  11106 3C31 POPE  228      14.955   1.644  68.164  1.00  0.00           C
ATOM  11109 4C31 POPE  228      16.225   2.004  67.384  1.00  0.00           C
ATOM  11112 5C31 POPE  228      15.955   3.044  66.294  1.00  0.00           C
ATOM  11115 6C31 POPE  228      17.165   3.294  65.394  1.00  0.00           C
ATOM  11119  NH3 POPE  229      12.595  14.654  83.924  1.00  0.00           N
ATOM  11123  C12 POPE  229      13.755  15.604  83.904  1.00  0.00           C
ATOM  11126  C11 POPE  229      14.525  15.684  85.224  1.00  0.00           C
ATOM  11129  P   POPE  229      16.895  16.865  85.594  1.00  0.00           P
ATOM  11130  O13 POPE  229      17.255  15.665  86.384  1.00  0.00           O
ATOM  11131  O14 POPE  229      17.135  18.174  86.254  1.00  0.00           O
ATOM  11132  O11 POPE  229      17.635  16.815  84.194  1.00  0.00           O
ATOM  11133  O12 POPE  229      15.375  16.834  85.184  1.00  0.00           O
ATOM  11134  C1  POPE  229      17.015  16.584  82.914  1.00  0.00           C
ATOM  11137  C2  POPE  229      16.255  17.834  82.384  1.00  0.00           C
ATOM  11139  O21 POPE  229      15.695  17.815  81.054  1.00  0.00           O
ATOM  11140  C21 POPE  229      15.035  16.785  80.584  1.00  0.00           C
ATOM  11141  O22 POPE  229      15.005  15.654  81.034  1.00  0.00           O
ATOM  11142  C22 POPE  229      14.275  17.194  79.334  1.00  0.00           C
ATOM  11145  C3  POPE  229      17.195  19.074  82.484  1.00  0.00           C
ATOM  11148  O31 POPE  229      17.865  19.375  81.244  1.00  0.00           O
ATOM  11149  C31 POPE  229      19.005  18.734  80.984  1.00  0.00           C
ATOM  11150  O32 POPE  229      19.665  18.074  81.764  1.00  0.00           O
ATOM  11151  C32 POPE  229      19.375  19.024  79.534  1.00  0.00           C
ATOM  11154  C23 POPE  229      13.065  16.254  79.094  1.00  0.00           C
ATOM  11157  C24 POPE  229      11.975  16.914  78.254  1.00  0.00           C
ATOM  11160  C25 POPE  229      10.975  15.884  77.714  1.00  0.00           C
ATOM  11163  C26 POPE  229       9.975  16.444  76.704  1.00  0.00           C
ATOM  11166  C27 POPE  229       9.385  15.304  75.844  1.00  0.00           C
ATOM  11169  C28 POPE  229       8.345  15.764  74.814  1.00  0.00           C
ATOM  11172  C29 POPE  229       8.875  16.815  73.884  1.00  0.00           C
ATOM  11174 0C21 POPE  229       9.375  16.615  72.664  1.00  0.00           C
ATOM  11176 1C21 POPE  229       9.565  15.294  71.964  1.00  0.00           C
ATOM  11179 2C21 POPE  229       8.315  14.894  71.154  1.00  0.00           C
ATOM  11182 3C21 POPE  229       7.835  15.964  70.164  1.00  0.00           C
ATOM  11185 4C21 POPE  229       6.485  15.584  69.544  1.00  0.00           C
ATOM  11188 5C21 POPE  229       5.735  16.785  68.944  1.00  0.00           C
ATOM  11191 6C21 POPE  229       6.275  17.234  67.584  1.00  0.00           C
ATOM  11194 7C21 POPE  229       5.375  18.274  66.914  1.00  0.00           C
ATOM  11197 8C21 POPE  229       5.755  18.535  65.464  1.00  0.00           C
ATOM  11201  C33 POPE  229      19.735  17.735  78.784  1.00  0.00           C
ATOM  11204  C34 POPE  229      19.675  17.904  77.264  1.00  0.00           C
ATOM  11207  C35 POPE  229      20.365  16.744  76.534  1.00  0.00           C
ATOM  11210  C36 POPE  229      20.215  16.854  75.014  1.00  0.00           C
ATOM  11213  C37 POPE  229      21.325  16.125  74.254  1.00  0.00           C
ATOM  11216  C38 POPE  229      21.075  16.075  72.744  1.00  0.00           C
ATOM  11219  C39 POPE  229      20.175  14.914  72.324  1.00  0.00           C
ATOM  11222 0C31 POPE  229      19.905  14.934  70.824  1.00  0.00           C
ATOM  11225 1C31 POPE  229      19.195  13.674  70.324  1.00  0.00           C
ATOM  11228 2C31 POPE  229      18.995  13.664  68.794  1.00  0.00           C
ATOM  11231 3C31 POPE  229      17.905  14.634  68.314  1.00  0.00           C
ATOM  11234 4C31 POPE  229      17.845  14.754  66.774  1.00  0.00           C
ATOM  11237 5C31 POPE  229      17.445  13.454  66.074  1.00  0.00           C
ATOM  11240 6C31 POPE  229      17.345  13.625  64.554  1.00  0.00           C
ATOM  11244  NH3 POPE  230      98.734   4.664  40.194  1.00  0.00           N
ATOM  11248  C12 POPE  230     100.084   4.784  39.564  1.00  0.00           C
ATOM  11251  C11 POPE  230     100.655   6.194  39.804  1.00  0.00           C
ATOM  11254  P   POPE  230     102.514   7.094  41.424  1.00  0.00           P
ATOM  11255  O13 POPE  230     103.925   6.724  41.614  1.00  0.00           O
ATOM  11256  O14 POPE  230     102.255   8.495  40.994  1.00  0.00           O
ATOM  11257  O11 POPE  230     101.705   6.764  42.754  1.00  0.00           O
ATOM  11258  O12 POPE  230     101.954   6.074  40.374  1.00  0.00           O
ATOM  11259  C1  POPE  230     101.395   5.414  43.124  1.00  0.00           C
ATOM  11262  C2  POPE  230     102.575   4.674  43.804  1.00  0.00           C
ATOM  11264  O21 POPE  230     102.125   3.334  44.044  1.00  0.00           O
ATOM  11265  C21 POPE  230     102.715   2.264  43.494  1.00  0.00           C
ATOM  11266  O22 POPE  230     102.115   1.205  43.314  1.00  0.00           O
ATOM  11267  C22 POPE  230     104.205   2.404  43.234  1.00  0.00           C
ATOM  11270  C3  POPE  230     102.975   5.364  45.134  1.00  0.00           C
ATOM  11273  O31 POPE  230     104.225   4.854  45.634  1.00  0.00           O
ATOM  11274  C31 POPE  230     104.195   3.924  46.564  1.00  0.00           C
ATOM  11275  O32 POPE  230     103.204   3.394  47.054  1.00  0.00           O
ATOM  11276  C32 POPE  230     105.655   3.644  46.894  1.00  0.00           C
ATOM  11279  C23 POPE  230     104.955   1.085  43.494  1.00  0.00           C
ATOM  11282  C24 POPE  230     104.704   0.445  44.864  1.00  0.00           C
ATOM  11285  C25 POPE  230     105.735  -0.635  45.204  1.00  0.00           C
ATOM  11288  C26 POPE  230     105.615  -1.145  46.644  1.00  0.00           C
ATOM  11291  C27 POPE  230     106.634  -2.235  46.994  1.00  0.00           C
ATOM  11294  C28 POPE  230     106.355  -2.885  48.354  1.00  0.00           C
ATOM  11297  C29 POPE  230     106.504  -1.925  49.504  1.00  0.00           C
ATOM  11299 0C21 POPE  230     107.355  -2.025  50.544  1.00  0.00           C
ATOM  11301 1C21 POPE  230     108.365  -3.125  50.764  1.00  0.00           C
ATOM  11304 2C21 POPE  230     109.675  -2.615  51.374  1.00  0.00           C
ATOM  11307 3C21 POPE  230     109.585  -2.225  52.864  1.00  0.00           C
ATOM  11310 4C21 POPE  230     109.184  -3.405  53.754  1.00  0.00           C
ATOM  11313 5C21 POPE  230     109.725  -3.295  55.184  1.00  0.00           C
ATOM  11316 6C21 POPE  230     109.174  -2.095  55.964  1.00  0.00           C
ATOM  11319 7C21 POPE  230     109.725  -2.035  57.394  1.00  0.00           C
ATOM  11322 8C21 POPE  230     109.155  -0.885  58.204  1.00  0.00           C
ATOM  11326  C33 POPE  230     105.914   2.704  48.084  1.00  0.00           C
ATOM  11329  C34 POPE  230     107.425   2.454  48.254  1.00  0.00           C
ATOM  11332  C35 POPE  230     108.185   3.694  48.754  1.00  0.00           C
ATOM  11335  C36 POPE  230     108.355   3.744  50.284  1.00  0.00           C
ATOM  11338  C37 POPE  230     109.615   2.994  50.754  1.00  0.00           C
ATOM  11341  C38 POPE  230     110.275   3.644  51.974  1.00  0.00           C
ATOM  11344  C39 POPE  230     109.475   3.454  53.264  1.00  0.00           C
ATOM  11347 0C31 POPE  230     110.244   3.984  54.474  1.00  0.00           C
ATOM  11350 1C31 POPE  230     109.605   3.554  55.794  1.00  0.00           C
ATOM  11353 2C31 POPE  230     110.355   4.094  57.014  1.00  0.00           C
ATOM  11356 3C31 POPE  230     109.725   3.604  58.324  1.00  0.00           C
ATOM  11359 4C31 POPE  230     108.444   4.344  58.714  1.00  0.00           C
ATOM  11362 5C31 POPE  230     107.675   3.584  59.794  1.00  0.00           C
ATOM  11365 6C31 POPE  230     106.494   4.384  60.354  1.00  0.00           C
ATOM  11369  NH3 POPE  231     118.425  30.024  42.354  1.00  0.00           N
ATOM  11373  C12 POPE  231     118.164  28.554  42.124  1.00  0.00           C
ATOM  11376  C11 POPE  231     116.725  28.244  41.624  1.00  0.00           C
ATOM  11379  P   POPE  231     115.555  25.965  40.794  1.00  0.00           P
ATOM  11380  O13 POPE  231     115.055  26.834  39.704  1.00  0.00           O
ATOM  11381  O14 POPE  231     116.395  24.804  40.424  1.00  0.00           O
ATOM  11382  O11 POPE  231     114.314  25.505  41.664  1.00  0.00           O
ATOM  11383  O12 POPE  231     116.395  26.865  41.804  1.00  0.00           O
ATOM  11384  C1  POPE  231     113.635  26.444  42.494  1.00  0.00           C
ATOM  11387  C2  POPE  231     113.204  25.785  43.834  1.00  0.00           C
ATOM  11389  O21 POPE  231     112.785  26.834  44.714  1.00  0.00           O
ATOM  11390  C21 POPE  231     111.525  27.194  44.534  1.00  0.00           C
ATOM  11391  O22 POPE  231     110.704  26.604  43.864  1.00  0.00           O
ATOM  11392  C22 POPE  231     111.325  28.535  45.244  1.00  0.00           C
ATOM  11395  C3  POPE  231     114.355  24.994  44.504  1.00  0.00           C
ATOM  11398  O31 POPE  231     113.904  24.424  45.754  1.00  0.00           O
ATOM  11399  C31 POPE  231     114.205  25.104  46.854  1.00  0.00           C
ATOM  11400  O32 POPE  231     114.965  26.045  46.924  1.00  0.00           O
ATOM  11401  C32 POPE  231     113.435  24.504  48.024  1.00  0.00           C
ATOM  11404  C23 POPE  231     109.995  28.635  46.004  1.00  0.00           C
ATOM  11407  C24 POPE  231     109.785  30.045  46.574  1.00  0.00           C
ATOM  11410  C25 POPE  231     108.904  30.024  47.834  1.00  0.00           C
ATOM  11413  C26 POPE  231     109.675  29.655  49.104  1.00  0.00           C
ATOM  11416  C27 POPE  231     110.215  30.894  49.844  1.00  0.00           C
ATOM  11419  C28 POPE  231     110.804  30.594  51.244  1.00  0.00           C
ATOM  11422  C29 POPE  231     109.785  29.955  52.154  1.00  0.00           C
ATOM  11424 0C21 POPE  231     108.994  30.555  53.054  1.00  0.00           C
ATOM  11426 1C21 POPE  231     108.935  32.025  53.354  1.00  0.00           C
ATOM  11429 2C21 POPE  231     107.505  32.584  53.234  1.00  0.00           C
ATOM  11432 3C21 POPE  231     106.644  32.325  54.484  1.00  0.00           C
ATOM  11435 4C21 POPE  231     105.135  32.285  54.184  1.00  0.00           C
ATOM  11438 5C21 POPE  231     104.575  33.594  53.594  1.00  0.00           C
ATOM  11441 6C21 POPE  231     103.105  33.444  53.184  1.00  0.00           C
ATOM  11444 7C21 POPE  231     102.444  34.734  52.684  1.00  0.00           C
ATOM  11447 8C21 POPE  231     100.984  34.514  52.264  1.00  0.00           C
ATOM  11451  C33 POPE  231     113.395  25.455  49.244  1.00  0.00           C
ATOM  11454  C34 POPE  231     112.304  25.074  50.244  1.00  0.00           C
ATOM  11457  C35 POPE  231     112.145  26.165  51.304  1.00  0.00           C
ATOM  11460  C36 POPE  231     110.774  26.205  51.994  1.00  0.00           C
ATOM  11463  C37 POPE  231     110.634  25.275  53.204  1.00  0.00           C
ATOM  11466  C38 POPE  231     109.424  25.625  54.084  1.00  0.00           C
ATOM  11469  C39 POPE  231     109.664  26.844  54.984  1.00  0.00           C
ATOM  11472 0C31 POPE  231     108.395  27.304  55.714  1.00  0.00           C
ATOM  11475 1C31 POPE  231     108.685  28.494  56.634  1.00  0.00           C
ATOM  11478 2C31 POPE  231     107.414  29.154  57.194  1.00  0.00           C
ATOM  11481 3C31 POPE  231     107.735  30.444  57.974  1.00  0.00           C
ATOM  11484 4C31 POPE  231     106.465  31.184  58.404  1.00  0.00           C
ATOM  11487 5C31 POPE  231     106.725  32.535  59.084  1.00  0.00           C
ATOM  11490 6C31 POPE  231     105.424  33.254  59.434  1.00  0.00           C
ATOM  11494  NH3 POPE  232     104.284 107.714  39.024  1.00  0.00           N
ATOM  11498  C12 POPE  232     103.655 108.805  38.184  1.00  0.00           C
ATOM  11501  C11 POPE  232     103.815 110.214  38.784  1.00  0.00           C
ATOM  11504  P   POPE  232     102.365 112.364  38.204  1.00  0.00           P
ATOM  11505  O13 POPE  232     102.005 113.035  36.944  1.00  0.00           O
ATOM  11506  O14 POPE  232     101.255 111.834  39.014  1.00  0.00           O
ATOM  11507  O11 POPE  232     103.225 113.285  39.174  1.00  0.00           O
ATOM  11508  O12 POPE  232     103.344 111.165  37.854  1.00  0.00           O
ATOM  11509  C1  POPE  232     103.134 113.075  40.594  1.00  0.00           C
ATOM  11512  C2  POPE  232     102.474 114.285  41.314  1.00  0.00           C
ATOM  11514  O21 POPE  232     102.555 114.074  42.734  1.00  0.00           O
ATOM  11515  C21 POPE  232     101.744 113.203  43.304  1.00  0.00           C
ATOM  11516  O22 POPE  232     100.905 112.514  42.744  1.00  0.00           O
ATOM  11517  C22 POPE  232     102.015 113.244  44.814  1.00  0.00           C
ATOM  11520  C3  POPE  232     101.054 114.724  40.844  1.00  0.00           C
ATOM  11523  O31 POPE  232     100.674 115.854  41.664  1.00  0.00           O
ATOM  11524  C31 POPE  232      99.515 115.873  42.284  1.00  0.00           C
ATOM  11525  O32 POPE  232      98.584 115.084  42.124  1.00  0.00           O
ATOM  11526  C32 POPE  232      99.494 117.023  43.284  1.00  0.00           C
ATOM  11529  C23 POPE  232     101.824 111.903  45.554  1.00  0.00           C
ATOM  11532  C24 POPE  232     102.985 111.585  46.504  1.00  0.00           C
ATOM  11535  C25 POPE  232     103.144 112.584  47.654  1.00  0.00           C
ATOM  11538  C26 POPE  232     102.455 112.154  48.954  1.00  0.00           C
ATOM  11541  C27 POPE  232     102.715 113.163  50.074  1.00  0.00           C
ATOM  11544  C28 POPE  232     102.234 112.725  51.474  1.00  0.00           C
ATOM  11547  C29 POPE  232     103.055 111.594  52.024  1.00  0.00           C
ATOM  11549 0C21 POPE  232     102.724 110.785  53.044  1.00  0.00           C
ATOM  11551 1C21 POPE  232     101.474 110.854  53.884  1.00  0.00           C
ATOM  11554 2C21 POPE  232     101.795 111.464  55.264  1.00  0.00           C
ATOM  11557 3C21 POPE  232     100.644 111.344  56.274  1.00  0.00           C
ATOM  11560 4C21 POPE  232     100.944 112.104  57.574  1.00  0.00           C
ATOM  11563 5C21 POPE  232      99.844 111.965  58.634  1.00  0.00           C
ATOM  11566 6C21 POPE  232     100.095 112.873  59.844  1.00  0.00           C
ATOM  11569 7C21 POPE  232      99.085 112.674  60.974  1.00  0.00           C
ATOM  11572 8C21 POPE  232      99.424 113.455  62.244  1.00  0.00           C
ATOM  11576  C33 POPE  232      99.345 116.534  44.754  1.00  0.00           C
ATOM  11579  C34 POPE  232      99.375 117.704  45.744  1.00  0.00           C
ATOM  11582  C35 POPE  232      99.295 117.314  47.234  1.00  0.00           C
ATOM  11585  C36 POPE  232      97.894 117.473  47.874  1.00  0.00           C
ATOM  11588  C37 POPE  232      97.915 117.924  49.354  1.00  0.00           C
ATOM  11591  C38 POPE  232      96.535 118.273  49.954  1.00  0.00           C
ATOM  11594  C39 POPE  232      96.634 119.074  51.264  1.00  0.00           C
ATOM  11597 0C31 POPE  232      96.894 118.215  52.524  1.00  0.00           C
ATOM  11600 1C31 POPE  232      95.615 117.905  53.304  1.00  0.00           C
ATOM  11603 2C31 POPE  232      95.814 117.154  54.634  1.00  0.00           C
ATOM  11606 3C31 POPE  232      96.275 118.054  55.794  1.00  0.00           C
ATOM  11609 4C31 POPE  232      96.005 117.424  57.174  1.00  0.00           C
ATOM  11612 5C31 POPE  232      96.385 118.334  58.344  1.00  0.00           C
ATOM  11615 6C31 POPE  232      95.954 117.795  59.714  1.00  0.00           C
ATOM  11619  NH3 POPE  233      22.005  39.744  43.944  1.00  0.00           N
ATOM  11623  C12 POPE  233      22.585  39.114  42.714  1.00  0.00           C
ATOM  11626  C11 POPE  233      22.635  40.134  41.574  1.00  0.00           C
ATOM  11629  P   POPE  233      20.715  41.935  41.434  1.00  0.00           P
ATOM  11630  O13 POPE  233      21.225  42.955  40.494  1.00  0.00           O
ATOM  11631  O14 POPE  233      19.255  41.845  41.594  1.00  0.00           O
ATOM  11632  O11 POPE  233      21.335  42.104  42.894  1.00  0.00           O
ATOM  11633  O12 POPE  233      21.325  40.505  41.134  1.00  0.00           O
ATOM  11634  C1  POPE  233      21.415  43.424  43.424  1.00  0.00           C
ATOM  11637  C2  POPE  233      22.155  43.474  44.794  1.00  0.00           C
ATOM  11639  O21 POPE  233      23.575  43.544  44.594  1.00  0.00           O
ATOM  11640  C21 POPE  233      24.445  42.654  44.944  1.00  0.00           C
ATOM  11641  O22 POPE  233      24.265  41.445  45.044  1.00  0.00           O
ATOM  11642  C22 POPE  233      25.775  43.395  45.124  1.00  0.00           C
ATOM  11645  C3  POPE  233      21.545  42.565  45.924  1.00  0.00           C
ATOM  11648  O31 POPE  233      22.485  42.125  46.944  1.00  0.00           O
ATOM  11649  C31 POPE  233      22.365  40.854  47.324  1.00  0.00           C
ATOM  11650  O32 POPE  233      21.485  40.094  46.954  1.00  0.00           O
ATOM  11651  C32 POPE  233      23.585  40.444  48.174  1.00  0.00           C
ATOM  11654  C23 POPE  233      26.575  42.965  46.374  1.00  0.00           C
ATOM  11657  C24 POPE  233      25.895  43.194  47.734  1.00  0.00           C
ATOM  11660  C25 POPE  233      25.755  44.664  48.174  1.00  0.00           C
ATOM  11663  C26 POPE  233      24.585  44.825  49.174  1.00  0.00           C
ATOM  11666  C27 POPE  233      24.085  46.264  49.384  1.00  0.00           C
ATOM  11669  C28 POPE  233      22.705  46.334  50.104  1.00  0.00           C
ATOM  11672  C29 POPE  233      22.495  45.914  51.544  1.00  0.00           C
ATOM  11674 0C21 POPE  233      23.265  45.994  52.654  1.00  0.00           C
ATOM  11676 1C21 POPE  233      24.635  46.604  52.784  1.00  0.00           C
ATOM  11679 2C21 POPE  233      24.945  47.554  53.964  1.00  0.00           C
ATOM  11682 3C21 POPE  233      25.645  46.894  55.164  1.00  0.00           C
ATOM  11685 4C21 POPE  233      24.845  45.774  55.824  1.00  0.00           C
ATOM  11688 5C21 POPE  233      25.305  45.465  57.264  1.00  0.00           C
ATOM  11691 6C21 POPE  233      26.825  45.294  57.394  1.00  0.00           C
ATOM  11694 7C21 POPE  233      27.255  44.734  58.754  1.00  0.00           C
ATOM  11697 8C21 POPE  233      28.785  44.664  58.904  1.00  0.00           C
ATOM  11701  C33 POPE  233      23.445  39.054  48.834  1.00  0.00           C
ATOM  11704  C34 POPE  233      24.785  38.325  49.084  1.00  0.00           C
ATOM  11707  C35 POPE  233      25.645  38.814  50.264  1.00  0.00           C
ATOM  11710  C36 POPE  233      26.915  37.944  50.394  1.00  0.00           C
ATOM  11713  C37 POPE  233      27.825  38.275  51.594  1.00  0.00           C
ATOM  11716  C38 POPE  233      27.305  37.785  52.964  1.00  0.00           C
ATOM  11719  C39 POPE  233      27.655  36.314  53.264  1.00  0.00           C
ATOM  11722 0C31 POPE  233      29.085  36.134  53.784  1.00  0.00           C
ATOM  11725 1C31 POPE  233      29.445  34.685  54.124  1.00  0.00           C
ATOM  11728 2C31 POPE  233      30.945  34.544  54.364  1.00  0.00           C
ATOM  11731 3C31 POPE  233      31.385  33.205  54.964  1.00  0.00           C
ATOM  11734 4C31 POPE  233      31.325  33.164  56.504  1.00  0.00           C
ATOM  11737 5C31 POPE  233      32.165  32.025  57.074  1.00  0.00           C
ATOM  11740 6C31 POPE  233      32.145  31.924  58.594  1.00  0.00           C
ATOM  11744  NH3 POPE  234     129.254  60.345  38.954  1.00  0.00           N
ATOM  11748  C12 POPE  234     127.814  60.525  38.584  1.00  0.00           C
ATOM  11751  C11 POPE  234     127.614  61.715  37.644  1.00  0.00           C
ATOM  11754  P   POPE  234     129.153  63.664  38.574  1.00  0.00           P
ATOM  11755  O13 POPE  234     130.273  62.714  38.294  1.00  0.00           O
ATOM  11756  O14 POPE  234     129.053  64.904  37.784  1.00  0.00           O
ATOM  11757  O11 POPE  234     129.153  63.974  40.124  1.00  0.00           O
ATOM  11758  O12 POPE  234     127.784  62.915  38.374  1.00  0.00           O
ATOM  11759  C1  POPE  234     127.973  64.365  40.824  1.00  0.00           C
ATOM  11762  C2  POPE  234     128.283  64.764  42.294  1.00  0.00           C
ATOM  11764  O21 POPE  234     129.083  65.965  42.304  1.00  0.00           O
ATOM  11765  C21 POPE  234     129.354  66.575  43.454  1.00  0.00           C
ATOM  11766  O22 POPE  234     130.443  67.014  43.774  1.00  0.00           O
ATOM  11767  C22 POPE  234     128.064  66.794  44.274  1.00  0.00           C
ATOM  11770  C3  POPE  234     128.974  63.604  43.074  1.00  0.00           C
ATOM  11773  O31 POPE  234     129.244  63.904  44.454  1.00  0.00           O
ATOM  11774  C31 POPE  234     128.444  63.395  45.384  1.00  0.00           C
ATOM  11775  O32 POPE  234     127.423  62.754  45.164  1.00  0.00           O
ATOM  11776  C32 POPE  234     128.943  63.904  46.754  1.00  0.00           C
ATOM  11779  C23 POPE  234     128.293  67.704  45.504  1.00  0.00           C
ATOM  11782  C24 POPE  234     127.054  67.844  46.404  1.00  0.00           C
ATOM  11785  C25 POPE  234     125.944  68.634  45.704  1.00  0.00           C
ATOM  11788  C26 POPE  234     124.745  68.975  46.594  1.00  0.00           C
ATOM  11791  C27 POPE  234     123.594  69.604  45.784  1.00  0.00           C
ATOM  11794  C28 POPE  234     122.665  70.435  46.674  1.00  0.00           C
ATOM  11797  C29 POPE  234     121.504  71.014  45.904  1.00  0.00           C
ATOM  11799 0C21 POPE  234     120.895  72.184  46.134  1.00  0.00           C
ATOM  11801 1C21 POPE  234     121.205  73.174  47.234  1.00  0.00           C
ATOM  11804 2C21 POPE  234     119.925  73.774  47.844  1.00  0.00           C
ATOM  11807 3C21 POPE  234     120.184  74.744  49.004  1.00  0.00           C
ATOM  11810 4C21 POPE  234     119.354  74.413  50.264  1.00  0.00           C
ATOM  11813 5C21 POPE  234     119.314  75.544  51.294  1.00  0.00           C
ATOM  11816 6C21 POPE  234     118.605  75.115  52.584  1.00  0.00           C
ATOM  11819 7C21 POPE  234     118.535  76.215  53.654  1.00  0.00           C
ATOM  11822 8C21 POPE  234     117.695  75.803  54.864  1.00  0.00           C
ATOM  11826  C33 POPE  234     128.024  63.575  47.954  1.00  0.00           C
ATOM  11829  C34 POPE  234     128.554  64.234  49.244  1.00  0.00           C
ATOM  11832  C35 POPE  234     127.654  64.005  50.454  1.00  0.00           C
ATOM  11835  C36 POPE  234     128.264  64.514  51.774  1.00  0.00           C
ATOM  11838  C37 POPE  234     127.234  64.545  52.924  1.00  0.00           C
ATOM  11841  C38 POPE  234     127.824  64.654  54.344  1.00  0.00           C
ATOM  11844  C39 POPE  234     128.924  65.704  54.504  1.00  0.00           C
ATOM  11847 0C31 POPE  234     128.924  66.434  55.864  1.00  0.00           C
ATOM  11850 1C31 POPE  234     128.883  65.505  57.084  1.00  0.00           C
ATOM  11853 2C31 POPE  234     129.174  66.234  58.414  1.00  0.00           C
ATOM  11856 3C31 POPE  234     128.083  67.233  58.824  1.00  0.00           C
ATOM  11859 4C31 POPE  234     126.865  66.575  59.474  1.00  0.00           C
ATOM  11862 5C31 POPE  234     125.655  67.513  59.524  1.00  0.00           C
ATOM  11865 6C31 POPE  234     124.424  66.884  60.174  1.00  0.00           C
ATOM  11869  NH3 POPE  235      25.385 123.614  83.554  1.00  0.00           N
ATOM  11873  C12 POPE  235      26.385 123.834  84.664  1.00  0.00           C
ATOM  11876  C11 POPE  235      26.965 122.494  85.154  1.00  0.00           C
ATOM  11879  P   POPE  235      26.025 120.055  85.244  1.00  0.00           P
ATOM  11880  O13 POPE  235      27.425 119.734  84.934  1.00  0.00           O
ATOM  11881  O14 POPE  235      25.385 119.344  86.364  1.00  0.00           O
ATOM  11882  O11 POPE  235      25.175 119.964  83.914  1.00  0.00           O
ATOM  11883  O12 POPE  235      25.915 121.604  85.534  1.00  0.00           O
ATOM  11884  C1  POPE  235      25.685 119.273  82.774  1.00  0.00           C
ATOM  11887  C2  POPE  235      26.505 120.233  81.874  1.00  0.00           C
ATOM  11889  O21 POPE  235      25.825 120.424  80.624  1.00  0.00           O
ATOM  11890  C21 POPE  235      25.355 121.623  80.374  1.00  0.00           C
ATOM  11891  O22 POPE  235      25.505 122.625  81.054  1.00  0.00           O
ATOM  11892  C22 POPE  235      24.595 121.574  79.034  1.00  0.00           C
ATOM  11895  C3  POPE  235      27.925 119.654  81.604  1.00  0.00           C
ATOM  11898  O31 POPE  235      28.705 120.475  80.704  1.00  0.00           O
ATOM  11899  C31 POPE  235      29.225 121.564  81.234  1.00  0.00           C
ATOM  11900  O32 POPE  235      28.945 122.064  82.314  1.00  0.00           O
ATOM  11901  C32 POPE  235      30.235 122.123  80.224  1.00  0.00           C
ATOM  11904  C23 POPE  235      24.685 122.865  78.164  1.00  0.00           C
ATOM  11907  C24 POPE  235      25.105 122.564  76.714  1.00  0.00           C
ATOM  11910  C25 POPE  235      25.435 123.824  75.894  1.00  0.00           C
ATOM  11913  C26 POPE  235      25.535 123.574  74.384  1.00  0.00           C
ATOM  11916  C27 POPE  235      25.805 124.874  73.604  1.00  0.00           C
ATOM  11919  C28 POPE  235      25.735 124.734  72.064  1.00  0.00           C
ATOM  11922  C29 POPE  235      25.915 126.083  71.414  1.00  0.00           C
ATOM  11924 0C21 POPE  235      26.335 126.344  70.164  1.00  0.00           C
ATOM  11926 1C21 POPE  235      26.695 125.365  69.074  1.00  0.00           C
ATOM  11929 2C21 POPE  235      25.555 125.184  68.054  1.00  0.00           C
ATOM  11932 3C21 POPE  235      26.005 125.204  66.574  1.00  0.00           C
ATOM  11935 4C21 POPE  235      25.935 126.594  65.934  1.00  0.00           C
ATOM  11938 5C21 POPE  235      27.005 127.584  66.434  1.00  0.00           C
ATOM  11941 6C21 POPE  235      26.905 128.945  65.734  1.00  0.00           C
ATOM  11944 7C21 POPE  235      27.975 129.934  66.204  1.00  0.00           C
ATOM  11947 8C21 POPE  235      27.795 131.313  65.584  1.00  0.00           C
ATOM  11951  C33 POPE  235      30.545 123.595  80.534  1.00  0.00           C
ATOM  11954  C34 POPE  235      31.185 124.403  79.394  1.00  0.00           C
ATOM  11957  C35 POPE  235      31.395 125.885  79.774  1.00  0.00           C
ATOM  11960  C36 POPE  235      30.105 126.655  80.114  1.00  0.00           C
ATOM  11963  C37 POPE  235      29.205 126.874  78.884  1.00  0.00           C
ATOM  11966  C38 POPE  235      27.925 127.664  79.204  1.00  0.00           C
ATOM  11969  C39 POPE  235      26.645 126.825  79.044  1.00  0.00           C
ATOM  11972 0C31 POPE  235      25.375 127.684  79.094  1.00  0.00           C
ATOM  11975 1C31 POPE  235      24.165 126.924  78.534  1.00  0.00           C
ATOM  11978 2C31 POPE  235      22.865 127.743  78.604  1.00  0.00           C
ATOM  11981 3C31 POPE  235      21.665 127.005  77.994  1.00  0.00           C
ATOM  11984 4C31 POPE  235      21.785 126.785  76.474  1.00  0.00           C
ATOM  11987 5C31 POPE  235      20.615 125.974  75.894  1.00  0.00           C
ATOM  11990 6C31 POPE  235      20.755 125.645  74.404  1.00  0.00           C
ATOM  11994  NH3 POPE  236      35.975  23.215  85.414  1.00  0.00           N
ATOM  11998  C12 POPE  236      37.285  23.924  85.454  1.00  0.00           C
ATOM  12001  C11 POPE  236      37.855  24.084  84.024  1.00  0.00           C
ATOM  12004  P   POPE  236      39.165  21.834  83.754  1.00  0.00           P
ATOM  12005  O13 POPE  236      40.245  22.645  84.334  1.00  0.00           O
ATOM  12006  O14 POPE  236      38.545  20.794  84.604  1.00  0.00           O
ATOM  12007  O11 POPE  236      39.635  21.115  82.424  1.00  0.00           O
ATOM  12008  O12 POPE  236      38.005  22.834  83.334  1.00  0.00           O
ATOM  12009  C1  POPE  236      39.475  21.684  81.124  1.00  0.00           C
ATOM  12012  C2  POPE  236      38.385  20.924  80.294  1.00  0.00           C
ATOM  12014  O21 POPE  236      38.875  20.535  78.994  1.00  0.00           O
ATOM  12015  C21 POPE  236      39.285  21.535  78.214  1.00  0.00           C
ATOM  12016  O22 POPE  236      39.075  22.715  78.404  1.00  0.00           O
ATOM  12017  C22 POPE  236      40.155  20.965  77.074  1.00  0.00           C
ATOM  12020  C3  POPE  236      36.995  21.614  80.284  1.00  0.00           C
ATOM  12023  O31 POPE  236      36.085  20.844  79.464  1.00  0.00           O
ATOM  12024  C31 POPE  236      35.465  21.504  78.504  1.00  0.00           C
ATOM  12025  O32 POPE  236      35.395  22.715  78.374  1.00  0.00           O
ATOM  12026  C32 POPE  236      34.825  20.514  77.524  1.00  0.00           C
ATOM  12029  C23 POPE  236      40.035  21.714  75.734  1.00  0.00           C
ATOM  12032  C24 POPE  236      41.055  21.253  74.674  1.00  0.00           C
ATOM  12035  C25 POPE  236      40.725  21.705  73.244  1.00  0.00           C
ATOM  12038  C26 POPE  236      41.795  21.314  72.204  1.00  0.00           C
ATOM  12041  C27 POPE  236      41.264  21.314  70.754  1.00  0.00           C
ATOM  12044  C28 POPE  236      42.355  21.224  69.664  1.00  0.00           C
ATOM  12047  C29 POPE  236      43.075  19.895  69.574  1.00  0.00           C
ATOM  12049 0C21 POPE  236      42.755  18.854  68.774  1.00  0.00           C
ATOM  12051 1C21 POPE  236      41.575  18.744  67.834  1.00  0.00           C
ATOM  12054 2C21 POPE  236      40.525  17.785  68.424  1.00  0.00           C
ATOM  12057 3C21 POPE  236      39.355  17.504  67.474  1.00  0.00           C
ATOM  12060 4C21 POPE  236      38.035  17.254  68.234  1.00  0.00           C
ATOM  12063 5C21 POPE  236      36.935  16.684  67.334  1.00  0.00           C
ATOM  12066 6C21 POPE  236      35.495  16.895  67.844  1.00  0.00           C
ATOM  12069 7C21 POPE  236      35.295  16.635  69.344  1.00  0.00           C
ATOM  12072 8C21 POPE  236      33.825  16.604  69.734  1.00  0.00           C
ATOM  12076  C33 POPE  236      35.865  19.814  76.614  1.00  0.00           C
ATOM  12079  C34 POPE  236      35.265  19.395  75.264  1.00  0.00           C
ATOM  12082  C35 POPE  236      35.115  20.574  74.284  1.00  0.00           C
ATOM  12085  C36 POPE  236      36.295  20.715  73.304  1.00  0.00           C
ATOM  12088  C37 POPE  236      36.175  19.814  72.064  1.00  0.00           C
ATOM  12091  C38 POPE  236      37.465  19.774  71.244  1.00  0.00           C
ATOM  12094  C39 POPE  236      37.594  20.864  70.164  1.00  0.00           C
ATOM  12097 0C31 POPE  236      36.535  20.764  69.044  1.00  0.00           C
ATOM  12100 1C31 POPE  236      37.065  21.295  67.694  1.00  0.00           C
ATOM  12103 2C31 POPE  236      36.145  20.944  66.514  1.00  0.00           C
ATOM  12106 3C31 POPE  236      36.545  21.684  65.224  1.00  0.00           C
ATOM  12109 4C31 POPE  236      36.045  23.134  65.194  1.00  0.00           C
ATOM  12112 5C31 POPE  236      36.615  23.924  64.014  1.00  0.00           C
ATOM  12115 6C31 POPE  236      36.085  25.364  63.924  1.00  0.00           C
ATOM  12119  NH3 POPE  237     100.135  66.524  85.774  1.00  0.00           N
ATOM  12123  C12 POPE  237     101.504  65.924  85.954  1.00  0.00           C
ATOM  12126  C11 POPE  237     101.525  64.475  85.444  1.00  0.00           C
ATOM  12129  P   POPE  237      99.715  63.914  83.604  1.00  0.00           P
ATOM  12130  O13 POPE  237      99.254  62.825  84.504  1.00  0.00           O
ATOM  12131  O14 POPE  237      98.864  65.124  83.594  1.00  0.00           O
ATOM  12132  O11 POPE  237      99.905  63.375  82.124  1.00  0.00           O
ATOM  12133  O12 POPE  237     101.155  64.395  84.064  1.00  0.00           O
ATOM  12134  C1  POPE  237      98.805  63.194  81.224  1.00  0.00           C
ATOM  12137  C2  POPE  237      99.265  63.365  79.744  1.00  0.00           C
ATOM  12139  O21 POPE  237      98.125  63.524  78.884  1.00  0.00           O
ATOM  12140  C21 POPE  237      97.614  64.744  78.774  1.00  0.00           C
ATOM  12141  O22 POPE  237      97.855  65.694  79.494  1.00  0.00           O
ATOM  12142  C22 POPE  237      96.805  64.764  77.484  1.00  0.00           C
ATOM  12145  C3  POPE  237     100.075  62.145  79.204  1.00  0.00           C
ATOM  12148  O31 POPE  237     101.155  62.554  78.364  1.00  0.00           O
ATOM  12149  C31 POPE  237     101.194  62.584  77.044  1.00  0.00           C
ATOM  12150  O32 POPE  237     102.194  62.835  76.384  1.00  0.00           O
ATOM  12151  C32 POPE  237      99.855  62.344  76.334  1.00  0.00           C
ATOM  12154  C23 POPE  237      96.404  66.154  76.944  1.00  0.00           C
ATOM  12157  C24 POPE  237      96.035  66.035  75.454  1.00  0.00           C
ATOM  12160  C25 POPE  237      95.285  67.233  74.864  1.00  0.00           C
ATOM  12163  C26 POPE  237      94.874  66.924  73.414  1.00  0.00           C
ATOM  12166  C27 POPE  237      94.195  68.084  72.674  1.00  0.00           C
ATOM  12169  C28 POPE  237      93.635  67.604  71.314  1.00  0.00           C
ATOM  12172  C29 POPE  237      93.375  68.674  70.294  1.00  0.00           C
ATOM  12174 0C21 POPE  237      92.255  69.404  70.144  1.00  0.00           C
ATOM  12176 1C21 POPE  237      91.024  69.404  71.024  1.00  0.00           C
ATOM  12179 2C21 POPE  237      90.485  70.825  71.294  1.00  0.00           C
ATOM  12182 3C21 POPE  237      90.084  71.615  70.024  1.00  0.00           C
ATOM  12185 4C21 POPE  237      91.155  72.575  69.494  1.00  0.00           C
ATOM  12188 5C21 POPE  237      91.124  73.983  70.104  1.00  0.00           C
ATOM  12191 6C21 POPE  237      92.285  74.844  69.554  1.00  0.00           C
ATOM  12194 7C21 POPE  237      92.315  76.294  70.044  1.00  0.00           C
ATOM  12197 8C21 POPE  237      92.474  76.454  71.564  1.00  0.00           C
ATOM  12201  C33 POPE  237     100.035  62.654  74.814  1.00  0.00           C
ATOM  12204  C34 POPE  237      98.785  62.435  73.944  1.00  0.00           C
ATOM  12207  C35 POPE  237      99.085  62.574  72.434  1.00  0.00           C
ATOM  12210  C36 POPE  237      99.825  63.864  72.044  1.00  0.00           C
ATOM  12213  C37 POPE  237     100.095  63.974  70.524  1.00  0.00           C
ATOM  12216  C38 POPE  237     101.005  65.164  70.164  1.00  0.00           C
ATOM  12219  C39 POPE  237     102.444  64.755  69.784  1.00  0.00           C
ATOM  12222 0C31 POPE  237     102.575  64.264  68.334  1.00  0.00           C
ATOM  12225 1C31 POPE  237     104.044  64.064  67.904  1.00  0.00           C
ATOM  12228 2C31 POPE  237     104.225  63.834  66.394  1.00  0.00           C
ATOM  12231 3C31 POPE  237     103.875  62.404  65.934  1.00  0.00           C
ATOM  12234 4C31 POPE  237     104.105  62.215  64.424  1.00  0.00           C
ATOM  12237 5C31 POPE  237     103.785  60.795  63.944  1.00  0.00           C
ATOM  12240 6C31 POPE  237     103.785  60.655  62.414  1.00  0.00           C
ATOM  12244  NH3 POPE  238     119.645  45.504  45.324  1.00  0.00           N
ATOM  12248  C12 POPE  238     118.495  45.455  44.354  1.00  0.00           C
ATOM  12251  C11 POPE  238     117.685  46.764  44.384  1.00  0.00           C
ATOM  12254  P   POPE  238     117.654  49.124  43.334  1.00  0.00           P
ATOM  12255  O13 POPE  238     118.444  49.914  42.364  1.00  0.00           O
[truncated: 1,739,118 more chars]
