# Supplementary material for: Characterizing Membrane Association and Periplasmic Transfer of Bacterial Lipoproteins through Molecular Dynamics Simulations
Source: Structure. 2020 Apr 7;28(4):475–487.e3. doi: 10.1016/j.str.2020.01.012 (PMC7139219; doi:10.1016/j.str.2020.01.012)
Supplement: Data S1. Final Coordinates from Simulations (Y–Z), Related to Figure 3 [file mmc3.zip › Y-Z/YAJI-2-atomistic.pdb]

TITLE     Protein
REMARK    THIS IS A SIMULATION BOX
CRYST1  129.289  129.289  158.616  90.00  90.00  90.00 P 1           1
MODEL        1
ATOM      1  N   CYSTA   1      85.844  79.604  77.523  1.00  0.00           N
ATOM      3  CA  CYSTA   1      86.465  79.304  78.793  1.00  0.00           C
ATOM      5  C   CYSTA   1      85.314  79.134  79.773  1.00  0.00           C
ATOM      6  O   CYSTA   1      85.304  79.695  80.873  1.00  0.00           O
ATOM      7  CB  CYSTA   1      87.585  80.334  79.173  1.00  0.00           C
ATOM     10  SG  CYSTA   1      87.314  82.155  78.953  1.00  0.00           S
ATOM     11  C1  CYSTA   1      86.844  82.465  77.213  1.00  0.00           C
ATOM     14  CA1 CYSTA   1      86.104  79.115  76.323  1.00  0.00           C
ATOM     15  OA1 CYSTA   1      85.366  79.444  75.423  1.00  0.00           O
ATOM     16  CA2 CYSTA   1      87.234  78.194  76.043  1.00  0.00           C
ATOM     19  C11 CYSTA   1      87.475  83.645  76.413  1.00  0.00           C
ATOM     21  O11 CYSTA   1      88.595  83.195  75.633  1.00  0.00           O
ATOM     22  CX1 CYSTA   1      89.764  83.095  76.233  1.00  0.00           C
ATOM     23  OX1 CYSTA   1      89.975  83.165  77.423  1.00  0.00           O
ATOM     24  CX2 CYSTA   1      90.854  82.855  75.183  1.00  0.00           C
ATOM     27  C12 CYSTA   1      87.725  84.986  77.173  1.00  0.00           C
ATOM     30  O12 CYSTA   1      88.315  85.945  76.273  1.00  0.00           O
ATOM     31  CD1 CYSTA   1      87.435  86.465  75.403  1.00  0.00           C
ATOM     32  OD1 CYSTA   1      86.225  86.465  75.523  1.00  0.00           O
ATOM     33  CD2 CYSTA   1      88.175  86.934  74.153  1.00  0.00           C
ATOM     36  CA3 CYSTA   1      86.775  76.764  76.353  1.00  0.00           C
ATOM     39  CA4 CYSTA   1      87.695  75.755  75.693  1.00  0.00           C
ATOM     42  CA5 CYSTA   1      87.366  74.325  76.123  1.00  0.00           C
ATOM     45  CA6 CYSTA   1      88.105  73.804  77.363  1.00  0.00           C
ATOM     48  CA7 CYSTA   1      89.635  73.834  77.183  1.00  0.00           C
ATOM     51  CA8 CYSTA   1      90.405  73.164  78.323  1.00  0.00           C
ATOM     54  CA9 CYSTA   1      91.935  73.384  78.263  1.00  0.00           C
ATOM     57 0CA1 CYSTA   1      92.645  72.974  76.963  1.00  0.00           C
ATOM     60 1CA1 CYSTA   1      92.785  74.094  75.933  1.00  0.00           C
ATOM     63 2CA1 CYSTA   1      93.395  73.645  74.603  1.00  0.00           C
ATOM     66 3CA1 CYSTA   1      93.634  74.814  73.633  1.00  0.00           C
ATOM     69 4CA1 CYSTA   1      95.035  75.444  73.763  1.00  0.00           C
ATOM     72 5CA1 CYSTA   1      96.134  74.524  73.213  1.00  0.00           C
ATOM     75 6CA1 CYSTA   1      97.524  75.174  73.183  1.00  0.00           C
ATOM     79  CD3 CYSTA   1      87.354  86.624  72.873  1.00  0.00           C
ATOM     82  CD4 CYSTA   1      87.325  85.115  72.553  1.00  0.00           C
ATOM     85  CD5 CYSTA   1      86.454  84.665  71.363  1.00  0.00           C
ATOM     88  CD6 CYSTA   1      85.174  85.464  71.133  1.00  0.00           C
ATOM     91  CD7 CYSTA   1      84.116  84.665  70.373  1.00  0.00           C
ATOM     94  CD8 CYSTA   1      82.775  85.395  70.253  1.00  0.00           C
ATOM     97  CD9 CYSTA   1      81.616  84.455  69.873  1.00  0.00           C
ATOM    100 0CD1 CYSTA   1      81.884  83.585  68.633  1.00  0.00           C
ATOM    103 1CD1 CYSTA   1      82.114  84.415  67.363  1.00  0.00           C
ATOM    106 2CD1 CYSTA   1      82.454  83.514  66.173  1.00  0.00           C
ATOM    109 3CD1 CYSTA   1      82.506  84.285  64.843  1.00  0.00           C
ATOM    112 4CD1 CYSTA   1      82.994  83.435  63.663  1.00  0.00           C
ATOM    115 5CD1 CYSTA   1      82.044  82.274  63.313  1.00  0.00           C
ATOM    118 6CD1 CYSTA   1      82.555  81.414  62.153  1.00  0.00           C
ATOM    122  CX3 CYSTA   1      90.575  81.614  74.313  1.00  0.00           C
ATOM    125  CX4 CYSTA   1      89.945  81.905  72.933  1.00  0.00           C
ATOM    128  CX5 CYSTA   1      90.924  82.624  71.993  1.00  0.00           C
ATOM    131  CX6 CYSTA   1      90.525  82.584  70.523  1.00  0.00           C
ATOM    134  CX7 CYSTA   1      91.505  83.354  69.623  1.00  0.00           C
ATOM    137  CX8 CYSTA   1      91.665  82.764  68.203  1.00  0.00           C
ATOM    140  CX9 CYSTA   1      92.506  81.514  68.243  1.00  0.00           C
ATOM    142 0CX1 CYSTA   1      93.494  81.194  67.393  1.00  0.00           C
ATOM    144 1CX1 CYSTA   1      93.905  81.945  66.163  1.00  0.00           C
ATOM    147 2CX1 CYSTA   1      94.555  81.024  65.103  1.00  0.00           C
ATOM    150 3CX1 CYSTA   1      93.595  79.965  64.533  1.00  0.00           C
ATOM    153 4CX1 CYSTA   1      94.165  78.535  64.543  1.00  0.00           C
ATOM    156 5CX1 CYSTA   1      94.384  77.944  65.933  1.00  0.00           C
ATOM    159 6CX1 CYSTA   1      93.115  77.615  66.733  1.00  0.00           C
ATOM    162 7CX1 CYSTA   1      93.465  76.974  68.083  1.00  0.00           C
ATOM    165 8CX1 CYSTA   1      92.255  76.554  68.913  1.00  0.00           C
ATOM    169  N   VAL A   2      84.305  78.355  79.343  1.00  0.00           N
ATOM    171  CA  VAL A   2      82.924  78.794  79.163  1.00  0.00           C
ATOM    173  CB  VAL A   2      82.684  79.294  77.723  1.00  0.00           C
ATOM    175  CG1 VAL A   2      81.315  78.985  77.073  1.00  0.00           C
ATOM    179  CG2 VAL A   2      82.936  80.816  77.673  1.00  0.00           C
ATOM    183  C   VAL A   2      81.965  77.644  79.393  1.00  0.00           C
ATOM    184  O   VAL A   2      82.285  76.524  79.023  1.00  0.00           O
ATOM    185  N   GLN A   3      80.744  77.884  79.933  1.00  0.00           N
ATOM    187  CA  GLN A   3      80.304  79.154  80.483  1.00  0.00           C
ATOM    189  CB  GLN A   3      78.805  79.465  80.243  1.00  0.00           C
ATOM    192  CG  GLN A   3      78.485  80.985  80.413  1.00  0.00           C
ATOM    195  CD  GLN A   3      78.494  81.864  79.163  1.00  0.00           C
ATOM    196  OE1 GLN A   3      78.165  83.044  79.253  1.00  0.00           O
ATOM    197  NE2 GLN A   3      78.814  81.315  77.973  1.00  0.00           N
ATOM    200  C   GLN A   3      80.525  79.034  81.963  1.00  0.00           C
ATOM    201  O   GLN A   3      80.445  77.944  82.523  1.00  0.00           O
ATOM    202  N   GLN A   4      80.734  80.174  82.643  1.00  0.00           N
ATOM    204  CA  GLN A   4      80.695  80.234  84.093  1.00  0.00           C
ATOM    206  CB  GLN A   4      81.116  81.614  84.683  1.00  0.00           C
ATOM    209  CG  GLN A   4      80.145  82.374  85.633  1.00  0.00           C
ATOM    212  CD  GLN A   4      79.306  83.456  84.963  1.00  0.00           C
ATOM    213  OE1 GLN A   4      78.836  84.394  85.613  1.00  0.00           O
ATOM    214  NE2 GLN A   4      79.075  83.335  83.643  1.00  0.00           N
ATOM    217  C   GLN A   4      79.374  79.674  84.623  1.00  0.00           C
ATOM    218  O   GLN A   4      78.275  80.194  84.353  1.00  0.00           O
ATOM    219  N   SER A   5      79.505  78.535  85.323  1.00  0.00           N
ATOM    221  CA  SER A   5      78.415  77.784  85.913  1.00  0.00           C
ATOM    223  CB  SER A   5      78.494  76.254  85.673  1.00  0.00           C
ATOM    226  OG  SER A   5      78.145  75.904  84.333  1.00  0.00           O
ATOM    228  C   SER A   5      78.285  78.064  87.393  1.00  0.00           C
ATOM    229  O   SER A   5      79.234  78.355  88.113  1.00  0.00           O
ATOM    230  N   GLU A   6      77.035  78.044  87.873  1.00  0.00           N
ATOM    232  CA  GLU A   6      76.604  78.814  89.023  1.00  0.00           C
ATOM    234  CB  GLU A   6      75.314  79.565  88.653  1.00  0.00           C
ATOM    237  CG  GLU A   6      74.924  80.655  89.683  1.00  0.00           C
ATOM    240  CD  GLU A   6      74.755  82.034  89.073  1.00  0.00           C
ATOM    241  OE1 GLU A   6      74.195  82.925  89.743  1.00  0.00           O
ATOM    242  OE2 GLU A   6      75.234  82.264  87.933  1.00  0.00           O
ATOM    243  C   GLU A   6      76.344  77.914  90.223  1.00  0.00           C
ATOM    244  O   GLU A   6      75.195  77.655  90.573  1.00  0.00           O
ATOM    245  N   VAL A   7      77.424  77.344  90.813  1.00  0.00           N
ATOM    247  CA  VAL A   7      77.354  76.314  91.863  1.00  0.00           C
ATOM    249  CB  VAL A   7      76.495  76.734  93.053  1.00  0.00           C
ATOM    251  CG1 VAL A   7      76.506  75.704  94.193  1.00  0.00           C
ATOM    255  CG2 VAL A   7      77.025  78.075  93.593  1.00  0.00           C
ATOM    259  C   VAL A   7      77.005  74.965  91.243  1.00  0.00           C
ATOM    260  O   VAL A   7      76.725  73.944  91.883  1.00  0.00           O
ATOM    261  N   ARG A   8      77.104  74.914  89.913  1.00  0.00           N
ATOM    263  CA  ARG A   8      77.064  73.715  89.123  1.00  0.00           C
ATOM    265  CB  ARG A   8      75.845  73.725  88.153  1.00  0.00           C
ATOM    268  CG  ARG A   8      74.545  74.074  88.933  1.00  0.00           C
ATOM    271  CD  ARG A   8      73.205  73.754  88.263  1.00  0.00           C
ATOM    274  NE  ARG A   8      72.174  74.014  89.323  1.00  0.00           N
ATOM    276  CZ  ARG A   8      70.865  73.924  89.173  1.00  0.00           C
ATOM    277  NH1 ARG A   8      70.134  73.834  90.273  1.00  0.00           N
ATOM    280  NH2 ARG A   8      70.304  73.884  87.993  1.00  0.00           N
ATOM    283  C   ARG A   8      78.445  73.694  88.473  1.00  0.00           C
ATOM    284  O   ARG A   8      79.005  74.724  88.123  1.00  0.00           O
ATOM    285  N   GLN A   9      79.116  72.544  88.403  1.00  0.00           N
ATOM    287  CA  GLN A   9      78.575  71.225  88.263  1.00  0.00           C
ATOM    289  CB  GLN A   9      78.155  71.145  86.753  1.00  0.00           C
ATOM    292  CG  GLN A   9      79.166  70.764  85.633  1.00  0.00           C
ATOM    295  CD  GLN A   9      80.415  71.615  85.493  1.00  0.00           C
ATOM    296  OE1 GLN A   9      81.546  71.114  85.473  1.00  0.00           O
ATOM    297  NE2 GLN A   9      80.226  72.944  85.303  1.00  0.00           N
ATOM    300  C   GLN A   9      79.674  70.314  88.893  1.00  0.00           C
ATOM    301  O   GLN A   9      80.655  70.864  89.403  1.00  0.00           O
ATOM    302  N   MET A  10      79.595  68.975  89.083  1.00  0.00           N
ATOM    304  CA  MET A  10      78.594  67.984  88.723  1.00  0.00           C
ATOM    306  CB  MET A  10      78.575  67.795  87.193  1.00  0.00           C
ATOM    309  CG  MET A  10      77.586  66.864  86.473  1.00  0.00           C
ATOM    312  SD  MET A  10      77.375  67.485  84.763  1.00  0.00           S
ATOM    313  CE  MET A  10      77.204  65.924  83.863  1.00  0.00           C
ATOM    317  C   MET A  10      79.005  66.654  89.313  1.00  0.00           C
ATOM    318  O   MET A  10      79.965  66.024  88.873  1.00  0.00           O
ATOM    319  N   LYS A  11      78.354  66.134  90.363  1.00  0.00           N
ATOM    321  CA  LYS A  11      76.975  66.334  90.733  1.00  0.00           C
ATOM    323  CB  LYS A  11      76.344  64.914  90.803  1.00  0.00           C
ATOM    326  CG  LYS A  11      74.825  64.884  90.603  1.00  0.00           C
ATOM    329  CD  LYS A  11      74.244  63.474  90.713  1.00  0.00           C
ATOM    332  CE  LYS A  11      74.755  62.514  89.633  1.00  0.00           C
ATOM    335  NZ  LYS A  11      74.484  61.124  90.013  1.00  0.00           N
ATOM    339  C   LYS A  11      76.965  66.994  92.103  1.00  0.00           C
ATOM    340  O   LYS A  11      77.804  67.844  92.373  1.00  0.00           O
ATOM    341  N   HIS A  12      76.055  66.584  93.013  1.00  0.00           N
ATOM    343  CA  HIS A  12      76.285  66.685  94.443  1.00  0.00           C
ATOM    345  CB  HIS A  12      77.734  66.204  94.803  1.00  0.00           C
ATOM    348  ND1 HIS A  12      77.516  64.374  96.493  1.00  0.00           N
ATOM    349  CG  HIS A  12      78.035  65.604  96.143  1.00  0.00           C
ATOM    350  CE1 HIS A  12      78.196  63.994  97.563  1.00  0.00           C
ATOM    352  NE2 HIS A  12      79.145  64.904  97.903  1.00  0.00           N
ATOM    354  CD2 HIS A  12      79.046  65.945  96.993  1.00  0.00           C
ATOM    356  C   HIS A  12      75.954  68.094  94.923  1.00  0.00           C
ATOM    357  O   HIS A  12      76.424  68.554  95.963  1.00  0.00           O
ATOM    358  N   SER A  13      75.046  68.804  94.193  1.00  0.00           N
ATOM    360  CA  SER A  13      74.735  70.244  94.333  1.00  0.00           C
ATOM    362  CB  SER A  13      74.415  70.934  92.963  1.00  0.00           C
ATOM    365  OG  SER A  13      74.586  72.364  93.003  1.00  0.00           O
ATOM    367  C   SER A  13      73.564  70.414  95.293  1.00  0.00           C
ATOM    368  O   SER A  13      72.715  71.304  95.193  1.00  0.00           O
ATOM    369  N   VAL A  14      73.514  69.484  96.253  1.00  0.00           N
ATOM    371  CA  VAL A  14      72.494  69.264  97.243  1.00  0.00           C
ATOM    373  CB  VAL A  14      72.745  67.914  97.913  1.00  0.00           C
ATOM    375  CG1 VAL A  14      71.645  67.574  98.913  1.00  0.00           C
ATOM    379  CG2 VAL A  14      72.745  66.804  96.833  1.00  0.00           C
ATOM    383  C   VAL A  14      72.375  70.444  98.203  1.00  0.00           C
ATOM    384  O   VAL A  14      71.475  71.264  98.063  1.00  0.00           O
ATOM    385  N   SER A  15      73.264  70.634  99.203  1.00  0.00           N
ATOM    387  CA  SER A  15      73.244  71.864  99.993  1.00  0.00           C
ATOM    389  CB  SER A  15      72.454  71.764 101.333  1.00  0.00           C
ATOM    392  OG  SER A  15      71.935  73.035 101.733  1.00  0.00           O
ATOM    394  C   SER A  15      74.665  72.274 100.293  1.00  0.00           C
ATOM    395  O   SER A  15      75.094  72.254 101.433  1.00  0.00           O
ATOM    396  N   THR A  16      75.454  72.584  99.243  1.00  0.00           N
ATOM    398  CA  THR A  16      76.905  72.335  99.273  1.00  0.00           C
ATOM    400  CB  THR A  16      77.235  71.374  98.133  1.00  0.00           C
ATOM    402  OG1 THR A  16      78.594  70.974  98.103  1.00  0.00           O
ATOM    404  CG2 THR A  16      76.915  72.014  96.783  1.00  0.00           C
ATOM    408  C   THR A  16      77.745  73.624  99.283  1.00  0.00           C
ATOM    409  O   THR A  16      78.976  73.645  99.293  1.00  0.00           O
ATOM    410  N   LEU A  17      77.104  74.794  99.373  1.00  0.00           N
ATOM    412  CA  LEU A  17      77.765  76.014  99.843  1.00  0.00           C
ATOM    414  CB  LEU A  17      78.545  76.734  98.693  1.00  0.00           C
ATOM    417  CG  LEU A  17      78.185  78.104  98.063  1.00  0.00           C
ATOM    419  CD1 LEU A  17      78.814  78.165  96.663  1.00  0.00           C
ATOM    423  CD2 LEU A  17      78.774  79.325  98.783  1.00  0.00           C
ATOM    427  C   LEU A  17      76.695  76.794 100.593  1.00  0.00           C
ATOM    428  O   LEU A  17      75.604  76.985 100.073  1.00  0.00           O
ATOM    429  N   ASN A  18      76.895  77.154 101.883  1.00  0.00           N
ATOM    431  CA  ASN A  18      78.124  77.624 102.513  1.00  0.00           C
ATOM    433  CB  ASN A  18      78.424  79.134 102.283  1.00  0.00           C
ATOM    436  CG  ASN A  18      77.256  80.124 102.413  1.00  0.00           C
ATOM    437  OD1 ASN A  18      77.395  81.225 101.883  1.00  0.00           O
ATOM    438  ND2 ASN A  18      76.125  79.764 103.053  1.00  0.00           N
ATOM    441  C   ASN A  18      78.215  77.395 104.013  1.00  0.00           C
ATOM    442  O   ASN A  18      77.244  77.035 104.653  1.00  0.00           O
ATOM    443  N   GLN A  19      79.435  77.634 104.553  1.00  0.00           N
ATOM    445  CA  GLN A  19      80.024  77.175 105.783  1.00  0.00           C
ATOM    447  CB  GLN A  19      81.585  77.224 105.693  1.00  0.00           C
ATOM    450  CG  GLN A  19      82.215  76.184 104.743  1.00  0.00           C
ATOM    453  CD  GLN A  19      82.755  76.724 103.423  1.00  0.00           C
ATOM    454  OE1 GLN A  19      83.704  76.164 102.883  1.00  0.00           O
ATOM    455  NE2 GLN A  19      82.186  77.814 102.873  1.00  0.00           N
ATOM    458  C   GLN A  19      79.674  77.984 107.033  1.00  0.00           C
ATOM    459  O   GLN A  19      79.785  79.204 107.023  1.00  0.00           O
ATOM    460  N   GLU A  20      79.306  77.385 108.183  1.00  0.00           N
ATOM    462  CA  GLU A  20      78.696  76.085 108.403  1.00  0.00           C
ATOM    464  CB  GLU A  20      77.415  76.004 107.523  1.00  0.00           C
ATOM    467  CG  GLU A  20      76.265  75.035 107.853  1.00  0.00           C
ATOM    470  CD  GLU A  20      74.985  75.484 107.123  1.00  0.00           C
ATOM    471  OE1 GLU A  20      74.395  74.654 106.383  1.00  0.00           O
ATOM    472  OE2 GLU A  20      74.595  76.674 107.273  1.00  0.00           O
ATOM    473  C   GLU A  20      79.686  74.965 108.153  1.00  0.00           C
ATOM    474  O   GLU A  20      80.865  75.144 107.833  1.00  0.00           O
ATOM    475  N   MET A  21      79.244  73.725 108.323  1.00  0.00           N
ATOM    477  CA  MET A  21      80.044  72.544 108.113  1.00  0.00           C
ATOM    479  CB  MET A  21      80.006  71.664 109.393  1.00  0.00           C
ATOM    482  CG  MET A  21      81.285  70.895 109.783  1.00  0.00           C
ATOM    485  SD  MET A  21      81.094  70.165 111.453  1.00  0.00           S
ATOM    486  CE  MET A  21      82.114  68.684 111.313  1.00  0.00           C
ATOM    490  C   MET A  21      79.344  71.965 106.903  1.00  0.00           C
ATOM    491  O   MET A  21      78.575  71.014 106.993  1.00  0.00           O
ATOM    492  N   THR A  22      79.555  72.615 105.733  1.00  0.00           N
ATOM    494  CA  THR A  22      78.634  72.475 104.603  1.00  0.00           C
ATOM    496  CB  THR A  22      77.604  73.604 104.503  1.00  0.00           C
ATOM    498  OG1 THR A  22      76.395  73.164 105.093  1.00  0.00           O
ATOM    500  CG2 THR A  22      77.226  74.084 103.093  1.00  0.00           C
ATOM    504  C   THR A  22      79.295  72.264 103.273  1.00  0.00           C
ATOM    505  O   THR A  22      78.685  71.714 102.363  1.00  0.00           O
ATOM    506  N   GLN A  23      80.575  72.634 103.103  1.00  0.00           N
ATOM    508  CA  GLN A  23      81.256  72.444 101.823  1.00  0.00           C
ATOM    510  CB  GLN A  23      82.645  73.174 101.783  1.00  0.00           C
ATOM    513  CG  GLN A  23      83.934  72.665 102.523  1.00  0.00           C
ATOM    516  CD  GLN A  23      83.835  72.024 103.923  1.00  0.00           C
ATOM    517  OE1 GLN A  23      84.384  70.945 104.163  1.00  0.00           O
ATOM    518  NE2 GLN A  23      83.105  72.655 104.853  1.00  0.00           N
ATOM    521  C   GLN A  23      81.325  70.955 101.473  1.00  0.00           C
ATOM    522  O   GLN A  23      80.515  70.404 100.733  1.00  0.00           O
ATOM    523  N   LEU A  24      82.226  70.235 102.123  1.00  0.00           N
ATOM    525  CA  LEU A  24      82.295  68.804 102.073  1.00  0.00           C
ATOM    527  CB  LEU A  24      83.315  68.334 100.993  1.00  0.00           C
ATOM    530  CG  LEU A  24      82.924  68.574  99.483  1.00  0.00           C
ATOM    532  CD1 LEU A  24      83.774  67.684  98.553  1.00  0.00           C
ATOM    536  CD2 LEU A  24      83.064  70.014  98.943  1.00  0.00           C
ATOM    540  C   LEU A  24      82.494  68.354 103.543  1.00  0.00           C
ATOM    541  O   LEU A  24      83.374  67.554 103.873  1.00  0.00           O
ATOM    542  N   ASN A  25      81.604  68.824 104.483  1.00  0.00           N
ATOM    544  CA  ASN A  25      81.154  68.005 105.613  1.00  0.00           C
ATOM    546  CB  ASN A  25      80.914  68.585 107.043  1.00  0.00           C
ATOM    549  CG  ASN A  25      80.485  67.494 108.063  1.00  0.00           C
ATOM    550  OD1 ASN A  25      80.865  66.334 107.883  1.00  0.00           O
ATOM    551  ND2 ASN A  25      79.655  67.795 109.083  1.00  0.00           N
ATOM    554  C   ASN A  25      79.844  67.454 105.193  1.00  0.00           C
ATOM    555  O   ASN A  25      78.924  68.124 104.743  1.00  0.00           O
ATOM    556  N   GLN A  26      79.756  66.154 105.303  1.00  0.00           N
ATOM    558  CA  GLN A  26      78.914  65.424 104.413  1.00  0.00           C
ATOM    560  CB  GLN A  26      79.805  64.274 103.863  1.00  0.00           C
ATOM    563  CG  GLN A  26      81.105  64.874 103.253  1.00  0.00           C
ATOM    566  CD  GLN A  26      82.086  63.884 102.593  1.00  0.00           C
ATOM    567  OE1 GLN A  26      82.366  63.954 101.393  1.00  0.00           O
ATOM    568  NE2 GLN A  26      82.684  63.004 103.433  1.00  0.00           N
ATOM    571  C   GLN A  26      77.685  65.094 105.213  1.00  0.00           C
ATOM    572  O   GLN A  26      76.575  65.174 104.693  1.00  0.00           O
ATOM    573  N   GLU A  27      77.796  64.774 106.523  1.00  0.00           N
ATOM    575  CA  GLU A  27      76.594  64.465 107.313  1.00  0.00           C
ATOM    577  CB  GLU A  27      76.965  63.834 108.673  1.00  0.00           C
ATOM    580  CG  GLU A  27      75.744  63.104 109.263  1.00  0.00           C
ATOM    583  CD  GLU A  27      75.825  62.754 110.743  1.00  0.00           C
ATOM    584  OE1 GLU A  27      76.134  63.654 111.563  1.00  0.00           O
ATOM    585  OE2 GLU A  27      75.454  61.604 111.063  1.00  0.00           O
ATOM    586  C   GLU A  27      75.645  65.645 107.523  1.00  0.00           C
ATOM    587  O   GLU A  27      74.455  65.564 107.203  1.00  0.00           O
ATOM    588  N   THR A  28      76.145  66.804 107.983  1.00  0.00           N
ATOM    590  CA  THR A  28      75.335  68.014 108.213  1.00  0.00           C
ATOM    592  CB  THR A  28      76.134  69.204 108.753  1.00  0.00           C
ATOM    594  OG1 THR A  28      76.734  68.915 110.003  1.00  0.00           O
ATOM    596  CG2 THR A  28      75.234  70.444 108.973  1.00  0.00           C
ATOM    600  C   THR A  28      74.595  68.484 106.983  1.00  0.00           C
ATOM    601  O   THR A  28      73.415  68.814 107.063  1.00  0.00           O
ATOM    602  N   VAL A  29      75.256  68.494 105.803  1.00  0.00           N
ATOM    604  CA  VAL A  29      74.665  68.834 104.503  1.00  0.00           C
ATOM    606  CB  VAL A  29      75.725  68.684 103.423  1.00  0.00           C
ATOM    608  CG1 VAL A  29      75.164  68.764 101.983  1.00  0.00           C
ATOM    612  CG2 VAL A  29      76.674  69.845 103.643  1.00  0.00           C
ATOM    616  C   VAL A  29      73.494  67.974 104.103  1.00  0.00           C
ATOM    617  O   VAL A  29      72.424  68.445 103.723  1.00  0.00           O
ATOM    618  N   LYS A  30      73.685  66.654 104.203  1.00  0.00           N
ATOM    620  CA  LYS A  30      72.686  65.674 103.893  1.00  0.00           C
ATOM    622  CB  LYS A  30      73.345  64.264 103.843  1.00  0.00           C
ATOM    625  CG  LYS A  30      74.384  64.115 102.693  1.00  0.00           C
ATOM    628  CD  LYS A  30      75.116  62.754 102.643  1.00  0.00           C
ATOM    631  CE  LYS A  30      76.085  62.494 103.823  1.00  0.00           C
ATOM    634  NZ  LYS A  30      76.554  61.094 103.963  1.00  0.00           N
ATOM    638  C   LYS A  30      71.475  65.774 104.823  1.00  0.00           C
ATOM    639  O   LYS A  30      70.335  65.764 104.373  1.00  0.00           O
ATOM    640  N   ILE A  31      71.704  65.934 106.153  1.00  0.00           N
ATOM    642  CA  ILE A  31      70.634  66.204 107.103  1.00  0.00           C
ATOM    644  CB  ILE A  31      71.104  66.064 108.553  1.00  0.00           C
ATOM    646  CG2 ILE A  31      69.904  66.314 109.503  1.00  0.00           C
ATOM    650  CG1 ILE A  31      71.756  64.695 108.853  1.00  0.00           C
ATOM    653  CD  ILE A  31      72.424  64.634 110.233  1.00  0.00           C
ATOM    657  C   ILE A  31      69.945  67.564 106.893  1.00  0.00           C
ATOM    658  O   ILE A  31      68.725  67.694 106.923  1.00  0.00           O
ATOM    659  N   THR A  32      70.715  68.645 106.653  1.00  0.00           N
ATOM    661  CA  THR A  32      70.155  69.985 106.393  1.00  0.00           C
ATOM    663  CB  THR A  32      71.185  71.124 106.523  1.00  0.00           C
ATOM    665  OG1 THR A  32      70.585  72.384 106.773  1.00  0.00           O
ATOM    667  CG2 THR A  32      72.055  71.314 105.303  1.00  0.00           C
ATOM    671  C   THR A  32      69.335  69.994 105.103  1.00  0.00           C
ATOM    672  O   THR A  32      68.234  70.535 105.073  1.00  0.00           O
ATOM    673  N   GLN A  33      69.785  69.294 104.033  1.00  0.00           N
ATOM    675  CA  GLN A  33      68.945  69.024 102.883  1.00  0.00           C
ATOM    677  CB  GLN A  33      69.645  68.164 101.813  1.00  0.00           C
ATOM    680  CG  GLN A  33      68.805  68.014 100.493  1.00  0.00           C
ATOM    683  CD  GLN A  33      68.685  69.314  99.683  1.00  0.00           C
ATOM    684  OE1 GLN A  33      67.835  69.564  98.843  1.00  0.00           O
ATOM    685  NE2 GLN A  33      69.655  70.225  99.923  1.00  0.00           N
ATOM    688  C   GLN A  33      67.686  68.255 103.183  1.00  0.00           C
ATOM    689  O   GLN A  33      66.615  68.634 102.723  1.00  0.00           O
ATOM    690  N   GLN A  34      67.774  67.134 103.943  1.00  0.00           N
ATOM    692  CA  GLN A  34      66.635  66.235 104.133  1.00  0.00           C
ATOM    694  CB  GLN A  34      67.014  64.884 104.843  1.00  0.00           C
ATOM    697  CG  GLN A  34      67.075  64.794 106.403  1.00  0.00           C
ATOM    700  CD  GLN A  34      65.694  64.664 107.073  1.00  0.00           C
ATOM    701  OE1 GLN A  34      64.655  64.474 106.443  1.00  0.00           O
ATOM    702  NE2 GLN A  34      65.665  64.754 108.423  1.00  0.00           N
ATOM    705  C   GLN A  34      65.525  66.974 104.833  1.00  0.00           C
ATOM    706  O   GLN A  34      64.405  67.005 104.353  1.00  0.00           O
ATOM    707  N   ASN A  35      65.874  67.744 105.893  1.00  0.00           N
ATOM    709  CA  ASN A  35      64.985  68.664 106.563  1.00  0.00           C
ATOM    711  CB  ASN A  35      65.705  69.325 107.763  1.00  0.00           C
ATOM    714  CG  ASN A  35      65.845  68.325 108.913  1.00  0.00           C
ATOM    715  OD1 ASN A  35      64.865  67.704 109.333  1.00  0.00           O
ATOM    716  ND2 ASN A  35      67.055  68.174 109.473  1.00  0.00           N
ATOM    719  C   ASN A  35      64.424  69.734 105.633  1.00  0.00           C
ATOM    720  O   ASN A  35      63.225  69.994 105.623  1.00  0.00           O
ATOM    721  N   ARG A  36      65.245  70.395 104.783  1.00  0.00           N
ATOM    723  CA  ARG A  36      64.715  71.324 103.793  1.00  0.00           C
ATOM    725  CB  ARG A  36      65.814  72.124 103.053  1.00  0.00           C
ATOM    728  CG  ARG A  36      66.535  73.174 103.913  1.00  0.00           C
ATOM    731  CD  ARG A  36      67.366  74.145 103.073  1.00  0.00           C
ATOM    734  NE  ARG A  36      68.104  75.054 103.973  1.00  0.00           N
ATOM    736  CZ  ARG A  36      69.335  74.854 104.423  1.00  0.00           C
ATOM    737  NH1 ARG A  36      70.155  73.944 103.963  1.00  0.00           N
ATOM    740  NH2 ARG A  36      69.735  75.634 105.403  1.00  0.00           N
ATOM    743  C   ARG A  36      63.764  70.755 102.743  1.00  0.00           C
ATOM    744  O   ARG A  36      62.675  71.294 102.573  1.00  0.00           O
ATOM    745  N   LEU A  37      64.104  69.645 102.053  1.00  0.00           N
ATOM    747  CA  LEU A  37      63.215  69.014 101.083  1.00  0.00           C
ATOM    749  CB  LEU A  37      63.904  67.895 100.283  1.00  0.00           C
ATOM    752  CG  LEU A  37      65.064  68.374  99.403  1.00  0.00           C
ATOM    754  CD1 LEU A  37      65.655  67.184  98.633  1.00  0.00           C
ATOM    758  CD2 LEU A  37      64.634  69.505  98.443  1.00  0.00           C
ATOM    762  C   LEU A  37      61.965  68.445 101.703  1.00  0.00           C
ATOM    763  O   LEU A  37      60.865  68.544 101.163  1.00  0.00           O
ATOM    764  N   ASN A  38      62.095  67.834 102.893  1.00  0.00           N
ATOM    766  CA  ASN A  38      60.985  67.354 103.673  1.00  0.00           C
ATOM    768  CB  ASN A  38      61.604  66.634 104.883  1.00  0.00           C
ATOM    771  CG  ASN A  38      60.564  65.965 105.753  1.00  0.00           C
ATOM    772  OD1 ASN A  38      59.395  65.854 105.403  1.00  0.00           O
ATOM    773  ND2 ASN A  38      61.005  65.514 106.943  1.00  0.00           N
ATOM    776  C   ASN A  38      59.995  68.455 104.063  1.00  0.00           C
ATOM    777  O   ASN A  38      58.785  68.304 103.963  1.00  0.00           O
ATOM    778  N   ALA A  39      60.485  69.634 104.463  1.00  0.00           N
ATOM    780  CA  ALA A  39      59.634  70.804 104.643  1.00  0.00           C
ATOM    782  CB  ALA A  39      60.545  71.904 105.183  1.00  0.00           C
ATOM    786  C   ALA A  39      58.904  71.264 103.373  1.00  0.00           C
ATOM    787  O   ALA A  39      57.715  71.564 103.373  1.00  0.00           O
ATOM    788  N   LYS A  40      59.604  71.254 102.223  1.00  0.00           N
ATOM    790  CA  LYS A  40      59.035  71.594 100.933  1.00  0.00           C
ATOM    792  CB  LYS A  40      60.164  71.814  99.903  1.00  0.00           C
ATOM    795  CG  LYS A  40      61.075  73.024 100.203  1.00  0.00           C
ATOM    798  CD  LYS A  40      62.185  73.185  99.153  1.00  0.00           C
ATOM    801  CE  LYS A  40      61.735  73.954  97.903  1.00  0.00           C
ATOM    804  NZ  LYS A  40      61.924  75.404  98.053  1.00  0.00           N
ATOM    808  C   LYS A  40      58.045  70.554 100.413  1.00  0.00           C
ATOM    809  O   LYS A  40      57.235  70.804  99.523  1.00  0.00           O
ATOM    810  N   SER A  41      58.075  69.344 101.003  1.00  0.00           N
ATOM    812  CA  SER A  41      57.255  68.215 100.603  1.00  0.00           C
ATOM    814  CB  SER A  41      57.815  66.904 101.213  1.00  0.00           C
ATOM    817  OG  SER A  41      57.285  65.734 100.583  1.00  0.00           O
ATOM    819  C   SER A  41      55.795  68.374 101.003  1.00  0.00           C
ATOM    820  O   SER A  41      55.424  68.374 102.183  1.00  0.00           O
ATOM    821  N   SER A  42      54.904  68.524 100.003  1.00  0.00           N
ATOM    823  CA  SER A  42      53.485  68.794 100.223  1.00  0.00           C
ATOM    825  CB  SER A  42      52.785  69.285  98.923  1.00  0.00           C
ATOM    828  OG  SER A  42      52.975  68.334  97.873  1.00  0.00           O
ATOM    830  C   SER A  42      52.724  67.564 100.683  1.00  0.00           C
ATOM    831  O   SER A  42      51.674  67.634 101.323  1.00  0.00           O
ATOM    832  N   SER A  43      53.255  66.374 100.373  1.00  0.00           N
ATOM    834  CA  SER A  43      52.825  65.144 101.003  1.00  0.00           C
ATOM    836  CB  SER A  43      51.585  64.444 100.363  1.00  0.00           C
ATOM    839  OG  SER A  43      51.805  63.894  99.063  1.00  0.00           O
ATOM    841  C   SER A  43      54.015  64.224 101.033  1.00  0.00           C
ATOM    842  O   SER A  43      54.735  64.034 100.043  1.00  0.00           O
ATOM    843  N   GLY A  44      54.256  63.624 102.203  1.00  0.00           N
ATOM    845  CA  GLY A  44      55.395  62.754 102.403  1.00  0.00           C
ATOM    848  C   GLY A  44      56.595  63.424 102.983  1.00  0.00           C
ATOM    849  O   GLY A  44      56.554  64.505 103.553  1.00  0.00           O
ATOM    850  N   VAL A  45      57.695  62.674 102.923  1.00  0.00           N
ATOM    852  CA  VAL A  45      58.904  62.974 103.653  1.00  0.00           C
ATOM    854  CB  VAL A  45      58.935  62.084 104.893  1.00  0.00           C
ATOM    856  CG1 VAL A  45      59.005  60.584 104.573  1.00  0.00           C
ATOM    860  CG2 VAL A  45      60.075  62.414 105.833  1.00  0.00           C
ATOM    864  C   VAL A  45      60.055  62.674 102.743  1.00  0.00           C
ATOM    865  O   VAL A  45      59.904  61.904 101.803  1.00  0.00           O
ATOM    866  N   TYR A  46      61.245  63.274 102.983  1.00  0.00           N
ATOM    868  CA  TYR A  46      62.454  62.954 102.243  1.00  0.00           C
ATOM    870  CB  TYR A  46      63.075  64.194 101.533  1.00  0.00           C
ATOM    873  CG  TYR A  46      62.334  64.494 100.263  1.00  0.00           C
ATOM    874  CD1 TYR A  46      61.115  65.184 100.263  1.00  0.00           C
ATOM    876  CE1 TYR A  46      60.465  65.494  99.063  1.00  0.00           C
ATOM    878  CZ  TYR A  46      61.035  65.104  97.843  1.00  0.00           C
ATOM    879  OH  TYR A  46      60.335  65.424  96.653  1.00  0.00           O
ATOM    881  CD2 TYR A  46      62.895  64.124  99.033  1.00  0.00           C
ATOM    883  CE2 TYR A  46      62.235  64.404  97.833  1.00  0.00           C
ATOM    885  C   TYR A  46      63.494  62.354 103.163  1.00  0.00           C
ATOM    886  O   TYR A  46      64.045  63.014 104.033  1.00  0.00           O
ATOM    887  N   LEU A  47      63.834  61.074 102.953  1.00  0.00           N
ATOM    889  CA  LEU A  47      64.844  60.364 103.693  1.00  0.00           C
ATOM    891  CB  LEU A  47      64.325  58.984 104.133  1.00  0.00           C
ATOM    894  CG  LEU A  47      63.115  59.034 105.083  1.00  0.00           C
ATOM    896  CD1 LEU A  47      62.664  57.604 105.453  1.00  0.00           C
ATOM    900  CD2 LEU A  47      63.424  59.844 106.353  1.00  0.00           C
ATOM    904  C   LEU A  47      66.035  60.184 102.763  1.00  0.00           C
ATOM    905  O   LEU A  47      65.935  59.575 101.703  1.00  0.00           O
ATOM    906  N   LEU A  48      67.195  60.755 103.103  1.00  0.00           N
ATOM    908  CA  LEU A  48      68.345  60.734 102.213  1.00  0.00           C
ATOM    910  CB  LEU A  48      69.085  62.104 102.183  1.00  0.00           C
ATOM    913  CG  LEU A  48      68.514  63.104 101.143  1.00  0.00           C
ATOM    915  CD1 LEU A  48      67.055  63.504 101.393  1.00  0.00           C
ATOM    919  CD2 LEU A  48      69.395  64.354 101.063  1.00  0.00           C
ATOM    923  C   LEU A  48      69.275  59.614 102.663  1.00  0.00           C
ATOM    924  O   LEU A  48      69.615  59.594 103.843  1.00  0.00           O
ATOM    925  N   PRO A  49      69.744  58.664 101.843  1.00  0.00           N
ATOM    926  CD  PRO A  49      69.244  58.484 100.483  1.00  0.00           C
ATOM    929  CA  PRO A  49      70.585  57.524 102.253  1.00  0.00           C
ATOM    931  CB  PRO A  49      71.075  56.944 100.923  1.00  0.00           C
ATOM    934  CG  PRO A  49      69.945  57.234  99.943  1.00  0.00           C
ATOM    937  C   PRO A  49      71.765  57.814 103.163  1.00  0.00           C
ATOM    938  O   PRO A  49      72.145  57.005 104.013  1.00  0.00           O
ATOM    939  N   GLY A  50      72.375  58.984 102.943  1.00  0.00           N
ATOM    941  CA  GLY A  50      73.535  59.444 103.673  1.00  0.00           C
ATOM    944  C   GLY A  50      73.174  60.304 104.843  1.00  0.00           C
ATOM    945  O   GLY A  50      74.075  60.694 105.573  1.00  0.00           O
ATOM    946  N   ALA A  51      71.874  60.594 105.053  1.00  0.00           N
ATOM    948  CA  ALA A  51      71.344  61.254 106.223  1.00  0.00           C
ATOM    950  CB  ALA A  51      70.365  62.374 105.813  1.00  0.00           C
ATOM    954  C   ALA A  51      70.604  60.254 107.103  1.00  0.00           C
ATOM    955  O   ALA A  51      69.525  59.785 106.783  1.00  0.00           O
ATOM    956  N   LYS A  52      71.165  59.864 108.263  1.00  0.00           N
ATOM    958  CA  LYS A  52      70.634  58.814 109.113  1.00  0.00           C
ATOM    960  CB  LYS A  52      71.795  57.994 109.723  1.00  0.00           C
ATOM    963  CG  LYS A  52      72.645  57.215 108.693  1.00  0.00           C
ATOM    966  CD  LYS A  52      71.854  56.114 107.963  1.00  0.00           C
ATOM    969  CE  LYS A  52      72.725  55.044 107.273  1.00  0.00           C
ATOM    972  NZ  LYS A  52      73.585  55.664 106.243  1.00  0.00           N
ATOM    976  C   LYS A  52      69.704  59.354 110.203  1.00  0.00           C
ATOM    977  O   LYS A  52      69.884  59.144 111.413  1.00  0.00           O
ATOM    978  N   THR A  53      68.654  60.074 109.793  1.00  0.00           N
ATOM    980  CA  THR A  53      67.885  60.965 110.653  1.00  0.00           C
ATOM    982  CB  THR A  53      67.875  62.395 110.153  1.00  0.00           C
ATOM    984  OG1 THR A  53      69.204  62.814 109.973  1.00  0.00           O
ATOM    986  CG2 THR A  53      67.226  63.354 111.163  1.00  0.00           C
ATOM    990  C   THR A  53      66.465  60.494 110.653  1.00  0.00           C
ATOM    991  O   THR A  53      65.895  60.394 109.573  1.00  0.00           O
ATOM    992  N   PRO A  54      65.814  60.194 111.773  1.00  0.00           N
ATOM    993  CD  PRO A  54      66.375  60.154 113.123  1.00  0.00           C
ATOM    996  CA  PRO A  54      64.365  60.054 111.803  1.00  0.00           C
ATOM    998  CB  PRO A  54      64.005  59.744 113.253  1.00  0.00           C
ATOM   1001  CG  PRO A  54      65.325  59.375 113.913  1.00  0.00           C
ATOM   1004  C   PRO A  54      63.594  61.244 111.313  1.00  0.00           C
ATOM   1005  O   PRO A  54      63.914  62.395 111.623  1.00  0.00           O
ATOM   1006  N   ALA A  55      62.505  60.984 110.593  1.00  0.00           N
ATOM   1008  CA  ALA A  55      61.604  62.005 110.163  1.00  0.00           C
ATOM   1010  CB  ALA A  55      61.674  62.104 108.643  1.00  0.00           C
ATOM   1014  C   ALA A  55      60.215  61.664 110.673  1.00  0.00           C
ATOM   1015  O   ALA A  55      59.935  60.514 111.033  1.00  0.00           O
ATOM   1016  N   ARG A  56      59.345  62.674 110.773  1.00  0.00           N
ATOM   1018  CA  ARG A  56      58.006  62.564 111.303  1.00  0.00           C
ATOM   1020  CB  ARG A  56      57.745  63.614 112.413  1.00  0.00           C
ATOM   1023  CG  ARG A  56      56.315  63.554 113.013  1.00  0.00           C
ATOM   1026  CD  ARG A  56      55.665  64.914 113.273  1.00  0.00           C
ATOM   1029  NE  ARG A  56      55.315  65.524 111.953  1.00  0.00           N
ATOM   1031  CZ  ARG A  56      54.275  66.314 111.713  1.00  0.00           C
ATOM   1032  NH1 ARG A  56      53.395  66.645 112.633  1.00  0.00           N
ATOM   1035  NH2 ARG A  56      54.085  66.804 110.513  1.00  0.00           N
ATOM   1038  C   ARG A  56      57.005  62.864 110.203  1.00  0.00           C
ATOM   1039  O   ARG A  56      56.756  64.014 109.853  1.00  0.00           O
ATOM   1040  N   LEU A  57      56.344  61.824 109.673  1.00  0.00           N
ATOM   1042  CA  LEU A  57      55.375  62.005 108.633  1.00  0.00           C
ATOM   1044  CB  LEU A  57      55.104  60.734 107.783  1.00  0.00           C
ATOM   1047  CG  LEU A  57      56.305  60.204 106.963  1.00  0.00           C
ATOM   1049  CD1 LEU A  57      57.474  59.654 107.793  1.00  0.00           C
ATOM   1053  CD2 LEU A  57      55.835  59.134 105.973  1.00  0.00           C
ATOM   1057  C   LEU A  57      54.054  62.494 109.203  1.00  0.00           C
ATOM   1058  O   LEU A  57      53.654  62.154 110.313  1.00  0.00           O
ATOM   1059  N   GLU A  58      53.305  63.244 108.393  1.00  0.00           N
ATOM   1061  CA  GLU A  58      51.865  63.264 108.503  1.00  0.00           C
ATOM   1063  CB  GLU A  58      51.325  64.614 107.973  1.00  0.00           C
ATOM   1066  CG  GLU A  58      49.834  64.914 108.213  1.00  0.00           C
ATOM   1069  CD  GLU A  58      49.465  66.235 107.533  1.00  0.00           C
ATOM   1070  OE1 GLU A  58      50.084  67.285 107.853  1.00  0.00           O
ATOM   1071  OE2 GLU A  58      48.524  66.194 106.693  1.00  0.00           O
ATOM   1072  C   GLU A  58      51.344  62.114 107.663  1.00  0.00           C
ATOM   1073  O   GLU A  58      51.665  61.984 106.473  1.00  0.00           O
ATOM   1074  N   SER A  59      50.575  61.184 108.253  1.00  0.00           N
ATOM   1076  CA  SER A  59      50.055  60.054 107.513  1.00  0.00           C
ATOM   1078  CB  SER A  59      50.744  58.694 107.813  1.00  0.00           C
ATOM   1081  OG  SER A  59      50.555  58.264 109.153  1.00  0.00           O
ATOM   1083  C   SER A  59      48.594  59.904 107.823  1.00  0.00           C
ATOM   1084  O   SER A  59      48.064  60.474 108.763  1.00  0.00           O
ATOM   1085  N   GLN A  60      47.875  59.144 106.983  1.00  0.00           N
ATOM   1087  CA  GLN A  60      46.445  58.994 107.133  1.00  0.00           C
ATOM   1089  CB  GLN A  60      45.884  58.255 105.923  1.00  0.00           C
ATOM   1092  CG  GLN A  60      46.154  58.974 104.603  1.00  0.00           C
ATOM   1095  CD  GLN A  60      45.445  58.224 103.493  1.00  0.00           C
ATOM   1096  OE1 GLN A  60      44.855  57.164 103.713  1.00  0.00           O
ATOM   1097  NE2 GLN A  60      45.555  58.754 102.263  1.00  0.00           N
ATOM   1100  C   GLN A  60      46.064  58.204 108.353  1.00  0.00           C
ATOM   1101  O   GLN A  60      45.024  58.424 108.953  1.00  0.00           O
ATOM   1102  N   ILE A  61      46.944  57.285 108.793  1.00  0.00           N
ATOM   1104  CA  ILE A  61      46.756  56.544 110.023  1.00  0.00           C
ATOM   1106  CB  ILE A  61      47.604  55.274 110.123  1.00  0.00           C
ATOM   1108  CG2 ILE A  61      47.165  54.305 109.003  1.00  0.00           C
ATOM   1112  CG1 ILE A  61      49.135  55.504 110.123  1.00  0.00           C
ATOM   1115  CD  ILE A  61      49.884  54.254 110.593  1.00  0.00           C
ATOM   1119  C   ILE A  61      47.005  57.404 111.243  1.00  0.00           C
ATOM   1120  O   ILE A  61      46.465  57.094 112.303  1.00  0.00           O
ATOM   1121  N   GLY A  62      47.775  58.514 111.133  1.00  0.00           N
ATOM   1123  CA  GLY A  62      48.064  59.334 112.303  1.00  0.00           C
ATOM   1126  C   GLY A  62      49.365  60.094 112.193  1.00  0.00           C
ATOM   1127  O   GLY A  62      49.825  60.474 111.113  1.00  0.00           O
ATOM   1128  N   THR A  63      50.045  60.334 113.323  1.00  0.00           N
ATOM   1130  CA  THR A  63      51.404  60.874 113.293  1.00  0.00           C
ATOM   1132  CB  THR A  63      51.735  61.935 114.333  1.00  0.00           C
ATOM   1134  OG1 THR A  63      50.814  63.004 114.243  1.00  0.00           O
ATOM   1136  CG2 THR A  63      53.104  62.564 114.053  1.00  0.00           C
ATOM   1140  C   THR A  63      52.344  59.724 113.493  1.00  0.00           C
ATOM   1141  O   THR A  63      52.115  58.864 114.343  1.00  0.00           O
ATOM   1142  N   LEU A  64      53.435  59.634 112.723  1.00  0.00           N
ATOM   1144  CA  LEU A  64      54.354  58.535 112.883  1.00  0.00           C
ATOM   1146  CB  LEU A  64      53.945  57.294 112.023  1.00  0.00           C
ATOM   1149  CG  LEU A  64      53.735  57.544 110.513  1.00  0.00           C
ATOM   1151  CD1 LEU A  64      55.045  57.734 109.763  1.00  0.00           C
ATOM   1155  CD2 LEU A  64      52.994  56.354 109.873  1.00  0.00           C
ATOM   1159  C   LEU A  64      55.755  59.004 112.573  1.00  0.00           C
ATOM   1160  O   LEU A  64      55.954  60.104 112.063  1.00  0.00           O
ATOM   1161  N   ARG A  65      56.756  58.164 112.863  1.00  0.00           N
ATOM   1163  CA  ARG A  65      58.155  58.384 112.603  1.00  0.00           C
ATOM   1165  CB  ARG A  65      58.955  58.264 113.933  1.00  0.00           C
ATOM   1168  CG  ARG A  65      60.475  58.514 113.843  1.00  0.00           C
ATOM   1171  CD  ARG A  65      61.185  58.384 115.203  1.00  0.00           C
ATOM   1174  NE  ARG A  65      61.245  56.914 115.523  1.00  0.00           N
ATOM   1176  CZ  ARG A  65      62.344  56.184 115.633  1.00  0.00           C
ATOM   1177  NH1 ARG A  65      63.564  56.664 115.603  1.00  0.00           N
ATOM   1180  NH2 ARG A  65      62.215  54.895 115.863  1.00  0.00           N
ATOM   1183  C   ARG A  65      58.645  57.334 111.603  1.00  0.00           C
ATOM   1184  O   ARG A  65      58.174  56.194 111.633  1.00  0.00           O
ATOM   1185  N   MET A  66      59.585  57.694 110.703  1.00  0.00           N
ATOM   1187  CA  MET A  66      60.315  56.764 109.873  1.00  0.00           C
ATOM   1189  CB  MET A  66      59.774  56.684 108.433  1.00  0.00           C
ATOM   1192  CG  MET A  66      58.325  56.164 108.323  1.00  0.00           C
ATOM   1195  SD  MET A  66      57.775  56.064 106.603  1.00  0.00           S
ATOM   1196  CE  MET A  66      56.075  55.514 106.903  1.00  0.00           C
ATOM   1200  C   MET A  66      61.805  57.104 109.793  1.00  0.00           C
ATOM   1201  O   MET A  66      62.204  58.234 110.063  1.00  0.00           O
ATOM   1202  N   SER A  67      62.635  56.124 109.373  1.00  0.00           N
ATOM   1204  CA  SER A  67      64.024  56.324 108.983  1.00  0.00           C
ATOM   1206  CB  SER A  67      64.994  56.474 110.193  1.00  0.00           C
ATOM   1209  OG  SER A  67      66.335  56.794 109.843  1.00  0.00           O
ATOM   1211  C   SER A  67      64.465  55.124 108.183  1.00  0.00           C
ATOM   1212  O   SER A  67      63.805  54.084 108.163  1.00  0.00           O
ATOM   1213  N   LEU A  68      65.615  55.274 107.493  1.00  0.00           N
ATOM   1215  CA  LEU A  68      66.285  54.244 106.743  1.00  0.00           C
ATOM   1217  CB  LEU A  68      66.765  54.764 105.363  1.00  0.00           C
ATOM   1220  CG  LEU A  68      65.634  55.314 104.463  1.00  0.00           C
ATOM   1222  CD1 LEU A  68      66.204  55.844 103.143  1.00  0.00           C
ATOM   1226  CD2 LEU A  68      64.555  54.254 104.203  1.00  0.00           C
ATOM   1230  C   LEU A  68      67.485  53.754 107.523  1.00  0.00           C
ATOM   1231  O   LEU A  68      68.336  54.514 107.963  1.00  0.00           O
ATOM   1232  N   VAL A  69      67.575  52.424 107.693  1.00  0.00           N
ATOM   1234  CA  VAL A  69      68.704  51.784 108.333  1.00  0.00           C
ATOM   1236  CB  VAL A  69      68.454  51.304 109.773  1.00  0.00           C
ATOM   1238  CG1 VAL A  69      68.045  52.504 110.653  1.00  0.00           C
ATOM   1242  CG2 VAL A  69      67.384  50.204 109.803  1.00  0.00           C
ATOM   1246  C   VAL A  69      69.085  50.634 107.443  1.00  0.00           C
ATOM   1247  O   VAL A  69      68.384  50.304 106.483  1.00  0.00           O
ATOM   1248  N   ASN A  70      70.245  50.004 107.723  1.00  0.00           N
ATOM   1250  CA  ASN A  70      70.785  48.854 107.023  1.00  0.00           C
ATOM   1252  CB  ASN A  70      70.035  47.564 107.423  1.00  0.00           C
ATOM   1255  CG  ASN A  70      70.006  47.444 108.943  1.00  0.00           C
ATOM   1256  OD1 ASN A  70      70.884  47.934 109.653  1.00  0.00           O
ATOM   1257  ND2 ASN A  70      68.914  46.854 109.473  1.00  0.00           N
ATOM   1260  C   ASN A  70      70.845  48.964 105.503  1.00  0.00           C
ATOM   1261  O   ASN A  70      70.465  48.044 104.783  1.00  0.00           O
ATOM   1262  N   ILE A  71      71.325  50.114 104.993  1.00  0.00           N
ATOM   1264  CA  ILE A  71      71.335  50.414 103.563  1.00  0.00           C
ATOM   1266  CB  ILE A  71      71.344  51.914 103.283  1.00  0.00           C
ATOM   1268  CG2 ILE A  71      71.424  52.164 101.763  1.00  0.00           C
ATOM   1272  CG1 ILE A  71      70.125  52.644 103.913  1.00  0.00           C
ATOM   1275  CD  ILE A  71      70.335  54.154 104.033  1.00  0.00           C
ATOM   1279  C   ILE A  71      72.535  49.754 102.893  1.00  0.00           C
ATOM   1280  O   ILE A  71      73.665  50.254 102.973  1.00  0.00           O
ATOM   1281  N   THR A  72      72.274  48.624 102.213  1.00  0.00           N
ATOM   1283  CA  THR A  72      73.305  47.754 101.673  1.00  0.00           C
ATOM   1285  CB  THR A  72      73.395  46.424 102.413  1.00  0.00           C
ATOM   1287  OG1 THR A  72      73.765  46.694 103.753  1.00  0.00           O
ATOM   1289  CG2 THR A  72      74.475  45.474 101.893  1.00  0.00           C
ATOM   1293  C   THR A  72      72.994  47.504 100.203  1.00  0.00           C
ATOM   1294  O   THR A  72      71.844  47.194  99.883  1.00  0.00           O
ATOM   1295  N   PRO A  73      73.914  47.654  99.233  1.00  0.00           N
ATOM   1296  CD  PRO A  73      75.314  47.985  99.483  1.00  0.00           C
ATOM   1299  CA  PRO A  73      73.725  47.215  97.853  1.00  0.00           C
ATOM   1301  CB  PRO A  73      75.064  47.514  97.153  1.00  0.00           C
ATOM   1304  CG  PRO A  73      76.085  47.434  98.283  1.00  0.00           C
ATOM   1307  C   PRO A  73      73.325  45.755  97.703  1.00  0.00           C
ATOM   1308  O   PRO A  73      73.514  44.944  98.603  1.00  0.00           O
ATOM   1309  N   ASP A  74      72.725  45.444  96.543  1.00  0.00           N
ATOM   1311  CA  ASP A  74      72.226  44.124  96.243  1.00  0.00           C
ATOM   1313  CB  ASP A  74      70.725  44.024  96.643  1.00  0.00           C
ATOM   1316  CG  ASP A  74      70.134  42.664  96.383  1.00  0.00           C
ATOM   1317  OD1 ASP A  74      70.854  41.644  96.563  1.00  0.00           O
ATOM   1318  OD2 ASP A  74      68.936  42.574  96.023  1.00  0.00           O
ATOM   1319  C   ASP A  74      72.445  43.844  94.763  1.00  0.00           C
ATOM   1320  O   ASP A  74      72.785  44.744  93.983  1.00  0.00           O
ATOM   1321  N   ALA A  75      72.274  42.584  94.333  1.00  0.00           N
ATOM   1323  CA  ALA A  75      72.335  42.164  92.953  1.00  0.00           C
ATOM   1325  CB  ALA A  75      72.235  40.625  92.863  1.00  0.00           C
ATOM   1329  C   ALA A  75      71.285  42.824  92.073  1.00  0.00           C
ATOM   1330  O   ALA A  75      71.575  43.214  90.943  1.00  0.00           O
ATOM   1331  N   ASP A  76      70.046  42.994  92.583  1.00  0.00           N
ATOM   1333  CA  ASP A  76      68.984  43.594  91.813  1.00  0.00           C
ATOM   1335  CB  ASP A  76      67.604  42.985  92.243  1.00  0.00           C
ATOM   1338  CG  ASP A  76      67.404  41.514  91.893  1.00  0.00           C
ATOM   1339  OD1 ASP A  76      68.255  40.904  91.173  1.00  0.00           O
ATOM   1340  OD2 ASP A  76      66.335  40.974  92.313  1.00  0.00           O
ATOM   1341  C   ASP A  76      68.984  45.124  91.993  1.00  0.00           C
ATOM   1342  O   ASP A  76      68.285  45.834  91.283  1.00  0.00           O
ATOM   1343  N   GLY A  77      69.814  45.685  92.923  1.00  0.00           N
ATOM   1345  CA  GLY A  77      69.904  47.134  93.143  1.00  0.00           C
ATOM   1348  C   GLY A  77      70.365  47.544  94.523  1.00  0.00           C
ATOM   1349  O   GLY A  77      71.545  47.484  94.853  1.00  0.00           O
ATOM   1350  N   THR A  78      69.455  48.034  95.383  1.00  0.00           N
ATOM   1352  CA  THR A  78      69.774  48.354  96.773  1.00  0.00           C
ATOM   1354  CB  THR A  78      69.764  49.834  97.153  1.00  0.00           C
ATOM   1356  OG1 THR A  78      70.645  50.555  96.313  1.00  0.00           O
ATOM   1358  CG2 THR A  78      70.265  50.064  98.593  1.00  0.00           C
ATOM   1362  C   THR A  78      68.774  47.694  97.683  1.00  0.00           C
ATOM   1363  O   THR A  78      67.575  47.814  97.463  1.00  0.00           O
ATOM   1364  N   THR A  79      69.244  47.034  98.753  1.00  0.00           N
ATOM   1366  CA  THR A  79      68.374  46.544  99.813  1.00  0.00           C
ATOM   1368  CB  THR A  79      68.585  45.074 100.123  1.00  0.00           C
ATOM   1370  OG1 THR A  79      68.244  44.305  98.993  1.00  0.00           O
ATOM   1372  CG2 THR A  79      67.634  44.594 101.233  1.00  0.00           C
ATOM   1376  C   THR A  79      68.564  47.384 101.063  1.00  0.00           C
ATOM   1377  O   THR A  79      69.665  47.574 101.593  1.00  0.00           O
ATOM   1378  N   LEU A  80      67.475  47.934 101.603  1.00  0.00           N
ATOM   1380  CA  LEU A  80      67.515  48.744 102.803  1.00  0.00           C
ATOM   1382  CB  LEU A  80      67.454  50.264 102.523  1.00  0.00           C
ATOM   1385  CG  LEU A  80      66.344  50.784 101.583  1.00  0.00           C
ATOM   1387  CD1 LEU A  80      64.954  50.825 102.243  1.00  0.00           C
ATOM   1391  CD2 LEU A  80      66.695  52.204 101.113  1.00  0.00           C
ATOM   1395  C   LEU A  80      66.405  48.314 103.723  1.00  0.00           C
ATOM   1396  O   LEU A  80      65.506  47.564 103.323  1.00  0.00           O
ATOM   1397  N   THR A  81      66.424  48.724 105.003  1.00  0.00           N
ATOM   1399  CA  THR A  81      65.304  48.484 105.903  1.00  0.00           C
ATOM   1401  CB  THR A  81      65.685  47.964 107.293  1.00  0.00           C
ATOM   1403  OG1 THR A  81      66.594  46.884 107.243  1.00  0.00           O
ATOM   1405  CG2 THR A  81      64.435  47.465 108.033  1.00  0.00           C
ATOM   1409  C   THR A  81      64.595  49.804 106.083  1.00  0.00           C
ATOM   1410  O   THR A  81      65.174  50.784 106.553  1.00  0.00           O
ATOM   1411  N   LEU A  82      63.285  49.864 105.743  1.00  0.00           N
ATOM   1413  CA  LEU A  82      62.454  50.984 106.133  1.00  0.00           C
ATOM   1415  CB  LEU A  82      61.354  51.324 105.083  1.00  0.00           C
ATOM   1418  CG  LEU A  82      60.395  52.474 105.463  1.00  0.00           C
ATOM   1420  CD1 LEU A  82      61.105  53.804 105.743  1.00  0.00           C
ATOM   1424  CD2 LEU A  82      59.365  52.684 104.343  1.00  0.00           C
ATOM   1428  C   LEU A  82      61.825  50.654 107.463  1.00  0.00           C
ATOM   1429  O   LEU A  82      61.215  49.594 107.643  1.00  0.00           O
ATOM   1430  N   ARG A  83      61.975  51.544 108.453  1.00  0.00           N
ATOM   1432  CA  ARG A  83      61.395  51.344 109.753  1.00  0.00           C
ATOM   1434  CB  ARG A  83      62.474  51.374 110.863  1.00  0.00           C
ATOM   1437  CG  ARG A  83      63.634  50.384 110.643  1.00  0.00           C
ATOM   1440  CD  ARG A  83      64.444  50.044 111.893  1.00  0.00           C
ATOM   1443  NE  ARG A  83      63.564  49.324 112.873  1.00  0.00           N
ATOM   1445  CZ  ARG A  83      63.185  49.804 114.053  1.00  0.00           C
ATOM   1446  NH1 ARG A  83      63.264  51.064 114.393  1.00  0.00           N
ATOM   1449  NH2 ARG A  83      62.695  48.954 114.923  1.00  0.00           N
ATOM   1452  C   ARG A  83      60.395  52.434 110.013  1.00  0.00           C
ATOM   1453  O   ARG A  83      60.655  53.604 109.733  1.00  0.00           O
ATOM   1454  N   ILE A  84      59.235  52.054 110.553  1.00  0.00           N
ATOM   1456  CA  ILE A  84      58.125  52.914 110.873  1.00  0.00           C
ATOM   1458  CB  ILE A  84      56.845  52.524 110.113  1.00  0.00           C
ATOM   1460  CG2 ILE A  84      55.764  53.604 110.393  1.00  0.00           C
ATOM   1464  CG1 ILE A  84      57.075  52.374 108.593  1.00  0.00           C
ATOM   1467  CD  ILE A  84      57.514  50.984 108.103  1.00  0.00           C
ATOM   1471  C   ILE A  84      57.895  52.744 112.363  1.00  0.00           C
ATOM   1472  O   ILE A  84      57.985  51.634 112.883  1.00  0.00           O
ATOM   1473  N   GLN A  85      57.625  53.824 113.123  1.00  0.00           N
ATOM   1475  CA  GLN A  85      57.255  53.684 114.523  1.00  0.00           C
ATOM   1477  CB  GLN A  85      58.465  53.894 115.483  1.00  0.00           C
ATOM   1480  CG  GLN A  85      58.205  53.484 116.963  1.00  0.00           C
ATOM   1483  CD  GLN A  85      59.475  53.614 117.803  1.00  0.00           C
ATOM   1484  OE1 GLN A  85      60.265  54.534 117.593  1.00  0.00           O
ATOM   1485  NE2 GLN A  85      59.715  52.714 118.783  1.00  0.00           N
ATOM   1488  C   GLN A  85      56.175  54.704 114.823  1.00  0.00           C
ATOM   1489  O   GLN A  85      56.175  55.814 114.303  1.00  0.00           O
ATOM   1490  N   GLY A  86      55.185  54.314 115.663  1.00  0.00           N
ATOM   1492  CA  GLY A  86      54.174  55.254 116.173  1.00  0.00           C
ATOM   1495  C   GLY A  86      54.755  56.285 117.093  1.00  0.00           C
ATOM   1496  O   GLY A  86      55.575  55.954 117.923  1.00  0.00           O
ATOM   1497  N   GLU A  87      54.325  57.564 117.003  1.00  0.00           N
ATOM   1499  CA  GLU A  87      54.735  58.634 117.913  1.00  0.00           C
ATOM   1501  CB  GLU A  87      54.575  60.014 117.203  1.00  0.00           C
ATOM   1504  CG  GLU A  87      55.735  60.344 116.233  1.00  0.00           C
ATOM   1507  CD  GLU A  87      56.895  60.965 116.993  1.00  0.00           C
ATOM   1508  OE1 GLU A  87      57.945  60.304 117.143  1.00  0.00           O
ATOM   1509  OE2 GLU A  87      56.744  62.154 117.383  1.00  0.00           O
ATOM   1510  C   GLU A  87      53.925  58.654 119.203  1.00  0.00           C
ATOM   1511  O   GLU A  87      54.314  59.254 120.203  1.00  0.00           O
ATOM   1512  N   SER A  88      52.775  57.964 119.193  1.00  0.00           N
ATOM   1514  CA  SER A  88      51.854  57.784 120.303  1.00  0.00           C
ATOM   1516  CB  SER A  88      50.354  57.934 119.883  1.00  0.00           C
ATOM   1519  OG  SER A  88      49.455  57.904 121.003  1.00  0.00           O
ATOM   1521  C   SER A  88      52.085  56.384 120.833  1.00  0.00           C
ATOM   1522  O   SER A  88      52.685  55.544 120.173  1.00  0.00           O
ATOM   1523  N   ASN A  89      51.604  56.074 122.053  1.00  0.00           N
ATOM   1525  CA  ASN A  89      51.785  54.804 122.723  1.00  0.00           C
ATOM   1527  CB  ASN A  89      51.884  55.004 124.263  1.00  0.00           C
ATOM   1530  CG  ASN A  89      50.655  55.674 124.863  1.00  0.00           C
ATOM   1531  OD1 ASN A  89      50.315  56.805 124.533  1.00  0.00           O
ATOM   1532  ND2 ASN A  89      49.935  54.974 125.783  1.00  0.00           N
ATOM   1535  C   ASN A  89      50.674  53.824 122.383  1.00  0.00           C
ATOM   1536  O   ASN A  89      50.395  52.914 123.173  1.00  0.00           O
ATOM   1537  N   ASP A  90      50.055  53.974 121.203  1.00  0.00           N
ATOM   1539  CA  ASP A  90      48.984  53.174 120.683  1.00  0.00           C
ATOM   1541  CB  ASP A  90      47.994  54.064 119.883  1.00  0.00           C
ATOM   1544  CG  ASP A  90      47.524  55.224 120.743  1.00  0.00           C
ATOM   1545  OD1 ASP A  90      47.235  55.014 121.943  1.00  0.00           O
ATOM   1546  OD2 ASP A  90      47.395  56.344 120.173  1.00  0.00           O
ATOM   1547  C   ASP A  90      49.564  52.114 119.733  1.00  0.00           C
ATOM   1548  O   ASP A  90      50.405  52.465 118.903  1.00  0.00           O
ATOM   1549  N   PRO A  91      49.225  50.834 119.773  1.00  0.00           N
ATOM   1550  CD  PRO A  91      48.275  50.284 120.723  1.00  0.00           C
ATOM   1553  CA  PRO A  91      49.564  49.884 118.713  1.00  0.00           C
ATOM   1555  CB  PRO A  91      48.995  48.544 119.193  1.00  0.00           C
ATOM   1558  CG  PRO A  91      47.924  48.884 120.233  1.00  0.00           C
ATOM   1561  C   PRO A  91      49.054  50.294 117.333  1.00  0.00           C
ATOM   1562  O   PRO A  91      47.845  50.404 117.123  1.00  0.00           O
ATOM   1563  N   LEU A  92      49.974  50.534 116.383  1.00  0.00           N
ATOM   1565  CA  LEU A  92      49.625  50.944 115.033  1.00  0.00           C
ATOM   1567  CB  LEU A  92      50.835  51.384 114.163  1.00  0.00           C
ATOM   1570  CG  LEU A  92      51.595  52.634 114.643  1.00  0.00           C
ATOM   1572  CD1 LEU A  92      52.715  52.964 113.643  1.00  0.00           C
ATOM   1576  CD2 LEU A  92      50.665  53.844 114.813  1.00  0.00           C
ATOM   1580  C   LEU A  92      48.854  49.895 114.243  1.00  0.00           C
ATOM   1581  O   LEU A  92      49.155  48.704 114.363  1.00  0.00           O
ATOM   1582  N   PRO A  93      47.885  50.274 113.413  1.00  0.00           N
ATOM   1583  CD  PRO A  93      47.215  51.574 113.433  1.00  0.00           C
ATOM   1586  CA  PRO A  93      47.185  49.314 112.583  1.00  0.00           C
ATOM   1588  CB  PRO A  93      45.854  50.024 112.283  1.00  0.00           C
ATOM   1591  CG  PRO A  93      46.215  51.514 112.283  1.00  0.00           C
ATOM   1594  C   PRO A  93      47.955  49.084 111.313  1.00  0.00           C
ATOM   1595  O   PRO A  93      48.955  49.754 111.093  1.00  0.00           O
ATOM   1596  N   ALA A  94      47.524  48.134 110.473  1.00  0.00           N
ATOM   1598  CA  ALA A  94      48.155  47.874 109.193  1.00  0.00           C
ATOM   1600  CB  ALA A  94      47.604  46.564 108.583  1.00  0.00           C
ATOM   1604  C   ALA A  94      48.025  49.024 108.193  1.00  0.00           C
ATOM   1605  O   ALA A  94      46.955  49.624 108.033  1.00  0.00           O
ATOM   1606  N   PHE A  95      49.125  49.354 107.483  1.00  0.00           N
ATOM   1608  CA  PHE A  95      49.145  50.485 106.553  1.00  0.00           C
ATOM   1610  CB  PHE A  95      49.555  51.805 107.283  1.00  0.00           C
ATOM   1613  CG  PHE A  95      50.935  51.714 107.883  1.00  0.00           C
ATOM   1614  CD1 PHE A  95      51.115  51.215 109.173  1.00  0.00           C
ATOM   1616  CE1 PHE A  95      52.384  50.984 109.703  1.00  0.00           C
ATOM   1618  CZ  PHE A  95      53.514  51.294 108.923  1.00  0.00           C
ATOM   1620  CD2 PHE A  95      52.064  52.075 107.153  1.00  0.00           C
ATOM   1622  CE2 PHE A  95      53.354  51.875 107.663  1.00  0.00           C
ATOM   1624  C   PHE A  95      50.055  50.244 105.353  1.00  0.00           C
ATOM   1625  O   PHE A  95      51.064  49.544 105.413  1.00  0.00           O
ATOM   1626  N   SER A  96      49.694  50.814 104.183  1.00  0.00           N
ATOM   1628  CA  SER A  96      50.475  50.654 102.973  1.00  0.00           C
ATOM   1630  CB  SER A  96      49.844  49.734 101.893  1.00  0.00           C
ATOM   1633  OG  SER A  96      49.475  48.465 102.433  1.00  0.00           O
ATOM   1635  C   SER A  96      50.634  52.014 102.343  1.00  0.00           C
ATOM   1636  O   SER A  96      49.735  52.844 102.373  1.00  0.00           O
ATOM   1637  N   GLY A  97      51.795  52.285 101.723  1.00  0.00           N
ATOM   1639  CA  GLY A  97      52.005  53.554 101.053  1.00  0.00           C
ATOM   1642  C   GLY A  97      52.825  53.395  99.823  1.00  0.00           C
ATOM   1643  O   GLY A  97      53.104  52.294  99.363  1.00  0.00           O
ATOM   1644  N   THR A  98      53.285  54.534  99.293  1.00  0.00           N
ATOM   1646  CA  THR A  98      54.195  54.524  98.153  1.00  0.00           C
ATOM   1648  CB  THR A  98      53.654  55.314  96.973  1.00  0.00           C
ATOM   1650  OG1 THR A  98      54.354  54.994  95.773  1.00  0.00           O
ATOM   1652  CG2 THR A  98      53.704  56.834  97.203  1.00  0.00           C
ATOM   1656  C   THR A  98      55.545  55.035  98.603  1.00  0.00           C
ATOM   1657  O   THR A  98      55.674  55.904  99.473  1.00  0.00           O
ATOM   1658  N   VAL A  99      56.614  54.435  98.043  1.00  0.00           N
ATOM   1660  CA  VAL A  99      57.985  54.864  98.213  1.00  0.00           C
ATOM   1662  CB  VAL A  99      58.865  53.864  98.973  1.00  0.00           C
ATOM   1664  CG1 VAL A  99      58.755  52.444  98.403  1.00  0.00           C
ATOM   1668  CG2 VAL A  99      60.335  54.314  98.933  1.00  0.00           C
ATOM   1672  C   VAL A  99      58.594  55.194  96.863  1.00  0.00           C
ATOM   1673  O   VAL A  99      58.654  54.354  95.973  1.00  0.00           O
ATOM   1674  N   GLU A 100      59.075  56.434  96.723  1.00  0.00           N
ATOM   1676  CA  GLU A 100      59.744  56.914  95.533  1.00  0.00           C
ATOM   1678  CB  GLU A 100      59.225  58.325  95.183  1.00  0.00           C
ATOM   1681  CG  GLU A 100      57.685  58.384  95.133  1.00  0.00           C
ATOM   1684  CD  GLU A 100      57.215  59.634  94.413  1.00  0.00           C
ATOM   1685  OE1 GLU A 100      57.584  60.744  94.863  1.00  0.00           O
ATOM   1686  OE2 GLU A 100      56.474  59.505  93.403  1.00  0.00           O
ATOM   1687  C   GLU A 100      61.245  57.014  95.813  1.00  0.00           C
ATOM   1688  O   GLU A 100      61.645  57.504  96.853  1.00  0.00           O
ATOM   1689  N   TYR A 101      62.104  56.524  94.913  1.00  0.00           N
ATOM   1691  CA  TYR A 101      63.545  56.594  95.113  1.00  0.00           C
ATOM   1693  CB  TYR A 101      64.104  55.324  95.813  1.00  0.00           C
ATOM   1696  CG  TYR A 101      63.675  54.054  95.113  1.00  0.00           C
ATOM   1697  CD1 TYR A 101      62.404  53.504  95.333  1.00  0.00           C
ATOM   1699  CE1 TYR A 101      61.985  52.374  94.633  1.00  0.00           C
ATOM   1701  CZ  TYR A 101      62.854  51.735  93.753  1.00  0.00           C
ATOM   1702  OH  TYR A 101      62.425  50.614  93.013  1.00  0.00           O
ATOM   1704  CD2 TYR A 101      64.545  53.414  94.223  1.00  0.00           C
ATOM   1706  CE2 TYR A 101      64.135  52.254  93.543  1.00  0.00           C
ATOM   1708  C   TYR A 101      64.244  56.875  93.793  1.00  0.00           C
ATOM   1709  O   TYR A 101      64.045  56.184  92.803  1.00  0.00           O
ATOM   1710  N   GLY A 102      65.064  57.954  93.763  1.00  0.00           N
ATOM   1712  CA  GLY A 102      65.694  58.454  92.553  1.00  0.00           C
ATOM   1715  C   GLY A 102      66.835  59.354  92.903  1.00  0.00           C
ATOM   1716  O   GLY A 102      67.435  59.224  93.973  1.00  0.00           O
ATOM   1717  N   GLN A 103      67.155  60.334  92.043  1.00  0.00           N
ATOM   1719  CA  GLN A 103      68.215  61.274  92.333  1.00  0.00           C
ATOM   1721  CB  GLN A 103      69.535  60.924  91.613  1.00  0.00           C
ATOM   1724  CG  GLN A 103      69.586  61.264  90.093  1.00  0.00           C
ATOM   1727  CD  GLN A 103      70.924  60.854  89.473  1.00  0.00           C
ATOM   1728  OE1 GLN A 103      71.484  61.504  88.593  1.00  0.00           O
ATOM   1729  NE2 GLN A 103      71.515  59.764  90.013  1.00  0.00           N
ATOM   1732  C   GLN A 103      67.835  62.694  91.983  1.00  0.00           C
ATOM   1733  O   GLN A 103      66.795  62.964  91.393  1.00  0.00           O
ATOM   1734  N   ILE A 104      68.685  63.634  92.423  1.00  0.00           N
ATOM   1736  CA  ILE A 104      68.435  65.054  92.443  1.00  0.00           C
ATOM   1738  CB  ILE A 104      68.774  65.624  93.823  1.00  0.00           C
ATOM   1740  CG2 ILE A 104      68.685  67.164  93.843  1.00  0.00           C
ATOM   1744  CG1 ILE A 104      67.865  65.014  94.923  1.00  0.00           C
ATOM   1747  CD  ILE A 104      66.375  65.214  94.663  1.00  0.00           C
ATOM   1751  C   ILE A 104      69.325  65.694  91.413  1.00  0.00           C
ATOM   1752  O   ILE A 104      70.515  65.395  91.333  1.00  0.00           O
ATOM   1753  N   GLN A 105      68.765  66.584  90.563  1.00  0.00           N
ATOM   1755  CA  GLN A 105      69.586  67.264  89.583  1.00  0.00           C
ATOM   1757  CB  GLN A 105      68.774  67.504  88.283  1.00  0.00           C
ATOM   1760  CG  GLN A 105      69.655  67.935  87.083  1.00  0.00           C
ATOM   1763  CD  GLN A 105      68.854  68.134  85.803  1.00  0.00           C
ATOM   1764  OE1 GLN A 105      68.064  69.084  85.713  1.00  0.00           O
ATOM   1765  NE2 GLN A 105      69.064  67.294  84.763  1.00  0.00           N
ATOM   1768  C   GLN A 105      70.046  68.624  90.063  1.00  0.00           C
ATOM   1769  O   GLN A 105      70.985  69.185  89.523  1.00  0.00           O
ATOM   1770  N   GLY A 106      69.415  69.204  91.103  1.00  0.00           N
ATOM   1772  CA  GLY A 106      69.634  70.604  91.403  1.00  0.00           C
ATOM   1775  C   GLY A 106      69.774  70.874  92.863  1.00  0.00           C
ATOM   1776  O   GLY A 106      70.405  70.124  93.593  1.00  0.00           O
ATOM   1777  N   THR A 107      69.215  72.024  93.283  1.00  0.00           N
ATOM   1779  CA  THR A 107      69.395  72.604  94.603  1.00  0.00           C
ATOM   1781  CB  THR A 107      69.645  74.115  94.593  1.00  0.00           C
ATOM   1783  OG1 THR A 107      68.616  74.864  93.953  1.00  0.00           O
ATOM   1785  CG2 THR A 107      70.935  74.364  93.833  1.00  0.00           C
ATOM   1789  C   THR A 107      68.194  72.335  95.463  1.00  0.00           C
ATOM   1790  O   THR A 107      67.366  71.485  95.183  1.00  0.00           O
ATOM   1791  N   ILE A 108      68.035  73.075  96.573  1.00  0.00           N
ATOM   1793  CA  ILE A 108      66.895  73.054  97.443  1.00  0.00           C
ATOM   1795  CB  ILE A 108      67.165  73.884  98.693  1.00  0.00           C
ATOM   1797  CG2 ILE A 108      65.905  73.874  99.583  1.00  0.00           C
ATOM   1801  CG1 ILE A 108      68.354  73.325  99.513  1.00  0.00           C
ATOM   1804  CD  ILE A 108      69.774  73.585  98.993  1.00  0.00           C
ATOM   1808  C   ILE A 108      65.624  73.544  96.773  1.00  0.00           C
ATOM   1809  O   ILE A 108      64.535  73.005  96.963  1.00  0.00           O
ATOM   1810  N   ASP A 109      65.734  74.624  95.993  1.00  0.00           N
ATOM   1812  CA  ASP A 109      64.615  75.304  95.413  1.00  0.00           C
ATOM   1814  CB  ASP A 109      64.865  76.834  95.543  1.00  0.00           C
ATOM   1817  CG  ASP A 109      64.865  77.264  97.013  1.00  0.00           C
ATOM   1818  OD1 ASP A 109      64.215  76.584  97.853  1.00  0.00           O
ATOM   1819  OD2 ASP A 109      65.414  78.355  97.283  1.00  0.00           O
ATOM   1820  C   ASP A 109      64.395  74.874  93.973  1.00  0.00           C
ATOM   1821  O   ASP A 109      63.255  74.695  93.543  1.00  0.00           O
ATOM   1822  N   ASN A 110      65.475  74.634  93.193  1.00  0.00           N
ATOM   1824  CA  ASN A 110      65.354  74.344  91.783  1.00  0.00           C
ATOM   1826  CB  ASN A 110      66.185  75.365  90.943  1.00  0.00           C
ATOM   1829  CG  ASN A 110      65.854  76.825  91.263  1.00  0.00           C
ATOM   1830  OD1 ASN A 110      64.774  77.204  91.713  1.00  0.00           O
ATOM   1831  ND2 ASN A 110      66.865  77.694  91.023  1.00  0.00           N
ATOM   1834  C   ASN A 110      65.945  72.974  91.513  1.00  0.00           C
ATOM   1835  O   ASN A 110      67.165  72.834  91.443  1.00  0.00           O
ATOM   1836  N   PHE A 111      65.125  71.924  91.323  1.00  0.00           N
ATOM   1838  CA  PHE A 111      65.674  70.584  91.213  1.00  0.00           C
ATOM   1840  CB  PHE A 111      65.924  69.895  92.593  1.00  0.00           C
ATOM   1843  CG  PHE A 111      64.674  69.785  93.443  1.00  0.00           C
ATOM   1844  CD1 PHE A 111      64.314  70.825  94.313  1.00  0.00           C
ATOM   1846  CE1 PHE A 111      63.155  70.724  95.113  1.00  0.00           C
ATOM   1848  CZ  PHE A 111      62.355  69.584  95.043  1.00  0.00           C
ATOM   1850  CD2 PHE A 111      63.885  68.624  93.413  1.00  0.00           C
ATOM   1852  CE2 PHE A 111      62.724  68.535  94.193  1.00  0.00           C
ATOM   1854  C   PHE A 111      64.795  69.705  90.383  1.00  0.00           C
ATOM   1855  O   PHE A 111      63.615  69.975  90.173  1.00  0.00           O
ATOM   1856  N   GLN A 112      65.385  68.614  89.863  1.00  0.00           N
ATOM   1858  CA  GLN A 112      64.645  67.584  89.193  1.00  0.00           C
ATOM   1860  CB  GLN A 112      65.015  67.475  87.703  1.00  0.00           C
ATOM   1863  CG  GLN A 112      64.595  68.725  86.923  1.00  0.00           C
ATOM   1866  CD  GLN A 112      64.774  68.434  85.443  1.00  0.00           C
ATOM   1867  OE1 GLN A 112      65.304  67.395  85.033  1.00  0.00           O
ATOM   1868  NE2 GLN A 112      64.265  69.344  84.593  1.00  0.00           N
ATOM   1871  C   GLN A 112      64.844  66.244  89.833  1.00  0.00           C
ATOM   1872  O   GLN A 112      65.954  65.854  90.173  1.00  0.00           O
ATOM   1873  N   GLU A 113      63.724  65.505  89.953  1.00  0.00           N
ATOM   1875  CA  GLU A 113      63.665  64.115  90.323  1.00  0.00           C
ATOM   1877  CB  GLU A 113      62.295  63.785  90.953  1.00  0.00           C
ATOM   1880  CG  GLU A 113      62.134  64.465  92.333  1.00  0.00           C
ATOM   1883  CD  GLU A 113      60.915  64.024  93.143  1.00  0.00           C
ATOM   1884  OE1 GLU A 113      59.944  63.504  92.533  1.00  0.00           O
ATOM   1885  OE2 GLU A 113      60.944  64.194  94.393  1.00  0.00           O
ATOM   1886  C   GLU A 113      63.945  63.204  89.143  1.00  0.00           C
ATOM   1887  O   GLU A 113      63.045  62.734  88.443  1.00  0.00           O
ATOM   1888  N   ILE A 114      65.225  62.924  88.863  1.00  0.00           N
ATOM   1890  CA  ILE A 114      65.624  62.084  87.743  1.00  0.00           C
ATOM   1892  CB  ILE A 114      66.975  62.444  87.133  1.00  0.00           C
ATOM   1894  CG2 ILE A 114      67.174  61.684  85.793  1.00  0.00           C
ATOM   1898  CG1 ILE A 114      67.104  63.964  86.903  1.00  0.00           C
ATOM   1901  CD  ILE A 114      68.535  64.334  86.503  1.00  0.00           C
ATOM   1905  C   ILE A 114      65.685  60.654  88.223  1.00  0.00           C
ATOM   1906  O   ILE A 114      66.014  60.404  89.383  1.00  0.00           O
ATOM   1907  N   ASN A 115      65.365  59.694  87.323  1.00  0.00           N
ATOM   1909  CA  ASN A 115      65.535  58.255  87.453  1.00  0.00           C
ATOM   1911  CB  ASN A 115      66.984  57.804  87.123  1.00  0.00           C
ATOM   1914  CG  ASN A 115      68.064  58.384  88.023  1.00  0.00           C
ATOM   1915  OD1 ASN A 115      68.785  59.294  87.633  1.00  0.00           O
ATOM   1916  ND2 ASN A 115      68.215  57.824  89.243  1.00  0.00           N
ATOM   1919  C   ASN A 115      64.945  57.734  88.743  1.00  0.00           C
ATOM   1920  O   ASN A 115      65.484  56.864  89.423  1.00  0.00           O
ATOM   1921  N   VAL A 116      63.795  58.334  89.093  1.00  0.00           N
ATOM   1923  CA  VAL A 116      63.025  58.055  90.273  1.00  0.00           C
ATOM   1925  CB  VAL A 116      62.454  59.324  90.893  1.00  0.00           C
ATOM   1927  CG1 VAL A 116      61.474  60.044  89.943  1.00  0.00           C
ATOM   1931  CG2 VAL A 116      61.735  59.004  92.213  1.00  0.00           C
ATOM   1935  C   VAL A 116      61.985  57.034  89.903  1.00  0.00           C
ATOM   1936  O   VAL A 116      61.175  57.224  88.993  1.00  0.00           O
ATOM   1937  N   GLN A 117      62.005  55.884  90.593  1.00  0.00           N
ATOM   1939  CA  GLN A 117      61.084  54.774  90.403  1.00  0.00           C
ATOM   1941  CB  GLN A 117      61.705  53.444  89.883  1.00  0.00           C
ATOM   1944  CG  GLN A 117      63.055  53.094  90.523  1.00  0.00           C
ATOM   1947  CD  GLN A 117      64.174  53.964  89.963  1.00  0.00           C
ATOM   1948  OE1 GLN A 117      64.195  54.314  88.783  1.00  0.00           O
ATOM   1949  NE2 GLN A 117      65.115  54.404  90.833  1.00  0.00           N
ATOM   1952  C   GLN A 117      60.354  54.554  91.693  1.00  0.00           C
ATOM   1953  O   GLN A 117      60.775  55.004  92.753  1.00  0.00           O
ATOM   1954  N   ASN A 118      59.195  53.894  91.623  1.00  0.00           N
ATOM   1956  CA  ASN A 118      58.285  53.754  92.743  1.00  0.00           C
ATOM   1958  CB  ASN A 118      56.845  54.244  92.423  1.00  0.00           C
ATOM   1961  CG  ASN A 118      56.614  55.744  92.363  1.00  0.00           C
ATOM   1962  OD1 ASN A 118      55.434  56.124  92.473  1.00  0.00           O
ATOM   1963  ND2 ASN A 118      57.635  56.614  92.203  1.00  0.00           N
ATOM   1966  C   ASN A 118      58.115  52.294  93.073  1.00  0.00           C
ATOM   1967  O   ASN A 118      58.165  51.424  92.203  1.00  0.00           O
ATOM   1968  N   GLN A 119      57.845  52.005  94.353  1.00  0.00           N
ATOM   1970  CA  GLN A 119      57.334  50.734  94.813  1.00  0.00           C
ATOM   1972  CB  GLN A 119      58.435  49.904  95.513  1.00  0.00           C
ATOM   1975  CG  GLN A 119      59.494  49.444  94.493  1.00  0.00           C
ATOM   1978  CD  GLN A 119      60.555  48.484  95.023  1.00  0.00           C
ATOM   1979  OE1 GLN A 119      61.035  47.644  94.243  1.00  0.00           O
ATOM   1980  NE2 GLN A 119      60.915  48.535  96.323  1.00  0.00           N
ATOM   1983  C   GLN A 119      56.215  51.024  95.783  1.00  0.00           C
ATOM   1984  O   GLN A 119      56.134  52.114  96.323  1.00  0.00           O
ATOM   1985  N   LEU A 120      55.345  50.035  96.053  1.00  0.00           N
ATOM   1987  CA  LEU A 120      54.444  50.104  97.193  1.00  0.00           C
ATOM   1989  CB  LEU A 120      53.045  49.524  96.903  1.00  0.00           C
ATOM   1992  CG  LEU A 120      52.334  50.184  95.703  1.00  0.00           C
ATOM   1994  CD1 LEU A 120      51.035  49.424  95.393  1.00  0.00           C
ATOM   1998  CD2 LEU A 120      52.075  51.664  95.993  1.00  0.00           C
ATOM   2002  C   LEU A 120      55.055  49.404  98.373  1.00  0.00           C
ATOM   2003  O   LEU A 120      55.705  48.364  98.263  1.00  0.00           O
ATOM   2004  N   ILE A 121      54.825  49.954  99.573  1.00  0.00           N
ATOM   2006  CA  ILE A 121      55.224  49.314 100.793  1.00  0.00           C
ATOM   2008  CB  ILE A 121      56.035  50.224 101.703  1.00  0.00           C
ATOM   2010  CG2 ILE A 121      57.395  50.414 101.023  1.00  0.00           C
ATOM   2014  CG1 ILE A 121      55.415  51.614 101.963  1.00  0.00           C
ATOM   2017  CD  ILE A 121      56.175  52.404 103.033  1.00  0.00           C
ATOM   2021  C   ILE A 121      53.965  48.844 101.473  1.00  0.00           C
ATOM   2022  O   ILE A 121      53.015  49.614 101.623  1.00  0.00           O
ATOM   2023  N   ASN A 122      53.914  47.574 101.913  1.00  0.00           N
ATOM   2025  CA  ASN A 122      52.794  47.084 102.673  1.00  0.00           C
ATOM   2027  CB  ASN A 122      52.095  45.904 101.953  1.00  0.00           C
ATOM   2030  CG  ASN A 122      51.674  46.285 100.533  1.00  0.00           C
ATOM   2031  OD1 ASN A 122      52.444  46.204  99.573  1.00  0.00           O
ATOM   2032  ND2 ASN A 122      50.395  46.694 100.353  1.00  0.00           N
ATOM   2035  C   ASN A 122      53.335  46.674 104.023  1.00  0.00           C
ATOM   2036  O   ASN A 122      54.295  45.895 104.123  1.00  0.00           O
ATOM   2037  N   ALA A 123      52.775  47.234 105.103  1.00  0.00           N
ATOM   2039  CA  ALA A 123      53.215  46.954 106.443  1.00  0.00           C
ATOM   2041  CB  ALA A 123      53.605  48.255 107.173  1.00  0.00           C
ATOM   2045  C   ALA A 123      52.064  46.264 107.173  1.00  0.00           C
ATOM   2046  O   ALA A 123      50.935  46.754 107.083  1.00  0.00           O
ATOM   2047  N   PRO A 124      52.244  45.124 107.843  1.00  0.00           N
ATOM   2048  CD  PRO A 124      53.465  44.305 107.723  1.00  0.00           C
ATOM   2051  CA  PRO A 124      51.245  44.524 108.723  1.00  0.00           C
ATOM   2053  CB  PRO A 124      51.854  43.185 109.183  1.00  0.00           C
ATOM   2056  CG  PRO A 124      53.314  43.144 108.703  1.00  0.00           C
ATOM   2059  C   PRO A 124      50.735  45.414 109.873  1.00  0.00           C
ATOM   2060  O   PRO A 124      51.154  46.554 110.033  1.00  0.00           O
ATOM   2061  N   ALA A 125      49.764  44.914 110.653  1.00  0.00           N
ATOM   2063  CA  ALA A 125      49.285  45.534 111.883  1.00  0.00           C
ATOM   2065  CB  ALA A 125      47.835  45.084 112.163  1.00  0.00           C
ATOM   2069  C   ALA A 125      50.154  45.154 113.073  1.00  0.00           C
ATOM   2070  O   ALA A 125      50.875  44.164 113.023  1.00  0.00           O
ATOM   2071  N   SER A 126      50.084  45.914 114.183  1.00  0.00           N
ATOM   2073  CA  SER A 126      50.865  45.584 115.363  1.00  0.00           C
ATOM   2075  CB  SER A 126      51.924  46.624 115.723  1.00  0.00           C
ATOM   2078  OG  SER A 126      52.975  46.564 114.773  1.00  0.00           O
ATOM   2080  C   SER A 126      50.035  45.364 116.593  1.00  0.00           C
ATOM   2081  O   SER A 126      49.095  46.094 116.873  1.00  0.00           O
ATOM   2082  N   VAL A 127      50.385  44.305 117.333  1.00  0.00           N
ATOM   2084  CA  VAL A 127      49.725  43.884 118.553  1.00  0.00           C
ATOM   2086  CB  VAL A 127      50.145  42.465 118.903  1.00  0.00           C
ATOM   2088  CG1 VAL A 127      49.625  41.504 117.813  1.00  0.00           C
ATOM   2092  CG2 VAL A 127      51.674  42.314 119.013  1.00  0.00           C
ATOM   2096  C   VAL A 127      49.884  44.814 119.743  1.00  0.00           C
ATOM   2097  O   VAL A 127      48.974  45.004 120.553  1.00  0.00           O
ATOM   2098  N   LEU A 128      51.075  45.404 119.923  1.00  0.00           N
ATOM   2100  CA  LEU A 128      51.474  45.954 121.203  1.00  0.00           C
ATOM   2102  CB  LEU A 128      52.384  44.974 122.003  1.00  0.00           C
ATOM   2105  CG  LEU A 128      51.684  43.744 122.653  1.00  0.00           C
ATOM   2107  CD1 LEU A 128      52.664  42.904 123.473  1.00  0.00           C
ATOM   2111  CD2 LEU A 128      50.506  44.114 123.563  1.00  0.00           C
ATOM   2115  C   LEU A 128      52.204  47.264 120.993  1.00  0.00           C
ATOM   2116  O   LEU A 128      52.745  47.544 119.913  1.00  0.00           O
ATOM   2117  N   ALA A 129      52.194  48.134 122.023  1.00  0.00           N
ATOM   2119  CA  ALA A 129      52.804  49.424 121.973  1.00  0.00           C
ATOM   2121  CB  ALA A 129      51.835  50.474 122.513  1.00  0.00           C
ATOM   2125  C   ALA A 129      54.104  49.514 122.783  1.00  0.00           C
ATOM   2126  O   ALA A 129      54.345  48.734 123.703  1.00  0.00           O
ATOM   2127  N   PRO A 130      54.954  50.514 122.503  1.00  0.00           N
ATOM   2128  CD  PRO A 130      56.175  50.724 123.283  1.00  0.00           C
ATOM   2131  CA  PRO A 130      55.035  51.174 121.203  1.00  0.00           C
ATOM   2133  CB  PRO A 130      56.185  52.174 121.353  1.00  0.00           C
ATOM   2136  CG  PRO A 130      57.115  51.514 122.373  1.00  0.00           C
ATOM   2139  C   PRO A 130      55.205  50.194 120.053  1.00  0.00           C
ATOM   2140  O   PRO A 130      55.825  49.144 120.203  1.00  0.00           O
ATOM   2141  N   SER A 131      54.604  50.524 118.903  1.00  0.00           N
ATOM   2143  CA  SER A 131      54.704  49.724 117.703  1.00  0.00           C
ATOM   2145  CB  SER A 131      53.405  49.814 116.853  1.00  0.00           C
ATOM   2148  OG  SER A 131      53.535  49.235 115.553  1.00  0.00           O
ATOM   2150  C   SER A 131      55.835  50.304 116.913  1.00  0.00           C
ATOM   2151  O   SER A 131      55.705  51.404 116.373  1.00  0.00           O
ATOM   2152  N   ASP A 132      56.944  49.564 116.813  1.00  0.00           N
ATOM   2154  CA  ASP A 132      57.885  49.674 115.733  1.00  0.00           C
ATOM   2156  CB  ASP A 132      59.375  49.844 116.173  1.00  0.00           C
ATOM   2159  CG  ASP A 132      59.915  48.954 117.293  1.00  0.00           C
ATOM   2160  OD1 ASP A 132      59.195  48.594 118.263  1.00  0.00           O
ATOM   2161  OD2 ASP A 132      61.175  48.844 117.303  1.00  0.00           O
ATOM   2162  C   ASP A 132      57.635  48.514 114.773  1.00  0.00           C
ATOM   2163  O   ASP A 132      57.565  47.344 115.133  1.00  0.00           O
ATOM   2164  N   VAL A 133      57.454  48.874 113.493  1.00  0.00           N
ATOM   2166  CA  VAL A 133      57.285  47.964 112.393  1.00  0.00           C
ATOM   2168  CB  VAL A 133      55.994  48.214 111.613  1.00  0.00           C
ATOM   2170  CG1 VAL A 133      55.965  47.304 110.373  1.00  0.00           C
ATOM   2174  CG2 VAL A 133      54.814  47.914 112.553  1.00  0.00           C
ATOM   2178  C   VAL A 133      58.444  48.214 111.463  1.00  0.00           C
ATOM   2179  O   VAL A 133      58.694  49.354 111.063  1.00  0.00           O
ATOM   2180  N   ASP A 134      59.174  47.174 111.073  1.00  0.00           N
ATOM   2182  CA  ASP A 134      60.175  47.334 110.053  1.00  0.00           C
ATOM   2184  CB  ASP A 134      61.585  47.484 110.643  1.00  0.00           C
ATOM   2187  CG  ASP A 134      61.985  46.394 111.613  1.00  0.00           C
ATOM   2188  OD1 ASP A 134      61.684  45.204 111.383  1.00  0.00           O
ATOM   2189  OD2 ASP A 134      62.715  46.754 112.583  1.00  0.00           O
ATOM   2190  C   ASP A 134      60.045  46.304 108.963  1.00  0.00           C
ATOM   2191  O   ASP A 134      59.595  45.174 109.133  1.00  0.00           O
ATOM   2192  N   ILE A 135      60.354  46.764 107.743  1.00  0.00           N
ATOM   2194  CA  ILE A 135      60.135  46.004 106.543  1.00  0.00           C
ATOM   2196  CB  ILE A 135      58.875  46.414 105.783  1.00  0.00           C
ATOM   2198  CG2 ILE A 135      57.625  46.114 106.653  1.00  0.00           C
ATOM   2202  CG1 ILE A 135      58.865  47.894 105.323  1.00  0.00           C
ATOM   2205  CD  ILE A 135      57.724  48.224 104.363  1.00  0.00           C
ATOM   2209  C   ILE A 135      61.385  46.164 105.683  1.00  0.00           C
ATOM   2210  O   ILE A 135      61.935  47.264 105.573  1.00  0.00           O
ATOM   2211  N   PRO A 136      61.924  45.124 105.073  1.00  0.00           N
ATOM   2212  CD  PRO A 136      61.775  43.754 105.553  1.00  0.00           C
ATOM   2215  CA  PRO A 136      63.045  45.274 104.153  1.00  0.00           C
ATOM   2217  CB  PRO A 136      63.724  43.894 104.193  1.00  0.00           C
ATOM   2220  CG  PRO A 136      62.615  42.924 104.613  1.00  0.00           C
ATOM   2223  C   PRO A 136      62.524  45.614 102.773  1.00  0.00           C
ATOM   2224  O   PRO A 136      61.505  45.094 102.343  1.00  0.00           O
ATOM   2225  N   LEU A 137      63.205  46.504 102.043  1.00  0.00           N
ATOM   2227  CA  LEU A 137      62.825  46.884 100.703  1.00  0.00           C
ATOM   2229  CB  LEU A 137      62.505  48.395 100.553  1.00  0.00           C
ATOM   2232  CG  LEU A 137      61.365  48.904 101.453  1.00  0.00           C
ATOM   2234  CD1 LEU A 137      61.224  50.434 101.293  1.00  0.00           C
ATOM   2238  CD2 LEU A 137      60.045  48.194 101.113  1.00  0.00           C
ATOM   2242  C   LEU A 137      63.984  46.614  99.783  1.00  0.00           C
ATOM   2243  O   LEU A 137      65.075  47.114  99.993  1.00  0.00           O
ATOM   2244  N   GLN A 138      63.735  45.844  98.713  1.00  0.00           N
ATOM   2246  CA  GLN A 138      64.685  45.674  97.633  1.00  0.00           C
ATOM   2248  CB  GLN A 138      64.585  44.224  97.123  1.00  0.00           C
ATOM   2251  CG  GLN A 138      65.685  43.774  96.143  1.00  0.00           C
ATOM   2254  CD  GLN A 138      65.405  42.344  95.673  1.00  0.00           C
ATOM   2255  OE1 GLN A 138      64.234  41.935  95.543  1.00  0.00           O
ATOM   2256  NE2 GLN A 138      66.475  41.574  95.403  1.00  0.00           N
ATOM   2259  C   GLN A 138      64.295  46.674  96.553  1.00  0.00           C
ATOM   2260  O   GLN A 138      63.185  46.654  96.033  1.00  0.00           O
ATOM   2261  N   LEU A 139      65.185  47.624  96.253  1.00  0.00           N
ATOM   2263  CA  LEU A 139      64.965  48.694  95.323  1.00  0.00           C
ATOM   2265  CB  LEU A 139      65.665  49.984  95.813  1.00  0.00           C
ATOM   2268  CG  LEU A 139      65.204  50.504  97.193  1.00  0.00           C
ATOM   2270  CD1 LEU A 139      65.836  51.875  97.453  1.00  0.00           C
ATOM   2274  CD2 LEU A 139      63.675  50.584  97.333  1.00  0.00           C
ATOM   2278  C   LEU A 139      65.615  48.255  94.043  1.00  0.00           C
ATOM   2279  O   LEU A 139      66.835  48.114  93.993  1.00  0.00           O
ATOM   2280  N   LYS A 140      64.844  47.985  92.973  1.00  0.00           N
ATOM   2282  CA  LYS A 140      65.435  47.374  91.803  1.00  0.00           C
ATOM   2284  CB  LYS A 140      64.525  46.324  91.133  1.00  0.00           C
ATOM   2287  CG  LYS A 140      64.234  45.084  92.003  1.00  0.00           C
ATOM   2290  CD  LYS A 140      62.965  45.184  92.863  1.00  0.00           C
ATOM   2293  CE  LYS A 140      61.674  45.174  92.033  1.00  0.00           C
ATOM   2296  NZ  LYS A 140      60.506  45.314  92.903  1.00  0.00           N
ATOM   2300  C   LYS A 140      65.924  48.374  90.773  1.00  0.00           C
ATOM   2301  O   LYS A 140      65.304  49.414  90.513  1.00  0.00           O
ATOM   2302  N   GLY A 141      67.095  48.074  90.163  1.00  0.00           N
ATOM   2304  CA  GLY A 141      67.674  48.794  89.043  1.00  0.00           C
ATOM   2307  C   GLY A 141      68.454  50.014  89.413  1.00  0.00           C
ATOM   2308  O   GLY A 141      68.844  50.814  88.563  1.00  0.00           O
ATOM   2309  N   ILE A 142      68.695  50.214  90.713  1.00  0.00           N
ATOM   2311  CA  ILE A 142      69.295  51.434  91.203  1.00  0.00           C
ATOM   2313  CB  ILE A 142      68.234  52.304  91.873  1.00  0.00           C
ATOM   2315  CG2 ILE A 142      67.664  51.634  93.143  1.00  0.00           C
ATOM   2319  CG1 ILE A 142      68.725  53.734  92.183  1.00  0.00           C
ATOM   2322  CD  ILE A 142      68.875  54.604  90.933  1.00  0.00           C
ATOM   2326  C   ILE A 142      70.424  51.035  92.133  1.00  0.00           C
ATOM   2327  O   ILE A 142      70.245  50.314  93.113  1.00  0.00           O
ATOM   2328  N   SER A 143      71.674  51.434  91.853  1.00  0.00           N
ATOM   2330  CA  SER A 143      72.756  51.164  92.803  1.00  0.00           C
ATOM   2332  CB  SER A 143      74.155  51.274  92.153  1.00  0.00           C
ATOM   2335  OG  SER A 143      74.234  50.324  91.103  1.00  0.00           O
ATOM   2337  C   SER A 143      72.686  52.054  94.033  1.00  0.00           C
ATOM   2338  O   SER A 143      72.095  53.125  94.003  1.00  0.00           O
ATOM   2339  N   VAL A 144      73.314  51.664  95.163  1.00  0.00           N
ATOM   2341  CA  VAL A 144      73.275  52.454  96.393  1.00  0.00           C
ATOM   2343  CB  VAL A 144      73.905  51.714  97.573  1.00  0.00           C
ATOM   2345  CG1 VAL A 144      75.395  51.404  97.343  1.00  0.00           C
ATOM   2349  CG2 VAL A 144      73.725  52.514  98.883  1.00  0.00           C
ATOM   2353  C   VAL A 144      73.854  53.854  96.213  1.00  0.00           C
ATOM   2354  O   VAL A 144      73.345  54.844  96.713  1.00  0.00           O
ATOM   2355  N   ASP A 145      74.915  53.964  95.383  1.00  0.00           N
ATOM   2357  CA  ASP A 145      75.545  55.204  94.983  1.00  0.00           C
ATOM   2359  CB  ASP A 145      76.854  54.804  94.243  1.00  0.00           C
ATOM   2362  CG  ASP A 145      77.814  55.965  94.043  1.00  0.00           C
ATOM   2363  OD1 ASP A 145      77.745  56.944  94.813  1.00  0.00           O
ATOM   2364  OD2 ASP A 145      78.604  55.884  93.073  1.00  0.00           O
ATOM   2365  C   ASP A 145      74.645  56.074  94.073  1.00  0.00           C
ATOM   2366  O   ASP A 145      74.825  57.285  93.923  1.00  0.00           O
ATOM   2367  N   GLN A 146      73.616  55.464  93.443  1.00  0.00           N
ATOM   2369  CA  GLN A 146      72.664  56.164  92.593  1.00  0.00           C
ATOM   2371  CB  GLN A 146      72.235  55.274  91.393  1.00  0.00           C
ATOM   2374  CG  GLN A 146      73.255  55.194  90.233  1.00  0.00           C
ATOM   2377  CD  GLN A 146      73.445  56.584  89.623  1.00  0.00           C
ATOM   2378  OE1 GLN A 146      72.515  57.324  89.333  1.00  0.00           O
ATOM   2379  NE2 GLN A 146      74.715  57.014  89.483  1.00  0.00           N
ATOM   2382  C   GLN A 146      71.405  56.574  93.343  1.00  0.00           C
ATOM   2383  O   GLN A 146      70.525  57.234  92.793  1.00  0.00           O
ATOM   2384  N   LEU A 147      71.314  56.254  94.643  1.00  0.00           N
ATOM   2386  CA  LEU A 147      70.274  56.794  95.483  1.00  0.00           C
ATOM   2388  CB  LEU A 147      69.994  55.884  96.703  1.00  0.00           C
ATOM   2391  CG  LEU A 147      69.494  54.474  96.363  1.00  0.00           C
ATOM   2393  CD1 LEU A 147      69.344  53.654  97.653  1.00  0.00           C
ATOM   2397  CD2 LEU A 147      68.145  54.514  95.633  1.00  0.00           C
ATOM   2401  C   LEU A 147      70.624  58.185  95.973  1.00  0.00           C
ATOM   2402  O   LEU A 147      71.554  58.384  96.763  1.00  0.00           O
ATOM   2403  N   GLY A 148      69.825  59.184  95.543  1.00  0.00           N
ATOM   2405  CA  GLY A 148      69.975  60.555  96.003  1.00  0.00           C
ATOM   2408  C   GLY A 148      69.035  60.844  97.123  1.00  0.00           C
ATOM   2409  O   GLY A 148      69.415  61.474  98.113  1.00  0.00           O
ATOM   2410  N   PHE A 149      67.785  60.354  97.013  1.00  0.00           N
ATOM   2412  CA  PHE A 149      66.744  60.584  97.983  1.00  0.00           C
ATOM   2414  CB  PHE A 149      65.935  61.875  97.653  1.00  0.00           C
ATOM   2417  CG  PHE A 149      65.015  61.754  96.453  1.00  0.00           C
ATOM   2418  CD1 PHE A 149      65.506  61.944  95.153  1.00  0.00           C
ATOM   2420  CE1 PHE A 149      64.655  61.894  94.043  1.00  0.00           C
ATOM   2422  CZ  PHE A 149      63.285  61.634  94.233  1.00  0.00           C
ATOM   2424  CD2 PHE A 149      63.645  61.484  96.623  1.00  0.00           C
ATOM   2426  CE2 PHE A 149      62.785  61.434  95.513  1.00  0.00           C
ATOM   2428  C   PHE A 149      65.814  59.375  97.993  1.00  0.00           C
ATOM   2429  O   PHE A 149      65.764  58.594  97.043  1.00  0.00           O
ATOM   2430  N   VAL A 150      65.024  59.235  99.063  1.00  0.00           N
ATOM   2432  CA  VAL A 150      63.885  58.334  99.143  1.00  0.00           C
ATOM   2434  CB  VAL A 150      64.174  57.154 100.063  1.00  0.00           C
ATOM   2436  CG1 VAL A 150      62.945  56.244 100.213  1.00  0.00           C
ATOM   2440  CG2 VAL A 150      65.365  56.344  99.503  1.00  0.00           C
ATOM   2444  C   VAL A 150      62.715  59.154  99.683  1.00  0.00           C
ATOM   2445  O   VAL A 150      62.864  59.854 100.683  1.00  0.00           O
ATOM   2446  N   ARG A 151      61.535  59.124  99.043  1.00  0.00           N
ATOM   2448  CA  ARG A 151      60.375  59.834  99.513  1.00  0.00           C
ATOM   2450  CB  ARG A 151      59.935  60.934  98.513  1.00  0.00           C
ATOM   2453  CG  ARG A 151      58.615  61.644  98.833  1.00  0.00           C
ATOM   2456  CD  ARG A 151      58.255  62.654  97.733  1.00  0.00           C
ATOM   2459  NE  ARG A 151      56.814  63.004  97.933  1.00  0.00           N
ATOM   2461  CZ  ARG A 151      55.994  63.185  96.913  1.00  0.00           C
ATOM   2462  NH1 ARG A 151      56.315  62.994  95.663  1.00  0.00           N
ATOM   2465  NH2 ARG A 151      54.725  63.444  97.163  1.00  0.00           N
ATOM   2468  C   ARG A 151      59.235  58.894  99.863  1.00  0.00           C
ATOM   2469  O   ARG A 151      58.774  58.114  99.033  1.00  0.00           O
ATOM   2470  N   ILE A 152      58.755  58.944 101.123  1.00  0.00           N
ATOM   2472  CA  ILE A 152      57.695  58.055 101.583  1.00  0.00           C
ATOM   2474  CB  ILE A 152      57.985  57.354 102.913  1.00  0.00           C
ATOM   2476  CG2 ILE A 152      56.884  56.294 103.153  1.00  0.00           C
ATOM   2480  CG1 ILE A 152      59.405  56.724 102.973  1.00  0.00           C
ATOM   2483  CD  ILE A 152      59.625  55.604 101.963  1.00  0.00           C
ATOM   2487  C   ILE A 152      56.435  58.894 101.713  1.00  0.00           C
ATOM   2488  O   ILE A 152      56.414  59.914 102.393  1.00  0.00           O
ATOM   2489  N   HIS A 153      55.335  58.504 101.033  1.00  0.00           N
ATOM   2491  CA  HIS A 153      54.125  59.305 101.033  1.00  0.00           C
ATOM   2493  CB  HIS A 153      54.125  60.424  99.953  1.00  0.00           C
ATOM   2496  ND1 HIS A 153      52.825  60.035  97.783  1.00  0.00           N
ATOM   2498  CG  HIS A 153      54.015  60.054  98.493  1.00  0.00           C
ATOM   2499  CE1 HIS A 153      53.125  60.124  96.473  1.00  0.00           C
ATOM   2501  NE2 HIS A 153      54.424  60.224  96.273  1.00  0.00           N
ATOM   2502  CD2 HIS A 153      54.985  60.144  97.533  1.00  0.00           C
ATOM   2504  C   HIS A 153      52.905  58.434 100.963  1.00  0.00           C
ATOM   2505  O   HIS A 153      53.006  57.224 100.813  1.00  0.00           O
ATOM   2506  N   ASP A 154      51.715  59.064 101.163  1.00  0.00           N
ATOM   2508  CA  ASP A 154      50.385  58.474 101.243  1.00  0.00           C
ATOM   2510  CB  ASP A 154      49.514  58.754 100.003  1.00  0.00           C
ATOM   2513  CG  ASP A 154      50.094  58.214  98.723  1.00  0.00           C
ATOM   2514  OD1 ASP A 154      50.285  59.054  97.803  1.00  0.00           O
ATOM   2515  OD2 ASP A 154      50.275  56.984  98.553  1.00  0.00           O
ATOM   2516  C   ASP A 154      50.285  57.064 101.803  1.00  0.00           C
ATOM   2517  O   ASP A 154      49.785  56.104 101.223  1.00  0.00           O
ATOM   2518  N   ILE A 155      50.725  56.974 103.053  1.00  0.00           N
ATOM   2520  CA  ILE A 155      50.485  55.895 103.973  1.00  0.00           C
ATOM   2522  CB  ILE A 155      51.334  56.184 105.203  1.00  0.00           C
ATOM   2524  CG2 ILE A 155      50.965  55.264 106.373  1.00  0.00           C
ATOM   2528  CG1 ILE A 155      52.845  56.145 104.863  1.00  0.00           C
ATOM   2531  CD  ILE A 155      53.375  54.754 104.523  1.00  0.00           C
ATOM   2535  C   ILE A 155      49.005  55.784 104.293  1.00  0.00           C
ATOM   2536  O   ILE A 155      48.465  56.614 105.033  1.00  0.00           O
ATOM   2537  N   GLN A 156      48.314  54.774 103.733  1.00  0.00           N
ATOM   2539  CA  GLN A 156      46.875  54.604 103.783  1.00  0.00           C
ATOM   2541  CB  GLN A 156      46.235  54.284 102.393  1.00  0.00           C
ATOM   2544  CG  GLN A 156      46.625  55.274 101.263  1.00  0.00           C
ATOM   2547  CD  GLN A 156      45.884  55.035  99.943  1.00  0.00           C
ATOM   2548  OE1 GLN A 156      44.904  54.305  99.833  1.00  0.00           O
ATOM   2549  NE2 GLN A 156      46.354  55.724  98.883  1.00  0.00           N
ATOM   2552  C   GLN A 156      46.614  53.424 104.703  1.00  0.00           C
ATOM   2553  O   GLN A 156      47.384  52.465 104.653  1.00  0.00           O
ATOM   2554  N   PRO A 157      45.615  53.395 105.573  1.00  0.00           N
ATOM   2555  CD  PRO A 157      44.764  54.534 105.863  1.00  0.00           C
ATOM   2558  CA  PRO A 157      45.075  52.154 106.123  1.00  0.00           C
ATOM   2560  CB  PRO A 157      43.815  52.574 106.893  1.00  0.00           C
ATOM   2563  CG  PRO A 157      43.885  54.094 107.023  1.00  0.00           C
ATOM   2566  C   PRO A 157      44.735  51.104 105.063  1.00  0.00           C
ATOM   2567  O   PRO A 157      44.435  51.464 103.933  1.00  0.00           O
ATOM   2568  N   VAL A 158      44.805  49.804 105.403  1.00  0.00           N
ATOM   2570  CA  VAL A 158      44.314  48.724 104.533  1.00  0.00           C
ATOM   2572  CB  VAL A 158      45.275  47.544 104.573  1.00  0.00           C
ATOM   2574  CG1 VAL A 158      45.395  46.994 106.013  1.00  0.00           C
ATOM   2578  CG2 VAL A 158      44.965  46.414 103.573  1.00  0.00           C
ATOM   2582  C   VAL A 158      42.934  48.264 104.973  1.00  0.00           C
ATOM   2583  O   VAL A 158      42.305  47.404 104.363  1.00  0.00           O
ATOM   2584  N   MET A 159      42.425  48.854 106.073  1.00  0.00           N
ATOM   2586  CA  MET A 159      41.375  48.354 106.933  1.00  0.00           C
ATOM   2588  CB  MET A 159      41.145  49.344 108.113  1.00  0.00           C
ATOM   2591  CG  MET A 159      42.415  49.774 108.903  1.00  0.00           C
ATOM   2594  SD  MET A 159      42.615  49.074 110.573  1.00  0.00           S
ATOM   2595  CE  MET A 159      43.535  47.574 110.173  1.00  0.00           C
ATOM   2599  C   MET A 159      40.044  48.094 106.223  1.00  0.00           C
ATOM   2600  O   MET A 159      39.325  47.164 106.593  1.00  0.00           O
ATOM   2601  N   GLN A 160      39.685  48.924 105.203  1.00  0.00           N
ATOM   2603  CA  GLN A 160      38.415  48.884 104.513  1.00  0.00           C
ATOM   2605  CB  GLN A 160      37.465  49.965 105.063  1.00  0.00           C
ATOM   2608  CG  GLN A 160      36.985  49.614 106.493  1.00  0.00           C
ATOM   2611  CD  GLN A 160      35.565  50.114 106.703  1.00  0.00           C
ATOM   2612  OE1 GLN A 160      35.255  51.304 106.543  1.00  0.00           O
ATOM   2613  NE2 GLN A 160      34.685  49.204 107.123  1.00  0.00           N
ATOM   2616  C   GLN A 160      38.535  49.084 102.993  1.00  0.00           C
ATOM   2617  OT1 GLN A 160      38.455  48.084 102.243  1.00  0.00           O
ATOM   2618  OT2 GLN A 160      38.625  50.254 102.523  1.00  0.00           O
ATOM   2619  NH3 POPEB 161       1.645  24.164  84.723  1.00  0.00           N
ATOM   2623  C12 POPEB 161       1.845  23.484  83.403  1.00  0.00           C
ATOM   2626  C11 POPEB 161       1.476  22.004  83.573  1.00  0.00           C
ATOM   2629  P   POPEB 161       2.025  20.214  85.513  1.00  0.00           P
ATOM   2630  O13 POPEB 161       1.095  19.284  84.813  1.00  0.00           O
ATOM   2631  O14 POPEB 161       1.595  20.674  86.843  1.00  0.00           O
ATOM   2632  O11 POPEB 161       3.485  19.594  85.543  1.00  0.00           O
ATOM   2633  O12 POPEB 161       2.275  21.474  84.623  1.00  0.00           O
ATOM   2634  C1  POPEB 161       3.855  18.484  84.703  1.00  0.00           C
ATOM   2637  C2  POPEB 161       3.995  18.814  83.193  1.00  0.00           C
ATOM   2639  O21 POPEB 161       4.026  17.534  82.523  1.00  0.00           O
ATOM   2640  C21 POPEB 161       3.675  17.534  81.243  1.00  0.00           C
ATOM   2641  O22 POPEB 161       3.045  18.404  80.683  1.00  0.00           O
ATOM   2642  C22 POPEB 161       4.195  16.244  80.613  1.00  0.00           C
ATOM   2645  C3  POPEB 161       5.285  19.614  82.893  1.00  0.00           C
ATOM   2648  O31 POPEB 161       5.375  19.964  81.503  1.00  0.00           O
ATOM   2649  C31 POPEB 161       4.855  21.134  81.183  1.00  0.00           C
ATOM   2650  O32 POPEB 161       4.355  21.934  81.963  1.00  0.00           O
ATOM   2651  C32 POPEB 161       4.866  21.324  79.673  1.00  0.00           C
ATOM   2654  C23 POPEB 161       3.355  15.764  79.403  1.00  0.00           C
ATOM   2657  C24 POPEB 161       3.525  16.604  78.133  1.00  0.00           C
ATOM   2660  C25 POPEB 161       3.475  15.764  76.853  1.00  0.00           C
ATOM   2663  C26 POPEB 161       2.664  16.374  75.703  1.00  0.00           C
ATOM   2666  C27 POPEB 161       3.155  15.884  74.323  1.00  0.00           C
ATOM   2669  C28 POPEB 161       2.445  16.544  73.133  1.00  0.00           C
ATOM   2672  C29 POPEB 161       1.135  15.894  72.763  1.00  0.00           C
ATOM   2674 0C21 POPEB 161       0.725  15.614  71.503  1.00  0.00           C
ATOM   2676 1C21 POPEB 161       1.455  15.944  70.233  1.00  0.00           C
ATOM   2679 2C21 POPEB 161       0.564  16.534  69.123  1.00  0.00           C
ATOM   2682 3C21 POPEB 161       1.365  16.804  67.843  1.00  0.00           C
ATOM   2685 4C21 POPEB 161       0.556  17.534  66.753  1.00  0.00           C
ATOM   2688 5C21 POPEB 161       1.445  17.894  65.543  1.00  0.00           C
ATOM   2691 6C21 POPEB 161       0.735  18.774  64.503  1.00  0.00           C
ATOM   2694 7C21 POPEB 161       1.575  19.984  64.093  1.00  0.00           C
ATOM   2697 8C21 POPEB 161       0.965  20.804  62.953  1.00  0.00           C
ATOM   2701  C33 POPEB 161       3.555  21.994  79.213  1.00  0.00           C
ATOM   2704  C34 POPEB 161       2.315  21.104  79.393  1.00  0.00           C
ATOM   2707  C35 POPEB 161       1.025  21.834  79.053  1.00  0.00           C
ATOM   2710  C36 POPEB 161       0.786  22.034  77.543  1.00  0.00           C
ATOM   2713  C37 POPEB 161       0.086  23.364  77.273  1.00  0.00           C
ATOM   2716  C38 POPEB 161       0.015  23.744  75.793  1.00  0.00           C
ATOM   2719  C39 POPEB 161      -0.985  22.954  74.943  1.00  0.00           C
ATOM   2722 0C31 POPEB 161      -2.445  23.104  75.423  1.00  0.00           C
ATOM   2725 1C31 POPEB 161      -3.434  22.604  74.363  1.00  0.00           C
ATOM   2728 2C31 POPEB 161      -4.894  22.594  74.853  1.00  0.00           C
ATOM   2731 3C31 POPEB 161      -5.824  21.884  73.863  1.00  0.00           C
ATOM   2734 4C31 POPEB 161      -5.884  20.374  74.083  1.00  0.00           C
ATOM   2737 5C31 POPEB 161      -6.734  19.644  73.033  1.00  0.00           C
ATOM   2740 6C31 POPEB 161      -6.944  18.164  73.353  1.00  0.00           C
ATOM   2744  NH3 POPEC 162     115.885  63.024  40.263  1.00  0.00           N
ATOM   2748  C12 POPEC 162     116.025  64.505  40.513  1.00  0.00           C
ATOM   2751  C11 POPEC 162     117.366  64.845  41.163  1.00  0.00           C
ATOM   2754  P   POPEC 162     118.895  66.854  41.773  1.00  0.00           P
ATOM   2755  O13 POPEC 162     119.904  65.774  41.823  1.00  0.00           O
ATOM   2756  O14 POPEC 162     119.275  68.044  40.973  1.00  0.00           O
ATOM   2757  O11 POPEC 162     118.494  67.244  43.243  1.00  0.00           O
ATOM   2758  O12 POPEC 162     117.506  66.264  41.263  1.00  0.00           O
ATOM   2759  C1  POPEC 162     118.494  66.244  44.273  1.00  0.00           C
ATOM   2762  C2  POPEC 162     117.354  66.545  45.263  1.00  0.00           C
ATOM   2764  O21 POPEC 162     117.195  65.484  46.213  1.00  0.00           O
ATOM   2765  C21 POPEC 162     118.175  65.264  47.063  1.00  0.00           C
ATOM   2766  O22 POPEC 162     119.264  65.825  47.103  1.00  0.00           O
ATOM   2767  C22 POPEC 162     117.684  64.264  48.113  1.00  0.00           C
ATOM   2770  C3  POPEC 162     116.005  66.744  44.493  1.00  0.00           C
ATOM   2773  O31 POPEC 162     114.866  66.685  45.373  1.00  0.00           O
ATOM   2774  C31 POPEC 162     114.465  67.824  45.903  1.00  0.00           C
ATOM   2775  O32 POPEC 162     114.775  68.944  45.513  1.00  0.00           O
ATOM   2776  C32 POPEC 162     113.695  67.524  47.193  1.00  0.00           C
ATOM   2779  C23 POPEC 162     118.465  64.444  49.433  1.00  0.00           C
ATOM   2782  C24 POPEC 162     117.944  63.596  50.593  1.00  0.00           C
ATOM   2785  C25 POPEC 162     118.844  63.785  51.823  1.00  0.00           C
ATOM   2788  C26 POPEC 162     118.445  62.964  53.053  1.00  0.00           C
ATOM   2791  C27 POPEC 162     119.344  63.294  54.253  1.00  0.00           C
ATOM   2794  C28 POPEC 162     119.204  62.285  55.403  1.00  0.00           C
ATOM   2797  C29 POPEC 162     120.064  62.684  56.573  1.00  0.00           C
ATOM   2799 0C21 POPEC 162     119.674  63.334  57.693  1.00  0.00           C
ATOM   2801 1C21 POPEC 162     118.274  63.794  58.023  1.00  0.00           C
ATOM   2804 2C21 POPEC 162     117.854  63.444  59.463  1.00  0.00           C
ATOM   2807 3C21 POPEC 162     118.554  64.285  60.543  1.00  0.00           C
ATOM   2810 4C21 POPEC 162     118.285  63.804  61.973  1.00  0.00           C
ATOM   2813 5C21 POPEC 162     116.805  63.814  62.393  1.00  0.00           C
ATOM   2816 6C21 POPEC 162     116.665  63.334  63.843  1.00  0.00           C
ATOM   2819 7C21 POPEC 162     115.234  63.034  64.303  1.00  0.00           C
ATOM   2822 8C21 POPEC 162     115.204  62.384  65.693  1.00  0.00           C
ATOM   2826  C33 POPEC 162     114.474  68.124  48.383  1.00  0.00           C
ATOM   2829  C34 POPEC 162     114.415  67.264  49.653  1.00  0.00           C
ATOM   2832  C35 POPEC 162     115.424  67.744  50.713  1.00  0.00           C
ATOM   2835  C36 POPEC 162     115.024  69.104  51.313  1.00  0.00           C
ATOM   2838  C37 POPEC 162     115.976  69.594  52.413  1.00  0.00           C
ATOM   2841  C38 POPEC 162     115.506  70.924  52.993  1.00  0.00           C
ATOM   2844  C39 POPEC 162     116.465  71.514  54.033  1.00  0.00           C
ATOM   2847 0C31 POPEC 162     116.174  71.004  55.443  1.00  0.00           C
ATOM   2850 1C31 POPEC 162     117.145  71.564  56.483  1.00  0.00           C
ATOM   2853 2C31 POPEC 162     117.075  70.785  57.783  1.00  0.00           C
ATOM   2856 3C31 POPEC 162     117.954  71.354  58.893  1.00  0.00           C
ATOM   2859 4C31 POPEC 162     117.985  70.414  60.093  1.00  0.00           C
ATOM   2862 5C31 POPEC 162     118.995  70.834  61.163  1.00  0.00           C
ATOM   2865 6C31 POPEC 162     119.074  69.814  62.293  1.00  0.00           C
ATOM   2869  NH3 POPED 163      93.165  10.874  43.393  1.00  0.00           N
ATOM   2873  C12 POPED 163      92.354  11.854  44.193  1.00  0.00           C
ATOM   2876  C11 POPED 163      92.985  13.244  44.113  1.00  0.00           C
ATOM   2879  P   POPED 163      94.495  14.154  45.993  1.00  0.00           P
ATOM   2880  O13 POPED 163      94.454  15.554  45.543  1.00  0.00           O
ATOM   2881  O14 POPED 163      93.575  13.684  47.053  1.00  0.00           O
ATOM   2882  O11 POPED 163      95.976  13.834  46.483  1.00  0.00           O
ATOM   2883  O12 POPED 163      94.295  13.224  44.713  1.00  0.00           O
ATOM   2884  C1  POPED 163      96.595  14.784  47.383  1.00  0.00           C
ATOM   2887  C2  POPED 163      96.465  14.354  48.873  1.00  0.00           C
ATOM   2889  O21 POPED 163      96.185  15.464  49.743  1.00  0.00           O
ATOM   2890  C21 POPED 163      96.844  16.614  49.653  1.00  0.00           C
ATOM   2891  O22 POPED 163      97.755  16.874  48.883  1.00  0.00           O
ATOM   2892  C22 POPED 163      96.195  17.594  50.623  1.00  0.00           C
ATOM   2895  C3  POPED 163      97.655  13.494  49.373  1.00  0.00           C
ATOM   2898  O31 POPED 163      97.454  13.064  50.733  1.00  0.00           O
ATOM   2899  C31 POPED 163      96.855  11.904  50.903  1.00  0.00           C
ATOM   2900  O32 POPED 163      96.564  11.104  50.023  1.00  0.00           O
ATOM   2901  C32 POPED 163      96.445  11.784  52.373  1.00  0.00           C
ATOM   2904  C23 POPED 163      97.005  17.784  51.923  1.00  0.00           C
ATOM   2907  C24 POPED 163      96.195  18.504  53.013  1.00  0.00           C
ATOM   2910  C25 POPED 163      97.055  18.834  54.233  1.00  0.00           C
ATOM   2913  C26 POPED 163      96.294  19.524  55.383  1.00  0.00           C
ATOM   2916  C27 POPED 163      97.234  19.984  56.503  1.00  0.00           C
ATOM   2919  C28 POPED 163      96.525  20.824  57.573  1.00  0.00           C
ATOM   2922  C29 POPED 163      97.465  21.364  58.613  1.00  0.00           C
ATOM   2924 0C21 POPED 163      97.796  20.784  59.773  1.00  0.00           C
ATOM   2926 1C21 POPED 163      97.275  19.464  60.303  1.00  0.00           C
ATOM   2929 2C21 POPED 163      96.704  19.644  61.713  1.00  0.00           C
ATOM   2932 3C21 POPED 163      96.195  18.334  62.293  1.00  0.00           C
ATOM   2935 4C21 POPED 163      95.844  18.454  63.783  1.00  0.00           C
ATOM   2938 5C21 POPED 163      95.314  17.144  64.383  1.00  0.00           C
ATOM   2941 6C21 POPED 163      96.365  16.014  64.433  1.00  0.00           C
ATOM   2944 7C21 POPED 163      95.794  14.724  65.033  1.00  0.00           C
ATOM   2947 8C21 POPED 163      96.855  13.634  65.203  1.00  0.00           C
ATOM   2951  C33 POPED 163      95.715  10.454  52.663  1.00  0.00           C
ATOM   2954  C34 POPED 163      95.035  10.394  54.043  1.00  0.00           C
ATOM   2957  C35 POPED 163      93.835  11.354  54.153  1.00  0.00           C
ATOM   2960  C36 POPED 163      93.084  11.224  55.483  1.00  0.00           C
ATOM   2963  C37 POPED 163      91.825  12.104  55.543  1.00  0.00           C
ATOM   2966  C38 POPED 163      91.085  11.994  56.873  1.00  0.00           C
ATOM   2969  C39 POPED 163      89.726  12.684  56.873  1.00  0.00           C
ATOM   2972 0C31 POPED 163      89.054  12.654  58.263  1.00  0.00           C
ATOM   2975 1C31 POPED 163      87.674  13.324  58.263  1.00  0.00           C
ATOM   2978 2C31 POPED 163      87.086  13.504  59.673  1.00  0.00           C
ATOM   2981 3C31 POPED 163      87.715  14.644  60.493  1.00  0.00           C
ATOM   2984 4C31 POPED 163      87.435  16.044  59.903  1.00  0.00           C
ATOM   2987 5C31 POPED 163      87.874  17.194  60.803  1.00  0.00           C
ATOM   2990 6C31 POPED 163      87.475  18.564  60.253  1.00  0.00           C
ATOM   2994  NH3 POPEE 164     112.065 106.255  41.513  1.00  0.00           N
ATOM   2998  C12 POPEE 164     111.484 106.885  40.273  1.00  0.00           C
ATOM   3001  C11 POPEE 164     110.704 108.184  40.593  1.00  0.00           C
ATOM   3004  P   POPEE 164     108.055 107.864  40.383  1.00  0.00           P
ATOM   3005  O13 POPEE 164     107.044 108.464  39.503  1.00  0.00           O
ATOM   3006  O14 POPEE 164     107.975 106.404  40.613  1.00  0.00           O
ATOM   3007  O11 POPEE 164     107.854 108.575  41.803  1.00  0.00           O
ATOM   3008  O12 POPEE 164     109.495 108.244  39.843  1.00  0.00           O
ATOM   3009  C1  POPEE 164     108.175 107.864  43.023  1.00  0.00           C
ATOM   3012  C2  POPEE 164     107.804 108.685  44.303  1.00  0.00           C
ATOM   3014  O21 POPEE 164     108.545 108.205  45.453  1.00  0.00           O
ATOM   3015  C21 POPEE 164     108.704 109.124  46.413  1.00  0.00           C
ATOM   3016  O22 POPEE 164     108.494 110.314  46.293  1.00  0.00           O
ATOM   3017  C22 POPEE 164     109.225 108.456  47.703  1.00  0.00           C
ATOM   3020  C3  POPEE 164     106.285 108.545  44.603  1.00  0.00           C
ATOM   3023  O31 POPEE 164     105.815 109.566  45.503  1.00  0.00           O
ATOM   3024  C31 POPEE 164     105.255 110.614  44.953  1.00  0.00           C
ATOM   3025  O32 POPEE 164     105.125 110.824  43.753  1.00  0.00           O
ATOM   3026  C32 POPEE 164     104.695 111.544  46.043  1.00  0.00           C
ATOM   3029  C23 POPEE 164     109.904 109.464  48.653  1.00  0.00           C
ATOM   3032  C24 POPEE 164     110.675 108.815  49.823  1.00  0.00           C
ATOM   3035  C25 POPEE 164     109.755 108.284  50.923  1.00  0.00           C
ATOM   3038  C26 POPEE 164     109.046 109.375  51.713  1.00  0.00           C
ATOM   3041  C27 POPEE 164     108.025 108.785  52.693  1.00  0.00           C
ATOM   3044  C28 POPEE 164     107.044 109.835  53.233  1.00  0.00           C
ATOM   3047  C29 POPEE 164     105.976 109.154  54.033  1.00  0.00           C
ATOM   3049 0C21 POPEE 164     105.965 109.014  55.373  1.00  0.00           C
ATOM   3051 1C21 POPEE 164     107.015 109.534  56.313  1.00  0.00           C
ATOM   3054 2C21 POPEE 164     106.465 109.624  57.753  1.00  0.00           C
ATOM   3057 3C21 POPEE 164     105.444 110.754  57.943  1.00  0.00           C
ATOM   3060 4C21 POPEE 164     104.755 110.705  59.303  1.00  0.00           C
ATOM   3063 5C21 POPEE 164     103.564 109.714  59.343  1.00  0.00           C
ATOM   3066 6C21 POPEE 164     102.835 109.755  60.693  1.00  0.00           C
ATOM   3069 7C21 POPEE 164     101.375 109.324  60.593  1.00  0.00           C
ATOM   3072 8C21 POPEE 164     100.605 109.555  61.893  1.00  0.00           C
ATOM   3076  C33 POPEE 164     105.584 112.775  46.313  1.00  0.00           C
ATOM   3079  C34 POPEE 164     106.495 112.715  47.563  1.00  0.00           C
ATOM   3082  C35 POPEE 164     105.815 112.495  48.923  1.00  0.00           C
ATOM   3085  C36 POPEE 164     105.464 113.764  49.733  1.00  0.00           C
ATOM   3088  C37 POPEE 164     105.184 113.394  51.203  1.00  0.00           C
ATOM   3091  C38 POPEE 164     104.244 114.375  51.943  1.00  0.00           C
ATOM   3094  C39 POPEE 164     104.954 115.334  52.903  1.00  0.00           C
ATOM   3097 0C31 POPEE 164     105.285 114.744  54.283  1.00  0.00           C
ATOM   3100 1C31 POPEE 164     105.774 115.835  55.243  1.00  0.00           C
ATOM   3103 2C31 POPEE 164     106.185 115.294  56.623  1.00  0.00           C
ATOM   3106 3C31 POPEE 164     106.925 116.334  57.483  1.00  0.00           C
ATOM   3109 4C31 POPEE 164     106.054 117.544  57.873  1.00  0.00           C
ATOM   3112 5C31 POPEE 164     106.665 118.345  59.033  1.00  0.00           C
ATOM   3115 6C31 POPEE 164     105.805 119.545  59.463  1.00  0.00           C
ATOM   3119  NH3 POPEF 165      47.675  15.834  37.973  1.00  0.00           N
ATOM   3123  C12 POPEF 165      47.165  16.994  38.773  1.00  0.00           C
ATOM   3126  C11 POPEF 165      46.154  17.774  37.933  1.00  0.00           C
ATOM   3129  P   POPEF 165      43.685  17.434  37.163  1.00  0.00           P
ATOM   3130  O13 POPEF 165      43.815  18.454  36.093  1.00  0.00           O
ATOM   3131  O14 POPEF 165      42.645  16.394  36.993  1.00  0.00           O
ATOM   3132  O11 POPEF 165      43.255  18.234  38.453  1.00  0.00           O
ATOM   3133  O12 POPEF 165      45.084  16.884  37.603  1.00  0.00           O
ATOM   3134  C1  POPEF 165      43.285  17.544  39.713  1.00  0.00           C
ATOM   3137  C2  POPEF 165      43.104  18.614  40.803  1.00  0.00           C
ATOM   3139  O21 POPEF 165      43.395  18.084  42.113  1.00  0.00           O
ATOM   3140  C21 POPEF 165      44.694  18.134  42.403  1.00  0.00           C
ATOM   3141  O22 POPEF 165      45.604  18.384  41.623  1.00  0.00           O
ATOM   3142  C22 POPEF 165      44.865  17.904  43.893  1.00  0.00           C
ATOM   3145  C3  POPEF 165      41.715  19.324  40.723  1.00  0.00           C
ATOM   3148  O31 POPEF 165      40.814  19.134  41.833  1.00  0.00           O
ATOM   3149  C31 POPEF 165      41.185  19.634  43.003  1.00  0.00           C
ATOM   3150  O32 POPEF 165      42.085  20.434  43.193  1.00  0.00           O
ATOM   3151  C32 POPEF 165      40.195  19.104  44.023  1.00  0.00           C
ATOM   3154  C23 POPEF 165      46.145  18.604  44.413  1.00  0.00           C
ATOM   3157  C24 POPEF 165      46.185  18.814  45.933  1.00  0.00           C
ATOM   3160  C25 POPEF 165      45.005  19.614  46.493  1.00  0.00           C
ATOM   3163  C26 POPEF 165      45.195  20.034  47.963  1.00  0.00           C
ATOM   3166  C27 POPEF 165      43.885  20.524  48.613  1.00  0.00           C
ATOM   3169  C28 POPEF 165      43.965  21.944  49.213  1.00  0.00           C
ATOM   3172  C29 POPEF 165      44.884  22.014  50.413  1.00  0.00           C
ATOM   3174 0C21 POPEF 165      44.525  22.174  51.693  1.00  0.00           C
ATOM   3176 1C21 POPEF 165      43.134  22.324  52.253  1.00  0.00           C
ATOM   3179 2C21 POPEF 165      42.854  23.774  52.713  1.00  0.00           C
ATOM   3182 3C21 POPEF 165      43.844  24.284  53.763  1.00  0.00           C
ATOM   3185 4C21 POPEF 165      43.405  25.604  54.423  1.00  0.00           C
ATOM   3188 5C21 POPEF 165      42.305  25.464  55.483  1.00  0.00           C
ATOM   3191 6C21 POPEF 165      42.734  24.584  56.663  1.00  0.00           C
ATOM   3194 7C21 POPEF 165      41.814  24.654  57.873  1.00  0.00           C
ATOM   3197 8C21 POPEF 165      42.305  23.774  59.023  1.00  0.00           C
ATOM   3201  C33 POPEF 165      40.494  19.604  45.443  1.00  0.00           C
ATOM   3204  C34 POPEF 165      39.475  19.054  46.443  1.00  0.00           C
ATOM   3207  C35 POPEF 165      40.014  19.104  47.863  1.00  0.00           C
ATOM   3210  C36 POPEF 165      38.945  18.724  48.893  1.00  0.00           C
ATOM   3213  C37 POPEF 165      39.485  18.724  50.323  1.00  0.00           C
ATOM   3216  C38 POPEF 165      38.385  18.354  51.323  1.00  0.00           C
ATOM   3219  C39 POPEF 165      38.854  18.274  52.773  1.00  0.00           C
ATOM   3222 0C31 POPEF 165      39.175  19.634  53.413  1.00  0.00           C
ATOM   3225 1C31 POPEF 165      39.415  19.494  54.923  1.00  0.00           C
ATOM   3228 2C31 POPEF 165      40.354  20.564  55.493  1.00  0.00           C
ATOM   3231 3C31 POPEF 165      40.695  20.324  56.973  1.00  0.00           C
ATOM   3234 4C31 POPEF 165      39.595  20.754  57.943  1.00  0.00           C
ATOM   3237 5C31 POPEF 165      39.944  20.414  59.403  1.00  0.00           C
ATOM   3240 6C31 POPEF 165      38.795  20.604  60.383  1.00  0.00           C
ATOM   3244  NH3 POPEG 166      82.055  76.785  39.963  1.00  0.00           N
ATOM   3248  C12 POPEG 166      82.174  75.284  40.003  1.00  0.00           C
ATOM   3251  C11 POPEG 166      82.475  74.774  41.413  1.00  0.00           C
ATOM   3254  P   POPEG 166      82.404  72.154  41.803  1.00  0.00           P
ATOM   3255  O13 POPEG 166      80.975  72.174  41.463  1.00  0.00           O
ATOM   3256  O14 POPEG 166      83.215  71.035  41.303  1.00  0.00           O
ATOM   3257  O11 POPEG 166      82.645  72.294  43.373  1.00  0.00           O
ATOM   3258  O12 POPEG 166      83.075  73.484  41.323  1.00  0.00           O
ATOM   3259  C1  POPEG 166      81.694  72.944  44.233  1.00  0.00           C
ATOM   3262  C2  POPEG 166      82.424  73.604  45.433  1.00  0.00           C
ATOM   3264  O21 POPEG 166      81.604  73.585  46.623  1.00  0.00           O
ATOM   3265  C21 POPEG 166      81.185  74.674  47.263  1.00  0.00           C
ATOM   3266  O22 POPEG 166      81.134  75.814  46.853  1.00  0.00           O
ATOM   3267  C22 POPEG 166      80.854  74.174  48.673  1.00  0.00           C
ATOM   3270  C3  POPEG 166      83.134  74.944  45.103  1.00  0.00           C
ATOM   3273  O31 POPEG 166      83.934  75.344  46.243  1.00  0.00           O
ATOM   3274  C31 POPEG 166      84.054  76.664  46.413  1.00  0.00           C
ATOM   3275  O32 POPEG 166      83.616  77.504  45.653  1.00  0.00           O
ATOM   3276  C32 POPEG 166      84.825  76.974  47.683  1.00  0.00           C
ATOM   3279  C23 POPEG 166      80.385  75.174  49.723  1.00  0.00           C
ATOM   3282  C24 POPEG 166      80.195  74.414  51.043  1.00  0.00           C
ATOM   3285  C25 POPEG 166      79.735  75.324  52.173  1.00  0.00           C
ATOM   3288  C26 POPEG 166      80.385  74.985  53.513  1.00  0.00           C
ATOM   3291  C27 POPEG 166      80.075  76.064  54.543  1.00  0.00           C
ATOM   3294  C28 POPEG 166      80.615  75.734  55.933  1.00  0.00           C
ATOM   3297  C29 POPEG 166      80.055  76.724  56.913  1.00  0.00           C
ATOM   3299 0C21 POPEG 166      78.995  76.534  57.713  1.00  0.00           C
ATOM   3301 1C21 POPEG 166      78.165  75.284  57.813  1.00  0.00           C
ATOM   3304 2C21 POPEG 166      77.375  75.225  59.133  1.00  0.00           C
ATOM   3307 3C21 POPEG 166      78.275  74.994  60.353  1.00  0.00           C
ATOM   3310 4C21 POPEG 166      77.524  75.044  61.693  1.00  0.00           C
ATOM   3313 5C21 POPEG 166      78.374  74.554  62.873  1.00  0.00           C
ATOM   3316 6C21 POPEG 166      79.655  75.374  63.113  1.00  0.00           C
ATOM   3319 7C21 POPEG 166      80.564  74.785  64.193  1.00  0.00           C
ATOM   3322 8C21 POPEG 166      81.875  75.554  64.343  1.00  0.00           C
ATOM   3326  C33 POPEG 166      84.116  78.005  48.583  1.00  0.00           C
ATOM   3329  C34 POPEG 166      85.105  78.734  49.503  1.00  0.00           C
ATOM   3332  C35 POPEG 166      84.515  79.954  50.223  1.00  0.00           C
ATOM   3335  C36 POPEG 166      83.805  79.604  51.543  1.00  0.00           C
ATOM   3338  C37 POPEG 166      82.944  80.775  52.043  1.00  0.00           C
ATOM   3341  C38 POPEG 166      82.086  80.434  53.273  1.00  0.00           C
ATOM   3344  C39 POPEG 166      82.905  80.224  54.553  1.00  0.00           C
ATOM   3347 0C31 POPEG 166      82.005  80.054  55.783  1.00  0.00           C
ATOM   3350 1C31 POPEG 166      82.785  79.755  57.073  1.00  0.00           C
ATOM   3353 2C31 POPEG 166      81.884  79.724  58.313  1.00  0.00           C
ATOM   3356 3C31 POPEG 166      82.055  78.474  59.193  1.00  0.00           C
ATOM   3359 4C31 POPEG 166      83.395  78.384  59.933  1.00  0.00           C
ATOM   3362 5C31 POPEG 166      83.364  77.245  60.963  1.00  0.00           C
ATOM   3365 6C31 POPEG 166      84.674  77.114  61.743  1.00  0.00           C
ATOM   3369  NH3 POPEH 167      69.975  28.424  40.943  1.00  0.00           N
ATOM   3373  C12 POPEH 167      68.564  28.194  40.503  1.00  0.00           C
ATOM   3376  C11 POPEH 167      68.205  26.694  40.483  1.00  0.00           C
ATOM   3379  P   POPEH 167      65.895  26.444  41.633  1.00  0.00           P
ATOM   3380  O13 POPEH 167      66.055  27.724  42.373  1.00  0.00           O
ATOM   3381  O14 POPEH 167      64.505  26.054  41.343  1.00  0.00           O
ATOM   3382  O11 POPEH 167      66.625  25.294  42.413  1.00  0.00           O
ATOM   3383  O12 POPEH 167      66.785  26.534  40.313  1.00  0.00           O
ATOM   3384  C1  POPEH 167      66.734  25.244  43.833  1.00  0.00           C
ATOM   3387  C2  POPEH 167      65.764  24.184  44.423  1.00  0.00           C
ATOM   3389  O21 POPEH 167      65.845  24.164  45.863  1.00  0.00           O
ATOM   3390  C21 POPEH 167      65.335  25.184  46.503  1.00  0.00           C
ATOM   3391  O22 POPEH 167      64.735  26.124  46.013  1.00  0.00           O
ATOM   3392  C22 POPEH 167      65.665  25.014  47.993  1.00  0.00           C
ATOM   3395  C3  POPEH 167      66.145  22.764  43.893  1.00  0.00           C
ATOM   3398  O31 POPEH 167      67.445  22.324  44.383  1.00  0.00           O
ATOM   3399  C31 POPEH 167      67.375  21.794  45.603  1.00  0.00           C
ATOM   3400  O32 POPEH 167      66.395  21.244  46.073  1.00  0.00           O
ATOM   3401  C32 POPEH 167      68.685  21.984  46.383  1.00  0.00           C
ATOM   3404  C23 POPEH 167      64.615  25.664  48.913  1.00  0.00           C
ATOM   3407  C24 POPEH 167      64.655  25.174  50.373  1.00  0.00           C
ATOM   3410  C25 POPEH 167      63.395  25.594  51.153  1.00  0.00           C
ATOM   3413  C26 POPEH 167      63.215  24.864  52.493  1.00  0.00           C
ATOM   3416  C27 POPEH 167      64.085  25.424  53.623  1.00  0.00           C
ATOM   3419  C28 POPEH 167      63.965  24.614  54.943  1.00  0.00           C
ATOM   3422  C29 POPEH 167      65.085  24.984  55.893  1.00  0.00           C
ATOM   3424 0C21 POPEH 167      65.024  25.174  57.223  1.00  0.00           C
ATOM   3426 1C21 POPEH 167      63.834  25.024  58.133  1.00  0.00           C
ATOM   3429 2C21 POPEH 167      64.234  24.344  59.453  1.00  0.00           C
ATOM   3432 3C21 POPEH 167      63.075  24.284  60.473  1.00  0.00           C
ATOM   3435 4C21 POPEH 167      63.435  23.494  61.743  1.00  0.00           C
ATOM   3438 5C21 POPEH 167      62.285  23.424  62.753  1.00  0.00           C
ATOM   3441 6C21 POPEH 167      62.645  22.604  64.003  1.00  0.00           C
ATOM   3444 7C21 POPEH 167      61.614  22.734  65.133  1.00  0.00           C
ATOM   3447 8C21 POPEH 167      61.884  21.804  66.313  1.00  0.00           C
ATOM   3451  C33 POPEH 167      68.424  22.274  47.883  1.00  0.00           C
ATOM   3454  C34 POPEH 167      69.535  21.764  48.813  1.00  0.00           C
ATOM   3457  C35 POPEH 167      69.435  22.304  50.243  1.00  0.00           C
ATOM   3460  C36 POPEH 167      68.145  21.864  50.943  1.00  0.00           C
ATOM   3463  C37 POPEH 167      68.155  22.104  52.463  1.00  0.00           C
ATOM   3466  C38 POPEH 167      66.825  21.694  53.103  1.00  0.00           C
ATOM   3469  C39 POPEH 167      66.685  22.094  54.573  1.00  0.00           C
ATOM   3472 0C31 POPEH 167      67.575  21.334  55.553  1.00  0.00           C
ATOM   3475 1C31 POPEH 167      67.314  21.764  57.003  1.00  0.00           C
ATOM   3478 2C31 POPEH 167      68.424  21.334  57.963  1.00  0.00           C
ATOM   3481 3C31 POPEH 167      68.244  21.874  59.393  1.00  0.00           C
ATOM   3484 4C31 POPEH 167      68.354  23.404  59.503  1.00  0.00           C
ATOM   3487 5C31 POPEH 167      68.654  23.874  60.933  1.00  0.00           C
ATOM   3490 6C31 POPEH 167      68.895  25.374  61.083  1.00  0.00           C
ATOM   3494  NH3 POPEI 168      16.514 109.624  38.573  1.00  0.00           N
ATOM   3498  C12 POPEI 168      15.095 109.135  38.633  1.00  0.00           C
ATOM   3501  C11 POPEI 168      14.905 107.645  38.903  1.00  0.00           C
ATOM   3504  P   POPEI 168      12.865 106.014  38.903  1.00  0.00           P
ATOM   3505  O13 POPEI 168      13.375 105.145  37.813  1.00  0.00           O
ATOM   3506  O14 POPEI 168      11.385 106.185  39.013  1.00  0.00           O
ATOM   3507  O11 POPEI 168      13.425 105.454  40.253  1.00  0.00           O
ATOM   3508  O12 POPEI 168      13.495 107.454  38.803  1.00  0.00           O
ATOM   3509  C1  POPEI 168      12.675 105.314  41.453  1.00  0.00           C
ATOM   3512  C2  POPEI 168      12.375 106.694  42.103  1.00  0.00           C
ATOM   3514  O21 POPEI 168      13.265 107.165  43.133  1.00  0.00           O
ATOM   3515  C21 POPEI 168      14.005 106.355  43.863  1.00  0.00           C
ATOM   3516  O22 POPEI 168      13.705 105.245  44.253  1.00  0.00           O
ATOM   3517  C22 POPEI 168      15.305 107.074  44.223  1.00  0.00           C
ATOM   3520  C3  POPEI 168      10.865 106.805  42.493  1.00  0.00           C
ATOM   3523  O31 POPEI 168      10.525 108.085  43.073  1.00  0.00           O
ATOM   3524  C31 POPEI 168       9.715 108.895  42.373  1.00  0.00           C
ATOM   3525  O32 POPEI 168       9.265 108.645  41.273  1.00  0.00           O
ATOM   3526  C32 POPEI 168       9.525 110.205  43.123  1.00  0.00           C
ATOM   3529  C23 POPEI 168      15.615 106.975  45.733  1.00  0.00           C
ATOM   3532  C24 POPEI 168      14.935 108.074  46.573  1.00  0.00           C
ATOM   3535  C25 POPEI 168      15.025 107.834  48.093  1.00  0.00           C
ATOM   3538  C26 POPEI 168      16.455 107.845  48.673  1.00  0.00           C
ATOM   3541  C27 POPEI 168      17.045 109.245  48.913  1.00  0.00           C
ATOM   3544  C28 POPEI 168      18.535 109.184  49.333  1.00  0.00           C
ATOM   3547  C29 POPEI 168      19.215 110.514  49.573  1.00  0.00           C
ATOM   3549 0C21 POPEI 168      20.315 110.695  50.333  1.00  0.00           C
ATOM   3551 1C21 POPEI 168      21.075 109.634  51.093  1.00  0.00           C
ATOM   3554 2C21 POPEI 168      21.495 110.065  52.513  1.00  0.00           C
ATOM   3557 3C21 POPEI 168      22.785 110.884  52.583  1.00  0.00           C
ATOM   3560 4C21 POPEI 168      23.095 111.414  53.993  1.00  0.00           C
ATOM   3563 5C21 POPEI 168      24.564 111.845  54.163  1.00  0.00           C
ATOM   3566 6C21 POPEI 168      24.835 112.575  55.493  1.00  0.00           C
ATOM   3569 7C21 POPEI 168      26.325 112.594  55.853  1.00  0.00           C
ATOM   3572 8C21 POPEI 168      26.655 113.534  57.023  1.00  0.00           C
ATOM   3576  C33 POPEI 168       8.055 110.544  43.453  1.00  0.00           C
ATOM   3579  C34 POPEI 168       7.975 111.964  44.043  1.00  0.00           C
ATOM   3582  C35 POPEI 168       6.645 112.284  44.733  1.00  0.00           C
ATOM   3585  C36 POPEI 168       6.505 111.654  46.123  1.00  0.00           C
ATOM   3588  C37 POPEI 168       5.035 111.484  46.523  1.00  0.00           C
ATOM   3591  C38 POPEI 168       4.865 110.935  47.943  1.00  0.00           C
ATOM   3594  C39 POPEI 168       4.585 112.055  48.943  1.00  0.00           C
ATOM   3597 0C31 POPEI 168       4.785 111.614  50.383  1.00  0.00           C
ATOM   3600 1C31 POPEI 168       4.485 112.734  51.393  1.00  0.00           C
ATOM   3603 2C31 POPEI 168       4.935 112.354  52.813  1.00  0.00           C
ATOM   3606 3C31 POPEI 168       4.905 113.524  53.803  1.00  0.00           C
ATOM   3609 4C31 POPEI 168       5.935 114.624  53.483  1.00  0.00           C
ATOM   3612 5C31 POPEI 168       5.985 115.714  54.563  1.00  0.00           C
ATOM   3615 6C31 POPEI 168       6.975 116.845  54.233  1.00  0.00           C
ATOM   3619  NH3 POPEJ 169     136.314  36.824  84.403  1.00  0.00           N
ATOM   3623  C12 POPEJ 169     135.724  36.144  85.623  1.00  0.00           C
ATOM   3626  C11 POPEJ 169     134.464  36.874  86.143  1.00  0.00           C
ATOM   3629  P   POPEJ 169     132.935  37.004  84.033  1.00  0.00           P
ATOM   3630  O13 POPEJ 169     132.503  38.404  84.123  1.00  0.00           O
ATOM   3631  O14 POPEJ 169     134.004  36.614  83.093  1.00  0.00           O
ATOM   3632  O11 POPEJ 169     131.644  36.144  83.773  1.00  0.00           O
ATOM   3633  O12 POPEJ 169     133.264  36.454  85.473  1.00  0.00           O
ATOM   3634  C1  POPEJ 169     131.504  35.364  82.583  1.00  0.00           C
ATOM   3637  C2  POPEJ 169     130.113  35.564  81.953  1.00  0.00           C
ATOM   3639  O21 POPEJ 169     130.003  34.514  80.983  1.00  0.00           O
ATOM   3640  C21 POPEJ 169     128.773  34.084  80.743  1.00  0.00           C
ATOM   3641  O22 POPEJ 169     127.803  34.304  81.443  1.00  0.00           O
ATOM   3642  C22 POPEJ 169     128.784  33.344  79.403  1.00  0.00           C
ATOM   3645  C3  POPEJ 169     130.014  36.974  81.293  1.00  0.00           C
ATOM   3648  O31 POPEJ 169     128.673  37.354  80.923  1.00  0.00           O
ATOM   3649  C31 POPEJ 169     128.324  37.114  79.663  1.00  0.00           C
ATOM   3650  O32 POPEJ 169     128.993  36.504  78.843  1.00  0.00           O
ATOM   3651  C32 POPEJ 169     126.953  37.694  79.383  1.00  0.00           C
ATOM   3654  C23 POPEJ 169     127.374  33.044  78.843  1.00  0.00           C
ATOM   3657  C24 POPEJ 169     127.374  32.944  77.313  1.00  0.00           C
ATOM   3660  C25 POPEJ 169     126.184  32.134  76.783  1.00  0.00           C
ATOM   3663  C26 POPEJ 169     126.214  31.944  75.253  1.00  0.00           C
ATOM   3666  C27 POPEJ 169     125.024  31.114  74.753  1.00  0.00           C
ATOM   3669  C28 POPEJ 169     124.985  30.954  73.223  1.00  0.00           C
ATOM   3672  C29 POPEJ 169     126.203  30.214  72.733  1.00  0.00           C
ATOM   3674 0C21 POPEJ 169     126.953  30.504  71.653  1.00  0.00           C
ATOM   3676 1C21 POPEJ 169     126.693  31.604  70.653  1.00  0.00           C
ATOM   3679 2C21 POPEJ 169     126.133  31.054  69.333  1.00  0.00           C
ATOM   3682 3C21 POPEJ 169     127.133  30.204  68.533  1.00  0.00           C
ATOM   3685 4C21 POPEJ 169     126.553  29.624  67.233  1.00  0.00           C
ATOM   3688 5C21 POPEJ 169     126.013  30.684  66.263  1.00  0.00           C
ATOM   3691 6C21 POPEJ 169     125.555  30.104  64.923  1.00  0.00           C
ATOM   3694 7C21 POPEJ 169     124.915  31.174  64.023  1.00  0.00           C
ATOM   3697 8C21 POPEJ 169     124.445  30.624  62.673  1.00  0.00           C
ATOM   3701  C33 POPEJ 169     126.964  38.844  78.353  1.00  0.00           C
ATOM   3704  C34 POPEJ 169     125.695  38.854  77.493  1.00  0.00           C
ATOM   3707  C35 POPEJ 169     125.704  39.974  76.443  1.00  0.00           C
ATOM   3710  C36 POPEJ 169     124.565  39.854  75.423  1.00  0.00           C
ATOM   3713  C37 POPEJ 169     124.795  40.784  74.223  1.00  0.00           C
ATOM   3716  C38 POPEJ 169     123.814  40.555  73.063  1.00  0.00           C
ATOM   3719  C39 POPEJ 169     124.085  41.524  71.903  1.00  0.00           C
ATOM   3722 0C31 POPEJ 169     123.045  41.434  70.763  1.00  0.00           C
ATOM   3725 1C31 POPEJ 169     122.874  42.784  70.043  1.00  0.00           C
ATOM   3728 2C31 POPEJ 169     121.865  42.764  68.893  1.00  0.00           C
ATOM   3731 3C31 POPEJ 169     120.444  42.364  69.313  1.00  0.00           C
ATOM   3734 4C31 POPEJ 169     119.404  42.704  68.233  1.00  0.00           C
ATOM   3737 5C31 POPEJ 169     118.145  41.834  68.313  1.00  0.00           C
ATOM   3740 6C31 POPEJ 169     117.135  42.094  67.193  1.00  0.00           C
ATOM   3744  NH3 POPEK 170      59.125  92.395  36.253  1.00  0.00           N
ATOM   3748  C12 POPEK 170      57.654  92.255  36.523  1.00  0.00           C
ATOM   3751  C11 POPEK 170      57.325  90.816  36.933  1.00  0.00           C
ATOM   3754  P   POPEK 170      59.375  89.566  37.993  1.00  0.00           P
ATOM   3755  O13 POPEK 170      59.244  88.405  38.913  1.00  0.00           O
ATOM   3756  O14 POPEK 170      59.694  89.285  36.583  1.00  0.00           O
ATOM   3757  O11 POPEK 170      60.485  90.574  38.503  1.00  0.00           O
ATOM   3758  O12 POPEK 170      58.085  90.444  38.073  1.00  0.00           O
ATOM   3759  C1  POPEK 170      61.375  90.275  39.593  1.00  0.00           C
ATOM   3762  C2  POPEK 170      61.014  91.045  40.893  1.00  0.00           C
ATOM   3764  O21 POPEK 170      62.155  91.215  41.763  1.00  0.00           O
ATOM   3765  C21 POPEK 170      62.615  90.145  42.393  1.00  0.00           C
ATOM   3766  O22 POPEK 170      62.425  88.984  42.073  1.00  0.00           O
ATOM   3767  C22 POPEK 170      63.325  90.565  43.683  1.00  0.00           C
ATOM   3770  C3  POPEK 170      59.774  90.464  41.653  1.00  0.00           C
ATOM   3773  O31 POPEK 170      59.295  91.334  42.713  1.00  0.00           O
ATOM   3774  C31 POPEK 170      58.325  92.155  42.343  1.00  0.00           C
ATOM   3775  O32 POPEK 170      57.875  92.264  41.223  1.00  0.00           O
ATOM   3776  C32 POPEK 170      57.875  92.995  43.543  1.00  0.00           C
ATOM   3779  C23 POPEK 170      62.355  90.535  44.893  1.00  0.00           C
ATOM   3782  C24 POPEK 170      63.045  90.135  46.213  1.00  0.00           C
ATOM   3785  C25 POPEK 170      62.045  89.874  47.343  1.00  0.00           C
ATOM   3788  C26 POPEK 170      62.715  89.324  48.613  1.00  0.00           C
ATOM   3791  C27 POPEK 170      61.725  88.645  49.563  1.00  0.00           C
ATOM   3794  C28 POPEK 170      62.404  88.114  50.833  1.00  0.00           C
ATOM   3797  C29 POPEK 170      61.404  87.684  51.873  1.00  0.00           C
ATOM   3799 0C21 POPEK 170      61.404  86.554  52.603  1.00  0.00           C
ATOM   3801 1C21 POPEK 170      62.425  85.434  52.553  1.00  0.00           C
ATOM   3804 2C21 POPEK 170      63.514  85.625  53.633  1.00  0.00           C
ATOM   3807 3C21 POPEK 170      64.624  84.555  53.543  1.00  0.00           C
ATOM   3810 4C21 POPEK 170      65.836  84.865  54.423  1.00  0.00           C
ATOM   3813 5C21 POPEK 170      66.965  83.825  54.303  1.00  0.00           C
ATOM   3816 6C21 POPEK 170      66.575  82.425  54.803  1.00  0.00           C
ATOM   3819 7C21 POPEK 170      67.704  81.395  54.663  1.00  0.00           C
ATOM   3822 8C21 POPEK 170      67.255  79.945  54.883  1.00  0.00           C
ATOM   3826  C33 POPEK 170      58.075  92.435  44.963  1.00  0.00           C
ATOM   3829  C34 POPEK 170      57.485  93.415  45.973  1.00  0.00           C
ATOM   3832  C35 POPEK 170      57.755  93.065  47.443  1.00  0.00           C
ATOM   3835  C36 POPEK 170      57.255  91.675  47.823  1.00  0.00           C
ATOM   3838  C37 POPEK 170      57.005  91.474  49.333  1.00  0.00           C
ATOM   3841  C38 POPEK 170      58.255  91.115  50.153  1.00  0.00           C
ATOM   3844  C39 POPEK 170      59.395  92.144  50.043  1.00  0.00           C
ATOM   3847 0C31 POPEK 170      60.364  92.155  51.223  1.00  0.00           C
ATOM   3850 1C31 POPEK 170      61.414  93.254  51.053  1.00  0.00           C
ATOM   3853 2C31 POPEK 170      62.145  93.654  52.343  1.00  0.00           C
ATOM   3856 3C31 POPEK 170      62.804  95.044  52.223  1.00  0.00           C
ATOM   3859 4C31 POPEK 170      64.054  95.075  51.333  1.00  0.00           C
ATOM   3862 5C31 POPEK 170      64.494  96.514  51.013  1.00  0.00           C
ATOM   3865 6C31 POPEK 170      65.825  96.635  50.273  1.00  0.00           C
ATOM   3869  NH3 POPEL 171      96.215 135.313  45.123  1.00  0.00           N
ATOM   3873  C12 POPEL 171      95.204 134.774  46.103  1.00  0.00           C
ATOM   3876  C11 POPEL 171      94.764 133.344  45.763  1.00  0.00           C
ATOM   3879  P   POPEL 171      93.025 131.533  46.273  1.00  0.00           P
ATOM   3880  O13 POPEL 171      92.205 131.533  45.053  1.00  0.00           O
ATOM   3881  O14 POPEL 171      94.135 130.544  46.323  1.00  0.00           O
ATOM   3882  O11 POPEL 171      92.104 131.323  47.523  1.00  0.00           O
ATOM   3883  O12 POPEL 171      93.645 132.973  46.563  1.00  0.00           O
ATOM   3884  C1  POPEL 171      91.285 130.184  47.703  1.00  0.00           C
ATOM   3887  C2  POPEL 171      92.075 128.963  48.293  1.00  0.00           C
ATOM   3889  O21 POPEL 171      91.285 127.983  48.983  1.00  0.00           O
ATOM   3890  C21 POPEL 171      90.015 128.184  49.253  1.00  0.00           C
ATOM   3891  O22 POPEL 171      89.145 128.533  48.483  1.00  0.00           O
ATOM   3892  C22 POPEL 171      89.904 128.034  50.783  1.00  0.00           C
ATOM   3895  C3  POPEL 171      93.154 129.473  49.293  1.00  0.00           C
ATOM   3898  O31 POPEL 171      93.604 128.473  50.243  1.00  0.00           O
ATOM   3899  C31 POPEL 171      94.624 127.724  49.873  1.00  0.00           C
ATOM   3900  O32 POPEL 171      95.145 127.713  48.773  1.00  0.00           O
ATOM   3901  C32 POPEL 171      95.015 126.894  51.103  1.00  0.00           C
ATOM   3904  C23 POPEL 171      88.476 128.004  51.353  1.00  0.00           C
ATOM   3907  C24 POPEL 171      88.445 128.393  52.833  1.00  0.00           C
ATOM   3910  C25 POPEL 171      87.044 128.223  53.443  1.00  0.00           C
ATOM   3913  C26 POPEL 171      86.735 126.763  53.783  1.00  0.00           C
ATOM   3916  C27 POPEL 171      85.234 126.493  53.913  1.00  0.00           C
ATOM   3919  C28 POPEL 171      84.965 124.995  54.083  1.00  0.00           C
ATOM   3922  C29 POPEL 171      83.484 124.695  54.083  1.00  0.00           C
ATOM   3924 0C21 POPEL 171      82.785 124.224  55.133  1.00  0.00           C
ATOM   3926 1C21 POPEL 171      83.325 123.924  56.503  1.00  0.00           C
ATOM   3929 2C21 POPEL 171      82.195 123.804  57.543  1.00  0.00           C
ATOM   3932 3C21 POPEL 171      81.624 125.164  57.993  1.00  0.00           C
ATOM   3935 4C21 POPEL 171      80.226 125.024  58.593  1.00  0.00           C
ATOM   3938 5C21 POPEL 171      79.624 126.334  59.113  1.00  0.00           C
ATOM   3941 6C21 POPEL 171      78.165 126.164  59.533  1.00  0.00           C
ATOM   3944 7C21 POPEL 171      77.424 127.503  59.713  1.00  0.00           C
ATOM   3947 8C21 POPEL 171      75.994 127.344  60.213  1.00  0.00           C
ATOM   3951  C33 POPEL 171      96.235 125.975  50.903  1.00  0.00           C
ATOM   3954  C34 POPEL 171      96.515 125.054  52.103  1.00  0.00           C
ATOM   3957  C35 POPEL 171      96.875 125.795  53.403  1.00  0.00           C
ATOM   3960  C36 POPEL 171      97.485 124.854  54.463  1.00  0.00           C
ATOM   3963  C37 POPEL 171      97.765 125.535  55.813  1.00  0.00           C
ATOM   3966  C38 POPEL 171      98.354 124.634  56.903  1.00  0.00           C
ATOM   3969  C39 POPEL 171      98.785 125.434  58.143  1.00  0.00           C
ATOM   3972 0C31 POPEL 171      99.275 124.555  59.293  1.00  0.00           C
ATOM   3975 1C31 POPEL 171      99.915 125.374  60.423  1.00  0.00           C
ATOM   3978 2C31 POPEL 171     100.564 124.504  61.513  1.00  0.00           C
ATOM   3981 3C31 POPEL 171      99.586 123.725  62.393  1.00  0.00           C
ATOM   3984 4C31 POPEL 171      98.674 124.624  63.243  1.00  0.00           C
ATOM   3987 5C31 POPEL 171      97.944 123.825  64.333  1.00  0.00           C
ATOM   3990 6C31 POPEL 171      96.995 124.674  65.183  1.00  0.00           C
ATOM   3994  NH3 POPEM 172     121.805  35.874  41.483  1.00  0.00           N
ATOM   3998  C12 POPEM 172     122.944  35.934  40.513  1.00  0.00           C
ATOM   4001  C11 POPEM 172     122.964  34.744  39.553  1.00  0.00           C
ATOM   4004  P   POPEM 172     125.464  34.794  38.653  1.00  0.00           P
ATOM   4005  O13 POPEM 172     126.044  35.454  37.463  1.00  0.00           O
ATOM   4006  O14 POPEM 172     125.825  33.374  38.903  1.00  0.00           O
ATOM   4007  O11 POPEM 172     125.794  35.684  39.913  1.00  0.00           O
ATOM   4008  O12 POPEM 172     123.895  34.934  38.503  1.00  0.00           O
ATOM   4009  C1  POPEM 172     127.133  35.734  40.413  1.00  0.00           C
ATOM   4012  C2  POPEM 172     127.214  35.264  41.883  1.00  0.00           C
ATOM   4014  O21 POPEM 172     126.545  33.994  41.993  1.00  0.00           O
ATOM   4015  C21 POPEM 172     126.714  33.114  42.983  1.00  0.00           C
ATOM   4016  O22 POPEM 172     126.004  32.114  43.123  1.00  0.00           O
ATOM   4017  C22 POPEM 172     127.854  33.434  43.953  1.00  0.00           C
ATOM   4020  C3  POPEM 172     126.633  36.344  42.843  1.00  0.00           C
ATOM   4023  O31 POPEM 172     127.394  36.424  44.063  1.00  0.00           O
ATOM   4024  C31 POPEM 172     128.094  37.534  44.313  1.00  0.00           C
ATOM   4025  O32 POPEM 172     128.163  38.504  43.583  1.00  0.00           O
ATOM   4026  C32 POPEM 172     128.874  37.384  45.623  1.00  0.00           C
ATOM   4029  C23 POPEM 172     128.264  32.294  44.913  1.00  0.00           C
ATOM   4032  C24 POPEM 172     129.045  32.864  46.113  1.00  0.00           C
ATOM   4035  C25 POPEM 172     129.344  31.844  47.213  1.00  0.00           C
ATOM   4038  C26 POPEM 172     130.044  32.484  48.423  1.00  0.00           C
ATOM   4041  C27 POPEM 172     129.894  31.714  49.743  1.00  0.00           C
ATOM   4044  C28 POPEM 172     130.784  32.285  50.873  1.00  0.00           C
ATOM   4047  C29 POPEM 172     130.163  32.244  52.243  1.00  0.00           C
ATOM   4049 0C21 POPEM 172     130.064  31.164  53.043  1.00  0.00           C
ATOM   4051 1C21 POPEM 172     130.584  29.784  52.743  1.00  0.00           C
ATOM   4054 2C21 POPEM 172     131.264  29.134  53.963  1.00  0.00           C
ATOM   4057 3C21 POPEM 172     130.295  28.274  54.803  1.00  0.00           C
ATOM   4060 4C21 POPEM 172     130.854  27.924  56.183  1.00  0.00           C
ATOM   4063 5C21 POPEM 172     130.224  26.674  56.833  1.00  0.00           C
ATOM   4066 6C21 POPEM 172     128.714  26.564  56.623  1.00  0.00           C
ATOM   4069 7C21 POPEM 172     128.034  25.674  57.673  1.00  0.00           C
ATOM   4072 8C21 POPEM 172     126.514  25.774  57.633  1.00  0.00           C
ATOM   4076  C33 POPEM 172     128.874  38.654  46.503  1.00  0.00           C
ATOM   4079  C34 POPEM 172     129.633  38.384  47.803  1.00  0.00           C
ATOM   4082  C35 POPEM 172     129.514  39.505  48.833  1.00  0.00           C
ATOM   4085  C36 POPEM 172     130.295  39.254  50.133  1.00  0.00           C
ATOM   4088  C37 POPEM 172     130.133  40.364  51.183  1.00  0.00           C
ATOM   4091  C38 POPEM 172     130.905  40.154  52.493  1.00  0.00           C
ATOM   4094  C39 POPEM 172     130.254  39.194  53.493  1.00  0.00           C
ATOM   4097 0C31 POPEM 172     130.854  39.354  54.913  1.00  0.00           C
ATOM   4100 1C31 POPEM 172     132.303  38.884  55.043  1.00  0.00           C
ATOM   4103 2C31 POPEM 172     133.023  39.384  56.313  1.00  0.00           C
ATOM   4106 3C31 POPEM 172     132.303  39.094  57.643  1.00  0.00           C
ATOM   4109 4C31 POPEM 172     132.294  37.604  58.013  1.00  0.00           C
ATOM   4112 5C31 POPEM 172     131.673  37.354  59.393  1.00  0.00           C
ATOM   4115 6C31 POPEM 172     131.924  35.934  59.903  1.00  0.00           C
ATOM   4119  NH3 POPEN 173      24.875 130.954  83.263  1.00  0.00           N
ATOM   4123  C12 POPEN 173      24.735 129.454  83.303  1.00  0.00           C
ATOM   4126  C11 POPEN 173      23.505 128.974  84.093  1.00  0.00           C
ATOM   4129  P   POPEN 173      22.225 126.854  83.253  1.00  0.00           P
ATOM   4130  O13 POPEN 173      21.075 126.723  84.163  1.00  0.00           O
ATOM   4131  O14 POPEN 173      22.684 125.604  82.623  1.00  0.00           O
ATOM   4132  O11 POPEN 173      21.854 127.873  82.123  1.00  0.00           O
ATOM   4133  O12 POPEN 173      23.425 127.544  84.003  1.00  0.00           O
ATOM   4134  C1  POPEN 173      22.595 127.953  80.903  1.00  0.00           C
ATOM   4137  C2  POPEN 173      21.635 127.654  79.733  1.00  0.00           C
ATOM   4139  O21 POPEN 173      22.205 127.973  78.463  1.00  0.00           O
ATOM   4140  C21 POPEN 173      22.354 129.233  78.123  1.00  0.00           C
ATOM   4141  O22 POPEN 173      22.565 130.173  78.863  1.00  0.00           O
ATOM   4142  C22 POPEN 173      22.235 129.324  76.603  1.00  0.00           C
ATOM   4145  C3  POPEN 173      20.265 128.373  79.943  1.00  0.00           C
ATOM   4148  O31 POPEN 173      19.455 128.324  78.743  1.00  0.00           O
ATOM   4149  C31 POPEN 173      18.155 128.154  78.913  1.00  0.00           C
ATOM   4150  O32 POPEN 173      17.605 127.953  79.993  1.00  0.00           O
ATOM   4151  C32 POPEN 173      17.434 128.333  77.573  1.00  0.00           C
ATOM   4154  C23 POPEN 173      23.635 129.404  75.973  1.00  0.00           C
ATOM   4157  C24 POPEN 173      23.725 128.724  74.603  1.00  0.00           C
ATOM   4160  C25 POPEN 173      23.525 129.743  73.473  1.00  0.00           C
ATOM   4163  C26 POPEN 173      23.385 129.074  72.113  1.00  0.00           C
ATOM   4166  C27 POPEN 173      23.575 130.073  70.973  1.00  0.00           C
ATOM   4169  C28 POPEN 173      23.045 129.613  69.603  1.00  0.00           C
ATOM   4172  C29 POPEN 173      23.635 128.303  69.153  1.00  0.00           C
ATOM   4174 0C21 POPEN 173      23.895 127.943  67.883  1.00  0.00           C
ATOM   4176 1C21 POPEN 173      23.604 128.783  66.663  1.00  0.00           C
ATOM   4179 2C21 POPEN 173      24.865 129.523  66.173  1.00  0.00           C
ATOM   4182 3C21 POPEN 173      25.935 128.604  65.563  1.00  0.00           C
ATOM   4185 4C21 POPEN 173      27.135 129.384  65.003  1.00  0.00           C
ATOM   4188 5C21 POPEN 173      27.815 130.283  66.043  1.00  0.00           C
ATOM   4191 6C21 POPEN 173      29.095 130.964  65.533  1.00  0.00           C
ATOM   4194 7C21 POPEN 173      29.635 131.973  66.563  1.00  0.00           C
ATOM   4197 8C21 POPEN 173      30.914 132.684  66.113  1.00  0.00           C
ATOM   4201  C33 POPEN 173      17.135 127.003  76.833  1.00  0.00           C
ATOM   4204  C34 POPEN 173      16.975 127.174  75.313  1.00  0.00           C
ATOM   4207  C35 POPEN 173      18.325 127.363  74.593  1.00  0.00           C
ATOM   4210  C36 POPEN 173      18.235 127.193  73.063  1.00  0.00           C
ATOM   4213  C37 POPEN 173      19.615 126.943  72.403  1.00  0.00           C
ATOM   4216  C38 POPEN 173      19.695 127.463  70.963  1.00  0.00           C
ATOM   4219  C39 POPEN 173      18.975 126.603  69.893  1.00  0.00           C
ATOM   4222 0C31 POPEN 173      19.845 125.454  69.353  1.00  0.00           C
ATOM   4225 1C31 POPEN 173      19.475 124.965  67.943  1.00  0.00           C
ATOM   4228 2C31 POPEN 173      20.515 123.995  67.373  1.00  0.00           C
ATOM   4231 3C31 POPEN 173      20.604 123.974  65.843  1.00  0.00           C
ATOM   4234 4C31 POPEN 173      19.745 122.885  65.173  1.00  0.00           C
ATOM   4237 5C31 POPEN 173      20.455 121.525  65.083  1.00  0.00           C
ATOM   4240 6C31 POPEN 173      19.695 120.494  64.253  1.00  0.00           C
ATOM   4244  NH3 POPEO 174      27.555 116.775  80.273  1.00  0.00           N
ATOM   4248  C12 POPEO 174      28.635 115.805  80.623  1.00  0.00           C
ATOM   4251  C11 POPEO 174      29.854 116.465  81.283  1.00  0.00           C
ATOM   4254  P   POPEO 174      32.115 115.525  80.383  1.00  0.00           P
ATOM   4255  O13 POPEO 174      32.424 116.875  79.873  1.00  0.00           O
ATOM   4256  O14 POPEO 174      33.225 114.674  80.873  1.00  0.00           O
ATOM   4257  O11 POPEO 174      31.395 114.714  79.213  1.00  0.00           O
ATOM   4258  O12 POPEO 174      30.914 115.525  81.413  1.00  0.00           O
ATOM   4259  C1  POPEO 174      32.224 114.494  78.053  1.00  0.00           C
ATOM   4262  C2  POPEO 174      31.555 113.585  77.003  1.00  0.00           C
ATOM   4264  O21 POPEO 174      30.175 113.944  76.793  1.00  0.00           O
ATOM   4265  C21 POPEO 174      29.775 114.655  75.723  1.00  0.00           C
ATOM   4266  O22 POPEO 174      28.595 114.695  75.383  1.00  0.00           O
ATOM   4267  C22 POPEO 174      30.865 115.454  75.003  1.00  0.00           C
ATOM   4270  C3  POPEO 174      31.645 112.085  77.403  1.00  0.00           C
ATOM   4273  O31 POPEO 174      30.665 111.264  76.723  1.00  0.00           O
ATOM   4274  C31 POPEO 174      30.785 111.215  75.403  1.00  0.00           C
ATOM   4275  O32 POPEO 174      31.665 111.745  74.743  1.00  0.00           O
ATOM   4276  C32 POPEO 174      29.524 110.574  74.833  1.00  0.00           C
ATOM   4279  C23 POPEO 174      30.315 116.414  73.913  1.00  0.00           C
ATOM   4282  C24 POPEO 174      31.305 117.524  73.523  1.00  0.00           C
ATOM   4285  C25 POPEO 174      32.154 117.264  72.263  1.00  0.00           C
ATOM   4288  C26 POPEO 174      31.565 117.824  70.953  1.00  0.00           C
ATOM   4291  C27 POPEO 174      32.635 118.004  69.863  1.00  0.00           C
ATOM   4294  C28 POPEO 174      32.084 118.596  68.533  1.00  0.00           C
ATOM   4297  C29 POPEO 174      33.205 118.834  67.543  1.00  0.00           C
ATOM   4299 0C21 POPEO 174      33.295 119.835  66.643  1.00  0.00           C
ATOM   4301 1C21 POPEO 174      32.275 120.915  66.383  1.00  0.00           C
ATOM   4304 2C21 POPEO 174      32.595 122.264  67.073  1.00  0.00           C
ATOM   4307 3C21 POPEO 174      33.924 122.915  66.633  1.00  0.00           C
ATOM   4310 4C21 POPEO 174      34.125 124.324  67.203  1.00  0.00           C
ATOM   4313 5C21 POPEO 174      34.415 124.394  68.723  1.00  0.00           C
ATOM   4316 6C21 POPEO 174      35.764 123.785  69.103  1.00  0.00           C
ATOM   4319 7C21 POPEO 174      36.015 123.774  70.623  1.00  0.00           C
ATOM   4322 8C21 POPEO 174      37.035 122.724  71.043  1.00  0.00           C
ATOM   4326  C33 POPEO 174      29.635 110.234  73.333  1.00  0.00           C
ATOM   4329  C34 POPEO 174      28.285 109.865  72.703  1.00  0.00           C
ATOM   4332  C35 POPEO 174      28.405 109.485  71.213  1.00  0.00           C
ATOM   4335  C36 POPEO 174      29.345 108.295  70.973  1.00  0.00           C
ATOM   4338  C37 POPEO 174      29.215 107.674  69.573  1.00  0.00           C
ATOM   4341  C38 POPEO 174      30.105 106.434  69.443  1.00  0.00           C
ATOM   4344  C39 POPEO 174      30.275 105.924  68.003  1.00  0.00           C
ATOM   4347 0C31 POPEO 174      31.055 104.604  67.973  1.00  0.00           C
ATOM   4350 1C31 POPEO 174      31.315 104.035  66.563  1.00  0.00           C
ATOM   4353 2C31 POPEO 174      32.595 104.555  65.883  1.00  0.00           C
ATOM   4356 3C31 POPEO 174      32.435 105.924  65.203  1.00  0.00           C
ATOM   4359 4C31 POPEO 174      33.665 106.355  64.383  1.00  0.00           C
ATOM   4362 5C31 POPEO 174      33.494 107.764  63.813  1.00  0.00           C
ATOM   4365 6C31 POPEO 174      34.665 108.235  62.943  1.00  0.00           C
ATOM   4369  NH3 POPEP 175     108.545  83.275  40.383  1.00  0.00           N
ATOM   4373  C12 POPEP 175     107.515  84.315  40.703  1.00  0.00           C
ATOM   4376  C11 POPEP 175     106.104  83.755  40.453  1.00  0.00           C
ATOM   4379  P   POPEP 175     103.875  84.634  39.423  1.00  0.00           P
ATOM   4380  O13 POPEP 175     103.204  85.935  39.213  1.00  0.00           O
ATOM   4381  O14 POPEP 175     104.054  83.755  38.243  1.00  0.00           O
ATOM   4382  O11 POPEP 175     103.025  83.804  40.443  1.00  0.00           O
ATOM   4383  O12 POPEP 175     105.234  84.854  40.183  1.00  0.00           O
ATOM   4384  C1  POPEP 175     101.714  84.224  40.873  1.00  0.00           C
ATOM   4387  C2  POPEP 175     101.595  84.264  42.413  1.00  0.00           C
ATOM   4389  O21 POPEP 175     101.904  85.595  42.893  1.00  0.00           O
ATOM   4390  C21 POPEP 175     103.125  85.994  43.193  1.00  0.00           C
ATOM   4391  O22 POPEP 175     104.135  85.324  43.153  1.00  0.00           O
ATOM   4392  C22 POPEP 175     103.055  87.425  43.743  1.00  0.00           C
ATOM   4395  C3  POPEP 175     102.325  83.025  43.043  1.00  0.00           C
ATOM   4398  O31 POPEP 175     102.015  82.785  44.433  1.00  0.00           O
ATOM   4399  C31 POPEP 175     102.454  83.725  45.253  1.00  0.00           C
ATOM   4400  O32 POPEP 175     101.775  84.624  45.713  1.00  0.00           O
ATOM   4401  C32 POPEP 175     103.924  83.505  45.573  1.00  0.00           C
ATOM   4404  C23 POPEP 175     104.425  88.085  44.073  1.00  0.00           C
ATOM   4407  C24 POPEP 175     104.344  89.074  45.263  1.00  0.00           C
ATOM   4410  C25 POPEP 175     104.435  88.384  46.623  1.00  0.00           C
ATOM   4413  C26 POPEP 175     104.365  89.335  47.843  1.00  0.00           C
ATOM   4416  C27 POPEP 175     104.425  88.524  49.153  1.00  0.00           C
ATOM   4419  C28 POPEP 175     104.015  89.254  50.453  1.00  0.00           C
ATOM   4422  C29 POPEP 175     103.954  88.235  51.563  1.00  0.00           C
ATOM   4424 0C21 POPEP 175     104.344  88.324  52.853  1.00  0.00           C
ATOM   4426 1C21 POPEP 175     104.884  89.525  53.583  1.00  0.00           C
ATOM   4429 2C21 POPEP 175     104.515  89.485  55.083  1.00  0.00           C
ATOM   4432 3C21 POPEP 175     105.335  88.464  55.893  1.00  0.00           C
ATOM   4435 4C21 POPEP 175     104.705  88.085  57.243  1.00  0.00           C
ATOM   4438 5C21 POPEP 175     104.614  89.235  58.273  1.00  0.00           C
ATOM   4441 6C21 POPEP 175     103.844  88.825  59.533  1.00  0.00           C
ATOM   4444 7C21 POPEP 175     103.674  89.986  60.533  1.00  0.00           C
ATOM   4447 8C21 POPEP 175     102.814  89.604  61.743  1.00  0.00           C
ATOM   4451  C33 POPEP 175     104.505  84.706  46.343  1.00  0.00           C
ATOM   4454  C34 POPEP 175     106.014  84.615  46.613  1.00  0.00           C
ATOM   4457  C35 POPEP 175     106.344  85.215  47.983  1.00  0.00           C
ATOM   4460  C36 POPEP 175     107.785  85.676  48.173  1.00  0.00           C
ATOM   4463  C37 POPEP 175     107.975  86.215  49.603  1.00  0.00           C
ATOM   4466  C38 POPEP 175     109.325  86.894  49.813  1.00  0.00           C
ATOM   4469  C39 POPEP 175     109.425  87.605  51.163  1.00  0.00           C
ATOM   4472 0C31 POPEP 175     109.495  86.675  52.393  1.00  0.00           C
ATOM   4475 1C31 POPEP 175     110.255  87.335  53.553  1.00  0.00           C
ATOM   4478 2C31 POPEP 175     110.255  86.484  54.833  1.00  0.00           C
ATOM   4481 3C31 POPEP 175     111.535  86.684  55.673  1.00  0.00           C
ATOM   4484 4C31 POPEP 175     112.704  85.835  55.163  1.00  0.00           C
ATOM   4487 5C31 POPEP 175     114.015  86.115  55.903  1.00  0.00           C
ATOM   4490 6C31 POPEP 175     115.075  85.024  55.673  1.00  0.00           C
ATOM   4494  NH3 POPEQ 176      14.215 101.304  83.563  1.00  0.00           N
ATOM   4498  C12 POPEQ 176      15.585 101.514  82.983  1.00  0.00           C
ATOM   4501  C11 POPEQ 176      15.895 102.995  82.703  1.00  0.00           C
ATOM   4504  P   POPEQ 176      17.255 104.335  80.933  1.00  0.00           P
ATOM   4505  O13 POPEQ 176      16.495 105.574  80.603  1.00  0.00           O
ATOM   4506  O14 POPEQ 176      18.285 104.405  81.983  1.00  0.00           O
ATOM   4507  O11 POPEQ 176      17.955 103.745  79.623  1.00  0.00           O
ATOM   4508  O12 POPEQ 176      16.255 103.176  81.323  1.00  0.00           O
ATOM   4509  C1  POPEQ 176      19.175 104.345  79.183  1.00  0.00           C
ATOM   4512  C2  POPEQ 176      19.565 103.934  77.733  1.00  0.00           C
ATOM   4514  O21 POPEQ 176      19.965 105.124  77.023  1.00  0.00           O
ATOM   4515  C21 POPEQ 176      21.245 105.314  76.713  1.00  0.00           C
ATOM   4516  O22 POPEQ 176      21.895 106.294  77.043  1.00  0.00           O
ATOM   4517  C22 POPEQ 176      21.795 104.235  75.773  1.00  0.00           C
ATOM   4520  C3  POPEQ 176      18.345 103.265  77.023  1.00  0.00           C
ATOM   4523  O31 POPEQ 176      18.555 102.985  75.623  1.00  0.00           O
ATOM   4524  C31 POPEQ 176      19.385 101.975  75.363  1.00  0.00           C
ATOM   4525  O32 POPEQ 176      19.985 101.325  76.203  1.00  0.00           O
ATOM   4526  C32 POPEQ 176      19.565 101.815  73.853  1.00  0.00           C
ATOM   4529  C23 POPEQ 176      23.045 104.706  74.983  1.00  0.00           C
ATOM   4532  C24 POPEQ 176      23.444 103.704  73.883  1.00  0.00           C
ATOM   4535  C25 POPEQ 176      24.735 104.054  73.113  1.00  0.00           C
ATOM   4538  C26 POPEQ 176      24.435 104.595  71.713  1.00  0.00           C
ATOM   4541  C27 POPEQ 176      25.705 104.995  70.943  1.00  0.00           C
ATOM   4544  C28 POPEQ 176      25.415 105.905  69.733  1.00  0.00           C
ATOM   4547  C29 POPEQ 176      25.115 107.304  70.183  1.00  0.00           C
ATOM   4549 0C21 POPEQ 176      24.685 108.335  69.443  1.00  0.00           C
ATOM   4551 1C21 POPEQ 176      24.415 108.335  67.963  1.00  0.00           C
ATOM   4554 2C21 POPEQ 176      23.045 108.955  67.643  1.00  0.00           C
ATOM   4557 3C21 POPEQ 176      22.975 109.385  66.173  1.00  0.00           C
ATOM   4560 4C21 POPEQ 176      21.625 109.944  65.693  1.00  0.00           C
ATOM   4563 5C21 POPEQ 176      21.014 111.054  66.563  1.00  0.00           C
ATOM   4566 6C21 POPEQ 176      21.924 112.264  66.813  1.00  0.00           C
ATOM   4569 7C21 POPEQ 176      21.274 113.284  67.773  1.00  0.00           C
ATOM   4572 8C21 POPEQ 176      22.235 114.364  68.273  1.00  0.00           C
ATOM   4576  C33 POPEQ 176      20.835 100.994  73.533  1.00  0.00           C
ATOM   4579  C34 POPEQ 176      21.425 101.245  72.143  1.00  0.00           C
ATOM   4582  C35 POPEQ 176      20.545 100.865  70.943  1.00  0.00           C
ATOM   4585  C36 POPEQ 176      20.315  99.364  70.813  1.00  0.00           C
ATOM   4588  C37 POPEQ 176      20.335  98.895  69.343  1.00  0.00           C
ATOM   4591  C38 POPEQ 176      19.965  97.425  69.253  1.00  0.00           C
ATOM   4594  C39 POPEQ 176      20.175  96.764  67.893  1.00  0.00           C
ATOM   4597 0C31 POPEQ 176      19.255  97.335  66.823  1.00  0.00           C
ATOM   4600 1C31 POPEQ 176      19.235  96.465  65.563  1.00  0.00           C
ATOM   4603 2C31 POPEQ 176      18.185  96.926  64.563  1.00  0.00           C
ATOM   4606 3C31 POPEQ 176      18.085  95.994  63.353  1.00  0.00           C
ATOM   4609 4C31 POPEQ 176      16.665  95.956  62.773  1.00  0.00           C
ATOM   4612 5C31 POPEQ 176      16.675  95.644  61.273  1.00  0.00           C
ATOM   4615 6C31 POPEQ 176      15.285  95.504  60.673  1.00  0.00           C
ATOM   4619  NH3 POPER 177      77.415  56.754  83.203  1.00  0.00           N
ATOM   4623  C12 POPER 177      77.086  55.444  83.843  1.00  0.00           C
ATOM   4626  C11 POPER 177      78.255  54.464  84.053  1.00  0.00           C
ATOM   4629  P   POPER 177      78.836  52.465  85.713  1.00  0.00           P
ATOM   4630  O13 POPER 177      78.654  52.574  87.173  1.00  0.00           O
ATOM   4631  O14 POPER 177      78.604  51.104  85.163  1.00  0.00           O
ATOM   4632  O11 POPER 177      80.314  52.954  85.393  1.00  0.00           O
ATOM   4633  O12 POPER 177      77.866  53.524  85.053  1.00  0.00           O
ATOM   4634  C1  POPER 177      81.054  52.384  84.313  1.00  0.00           C
ATOM   4637  C2  POPER 177      82.155  53.354  83.783  1.00  0.00           C
ATOM   4639  O21 POPER 177      82.345  53.084  82.383  1.00  0.00           O
ATOM   4640  C21 POPER 177      81.375  53.594  81.653  1.00  0.00           C
ATOM   4641  O22 POPER 177      80.625  54.494  81.993  1.00  0.00           O
ATOM   4642  C22 POPER 177      81.204  52.784  80.383  1.00  0.00           C
ATOM   4645  C3  POPER 177      83.505  53.214  84.543  1.00  0.00           C
ATOM   4648  O31 POPER 177      84.484  54.134  84.013  1.00  0.00           O
ATOM   4649  C31 POPER 177      85.164  53.884  82.883  1.00  0.00           C
ATOM   4650  O32 POPER 177      85.525  54.764  82.113  1.00  0.00           O
ATOM   4651  C32 POPER 177      85.675  52.444  82.703  1.00  0.00           C
ATOM   4654  C23 POPER 177      82.044  53.294  79.203  1.00  0.00           C
ATOM   4657  C24 POPER 177      81.365  52.854  77.903  1.00  0.00           C
ATOM   4660  C25 POPER 177      82.195  53.114  76.653  1.00  0.00           C
ATOM   4663  C26 POPER 177      81.465  52.564  75.433  1.00  0.00           C
ATOM   4666  C27 POPER 177      82.304  52.554  74.153  1.00  0.00           C
ATOM   4669  C28 POPER 177      81.424  52.274  72.933  1.00  0.00           C
ATOM   4672  C29 POPER 177      82.195  52.454  71.653  1.00  0.00           C
ATOM   4674 0C21 POPER 177      82.065  51.674  70.563  1.00  0.00           C
ATOM   4676 1C21 POPER 177      81.094  50.544  70.423  1.00  0.00           C
ATOM   4679 2C21 POPER 177      80.255  50.634  69.133  1.00  0.00           C
ATOM   4682 3C21 POPER 177      79.395  51.904  68.993  1.00  0.00           C
ATOM   4685 4C21 POPER 177      78.704  51.944  67.623  1.00  0.00           C
ATOM   4688 5C21 POPER 177      79.586  52.444  66.473  1.00  0.00           C
ATOM   4691 6C21 POPER 177      78.976  52.054  65.113  1.00  0.00           C
ATOM   4694 7C21 POPER 177      79.545  52.854  63.943  1.00  0.00           C
ATOM   4697 8C21 POPER 177      78.795  52.654  62.633  1.00  0.00           C
ATOM   4701  C33 POPER 177      85.215  51.794  81.383  1.00  0.00           C
ATOM   4704  C34 POPER 177      86.045  50.564  80.983  1.00  0.00           C
ATOM   4707  C35 POPER 177      85.245  49.594  80.093  1.00  0.00           C
ATOM   4710  C36 POPER 177      86.104  48.514  79.413  1.00  0.00           C
ATOM   4713  C37 POPER 177      85.506  47.964  78.113  1.00  0.00           C
ATOM   4716  C38 POPER 177      86.525  47.194  77.253  1.00  0.00           C
ATOM   4719  C39 POPER 177      86.104  47.054  75.773  1.00  0.00           C
ATOM   4722 0C31 POPER 177      84.804  46.264  75.523  1.00  0.00           C
ATOM   4725 1C31 POPER 177      84.755  45.685  74.103  1.00  0.00           C
ATOM   4728 2C31 POPER 177      83.364  45.224  73.643  1.00  0.00           C
ATOM   4731 3C31 POPER 177      82.765  44.074  74.463  1.00  0.00           C
ATOM   4734 4C31 POPER 177      81.325  43.754  74.043  1.00  0.00           C
ATOM   4737 5C31 POPER 177      80.674  42.664  74.913  1.00  0.00           C
ATOM   4740 6C31 POPER 177      79.186  42.454  74.613  1.00  0.00           C
ATOM   4744  NH3 POPES 178      54.325  82.724  35.923  1.00  0.00           N
ATOM   4748  C12 POPES 178      54.974  81.614  35.143  1.00  0.00           C
ATOM   4751  C11 POPES 178      56.255  81.115  35.823  1.00  0.00           C
ATOM   4754  P   POPES 178      55.924  78.495  35.833  1.00  0.00           P
ATOM   4755  O13 POPES 178      54.704  78.235  35.033  1.00  0.00           O
ATOM   4756  O14 POPES 178      56.975  77.455  35.853  1.00  0.00           O
ATOM   4757  O11 POPES 178      55.545  78.845  37.323  1.00  0.00           O
ATOM   4758  O12 POPES 178      56.625  79.825  35.333  1.00  0.00           O
ATOM   4759  C1  POPES 178      56.354  78.454  38.433  1.00  0.00           C
ATOM   4762  C2  POPES 178      55.465  78.224  39.683  1.00  0.00           C
ATOM   4764  O21 POPES 178      56.115  78.264  40.943  1.00  0.00           O
ATOM   4765  C21 POPES 178      57.365  77.895  41.163  1.00  0.00           C
ATOM   4766  O22 POPES 178      58.125  77.344  40.383  1.00  0.00           O
ATOM   4767  C22 POPES 178      57.654  78.344  42.603  1.00  0.00           C
ATOM   4770  C3  POPES 178      54.604  76.924  39.553  1.00  0.00           C
ATOM   4773  O31 POPES 178      53.545  76.844  40.523  1.00  0.00           O
ATOM   4774  C31 POPES 178      52.545  77.674  40.293  1.00  0.00           C
ATOM   4775  O32 POPES 178      52.485  78.484  39.393  1.00  0.00           O
ATOM   4776  C32 POPES 178      51.515  77.525  41.413  1.00  0.00           C
ATOM   4779  C23 POPES 178      58.945  77.814  43.273  1.00  0.00           C
ATOM   4782  C24 POPES 178      58.925  78.145  44.773  1.00  0.00           C
ATOM   4785  C25 POPES 178      59.925  77.354  45.613  1.00  0.00           C
ATOM   4788  C26 POPES 178      59.595  77.414  47.113  1.00  0.00           C
ATOM   4791  C27 POPES 178      60.564  76.564  47.953  1.00  0.00           C
ATOM   4794  C28 POPES 178      60.304  76.645  49.463  1.00  0.00           C
ATOM   4797  C29 POPES 178      61.344  75.864  50.233  1.00  0.00           C
ATOM   4799 0C21 POPES 178      61.295  75.544  51.533  1.00  0.00           C
ATOM   4801 1C21 POPES 178      60.195  75.904  52.493  1.00  0.00           C
ATOM   4804 2C21 POPES 178      59.925  74.814  53.553  1.00  0.00           C
ATOM   4807 3C21 POPES 178      59.244  73.564  52.993  1.00  0.00           C
ATOM   4810 4C21 POPES 178      58.945  72.514  54.073  1.00  0.00           C
ATOM   4813 5C21 POPES 178      57.985  71.415  53.613  1.00  0.00           C
ATOM   4816 6C21 POPES 178      58.535  70.494  52.523  1.00  0.00           C
ATOM   4819 7C21 POPES 178      57.435  69.664  51.873  1.00  0.00           C
ATOM   4822 8C21 POPES 178      57.955  68.785  50.743  1.00  0.00           C
ATOM   4826  C33 POPES 178      50.545  78.715  41.363  1.00  0.00           C
ATOM   4829  C34 POPES 178      49.575  78.845  42.543  1.00  0.00           C
ATOM   4832  C35 POPES 178      50.195  79.064  43.923  1.00  0.00           C
ATOM   4835  C36 POPES 178      49.065  79.404  44.893  1.00  0.00           C
ATOM   4838  C37 POPES 178      49.475  79.634  46.343  1.00  0.00           C
ATOM   4841  C38 POPES 178      48.264  80.014  47.213  1.00  0.00           C
ATOM   4844  C39 POPES 178      47.285  78.865  47.473  1.00  0.00           C
ATOM   4847 0C31 POPES 178      47.365  78.255  48.883  1.00  0.00           C
ATOM   4850 1C31 POPES 178      46.674  79.124  49.943  1.00  0.00           C
ATOM   4853 2C31 POPES 178      46.565  78.414  51.303  1.00  0.00           C
ATOM   4856 3C31 POPES 178      47.594  78.905  52.323  1.00  0.00           C
ATOM   4859 4C31 POPES 178      47.594  78.054  53.603  1.00  0.00           C
ATOM   4862 5C31 POPES 178      48.584  78.565  54.653  1.00  0.00           C
ATOM   4865 6C31 POPES 178      48.494  77.814  55.983  1.00  0.00           C
ATOM   4869  NH3 POPET 179      30.645  -3.935  79.813  1.00  0.00           N
ATOM   4873  C12 POPET 179      30.965  -5.165  80.603  1.00  0.00           C
ATOM   4876  C11 POPET 179      31.085  -4.875  82.113  1.00  0.00           C
ATOM   4879  P   POPET 179      32.535  -2.846  82.963  1.00  0.00           P
ATOM   4880  O13 POPET 179      31.465  -2.626  83.953  1.00  0.00           O
ATOM   4881  O14 POPET 179      33.945  -2.646  83.383  1.00  0.00           O
ATOM   4882  O11 POPET 179      32.265  -1.956  81.683  1.00  0.00           O
ATOM   4883  O12 POPET 179      32.365  -4.315  82.403  1.00  0.00           O
ATOM   4884  C1  POPET 179      32.955  -0.696  81.643  1.00  0.00           C
ATOM   4887  C2  POPET 179      32.375   0.204  80.543  1.00  0.00           C
ATOM   4889  O21 POPET 179      33.185   1.404  80.483  1.00  0.00           O
ATOM   4890  C21 POPET 179      33.625   1.754  79.283  1.00  0.00           C
ATOM   4891  O22 POPET 179      33.535   1.104  78.263  1.00  0.00           O
ATOM   4892  C22 POPET 179      34.255   3.154  79.353  1.00  0.00           C
ATOM   4895  C3  POPET 179      30.905   0.574  80.903  1.00  0.00           C
ATOM   4898  O31 POPET 179      30.095   0.904  79.743  1.00  0.00           O
ATOM   4899  C31 POPET 179      29.615  -0.196  79.163  1.00  0.00           C
ATOM   4900  O32 POPET 179      29.854  -1.336  79.543  1.00  0.00           O
ATOM   4901  C32 POPET 179      28.805   0.124  77.913  1.00  0.00           C
ATOM   4904  C23 POPET 179      33.805   3.994  78.123  1.00  0.00           C
ATOM   4907  C24 POPET 179      34.415   5.394  78.063  1.00  0.00           C
ATOM   4910  C25 POPET 179      34.415   5.974  76.643  1.00  0.00           C
ATOM   4913  C26 POPET 179      34.835   7.454  76.623  1.00  0.00           C
ATOM   4916  C27 POPET 179      35.354   7.924  75.253  1.00  0.00           C
ATOM   4919  C28 POPET 179      34.685   9.224  74.743  1.00  0.00           C
ATOM   4922  C29 POPET 179      34.794  10.344  75.753  1.00  0.00           C
ATOM   4924 0C21 POPET 179      35.895  11.044  76.053  1.00  0.00           C
ATOM   4926 1C21 POPET 179      37.255  10.924  75.413  1.00  0.00           C
ATOM   4929 2C21 POPET 179      38.055  12.224  75.583  1.00  0.00           C
ATOM   4932 3C21 POPET 179      37.495  13.414  74.793  1.00  0.00           C
ATOM   4935 4C21 POPET 179      38.264  14.714  75.073  1.00  0.00           C
ATOM   4938 5C21 POPET 179      37.775  15.864  74.183  1.00  0.00           C
ATOM   4941 6C21 POPET 179      38.455  17.214  74.473  1.00  0.00           C
ATOM   4944 7C21 POPET 179      37.875  18.324  73.583  1.00  0.00           C
ATOM   4947 8C21 POPET 179      38.575  19.664  73.733  1.00  0.00           C
ATOM   4951  C33 POPET 179      28.694  -1.136  77.043  1.00  0.00           C
ATOM   4954  C34 POPET 179      30.024  -1.496  76.373  1.00  0.00           C
ATOM   4957  C35 POPET 179      30.315  -0.716  75.073  1.00  0.00           C
ATOM   4960  C36 POPET 179      31.245  -1.556  74.203  1.00  0.00           C
ATOM   4963  C37 POPET 179      31.805  -0.906  72.943  1.00  0.00           C
ATOM   4966  C38 POPET 179      32.775  -1.886  72.283  1.00  0.00           C
ATOM   4969  C39 POPET 179      33.385  -1.386  70.973  1.00  0.00           C
ATOM   4972 0C31 POPET 179      32.405  -1.506  69.803  1.00  0.00           C
ATOM   4975 1C31 POPET 179      33.005  -0.966  68.503  1.00  0.00           C
ATOM   4978 2C31 POPET 179      32.185  -1.356  67.273  1.00  0.00           C
ATOM   4981 3C31 POPET 179      32.555  -0.556  66.013  1.00  0.00           C
ATOM   4984 4C31 POPET 179      34.064  -0.356  65.843  1.00  0.00           C
ATOM   4987 5C31 POPET 179      34.455  -0.006  64.403  1.00  0.00           C
ATOM   4990 6C31 POPET 179      35.974   0.064  64.203  1.00  0.00           C
ATOM   4994  NH3 POPEU 180     118.445  86.675  42.263  1.00  0.00           N
ATOM   4998  C12 POPEU 180     118.585  88.176  42.303  1.00  0.00           C
ATOM   5001  C11 POPEU 180     119.624  88.634  41.253  1.00  0.00           C
ATOM   5004  P   POPEU 180     121.265  90.705  41.023  1.00  0.00           P
ATOM   5005  O13 POPEU 180     122.244  89.755  40.463  1.00  0.00           O
ATOM   5006  O14 POPEU 180     121.154  92.015  40.343  1.00  0.00           O
ATOM   5007  O11 POPEU 180     121.735  91.085  42.483  1.00  0.00           O
ATOM   5008  O12 POPEU 180     119.835  90.044  41.293  1.00  0.00           O
ATOM   5009  C1  POPEU 180     121.665  90.184  43.573  1.00  0.00           C
ATOM   5012  C2  POPEU 180     120.734  90.695  44.703  1.00  0.00           C
ATOM   5014  O21 POPEU 180     120.374  89.566  45.513  1.00  0.00           O
ATOM   5015  C21 POPEU 180     120.924  89.534  46.713  1.00  0.00           C
ATOM   5016  O22 POPEU 180     121.844  90.245  47.093  1.00  0.00           O
ATOM   5017  C22 POPEU 180     120.195  88.524  47.603  1.00  0.00           C
ATOM   5020  C3  POPEU 180     119.425  91.365  44.183  1.00  0.00           C
ATOM   5023  O31 POPEU 180     118.634  91.845  45.293  1.00  0.00           O
ATOM   5024  C31 POPEU 180     117.796  90.956  45.813  1.00  0.00           C
ATOM   5025  O32 POPEU 180     117.506  89.874  45.323  1.00  0.00           O
ATOM   5026  C32 POPEU 180     117.424  91.365  47.233  1.00  0.00           C
ATOM   5029  C23 POPEU 180     120.525  88.815  49.083  1.00  0.00           C
ATOM   5032  C24 POPEU 180     119.664  88.074  50.103  1.00  0.00           C
ATOM   5035  C25 POPEU 180     120.075  88.505  51.523  1.00  0.00           C
ATOM   5038  C26 POPEU 180     119.256  87.874  52.653  1.00  0.00           C
ATOM   5041  C27 POPEU 180     119.795  88.284  54.033  1.00  0.00           C
ATOM   5044  C28 POPEU 180     119.325  87.365  55.173  1.00  0.00           C
ATOM   5047  C29 POPEU 180     117.885  87.605  55.563  1.00  0.00           C
ATOM   5049 0C21 POPEU 180     117.424  87.705  56.833  1.00  0.00           C
ATOM   5051 1C21 POPEU 180     118.274  87.544  58.073  1.00  0.00           C
ATOM   5054 2C21 POPEU 180     119.025  88.844  58.453  1.00  0.00           C
ATOM   5057 3C21 POPEU 180     118.115  89.895  59.103  1.00  0.00           C
ATOM   5060 4C21 POPEU 180     118.785  91.285  59.183  1.00  0.00           C
ATOM   5063 5C21 POPEU 180     117.964  92.255  60.033  1.00  0.00           C
ATOM   5066 6C21 POPEU 180     118.514  93.685  60.023  1.00  0.00           C
ATOM   5069 7C21 POPEU 180     117.704  94.595  60.963  1.00  0.00           C
ATOM   5072 8C21 POPEU 180     118.185  96.045  61.003  1.00  0.00           C
ATOM   5076  C33 POPEU 180     115.905  91.334  47.463  1.00  0.00           C
ATOM   5079  C34 POPEU 180     115.564  91.424  48.953  1.00  0.00           C
ATOM   5082  C35 POPEU 180     115.514  90.035  49.623  1.00  0.00           C
ATOM   5085  C36 POPEU 180     114.135  89.375  49.433  1.00  0.00           C
ATOM   5088  C37 POPEU 180     114.204  87.845  49.393  1.00  0.00           C
ATOM   5091  C38 POPEU 180     112.835  87.244  49.063  1.00  0.00           C
ATOM   5094  C39 POPEU 180     112.824  85.705  49.023  1.00  0.00           C
ATOM   5097 0C31 POPEU 180     113.045  85.075  50.403  1.00  0.00           C
ATOM   5100 1C31 POPEU 180     113.014  83.545  50.353  1.00  0.00           C
ATOM   5103 2C31 POPEU 180     113.624  82.904  51.603  1.00  0.00           C
ATOM   5106 3C31 POPEU 180     113.895  81.414  51.433  1.00  0.00           C
ATOM   5109 4C31 POPEU 180     114.484  80.784  52.693  1.00  0.00           C
ATOM   5112 5C31 POPEU 180     114.825  79.304  52.513  1.00  0.00           C
ATOM   5115 6C31 POPEU 180     115.395  78.664  53.773  1.00  0.00           C
ATOM   5119  NH3 POPEV 181     111.714  17.744  87.813  1.00  0.00           N
ATOM   5123  C12 POPEV 181     111.574  18.874  86.843  1.00  0.00           C
ATOM   5126  C11 POPEV 181     111.035  20.154  87.523  1.00  0.00           C
ATOM   5129  P   POPEV 181     113.134  20.554  89.003  1.00  0.00           P
ATOM   5130  O13 POPEV 181     113.436  21.354  90.213  1.00  0.00           O
ATOM   5131  O14 POPEV 181     113.785  19.234  88.873  1.00  0.00           O
ATOM   5132  O11 POPEV 181     113.395  21.404  87.723  1.00  0.00           O
ATOM   5133  O12 POPEV 181     111.564  20.334  88.853  1.00  0.00           O
ATOM   5134  C1  POPEV 181     114.686  21.824  87.283  1.00  0.00           C
ATOM   5137  C2  POPEV 181     114.505  22.914  86.203  1.00  0.00           C
ATOM   5139  O21 POPEV 181     113.995  22.294  85.003  1.00  0.00           O
ATOM   5140  C21 POPEV 181     114.764  21.974  83.993  1.00  0.00           C
ATOM   5141  O22 POPEV 181     115.965  22.144  83.893  1.00  0.00           O
ATOM   5142  C22 POPEV 181     113.905  21.344  82.883  1.00  0.00           C
ATOM   5145  C3  POPEV 181     115.765  23.864  86.103  1.00  0.00           C
ATOM   5148  O31 POPEV 181     115.755  25.014  85.223  1.00  0.00           O
ATOM   5149  C31 POPEV 181     114.655  25.604  84.793  1.00  0.00           C
ATOM   5150  O32 POPEV 181     113.514  25.164  84.793  1.00  0.00           O
ATOM   5151  C32 POPEV 181     114.994  27.004  84.273  1.00  0.00           C
ATOM   5154  C23 POPEV 181     113.094  22.394  82.083  1.00  0.00           C
ATOM   5157  C24 POPEV 181     112.944  22.044  80.593  1.00  0.00           C
ATOM   5160  C25 POPEV 181     112.086  23.054  79.813  1.00  0.00           C
ATOM   5163  C26 POPEV 181     111.954  22.764  78.313  1.00  0.00           C
ATOM   5166  C27 POPEV 181     111.154  23.854  77.573  1.00  0.00           C
ATOM   5169  C28 POPEV 181     110.864  23.584  76.083  1.00  0.00           C
ATOM   5172  C29 POPEV 181     109.915  22.434  75.833  1.00  0.00           C
ATOM   5174 0C21 POPEV 181     108.725  22.474  75.203  1.00  0.00           C
ATOM   5176 1C21 POPEV 181     108.064  23.694  74.593  1.00  0.00           C
ATOM   5179 2C21 POPEV 181     106.795  23.364  73.763  1.00  0.00           C
ATOM   5182 3C21 POPEV 181     105.594  22.894  74.603  1.00  0.00           C
ATOM   5185 4C21 POPEV 181     105.075  21.504  74.203  1.00  0.00           C
ATOM   5188 5C21 POPEV 181     104.145  20.864  75.253  1.00  0.00           C
ATOM   5191 6C21 POPEV 181     102.885  21.674  75.573  1.00  0.00           C
ATOM   5194 7C21 POPEV 181     101.984  20.954  76.583  1.00  0.00           C
ATOM   5197 8C21 POPEV 181     100.696  21.714  76.883  1.00  0.00           C
ATOM   5201  C33 POPEV 181     114.604  27.144  82.793  1.00  0.00           C
ATOM   5204  C34 POPEV 181     115.354  28.294  82.123  1.00  0.00           C
ATOM   5207  C35 POPEV 181     115.085  28.404  80.613  1.00  0.00           C
ATOM   5210  C36 POPEV 181     115.545  27.164  79.833  1.00  0.00           C
ATOM   5213  C37 POPEV 181     115.285  27.294  78.333  1.00  0.00           C
ATOM   5216  C38 POPEV 181     115.615  26.004  77.583  1.00  0.00           C
ATOM   5219  C39 POPEV 181     115.174  26.044  76.113  1.00  0.00           C
ATOM   5222 0C31 POPEV 181     115.265  24.664  75.463  1.00  0.00           C
ATOM   5225 1C31 POPEV 181     114.814  24.684  73.993  1.00  0.00           C
ATOM   5228 2C31 POPEV 181     114.785  23.284  73.373  1.00  0.00           C
ATOM   5231 3C31 POPEV 181     116.095  22.864  72.683  1.00  0.00           C
ATOM   5234 4C31 POPEV 181     116.454  23.734  71.473  1.00  0.00           C
ATOM   5237 5C31 POPEV 181     116.895  22.904  70.263  1.00  0.00           C
ATOM   5240 6C31 POPEV 181     117.264  23.764  69.053  1.00  0.00           C
ATOM   5244  NH3 POPEW 182      95.314  24.404  85.783  1.00  0.00           N
ATOM   5248  C12 POPEW 182      94.225  23.474  86.193  1.00  0.00           C
ATOM   5251  C11 POPEW 182      94.565  22.014  85.893  1.00  0.00           C
ATOM   5254  P   POPEW 182      92.866  19.984  85.793  1.00  0.00           P
ATOM   5255  O13 POPEW 182      93.844  18.954  85.393  1.00  0.00           O
ATOM   5256  O14 POPEW 182      91.756  19.574  86.683  1.00  0.00           O
ATOM   5257  O11 POPEW 182      92.215  20.624  84.493  1.00  0.00           O
ATOM   5258  O12 POPEW 182      93.564  21.214  86.483  1.00  0.00           O
ATOM   5259  C1  POPEW 182      92.775  20.284  83.213  1.00  0.00           C
ATOM   5262  C2  POPEW 182      92.065  20.974  82.013  1.00  0.00           C
ATOM   5264  O21 POPEW 182      92.755  20.534  80.833  1.00  0.00           O
ATOM   5265  C21 POPEW 182      92.035  20.144  79.803  1.00  0.00           C
ATOM   5266  O22 POPEW 182      90.825  19.984  79.793  1.00  0.00           O
ATOM   5267  C22 POPEW 182      92.994  19.834  78.643  1.00  0.00           C
ATOM   5270  C3  POPEW 182      92.114  22.534  82.083  1.00  0.00           C
ATOM   5273  O31 POPEW 182      91.355  23.144  81.013  1.00  0.00           O
ATOM   5274  C31 POPEW 182      92.044  23.374  79.903  1.00  0.00           C
ATOM   5275  O32 POPEW 182      93.245  23.224  79.773  1.00  0.00           O
ATOM   5276  C32 POPEW 182      91.104  23.804  78.763  1.00  0.00           C
ATOM   5279  C23 POPEW 182      92.404  19.904  77.213  1.00  0.00           C
ATOM   5282  C24 POPEW 182      93.545  19.734  76.183  1.00  0.00           C
ATOM   5285  C25 POPEW 182      93.105  19.774  74.713  1.00  0.00           C
ATOM   5288  C26 POPEW 182      94.305  19.874  73.743  1.00  0.00           C
ATOM   5291  C27 POPEW 182      93.865  20.094  72.293  1.00  0.00           C
ATOM   5294  C28 POPEW 182      95.015  20.424  71.323  1.00  0.00           C
ATOM   5297  C29 POPEW 182      94.484  20.604  69.913  1.00  0.00           C
ATOM   5299 0C21 POPEW 182      94.275  19.634  69.003  1.00  0.00           C
ATOM   5301 1C21 POPEW 182      94.515  18.154  69.173  1.00  0.00           C
ATOM   5304 2C21 POPEW 182      93.274  17.304  68.853  1.00  0.00           C
ATOM   5307 3C21 POPEW 182      93.616  15.814  68.723  1.00  0.00           C
ATOM   5310 4C21 POPEW 182      92.404  14.924  68.413  1.00  0.00           C
ATOM   5313 5C21 POPEW 182      92.814  13.554  67.863  1.00  0.00           C
ATOM   5316 6C21 POPEW 182      91.624  12.624  67.623  1.00  0.00           C
ATOM   5319 7C21 POPEW 182      92.024  11.264  67.043  1.00  0.00           C
ATOM   5322 8C21 POPEW 182      90.874  10.264  66.983  1.00  0.00           C
ATOM   5326  C33 POPEW 182      91.895  24.454  77.613  1.00  0.00           C
ATOM   5329  C34 POPEW 182      91.025  25.294  76.653  1.00  0.00           C
ATOM   5332  C35 POPEW 182      91.925  25.864  75.543  1.00  0.00           C
ATOM   5335  C36 POPEW 182      91.215  26.504  74.343  1.00  0.00           C
ATOM   5338  C37 POPEW 182      92.226  26.874  73.243  1.00  0.00           C
ATOM   5341  C38 POPEW 182      91.674  27.804  72.173  1.00  0.00           C
ATOM   5344  C39 POPEW 182      91.325  27.134  70.833  1.00  0.00           C
ATOM   5347 0C31 POPEW 182      90.914  28.184  69.793  1.00  0.00           C
ATOM   5350 1C31 POPEW 182      90.494  27.604  68.433  1.00  0.00           C
ATOM   5353 2C31 POPEW 182      89.965  28.674  67.463  1.00  0.00           C
ATOM   5356 3C31 POPEW 182      88.695  29.384  67.973  1.00  0.00           C
ATOM   5359 4C31 POPEW 182      88.115  30.384  66.963  1.00  0.00           C
ATOM   5362 5C31 POPEW 182      87.044  31.284  67.583  1.00  0.00           C
ATOM   5365 6C31 POPEW 182      86.475  32.304  66.593  1.00  0.00           C
ATOM   5369  NH3 POPEX 183     103.595 103.785  82.653  1.00  0.00           N
ATOM   5373  C12 POPEX 183     104.985 103.225  82.883  1.00  0.00           C
ATOM   5376  C11 POPEX 183     105.044 101.694  83.153  1.00  0.00           C
ATOM   5379  P   POPEX 183     104.874  99.914  85.123  1.00  0.00           P
ATOM   5380  O13 POPEX 183     106.165  99.774  85.843  1.00  0.00           O
ATOM   5381  O14 POPEX 183     103.634  99.714  85.883  1.00  0.00           O
ATOM   5382  O11 POPEX 183     104.915  99.005  83.823  1.00  0.00           O
ATOM   5383  O12 POPEX 183     104.854 101.395  84.543  1.00  0.00           O
ATOM   5384  C1  POPEX 183     105.874  97.934  83.883  1.00  0.00           C
ATOM   5387  C2  POPEX 183     106.025  97.165  82.543  1.00  0.00           C
ATOM   5389  O21 POPEX 183     105.494  97.895  81.423  1.00  0.00           O
ATOM   5390  C21 POPEX 183     106.225  98.934  81.083  1.00  0.00           C
ATOM   5391  O22 POPEX 183     107.304  99.245  81.553  1.00  0.00           O
ATOM   5392  C22 POPEX 183     105.494  99.735  80.013  1.00  0.00           C
ATOM   5395  C3  POPEX 183     105.345  95.765  82.633  1.00  0.00           C
ATOM   5398  O31 POPEX 183     105.715  94.935  81.523  1.00  0.00           O
ATOM   5399  C31 POPEX 183     106.974  94.494  81.533  1.00  0.00           C
ATOM   5400  O32 POPEX 183     107.804  94.735  82.403  1.00  0.00           O
ATOM   5401  C32 POPEX 183     107.244  93.834  80.173  1.00  0.00           C
ATOM   5404  C23 POPEX 183     106.465 100.395  79.003  1.00  0.00           C
ATOM   5407  C24 POPEX 183     106.785  99.455  77.833  1.00  0.00           C
ATOM   5410  C25 POPEX 183     105.836  99.665  76.643  1.00  0.00           C
ATOM   5413  C26 POPEX 183     106.256 100.865  75.783  1.00  0.00           C
ATOM   5416  C27 POPEX 183     105.265 101.185  74.653  1.00  0.00           C
ATOM   5419  C28 POPEX 183     105.605 102.465  73.873  1.00  0.00           C
ATOM   5422  C29 POPEX 183     106.974 102.425  73.263  1.00  0.00           C
ATOM   5424 0C21 POPEX 183     107.304 102.575  71.973  1.00  0.00           C
ATOM   5426 1C21 POPEX 183     106.395 102.845  70.803  1.00  0.00           C
ATOM   5429 2C21 POPEX 183     106.185 101.595  69.933  1.00  0.00           C
ATOM   5432 3C21 POPEX 183     105.415 101.915  68.643  1.00  0.00           C
ATOM   5435 4C21 POPEX 183     105.085 100.665  67.813  1.00  0.00           C
ATOM   5438 5C21 POPEX 183     104.305 100.975  66.533  1.00  0.00           C
ATOM   5441 6C21 POPEX 183     105.155 101.605  65.413  1.00  0.00           C
ATOM   5444 7C21 POPEX 183     104.325 101.926  64.163  1.00  0.00           C
ATOM   5447 8C21 POPEX 183     105.184 102.206  62.923  1.00  0.00           C
ATOM   5451  C33 POPEX 183     108.255  94.624  79.313  1.00  0.00           C
ATOM   5454  C34 POPEX 183     107.985  94.405  77.823  1.00  0.00           C
ATOM   5457  C35 POPEX 183     108.995  95.094  76.893  1.00  0.00           C
ATOM   5460  C36 POPEX 183     108.564  95.005  75.423  1.00  0.00           C
ATOM   5463  C37 POPEX 183     109.744  95.164  74.463  1.00  0.00           C
ATOM   5466  C38 POPEX 183     109.285  95.415  73.013  1.00  0.00           C
ATOM   5469  C39 POPEX 183     110.366  95.194  71.943  1.00  0.00           C
ATOM   5472 0C31 POPEX 183     111.674  95.975  72.123  1.00  0.00           C
ATOM   5475 1C31 POPEX 183     112.605  95.705  70.943  1.00  0.00           C
ATOM   5478 2C31 POPEX 183     114.005  96.334  71.063  1.00  0.00           C
ATOM   5481 3C31 POPEX 183     114.825  96.215  69.763  1.00  0.00           C
ATOM   5484 4C31 POPEX 183     114.904  94.784  69.213  1.00  0.00           C
ATOM   5487 5C31 POPEX 183     115.724  94.674  67.923  1.00  0.00           C
ATOM   5490 6C31 POPEX 183     115.715  93.244  67.373  1.00  0.00           C
ATOM   5494  NH3 POPEY 184      21.854  21.304  42.643  1.00  0.00           N
ATOM   5498  C12 POPEY 184      21.575  22.664  42.033  1.00  0.00           C
ATOM   5501  C11 POPEY 184      20.105  22.894  41.613  1.00  0.00           C
ATOM   5504  P   POPEY 184      18.955  24.884  40.213  1.00  0.00           P
ATOM   5505  O13 POPEY 184      19.785  25.474  39.143  1.00  0.00           O
ATOM   5506  O14 POPEY 184      17.825  24.004  39.833  1.00  0.00           O
ATOM   5507  O11 POPEY 184      18.265  26.144  40.893  1.00  0.00           O
ATOM   5508  O12 POPEY 184      19.875  24.274  41.343  1.00  0.00           O
ATOM   5509  C1  POPEY 184      18.225  26.344  42.303  1.00  0.00           C
ATOM   5512  C2  POPEY 184      16.945  27.104  42.763  1.00  0.00           C
ATOM   5514  O21 POPEY 184      16.765  27.034  44.193  1.00  0.00           O
ATOM   5515  C21 POPEY 184      16.935  28.174  44.863  1.00  0.00           C
ATOM   5516  O22 POPEY 184      17.444  29.184  44.413  1.00  0.00           O
ATOM   5517  C22 POPEY 184      16.495  27.984  46.313  1.00  0.00           C
ATOM   5520  C3  POPEY 184      15.725  26.434  42.083  1.00  0.00           C
ATOM   5523  O31 POPEY 184      14.505  27.184  42.273  1.00  0.00           O
ATOM   5524  C31 POPEY 184      13.885  26.994  43.433  1.00  0.00           C
ATOM   5525  O32 POPEY 184      13.725  27.864  44.273  1.00  0.00           O
ATOM   5526  C32 POPEY 184      13.265  25.604  43.523  1.00  0.00           C
ATOM   5529  C23 POPEY 184      16.865  29.214  47.183  1.00  0.00           C
ATOM   5532  C24 POPEY 184      16.365  29.124  48.633  1.00  0.00           C
ATOM   5535  C25 POPEY 184      17.195  28.184  49.513  1.00  0.00           C
ATOM   5538  C26 POPEY 184      16.975  28.434  51.013  1.00  0.00           C
ATOM   5541  C27 POPEY 184      17.944  27.604  51.863  1.00  0.00           C
ATOM   5544  C28 POPEY 184      17.685  27.774  53.373  1.00  0.00           C
ATOM   5547  C29 POPEY 184      18.775  27.114  54.183  1.00  0.00           C
ATOM   5549 0C21 POPEY 184      18.915  27.204  55.513  1.00  0.00           C
ATOM   5551 1C21 POPEY 184      17.985  27.924  56.463  1.00  0.00           C
ATOM   5554 2C21 POPEY 184      17.655  27.024  57.663  1.00  0.00           C
ATOM   5557 3C21 POPEY 184      16.955  25.704  57.273  1.00  0.00           C
ATOM   5560 4C21 POPEY 184      16.735  24.754  58.453  1.00  0.00           C
ATOM   5563 5C21 POPEY 184      15.785  25.284  59.543  1.00  0.00           C
ATOM   5566 6C21 POPEY 184      14.365  25.564  59.033  1.00  0.00           C
ATOM   5569 7C21 POPEY 184      13.415  25.894  60.193  1.00  0.00           C
ATOM   5572 8C21 POPEY 184      11.965  26.154  59.803  1.00  0.00           C
ATOM   5576  C33 POPEY 184      13.045  25.194  45.003  1.00  0.00           C
ATOM   5579  C34 POPEY 184      14.305  24.674  45.703  1.00  0.00           C
ATOM   5582  C35 POPEY 184      14.035  24.394  47.193  1.00  0.00           C
ATOM   5585  C36 POPEY 184      13.955  25.674  48.043  1.00  0.00           C
ATOM   5588  C37 POPEY 184      13.335  25.464  49.433  1.00  0.00           C
ATOM   5591  C38 POPEY 184      13.515  26.704  50.323  1.00  0.00           C
ATOM   5594  C39 POPEY 184      12.755  26.674  51.653  1.00  0.00           C
ATOM   5597 0C31 POPEY 184      13.445  25.814  52.723  1.00  0.00           C
ATOM   5600 1C31 POPEY 184      12.745  25.874  54.093  1.00  0.00           C
ATOM   5603 2C31 POPEY 184      13.625  26.464  55.203  1.00  0.00           C
ATOM   5606 3C31 POPEY 184      13.945  27.974  55.083  1.00  0.00           C
ATOM   5609 4C31 POPEY 184      12.725  28.894  55.243  1.00  0.00           C
ATOM   5612 5C31 POPEY 184      13.145  30.374  55.333  1.00  0.00           C
ATOM   5615 6C31 POPEY 184      11.975  31.344  55.453  1.00  0.00           C
ATOM   5619  NH3 POPEZ 185      -2.065  43.364  42.313  1.00  0.00           N
ATOM   5623  C12 POPEZ 185      -1.765  43.014  40.883  1.00  0.00           C
ATOM   5626  C11 POPEZ 185      -0.785  41.854  40.813  1.00  0.00           C
ATOM   5629  P   POPEZ 185       1.085  41.554  39.003  1.00  0.00           P
ATOM   5630  O13 POPEZ 185       1.195  40.464  38.033  1.00  0.00           O
ATOM   5631  O14 POPEZ 185       1.555  42.884  38.593  1.00  0.00           O
ATOM   5632  O11 POPEZ 185       1.845  41.094  40.333  1.00  0.00           O
ATOM   5633  O12 POPEZ 185      -0.425  41.704  39.443  1.00  0.00           O
ATOM   5634  C1  POPEZ 185       2.775  41.994  40.963  1.00  0.00           C
ATOM   5637  C2  POPEZ 185       3.035  41.594  42.443  1.00  0.00           C
ATOM   5639  O21 POPEZ 185       3.495  42.774  43.153  1.00  0.00           O
ATOM   5640  C21 POPEZ 185       2.775  43.064  44.233  1.00  0.00           C
ATOM   5641  O22 POPEZ 185       1.795  42.454  44.613  1.00  0.00           O
ATOM   5642  C22 POPEZ 185       3.395  44.224  45.013  1.00  0.00           C
ATOM   5645  C3  POPEZ 185       4.085  40.444  42.613  1.00  0.00           C
ATOM   5648  O31 POPEZ 185       4.665  40.434  43.933  1.00  0.00           O
ATOM   5649  C31 POPEZ 185       3.965  39.834  44.893  1.00  0.00           C
ATOM   5650  O32 POPEZ 185       3.015  39.094  44.743  1.00  0.00           O
ATOM   5651  C32 POPEZ 185       4.595  40.194  46.253  1.00  0.00           C
ATOM   5654  C23 POPEZ 185       2.295  45.154  45.583  1.00  0.00           C
ATOM   5657  C24 POPEZ 185       2.725  45.974  46.813  1.00  0.00           C
ATOM   5660  C25 POPEZ 185       3.235  45.104  47.973  1.00  0.00           C
ATOM   5663  C26 POPEZ 185       3.195  45.834  49.313  1.00  0.00           C
ATOM   5666  C27 POPEZ 185       3.855  45.054  50.453  1.00  0.00           C
ATOM   5669  C28 POPEZ 185       3.665  45.764  51.813  1.00  0.00           C
ATOM   5672  C29 POPEZ 185       4.565  45.224  52.893  1.00  0.00           C
ATOM   5674 0C21 POPEZ 185       4.285  44.224  53.753  1.00  0.00           C
ATOM   5676 1C21 POPEZ 185       3.015  43.414  53.783  1.00  0.00           C
ATOM   5679 2C21 POPEZ 185       2.085  43.764  54.953  1.00  0.00           C
ATOM   5682 3C21 POPEZ 185       2.655  43.414  56.343  1.00  0.00           C
ATOM   5685 4C21 POPEZ 185       1.575  43.314  57.423  1.00  0.00           C
ATOM   5688 5C21 POPEZ 185       2.115  42.864  58.783  1.00  0.00           C
ATOM   5691 6C21 POPEZ 185       0.995  42.535  59.773  1.00  0.00           C
ATOM   5694 7C21 POPEZ 185       1.495  42.075  61.153  1.00  0.00           C
ATOM   5697 8C21 POPEZ 185       0.335  41.794  62.113  1.00  0.00           C
ATOM   5701  C33 POPEZ 185       3.535  40.474  47.333  1.00  0.00           C
ATOM   5704  C34 POPEZ 185       4.095  41.174  48.573  1.00  0.00           C
ATOM   5707  C35 POPEZ 185       5.085  40.324  49.373  1.00  0.00           C
ATOM   5710  C36 POPEZ 185       5.345  40.924  50.753  1.00  0.00           C
ATOM   5713  C37 POPEZ 185       6.365  40.144  51.603  1.00  0.00           C
ATOM   5716  C38 POPEZ 185       6.515  40.784  52.993  1.00  0.00           C
ATOM   5719  C39 POPEZ 185       7.775  40.364  53.763  1.00  0.00           C
ATOM   5722 0C31 POPEZ 185       7.585  39.154  54.673  1.00  0.00           C
ATOM   5725 1C31 POPEZ 185       8.865  38.854  55.473  1.00  0.00           C
ATOM   5728 2C31 POPEZ 185       8.665  38.344  56.913  1.00  0.00           C
ATOM   5731 3C31 POPEZ 185       8.615  39.454  57.983  1.00  0.00           C
ATOM   5734 4C31 POPEZ 185       7.375  40.344  57.893  1.00  0.00           C
ATOM   5737 5C31 POPEZ 185       7.395  41.494  58.913  1.00  0.00           C
ATOM   5740 6C31 POPEZ 185       6.165  42.404  58.803  1.00  0.00           C
ATOM   5744  NH3 POPEa 186      30.225  16.434  86.663  1.00  0.00           N
ATOM   5748  C12 POPEa 186      29.125  16.034  87.613  1.00  0.00           C
ATOM   5751  C11 POPEa 186      29.515  14.794  88.433  1.00  0.00           C
ATOM   5754  P   POPEa 186      31.535  13.374  87.613  1.00  0.00           P
ATOM   5755  O13 POPEa 186      31.965  13.154  88.993  1.00  0.00           O
ATOM   5756  O14 POPEa 186      32.194  14.514  86.913  1.00  0.00           O
ATOM   5757  O11 POPEa 186      31.635  12.034  86.783  1.00  0.00           O
ATOM   5758  O12 POPEa 186      30.014  13.754  87.573  1.00  0.00           O
ATOM   5759  C1  POPEa 186      31.575  11.834  85.373  1.00  0.00           C
ATOM   5762  C2  POPEa 186      32.645  12.684  84.613  1.00  0.00           C
ATOM   5764  O21 POPEa 186      32.725  12.614  83.173  1.00  0.00           O
ATOM   5765  C21 POPEa 186      32.194  11.674  82.443  1.00  0.00           C
ATOM   5766  O22 POPEa 186      31.305  10.894  82.743  1.00  0.00           O
ATOM   5767  C22 POPEa 186      32.915  11.664  81.083  1.00  0.00           C
ATOM   5770  C3  POPEa 186      34.055  12.514  85.273  1.00  0.00           C
ATOM   5773  O31 POPEa 186      35.005  11.774  84.473  1.00  0.00           O
ATOM   5774  C31 POPEa 186      35.764  12.304  83.513  1.00  0.00           C
ATOM   5775  O32 POPEa 186      36.395  11.664  82.703  1.00  0.00           O
ATOM   5776  C32 POPEa 186      35.694  13.844  83.473  1.00  0.00           C
ATOM   5779  C23 POPEa 186      31.975  11.884  79.873  1.00  0.00           C
ATOM   5782  C24 POPEa 186      32.725  12.084  78.543  1.00  0.00           C
ATOM   5785  C25 POPEa 186      33.084  13.554  78.233  1.00  0.00           C
ATOM   5788  C26 POPEa 186      33.365  13.784  76.733  1.00  0.00           C
ATOM   5791  C27 POPEa 186      33.685  15.244  76.363  1.00  0.00           C
ATOM   5794  C28 POPEa 186      33.725  15.434  74.833  1.00  0.00           C
ATOM   5797  C29 POPEa 186      33.975  16.864  74.403  1.00  0.00           C
ATOM   5799 0C21 POPEa 186      34.285  17.244  73.143  1.00  0.00           C
ATOM   5801 1C21 POPEa 186      34.405  16.304  71.963  1.00  0.00           C
ATOM   5804 2C21 POPEa 186      34.375  17.014  70.593  1.00  0.00           C
ATOM   5807 3C21 POPEa 186      32.975  17.484  70.183  1.00  0.00           C
ATOM   5810 4C21 POPEa 186      32.965  18.274  68.863  1.00  0.00           C
ATOM   5813 5C21 POPEa 186      31.585  18.274  68.183  1.00  0.00           C
ATOM   5816 6C21 POPEa 186      31.535  19.164  66.933  1.00  0.00           C
ATOM   5819 7C21 POPEa 186      30.285  18.894  66.083  1.00  0.00           C
ATOM   5822 8C21 POPEa 186      30.065  19.934  64.983  1.00  0.00           C
ATOM   5826  C33 POPEa 186      36.745  14.474  82.523  1.00  0.00           C
ATOM   5829  C34 POPEa 186      36.595  16.004  82.373  1.00  0.00           C
ATOM   5832  C35 POPEa 186      37.654  16.574  81.423  1.00  0.00           C
ATOM   5835  C36 POPEa 186      37.224  17.834  80.653  1.00  0.00           C
ATOM   5838  C37 POPEa 186      38.115  18.064  79.413  1.00  0.00           C
ATOM   5841  C38 POPEa 186      37.584  19.124  78.443  1.00  0.00           C
ATOM   5844  C39 POPEa 186      37.514  20.544  79.023  1.00  0.00           C
ATOM   5847 0C31 POPEa 186      37.075  21.554  77.963  1.00  0.00           C
ATOM   5850 1C31 POPEa 186      36.845  22.964  78.523  1.00  0.00           C
ATOM   5853 2C31 POPEa 186      35.985  23.834  77.583  1.00  0.00           C
ATOM   5856 3C31 POPEa 186      36.604  24.024  76.183  1.00  0.00           C
ATOM   5859 4C31 POPEa 186      35.665  24.774  75.233  1.00  0.00           C
ATOM   5862 5C31 POPEa 186      36.225  24.904  73.813  1.00  0.00           C
ATOM   5865 6C31 POPEa 186      35.225  25.504  72.823  1.00  0.00           C
ATOM   5869  NH3 POPEb 187      55.795  66.285  81.873  1.00  0.00           N
ATOM   5873  C12 POPEb 187      55.485  64.864  81.543  1.00  0.00           C
ATOM   5876  C11 POPEb 187      54.915  64.174  82.783  1.00  0.00           C
ATOM   5879  P   POPEb 187      54.694  61.624  83.343  1.00  0.00           P
ATOM   5880  O13 POPEb 187      53.584  61.624  84.333  1.00  0.00           O
ATOM   5881  O14 POPEb 187      56.084  61.574  83.803  1.00  0.00           O
ATOM   5882  O11 POPEb 187      54.514  60.424  82.293  1.00  0.00           O
ATOM   5883  O12 POPEb 187      54.485  62.874  82.413  1.00  0.00           O
ATOM   5884  C1  POPEb 187      53.275  60.094  81.683  1.00  0.00           C
ATOM   5887  C2  POPEb 187      53.064  60.604  80.213  1.00  0.00           C
ATOM   5889  O21 POPEb 187      53.174  59.554  79.243  1.00  0.00           O
ATOM   5890  C21 POPEb 187      54.384  59.084  79.013  1.00  0.00           C
ATOM   5891  O22 POPEb 187      55.354  59.214  79.733  1.00  0.00           O
ATOM   5892  C22 POPEb 187      54.455  58.384  77.663  1.00  0.00           C
ATOM   5895  C3  POPEb 187      53.885  61.864  79.773  1.00  0.00           C
ATOM   5898  O31 POPEb 187      53.865  62.064  78.353  1.00  0.00           O
ATOM   5899  C31 POPEb 187      52.724  62.314  77.683  1.00  0.00           C
ATOM   5900  O32 POPEb 187      52.575  62.014  76.513  1.00  0.00           O
ATOM   5901  C32 POPEb 187      51.645  63.084  78.483  1.00  0.00           C
ATOM   5904  C23 POPEb 187      55.595  59.004  76.803  1.00  0.00           C
ATOM   5907  C24 POPEb 187      55.975  58.204  75.553  1.00  0.00           C
ATOM   5910  C25 POPEb 187      57.215  58.814  74.893  1.00  0.00           C
ATOM   5913  C26 POPEb 187      57.734  58.104  73.633  1.00  0.00           C
ATOM   5916  C27 POPEb 187      59.174  58.544  73.323  1.00  0.00           C
ATOM   5919  C28 POPEb 187      59.904  57.674  72.273  1.00  0.00           C
ATOM   5922  C29 POPEb 187      61.375  57.564  72.593  1.00  0.00           C
ATOM   5924 0C21 POPEb 187      62.314  56.884  71.903  1.00  0.00           C
ATOM   5926 1C21 POPEb 187      62.125  56.134  70.613  1.00  0.00           C
ATOM   5929 2C21 POPEb 187      63.485  55.884  69.933  1.00  0.00           C
ATOM   5932 3C21 POPEb 187      63.365  55.304  68.523  1.00  0.00           C
ATOM   5935 4C21 POPEb 187      64.715  55.134  67.803  1.00  0.00           C
ATOM   5938 5C21 POPEb 187      65.265  53.694  67.773  1.00  0.00           C
ATOM   5941 6C21 POPEb 187      66.185  53.294  68.933  1.00  0.00           C
ATOM   5944 7C21 POPEb 187      66.874  51.944  68.633  1.00  0.00           C
ATOM   5947 8C21 POPEb 187      67.854  51.434  69.693  1.00  0.00           C
ATOM   5951  C33 POPEb 187      50.215  62.744  77.993  1.00  0.00           C
ATOM   5954  C34 POPEb 187      49.114  63.104  79.003  1.00  0.00           C
ATOM   5957  C35 POPEb 187      47.745  62.465  78.703  1.00  0.00           C
ATOM   5960  C36 POPEb 187      47.235  62.674  77.273  1.00  0.00           C
ATOM   5963  C37 POPEb 187      46.055  61.744  76.973  1.00  0.00           C
ATOM   5966  C38 POPEb 187      45.564  61.864  75.523  1.00  0.00           C
ATOM   5969  C39 POPEb 187      44.465  60.854  75.183  1.00  0.00           C
ATOM   5972 0C31 POPEb 187      44.954  59.404  75.173  1.00  0.00           C
ATOM   5975 1C31 POPEb 187      43.865  58.414  74.723  1.00  0.00           C
ATOM   5978 2C31 POPEb 187      44.065  57.914  73.283  1.00  0.00           C
ATOM   5981 3C31 POPEb 187      45.294  57.005  73.173  1.00  0.00           C
ATOM   5984 4C31 POPEb 187      45.364  56.215  71.863  1.00  0.00           C
ATOM   5987 5C31 POPEb 187      46.445  55.134  71.923  1.00  0.00           C
ATOM   5990 6C31 POPEb 187      46.585  54.344  70.633  1.00  0.00           C
ATOM   5994  NH3 POPEc 188       9.035 105.035  39.563  1.00  0.00           N
ATOM   5998  C12 POPEc 188       9.685 103.704  39.333  1.00  0.00           C
ATOM   6001  C11 POPEc 188       9.245 102.584  40.283  1.00  0.00           C
ATOM   6004  P   POPEc 188      10.115 100.364  41.303  1.00  0.00           P
ATOM   6005  O13 POPEc 188       8.725 100.275  41.803  1.00  0.00           O
ATOM   6006  O14 POPEc 188      10.635  99.194  40.583  1.00  0.00           O
ATOM   6007  O11 POPEc 188      11.055 100.415  42.553  1.00  0.00           O
ATOM   6008  O12 POPEc 188      10.365 101.714  40.493  1.00  0.00           O
ATOM   6009  C1  POPEc 188      11.405 101.535  43.343  1.00  0.00           C
ATOM   6012  C2  POPEc 188      10.335 101.835  44.433  1.00  0.00           C
ATOM   6014  O21 POPEc 188      10.485 103.184  44.873  1.00  0.00           O
ATOM   6015  C21 POPEc 188      11.345 103.494  45.823  1.00  0.00           C
ATOM   6016  O22 POPEc 188      12.245 102.804  46.273  1.00  0.00           O
ATOM   6017  C22 POPEc 188      10.905 104.874  46.323  1.00  0.00           C
ATOM   6020  C3  POPEc 188      10.245 100.795  45.593  1.00  0.00           C
ATOM   6023  O31 POPEc 188       9.465 101.355  46.673  1.00  0.00           O
ATOM   6024  C31 POPEc 188       9.685 100.824  47.873  1.00  0.00           C
ATOM   6025  O32 POPEc 188      10.225  99.764  48.073  1.00  0.00           O
ATOM   6026  C32 POPEc 188       9.275 101.824  48.943  1.00  0.00           C
ATOM   6029  C23 POPEc 188      11.725 105.374  47.523  1.00  0.00           C
ATOM   6032  C24 POPEc 188      11.125 106.624  48.163  1.00  0.00           C
ATOM   6035  C25 POPEc 188      10.865 107.764  47.173  1.00  0.00           C
ATOM   6038  C26 POPEc 188      10.735 109.124  47.883  1.00  0.00           C
ATOM   6041  C27 POPEc 188      10.485 110.264  46.893  1.00  0.00           C
ATOM   6044  C28 POPEc 188      10.625 111.665  47.523  1.00  0.00           C
ATOM   6047  C29 POPEc 188       9.535 112.015  48.503  1.00  0.00           C
ATOM   6049 0C21 POPEc 188       9.485 113.125  49.253  1.00  0.00           C
ATOM   6051 1C21 POPEc 188      10.505 114.235  49.303  1.00  0.00           C
ATOM   6054 2C21 POPEc 188      10.075 115.525  48.563  1.00  0.00           C
ATOM   6057 3C21 POPEc 188       8.825 116.194  49.163  1.00  0.00           C
ATOM   6060 4C21 POPEc 188       7.555 115.935  48.353  1.00  0.00           C
ATOM   6063 5C21 POPEc 188       6.245 116.264  49.093  1.00  0.00           C
ATOM   6066 6C21 POPEc 188       6.105 117.724  49.573  1.00  0.00           C
ATOM   6069 7C21 POPEc 188       4.755 117.954  50.293  1.00  0.00           C
ATOM   6072 8C21 POPEc 188       4.465 119.405  50.683  1.00  0.00           C
ATOM   6076  C33 POPEc 188      10.135 101.635  50.213  1.00  0.00           C
ATOM   6079  C34 POPEc 188       9.945 102.724  51.263  1.00  0.00           C
ATOM   6082  C35 POPEc 188      10.905 102.544  52.443  1.00  0.00           C
ATOM   6085  C36 POPEc 188      10.245 102.575  53.823  1.00  0.00           C
ATOM   6088  C37 POPEc 188      11.235 102.155  54.923  1.00  0.00           C
ATOM   6091  C38 POPEc 188      10.915 102.734  56.313  1.00  0.00           C
ATOM   6094  C39 POPEc 188       9.555 102.314  56.873  1.00  0.00           C
ATOM   6097 0C31 POPEc 188       9.235 103.035  58.193  1.00  0.00           C
ATOM   6100 1C31 POPEc 188       7.745 103.014  58.533  1.00  0.00           C
ATOM   6103 2C31 POPEc 188       7.395 103.745  59.833  1.00  0.00           C
ATOM   6106 3C31 POPEc 188       7.175 102.834  61.053  1.00  0.00           C
ATOM   6109 4C31 POPEc 188       8.405 102.045  61.493  1.00  0.00           C
ATOM   6112 5C31 POPEc 188       8.095 101.154  62.713  1.00  0.00           C
ATOM   6115 6C31 POPEc 188       9.305 100.404  63.263  1.00  0.00           C
ATOM   6119  NH3 POPEd 189      33.895 106.805  39.023  1.00  0.00           N
ATOM   6123  C12 POPEd 189      33.354 106.365  37.703  1.00  0.00           C
ATOM   6126  C11 POPEd 189      32.115 107.195  37.383  1.00  0.00           C
ATOM   6129  P   POPEd 189      30.165 105.935  38.533  1.00  0.00           P
ATOM   6130  O13 POPEd 189      28.774 106.374  38.323  1.00  0.00           O
ATOM   6131  O14 POPEd 189      30.665 104.795  37.733  1.00  0.00           O
ATOM   6132  O11 POPEd 189      30.395 105.525  40.033  1.00  0.00           O
ATOM   6133  O12 POPEd 189      31.155 107.155  38.453  1.00  0.00           O
ATOM   6134  C1  POPEd 189      29.375 105.504  41.043  1.00  0.00           C
ATOM   6137  C2  POPEd 189      29.625 106.645  42.073  1.00  0.00           C
ATOM   6139  O21 POPEd 189      28.685 106.624  43.163  1.00  0.00           O
ATOM   6140  C21 POPEd 189      28.985 105.765  44.133  1.00  0.00           C
ATOM   6141  O22 POPEd 189      29.685 104.774  44.003  1.00  0.00           O
ATOM   6142  C22 POPEd 189      28.444 106.274  45.483  1.00  0.00           C
ATOM   6145  C3  POPEd 189      29.585 108.035  41.363  1.00  0.00           C
ATOM   6148  O31 POPEd 189      29.475 109.214  42.173  1.00  0.00           O
ATOM   6149  C31 POPEd 189      30.105 109.315  43.333  1.00  0.00           C
ATOM   6150  O32 POPEd 189      30.885 108.505  43.813  1.00  0.00           O
ATOM   6151  C32 POPEd 189      29.825 110.714  43.913  1.00  0.00           C
ATOM   6154  C23 POPEd 189      29.505 106.294  46.623  1.00  0.00           C
ATOM   6157  C24 POPEd 189      29.445 105.065  47.543  1.00  0.00           C
ATOM   6160  C25 POPEd 189      30.625 104.935  48.523  1.00  0.00           C
ATOM   6163  C26 POPEd 189      30.444 103.774  49.533  1.00  0.00           C
ATOM   6166  C27 POPEd 189      31.675 103.534  50.443  1.00  0.00           C
ATOM   6169  C28 POPEd 189      31.355 102.824  51.773  1.00  0.00           C
ATOM   6172  C29 POPEd 189      30.575 101.544  51.623  1.00  0.00           C
ATOM   6174 0C21 POPEd 189      29.854 100.956  52.603  1.00  0.00           C
ATOM   6176 1C21 POPEd 189      29.755 101.414  54.033  1.00  0.00           C
ATOM   6179 2C21 POPEd 189      28.525 102.284  54.353  1.00  0.00           C
ATOM   6182 3C21 POPEd 189      28.694 103.055  55.673  1.00  0.00           C
ATOM   6185 4C21 POPEd 189      27.465 103.895  56.063  1.00  0.00           C
ATOM   6188 5C21 POPEd 189      27.725 104.854  57.243  1.00  0.00           C
ATOM   6191 6C21 POPEd 189      28.674 106.014  56.873  1.00  0.00           C
ATOM   6194 7C21 POPEd 189      28.755 107.115  57.933  1.00  0.00           C
ATOM   6197 8C21 POPEd 189      29.594 108.316  57.493  1.00  0.00           C
ATOM   6201  C33 POPEd 189      29.585 110.775  45.443  1.00  0.00           C
ATOM   6204  C34 POPEd 189      29.955 112.144  46.023  1.00  0.00           C
ATOM   6207  C35 POPEd 189      29.455 112.354  47.463  1.00  0.00           C
ATOM   6210  C36 POPEd 189      30.075 113.604  48.113  1.00  0.00           C
ATOM   6213  C37 POPEd 189      29.675 113.785  49.583  1.00  0.00           C
ATOM   6216  C38 POPEd 189      30.055 115.154  50.153  1.00  0.00           C
ATOM   6219  C39 POPEd 189      29.675 115.314  51.633  1.00  0.00           C
ATOM   6222 0C31 POPEd 189      29.785 116.764  52.103  1.00  0.00           C
ATOM   6225 1C31 POPEd 189      29.315 116.934  53.553  1.00  0.00           C
ATOM   6228 2C31 POPEd 189      29.275 118.394  54.003  1.00  0.00           C
ATOM   6231 3C31 POPEd 189      28.855 118.585  55.473  1.00  0.00           C
ATOM   6234 4C31 POPEd 189      27.424 118.135  55.773  1.00  0.00           C
ATOM   6237 5C31 POPEd 189      27.115 118.135  57.273  1.00  0.00           C
ATOM   6240 6C31 POPEd 189      25.674 117.724  57.573  1.00  0.00           C
ATOM   6244  NH3 POPEe 190      76.695  92.804  36.103  1.00  0.00           N
ATOM   6248  C12 POPEe 190      75.795  93.365  37.183  1.00  0.00           C
ATOM   6251  C11 POPEe 190      74.514  92.524  37.413  1.00  0.00           C
ATOM   6254  P   POPEe 190      72.354  92.505  38.913  1.00  0.00           P
ATOM   6255  O13 POPEe 190      71.924  93.195  40.133  1.00  0.00           O
ATOM   6256  O14 POPEe 190      71.454  92.514  37.733  1.00  0.00           O
ATOM   6257  O11 POPEe 190      72.725  91.005  39.203  1.00  0.00           O
ATOM   6258  O12 POPEe 190      73.774  93.065  38.503  1.00  0.00           O
ATOM   6259  C1  POPEe 190      72.285  90.355  40.393  1.00  0.00           C
ATOM   6262  C2  POPEe 190      73.415  90.205  41.453  1.00  0.00           C
ATOM   6264  O21 POPEe 190      73.514  91.304  42.383  1.00  0.00           O
ATOM   6265  C21 POPEe 190      72.715  91.175  43.433  1.00  0.00           C
ATOM   6266  O22 POPEe 190      71.734  90.444  43.483  1.00  0.00           O
ATOM   6267  C22 POPEe 190      73.295  91.864  44.663  1.00  0.00           C
ATOM   6270  C3  POPEe 190      74.805  89.995  40.813  1.00  0.00           C
ATOM   6273  O31 POPEe 190      75.744  89.744  41.873  1.00  0.00           O
ATOM   6274  C31 POPEe 190      77.005  89.814  41.503  1.00  0.00           C
ATOM   6275  O32 POPEe 190      77.415  89.714  40.353  1.00  0.00           O
ATOM   6276  C32 POPEe 190      77.916  90.044  42.703  1.00  0.00           C
ATOM   6279  C23 POPEe 190      73.145  90.915  45.873  1.00  0.00           C
ATOM   6282  C24 POPEe 190      74.045  91.225  47.073  1.00  0.00           C
ATOM   6285  C25 POPEe 190      73.914  90.154  48.173  1.00  0.00           C
ATOM   6288  C26 POPEe 190      74.965  90.245  49.293  1.00  0.00           C
ATOM   6291  C27 POPEe 190      74.405  90.874  50.583  1.00  0.00           C
ATOM   6294  C28 POPEe 190      75.395  90.884  51.763  1.00  0.00           C
ATOM   6297  C29 POPEe 190      74.854  91.714  52.903  1.00  0.00           C
ATOM   6299 0C21 POPEe 190      75.024  91.535  54.233  1.00  0.00           C
ATOM   6301 1C21 POPEe 190      75.764  90.425  54.933  1.00  0.00           C
ATOM   6304 2C21 POPEe 190      75.365  90.304  56.423  1.00  0.00           C
ATOM   6307 3C21 POPEe 190      74.975  88.874  56.863  1.00  0.00           C
ATOM   6310 4C21 POPEe 190      76.145  87.874  56.963  1.00  0.00           C
ATOM   6313 5C21 POPEe 190      77.256  88.254  57.963  1.00  0.00           C
ATOM   6316 6C21 POPEe 190      76.775  88.445  59.413  1.00  0.00           C
ATOM   6319 7C21 POPEe 190      77.916  88.815  60.363  1.00  0.00           C
ATOM   6322 8C21 POPEe 190      77.446  89.095  61.793  1.00  0.00           C
ATOM   6326  C33 POPEe 190      77.244  90.635  43.973  1.00  0.00           C
ATOM   6329  C34 POPEe 190      78.305  91.334  44.833  1.00  0.00           C
ATOM   6332  C35 POPEe 190      77.936  91.505  46.313  1.00  0.00           C
ATOM   6335  C36 POPEe 190      79.174  91.864  47.143  1.00  0.00           C
ATOM   6338  C37 POPEe 190      78.976  91.754  48.663  1.00  0.00           C
ATOM   6341  C38 POPEe 190      80.265  92.066  49.423  1.00  0.00           C
ATOM   6344  C39 POPEe 190      80.145  91.994  50.953  1.00  0.00           C
ATOM   6347 0C31 POPEe 190      80.075  90.565  51.503  1.00  0.00           C
ATOM   6350 1C31 POPEe 190      80.164  90.565  53.033  1.00  0.00           C
ATOM   6353 2C31 POPEe 190      80.174  89.165  53.673  1.00  0.00           C
ATOM   6356 3C31 POPEe 190      80.006  89.214  55.203  1.00  0.00           C
ATOM   6359 4C31 POPEe 190      81.154  89.935  55.923  1.00  0.00           C
ATOM   6362 5C31 POPEe 190      80.835  90.314  57.373  1.00  0.00           C
ATOM   6365 6C31 POPEe 190      81.895  91.236  57.973  1.00  0.00           C
ATOM   6369  NH3 POPEf 191      98.585  68.554  42.413  1.00  0.00           N
ATOM   6373  C12 POPEf 191      99.194  68.054  41.133  1.00  0.00           C
ATOM   6376  C11 POPEf 191      99.435  69.194  40.143  1.00  0.00           C
ATOM   6379  P   POPEf 191     101.974  69.164  39.373  1.00  0.00           P
ATOM   6380  O13 POPEf 191     102.734  67.904  39.523  1.00  0.00           O
ATOM   6381  O14 POPEf 191     102.374  70.074  38.293  1.00  0.00           O
ATOM   6382  O11 POPEf 191     102.024  70.014  40.693  1.00  0.00           O
ATOM   6383  O12 POPEf 191     100.444  68.794  39.233  1.00  0.00           O
ATOM   6384  C1  POPEf 191     102.485  69.514  41.933  1.00  0.00           C
ATOM   6387  C2  POPEf 191     102.384  70.654  42.973  1.00  0.00           C
ATOM   6389  O21 POPEf 191     102.535  70.115  44.303  1.00  0.00           O
ATOM   6390  C21 POPEf 191     101.554  69.384  44.803  1.00  0.00           C
ATOM   6391  O22 POPEf 191     100.485  69.115  44.273  1.00  0.00           O
ATOM   6392  C22 POPEf 191     102.086  68.794  46.113  1.00  0.00           C
ATOM   6395  C3  POPEf 191     101.095  71.534  42.773  1.00  0.00           C
ATOM   6398  O31 POPEf 191     100.685  72.224  43.963  1.00  0.00           O
ATOM   6399  C31 POPEf 191     101.314  73.354  44.243  1.00  0.00           C
ATOM   6400  O32 POPEf 191     102.114  73.944  43.533  1.00  0.00           O
ATOM   6401  C32 POPEf 191     101.014  73.694  45.703  1.00  0.00           C
ATOM   6404  C23 POPEf 191     101.035  68.524  47.213  1.00  0.00           C
ATOM   6407  C24 POPEf 191     101.645  67.604  48.273  1.00  0.00           C
ATOM   6410  C25 POPEf 191     100.815  67.494  49.553  1.00  0.00           C
ATOM   6413  C26 POPEf 191     101.265  68.494  50.623  1.00  0.00           C
ATOM   6416  C27 POPEf 191     100.395  68.384  51.873  1.00  0.00           C
ATOM   6419  C28 POPEf 191     100.195  69.734  52.573  1.00  0.00           C
ATOM   6422  C29 POPEf 191      99.174  69.584  53.663  1.00  0.00           C
ATOM   6424 0C21 POPEf 191      99.404  69.634  54.983  1.00  0.00           C
ATOM   6426 1C21 POPEf 191     100.715  69.944  55.653  1.00  0.00           C
ATOM   6429 2C21 POPEf 191     100.494  70.685  56.983  1.00  0.00           C
ATOM   6432 3C21 POPEf 191      99.895  72.094  56.803  1.00  0.00           C
ATOM   6435 4C21 POPEf 191      99.446  72.674  58.143  1.00  0.00           C
ATOM   6438 5C21 POPEf 191      98.744  74.024  58.013  1.00  0.00           C
ATOM   6441 6C21 POPEf 191      98.224  74.514  59.363  1.00  0.00           C
ATOM   6444 7C21 POPEf 191      97.494  75.854  59.273  1.00  0.00           C
ATOM   6447 8C21 POPEf 191      97.424  76.584  60.613  1.00  0.00           C
ATOM   6451  C33 POPEf 191     101.515  72.554  46.633  1.00  0.00           C
ATOM   6454  C34 POPEf 191     100.955  72.564  48.063  1.00  0.00           C
ATOM   6457  C35 POPEf 191     101.655  73.564  48.983  1.00  0.00           C
ATOM   6460  C36 POPEf 191     101.414  73.274  50.473  1.00  0.00           C
ATOM   6463  C37 POPEf 191     100.174  73.975  51.053  1.00  0.00           C
ATOM   6466  C38 POPEf 191      99.915  73.585  52.513  1.00  0.00           C
ATOM   6469  C39 POPEf 191      98.715  74.294  53.133  1.00  0.00           C
ATOM   6472 0C31 POPEf 191      99.046  75.694  53.673  1.00  0.00           C
ATOM   6475 1C31 POPEf 191      97.796  76.424  54.163  1.00  0.00           C
ATOM   6478 2C31 POPEf 191      98.064  77.865  54.603  1.00  0.00           C
ATOM   6481 3C31 POPEf 191      98.695  77.984  55.993  1.00  0.00           C
ATOM   6484 4C31 POPEf 191      98.725  79.455  56.433  1.00  0.00           C
ATOM   6487 5C31 POPEf 191      99.275  79.705  57.843  1.00  0.00           C
ATOM   6490 6C31 POPEf 191     100.805  79.714  57.913  1.00  0.00           C
ATOM   6494  NH3 POPEg 192      98.445  98.475  82.783  1.00  0.00           N
ATOM   6498  C12 POPEg 192      99.874  98.305  83.213  1.00  0.00           C
ATOM   6501  C11 POPEg 192     100.015  97.475  84.493  1.00  0.00           C
ATOM   6504  P   POPEg 192     101.694  95.454  84.513  1.00  0.00           P
ATOM   6505  O13 POPEg 192     103.145  95.264  84.683  1.00  0.00           O
ATOM   6506  O14 POPEg 192     100.844  94.674  85.453  1.00  0.00           O
ATOM   6507  O11 POPEg 192     101.274  95.174  83.023  1.00  0.00           O
ATOM   6508  O12 POPEg 192     101.344  96.994  84.663  1.00  0.00           O
ATOM   6509  C1  POPEg 192     100.535  93.995  82.693  1.00  0.00           C
ATOM   6512  C2  POPEg 192      99.866  94.165  81.313  1.00  0.00           C
ATOM   6514  O21 POPEg 192     100.174  93.065  80.453  1.00  0.00           O
ATOM   6515  C21 POPEg 192      99.135  92.264  80.253  1.00  0.00           C
ATOM   6516  O22 POPEg 192      98.344  91.875  81.083  1.00  0.00           O
ATOM   6517  C22 POPEg 192      99.025  92.025  78.743  1.00  0.00           C
ATOM   6520  C3  POPEg 192     100.314  95.474  80.593  1.00  0.00           C
ATOM   6523  O31 POPEg 192      99.764  95.625  79.263  1.00  0.00           O
ATOM   6524  C31 POPEg 192     100.506  95.565  78.153  1.00  0.00           C
ATOM   6525  O32 POPEg 192     100.134  96.005  77.073  1.00  0.00           O
ATOM   6526  C32 POPEg 192     101.865  94.865  78.323  1.00  0.00           C
ATOM   6529  C23 POPEg 192      99.895  90.865  78.223  1.00  0.00           C
ATOM   6532  C24 POPEg 192      99.755  90.684  76.713  1.00  0.00           C
ATOM   6535  C25 POPEg 192     100.514  89.464  76.163  1.00  0.00           C
ATOM   6538  C26 POPEg 192     100.366  89.324  74.643  1.00  0.00           C
ATOM   6541  C27 POPEg 192     101.095  88.135  74.003  1.00  0.00           C
ATOM   6544  C28 POPEg 192     101.256  88.265  72.473  1.00  0.00           C
ATOM   6547  C29 POPEg 192     102.264  89.324  72.093  1.00  0.00           C
ATOM   6549 0C21 POPEg 192     102.924  89.434  70.923  1.00  0.00           C
ATOM   6551 1C21 POPEg 192     102.755  88.554  69.713  1.00  0.00           C
ATOM   6554 2C21 POPEg 192     102.775  89.385  68.403  1.00  0.00           C
ATOM   6557 3C21 POPEg 192     101.585  90.345  68.273  1.00  0.00           C
ATOM   6560 4C21 POPEg 192     101.564  91.134  66.943  1.00  0.00           C
ATOM   6563 5C21 POPEg 192     102.594  92.264  66.873  1.00  0.00           C
ATOM   6566 6C21 POPEg 192     102.195  93.494  67.703  1.00  0.00           C
ATOM   6569 7C21 POPEg 192     103.255  94.615  67.653  1.00  0.00           C
ATOM   6572 8C21 POPEg 192     102.964  95.765  68.623  1.00  0.00           C
ATOM   6576  C33 POPEg 192     102.506  94.485  76.973  1.00  0.00           C
ATOM   6579  C34 POPEg 192     103.924  93.924  77.143  1.00  0.00           C
ATOM   6582  C35 POPEg 192     104.775  94.025  75.873  1.00  0.00           C
ATOM   6585  C36 POPEg 192     104.256  93.176  74.703  1.00  0.00           C
ATOM   6588  C37 POPEg 192     105.015  93.445  73.403  1.00  0.00           C
ATOM   6591  C38 POPEg 192     104.365  92.745  72.213  1.00  0.00           C
ATOM   6594  C39 POPEg 192     104.954  93.135  70.853  1.00  0.00           C
ATOM   6597 0C31 POPEg 192     106.405  92.664  70.663  1.00  0.00           C
ATOM   6600 1C31 POPEg 192     106.865  92.705  69.203  1.00  0.00           C
ATOM   6603 2C31 POPEg 192     107.325  91.334  68.693  1.00  0.00           C
ATOM   6606 3C31 POPEg 192     107.715  91.334  67.203  1.00  0.00           C
ATOM   6609 4C31 POPEg 192     106.505  91.374  66.263  1.00  0.00           C
ATOM   6612 5C31 POPEg 192     106.904  91.304  64.783  1.00  0.00           C
ATOM   6615 6C31 POPEg 192     105.704  91.204  63.833  1.00  0.00           C
ATOM   6619  NH3 POPEh 193     113.436  94.224  83.483  1.00  0.00           N
ATOM   6623  C12 POPEh 193     114.095  94.714  84.753  1.00  0.00           C
ATOM   6626  C11 POPEh 193     114.924  93.624  85.443  1.00  0.00           C
ATOM   6629  P   POPEh 193     117.285  94.324  86.373  1.00  0.00           P
ATOM   6630  O13 POPEh 193     117.824  94.706  87.683  1.00  0.00           O
ATOM   6631  O14 POPEh 193     117.845  93.055  85.843  1.00  0.00           O
ATOM   6632  O11 POPEh 193     117.485  95.504  85.353  1.00  0.00           O
ATOM   6633  O12 POPEh 193     115.724  94.194  86.463  1.00  0.00           O
ATOM   6634  C1  POPEh 193     118.125  95.385  84.083  1.00  0.00           C
ATOM   6637  C2  POPEh 193     117.086  95.334  82.943  1.00  0.00           C
ATOM   6639  O21 POPEh 193     117.695  94.835  81.743  1.00  0.00           O
ATOM   6640  C21 POPEh 193     117.594  93.524  81.583  1.00  0.00           C
ATOM   6641  O22 POPEh 193     116.995  92.755  82.323  1.00  0.00           O
ATOM   6642  C22 POPEh 193     118.414  93.095  80.373  1.00  0.00           C
ATOM   6645  C3  POPEh 193     116.445  96.724  82.663  1.00  0.00           C
ATOM   6648  O31 POPEh 193     115.335  96.624  81.733  1.00  0.00           O
ATOM   6649  C31 POPEh 193     115.665  96.785  80.453  1.00  0.00           C
ATOM   6650  O32 POPEh 193     116.805  96.894  80.023  1.00  0.00           O
ATOM   6651  C32 POPEh 193     114.404  96.805  79.573  1.00  0.00           C
ATOM   6654  C23 POPEh 193     117.645  92.934  79.043  1.00  0.00           C
ATOM   6657  C24 POPEh 193     118.604  92.346  78.003  1.00  0.00           C
ATOM   6660  C25 POPEh 193     117.985  91.535  76.853  1.00  0.00           C
ATOM   6663  C26 POPEh 193     117.075  92.314  75.893  1.00  0.00           C
ATOM   6666  C27 POPEh 193     116.674  91.474  74.663  1.00  0.00           C
ATOM   6669  C28 POPEh 193     116.064  92.304  73.523  1.00  0.00           C
ATOM   6672  C29 POPEh 193     115.715  91.455  72.323  1.00  0.00           C
ATOM   6674 0C21 POPEh 193     116.454  91.315  71.193  1.00  0.00           C
ATOM   6676 1C21 POPEh 193     117.785  91.955  70.883  1.00  0.00           C
ATOM   6679 2C21 POPEh 193     118.855  90.994  70.303  1.00  0.00           C
ATOM   6682 3C21 POPEh 193     118.436  90.324  68.983  1.00  0.00           C
ATOM   6685 4C21 POPEh 193     119.594  89.634  68.243  1.00  0.00           C
ATOM   6688 5C21 POPEh 193     119.155  89.074  66.883  1.00  0.00           C
ATOM   6691 6C21 POPEh 193     120.275  88.345  66.123  1.00  0.00           C
ATOM   6694 7C21 POPEh 193     119.985  88.265  64.613  1.00  0.00           C
ATOM   6697 8C21 POPEh 193     120.984  87.395  63.843  1.00  0.00           C
ATOM   6701  C33 POPEh 193     114.764  96.985  78.083  1.00  0.00           C
ATOM   6704  C34 POPEh 193     113.595  96.875  77.083  1.00  0.00           C
ATOM   6707  C35 POPEh 193     112.674  98.095  77.013  1.00  0.00           C
ATOM   6710  C36 POPEh 193     112.135  98.324  75.593  1.00  0.00           C
ATOM   6713  C37 POPEh 193     110.715  98.895  75.553  1.00  0.00           C
ATOM   6716  C38 POPEh 193     110.184  99.135  74.123  1.00  0.00           C
ATOM   6719  C39 POPEh 193     110.976 100.205  73.363  1.00  0.00           C
ATOM   6722 0C31 POPEh 193     110.464 100.434  71.933  1.00  0.00           C
ATOM   6725 1C31 POPEh 193     111.165 101.614  71.253  1.00  0.00           C
ATOM   6728 2C31 POPEh 193     110.575 102.004  69.883  1.00  0.00           C
ATOM   6731 3C31 POPEh 193     110.525 100.865  68.853  1.00  0.00           C
ATOM   6734 4C31 POPEh 193     111.915 100.444  68.363  1.00  0.00           C
ATOM   6737 5C31 POPEh 193     111.915  99.054  67.733  1.00  0.00           C
ATOM   6740 6C31 POPEh 193     113.285  98.685  67.163  1.00  0.00           C
ATOM   6744  NH3 POPEi 194     102.684  10.714  46.983  1.00  0.00           N
ATOM   6748  C12 POPEi 194     103.785  11.344  47.813  1.00  0.00           C
ATOM   6751  C11 POPEi 194     103.774  12.884  47.813  1.00  0.00           C
ATOM   6754  P   POPEi 194     106.235  13.624  47.123  1.00  0.00           P
ATOM   6755  O13 POPEi 194     106.064  14.924  46.453  1.00  0.00           O
ATOM   6756  O14 POPEi 194     106.335  12.464  46.203  1.00  0.00           O
ATOM   6757  O11 POPEi 194     107.524  13.614  48.033  1.00  0.00           O
ATOM   6758  O12 POPEi 194     105.064  13.364  48.163  1.00  0.00           O
ATOM   6759  C1  POPEi 194     107.585  14.314  49.283  1.00  0.00           C
ATOM   6762  C2  POPEi 194     106.915  13.564  50.483  1.00  0.00           C
ATOM   6764  O21 POPEi 194     107.285  14.304  51.673  1.00  0.00           O
ATOM   6765  C21 POPEi 194     106.365  14.334  52.633  1.00  0.00           C
ATOM   6766  O22 POPEi 194     105.265  13.794  52.593  1.00  0.00           O
ATOM   6767  C22 POPEi 194     106.884  15.124  53.843  1.00  0.00           C
ATOM   6770  C3  POPEi 194     107.345  12.064  50.553  1.00  0.00           C
ATOM   6773  O31 POPEi 194     106.515  11.254  51.443  1.00  0.00           O
ATOM   6774  C31 POPEi 194     106.965  11.184  52.693  1.00  0.00           C
ATOM   6775  O32 POPEi 194     107.994  11.694  53.093  1.00  0.00           O
ATOM   6776  C32 POPEi 194     105.955  10.474  53.593  1.00  0.00           C
ATOM   6779  C23 POPEi 194     105.745  15.844  54.613  1.00  0.00           C
ATOM   6782  C24 POPEi 194     106.145  16.294  56.033  1.00  0.00           C
ATOM   6785  C25 POPEi 194     105.836  15.224  57.103  1.00  0.00           C
ATOM   6788  C26 POPEi 194     104.384  15.284  57.583  1.00  0.00           C
ATOM   6791  C27 POPEi 194     103.965  14.074  58.433  1.00  0.00           C
ATOM   6794  C28 POPEi 194     102.585  14.284  59.083  1.00  0.00           C
ATOM   6797  C29 POPEi 194     102.075  13.144  59.933  1.00  0.00           C
ATOM   6799 0C21 POPEi 194     101.274  13.274  61.013  1.00  0.00           C
ATOM   6801 1C21 POPEi 194     100.734  14.564  61.593  1.00  0.00           C
ATOM   6804 2C21 POPEi 194      99.256  14.834  61.213  1.00  0.00           C
ATOM   6807 3C21 POPEi 194      99.035  15.074  59.713  1.00  0.00           C
ATOM   6810 4C21 POPEi 194      97.575  15.424  59.363  1.00  0.00           C
ATOM   6813 5C21 POPEi 194      97.345  15.504  57.853  1.00  0.00           C
ATOM   6816 6C21 POPEi 194      95.864  15.564  57.453  1.00  0.00           C
ATOM   6819 7C21 POPEi 194      95.665  15.384  55.943  1.00  0.00           C
ATOM   6822 8C21 POPEi 194      94.204  15.384  55.493  1.00  0.00           C
ATOM   6826  C33 POPEi 194     106.635   9.654  54.733  1.00  0.00           C
ATOM   6829  C34 POPEi 194     107.275  10.494  55.853  1.00  0.00           C
ATOM   6832  C35 POPEi 194     106.274  11.134  56.823  1.00  0.00           C
ATOM   6835  C36 POPEi 194     105.696  10.104  57.803  1.00  0.00           C
ATOM   6838  C37 POPEi 194     104.845  10.734  58.913  1.00  0.00           C
ATOM   6841  C38 POPEi 194     104.446   9.734  60.003  1.00  0.00           C
ATOM   6844  C39 POPEi 194     103.285   8.824  59.573  1.00  0.00           C
ATOM   6847 0C31 POPEi 194     103.196   7.544  60.413  1.00  0.00           C
ATOM   6850 1C31 POPEi 194     104.225   6.504  59.973  1.00  0.00           C
ATOM   6853 2C31 POPEi 194     104.005   5.124  60.603  1.00  0.00           C
ATOM   6856 3C31 POPEi 194     104.915   4.054  59.983  1.00  0.00           C
ATOM   6859 4C31 POPEi 194     106.395   4.184  60.393  1.00  0.00           C
ATOM   6862 5C31 POPEi 194     107.325   3.394  59.473  1.00  0.00           C
ATOM   6865 6C31 POPEi 194     108.794   3.464  59.913  1.00  0.00           C
ATOM   6869  NH3 POPEj 195      68.505 105.275  39.303  1.00  0.00           N
ATOM   6873  C12 POPEj 195      67.465 105.845  40.223  1.00  0.00           C
ATOM   6876  C11 POPEj 195      66.064 105.474  39.713  1.00  0.00           C
ATOM   6879  P   POPEj 195      64.575 106.514  37.783  1.00  0.00           P
ATOM   6880  O13 POPEj 195      64.665 106.215  36.333  1.00  0.00           O
ATOM   6881  O14 POPEj 195      63.395 105.985  38.513  1.00  0.00           O
ATOM   6882  O11 POPEj 195      64.575 108.065  38.083  1.00  0.00           O
ATOM   6883  O12 POPEj 195      65.915 105.924  38.373  1.00  0.00           O
ATOM   6884  C1  POPEj 195      65.365 108.745  39.043  1.00  0.00           C
ATOM   6887  C2  POPEj 195      64.564 109.364  40.243  1.00  0.00           C
ATOM   6889  O21 POPEj 195      65.484 109.585  41.333  1.00  0.00           O
ATOM   6890  C21 POPEj 195      65.185 110.625  42.103  1.00  0.00           C
ATOM   6891  O22 POPEj 195      64.244 111.374  41.943  1.00  0.00           O
ATOM   6892  C22 POPEj 195      66.215 110.744  43.233  1.00  0.00           C
ATOM   6895  C3  POPEj 195      63.365 108.494  40.723  1.00  0.00           C
ATOM   6898  O31 POPEj 195      62.444 109.285  41.513  1.00  0.00           O
ATOM   6899  C31 POPEj 195      62.225 108.865  42.753  1.00  0.00           C
ATOM   6900  O32 POPEj 195      62.645 107.824  43.223  1.00  0.00           O
ATOM   6901  C32 POPEj 195      61.344 109.854  43.513  1.00  0.00           C
ATOM   6904  C23 POPEj 195      66.314 112.155  43.863  1.00  0.00           C
ATOM   6907  C24 POPEj 195      65.624 112.284  45.223  1.00  0.00           C
ATOM   6910  C25 POPEj 195      65.674 113.736  45.753  1.00  0.00           C
ATOM   6913  C26 POPEj 195      65.304 113.885  47.233  1.00  0.00           C
ATOM   6916  C27 POPEj 195      65.164 115.355  47.653  1.00  0.00           C
ATOM   6919  C28 POPEj 195      64.865 115.555  49.143  1.00  0.00           C
ATOM   6922  C29 POPEj 195      64.325 116.945  49.403  1.00  0.00           C
ATOM   6924 0C21 POPEj 195      63.965 117.435  50.593  1.00  0.00           C
ATOM   6926 1C21 POPEj 195      64.054 116.724  51.923  1.00  0.00           C
ATOM   6929 2C21 POPEj 195      64.015 117.745  53.073  1.00  0.00           C
ATOM   6932 3C21 POPEj 195      63.904 117.034  54.433  1.00  0.00           C
ATOM   6935 4C21 POPEj 195      63.844 117.985  55.633  1.00  0.00           C
ATOM   6938 5C21 POPEj 195      65.204 118.604  55.983  1.00  0.00           C
ATOM   6941 6C21 POPEj 195      65.174 119.224  57.393  1.00  0.00           C
ATOM   6944 7C21 POPEj 195      66.465 119.925  57.803  1.00  0.00           C
ATOM   6947 8C21 POPEj 195      66.465 120.345  59.273  1.00  0.00           C
ATOM   6951  C33 POPEj 195      61.325 109.655  45.043  1.00  0.00           C
ATOM   6954  C34 POPEj 195      60.385 110.655  45.733  1.00  0.00           C
ATOM   6957  C35 POPEj 195      60.294 110.454  47.253  1.00  0.00           C
ATOM   6960  C36 POPEj 195      61.414 111.145  48.043  1.00  0.00           C
ATOM   6963  C37 POPEj 195      61.344 110.824  49.543  1.00  0.00           C
ATOM   6966  C38 POPEj 195      62.664 111.115  50.273  1.00  0.00           C
ATOM   6969  C39 POPEj 195      62.565 110.894  51.793  1.00  0.00           C
ATOM   6972 0C31 POPEj 195      62.664 109.434  52.263  1.00  0.00           C
ATOM   6975 1C31 POPEj 195      62.404 109.345  53.773  1.00  0.00           C
ATOM   6978 2C31 POPEj 195      62.745 108.004  54.423  1.00  0.00           C
ATOM   6981 3C31 POPEj 195      62.454 108.055  55.933  1.00  0.00           C
ATOM   6984 4C31 POPEj 195      63.064 106.915  56.743  1.00  0.00           C
ATOM   6987 5C31 POPEj 195      62.825 107.115  58.253  1.00  0.00           C
ATOM   6990 6C31 POPEj 195      63.575 106.124  59.143  1.00  0.00           C
ATOM   6994  NH3 POPEk 196     126.685  57.844  85.693  1.00  0.00           N
ATOM   6998  C12 POPEk 196     125.324  58.114  86.263  1.00  0.00           C
ATOM   7001  C11 POPEk 196     125.345  59.024  87.503  1.00  0.00           C
ATOM   7004  P   POPEk 196     123.385  59.844  89.053  1.00  0.00           P
ATOM   7005  O13 POPEk 196     122.285  59.224  89.843  1.00  0.00           O
ATOM   7006  O14 POPEk 196     124.325  60.724  89.793  1.00  0.00           O
ATOM   7007  O11 POPEk 196     122.734  60.734  87.893  1.00  0.00           O
ATOM   7008  O12 POPEk 196     124.174  58.744  88.273  1.00  0.00           O
ATOM   7009  C1  POPEk 196     122.005  60.054  86.863  1.00  0.00           C
ATOM   7012  C2  POPEk 196     121.465  60.994  85.733  1.00  0.00           C
ATOM   7014  O21 POPEk 196     121.375  60.194  84.543  1.00  0.00           O
ATOM   7015  C21 POPEk 196     120.374  60.485  83.723  1.00  0.00           C
ATOM   7016  O22 POPEk 196     119.505  61.304  83.943  1.00  0.00           O
ATOM   7017  C22 POPEk 196     120.594  59.744  82.393  1.00  0.00           C
ATOM   7020  C3  POPEk 196     122.404  62.215  85.443  1.00  0.00           C
ATOM   7023  O31 POPEk 196     121.825  63.214  84.563  1.00  0.00           O
ATOM   7024  C31 POPEk 196     122.114  63.125  83.263  1.00  0.00           C
ATOM   7025  O32 POPEk 196     122.874  62.304  82.773  1.00  0.00           O
ATOM   7026  C32 POPEk 196     121.355  64.185  82.463  1.00  0.00           C
ATOM   7029  C23 POPEk 196     119.505  59.844  81.303  1.00  0.00           C
ATOM   7032  C24 POPEk 196     120.064  59.444  79.923  1.00  0.00           C
ATOM   7035  C25 POPEk 196     118.984  59.274  78.853  1.00  0.00           C
ATOM   7038  C26 POPEk 196     119.544  59.024  77.443  1.00  0.00           C
ATOM   7041  C27 POPEk 196     118.725  58.055  76.573  1.00  0.00           C
ATOM   7044  C28 POPEk 196     119.365  57.794  75.183  1.00  0.00           C
ATOM   7047  C29 POPEk 196     119.355  59.004  74.293  1.00  0.00           C
ATOM   7049 0C21 POPEk 196     120.195  59.274  73.273  1.00  0.00           C
ATOM   7051 1C21 POPEk 196     121.294  58.384  72.743  1.00  0.00           C
ATOM   7054 2C21 POPEk 196     120.976  57.954  71.293  1.00  0.00           C
ATOM   7057 3C21 POPEk 196     119.624  57.224  71.163  1.00  0.00           C
ATOM   7060 4C21 POPEk 196     119.244  56.844  69.723  1.00  0.00           C
ATOM   7063 5C21 POPEk 196     119.965  55.594  69.213  1.00  0.00           C
ATOM   7066 6C21 POPEk 196     119.334  54.994  67.953  1.00  0.00           C
ATOM   7069 7C21 POPEk 196     119.785  53.544  67.713  1.00  0.00           C
ATOM   7072 8C21 POPEk 196     119.256  52.954  66.403  1.00  0.00           C
ATOM   7076  C33 POPEk 196     120.314  63.564  81.493  1.00  0.00           C
ATOM   7079  C34 POPEk 196     119.505  64.624  80.733  1.00  0.00           C
ATOM   7082  C35 POPEk 196     118.604  64.045  79.633  1.00  0.00           C
ATOM   7085  C36 POPEk 196     119.275  63.894  78.263  1.00  0.00           C
ATOM   7088  C37 POPEk 196     118.325  63.334  77.193  1.00  0.00           C
ATOM   7091  C38 POPEk 196     118.965  63.174  75.803  1.00  0.00           C
ATOM   7094  C39 POPEk 196     118.134  62.304  74.823  1.00  0.00           C
ATOM   7097 0C31 POPEk 196     116.814  62.914  74.333  1.00  0.00           C
ATOM   7100 1C31 POPEk 196     116.014  62.014  73.393  1.00  0.00           C
ATOM   7103 2C31 POPEk 196     114.535  62.434  73.243  1.00  0.00           C
ATOM   7106 3C31 POPEk 196     114.256  63.314  72.013  1.00  0.00           C
ATOM   7109 4C31 POPEk 196     113.305  62.644  71.013  1.00  0.00           C
ATOM   7112 5C31 POPEk 196     113.234  63.374  69.663  1.00  0.00           C
ATOM   7115 6C31 POPEk 196     112.314  62.694  68.653  1.00  0.00           C
ATOM   7119  NH3 POPEl 197     107.615  95.355  41.113  1.00  0.00           N
ATOM   7123  C12 POPEl 197     109.046  94.954  41.343  1.00  0.00           C
ATOM   7126  C11 POPEl 197     109.954  96.124  41.773  1.00  0.00           C
ATOM   7129  P   POPEl 197     111.904  96.764  43.293  1.00  0.00           P
ATOM   7130  O13 POPEl 197     112.465  97.435  42.093  1.00  0.00           O
ATOM   7131  O14 POPEl 197     111.335  97.674  44.313  1.00  0.00           O
ATOM   7132  O11 POPEl 197     113.094  95.964  43.953  1.00  0.00           O
ATOM   7133  O12 POPEl 197     110.815  95.695  42.843  1.00  0.00           O
ATOM   7134  C1  POPEl 197     113.064  95.215  45.173  1.00  0.00           C
ATOM   7137  C2  POPEl 197     113.405  96.014  46.473  1.00  0.00           C
ATOM   7139  O21 POPEl 197     112.234  96.304  47.253  1.00  0.00           O
ATOM   7140  C21 POPEl 197     111.895  95.374  48.123  1.00  0.00           C
ATOM   7141  O22 POPEl 197     112.244  94.214  48.093  1.00  0.00           O
ATOM   7142  C22 POPEl 197     111.025  96.014  49.203  1.00  0.00           C
ATOM   7145  C3  POPEl 197     114.174  97.346  46.233  1.00  0.00           C
ATOM   7148  O31 POPEl 197     113.975  98.305  47.303  1.00  0.00           O
ATOM   7149  C31 POPEl 197     114.655  98.044  48.403  1.00  0.00           C
ATOM   7150  O32 POPEl 197     115.366  97.085  48.603  1.00  0.00           O
ATOM   7151  C32 POPEl 197     114.515  99.204  49.403  1.00  0.00           C
ATOM   7154  C23 POPEl 197     111.525  95.714  50.643  1.00  0.00           C
ATOM   7157  C24 POPEl 197     110.665  96.465  51.673  1.00  0.00           C
ATOM   7160  C25 POPEl 197     110.874  96.014  53.123  1.00  0.00           C
ATOM   7163  C26 POPEl 197     109.854  96.665  54.063  1.00  0.00           C
ATOM   7166  C27 POPEl 197     110.115  96.465  55.563  1.00  0.00           C
ATOM   7169  C28 POPEl 197     108.945  96.985  56.423  1.00  0.00           C
ATOM   7172  C29 POPEl 197     109.275  97.155  57.883  1.00  0.00           C
ATOM   7174 0C21 POPEl 197     109.135  96.236  58.853  1.00  0.00           C
ATOM   7176 1C21 POPEl 197     108.674  94.804  58.663  1.00  0.00           C
ATOM   7179 2C21 POPEl 197     107.186  94.566  58.963  1.00  0.00           C
ATOM   7182 3C21 POPEl 197     106.764  94.884  60.403  1.00  0.00           C
ATOM   7185 4C21 POPEl 197     105.335  94.445  60.713  1.00  0.00           C
ATOM   7188 5C21 POPEl 197     104.904  94.774  62.143  1.00  0.00           C
ATOM   7191 6C21 POPEl 197     104.495  96.245  62.323  1.00  0.00           C
ATOM   7194 7C21 POPEl 197     104.035  96.584  63.743  1.00  0.00           C
ATOM   7197 8C21 POPEl 197     103.445  97.995  63.853  1.00  0.00           C
ATOM   7201  C33 POPEl 197     113.294  99.204  50.353  1.00  0.00           C
ATOM   7204  C34 POPEl 197     113.436 100.374  51.333  1.00  0.00           C
ATOM   7207  C35 POPEl 197     112.304 100.535  52.363  1.00  0.00           C
ATOM   7210  C36 POPEl 197     112.575 101.704  53.323  1.00  0.00           C
ATOM   7213  C37 POPEl 197     111.294 102.465  53.703  1.00  0.00           C
ATOM   7216  C38 POPEl 197     110.366 101.704  54.653  1.00  0.00           C
ATOM   7219  C39 POPEl 197     110.724 101.945  56.123  1.00  0.00           C
ATOM   7222 0C31 POPEl 197     109.686 101.355  57.083  1.00  0.00           C
ATOM   7225 1C31 POPEl 197     109.854 101.845  58.523  1.00  0.00           C
ATOM   7228 2C31 POPEl 197     110.174 100.735  59.523  1.00  0.00           C
ATOM   7231 3C31 POPEl 197     111.564 100.115  59.313  1.00  0.00           C
ATOM   7234 4C31 POPEl 197     111.865  99.054  60.363  1.00  0.00           C
ATOM   7237 5C31 POPEl 197     113.354  98.715  60.433  1.00  0.00           C
ATOM   7240 6C31 POPEl 197     113.616  97.615  61.453  1.00  0.00           C
ATOM   7244  NH3 POPEm 198      44.174  33.744  84.363  1.00  0.00           N
ATOM   7248  C12 POPEm 198      45.005  32.494  84.543  1.00  0.00           C
ATOM   7251  C11 POPEm 198      46.474  32.694  84.153  1.00  0.00           C
ATOM   7254  P   POPEm 198      47.545  30.314  84.373  1.00  0.00           P
ATOM   7255  O13 POPEm 198      49.025  30.444  84.443  1.00  0.00           O
ATOM   7256  O14 POPEm 198      46.785  30.224  85.633  1.00  0.00           O
ATOM   7257  O11 POPEm 198      47.134  29.074  83.493  1.00  0.00           O
ATOM   7258  O12 POPEm 198      46.985  31.514  83.523  1.00  0.00           O
ATOM   7259  C1  POPEm 198      47.635  28.814  82.183  1.00  0.00           C
ATOM   7262  C2  POPEm 198      46.484  28.794  81.143  1.00  0.00           C
ATOM   7264  O21 POPEm 198      46.785  27.934  80.023  1.00  0.00           O
ATOM   7265  C21 POPEm 198      47.675  28.354  79.153  1.00  0.00           C
ATOM   7266  O22 POPEm 198      48.325  29.384  79.223  1.00  0.00           O
ATOM   7267  C22 POPEm 198      47.775  27.414  77.973  1.00  0.00           C
ATOM   7270  C3  POPEm 198      46.005  30.224  80.723  1.00  0.00           C
ATOM   7273  O31 POPEm 198      44.954  30.124  79.733  1.00  0.00           O
ATOM   7274  C31 POPEm 198      44.974  30.684  78.513  1.00  0.00           C
ATOM   7275  O32 POPEm 198      44.114  30.484  77.663  1.00  0.00           O
ATOM   7276  C32 POPEm 198      46.134  31.654  78.243  1.00  0.00           C
ATOM   7279  C23 POPEm 198      47.305  28.104  76.673  1.00  0.00           C
ATOM   7282  C24 POPEm 198      47.845  27.374  75.443  1.00  0.00           C
ATOM   7285  C25 POPEm 198      47.495  28.094  74.133  1.00  0.00           C
ATOM   7288  C26 POPEm 198      48.174  27.464  72.923  1.00  0.00           C
ATOM   7291  C27 POPEm 198      47.565  27.924  71.593  1.00  0.00           C
ATOM   7294  C28 POPEm 198      48.285  27.344  70.373  1.00  0.00           C
ATOM   7297  C29 POPEm 198      49.514  28.124  69.973  1.00  0.00           C
ATOM   7299 0C21 POPEm 198      49.755  28.624  68.743  1.00  0.00           C
ATOM   7301 1C21 POPEm 198      48.844  28.414  67.563  1.00  0.00           C
ATOM   7304 2C21 POPEm 198      49.564  28.514  66.203  1.00  0.00           C
ATOM   7307 3C21 POPEm 198      48.665  28.004  65.073  1.00  0.00           C
ATOM   7310 4C21 POPEm 198      49.145  28.344  63.663  1.00  0.00           C
ATOM   7313 5C21 POPEm 198      49.345  29.854  63.453  1.00  0.00           C
ATOM   7316 6C21 POPEm 198      49.285  30.284  61.973  1.00  0.00           C
ATOM   7319 7C21 POPEm 198      48.704  31.704  61.813  1.00  0.00           C
ATOM   7322 8C21 POPEm 198      48.494  32.124  60.363  1.00  0.00           C
ATOM   7326  C33 POPEm 198      46.064  32.234  76.803  1.00  0.00           C
ATOM   7329  C34 POPEm 198      47.225  33.174  76.483  1.00  0.00           C
ATOM   7332  C35 POPEm 198      47.444  33.454  74.983  1.00  0.00           C
ATOM   7335  C36 POPEm 198      46.625  34.624  74.423  1.00  0.00           C
ATOM   7338  C37 POPEm 198      46.955  34.954  72.953  1.00  0.00           C
ATOM   7341  C38 POPEm 198      48.424  35.344  72.703  1.00  0.00           C
ATOM   7344  C39 POPEm 198      48.735  35.714  71.233  1.00  0.00           C
ATOM   7347 0C31 POPEm 198      48.815  34.494  70.303  1.00  0.00           C
ATOM   7350 1C31 POPEm 198      49.335  34.854  68.893  1.00  0.00           C
ATOM   7353 2C31 POPEm 198      49.715  33.644  68.023  1.00  0.00           C
ATOM   7356 3C31 POPEm 198      48.545  32.694  67.703  1.00  0.00           C
ATOM   7359 4C31 POPEm 198      47.645  33.204  66.573  1.00  0.00           C
ATOM   7362 5C31 POPEm 198      46.554  32.204  66.183  1.00  0.00           C
ATOM   7365 6C31 POPEm 198      45.805  32.604  64.913  1.00  0.00           C
ATOM   7369  NH3 POPEn 199      23.075  61.014  37.053  1.00  0.00           N
ATOM   7373  C12 POPEn 199      24.165  61.404  36.083  1.00  0.00           C
ATOM   7376  C11 POPEn 199      24.435  62.914  36.213  1.00  0.00           C
ATOM   7379  P   POPEn 199      26.985  63.185  35.793  1.00  0.00           P
ATOM   7380  O13 POPEn 199      27.295  61.754  35.873  1.00  0.00           O
ATOM   7381  O14 POPEn 199      27.895  64.094  35.063  1.00  0.00           O
ATOM   7382  O11 POPEn 199      27.015  63.634  37.293  1.00  0.00           O
ATOM   7383  O12 POPEn 199      25.485  63.384  35.373  1.00  0.00           O
ATOM   7384  C1  POPEn 199      26.945  65.004  37.663  1.00  0.00           C
ATOM   7387  C2  POPEn 199      27.235  65.155  39.173  1.00  0.00           C
ATOM   7389  O21 POPEn 199      27.435  66.545  39.423  1.00  0.00           O
ATOM   7390  C21 POPEn 199      26.475  67.134  40.123  1.00  0.00           C
ATOM   7391  O22 POPEn 199      25.525  66.574  40.643  1.00  0.00           O
ATOM   7392  C22 POPEn 199      26.805  68.624  40.143  1.00  0.00           C
ATOM   7395  C3  POPEn 199      28.495  64.364  39.653  1.00  0.00           C
ATOM   7398  O31 POPEn 199      28.235  63.824  40.973  1.00  0.00           O
ATOM   7399  C31 POPEn 199      28.645  64.564  42.013  1.00  0.00           C
ATOM   7400  O32 POPEn 199      29.455  65.484  41.923  1.00  0.00           O
ATOM   7401  C32 POPEn 199      27.845  64.185  43.253  1.00  0.00           C
ATOM   7404  C23 POPEn 199      25.725  69.514  40.773  1.00  0.00           C
ATOM   7407  C24 POPEn 199      25.774  69.454  42.293  1.00  0.00           C
ATOM   7410  C25 POPEn 199      24.905  70.535  42.933  1.00  0.00           C
ATOM   7413  C26 POPEn 199      25.385  70.895  44.343  1.00  0.00           C
ATOM   7416  C27 POPEn 199      24.564  72.035  44.943  1.00  0.00           C
ATOM   7419  C28 POPEn 199      25.235  72.594  46.203  1.00  0.00           C
ATOM   7422  C29 POPEn 199      24.485  73.804  46.683  1.00  0.00           C
ATOM   7424 0C21 POPEn 199      24.915  75.084  46.683  1.00  0.00           C
ATOM   7426 1C21 POPEn 199      26.264  75.604  46.253  1.00  0.00           C
ATOM   7429 2C21 POPEn 199      26.174  76.514  45.013  1.00  0.00           C
ATOM   7432 3C21 POPEn 199      27.385  77.465  44.923  1.00  0.00           C
ATOM   7435 4C21 POPEn 199      27.375  78.355  43.673  1.00  0.00           C
ATOM   7438 5C21 POPEn 199      27.854  77.674  42.383  1.00  0.00           C
ATOM   7441 6C21 POPEn 199      29.365  77.455  42.323  1.00  0.00           C
ATOM   7444 7C21 POPEn 199      29.895  77.064  40.933  1.00  0.00           C
ATOM   7447 8C21 POPEn 199      31.415  76.854  40.923  1.00  0.00           C
ATOM   7451  C33 POPEn 199      28.414  64.734  44.573  1.00  0.00           C
ATOM   7454  C34 POPEn 199      28.545  66.264  44.583  1.00  0.00           C
ATOM   7457  C35 POPEn 199      28.625  66.864  45.993  1.00  0.00           C
ATOM   7460  C36 POPEn 199      28.645  68.395  45.923  1.00  0.00           C
ATOM   7463  C37 POPEn 199      28.934  69.045  47.273  1.00  0.00           C
ATOM   7466  C38 POPEn 199      28.975  70.564  47.163  1.00  0.00           C
ATOM   7469  C39 POPEn 199      29.445  71.235  48.463  1.00  0.00           C
ATOM   7472 0C31 POPEn 199      28.255  71.755  49.273  1.00  0.00           C
ATOM   7475 1C31 POPEn 199      28.665  72.465  50.563  1.00  0.00           C
ATOM   7478 2C31 POPEn 199      27.424  72.914  51.343  1.00  0.00           C
ATOM   7481 3C31 POPEn 199      27.754  73.994  52.373  1.00  0.00           C
ATOM   7484 4C31 POPEn 199      28.545  73.474  53.573  1.00  0.00           C
ATOM   7487 5C31 POPEn 199      29.135  74.634  54.383  1.00  0.00           C
ATOM   7490 6C31 POPEn 199      29.675  74.214  55.743  1.00  0.00           C
ATOM   7494  NH3 POPEo 200      45.385  37.154  43.893  1.00  0.00           N
ATOM   7498  C12 POPEo 200      43.945  37.444  44.173  1.00  0.00           C
ATOM   7501  C11 POPEo 200      43.064  36.924  43.023  1.00  0.00           C
ATOM   7504  P   POPEo 200      40.634  36.044  42.683  1.00  0.00           P
ATOM   7505  O13 POPEo 200      39.715  37.064  42.163  1.00  0.00           O
ATOM   7506  O14 POPEo 200      41.255  35.104  41.743  1.00  0.00           O
ATOM   7507  O11 POPEo 200      39.895  35.264  43.843  1.00  0.00           O
ATOM   7508  O12 POPEo 200      41.735  36.844  43.513  1.00  0.00           O
ATOM   7509  C1  POPEo 200      40.584  34.234  44.553  1.00  0.00           C
ATOM   7512  C2  POPEo 200      41.075  34.754  45.933  1.00  0.00           C
ATOM   7514  O21 POPEo 200      42.014  33.834  46.493  1.00  0.00           O
ATOM   7515  C21 POPEo 200      41.614  32.634  46.823  1.00  0.00           C
ATOM   7516  O22 POPEo 200      40.555  32.094  46.573  1.00  0.00           O
ATOM   7517  C22 POPEo 200      42.724  32.054  47.713  1.00  0.00           C
ATOM   7520  C3  POPEo 200      39.915  35.104  46.923  1.00  0.00           C
ATOM   7523  O31 POPEo 200      40.084  34.524  48.253  1.00  0.00           O
ATOM   7524  C31 POPEo 200      38.975  34.484  48.973  1.00  0.00           C
ATOM   7525  O32 POPEo 200      37.944  35.074  48.713  1.00  0.00           O
ATOM   7526  C32 POPEo 200      39.055  33.364  50.013  1.00  0.00           C
ATOM   7529  C23 POPEo 200      42.235  31.714  49.123  1.00  0.00           C
ATOM   7532  C24 POPEo 200      43.325  31.094  50.003  1.00  0.00           C
ATOM   7535  C25 POPEo 200      42.785  30.624  51.353  1.00  0.00           C
ATOM   7538  C26 POPEo 200      43.904  30.064  52.243  1.00  0.00           C
ATOM   7541  C27 POPEo 200      43.405  29.484  53.573  1.00  0.00           C
ATOM   7544  C28 POPEo 200      44.555  29.214  54.563  1.00  0.00           C
ATOM   7547  C29 POPEo 200      45.604  28.304  53.983  1.00  0.00           C
ATOM   7549 0C21 POPEo 200      46.915  28.354  54.233  1.00  0.00           C
ATOM   7551 1C21 POPEo 200      47.575  29.284  55.223  1.00  0.00           C
ATOM   7554 2C21 POPEo 200      48.435  28.514  56.243  1.00  0.00           C
ATOM   7557 3C21 POPEo 200      49.005  29.444  57.323  1.00  0.00           C
ATOM   7560 4C21 POPEo 200      49.954  28.774  58.323  1.00  0.00           C
ATOM   7563 5C21 POPEo 200      49.395  27.484  58.953  1.00  0.00           C
ATOM   7566 6C21 POPEo 200      49.904  26.214  58.253  1.00  0.00           C
ATOM   7569 7C21 POPEo 200      49.235  24.944  58.753  1.00  0.00           C
ATOM   7572 8C21 POPEo 200      49.505  23.734  57.863  1.00  0.00           C
ATOM   7576  C33 POPEo 200      39.275  33.884  51.443  1.00  0.00           C
ATOM   7579  C34 POPEo 200      39.505  32.734  52.433  1.00  0.00           C
ATOM   7582  C35 POPEo 200      39.654  33.214  53.883  1.00  0.00           C
ATOM   7585  C36 POPEo 200      40.275  32.164  54.813  1.00  0.00           C
ATOM   7588  C37 POPEo 200      39.256  31.154  55.383  1.00  0.00           C
ATOM   7591  C38 POPEo 200      39.895  29.974  56.123  1.00  0.00           C
ATOM   7594  C39 POPEo 200      40.844  30.414  57.243  1.00  0.00           C
ATOM   7597 0C31 POPEo 200      41.375  29.274  58.123  1.00  0.00           C
ATOM   7600 1C31 POPEo 200      42.365  29.814  59.173  1.00  0.00           C
ATOM   7603 2C31 POPEo 200      42.755  28.824  60.283  1.00  0.00           C
ATOM   7606 3C31 POPEo 200      43.564  27.604  59.813  1.00  0.00           C
ATOM   7609 4C31 POPEo 200      44.595  27.184  60.863  1.00  0.00           C
ATOM   7612 5C31 POPEo 200      45.455  25.984  60.473  1.00  0.00           C
ATOM   7615 6C31 POPEo 200      46.544  25.684  61.513  1.00  0.00           C
ATOM   7619  NH3 POPEp 201      44.095  62.894  40.333  1.00  0.00           N
ATOM   7623  C12 POPEp 201      44.844  63.674  39.273  1.00  0.00           C
ATOM   7626  C11 POPEp 201      44.455  65.155  39.283  1.00  0.00           C
ATOM   7629  P   POPEp 201      46.554  66.664  38.843  1.00  0.00           P
ATOM   7630  O13 POPEp 201      47.724  66.044  38.203  1.00  0.00           O
ATOM   7631  O14 POPEp 201      46.365  68.104  38.573  1.00  0.00           O
ATOM   7632  O11 POPEp 201      46.635  66.454  40.403  1.00  0.00           O
ATOM   7633  O12 POPEp 201      45.255  65.924  38.393  1.00  0.00           O
ATOM   7634  C1  POPEp 201      47.444  65.404  40.943  1.00  0.00           C
ATOM   7637  C2  POPEp 201      48.925  65.825  41.153  1.00  0.00           C
ATOM   7639  O21 POPEp 201      49.365  65.074  42.293  1.00  0.00           O
ATOM   7640  C21 POPEp 201      50.645  65.155  42.643  1.00  0.00           C
ATOM   7641  O22 POPEp 201      51.505  65.814  42.103  1.00  0.00           O
ATOM   7642  C22 POPEp 201      50.744  64.344  43.943  1.00  0.00           C
ATOM   7645  C3  POPEp 201      49.135  67.364  41.283  1.00  0.00           C
ATOM   7648  O31 POPEp 201      49.345  67.784  42.643  1.00  0.00           O
ATOM   7649  C31 POPEp 201      48.555  68.694  43.143  1.00  0.00           C
ATOM   7650  O32 POPEp 201      47.604  69.224  42.573  1.00  0.00           O
ATOM   7651  C32 POPEp 201      49.025  69.014  44.563  1.00  0.00           C
ATOM   7654  C23 POPEp 201      52.125  64.304  44.653  1.00  0.00           C
ATOM   7657  C24 POPEp 201      52.014  63.944  46.153  1.00  0.00           C
ATOM   7660  C25 POPEp 201      51.255  64.994  46.993  1.00  0.00           C
ATOM   7663  C26 POPEp 201      51.035  64.604  48.463  1.00  0.00           C
ATOM   7666  C27 POPEp 201      50.055  65.575  49.133  1.00  0.00           C
ATOM   7669  C28 POPEp 201      49.985  65.484  50.663  1.00  0.00           C
ATOM   7672  C29 POPEp 201      49.645  64.115  51.213  1.00  0.00           C
ATOM   7674 0C21 POPEp 201      50.375  63.434  52.103  1.00  0.00           C
ATOM   7676 1C21 POPEp 201      51.674  63.904  52.693  1.00  0.00           C
ATOM   7679 2C21 POPEp 201      52.295  62.874  53.663  1.00  0.00           C
ATOM   7682 3C21 POPEp 201      51.535  62.744  54.993  1.00  0.00           C
ATOM   7685 4C21 POPEp 201      52.194  61.735  55.923  1.00  0.00           C
ATOM   7688 5C21 POPEp 201      51.385  61.404  57.183  1.00  0.00           C
ATOM   7691 6C21 POPEp 201      50.115  60.604  56.893  1.00  0.00           C
ATOM   7694 7C21 POPEp 201      49.555  59.914  58.143  1.00  0.00           C
ATOM   7697 8C21 POPEp 201      48.505  58.844  57.823  1.00  0.00           C
ATOM   7701  C33 POPEp 201      48.025  68.554  45.653  1.00  0.00           C
ATOM   7704  C34 POPEp 201      48.584  68.774  47.063  1.00  0.00           C
ATOM   7707  C35 POPEp 201      47.545  68.614  48.173  1.00  0.00           C
ATOM   7710  C36 POPEp 201      46.645  69.854  48.413  1.00  0.00           C
ATOM   7713  C37 POPEp 201      45.175  69.654  48.013  1.00  0.00           C
ATOM   7716  C38 POPEp 201      44.215  70.614  48.743  1.00  0.00           C
ATOM   7719  C39 POPEp 201      44.505  72.114  48.563  1.00  0.00           C
ATOM   7722 0C31 POPEp 201      43.895  72.954  49.683  1.00  0.00           C
ATOM   7725 1C31 POPEp 201      44.265  74.444  49.553  1.00  0.00           C
ATOM   7728 2C31 POPEp 201      44.044  75.284  50.813  1.00  0.00           C
ATOM   7731 3C31 POPEp 201      42.565  75.524  51.193  1.00  0.00           C
ATOM   7734 4C31 POPEp 201      42.415  76.145  52.593  1.00  0.00           C
ATOM   7737 5C31 POPEp 201      41.725  77.525  52.613  1.00  0.00           C
ATOM   7740 6C31 POPEp 201      41.354  77.954  54.033  1.00  0.00           C
ATOM   7744  NH3 POPEq 202      79.225  47.145  43.503  1.00  0.00           N
ATOM   7748  C12 POPEq 202      78.445  46.844  42.253  1.00  0.00           C
ATOM   7751  C11 POPEq 202      79.174  45.764  41.443  1.00  0.00           C
ATOM   7754  P   POPEq 202      81.365  47.124  40.933  1.00  0.00           P
ATOM   7755  O13 POPEq 202      82.494  46.744  40.043  1.00  0.00           O
ATOM   7756  O14 POPEq 202      81.014  48.524  41.163  1.00  0.00           O
ATOM   7757  O11 POPEq 202      81.604  46.404  42.323  1.00  0.00           O
ATOM   7758  O12 POPEq 202      80.086  46.304  40.483  1.00  0.00           O
ATOM   7759  C1  POPEq 202      82.625  46.894  43.203  1.00  0.00           C
ATOM   7762  C2  POPEq 202      83.265  45.794  44.093  1.00  0.00           C
ATOM   7764  O21 POPEq 202      83.315  46.254  45.453  1.00  0.00           O
ATOM   7765  C21 POPEq 202      82.645  45.555  46.343  1.00  0.00           C
ATOM   7766  O22 POPEq 202      81.995  44.544  46.143  1.00  0.00           O
ATOM   7767  C22 POPEq 202      82.814  46.164  47.733  1.00  0.00           C
ATOM   7770  C3  POPEq 202      84.686  45.404  43.593  1.00  0.00           C
ATOM   7773  O31 POPEq 202      85.475  44.715  44.583  1.00  0.00           O
ATOM   7774  C31 POPEq 202      85.854  43.474  44.343  1.00  0.00           C
ATOM   7775  O32 POPEq 202      85.415  42.764  43.453  1.00  0.00           O
ATOM   7776  C32 POPEq 202      86.935  43.064  45.353  1.00  0.00           C
ATOM   7779  C23 POPEq 202      81.484  46.215  48.523  1.00  0.00           C
ATOM   7782  C24 POPEq 202      81.694  46.344  50.033  1.00  0.00           C
ATOM   7785  C25 POPEq 202      82.575  47.544  50.433  1.00  0.00           C
ATOM   7788  C26 POPEq 202      82.964  47.514  51.923  1.00  0.00           C
ATOM   7791  C27 POPEq 202      83.905  46.354  52.283  1.00  0.00           C
ATOM   7794  C28 POPEq 202      84.145  46.215  53.793  1.00  0.00           C
ATOM   7797  C29 POPEq 202      82.854  45.854  54.463  1.00  0.00           C
ATOM   7799 0C21 POPEq 202      82.625  45.844  55.783  1.00  0.00           C
ATOM   7801 1C21 POPEq 202      83.624  46.145  56.873  1.00  0.00           C
ATOM   7804 2C21 POPEq 202      84.104  44.814  57.453  1.00  0.00           C
ATOM   7807 3C21 POPEq 202      84.804  44.934  58.813  1.00  0.00           C
ATOM   7810 4C21 POPEq 202      85.145  43.544  59.343  1.00  0.00           C
ATOM   7813 5C21 POPEq 202      85.794  43.544  60.733  1.00  0.00           C
ATOM   7816 6C21 POPEq 202      87.295  43.804  60.683  1.00  0.00           C
ATOM   7819 7C21 POPEq 202      87.944  43.604  62.053  1.00  0.00           C
ATOM   7822 8C21 POPEq 202      89.454  43.395  61.973  1.00  0.00           C
ATOM   7826  C33 POPEq 202      86.935  43.894  46.673  1.00  0.00           C
ATOM   7829  C34 POPEq 202      85.905  43.395  47.693  1.00  0.00           C
ATOM   7832  C35 POPEq 202      86.475  42.294  48.593  1.00  0.00           C
ATOM   7835  C36 POPEq 202      87.015  42.834  49.923  1.00  0.00           C
ATOM   7838  C37 POPEq 202      87.215  41.724  50.963  1.00  0.00           C
ATOM   7841  C38 POPEq 202      88.064  42.104  52.193  1.00  0.00           C
ATOM   7844  C39 POPEq 202      87.684  43.444  52.853  1.00  0.00           C
ATOM   7847 0C31 POPEq 202      88.185  43.564  54.313  1.00  0.00           C
ATOM   7850 1C31 POPEq 202      87.944  44.954  54.923  1.00  0.00           C
ATOM   7853 2C31 POPEq 202      87.765  44.974  56.463  1.00  0.00           C
ATOM   7856 3C31 POPEq 202      88.945  45.534  57.263  1.00  0.00           C
ATOM   7859 4C31 POPEq 202      89.994  44.484  57.663  1.00  0.00           C
ATOM   7862 5C31 POPEq 202      91.045  45.035  58.633  1.00  0.00           C
ATOM   7865 6C31 POPEq 202      92.094  44.014  59.083  1.00  0.00           C
ATOM   7869  NH3 POPEr 203     104.035  88.424  39.333  1.00  0.00           N
ATOM   7873  C12 POPEr 203     103.055  89.335  38.633  1.00  0.00           C
ATOM   7876  C11 POPEr 203     102.086  90.014  39.613  1.00  0.00           C
ATOM   7879  P   POPEr 203      99.835  90.915  38.553  1.00  0.00           P
ATOM   7880  O13 POPEr 203      99.365  92.165  37.903  1.00  0.00           O
ATOM   7881  O14 POPEr 203      99.544  89.634  37.873  1.00  0.00           O
ATOM   7882  O11 POPEr 203      99.074  90.854  39.933  1.00  0.00           O
ATOM   7883  O12 POPEr 203     101.355  91.034  38.933  1.00  0.00           O
ATOM   7884  C1  POPEr 203      99.446  91.654  41.063  1.00  0.00           C
ATOM   7887  C2  POPEr 203      98.805  91.034  42.333  1.00  0.00           C
ATOM   7889  O21 POPEr 203      99.186  91.835  43.473  1.00  0.00           O
ATOM   7890  C21 POPEr 203      98.215  92.365  44.203  1.00  0.00           C
ATOM   7891  O22 POPEr 203      97.015  92.284  43.953  1.00  0.00           O
ATOM   7892  C22 POPEr 203      98.794  93.155  45.373  1.00  0.00           C
ATOM   7895  C3  POPEr 203      99.295  89.555  42.483  1.00  0.00           C
ATOM   7898  O31 POPEr 203      98.954  88.974  43.753  1.00  0.00           O
ATOM   7899  C31 POPEr 203      99.825  89.224  44.723  1.00  0.00           C
ATOM   7900  O32 POPEr 203     100.924  89.735  44.573  1.00  0.00           O
ATOM   7901  C32 POPEr 203      99.305  88.654  46.043  1.00  0.00           C
ATOM   7904  C23 POPEr 203      99.375  92.284  46.513  1.00  0.00           C
ATOM   7907  C24 POPEr 203      99.845  93.104  47.723  1.00  0.00           C
ATOM   7910  C25 POPEr 203     100.615  92.255  48.763  1.00  0.00           C
ATOM   7913  C26 POPEr 203     100.805  92.925  50.133  1.00  0.00           C
ATOM   7916  C27 POPEr 203     101.714  92.095  51.063  1.00  0.00           C
ATOM   7919  C28 POPEr 203     101.875  92.684  52.483  1.00  0.00           C
ATOM   7922  C29 POPEr 203     100.905  92.115  53.493  1.00  0.00           C
ATOM   7924 0C21 POPEr 203     101.095  92.066  54.823  1.00  0.00           C
ATOM   7926 1C21 POPEr 203     102.295  92.635  55.553  1.00  0.00           C
ATOM   7929 2C21 POPEr 203     102.055  93.085  57.013  1.00  0.00           C
ATOM   7932 3C21 POPEr 203     100.976  94.165  57.173  1.00  0.00           C
ATOM   7935 4C21 POPEr 203     101.014  94.884  58.533  1.00  0.00           C
ATOM   7938 5C21 POPEr 203     100.475  94.035  59.693  1.00  0.00           C
ATOM   7941 6C21 POPEr 203     101.244  94.254  61.013  1.00  0.00           C
ATOM   7944 7C21 POPEr 203     100.564  93.564  62.203  1.00  0.00           C
ATOM   7947 8C21 POPEr 203     101.535  93.074  63.283  1.00  0.00           C
ATOM   7951  C33 POPEr 203     100.485  88.384  47.013  1.00  0.00           C
ATOM   7954  C34 POPEr 203     100.245  87.235  48.003  1.00  0.00           C
ATOM   7957  C35 POPEr 203      99.415  87.624  49.243  1.00  0.00           C
ATOM   7960  C36 POPEr 203     100.184  87.384  50.553  1.00  0.00           C
ATOM   7963  C37 POPEr 203      99.334  87.624  51.803  1.00  0.00           C
ATOM   7966  C38 POPEr 203     100.105  87.544  53.143  1.00  0.00           C
ATOM   7969  C39 POPEr 203     100.955  86.274  53.293  1.00  0.00           C
ATOM   7972 0C31 POPEr 203     101.365  86.005  54.753  1.00  0.00           C
ATOM   7975 1C31 POPEr 203     102.295  84.784  54.903  1.00  0.00           C
ATOM   7978 2C31 POPEr 203     102.094  84.014  56.223  1.00  0.00           C
ATOM   7981 3C31 POPEr 203     102.494  84.795  57.483  1.00  0.00           C
ATOM   7984 4C31 POPEr 203     102.145  84.044  58.783  1.00  0.00           C
ATOM   7987 5C31 POPEr 203     102.435  84.854  60.053  1.00  0.00           C
ATOM   7990 6C31 POPEr 203     102.155  84.105  61.353  1.00  0.00           C
ATOM   7994  NH3 POPEs 204      27.875  90.094  79.413  1.00  0.00           N
ATOM   7998  C12 POPEs 204      27.055  91.304  79.063  1.00  0.00           C
ATOM   8001  C11 POPEs 204      27.925  92.414  78.453  1.00  0.00           C
ATOM   8004  P   POPEs 204      29.135  94.345  79.763  1.00  0.00           P
ATOM   8005  O13 POPEs 204      27.895  94.755  80.433  1.00  0.00           O
ATOM   8006  O14 POPEs 204      30.444  94.494  80.443  1.00  0.00           O
ATOM   8007  O11 POPEs 204      29.205  94.986  78.333  1.00  0.00           O
ATOM   8008  O12 POPEs 204      28.925  92.824  79.393  1.00  0.00           O
ATOM   8009  C1  POPEs 204      28.185  95.874  77.853  1.00  0.00           C
ATOM   8012  C2  POPEs 204      28.795  96.805  76.793  1.00  0.00           C
ATOM   8014  O21 POPEs 204      27.835  97.814  76.473  1.00  0.00           O
ATOM   8015  C21 POPEs 204      28.385  98.855  75.853  1.00  0.00           C
ATOM   8016  O22 POPEs 204      29.575  99.005  75.623  1.00  0.00           O
ATOM   8017  C22 POPEs 204      27.295  99.884  75.543  1.00  0.00           C
ATOM   8020  C3  POPEs 204      29.285  95.994  75.543  1.00  0.00           C
ATOM   8023  O31 POPEs 204      28.505  96.204  74.333  1.00  0.00           O
ATOM   8024  C31 POPEs 204      27.785  95.174  73.903  1.00  0.00           C
ATOM   8025  O32 POPEs 204      27.505  94.184  74.553  1.00  0.00           O
ATOM   8026  C32 POPEs 204      27.395  95.404  72.433  1.00  0.00           C
ATOM   8029  C23 POPEs 204      26.825  99.895  74.073  1.00  0.00           C
ATOM   8032  C24 POPEs 204      25.805  98.804  73.703  1.00  0.00           C
ATOM   8035  C25 POPEs 204      25.045  99.095  72.383  1.00  0.00           C
ATOM   8038  C26 POPEs 204      25.935  99.194  71.143  1.00  0.00           C
ATOM   8041  C27 POPEs 204      25.175  99.445  69.823  1.00  0.00           C
ATOM   8044  C28 POPEs 204      26.075  99.364  68.573  1.00  0.00           C
ATOM   8047  C29 POPEs 204      27.085 100.485  68.433  1.00  0.00           C
ATOM   8049 0C21 POPEs 204      27.635 100.924  67.283  1.00  0.00           C
ATOM   8051 1C21 POPEs 204      27.375 100.385  65.903  1.00  0.00           C
ATOM   8054 2C21 POPEs 204      28.585 100.304  64.953  1.00  0.00           C
ATOM   8057 3C21 POPEs 204      28.115 100.124  63.503  1.00  0.00           C
ATOM   8060 4C21 POPEs 204      29.215 100.255  62.433  1.00  0.00           C
ATOM   8063 5C21 POPEs 204      30.354  99.235  62.533  1.00  0.00           C
ATOM   8066 6C21 POPEs 204      29.924  97.794  62.253  1.00  0.00           C
ATOM   8069 7C21 POPEs 204      31.115  96.824  62.223  1.00  0.00           C
ATOM   8072 8C21 POPEs 204      30.695  95.355  62.173  1.00  0.00           C
ATOM   8076  C33 POPEs 204      28.475  96.085  71.563  1.00  0.00           C
ATOM   8079  C34 POPEs 204      28.305  95.865  70.043  1.00  0.00           C
ATOM   8082  C35 POPEs 204      29.415  96.484  69.173  1.00  0.00           C
ATOM   8085  C36 POPEs 204      30.825  95.994  69.543  1.00  0.00           C
ATOM   8088  C37 POPEs 204      31.885  96.255  68.473  1.00  0.00           C
ATOM   8091  C38 POPEs 204      31.875  95.275  67.293  1.00  0.00           C
ATOM   8094  C39 POPEs 204      32.645  95.795  66.063  1.00  0.00           C
ATOM   8097 0C31 POPEs 204      34.035  96.365  66.363  1.00  0.00           C
ATOM   8100 1C31 POPEs 204      34.604  97.165  65.183  1.00  0.00           C
ATOM   8103 2C31 POPEs 204      35.805  98.035  65.583  1.00  0.00           C
ATOM   8106 3C31 POPEs 204      36.245  99.005  64.473  1.00  0.00           C
ATOM   8109 4C31 POPEs 204      35.335 100.224  64.283  1.00  0.00           C
ATOM   8112 5C31 POPEs 204      35.834 101.115  63.133  1.00  0.00           C
ATOM   8115 6C31 POPEs 204      35.345 102.565  63.173  1.00  0.00           C
ATOM   8119  NH3 POPEt 205      85.805  71.145  41.173  1.00  0.00           N
ATOM   8123  C12 POPEt 205      86.694  71.984  40.333  1.00  0.00           C
ATOM   8126  C11 POPEt 205      85.976  73.274  39.993  1.00  0.00           C
ATOM   8129  P   POPEt 205      86.585  75.774  39.903  1.00  0.00           P
ATOM   8130  O13 POPEt 205      87.454  76.494  38.973  1.00  0.00           O
ATOM   8131  O14 POPEt 205      85.125  75.965  39.743  1.00  0.00           O
ATOM   8132  O11 POPEt 205      87.035  76.124  41.373  1.00  0.00           O
ATOM   8133  O12 POPEt 205      86.954  74.255  39.703  1.00  0.00           O
ATOM   8134  C1  POPEt 205      86.215  75.965  42.523  1.00  0.00           C
ATOM   8137  C2  POPEt 205      87.015  75.304  43.683  1.00  0.00           C
ATOM   8139  O21 POPEt 205      87.325  76.225  44.753  1.00  0.00           O
ATOM   8140  C21 POPEt 205      88.154  77.215  44.483  1.00  0.00           C
ATOM   8141  O22 POPEt 205      88.685  77.475  43.423  1.00  0.00           O
ATOM   8142  C22 POPEt 205      88.436  77.984  45.773  1.00  0.00           C
ATOM   8145  C3  POPEt 205      88.265  74.474  43.213  1.00  0.00           C
ATOM   8148  O31 POPEt 205      88.564  73.474  44.203  1.00  0.00           O
ATOM   8149  C31 POPEt 205      89.835  73.064  44.263  1.00  0.00           C
ATOM   8150  O32 POPEt 205      90.745  73.494  43.583  1.00  0.00           O
ATOM   8151  C32 POPEt 205      89.954  72.014  45.363  1.00  0.00           C
ATOM   8154  C23 POPEt 205      89.924  77.944  46.193  1.00  0.00           C
ATOM   8157  C24 POPEt 205      90.094  77.964  47.723  1.00  0.00           C
ATOM   8160  C25 POPEt 205      89.275  79.045  48.433  1.00  0.00           C
ATOM   8163  C26 POPEt 205      89.544  79.054  49.933  1.00  0.00           C
ATOM   8166  C27 POPEt 205      88.514  78.224  50.733  1.00  0.00           C
ATOM   8169  C28 POPEt 205      88.995  77.865  52.163  1.00  0.00           C
ATOM   8172  C29 POPEt 205      89.425  79.094  52.923  1.00  0.00           C
ATOM   8174 0C21 POPEt 205      89.015  79.514  54.133  1.00  0.00           C
ATOM   8176 1C21 POPEt 205      88.055  78.824  55.063  1.00  0.00           C
ATOM   8179 2C21 POPEt 205      88.704  78.585  56.443  1.00  0.00           C
ATOM   8182 3C21 POPEt 205      88.715  79.814  57.363  1.00  0.00           C
ATOM   8185 4C21 POPEt 205      89.314  79.465  58.743  1.00  0.00           C
ATOM   8188 5C21 POPEt 205      88.756  80.324  59.893  1.00  0.00           C
ATOM   8191 6C21 POPEt 205      89.415  81.704  60.033  1.00  0.00           C
ATOM   8194 7C21 POPEt 205      88.704  82.565  61.093  1.00  0.00           C
ATOM   8197 8C21 POPEt 205      89.334  83.944  61.263  1.00  0.00           C
ATOM   8201  C33 POPEt 205      91.054  72.345  46.393  1.00  0.00           C
ATOM   8204  C34 POPEt 205      90.854  71.755  47.803  1.00  0.00           C
ATOM   8207  C35 POPEt 205      89.755  72.395  48.673  1.00  0.00           C
ATOM   8210  C36 POPEt 205      89.764  71.904  50.133  1.00  0.00           C
ATOM   8213  C37 POPEt 205      88.785  72.704  51.013  1.00  0.00           C
ATOM   8216  C38 POPEt 205      88.585  72.124  52.423  1.00  0.00           C
ATOM   8219  C39 POPEt 205      89.715  72.434  53.423  1.00  0.00           C
ATOM   8222 0C31 POPEt 205      89.544  71.674  54.743  1.00  0.00           C
ATOM   8225 1C31 POPEt 205      90.704  71.924  55.723  1.00  0.00           C
ATOM   8228 2C31 POPEt 205      90.715  70.984  56.943  1.00  0.00           C
ATOM   8231 3C31 POPEt 205      89.484  71.095  57.853  1.00  0.00           C
ATOM   8234 4C31 POPEt 205      89.575  70.155  59.063  1.00  0.00           C
ATOM   8237 5C31 POPEt 205      88.405  70.304  60.043  1.00  0.00           C
ATOM   8240 6C31 POPEt 205      88.445  69.294  61.193  1.00  0.00           C
ATOM   8244  NH3 POPEu 206      32.084 113.235  40.613  1.00  0.00           N
ATOM   8248  C12 POPEu 206      30.665 113.464  41.113  1.00  0.00           C
ATOM   8251  C11 POPEu 206      30.105 114.895  40.893  1.00  0.00           C
ATOM   8254  P   POPEu 206      27.735 116.045  41.033  1.00  0.00           P
ATOM   8255  O13 POPEu 206      27.345 115.595  39.683  1.00  0.00           O
ATOM   8256  O14 POPEu 206      28.174 117.435  41.223  1.00  0.00           O
ATOM   8257  O11 POPEu 206      26.565 115.835  42.063  1.00  0.00           O
ATOM   8258  O12 POPEu 206      28.834 115.014  41.543  1.00  0.00           O
ATOM   8259  C1  POPEu 206      25.695 114.706  41.973  1.00  0.00           C
ATOM   8262  C2  POPEu 206      24.615 114.835  43.083  1.00  0.00           C
ATOM   8264  O21 POPEu 206      25.265 115.205  44.323  1.00  0.00           O
ATOM   8265  C21 POPEu 206      26.125 114.335  44.823  1.00  0.00           C
ATOM   8266  O22 POPEu 206      26.005 113.125  44.853  1.00  0.00           O
ATOM   8267  C22 POPEu 206      27.405 115.075  45.243  1.00  0.00           C
ATOM   8270  C3  POPEu 206      23.655 113.615  43.173  1.00  0.00           C
ATOM   8273  O31 POPEu 206      22.885 113.604  44.403  1.00  0.00           O
ATOM   8274  C31 POPEu 206      21.785 114.364  44.353  1.00  0.00           C
ATOM   8275  O32 POPEu 206      21.375 114.944  43.373  1.00  0.00           O
ATOM   8276  C32 POPEu 206      21.115 114.375  45.723  1.00  0.00           C
ATOM   8279  C23 POPEu 206      27.185 116.465  45.883  1.00  0.00           C
ATOM   8282  C24 POPEu 206      27.185 116.434  47.413  1.00  0.00           C
ATOM   8285  C25 POPEu 206      26.104 115.565  48.053  1.00  0.00           C
ATOM   8288  C26 POPEu 206      25.715 116.134  49.413  1.00  0.00           C
ATOM   8291  C27 POPEu 206      24.905 115.194  50.293  1.00  0.00           C
ATOM   8294  C28 POPEu 206      23.995 115.964  51.253  1.00  0.00           C
ATOM   8297  C29 POPEu 206      23.375 115.054  52.273  1.00  0.00           C
ATOM   8299 0C21 POPEu 206      22.995 115.425  53.513  1.00  0.00           C
ATOM   8301 1C21 POPEu 206      23.084 116.815  54.073  1.00  0.00           C
ATOM   8304 2C21 POPEu 206      21.685 117.404  54.303  1.00  0.00           C
ATOM   8307 3C21 POPEu 206      21.764 118.895  54.673  1.00  0.00           C
ATOM   8310 4C21 POPEu 206      20.615 119.394  55.563  1.00  0.00           C
ATOM   8313 5C21 POPEu 206      20.555 118.654  56.903  1.00  0.00           C
ATOM   8316 6C21 POPEu 206      19.805 119.415  58.003  1.00  0.00           C
ATOM   8319 7C21 POPEu 206      19.855 118.654  59.323  1.00  0.00           C
ATOM   8322 8C21 POPEu 206      19.345 119.475  60.513  1.00  0.00           C
ATOM   8326  C33 POPEu 206      21.655 115.504  46.623  1.00  0.00           C
ATOM   8329  C34 POPEu 206      21.715 115.094  48.103  1.00  0.00           C
ATOM   8332  C35 POPEu 206      20.365 114.714  48.733  1.00  0.00           C
ATOM   8335  C36 POPEu 206      20.535 114.525  50.253  1.00  0.00           C
ATOM   8338  C37 POPEu 206      19.225 114.345  51.043  1.00  0.00           C
ATOM   8341  C38 POPEu 206      19.535 114.005  52.503  1.00  0.00           C
ATOM   8344  C39 POPEu 206      18.635 114.674  53.553  1.00  0.00           C
ATOM   8347 0C31 POPEu 206      17.285 113.974  53.733  1.00  0.00           C
ATOM   8350 1C31 POPEu 206      16.665 114.224  55.113  1.00  0.00           C
ATOM   8353 2C31 POPEu 206      15.475 113.305  55.363  1.00  0.00           C
ATOM   8356 3C31 POPEu 206      14.515 113.815  56.443  1.00  0.00           C
ATOM   8359 4C31 POPEu 206      15.065 113.725  57.873  1.00  0.00           C
ATOM   8362 5C31 POPEu 206      14.165 114.464  58.873  1.00  0.00           C
ATOM   8365 6C31 POPEu 206      14.505 114.165  60.333  1.00  0.00           C
ATOM   8369  NH3 POPEv 207       7.575 122.895  79.803  1.00  0.00           N
ATOM   8373  C12 POPEv 207       7.855 122.104  81.063  1.00  0.00           C
ATOM   8376  C11 POPEv 207       9.315 121.605  81.053  1.00  0.00           C
ATOM   8379  P   POPEv 207      10.875 119.865  79.893  1.00  0.00           P
ATOM   8380  O13 POPEv 207      11.655 120.005  81.133  1.00  0.00           O
ATOM   8381  O14 POPEv 207      10.535 118.475  79.523  1.00  0.00           O
ATOM   8382  O11 POPEv 207      11.765 120.495  78.753  1.00  0.00           O
ATOM   8383  O12 POPEv 207       9.585 120.795  79.893  1.00  0.00           O
ATOM   8384  C1  POPEv 207      11.655 120.115  77.383  1.00  0.00           C
ATOM   8387  C2  POPEv 207      10.925 121.204  76.563  1.00  0.00           C
ATOM   8389  O21 POPEv 207      10.715 120.735  75.203  1.00  0.00           O
ATOM   8390  C21 POPEv 207       9.605 121.225  74.653  1.00  0.00           C
ATOM   8391  O22 POPEv 207       8.725 121.794  75.253  1.00  0.00           O
ATOM   8392  C22 POPEv 207       9.635 121.064  73.143  1.00  0.00           C
ATOM   8395  C3  POPEv 207      11.765 122.514  76.573  1.00  0.00           C
ATOM   8398  O31 POPEv 207      11.285 123.494  75.623  1.00  0.00           O
ATOM   8399  C31 POPEv 207      10.285 124.254  76.093  1.00  0.00           C
ATOM   8400  O32 POPEv 207       9.835 124.204  77.223  1.00  0.00           O
ATOM   8401  C32 POPEv 207       9.785 125.154  74.973  1.00  0.00           C
ATOM   8404  C23 POPEv 207       8.505 121.905  72.513  1.00  0.00           C
ATOM   8407  C24 POPEv 207       8.725 122.244  71.033  1.00  0.00           C
ATOM   8410  C25 POPEv 207       9.005 121.005  70.173  1.00  0.00           C
ATOM   8413  C26 POPEv 207       8.945 121.325  68.683  1.00  0.00           C
ATOM   8416  C27 POPEv 207       8.915 120.054  67.813  1.00  0.00           C
ATOM   8419  C28 POPEv 207       8.565 120.345  66.333  1.00  0.00           C
ATOM   8422  C29 POPEv 207       7.145 120.835  66.203  1.00  0.00           C
ATOM   8424 0C21 POPEv 207       6.355 120.735  65.123  1.00  0.00           C
ATOM   8426 1C21 POPEv 207       6.685 120.154  63.783  1.00  0.00           C
ATOM   8429 2C21 POPEv 207       6.645 121.204  62.663  1.00  0.00           C
ATOM   8432 3C21 POPEv 207       5.405 122.115  62.683  1.00  0.00           C
ATOM   8435 4C21 POPEv 207       5.265 122.925  61.383  1.00  0.00           C
ATOM   8438 5C21 POPEv 207       4.105 123.914  61.463  1.00  0.00           C
ATOM   8441 6C21 POPEv 207       4.405 125.164  62.293  1.00  0.00           C
ATOM   8444 7C21 POPEv 207       3.175 126.075  62.373  1.00  0.00           C
ATOM   8447 8C21 POPEv 207       3.495 127.514  62.743  1.00  0.00           C
ATOM   8451  C33 POPEv 207       8.395 125.725  75.313  1.00  0.00           C
ATOM   8454  C34 POPEv 207       7.945 126.833  74.353  1.00  0.00           C
ATOM   8457  C35 POPEv 207       7.635 126.385  72.923  1.00  0.00           C
ATOM   8460  C36 POPEv 207       8.765 126.665  71.913  1.00  0.00           C
ATOM   8463  C37 POPEv 207       8.265 126.593  70.473  1.00  0.00           C
ATOM   8466  C38 POPEv 207       9.175 127.283  69.443  1.00  0.00           C
ATOM   8469  C39 POPEv 207       8.385 128.214  68.513  1.00  0.00           C
ATOM   8472 0C31 POPEv 207       9.225 128.704  67.333  1.00  0.00           C
ATOM   8475 1C31 POPEv 207       8.415 129.513  66.303  1.00  0.00           C
ATOM   8478 2C31 POPEv 207       9.265 129.783  65.053  1.00  0.00           C
ATOM   8481 3C31 POPEv 207       8.565 130.514  63.903  1.00  0.00           C
ATOM   8484 4C31 POPEv 207       9.165 130.063  62.553  1.00  0.00           C
ATOM   8487 5C31 POPEv 207       8.295 130.374  61.333  1.00  0.00           C
ATOM   8490 6C31 POPEv 207       8.885 129.773  60.053  1.00  0.00           C
ATOM   8494  NH3 POPEw 208     103.305  60.094  86.793  1.00  0.00           N
ATOM   8498  C12 POPEw 208     102.785  59.134  87.813  1.00  0.00           C
ATOM   8501  C11 POPEw 208     102.295  57.864  87.123  1.00  0.00           C
ATOM   8504  P   POPEw 208     100.424  56.294  88.123  1.00  0.00           P
ATOM   8505  O13 POPEw 208      99.965  56.164  89.523  1.00  0.00           O
ATOM   8506  O14 POPEw 208      99.484  56.994  87.213  1.00  0.00           O
ATOM   8507  O11 POPEw 208     100.885  54.914  87.533  1.00  0.00           O
ATOM   8508  O12 POPEw 208     101.814  57.024  88.153  1.00  0.00           O
ATOM   8509  C1  POPEw 208     100.785  54.594  86.143  1.00  0.00           C
ATOM   8512  C2  POPEw 208     102.186  54.294  85.543  1.00  0.00           C
ATOM   8514  O21 POPEw 208     102.304  54.534  84.123  1.00  0.00           O
ATOM   8515  C21 POPEw 208     101.335  54.184  83.313  1.00  0.00           C
ATOM   8516  O22 POPEw 208     100.225  53.785  83.593  1.00  0.00           O
ATOM   8517  C22 POPEw 208     101.834  54.324  81.883  1.00  0.00           C
ATOM   8520  C3  POPEw 208     102.704  52.874  85.903  1.00  0.00           C
ATOM   8523  O31 POPEw 208     101.935  51.824  85.263  1.00  0.00           O
ATOM   8524  C31 POPEw 208     102.494  51.254  84.213  1.00  0.00           C
ATOM   8525  O32 POPEw 208     103.604  51.494  83.773  1.00  0.00           O
ATOM   8526  C32 POPEw 208     101.546  50.234  83.573  1.00  0.00           C
ATOM   8529  C23 POPEw 208     100.715  54.794  80.963  1.00  0.00           C
ATOM   8532  C24 POPEw 208     101.116  54.764  79.483  1.00  0.00           C
ATOM   8535  C25 POPEw 208     100.035  55.424  78.633  1.00  0.00           C
ATOM   8538  C26 POPEw 208     100.444  55.644  77.183  1.00  0.00           C
ATOM   8541  C27 POPEw 208      99.264  56.174  76.353  1.00  0.00           C
ATOM   8544  C28 POPEw 208      99.686  56.674  74.963  1.00  0.00           C
ATOM   8547  C29 POPEw 208     100.354  58.024  74.933  1.00  0.00           C
ATOM   8549 0C21 POPEw 208     100.464  58.844  73.863  1.00  0.00           C
ATOM   8551 1C21 POPEw 208     100.015  58.584  72.443  1.00  0.00           C
ATOM   8554 2C21 POPEw 208     100.354  57.194  71.873  1.00  0.00           C
ATOM   8557 3C21 POPEw 208      99.975  57.005  70.393  1.00  0.00           C
ATOM   8560 4C21 POPEw 208     100.296  55.574  69.923  1.00  0.00           C
ATOM   8563 5C21 POPEw 208     100.164  55.384  68.413  1.00  0.00           C
ATOM   8566 6C21 POPEw 208      98.715  55.494  67.903  1.00  0.00           C
ATOM   8569 7C21 POPEw 208      98.604  55.264  66.393  1.00  0.00           C
ATOM   8572 8C21 POPEw 208      97.174  55.374  65.863  1.00  0.00           C
ATOM   8576  C33 POPEw 208     102.024  49.575  82.253  1.00  0.00           C
ATOM   8579  C34 POPEw 208     100.854  48.884  81.513  1.00  0.00           C
ATOM   8582  C35 POPEw 208     101.256  47.924  80.373  1.00  0.00           C
ATOM   8585  C36 POPEw 208     100.895  48.354  78.933  1.00  0.00           C
ATOM   8588  C37 POPEw 208     101.025  47.174  77.933  1.00  0.00           C
ATOM   8591  C38 POPEw 208     100.654  47.465  76.473  1.00  0.00           C
ATOM   8594  C39 POPEw 208      99.135  47.444  76.193  1.00  0.00           C
ATOM   8597 0C31 POPEw 208      98.825  47.524  74.693  1.00  0.00           C
ATOM   8600 1C31 POPEw 208      97.335  47.334  74.343  1.00  0.00           C
ATOM   8603 2C31 POPEw 208      97.035  47.804  72.913  1.00  0.00           C
ATOM   8606 3C31 POPEw 208      95.575  47.634  72.443  1.00  0.00           C
ATOM   8609 4C31 POPEw 208      95.164  46.164  72.233  1.00  0.00           C
ATOM   8612 5C31 POPEw 208      93.665  45.994  71.953  1.00  0.00           C
ATOM   8615 6C31 POPEw 208      93.285  44.554  71.583  1.00  0.00           C
ATOM   8619  NH3 POPEx 209      62.235  36.614  84.723  1.00  0.00           N
ATOM   8623  C12 POPEx 209      61.625  37.914  85.173  1.00  0.00           C
ATOM   8626  C11 POPEx 209      62.645  38.764  85.923  1.00  0.00           C
ATOM   8629  P   POPEx 209      63.075  41.244  86.563  1.00  0.00           P
ATOM   8630  O13 POPEx 209      62.274  41.884  87.633  1.00  0.00           O
ATOM   8631  O14 POPEx 209      64.444  40.764  86.843  1.00  0.00           O
ATOM   8632  O11 POPEx 209      63.215  42.294  85.413  1.00  0.00           O
ATOM   8633  O12 POPEx 209      62.185  40.104  85.943  1.00  0.00           O
ATOM   8634  C1  POPEx 209      62.545  42.254  84.153  1.00  0.00           C
ATOM   8637  C2  POPEx 209      63.564  42.724  83.103  1.00  0.00           C
ATOM   8639  O21 POPEx 209      63.115  43.874  82.373  1.00  0.00           O
ATOM   8640  C21 POPEx 209      62.775  43.814  81.083  1.00  0.00           C
ATOM   8641  O22 POPEx 209      62.334  42.844  80.503  1.00  0.00           O
ATOM   8642  C22 POPEx 209      63.104  45.184  80.483  1.00  0.00           C
ATOM   8645  C3  POPEx 209      64.125  41.524  82.323  1.00  0.00           C
ATOM   8648  O31 POPEx 209      65.075  41.914  81.323  1.00  0.00           O
ATOM   8649  C31 POPEx 209      66.335  42.044  81.713  1.00  0.00           C
ATOM   8650  O32 POPEx 209      66.734  41.964  82.863  1.00  0.00           O
ATOM   8651  C32 POPEx 209      67.174  42.304  80.463  1.00  0.00           C
ATOM   8654  C23 POPEx 209      63.115  45.314  78.933  1.00  0.00           C
ATOM   8657  C24 POPEx 209      64.015  46.504  78.523  1.00  0.00           C
ATOM   8660  C25 POPEx 209      63.505  47.324  77.333  1.00  0.00           C
ATOM   8663  C26 POPEx 209      64.354  48.554  76.973  1.00  0.00           C
ATOM   8666  C27 POPEx 209      63.634  49.424  75.933  1.00  0.00           C
ATOM   8669  C28 POPEx 209      64.465  50.574  75.323  1.00  0.00           C
ATOM   8672  C29 POPEx 209      63.694  51.145  74.153  1.00  0.00           C
ATOM   8674 0C21 POPEx 209      63.345  52.424  73.913  1.00  0.00           C
ATOM   8676 1C21 POPEx 209      63.685  53.654  74.713  1.00  0.00           C
ATOM   8679 2C21 POPEx 209      62.575  54.114  75.673  1.00  0.00           C
ATOM   8682 3C21 POPEx 209      61.235  54.454  75.003  1.00  0.00           C
ATOM   8685 4C21 POPEx 209      60.375  55.404  75.843  1.00  0.00           C
ATOM   8688 5C21 POPEx 209      58.865  55.124  75.723  1.00  0.00           C
ATOM   8691 6C21 POPEx 209      58.415  53.964  76.613  1.00  0.00           C
ATOM   8694 7C21 POPEx 209      57.035  53.424  76.243  1.00  0.00           C
ATOM   8697 8C21 POPEx 209      56.614  52.244  77.113  1.00  0.00           C
ATOM   8701  C33 POPEx 209      67.905  43.654  80.523  1.00  0.00           C
ATOM   8704  C34 POPEx 209      68.665  43.944  79.223  1.00  0.00           C
ATOM   8707  C35 POPEx 209      69.924  44.794  79.463  1.00  0.00           C
ATOM   8710  C36 POPEx 209      70.845  44.854  78.223  1.00  0.00           C
ATOM   8713  C37 POPEx 209      70.204  45.555  77.023  1.00  0.00           C
ATOM   8716  C38 POPEx 209      69.795  44.604  75.893  1.00  0.00           C
ATOM   8719  C39 POPEx 209      70.915  44.394  74.863  1.00  0.00           C
ATOM   8722 0C31 POPEx 209      70.414  43.624  73.633  1.00  0.00           C
ATOM   8725 1C31 POPEx 209      70.594  42.104  73.763  1.00  0.00           C
ATOM   8728 2C31 POPEx 209      70.006  41.364  72.553  1.00  0.00           C
ATOM   8731 3C31 POPEx 209      70.116  39.844  72.703  1.00  0.00           C
ATOM   8734 4C31 POPEx 209      69.825  39.074  71.413  1.00  0.00           C
ATOM   8737 5C31 POPEx 209      70.245  37.604  71.463  1.00  0.00           C
ATOM   8740 6C31 POPEx 209      69.965  36.834  70.173  1.00  0.00           C
ATOM   8744  NH3 POPEy 210      20.845  22.504  84.693  1.00  0.00           N
ATOM   8748  C12 POPEy 210      21.854  23.564  85.033  1.00  0.00           C
ATOM   8751  C11 POPEy 210      22.805  23.054  86.133  1.00  0.00           C
ATOM   8754  P   POPEy 210      25.195  23.734  86.873  1.00  0.00           P
ATOM   8755  O13 POPEy 210      25.914  24.874  87.463  1.00  0.00           O
ATOM   8756  O14 POPEy 210      25.245  22.464  87.633  1.00  0.00           O
ATOM   8757  O11 POPEy 210      25.855  23.454  85.473  1.00  0.00           O
ATOM   8758  O12 POPEy 210      23.705  24.094  86.523  1.00  0.00           O
ATOM   8759  C1  POPEy 210      25.825  24.494  84.503  1.00  0.00           C
ATOM   8762  C2  POPEy 210      26.174  23.864  83.143  1.00  0.00           C
ATOM   8764  O21 POPEy 210      25.935  24.784  82.083  1.00  0.00           O
ATOM   8765  C21 POPEy 210      24.694  25.054  81.733  1.00  0.00           C
ATOM   8766  O22 POPEy 210      23.665  24.664  82.263  1.00  0.00           O
ATOM   8767  C22 POPEy 210      24.755  25.974  80.513  1.00  0.00           C
ATOM   8770  C3  POPEy 210      25.535  22.464  82.923  1.00  0.00           C
ATOM   8773  O31 POPEy 210      26.455  21.414  83.283  1.00  0.00           O
ATOM   8774  C31 POPEy 210      27.375  20.934  82.413  1.00  0.00           C
ATOM   8775  O32 POPEy 210      28.244  20.134  82.763  1.00  0.00           O
ATOM   8776  C32 POPEy 210      27.265  21.494  80.983  1.00  0.00           C
ATOM   8779  C23 POPEy 210      25.555  25.354  79.343  1.00  0.00           C
ATOM   8782  C24 POPEy 210      26.365  26.414  78.573  1.00  0.00           C
ATOM   8785  C25 POPEy 210      25.525  27.524  77.933  1.00  0.00           C
ATOM   8788  C26 POPEy 210      24.605  27.024  76.823  1.00  0.00           C
ATOM   8791  C27 POPEy 210      23.774  28.174  76.223  1.00  0.00           C
ATOM   8794  C28 POPEy 210      22.514  27.674  75.513  1.00  0.00           C
ATOM   8797  C29 POPEy 210      21.725  28.864  75.023  1.00  0.00           C
ATOM   8799 0C21 POPEy 210      20.995  28.964  73.893  1.00  0.00           C
ATOM   8801 1C21 POPEy 210      20.725  27.884  72.873  1.00  0.00           C
ATOM   8804 2C21 POPEy 210      19.245  27.894  72.493  1.00  0.00           C
ATOM   8807 3C21 POPEy 210      18.925  26.974  71.313  1.00  0.00           C
ATOM   8810 4C21 POPEy 210      17.415  26.824  71.093  1.00  0.00           C
ATOM   8813 5C21 POPEy 210      16.745  28.134  70.653  1.00  0.00           C
ATOM   8816 6C21 POPEy 210      15.235  28.134  70.913  1.00  0.00           C
ATOM   8819 7C21 POPEy 210      14.615  29.514  70.673  1.00  0.00           C
ATOM   8822 8C21 POPEy 210      13.105  29.534  70.943  1.00  0.00           C
ATOM   8826  C33 POPEy 210      28.515  21.224  80.103  1.00  0.00           C
ATOM   8829  C34 POPEy 210      28.174  21.154  78.613  1.00  0.00           C
ATOM   8832  C35 POPEy 210      27.635  22.464  78.023  1.00  0.00           C
ATOM   8835  C36 POPEy 210      27.135  22.254  76.593  1.00  0.00           C
ATOM   8838  C37 POPEy 210      26.675  23.524  75.873  1.00  0.00           C
ATOM   8841  C38 POPEy 210      26.215  23.224  74.443  1.00  0.00           C
ATOM   8844  C39 POPEy 210      25.785  24.474  73.663  1.00  0.00           C
ATOM   8847 0C31 POPEy 210      26.975  25.264  73.093  1.00  0.00           C
ATOM   8850 1C31 POPEy 210      26.595  26.634  72.513  1.00  0.00           C
ATOM   8853 2C31 POPEy 210      26.915  27.794  73.473  1.00  0.00           C
ATOM   8856 3C31 POPEy 210      26.764  29.184  72.843  1.00  0.00           C
ATOM   8859 4C31 POPEy 210      26.815  30.314  73.893  1.00  0.00           C
ATOM   8862 5C31 POPEy 210      25.825  31.464  73.613  1.00  0.00           C
ATOM   8865 6C31 POPEy 210      25.914  32.584  74.643  1.00  0.00           C
ATOM   8869  NH3 POPEz 211     127.914  18.964  83.803  1.00  0.00           N
ATOM   8873  C12 POPEz 211     127.304  18.854  85.163  1.00  0.00           C
ATOM   8876  C11 POPEz 211     127.254  17.364  85.493  1.00  0.00           C
ATOM   8879  P   POPEz 211     124.975  16.414  84.633  1.00  0.00           P
ATOM   8880  O13 POPEz 211     124.726  14.964  84.703  1.00  0.00           O
ATOM   8881  O14 POPEz 211     124.474  17.274  85.723  1.00  0.00           O
ATOM   8882  O11 POPEz 211     124.395  16.974  83.263  1.00  0.00           O
ATOM   8883  O12 POPEz 211     126.534  16.664  84.473  1.00  0.00           O
ATOM   8884  C1  POPEz 211     124.334  16.264  82.033  1.00  0.00           C
ATOM   8887  C2  POPEz 211     125.654  16.444  81.223  1.00  0.00           C
ATOM   8889  O21 POPEz 211     125.464  16.334  79.793  1.00  0.00           O
ATOM   8890  C21 POPEz 211     125.024  17.454  79.213  1.00  0.00           C
ATOM   8891  O22 POPEz 211     124.515  18.394  79.783  1.00  0.00           O
ATOM   8892  C22 POPEz 211     125.454  17.514  77.743  1.00  0.00           C
ATOM   8895  C3  POPEz 211     126.743  15.434  81.653  1.00  0.00           C
ATOM   8898  O31 POPEz 211     128.044  16.004  81.503  1.00  0.00           O
ATOM   8899  C31 POPEz 211     128.533  16.084  80.273  1.00  0.00           C
ATOM   8900  O32 POPEz 211     128.773  17.134  79.713  1.00  0.00           O
ATOM   8901  C32 POPEz 211     128.833  14.694  79.673  1.00  0.00           C
ATOM   8904  C23 POPEz 211     126.614  18.524  77.593  1.00  0.00           C
ATOM   8907  C24 POPEz 211     127.584  18.244  76.433  1.00  0.00           C
ATOM   8910  C25 POPEz 211     127.143  18.844  75.103  1.00  0.00           C
ATOM   8913  C26 POPEz 211     128.314  18.984  74.113  1.00  0.00           C
ATOM   8916  C27 POPEz 211     127.873  19.494  72.733  1.00  0.00           C
ATOM   8919  C28 POPEz 211     129.014  19.484  71.703  1.00  0.00           C
ATOM   8922  C29 POPEz 211     130.023  20.574  71.943  1.00  0.00           C
ATOM   8924 0C21 POPEz 211     131.294  20.564  71.513  1.00  0.00           C
ATOM   8926 1C21 POPEz 211     131.964  19.504  70.673  1.00  0.00           C
ATOM   8929 2C21 POPEz 211     132.993  20.094  69.693  1.00  0.00           C
ATOM   8932 3C21 POPEz 211     132.354  20.884  68.533  1.00  0.00           C
ATOM   8935 4C21 POPEz 211     133.343  21.804  67.803  1.00  0.00           C
ATOM   8938 5C21 POPEz 211     134.523  21.084  67.113  1.00  0.00           C
ATOM   8941 6C21 POPEz 211     134.113  20.254  65.883  1.00  0.00           C
ATOM   8944 7C21 POPEz 211     135.333  19.764  65.093  1.00  0.00           C
ATOM   8947 8C21 POPEz 211     135.014  18.744  64.003  1.00  0.00           C
ATOM   8951  C33 POPEz 211     128.714  14.634  78.123  1.00  0.00           C
ATOM   8954  C34 POPEz 211     129.273  13.314  77.603  1.00  0.00           C
ATOM   8957  C35 POPEz 211     129.363  13.164  76.073  1.00  0.00           C
ATOM   8960  C36 POPEz 211     128.044  12.744  75.413  1.00  0.00           C
ATOM   8963  C37 POPEz 211     127.294  13.904  74.753  1.00  0.00           C
ATOM   8966  C38 POPEz 211     125.993  13.474  74.063  1.00  0.00           C
ATOM   8969  C39 POPEz 211     125.304  14.604  73.273  1.00  0.00           C
ATOM   8972 0C31 POPEz 211     126.184  15.174  72.153  1.00  0.00           C
ATOM   8975 1C31 POPEz 211     125.494  16.244  71.293  1.00  0.00           C
ATOM   8978 2C31 POPEz 211     126.483  16.924  70.343  1.00  0.00           C
ATOM   8981 3C31 POPEz 211     125.964  18.224  69.703  1.00  0.00           C
ATOM   8984 4C31 POPEz 211     125.115  17.994  68.453  1.00  0.00           C
ATOM   8987 5C31 POPEz 211     124.664  19.314  67.813  1.00  0.00           C
ATOM   8990 6C31 POPEz 211     123.715  19.124  66.633  1.00  0.00           C
ATOM   8994  NH3 POPE0 212      58.384  99.835  38.683  1.00  0.00           N
ATOM   8998  C12 POPE0 212      59.305  98.774  38.133  1.00  0.00           C
ATOM   9001  C11 POPE0 212      58.555  97.664  37.383  1.00  0.00           C
ATOM   9004  P   POPE0 212      59.995  95.464  37.393  1.00  0.00           P
ATOM   9005  O13 POPE0 212      58.815  94.706  37.843  1.00  0.00           O
ATOM   9006  O14 POPE0 212      60.905  94.744  36.463  1.00  0.00           O
ATOM   9007  O11 POPE0 212      60.795  96.005  38.633  1.00  0.00           O
ATOM   9008  O12 POPE0 212      59.475  96.794  36.713  1.00  0.00           O
ATOM   9009  C1  POPE0 212      61.105  95.154  39.733  1.00  0.00           C
ATOM   9012  C2  POPE0 212      61.625  95.975  40.943  1.00  0.00           C
ATOM   9014  O21 POPE0 212      62.905  95.434  41.343  1.00  0.00           O
ATOM   9015  C21 POPE0 212      63.654  96.255  42.063  1.00  0.00           C
ATOM   9016  O22 POPE0 212      63.365  97.414  42.363  1.00  0.00           O
ATOM   9017  C22 POPE0 212      64.904  95.514  42.513  1.00  0.00           C
ATOM   9020  C3  POPE0 212      60.585  95.964  42.103  1.00  0.00           C
ATOM   9023  O31 POPE0 212      61.055  96.505  43.363  1.00  0.00           O
ATOM   9024  C31 POPE0 212      60.075  96.654  44.263  1.00  0.00           C
ATOM   9025  O32 POPE0 212      58.925  96.285  44.083  1.00  0.00           O
ATOM   9026  C32 POPE0 212      60.615  97.325  45.523  1.00  0.00           C
ATOM   9029  C23 POPE0 212      64.875  95.194  44.023  1.00  0.00           C
ATOM   9032  C24 POPE0 212      66.035  94.294  44.463  1.00  0.00           C
ATOM   9035  C25 POPE0 212      67.325  95.054  44.803  1.00  0.00           C
ATOM   9038  C26 POPE0 212      67.625  95.105  46.313  1.00  0.00           C
ATOM   9041  C27 POPE0 212      69.135  95.135  46.573  1.00  0.00           C
ATOM   9044  C28 POPE0 212      69.525  95.135  48.063  1.00  0.00           C
ATOM   9047  C29 POPE0 212      70.155  96.414  48.563  1.00  0.00           C
ATOM   9049 0C21 POPE0 212      70.545  96.645  49.823  1.00  0.00           C
ATOM   9051 1C21 POPE0 212      70.354  95.705  50.993  1.00  0.00           C
ATOM   9054 2C21 POPE0 212      70.174  96.495  52.293  1.00  0.00           C
ATOM   9057 3C21 POPE0 212      69.965  95.595  53.533  1.00  0.00           C
ATOM   9060 4C21 POPE0 212      69.844  96.444  54.803  1.00  0.00           C
ATOM   9063 5C21 POPE0 212      69.735  95.604  56.083  1.00  0.00           C
ATOM   9066 6C21 POPE0 212      69.604  96.505  57.323  1.00  0.00           C
ATOM   9069 7C21 POPE0 212      69.395  95.735  58.633  1.00  0.00           C
ATOM   9072 8C21 POPE0 212      69.195  96.635  59.843  1.00  0.00           C
ATOM   9076  C33 POPE0 212      60.234  96.584  46.823  1.00  0.00           C
ATOM   9079  C34 POPE0 212      60.424  97.495  48.053  1.00  0.00           C
ATOM   9082  C35 POPE0 212      60.164  96.824  49.403  1.00  0.00           C
ATOM   9085  C36 POPE0 212      58.694  96.824  49.863  1.00  0.00           C
ATOM   9088  C37 POPE0 212      58.564  96.815  51.403  1.00  0.00           C
ATOM   9091  C38 POPE0 212      57.115  96.964  51.883  1.00  0.00           C
ATOM   9094  C39 POPE0 212      56.994  97.304  53.383  1.00  0.00           C
ATOM   9097 0C31 POPE0 212      56.814  96.064  54.283  1.00  0.00           C
ATOM   9100 1C31 POPE0 212      56.395  96.414  55.713  1.00  0.00           C
ATOM   9103 2C31 POPE0 212      56.105  95.154  56.543  1.00  0.00           C
ATOM   9106 3C31 POPE0 212      55.604  95.415  57.983  1.00  0.00           C
ATOM   9109 4C31 POPE0 212      54.345  96.304  58.043  1.00  0.00           C
ATOM   9112 5C31 POPE0 212      53.424  95.956  59.213  1.00  0.00           C
ATOM   9115 6C31 POPE0 212      52.165  96.835  59.283  1.00  0.00           C
ATOM   9119  NH3 POPE1 213      60.245  31.994  42.403  1.00  0.00           N
ATOM   9123  C12 POPE1 213      59.925  32.794  41.163  1.00  0.00           C
ATOM   9126  C11 POPE1 213      58.854  32.104  40.283  1.00  0.00           C
ATOM   9129  P   POPE1 213      57.035  31.474  42.073  1.00  0.00           P
ATOM   9130  O13 POPE1 213      58.006  30.424  42.403  1.00  0.00           O
ATOM   9131  O14 POPE1 213      55.595  31.134  41.933  1.00  0.00           O
ATOM   9132  O11 POPE1 213      57.194  32.634  43.143  1.00  0.00           O
ATOM   9133  O12 POPE1 213      57.524  32.254  40.783  1.00  0.00           O
ATOM   9134  C1  POPE1 213      56.495  32.494  44.393  1.00  0.00           C
ATOM   9137  C2  POPE1 213      57.075  33.474  45.483  1.00  0.00           C
ATOM   9139  O21 POPE1 213      56.224  33.644  46.643  1.00  0.00           O
ATOM   9140  C21 POPE1 213      55.895  32.584  47.343  1.00  0.00           C
ATOM   9141  O22 POPE1 213      56.154  31.424  47.053  1.00  0.00           O
ATOM   9142  C22 POPE1 213      55.195  33.014  48.643  1.00  0.00           C
ATOM   9145  C3  POPE1 213      57.314  34.884  44.893  1.00  0.00           C
ATOM   9148  O31 POPE1 213      58.345  35.594  45.603  1.00  0.00           O
ATOM   9149  C31 POPE1 213      57.975  36.594  46.393  1.00  0.00           C
ATOM   9150  O32 POPE1 213      56.825  36.894  46.663  1.00  0.00           O
ATOM   9151  C32 POPE1 213      59.195  37.364  46.883  1.00  0.00           C
ATOM   9154  C23 POPE1 213      54.844  31.844  49.613  1.00  0.00           C
ATOM   9157  C24 POPE1 213      55.205  32.154  51.073  1.00  0.00           C
ATOM   9160  C25 POPE1 213      55.255  30.914  51.993  1.00  0.00           C
ATOM   9163  C26 POPE1 213      53.875  30.294  52.253  1.00  0.00           C
ATOM   9166  C27 POPE1 213      53.834  29.064  53.183  1.00  0.00           C
ATOM   9169  C28 POPE1 213      54.325  29.304  54.633  1.00  0.00           C
ATOM   9172  C29 POPE1 213      55.764  28.924  54.813  1.00  0.00           C
ATOM   9174 0C21 POPE1 213      56.315  28.214  55.813  1.00  0.00           C
ATOM   9176 1C21 POPE1 213      55.634  27.684  57.053  1.00  0.00           C
ATOM   9179 2C21 POPE1 213      56.134  28.474  58.263  1.00  0.00           C
ATOM   9182 3C21 POPE1 213      55.564  27.984  59.593  1.00  0.00           C
ATOM   9185 4C21 POPE1 213      56.204  28.664  60.813  1.00  0.00           C
ATOM   9188 5C21 POPE1 213      55.814  30.144  60.943  1.00  0.00           C
ATOM   9191 6C21 POPE1 213      56.775  30.944  61.823  1.00  0.00           C
ATOM   9194 7C21 POPE1 213      56.365  32.424  61.913  1.00  0.00           C
ATOM   9197 8C21 POPE1 213      57.545  33.384  61.973  1.00  0.00           C
ATOM   9201  C33 POPE1 213      59.054  37.804  48.363  1.00  0.00           C
ATOM   9204  C34 POPE1 213      59.415  36.614  49.273  1.00  0.00           C
ATOM   9207  C35 POPE1 213      58.815  36.684  50.683  1.00  0.00           C
ATOM   9210  C36 POPE1 213      59.505  37.734  51.563  1.00  0.00           C
ATOM   9213  C37 POPE1 213      58.575  38.244  52.673  1.00  0.00           C
ATOM   9216  C38 POPE1 213      58.984  39.584  53.303  1.00  0.00           C
ATOM   9219  C39 POPE1 213      59.165  40.685  52.263  1.00  0.00           C
ATOM   9222 0C31 POPE1 213      59.075  42.124  52.793  1.00  0.00           C
ATOM   9225 1C31 POPE1 213      59.256  43.104  51.633  1.00  0.00           C
ATOM   9228 2C31 POPE1 213      58.704  44.514  51.863  1.00  0.00           C
ATOM   9231 3C31 POPE1 213      59.494  45.324  52.903  1.00  0.00           C
ATOM   9234 4C31 POPE1 213      58.935  46.754  53.023  1.00  0.00           C
ATOM   9237 5C31 POPE1 213      59.625  47.604  54.093  1.00  0.00           C
ATOM   9240 6C31 POPE1 213      58.955  48.974  54.283  1.00  0.00           C
ATOM   9244  NH3 POPE2 214      92.494  69.435  84.633  1.00  0.00           N
ATOM   9248  C12 POPE2 214      91.256  68.715  84.173  1.00  0.00           C
ATOM   9251  C11 POPE2 214      91.365  67.205  84.403  1.00  0.00           C
ATOM   9254  P   POPE2 214      88.945  66.264  84.833  1.00  0.00           P
ATOM   9255  O13 POPE2 214      89.085  64.895  85.363  1.00  0.00           O
ATOM   9256  O14 POPE2 214      88.865  67.335  85.823  1.00  0.00           O
ATOM   9257  O11 POPE2 214      87.745  66.334  83.803  1.00  0.00           O
ATOM   9258  O12 POPE2 214      90.195  66.554  83.903  1.00  0.00           O
ATOM   9259  C1  POPE2 214      87.186  67.604  83.443  1.00  0.00           C
ATOM   9262  C2  POPE2 214      86.525  67.574  82.033  1.00  0.00           C
ATOM   9264  O21 POPE2 214      87.555  67.514  81.023  1.00  0.00           O
ATOM   9265  C21 POPE2 214      87.854  68.494  80.193  1.00  0.00           C
ATOM   9266  O22 POPE2 214      87.445  69.634  80.193  1.00  0.00           O
ATOM   9267  C22 POPE2 214      88.865  67.974  79.163  1.00  0.00           C
ATOM   9270  C3  POPE2 214      85.405  68.654  81.853  1.00  0.00           C
ATOM   9273  O31 POPE2 214      84.795  68.614  80.533  1.00  0.00           O
ATOM   9274  C31 POPE2 214      83.624  68.014  80.433  1.00  0.00           C
ATOM   9275  O32 POPE2 214      83.014  67.465  81.343  1.00  0.00           O
ATOM   9276  C32 POPE2 214      83.115  68.134  79.003  1.00  0.00           C
ATOM   9279  C23 POPE2 214      89.064  68.944  77.973  1.00  0.00           C
ATOM   9282  C24 POPE2 214      90.345  68.634  77.193  1.00  0.00           C
ATOM   9285  C25 POPE2 214      90.225  68.934  75.693  1.00  0.00           C
ATOM   9288  C26 POPE2 214      89.884  70.395  75.353  1.00  0.00           C
ATOM   9291  C27 POPE2 214      89.415  70.544  73.893  1.00  0.00           C
ATOM   9294  C28 POPE2 214      88.805  71.895  73.503  1.00  0.00           C
ATOM   9297  C29 POPE2 214      89.866  72.954  73.533  1.00  0.00           C
ATOM   9299 0C21 POPE2 214      90.044  73.964  72.673  1.00  0.00           C
ATOM   9301 1C21 POPE2 214      89.174  74.344  71.503  1.00  0.00           C
ATOM   9304 2C21 POPE2 214      88.865  75.844  71.603  1.00  0.00           C
ATOM   9307 3C21 POPE2 214      87.994  76.365  70.463  1.00  0.00           C
ATOM   9310 4C21 POPE2 214      87.695  77.854  70.643  1.00  0.00           C
ATOM   9313 5C21 POPE2 214      86.875  78.454  69.493  1.00  0.00           C
ATOM   9316 6C21 POPE2 214      87.715  78.705  68.243  1.00  0.00           C
ATOM   9319 7C21 POPE2 214      86.904  79.275  67.063  1.00  0.00           C
ATOM   9322 8C21 POPE2 214      87.796  79.604  65.863  1.00  0.00           C
ATOM   9326  C33 POPE2 214      81.785  67.384  78.763  1.00  0.00           C
ATOM   9329  C34 POPE2 214      81.915  65.854  78.713  1.00  0.00           C
ATOM   9332  C35 POPE2 214      80.545  65.174  78.613  1.00  0.00           C
ATOM   9335  C36 POPE2 214      80.385  64.224  77.433  1.00  0.00           C
ATOM   9338  C37 POPE2 214      79.145  63.314  77.513  1.00  0.00           C
ATOM   9341  C38 POPE2 214      77.785  63.994  77.263  1.00  0.00           C
ATOM   9344  C39 POPE2 214      77.165  64.754  78.443  1.00  0.00           C
ATOM   9347 0C31 POPE2 214      76.715  63.884  79.643  1.00  0.00           C
ATOM   9350 1C31 POPE2 214      75.895  64.724  80.633  1.00  0.00           C
ATOM   9353 2C31 POPE2 214      75.134  63.924  81.693  1.00  0.00           C
ATOM   9356 3C31 POPE2 214      74.045  63.014  81.113  1.00  0.00           C
ATOM   9359 4C31 POPE2 214      73.045  62.554  82.183  1.00  0.00           C
ATOM   9362 5C31 POPE2 214      72.035  61.544  81.633  1.00  0.00           C
ATOM   9365 6C31 POPE2 214      71.185  60.884  82.713  1.00  0.00           C
ATOM   9369  NH3 POPE3 215      68.774  32.604  84.993  1.00  0.00           N
ATOM   9373  C12 POPE3 215      68.685  33.604  83.863  1.00  0.00           C
ATOM   9376  C11 POPE3 215      68.575  35.044  84.403  1.00  0.00           C
ATOM   9379  P   POPE3 215      65.954  35.124  84.493  1.00  0.00           P
ATOM   9380  O13 POPE3 215      64.994  36.214  84.813  1.00  0.00           O
ATOM   9381  O14 POPE3 215      66.195  34.064  85.493  1.00  0.00           O
ATOM   9382  O11 POPE3 215      65.525  34.454  83.133  1.00  0.00           O
ATOM   9383  O12 POPE3 215      67.344  35.704  84.063  1.00  0.00           O
ATOM   9384  C1  POPE3 215      64.564  35.104  82.303  1.00  0.00           C
ATOM   9387  C2  POPE3 215      65.115  36.374  81.593  1.00  0.00           C
ATOM   9389  O21 POPE3 215      64.024  36.964  80.863  1.00  0.00           O
ATOM   9390  C21 POPE3 215      63.225  37.764  81.553  1.00  0.00           C
ATOM   9391  O22 POPE3 215      63.454  38.204  82.673  1.00  0.00           O
ATOM   9392  C22 POPE3 215      61.935  37.994  80.743  1.00  0.00           C
ATOM   9395  C3  POPE3 215      66.325  35.984  80.683  1.00  0.00           C
ATOM   9398  O31 POPE3 215      66.495  36.804  79.503  1.00  0.00           O
ATOM   9399  C31 POPE3 215      66.785  38.074  79.703  1.00  0.00           C
ATOM   9400  O32 POPE3 215      67.005  38.604  80.783  1.00  0.00           O
ATOM   9401  C32 POPE3 215      66.704  38.844  78.383  1.00  0.00           C
ATOM   9404  C23 POPE3 215      60.775  38.604  81.553  1.00  0.00           C
ATOM   9407  C24 POPE3 215      59.435  38.714  80.803  1.00  0.00           C
ATOM   9410  C25 POPE3 215      59.335  39.804  79.713  1.00  0.00           C
ATOM   9413  C26 POPE3 215      59.884  39.354  78.353  1.00  0.00           C
ATOM   9416  C27 POPE3 215      59.215  40.064  77.163  1.00  0.00           C
ATOM   9419  C28 POPE3 215      59.785  39.524  75.833  1.00  0.00           C
ATOM   9422  C29 POPE3 215      59.365  40.264  74.573  1.00  0.00           C
ATOM   9424 0C21 POPE3 215      58.325  39.984  73.773  1.00  0.00           C
ATOM   9426 1C21 POPE3 215      57.295  38.904  73.983  1.00  0.00           C
ATOM   9429 2C21 POPE3 215      56.094  39.424  74.793  1.00  0.00           C
ATOM   9432 3C21 POPE3 215      55.294  40.544  74.123  1.00  0.00           C
ATOM   9435 4C21 POPE3 215      54.485  41.364  75.133  1.00  0.00           C
ATOM   9438 5C21 POPE3 215      53.865  42.614  74.523  1.00  0.00           C
ATOM   9441 6C21 POPE3 215      53.055  43.424  75.553  1.00  0.00           C
ATOM   9444 7C21 POPE3 215      52.625  44.794  75.013  1.00  0.00           C
ATOM   9447 8C21 POPE3 215      51.975  45.664  76.083  1.00  0.00           C
ATOM   9451  C33 POPE3 215      67.975  38.854  77.513  1.00  0.00           C
ATOM   9454  C34 POPE3 215      68.104  40.174  76.733  1.00  0.00           C
ATOM   9457  C35 POPE3 215      67.014  40.394  75.663  1.00  0.00           C
ATOM   9460  C36 POPE3 215      66.994  41.864  75.223  1.00  0.00           C
ATOM   9463  C37 POPE3 215      66.035  42.184  74.073  1.00  0.00           C
ATOM   9466  C38 POPE3 215      66.085  43.684  73.733  1.00  0.00           C
ATOM   9469  C39 POPE3 215      65.064  44.124  72.673  1.00  0.00           C
ATOM   9472 0C31 POPE3 215      65.475  43.754  71.243  1.00  0.00           C
ATOM   9475 1C31 POPE3 215      64.344  44.004  70.223  1.00  0.00           C
ATOM   9478 2C31 POPE3 215      64.814  44.645  68.913  1.00  0.00           C
ATOM   9481 3C31 POPE3 215      65.454  46.044  69.073  1.00  0.00           C
ATOM   9484 4C31 POPE3 215      64.604  47.034  69.893  1.00  0.00           C
ATOM   9487 5C31 POPE3 215      65.245  48.424  69.993  1.00  0.00           C
ATOM   9490 6C31 POPE3 215      64.374  49.424  70.753  1.00  0.00           C
ATOM   9494  NH3 POPE4 216      56.655  58.754  82.073  1.00  0.00           N
ATOM   9498  C12 POPE4 216      57.645  59.424  82.973  1.00  0.00           C
ATOM   9501  C11 POPE4 216      58.935  58.654  83.123  1.00  0.00           C
ATOM   9504  P   POPE4 216      61.064  58.814  84.603  1.00  0.00           P
ATOM   9505  O13 POPE4 216      61.595  59.834  85.533  1.00  0.00           O
ATOM   9506  O14 POPE4 216      60.744  57.454  85.103  1.00  0.00           O
ATOM   9507  O11 POPE4 216      61.994  58.754  83.343  1.00  0.00           O
ATOM   9508  O12 POPE4 216      59.725  59.394  84.053  1.00  0.00           O
ATOM   9509  C1  POPE4 216      62.085  57.584  82.553  1.00  0.00           C
ATOM   9512  C2  POPE4 216      63.494  57.535  81.953  1.00  0.00           C
ATOM   9514  O21 POPE4 216      63.405  56.894  80.673  1.00  0.00           O
ATOM   9515  C21 POPE4 216      64.015  57.524  79.683  1.00  0.00           C
ATOM   9516  O22 POPE4 216      64.704  58.524  79.773  1.00  0.00           O
ATOM   9517  C22 POPE4 216      63.685  56.805  78.383  1.00  0.00           C
ATOM   9520  C3  POPE4 216      64.465  56.794  82.903  1.00  0.00           C
ATOM   9523  O31 POPE4 216      65.694  56.484  82.243  1.00  0.00           O
ATOM   9524  C31 POPE4 216      66.674  57.384  82.073  1.00  0.00           C
ATOM   9525  O32 POPE4 216      67.594  57.204  81.293  1.00  0.00           O
ATOM   9526  C32 POPE4 216      66.564  58.645  82.953  1.00  0.00           C
ATOM   9529  C23 POPE4 216      64.325  57.504  77.163  1.00  0.00           C
ATOM   9532  C24 POPE4 216      63.584  58.764  76.693  1.00  0.00           C
ATOM   9535  C25 POPE4 216      64.395  59.554  75.653  1.00  0.00           C
ATOM   9538  C26 POPE4 216      64.465  58.884  74.283  1.00  0.00           C
ATOM   9541  C27 POPE4 216      65.775  59.235  73.543  1.00  0.00           C
ATOM   9544  C28 POPE4 216      65.924  58.514  72.193  1.00  0.00           C
ATOM   9547  C29 POPE4 216      65.094  59.174  71.123  1.00  0.00           C
ATOM   9549 0C21 POPE4 216      65.535  59.684  69.963  1.00  0.00           C
ATOM   9551 1C21 POPE4 216      66.944  59.684  69.443  1.00  0.00           C
ATOM   9554 2C21 POPE4 216      67.035  59.224  67.973  1.00  0.00           C
ATOM   9557 3C21 POPE4 216      66.265  60.124  66.993  1.00  0.00           C
ATOM   9560 4C21 POPE4 216      66.384  59.654  65.543  1.00  0.00           C
ATOM   9563 5C21 POPE4 216      65.515  60.504  64.613  1.00  0.00           C
ATOM   9566 6C21 POPE4 216      65.535  60.024  63.163  1.00  0.00           C
ATOM   9569 7C21 POPE4 216      64.915  61.054  62.213  1.00  0.00           C
ATOM   9572 8C21 POPE4 216      64.615  60.504  60.813  1.00  0.00           C
ATOM   9576  C33 POPE4 216      67.604  59.734  82.603  1.00  0.00           C
ATOM   9579  C34 POPE4 216      67.375  60.334  81.213  1.00  0.00           C
ATOM   9582  C35 POPE4 216      67.954  61.744  81.023  1.00  0.00           C
ATOM   9585  C36 POPE4 216      67.115  62.844  81.683  1.00  0.00           C
ATOM   9588  C37 POPE4 216      67.645  64.255  81.363  1.00  0.00           C
ATOM   9591  C38 POPE4 216      66.674  65.395  81.733  1.00  0.00           C
ATOM   9594  C39 POPE4 216      65.325  65.324  80.993  1.00  0.00           C
ATOM   9597 0C31 POPE4 216      64.805  66.714  80.613  1.00  0.00           C
ATOM   9600 1C31 POPE4 216      63.575  66.694  79.693  1.00  0.00           C
ATOM   9603 2C31 POPE4 216      63.035  68.104  79.453  1.00  0.00           C
ATOM   9606 3C31 POPE4 216      61.705  68.185  78.683  1.00  0.00           C
ATOM   9609 4C31 POPE4 216      60.875  69.364  79.213  1.00  0.00           C
ATOM   9612 5C31 POPE4 216      60.285  70.255  78.123  1.00  0.00           C
ATOM   9615 6C31 POPE4 216      59.634  71.524  78.693  1.00  0.00           C
ATOM   9619  NH3 POPE5 217      51.264 118.365  80.363  1.00  0.00           N
ATOM   9623  C12 POPE5 217      52.734 118.545  80.613  1.00  0.00           C
ATOM   9626  C11 POPE5 217      53.555 117.374  80.063  1.00  0.00           C
ATOM   9629  P   POPE5 217      55.634 118.415  78.883  1.00  0.00           P
ATOM   9630  O13 POPE5 217      54.965 119.714  78.683  1.00  0.00           O
ATOM   9631  O14 POPE5 217      57.095 118.475  79.143  1.00  0.00           O
ATOM   9632  O11 POPE5 217      55.325 117.444  77.683  1.00  0.00           O
ATOM   9633  O12 POPE5 217      54.944 117.705  80.113  1.00  0.00           O
ATOM   9634  C1  POPE5 217      54.774 117.934  76.453  1.00  0.00           C
ATOM   9637  C2  POPE5 217      55.535 117.354  75.243  1.00  0.00           C
ATOM   9639  O21 POPE5 217      54.665 117.584  74.123  1.00  0.00           O
ATOM   9640  C21 POPE5 217      55.024 117.605  72.833  1.00  0.00           C
ATOM   9641  O22 POPE5 217      54.225 117.684  71.923  1.00  0.00           O
ATOM   9642  C22 POPE5 217      56.544 117.584  72.613  1.00  0.00           C
ATOM   9645  C3  POPE5 217      55.845 115.835  75.443  1.00  0.00           C
ATOM   9648  O31 POPE5 217      54.645 115.044  75.243  1.00  0.00           O
ATOM   9649  C31 POPE5 217      54.575 114.485  74.033  1.00  0.00           C
ATOM   9650  O32 POPE5 217      55.535 114.315  73.303  1.00  0.00           O
ATOM   9651  C32 POPE5 217      53.125 114.204  73.663  1.00  0.00           C
ATOM   9654  C23 POPE5 217      56.875 117.845  71.123  1.00  0.00           C
ATOM   9657  C24 POPE5 217      58.384 118.004  70.883  1.00  0.00           C
ATOM   9660  C25 POPE5 217      58.715 118.615  69.513  1.00  0.00           C
ATOM   9663  C26 POPE5 217      58.134 117.834  68.323  1.00  0.00           C
ATOM   9666  C27 POPE5 217      58.295 118.585  66.993  1.00  0.00           C
ATOM   9669  C28 POPE5 217      57.565 117.895  65.833  1.00  0.00           C
ATOM   9672  C29 POPE5 217      57.285 118.844  64.693  1.00  0.00           C
ATOM   9674 0C21 POPE5 217      57.994 118.995  63.563  1.00  0.00           C
ATOM   9676 1C21 POPE5 217      59.275 118.284  63.183  1.00  0.00           C
ATOM   9679 2C21 POPE5 217      60.405 119.254  62.773  1.00  0.00           C
ATOM   9682 3C21 POPE5 217      60.075 120.105  61.533  1.00  0.00           C
ATOM   9685 4C21 POPE5 217      61.274 120.905  61.013  1.00  0.00           C
ATOM   9688 5C21 POPE5 217      60.865 122.095  60.133  1.00  0.00           C
ATOM   9691 6C21 POPE5 217      62.035 122.674  59.323  1.00  0.00           C
ATOM   9694 7C21 POPE5 217      61.735 124.084  58.793  1.00  0.00           C
ATOM   9697 8C21 POPE5 217      62.734 124.595  57.753  1.00  0.00           C
ATOM   9701  C33 POPE5 217      52.955 113.604  72.243  1.00  0.00           C
ATOM   9704  C34 POPE5 217      53.424 114.504  71.093  1.00  0.00           C
ATOM   9707  C35 POPE5 217      53.165 113.874  69.723  1.00  0.00           C
ATOM   9710  C36 POPE5 217      53.805 114.674  68.593  1.00  0.00           C
ATOM   9713  C37 POPE5 217      53.185 114.345  67.233  1.00  0.00           C
ATOM   9716  C38 POPE5 217      53.715 115.215  66.073  1.00  0.00           C
ATOM   9719  C39 POPE5 217      53.314 116.684  66.193  1.00  0.00           C
ATOM   9722 0C31 POPE5 217      53.594 117.495  64.913  1.00  0.00           C
ATOM   9725 1C31 POPE5 217      53.345 118.995  65.113  1.00  0.00           C
ATOM   9728 2C31 POPE5 217      53.665 119.884  63.903  1.00  0.00           C
ATOM   9731 3C31 POPE5 217      52.404 120.324  63.153  1.00  0.00           C
ATOM   9734 4C31 POPE5 217      52.675 121.484  62.193  1.00  0.00           C
ATOM   9737 5C31 POPE5 217      51.385 122.074  61.613  1.00  0.00           C
ATOM   9740 6C31 POPE5 217      51.635 123.195  60.603  1.00  0.00           C
ATOM   9744  NH3 POPE6 218      51.604 118.785  40.683  1.00  0.00           N
ATOM   9748  C12 POPE6 218      51.565 117.314  40.333  1.00  0.00           C
ATOM   9751  C11 POPE6 218      50.515 117.025  39.233  1.00  0.00           C
ATOM   9754  P   POPE6 218      48.755 115.374  40.363  1.00  0.00           P
ATOM   9755  O13 POPE6 218      47.985 116.584  40.743  1.00  0.00           O
ATOM   9756  O14 POPE6 218      47.975 114.235  39.833  1.00  0.00           O
ATOM   9757  O11 POPE6 218      49.585 114.925  41.653  1.00  0.00           O
ATOM   9758  O12 POPE6 218      49.915 115.735  39.363  1.00  0.00           O
ATOM   9759  C1  POPE6 218      48.925 114.755  42.913  1.00  0.00           C
ATOM   9762  C2  POPE6 218      49.774 115.215  44.133  1.00  0.00           C
ATOM   9764  O21 POPE6 218      48.875 115.454  45.213  1.00  0.00           O
ATOM   9765  C21 POPE6 218      48.564 114.394  45.903  1.00  0.00           C
ATOM   9766  O22 POPE6 218      48.724 113.225  45.583  1.00  0.00           O
ATOM   9767  C22 POPE6 218      47.945 114.914  47.203  1.00  0.00           C
ATOM   9770  C3  POPE6 218      50.545 116.554  43.923  1.00  0.00           C
ATOM   9773  O31 POPE6 218      50.795 117.295  45.163  1.00  0.00           O
ATOM   9774  C31 POPE6 218      51.115 118.564  44.953  1.00  0.00           C
ATOM   9775  O32 POPE6 218      51.274 119.064  43.843  1.00  0.00           O
ATOM   9776  C32 POPE6 218      51.194 119.335  46.283  1.00  0.00           C
ATOM   9779  C23 POPE6 218      47.835 113.885  48.343  1.00  0.00           C
ATOM   9782  C24 POPE6 218      48.075 114.545  49.713  1.00  0.00           C
ATOM   9785  C25 POPE6 218      49.545 114.434  50.163  1.00  0.00           C
ATOM   9788  C26 POPE6 218      49.814 115.255  51.433  1.00  0.00           C
ATOM   9791  C27 POPE6 218      51.024 114.714  52.213  1.00  0.00           C
ATOM   9794  C28 POPE6 218      51.474 115.625  53.373  1.00  0.00           C
ATOM   9797  C29 POPE6 218      50.364 115.956  54.343  1.00  0.00           C
ATOM   9799 0C21 POPE6 218      49.915 115.174  55.343  1.00  0.00           C
ATOM   9801 1C21 POPE6 218      50.385 113.785  55.683  1.00  0.00           C
ATOM   9804 2C21 POPE6 218      49.215 112.824  55.973  1.00  0.00           C
ATOM   9807 3C21 POPE6 218      48.454 113.176  57.263  1.00  0.00           C
ATOM   9810 4C21 POPE6 218      47.425 112.104  57.673  1.00  0.00           C
ATOM   9813 5C21 POPE6 218      46.154 112.115  56.823  1.00  0.00           C
ATOM   9816 6C21 POPE6 218      45.154 111.034  57.253  1.00  0.00           C
ATOM   9819 7C21 POPE6 218      43.764 111.605  57.553  1.00  0.00           C
ATOM   9822 8C21 POPE6 218      42.804 110.555  58.093  1.00  0.00           C
ATOM   9826  C33 POPE6 218      49.844 119.345  47.033  1.00  0.00           C
ATOM   9829  C34 POPE6 218      49.694 120.345  48.203  1.00  0.00           C
ATOM   9832  C35 POPE6 218      50.364 119.925  49.523  1.00  0.00           C
ATOM   9835  C36 POPE6 218      50.055 120.945  50.643  1.00  0.00           C
ATOM   9838  C37 POPE6 218      50.335 120.425  52.063  1.00  0.00           C
ATOM   9841  C38 POPE6 218      49.795 121.365  53.153  1.00  0.00           C
ATOM   9844  C39 POPE6 218      49.555 120.676  54.513  1.00  0.00           C
ATOM   9847 0C31 POPE6 218      50.835 120.184  55.193  1.00  0.00           C
ATOM   9850 1C31 POPE6 218      50.585 119.264  56.393  1.00  0.00           C
ATOM   9853 2C31 POPE6 218      51.905 118.855  57.063  1.00  0.00           C
ATOM   9856 3C31 POPE6 218      51.765 117.694  58.063  1.00  0.00           C
ATOM   9859 4C31 POPE6 218      50.764 117.964  59.203  1.00  0.00           C
ATOM   9862 5C31 POPE6 218      50.755 116.845  60.253  1.00  0.00           C
ATOM   9865 6C31 POPE6 218      49.365 116.264  60.513  1.00  0.00           C
ATOM   9869  NH3 POPE7 219      50.405 125.714  80.793  1.00  0.00           N
ATOM   9873  C12 POPE7 219      49.814 125.324  82.113  1.00  0.00           C
ATOM   9876  C11 POPE7 219      48.854 124.135  81.973  1.00  0.00           C
ATOM   9879  P   POPE7 219      49.215 121.505  81.863  1.00  0.00           P
ATOM   9880  O13 POPE7 219      50.345 120.604  81.543  1.00  0.00           O
ATOM   9881  O14 POPE7 219      48.774 121.395  83.273  1.00  0.00           O
ATOM   9882  O11 POPE7 219      48.035 121.014  80.943  1.00  0.00           O
ATOM   9883  O12 POPE7 219      49.564 122.985  81.503  1.00  0.00           O
ATOM   9884  C1  POPE7 219      47.274 121.754  79.993  1.00  0.00           C
ATOM   9887  C2  POPE7 219      47.875 121.745  78.543  1.00  0.00           C
ATOM   9889  O21 POPE7 219      46.915 121.225  77.613  1.00  0.00           O
ATOM   9890  C21 POPE7 219      46.075 122.144  77.163  1.00  0.00           C
ATOM   9891  O22 POPE7 219      46.094 123.324  77.473  1.00  0.00           O
ATOM   9892  C22 POPE7 219      45.135 121.514  76.133  1.00  0.00           C
ATOM   9895  C3  POPE7 219      49.145 120.874  78.413  1.00  0.00           C
ATOM   9898  O31 POPE7 219      49.704 120.915  77.073  1.00  0.00           O
ATOM   9899  C31 POPE7 219      50.615 119.954  76.923  1.00  0.00           C
ATOM   9900  O32 POPE7 219      50.865 119.095  77.763  1.00  0.00           O
ATOM   9901  C32 POPE7 219      51.425 120.154  75.633  1.00  0.00           C
ATOM   9904  C23 POPE7 219      44.025 122.475  75.653  1.00  0.00           C
ATOM   9907  C24 POPE7 219      44.455 123.575  74.653  1.00  0.00           C
ATOM   9910  C25 POPE7 219      44.995 123.025  73.333  1.00  0.00           C
ATOM   9913  C26 POPE7 219      45.154 124.095  72.253  1.00  0.00           C
ATOM   9916  C27 POPE7 219      45.685 123.524  70.923  1.00  0.00           C
ATOM   9919  C28 POPE7 219      46.175 124.604  69.933  1.00  0.00           C
ATOM   9922  C29 POPE7 219      45.005 125.364  69.373  1.00  0.00           C
ATOM   9924 0C21 POPE7 219      44.585 125.385  68.103  1.00  0.00           C
ATOM   9926 1C21 POPE7 219      45.215 124.695  66.913  1.00  0.00           C
ATOM   9929 2C21 POPE7 219      44.795 125.425  65.633  1.00  0.00           C
ATOM   9932 3C21 POPE7 219      45.424 124.884  64.343  1.00  0.00           C
ATOM   9935 4C21 POPE7 219      45.164 125.835  63.163  1.00  0.00           C
ATOM   9938 5C21 POPE7 219      45.854 125.415  61.863  1.00  0.00           C
ATOM   9941 6C21 POPE7 219      45.615 126.414  60.733  1.00  0.00           C
ATOM   9944 7C21 POPE7 219      46.495 126.154  59.503  1.00  0.00           C
ATOM   9947 8C21 POPE7 219      46.334 127.214  58.413  1.00  0.00           C
ATOM   9951  C33 POPE7 219      50.634 120.005  74.313  1.00  0.00           C
ATOM   9954  C34 POPE7 219      51.565 120.075  73.093  1.00  0.00           C
ATOM   9957  C35 POPE7 219      50.884 119.895  71.723  1.00  0.00           C
ATOM   9960  C36 POPE7 219      50.255 121.185  71.183  1.00  0.00           C
ATOM   9963  C37 POPE7 219      50.345 121.315  69.653  1.00  0.00           C
ATOM   9966  C38 POPE7 219      49.795 122.645  69.123  1.00  0.00           C
ATOM   9969  C39 POPE7 219      49.995 122.814  67.613  1.00  0.00           C
ATOM   9972 0C31 POPE7 219      48.834 122.304  66.743  1.00  0.00           C
ATOM   9975 1C31 POPE7 219      49.125 122.514  65.253  1.00  0.00           C
ATOM   9978 2C31 POPE7 219      47.895 122.335  64.343  1.00  0.00           C
ATOM   9981 3C31 POPE7 219      47.794 120.964  63.643  1.00  0.00           C
ATOM   9984 4C31 POPE7 219      47.524 119.795  64.593  1.00  0.00           C
ATOM   9987 5C31 POPE7 219      47.295 118.475  63.833  1.00  0.00           C
ATOM   9990 6C31 POPE7 219      46.435 117.475  64.613  1.00  0.00           C
ATOM   9994  NH3 POPE8 220      44.035  29.514  40.943  1.00  0.00           N
ATOM   9998  C12 POPE8 220      44.424  30.924  41.303  1.00  0.00           C
ATOM  10001  C11 POPE8 220      45.665  30.914  42.203  1.00  0.00           C
ATOM  10004  P   POPE8 220      45.385  33.054  43.663  1.00  0.00           P
ATOM  10005  O13 POPE8 220      45.364  34.494  43.313  1.00  0.00           O
ATOM  10006  O14 POPE8 220      44.125  32.384  44.043  1.00  0.00           O
ATOM  10007  O11 POPE8 220      46.385  32.904  44.843  1.00  0.00           O
ATOM  10008  O12 POPE8 220      46.064  32.254  42.483  1.00  0.00           O
ATOM  10009  C1  POPE8 220      47.495  32.034  44.943  1.00  0.00           C
ATOM  10012  C2  POPE8 220      47.734  31.874  46.463  1.00  0.00           C
ATOM  10014  O21 POPE8 220      48.984  31.254  46.783  1.00  0.00           O
ATOM  10015  C21 POPE8 220      49.165  29.944  46.683  1.00  0.00           C
ATOM  10016  O22 POPE8 220      48.384  29.134  46.203  1.00  0.00           O
ATOM  10017  C22 POPE8 220      50.625  29.704  47.153  1.00  0.00           C
ATOM  10020  C3  POPE8 220      46.465  31.284  47.163  1.00  0.00           C
ATOM  10023  O31 POPE8 220      46.674  30.454  48.313  1.00  0.00           O
ATOM  10024  C31 POPE8 220      46.814  30.914  49.553  1.00  0.00           C
ATOM  10025  O32 POPE8 220      46.474  30.284  50.543  1.00  0.00           O
ATOM  10026  C32 POPE8 220      47.535  32.264  49.633  1.00  0.00           C
ATOM  10029  C23 POPE8 220      50.965  28.384  47.893  1.00  0.00           C
ATOM  10032  C24 POPE8 220      52.465  28.264  48.183  1.00  0.00           C
ATOM  10035  C25 POPE8 220      52.775  27.224  49.273  1.00  0.00           C
ATOM  10038  C26 POPE8 220      54.205  26.684  49.243  1.00  0.00           C
ATOM  10041  C27 POPE8 220      55.325  27.704  49.493  1.00  0.00           C
ATOM  10044  C28 POPE8 220      56.695  27.054  49.203  1.00  0.00           C
ATOM  10047  C29 POPE8 220      57.875  27.974  49.373  1.00  0.00           C
ATOM  10049 0C21 POPE8 220      58.475  28.304  50.533  1.00  0.00           C
ATOM  10051 1C21 POPE8 220      58.085  27.834  51.903  1.00  0.00           C
ATOM  10054 2C21 POPE8 220      59.215  27.024  52.553  1.00  0.00           C
ATOM  10057 3C21 POPE8 220      60.294  27.914  53.193  1.00  0.00           C
ATOM  10060 4C21 POPE8 220      60.935  27.264  54.433  1.00  0.00           C
ATOM  10063 5C21 POPE8 220      59.965  27.244  55.623  1.00  0.00           C
ATOM  10066 6C21 POPE8 220      60.455  26.384  56.793  1.00  0.00           C
ATOM  10069 7C21 POPE8 220      59.415  26.334  57.913  1.00  0.00           C
ATOM  10072 8C21 POPE8 220      59.764  25.344  59.033  1.00  0.00           C
ATOM  10076  C33 POPE8 220      48.384  32.444  50.913  1.00  0.00           C
ATOM  10079  C34 POPE8 220      49.785  32.944  50.533  1.00  0.00           C
ATOM  10082  C35 POPE8 220      50.634  33.444  51.713  1.00  0.00           C
ATOM  10085  C36 POPE8 220      50.685  32.564  52.963  1.00  0.00           C
ATOM  10088  C37 POPE8 220      51.595  33.174  54.043  1.00  0.00           C
ATOM  10091  C38 POPE8 220      51.585  32.404  55.373  1.00  0.00           C
ATOM  10094  C39 POPE8 220      51.655  33.344  56.573  1.00  0.00           C
ATOM  10097 0C31 POPE8 220      51.825  32.644  57.923  1.00  0.00           C
ATOM  10100 1C31 POPE8 220      51.765  33.664  59.073  1.00  0.00           C
ATOM  10103 2C31 POPE8 220      52.194  33.124  60.443  1.00  0.00           C
ATOM  10106 3C31 POPE8 220      51.854  34.114  61.563  1.00  0.00           C
ATOM  10109 4C31 POPE8 220      52.594  33.824  62.873  1.00  0.00           C
ATOM  10112 5C31 POPE8 220      52.125  34.715  64.023  1.00  0.00           C
ATOM  10115 6C31 POPE8 220      53.134  34.814  65.163  1.00  0.00           C
ATOM  10119  NH3 POPE9 221     103.075 119.305  83.683  1.00  0.00           N
ATOM  10123  C12 POPE9 221     101.694 119.455  83.093  1.00  0.00           C
ATOM  10126  C11 POPE9 221     100.885 118.155  83.253  1.00  0.00           C
ATOM  10129  P   POPE9 221      98.265 118.424  83.143  1.00  0.00           P
ATOM  10130  O13 POPE9 221      97.905 117.185  83.863  1.00  0.00           O
ATOM  10131  O14 POPE9 221      98.336 119.674  83.913  1.00  0.00           O
ATOM  10132  O11 POPE9 221      97.295 118.596  81.883  1.00  0.00           O
ATOM  10133  O12 POPE9 221      99.695 118.214  82.483  1.00  0.00           O
ATOM  10134  C1  POPE9 221      97.715 118.524  80.523  1.00  0.00           C
ATOM  10137  C2  POPE9 221      97.564 119.884  79.803  1.00  0.00           C
ATOM  10139  O21 POPE9 221      98.265 119.846  78.533  1.00  0.00           O
ATOM  10140  C21 POPE9 221      97.535 119.995  77.443  1.00  0.00           C
ATOM  10141  O22 POPE9 221      96.314 120.014  77.373  1.00  0.00           O
ATOM  10142  C22 POPE9 221      98.484 120.174  76.253  1.00  0.00           C
ATOM  10145  C3  POPE9 221      98.196 121.024  80.623  1.00  0.00           C
ATOM  10148  O31 POPE9 221      98.094 122.255  79.883  1.00  0.00           O
ATOM  10149  C31 POPE9 221      97.205 123.135  80.283  1.00  0.00           C
ATOM  10150  O32 POPE9 221      96.495 123.044  81.273  1.00  0.00           O
ATOM  10151  C32 POPE9 221      97.285 124.335  79.343  1.00  0.00           C
ATOM  10154  C23 POPE9 221      97.775 120.145  74.883  1.00  0.00           C
ATOM  10157  C24 POPE9 221      98.805 119.986  73.763  1.00  0.00           C
ATOM  10160  C25 POPE9 221      98.196 119.995  72.363  1.00  0.00           C
ATOM  10163  C26 POPE9 221      97.645 121.365  71.933  1.00  0.00           C
ATOM  10166  C27 POPE9 221      96.265 121.245  71.273  1.00  0.00           C
ATOM  10169  C28 POPE9 221      95.506 122.575  71.153  1.00  0.00           C
ATOM  10172  C29 POPE9 221      96.104 123.534  70.153  1.00  0.00           C
ATOM  10174 0C21 POPE9 221      95.555 123.955  68.993  1.00  0.00           C
ATOM  10176 1C21 POPE9 221      94.204 123.554  68.433  1.00  0.00           C
ATOM  10179 2C21 POPE9 221      93.364 124.735  67.903  1.00  0.00           C
ATOM  10182 3C21 POPE9 221      93.954 125.395  66.643  1.00  0.00           C
ATOM  10185 4C21 POPE9 221      92.964 126.313  65.923  1.00  0.00           C
ATOM  10188 5C21 POPE9 221      93.575 127.043  64.723  1.00  0.00           C
ATOM  10191 6C21 POPE9 221      94.194 128.393  65.083  1.00  0.00           C
ATOM  10194 7C21 POPE9 221      94.655 129.173  63.843  1.00  0.00           C
ATOM  10197 8C21 POPE9 221      95.094 130.593  64.173  1.00  0.00           C
ATOM  10201  C33 POPE9 221      96.215 124.364  78.233  1.00  0.00           C
ATOM  10204  C34 POPE9 221      96.735 125.215  77.063  1.00  0.00           C
ATOM  10207  C35 POPE9 221      95.675 125.884  76.193  1.00  0.00           C
ATOM  10210  C36 POPE9 221      94.924 124.995  75.193  1.00  0.00           C
ATOM  10213  C37 POPE9 221      94.015 125.865  74.323  1.00  0.00           C
ATOM  10216  C38 POPE9 221      93.224 125.154  73.213  1.00  0.00           C
ATOM  10219  C39 POPE9 221      92.395 126.185  72.423  1.00  0.00           C
ATOM  10222 0C31 POPE9 221      91.434 125.565  71.403  1.00  0.00           C
ATOM  10225 1C31 POPE9 221      90.625 126.624  70.653  1.00  0.00           C
ATOM  10228 2C31 POPE9 221      89.384 126.054  69.953  1.00  0.00           C
ATOM  10231 3C31 POPE9 221      88.494 127.143  69.323  1.00  0.00           C
ATOM  10234 4C31 POPE9 221      88.895 127.563  67.903  1.00  0.00           C
ATOM  10237 5C31 POPE9 221      88.645 126.463  66.853  1.00  0.00           C
ATOM  10240 6C31 POPE9 221      88.844 126.924  65.403  1.00  0.00           C
ATOM  10244  NH3 POPE  222     131.434  88.965  83.623  1.00  0.00           N
ATOM  10248  C12 POPE  222     131.273  90.454  83.633  1.00  0.00           C
ATOM  10251  C11 POPE  222     132.143  91.085  84.733  1.00  0.00           C
ATOM  10254  P   POPE  222     130.625  93.155  85.293  1.00  0.00           P
ATOM  10255  O13 POPE  222     130.053  92.374  86.423  1.00  0.00           O
ATOM  10256  O14 POPE  222     130.874  94.604  85.473  1.00  0.00           O
ATOM  10257  O11 POPE  222     129.664  92.944  84.053  1.00  0.00           O
ATOM  10258  O12 POPE  222     131.964  92.486  84.783  1.00  0.00           O
ATOM  10259  C1  POPE  222     129.544  93.914  83.013  1.00  0.00           C
ATOM  10262  C2  POPE  222     128.604  93.384  81.883  1.00  0.00           C
ATOM  10264  O21 POPE  222     129.294  92.594  80.893  1.00  0.00           O
ATOM  10265  C21 POPE  222     130.143  93.244  80.113  1.00  0.00           C
ATOM  10266  O22 POPE  222     130.464  94.426  80.223  1.00  0.00           O
ATOM  10267  C22 POPE  222     130.654  92.325  79.003  1.00  0.00           C
ATOM  10270  C3  POPE  222     127.704  94.504  81.253  1.00  0.00           C
ATOM  10273  O31 POPE  222     126.433  94.005  80.803  1.00  0.00           O
ATOM  10274  C31 POPE  222     126.324  93.704  79.503  1.00  0.00           C
ATOM  10275  O32 POPE  222     127.234  93.645  78.703  1.00  0.00           O
ATOM  10276  C32 POPE  222     124.825  93.575  79.203  1.00  0.00           C
ATOM  10279  C23 POPE  222     131.594  93.114  78.043  1.00  0.00           C
ATOM  10282  C24 POPE  222     131.924  92.454  76.703  1.00  0.00           C
ATOM  10285  C25 POPE  222     132.273  90.956  76.733  1.00  0.00           C
ATOM  10288  C26 POPE  222     132.503  90.425  75.313  1.00  0.00           C
ATOM  10291  C27 POPE  222     132.844  88.924  75.233  1.00  0.00           C
ATOM  10294  C28 POPE  222     132.954  88.435  73.773  1.00  0.00           C
ATOM  10297  C29 POPE  222     132.523  87.004  73.553  1.00  0.00           C
ATOM  10299 0C21 POPE  222     132.083  86.474  72.393  1.00  0.00           C
ATOM  10301 1C21 POPE  222     131.974  87.165  71.053  1.00  0.00           C
ATOM  10304 2C21 POPE  222     133.184  86.845  70.153  1.00  0.00           C
ATOM  10307 3C21 POPE  222     133.023  87.304  68.683  1.00  0.00           C
ATOM  10310 4C21 POPE  222     134.325  87.085  67.893  1.00  0.00           C
ATOM  10313 5C21 POPE  222     134.363  87.724  66.493  1.00  0.00           C
ATOM  10316 6C21 POPE  222     134.113  86.754  65.333  1.00  0.00           C
ATOM  10319 7C21 POPE  222     134.614  87.314  63.983  1.00  0.00           C
ATOM  10322 8C21 POPE  222     134.553  86.325  62.813  1.00  0.00           C
ATOM  10326  C33 POPE  222     124.454  93.074  77.783  1.00  0.00           C
ATOM  10329  C34 POPE  222     122.924  92.995  77.613  1.00  0.00           C
ATOM  10332  C35 POPE  222     122.424  92.195  76.403  1.00  0.00           C
ATOM  10335  C36 POPE  222     122.674  92.874  75.043  1.00  0.00           C
ATOM  10338  C37 POPE  222     121.785  92.304  73.923  1.00  0.00           C
ATOM  10341  C38 POPE  222     121.965  92.974  72.543  1.00  0.00           C
ATOM  10344  C39 POPE  222     121.434  94.426  72.443  1.00  0.00           C
ATOM  10347 0C31 POPE  222     119.904  94.545  72.363  1.00  0.00           C
ATOM  10350 1C31 POPE  222     119.395  95.975  72.593  1.00  0.00           C
ATOM  10353 2C31 POPE  222     117.885  96.005  72.903  1.00  0.00           C
ATOM  10356 3C31 POPE  222     117.366  97.354  73.423  1.00  0.00           C
ATOM  10359 4C31 POPE  222     117.075  98.384  72.323  1.00  0.00           C
ATOM  10362 5C31 POPE  222     115.794  99.184  72.603  1.00  0.00           C
ATOM  10365 6C31 POPE  222     115.345 100.044  71.423  1.00  0.00           C
ATOM  10369  NH3 POPE  223     116.834  75.864  40.723  1.00  0.00           N
ATOM  10373  C12 POPE  223     117.695  76.235  39.553  1.00  0.00           C
ATOM  10376  C11 POPE  223     118.654  75.074  39.223  1.00  0.00           C
ATOM  10379  P   POPE  223     119.484  73.884  41.423  1.00  0.00           P
ATOM  10380  O13 POPE  223     120.464  74.304  42.453  1.00  0.00           O
ATOM  10381  O14 POPE  223     118.055  73.785  41.793  1.00  0.00           O
ATOM  10382  O11 POPE  223     119.975  72.574  40.693  1.00  0.00           O
ATOM  10383  O12 POPE  223     119.624  74.934  40.253  1.00  0.00           O
ATOM  10384  C1  POPE  223     119.866  71.264  41.273  1.00  0.00           C
ATOM  10387  C2  POPE  223     121.104  70.924  42.143  1.00  0.00           C
ATOM  10389  O21 POPE  223     120.774  71.304  43.493  1.00  0.00           O
ATOM  10390  C21 POPE  223     121.434  70.715  44.463  1.00  0.00           C
ATOM  10391  O22 POPE  223     122.506  70.144  44.363  1.00  0.00           O
ATOM  10392  C22 POPE  223     120.645  70.804  45.763  1.00  0.00           C
ATOM  10395  C3  POPE  223     122.335  71.685  41.543  1.00  0.00           C
ATOM  10398  O31 POPE  223     123.616  71.074  41.783  1.00  0.00           O
ATOM  10399  C31 POPE  223     124.686  71.804  42.113  1.00  0.00           C
ATOM  10400  O32 POPE  223     125.765  71.694  41.553  1.00  0.00           O
ATOM  10401  C32 POPE  223     124.465  72.714  43.323  1.00  0.00           C
ATOM  10404  C23 POPE  223     121.014  69.684  46.753  1.00  0.00           C
ATOM  10407  C24 POPE  223     120.174  69.724  48.043  1.00  0.00           C
ATOM  10410  C25 POPE  223     120.594  68.645  49.043  1.00  0.00           C
ATOM  10413  C26 POPE  223     119.755  68.664  50.323  1.00  0.00           C
ATOM  10416  C27 POPE  223     120.195  67.594  51.333  1.00  0.00           C
ATOM  10419  C28 POPE  223     119.415  67.624  52.663  1.00  0.00           C
ATOM  10422  C29 POPE  223     119.795  68.785  53.543  1.00  0.00           C
ATOM  10424 0C21 POPE  223     120.385  68.715  54.753  1.00  0.00           C
ATOM  10426 1C21 POPE  223     120.825  67.465  55.473  1.00  0.00           C
ATOM  10429 2C21 POPE  223     121.895  67.784  56.533  1.00  0.00           C
ATOM  10432 3C21 POPE  223     122.335  66.574  57.373  1.00  0.00           C
ATOM  10435 4C21 POPE  223     123.414  66.954  58.403  1.00  0.00           C
ATOM  10438 5C21 POPE  223     123.616  65.904  59.503  1.00  0.00           C
ATOM  10441 6C21 POPE  223     124.835  66.204  60.393  1.00  0.00           C
ATOM  10444 7C21 POPE  223     124.726  65.564  61.783  1.00  0.00           C
ATOM  10447 8C21 POPE  223     125.993  65.715  62.633  1.00  0.00           C
ATOM  10451  C33 POPE  223     125.615  73.744  43.493  1.00  0.00           C
ATOM  10454  C34 POPE  223     125.765  74.264  44.933  1.00  0.00           C
ATOM  10457  C35 POPE  223     126.354  73.194  45.873  1.00  0.00           C
ATOM  10460  C36 POPE  223     126.524  73.634  47.323  1.00  0.00           C
ATOM  10463  C37 POPE  223     127.114  72.494  48.173  1.00  0.00           C
ATOM  10466  C38 POPE  223     127.193  72.784  49.673  1.00  0.00           C
ATOM  10469  C39 POPE  223     127.904  74.094  50.053  1.00  0.00           C
ATOM  10472 0C31 POPE  223     129.363  74.214  49.563  1.00  0.00           C
ATOM  10475 1C31 POPE  223     129.913  75.645  49.623  1.00  0.00           C
ATOM  10478 2C31 POPE  223     131.405  75.704  49.273  1.00  0.00           C
ATOM  10481 3C31 POPE  223     132.014  77.105  49.423  1.00  0.00           C
ATOM  10484 4C31 POPE  223     133.484  77.134  48.973  1.00  0.00           C
ATOM  10487 5C31 POPE  223     134.214  78.425  49.353  1.00  0.00           C
ATOM  10490 6C31 POPE  223     135.523  78.624  48.573  1.00  0.00           C
ATOM  10494  NH3 POPE  224      52.274 104.865  39.753  1.00  0.00           N
ATOM  10498  C12 POPE  224      52.485 104.194  38.413  1.00  0.00           C
ATOM  10501  C11 POPE  224      53.325 102.895  38.453  1.00  0.00           C
ATOM  10504  P   POPE  224      55.705 101.905  39.013  1.00  0.00           P
ATOM  10505  O13 POPE  224      55.905 101.024  37.833  1.00  0.00           O
ATOM  10506  O14 POPE  224      56.905 102.425  39.693  1.00  0.00           O
ATOM  10507  O11 POPE  224      54.795 101.124  40.033  1.00  0.00           O
ATOM  10508  O12 POPE  224      54.725 103.125  38.683  1.00  0.00           O
ATOM  10509  C1  POPE  224      55.255 100.705  41.313  1.00  0.00           C
ATOM  10512  C2  POPE  224      55.395 101.885  42.303  1.00  0.00           C
ATOM  10514  O21 POPE  224      55.685 101.424  43.633  1.00  0.00           O
ATOM  10515  C21 POPE  224      54.674 100.964  44.333  1.00  0.00           C
ATOM  10516  O22 POPE  224      53.605 100.565  43.903  1.00  0.00           O
ATOM  10517  C22 POPE  224      55.045 101.085  45.813  1.00  0.00           C
ATOM  10520  C3  POPE  224      54.184 102.864  42.213  1.00  0.00           C
ATOM  10523  O31 POPE  224      54.015 103.615  43.423  1.00  0.00           O
ATOM  10524  C31 POPE  224      53.454 104.804  43.323  1.00  0.00           C
ATOM  10525  O32 POPE  224      53.295 105.434  42.283  1.00  0.00           O
ATOM  10526  C32 POPE  224      52.875 105.124  44.713  1.00  0.00           C
ATOM  10529  C23 POPE  224      53.885 100.644  46.733  1.00  0.00           C
ATOM  10532  C24 POPE  224      54.095 100.985  48.223  1.00  0.00           C
ATOM  10535  C25 POPE  224      53.405  99.965  49.133  1.00  0.00           C
ATOM  10538  C26 POPE  224      53.505 100.255  50.643  1.00  0.00           C
ATOM  10541  C27 POPE  224      53.055  99.025  51.443  1.00  0.00           C
ATOM  10544  C28 POPE  224      53.325  99.114  52.953  1.00  0.00           C
ATOM  10547  C29 POPE  224      53.225  97.745  53.573  1.00  0.00           C
ATOM  10549 0C21 POPE  224      52.365  97.314  54.513  1.00  0.00           C
ATOM  10551 1C21 POPE  224      51.285  98.114  55.193  1.00  0.00           C
ATOM  10554 2C21 POPE  224      49.875  97.565  54.913  1.00  0.00           C
ATOM  10557 3C21 POPE  224      48.795  98.456  55.543  1.00  0.00           C
ATOM  10560 4C21 POPE  224      47.375  98.176  55.053  1.00  0.00           C
ATOM  10563 5C21 POPE  224      46.404  99.305  55.443  1.00  0.00           C
ATOM  10566 6C21 POPE  224      44.974  99.135  54.903  1.00  0.00           C
ATOM  10569 7C21 POPE  224      44.104 100.355  55.203  1.00  0.00           C
ATOM  10572 8C21 POPE  224      42.734 100.304  54.523  1.00  0.00           C
ATOM  10576  C33 POPE  224      51.674 106.104  44.693  1.00  0.00           C
ATOM  10579  C34 POPE  224      50.715 105.915  45.883  1.00  0.00           C
ATOM  10582  C35 POPE  224      51.404 105.956  47.253  1.00  0.00           C
ATOM  10585  C36 POPE  224      50.485 106.455  48.383  1.00  0.00           C
ATOM  10588  C37 POPE  224      51.215 106.525  49.733  1.00  0.00           C
ATOM  10591  C38 POPE  224      50.525 107.374  50.813  1.00  0.00           C
ATOM  10594  C39 POPE  224      49.674 106.574  51.813  1.00  0.00           C
ATOM  10597 0C31 POPE  224      48.415 105.924  51.233  1.00  0.00           C
ATOM  10600 1C31 POPE  224      47.615 105.224  52.343  1.00  0.00           C
ATOM  10603 2C31 POPE  224      46.194 104.804  51.923  1.00  0.00           C
ATOM  10606 3C31 POPE  224      45.405 104.124  53.053  1.00  0.00           C
ATOM  10609 4C31 POPE  224      45.354 104.986  54.333  1.00  0.00           C
ATOM  10612 5C31 POPE  224      44.375 104.475  55.393  1.00  0.00           C
ATOM  10615 6C31 POPE  224      44.285 105.415  56.593  1.00  0.00           C
ATOM  10619  NH3 POPE  225      49.545  56.704  84.333  1.00  0.00           N
ATOM  10623  C12 POPE  225      50.775  57.524  84.563  1.00  0.00           C
ATOM  10626  C11 POPE  225      50.705  58.814  83.733  1.00  0.00           C
ATOM  10629  P   POPE  225      48.174  59.684  83.933  1.00  0.00           P
ATOM  10630  O13 POPE  225      47.615  58.554  84.713  1.00  0.00           O
ATOM  10631  O14 POPE  225      47.505  61.004  84.053  1.00  0.00           O
ATOM  10632  O11 POPE  225      48.006  59.134  82.483  1.00  0.00           O
ATOM  10633  O12 POPE  225      49.715  59.724  84.203  1.00  0.00           O
ATOM  10634  C1  POPE  225      48.314  59.834  81.293  1.00  0.00           C
ATOM  10637  C2  POPE  225      48.665  58.764  80.243  1.00  0.00           C
ATOM  10639  O21 POPE  225      49.215  59.404  79.083  1.00  0.00           O
ATOM  10640  C21 POPE  225      50.145  58.684  78.483  1.00  0.00           C
ATOM  10641  O22 POPE  225      50.785  57.784  78.993  1.00  0.00           O
ATOM  10642  C22 POPE  225      50.265  59.084  77.023  1.00  0.00           C
ATOM  10645  C3  POPE  225      47.415  57.954  79.813  1.00  0.00           C
ATOM  10648  O31 POPE  225      47.825  56.664  79.313  1.00  0.00           O
ATOM  10649  C31 POPE  225      46.884  56.004  78.653  1.00  0.00           C
ATOM  10650  O32 POPE  225      45.744  56.384  78.483  1.00  0.00           O
ATOM  10651  C32 POPE  225      47.444  54.704  78.083  1.00  0.00           C
ATOM  10654  C23 POPE  225      49.884  57.884  76.133  1.00  0.00           C
ATOM  10657  C24 POPE  225      50.164  58.144  74.653  1.00  0.00           C
ATOM  10660  C25 POPE  225      49.075  58.954  73.963  1.00  0.00           C
ATOM  10663  C26 POPE  225      49.455  59.254  72.513  1.00  0.00           C
ATOM  10666  C27 POPE  225      48.295  59.804  71.673  1.00  0.00           C
ATOM  10669  C28 POPE  225      48.785  60.314  70.313  1.00  0.00           C
ATOM  10672  C29 POPE  225      47.885  61.134  69.413  1.00  0.00           C
ATOM  10674 0C21 POPE  225      46.565  61.384  69.443  1.00  0.00           C
ATOM  10676 1C21 POPE  225      45.485  60.895  70.383  1.00  0.00           C
ATOM  10679 2C21 POPE  225      44.844  62.034  71.213  1.00  0.00           C
ATOM  10682 3C21 POPE  225      44.295  63.185  70.353  1.00  0.00           C
ATOM  10685 4C21 POPE  225      43.064  63.894  70.933  1.00  0.00           C
ATOM  10688 5C21 POPE  225      43.285  64.584  72.293  1.00  0.00           C
ATOM  10691 6C21 POPE  225      41.975  65.204  72.793  1.00  0.00           C
ATOM  10694 7C21 POPE  225      42.055  65.804  74.203  1.00  0.00           C
ATOM  10697 8C21 POPE  225      40.665  66.194  74.733  1.00  0.00           C
ATOM  10701  C33 POPE  225      47.825  54.844  76.593  1.00  0.00           C
ATOM  10704  C34 POPE  225      47.705  53.535  75.803  1.00  0.00           C
ATOM  10707  C35 POPE  225      46.255  53.125  75.513  1.00  0.00           C
ATOM  10710  C36 POPE  225      46.154  52.104  74.373  1.00  0.00           C
ATOM  10713  C37 POPE  225      44.704  51.914  73.913  1.00  0.00           C
ATOM  10716  C38 POPE  225      44.555  50.774  72.903  1.00  0.00           C
ATOM  10719  C39 POPE  225      43.095  50.374  72.633  1.00  0.00           C
ATOM  10722 0C31 POPE  225      42.734  50.384  71.153  1.00  0.00           C
ATOM  10725 1C31 POPE  225      41.375  49.724  70.873  1.00  0.00           C
ATOM  10728 2C31 POPE  225      41.115  49.654  69.363  1.00  0.00           C
ATOM  10731 3C31 POPE  225      39.744  49.054  68.993  1.00  0.00           C
ATOM  10734 4C31 POPE  225      39.645  47.544  69.253  1.00  0.00           C
ATOM  10737 5C31 POPE  225      38.314  46.954  68.763  1.00  0.00           C
ATOM  10740 6C31 POPE  225      38.194  45.454  68.993  1.00  0.00           C
ATOM  10744  NH3 POPE  226      95.765 105.744  81.923  1.00  0.00           N
ATOM  10748  C12 POPE  226      96.635 105.065  82.953  1.00  0.00           C
ATOM  10751  C11 POPE  226      97.515 103.944  82.343  1.00  0.00           C
ATOM  10754  P   POPE  226      99.624 102.465  82.853  1.00  0.00           P
ATOM  10755  O13 POPE  226     101.025 102.964  82.793  1.00  0.00           O
ATOM  10756  O14 POPE  226      99.384 101.424  83.873  1.00  0.00           O
ATOM  10757  O11 POPE  226      99.145 101.915  81.443  1.00  0.00           O
ATOM  10758  O12 POPE  226      98.634 103.664  83.193  1.00  0.00           O
ATOM  10759  C1  POPE  226     100.115 101.255  80.613  1.00  0.00           C
ATOM  10762  C2  POPE  226     100.914 102.255  79.723  1.00  0.00           C
ATOM  10764  O21 POPE  226     100.105 102.594  78.583  1.00  0.00           O
ATOM  10765  C21 POPE  226     100.285 103.834  78.133  1.00  0.00           C
ATOM  10766  O22 POPE  226     101.095 104.644  78.553  1.00  0.00           O
ATOM  10767  C22 POPE  226      99.235 104.145  77.063  1.00  0.00           C
ATOM  10770  C3  POPE  226     102.285 101.654  79.303  1.00  0.00           C
ATOM  10773  O31 POPE  226     102.905 102.384  78.233  1.00  0.00           O
ATOM  10774  C31 POPE  226     103.744 103.335  78.603  1.00  0.00           C
ATOM  10775  O32 POPE  226     104.116 103.545  79.753  1.00  0.00           O
ATOM  10776  C32 POPE  226     104.194 104.095  77.363  1.00  0.00           C
ATOM  10779  C23 POPE  226      99.835 104.254  75.643  1.00  0.00           C
ATOM  10782  C24 POPE  226     100.335 102.895  75.123  1.00  0.00           C
ATOM  10785  C25 POPE  226     100.535 102.794  73.603  1.00  0.00           C
ATOM  10788  C26 POPE  226     101.655 103.685  73.023  1.00  0.00           C
ATOM  10791  C27 POPE  226     102.174 103.195  71.653  1.00  0.00           C
ATOM  10794  C28 POPE  226     101.735 104.044  70.443  1.00  0.00           C
ATOM  10797  C29 POPE  226     102.415 105.385  70.333  1.00  0.00           C
ATOM  10799 0C21 POPE  226     102.954 105.935  69.223  1.00  0.00           C
ATOM  10801 1C21 POPE  226     102.936 105.324  67.853  1.00  0.00           C
ATOM  10804 2C21 POPE  226     103.634 106.164  66.753  1.00  0.00           C
ATOM  10807 3C21 POPE  226     103.084 107.594  66.593  1.00  0.00           C
ATOM  10810 4C21 POPE  226     103.445 108.205  65.223  1.00  0.00           C
ATOM  10813 5C21 POPE  226     103.084 109.685  65.103  1.00  0.00           C
ATOM  10816 6C21 POPE  226     104.186 110.655  65.573  1.00  0.00           C
ATOM  10819 7C21 POPE  226     105.304 110.874  64.543  1.00  0.00           C
ATOM  10822 8C21 POPE  226     106.305 111.955  64.983  1.00  0.00           C
ATOM  10826  C33 POPE  226     105.525 104.835  77.603  1.00  0.00           C
ATOM  10829  C34 POPE  226     105.836 105.874  76.523  1.00  0.00           C
ATOM  10832  C35 POPE  226     104.954 107.115  76.673  1.00  0.00           C
ATOM  10835  C36 POPE  226     105.204 108.176  75.593  1.00  0.00           C
ATOM  10838  C37 POPE  226     104.264 109.364  75.773  1.00  0.00           C
ATOM  10841  C38 POPE  226     103.914 110.035  74.443  1.00  0.00           C
ATOM  10844  C39 POPE  226     105.115 110.614  73.673  1.00  0.00           C
ATOM  10847 0C31 POPE  226     105.615 111.915  74.293  1.00  0.00           C
ATOM  10850 1C31 POPE  226     106.805 112.514  73.543  1.00  0.00           C
ATOM  10853 2C31 POPE  226     107.005 114.014  73.843  1.00  0.00           C
ATOM  10856 3C31 POPE  226     105.955 114.935  73.193  1.00  0.00           C
ATOM  10859 4C31 POPE  226     105.885 114.825  71.663  1.00  0.00           C
ATOM  10862 5C31 POPE  226     105.304 116.075  70.983  1.00  0.00           C
ATOM  10865 6C31 POPE  226     105.285 115.956  69.453  1.00  0.00           C
ATOM  10869  NH3 POPE  227      20.285  13.984  41.593  1.00  0.00           N
ATOM  10873  C12 POPE  227      19.495  14.424  40.383  1.00  0.00           C
ATOM  10876  C11 POPE  227      18.165  13.674  40.213  1.00  0.00           C
ATOM  10879  P   POPE  227      16.615  15.424  38.963  1.00  0.00           P
ATOM  10880  O13 POPE  227      16.985  15.994  37.653  1.00  0.00           O
ATOM  10881  O14 POPE  227      15.195  15.104  39.213  1.00  0.00           O
ATOM  10882  O11 POPE  227      17.245  16.304  40.163  1.00  0.00           O
ATOM  10883  O12 POPE  227      17.465  14.104  39.063  1.00  0.00           O
ATOM  10884  C1  POPE  227      16.675  16.394  41.483  1.00  0.00           C
ATOM  10887  C2  POPE  227      17.585  17.094  42.563  1.00  0.00           C
ATOM  10889  O21 POPE  227      17.285  16.544  43.863  1.00  0.00           O
ATOM  10890  C21 POPE  227      18.035  15.534  44.253  1.00  0.00           C
ATOM  10891  O22 POPE  227      18.825  14.934  43.563  1.00  0.00           O
ATOM  10892  C22 POPE  227      17.764  15.204  45.723  1.00  0.00           C
ATOM  10895  C3  POPE  227      17.415  18.654  42.633  1.00  0.00           C
ATOM  10898  O31 POPE  227      17.444  19.224  43.973  1.00  0.00           O
ATOM  10899  C31 POPE  227      18.445  20.014  44.333  1.00  0.00           C
ATOM  10900  O32 POPE  227      19.495  20.194  43.753  1.00  0.00           O
ATOM  10901  C32 POPE  227      17.995  20.784  45.593  1.00  0.00           C
ATOM  10904  C23 POPE  227      19.075  15.334  46.533  1.00  0.00           C
ATOM  10907  C24 POPE  227      18.915  15.044  48.033  1.00  0.00           C
ATOM  10910  C25 POPE  227      18.735  13.554  48.363  1.00  0.00           C
ATOM  10913  C26 POPE  227      19.115  13.234  49.823  1.00  0.00           C
ATOM  10916  C27 POPE  227      18.725  11.814  50.253  1.00  0.00           C
ATOM  10919  C28 POPE  227      19.535  11.254  51.453  1.00  0.00           C
ATOM  10922  C29 POPE  227      19.395  12.084  52.703  1.00  0.00           C
ATOM  10924 0C21 POPE  227      18.675  11.814  53.803  1.00  0.00           C
ATOM  10926 1C21 POPE  227      17.805  10.604  54.063  1.00  0.00           C
ATOM  10929 2C21 POPE  227      18.065   9.944  55.433  1.00  0.00           C
ATOM  10932 3C21 POPE  227      17.555  10.754  56.643  1.00  0.00           C
ATOM  10935 4C21 POPE  227      18.024  10.144  57.973  1.00  0.00           C
ATOM  10938 5C21 POPE  227      17.595  10.914  59.223  1.00  0.00           C
ATOM  10941 6C21 POPE  227      18.205  10.304  60.493  1.00  0.00           C
ATOM  10944 7C21 POPE  227      17.785  10.964  61.803  1.00  0.00           C
ATOM  10947 8C21 POPE  227      18.375  10.254  63.033  1.00  0.00           C
ATOM  10951  C33 POPE  227      19.065  21.754  46.173  1.00  0.00           C
ATOM  10954  C34 POPE  227      18.605  22.474  47.463  1.00  0.00           C
ATOM  10957  C35 POPE  227      19.155  21.834  48.743  1.00  0.00           C
ATOM  10960  C36 POPE  227      18.455  22.274  50.043  1.00  0.00           C
ATOM  10963  C37 POPE  227      19.325  22.044  51.293  1.00  0.00           C
ATOM  10966  C38 POPE  227      18.515  21.724  52.563  1.00  0.00           C
ATOM  10969  C39 POPE  227      19.315  21.894  53.863  1.00  0.00           C
ATOM  10972 0C31 POPE  227      18.525  21.494  55.123  1.00  0.00           C
ATOM  10975 1C31 POPE  227      19.165  22.014  56.423  1.00  0.00           C
ATOM  10978 2C31 POPE  227      18.445  21.554  57.703  1.00  0.00           C
ATOM  10981 3C31 POPE  227      19.175  20.444  58.473  1.00  0.00           C
ATOM  10984 4C31 POPE  227      18.565  20.184  59.863  1.00  0.00           C
ATOM  10987 5C31 POPE  227      19.354  19.174  60.693  1.00  0.00           C
ATOM  10990 6C31 POPE  227      18.745  18.894  62.073  1.00  0.00           C
ATOM  10994  NH3 POPE  228      14.555  40.344  85.513  1.00  0.00           N
ATOM  10998  C12 POPE  228      13.735  39.234  84.883  1.00  0.00           C
ATOM  11001  C11 POPE  228      12.775  39.704  83.763  1.00  0.00           C
ATOM  11004  P   POPE  228      10.405  38.664  84.063  1.00  0.00           P
ATOM  11005  O13 POPE  228       9.555  37.584  83.503  1.00  0.00           O
ATOM  11006  O14 POPE  228      10.615  38.574  85.523  1.00  0.00           O
ATOM  11007  O11 POPE  228       9.925  40.094  83.623  1.00  0.00           O
ATOM  11008  O12 POPE  228      11.845  38.644  83.423  1.00  0.00           O
ATOM  11009  C1  POPE  228       9.075  40.254  82.473  1.00  0.00           C
ATOM  11012  C2  POPE  228       9.795  40.694  81.173  1.00  0.00           C
ATOM  11014  O21 POPE  228       8.725  40.854  80.233  1.00  0.00           O
ATOM  11015  C21 POPE  228       9.015  41.654  79.213  1.00  0.00           C
ATOM  11016  O22 POPE  228      10.015  42.324  79.103  1.00  0.00           O
ATOM  11017  C22 POPE  228       7.855  41.584  78.213  1.00  0.00           C
ATOM  11020  C3  POPE  228      10.875  39.664  80.653  1.00  0.00           C
ATOM  11023  O31 POPE  228      10.885  39.464  79.213  1.00  0.00           O
ATOM  11024  C31 POPE  228      11.775  40.124  78.493  1.00  0.00           C
ATOM  11025  O32 POPE  228      12.585  40.934  78.893  1.00  0.00           O
ATOM  11026  C32 POPE  228      11.565  39.684  77.043  1.00  0.00           C
ATOM  11029  C23 POPE  228       8.165  42.354  76.913  1.00  0.00           C
ATOM  11032  C24 POPE  228       6.945  42.465  75.983  1.00  0.00           C
ATOM  11035  C25 POPE  228       7.015  41.574  74.733  1.00  0.00           C
ATOM  11038  C26 POPE  228       8.185  41.875  73.783  1.00  0.00           C
ATOM  11041  C27 POPE  228       8.165  40.954  72.553  1.00  0.00           C
ATOM  11044  C28 POPE  228       8.175  41.704  71.223  1.00  0.00           C
ATOM  11047  C29 POPE  228       7.735  40.764  70.123  1.00  0.00           C
ATOM  11049 0C21 POPE  228       8.435  40.374  69.043  1.00  0.00           C
ATOM  11051 1C21 POPE  228       9.815  40.825  68.643  1.00  0.00           C
ATOM  11054 2C21 POPE  228      10.915  40.044  69.373  1.00  0.00           C
ATOM  11057 3C21 POPE  228      12.285  40.314  68.743  1.00  0.00           C
ATOM  11060 4C21 POPE  228      13.455  39.864  69.643  1.00  0.00           C
ATOM  11063 5C21 POPE  228      14.825  40.214  69.043  1.00  0.00           C
ATOM  11066 6C21 POPE  228      15.145  41.714  69.143  1.00  0.00           C
ATOM  11069 7C21 POPE  228      16.335  42.134  68.283  1.00  0.00           C
ATOM  11072 8C21 POPE  228      16.835  43.544  68.623  1.00  0.00           C
ATOM  11076  C33 POPE  228      12.565  40.304  76.043  1.00  0.00           C
ATOM  11079  C34 POPE  228      12.235  39.824  74.623  1.00  0.00           C
ATOM  11082  C35 POPE  228      12.975  40.555  73.503  1.00  0.00           C
ATOM  11085  C36 POPE  228      12.885  42.075  73.643  1.00  0.00           C
ATOM  11088  C37 POPE  228      13.085  42.834  72.333  1.00  0.00           C
ATOM  11091  C38 POPE  228      12.955  44.354  72.553  1.00  0.00           C
ATOM  11094  C39 POPE  228      13.305  45.184  71.313  1.00  0.00           C
ATOM  11097 0C31 POPE  228      12.385  44.864  70.133  1.00  0.00           C
ATOM  11100 1C31 POPE  228      12.685  45.685  68.873  1.00  0.00           C
ATOM  11103 2C31 POPE  228      11.805  45.204  67.713  1.00  0.00           C
ATOM  11106 3C31 POPE  228      11.985  46.035  66.443  1.00  0.00           C
ATOM  11109 4C31 POPE  228      11.085  45.494  65.333  1.00  0.00           C
ATOM  11112 5C31 POPE  228      11.235  46.264  64.023  1.00  0.00           C
ATOM  11115 6C31 POPE  228      10.345  45.714  62.913  1.00  0.00           C
ATOM  11119  NH3 POPE  229      57.115  98.855  78.833  1.00  0.00           N
ATOM  11123  C12 POPE  229      56.285  99.874  79.543  1.00  0.00           C
ATOM  11126  C11 POPE  229      56.014  99.335  80.953  1.00  0.00           C
ATOM  11129  P   POPE  229      53.645 100.255  81.593  1.00  0.00           P
ATOM  11130  O13 POPE  229      53.244 101.635  81.203  1.00  0.00           O
ATOM  11131  O14 POPE  229      53.045  99.725  82.833  1.00  0.00           O
ATOM  11132  O11 POPE  229      53.325  99.305  80.383  1.00  0.00           O
ATOM  11133  O12 POPE  229      55.215 100.224  81.693  1.00  0.00           O
ATOM  11134  C1  POPE  229      51.944  99.064  80.083  1.00  0.00           C
ATOM  11137  C2  POPE  229      51.744  98.014  78.953  1.00  0.00           C
ATOM  11139  O21 POPE  229      52.325  98.514  77.743  1.00  0.00           O
ATOM  11140  C21 POPE  229      53.625  98.324  77.643  1.00  0.00           C
ATOM  11141  O22 POPE  229      54.335  97.645  78.363  1.00  0.00           O
ATOM  11142  C22 POPE  229      54.135  99.095  76.423  1.00  0.00           C
ATOM  11145  C3  POPE  229      50.234  97.755  78.713  1.00  0.00           C
ATOM  11148  O31 POPE  229      50.035  96.845  77.613  1.00  0.00           O
ATOM  11149  C31 POPE  229      49.575  97.384  76.483  1.00  0.00           C
ATOM  11150  O32 POPE  229      49.415  98.564  76.263  1.00  0.00           O
ATOM  11151  C32 POPE  229      49.155  96.285  75.523  1.00  0.00           C
ATOM  11154  C23 POPE  229      54.444  98.114  75.283  1.00  0.00           C
ATOM  11157  C24 POPE  229      55.094  98.704  74.033  1.00  0.00           C
ATOM  11160  C25 POPE  229      55.065  97.674  72.883  1.00  0.00           C
ATOM  11163  C26 POPE  229      56.154  97.864  71.833  1.00  0.00           C
ATOM  11166  C27 POPE  229      55.985  96.955  70.613  1.00  0.00           C
ATOM  11169  C28 POPE  229      57.285  96.805  69.803  1.00  0.00           C
ATOM  11172  C29 POPE  229      57.115  96.675  68.303  1.00  0.00           C
ATOM  11174 0C21 POPE  229      57.454  95.635  67.523  1.00  0.00           C
ATOM  11176 1C21 POPE  229      58.025  94.305  67.953  1.00  0.00           C
ATOM  11179 2C21 POPE  229      57.404  93.114  67.183  1.00  0.00           C
ATOM  11182 3C21 POPE  229      55.895  92.934  67.443  1.00  0.00           C
ATOM  11185 4C21 POPE  229      55.304  91.724  66.703  1.00  0.00           C
ATOM  11188 5C21 POPE  229      53.795  91.614  66.923  1.00  0.00           C
ATOM  11191 6C21 POPE  229      53.155  90.374  66.283  1.00  0.00           C
ATOM  11194 7C21 POPE  229      51.614  90.454  66.253  1.00  0.00           C
ATOM  11197 8C21 POPE  229      50.935  89.114  65.993  1.00  0.00           C
ATOM  11201  C33 POPE  229      48.305  96.805  74.333  1.00  0.00           C
ATOM  11204  C34 POPE  229      47.524  95.644  73.703  1.00  0.00           C
ATOM  11207  C35 POPE  229      47.204  95.824  72.213  1.00  0.00           C
ATOM  11210  C36 POPE  229      48.045  94.865  71.353  1.00  0.00           C
ATOM  11213  C37 POPE  229      47.765  94.965  69.843  1.00  0.00           C
ATOM  11216  C38 POPE  229      48.755  94.114  69.033  1.00  0.00           C
ATOM  11219  C39 POPE  229      48.365  92.635  68.893  1.00  0.00           C
ATOM  11222 0C31 POPE  229      47.365  92.384  67.763  1.00  0.00           C
ATOM  11225 1C31 POPE  229      47.155  90.884  67.473  1.00  0.00           C
ATOM  11228 2C31 POPE  229      46.194  90.676  66.293  1.00  0.00           C
ATOM  11231 3C31 POPE  229      45.725  89.214  66.133  1.00  0.00           C
ATOM  11234 4C31 POPE  229      45.094  88.984  64.753  1.00  0.00           C
ATOM  11237 5C31 POPE  229      44.505  87.575  64.583  1.00  0.00           C
ATOM  11240 6C31 POPE  229      44.095  87.274  63.143  1.00  0.00           C
ATOM  11244  NH3 POPE  230      16.505  66.755  38.183  1.00  0.00           N
ATOM  11248  C12 POPE  230      16.135  68.075  37.563  1.00  0.00           C
ATOM  11251  C11 POPE  230      15.725  69.174  38.573  1.00  0.00           C
ATOM  11254  P   POPE  230      14.535  71.584  38.513  1.00  0.00           P
ATOM  11255  O13 POPE  230      15.115  72.834  38.003  1.00  0.00           O
ATOM  11256  O14 POPE  230      13.085  71.444  38.263  1.00  0.00           O
ATOM  11257  O11 POPE  230      14.775  71.594  40.063  1.00  0.00           O
ATOM  11258  O12 POPE  230      15.305  70.344  37.873  1.00  0.00           O
ATOM  11259  C1  POPE  230      14.265  72.714  40.813  1.00  0.00           C
ATOM  11262  C2  POPE  230      15.395  73.465  41.553  1.00  0.00           C
ATOM  11264  O21 POPE  230      14.795  74.454  42.383  1.00  0.00           O
ATOM  11265  C21 POPE  230      15.385  74.594  43.563  1.00  0.00           C
ATOM  11266  O22 POPE  230      16.155  73.794  44.073  1.00  0.00           O
ATOM  11267  C22 POPE  230      14.905  75.895  44.213  1.00  0.00           C
ATOM  11270  C3  POPE  230      16.444  74.164  40.633  1.00  0.00           C
ATOM  11273  O31 POPE  230      17.595  74.524  41.423  1.00  0.00           O
ATOM  11274  C31 POPE  230      18.485  75.324  40.853  1.00  0.00           C
ATOM  11275  O32 POPE  230      18.405  75.825  39.743  1.00  0.00           O
ATOM  11276  C32 POPE  230      19.695  75.435  41.773  1.00  0.00           C
ATOM  11279  C23 POPE  230      16.055  76.785  44.693  1.00  0.00           C
ATOM  11282  C24 POPE  230      15.565  78.134  45.233  1.00  0.00           C
ATOM  11285  C25 POPE  230      14.725  78.044  46.513  1.00  0.00           C
ATOM  11288  C26 POPE  230      15.444  77.304  47.643  1.00  0.00           C
ATOM  11291  C27 POPE  230      14.695  77.324  48.973  1.00  0.00           C
ATOM  11294  C28 POPE  230      15.645  76.935  50.113  1.00  0.00           C
ATOM  11297  C29 POPE  230      14.995  76.744  51.463  1.00  0.00           C
ATOM  11299 0C21 POPE  230      15.645  76.365  52.573  1.00  0.00           C
ATOM  11301 1C21 POPE  230      17.135  76.124  52.653  1.00  0.00           C
ATOM  11304 2C21 POPE  230      17.745  76.594  53.983  1.00  0.00           C
ATOM  11307 3C21 POPE  230      19.274  76.475  53.973  1.00  0.00           C
ATOM  11310 4C21 POPE  230      19.925  76.545  55.363  1.00  0.00           C
ATOM  11313 5C21 POPE  230      19.745  77.874  56.113  1.00  0.00           C
ATOM  11316 6C21 POPE  230      20.515  79.045  55.483  1.00  0.00           C
ATOM  11319 7C21 POPE  230      20.545  80.275  56.403  1.00  0.00           C
ATOM  11322 8C21 POPE  230      21.395  81.424  55.843  1.00  0.00           C
ATOM  11326  C33 POPE  230      19.385  76.204  43.073  1.00  0.00           C
ATOM  11329  C34 POPE  230      20.405  75.934  44.183  1.00  0.00           C
ATOM  11332  C35 POPE  230      20.135  76.764  45.443  1.00  0.00           C
ATOM  11335  C36 POPE  230      20.604  76.004  46.683  1.00  0.00           C
ATOM  11338  C37 POPE  230      20.515  76.814  47.973  1.00  0.00           C
ATOM  11341  C38 POPE  230      20.595  75.854  49.163  1.00  0.00           C
ATOM  11344  C39 POPE  230      20.705  76.554  50.523  1.00  0.00           C
ATOM  11347 0C31 POPE  230      22.145  76.994  50.793  1.00  0.00           C
ATOM  11350 1C31 POPE  230      22.405  77.274  52.273  1.00  0.00           C
ATOM  11353 2C31 POPE  230      23.895  77.434  52.573  1.00  0.00           C
ATOM  11356 3C31 POPE  230      24.575  78.585  51.813  1.00  0.00           C
ATOM  11359 4C31 POPE  230      26.095  78.614  51.993  1.00  0.00           C
ATOM  11362 5C31 POPE  230      26.795  79.584  51.023  1.00  0.00           C
ATOM  11365 6C31 POPE  230      28.314  79.584  51.193  1.00  0.00           C
ATOM  11369  NH3 POPE  231     112.335 113.085  42.793  1.00  0.00           N
ATOM  11373  C12 POPE  231     113.595 112.925  42.003  1.00  0.00           C
ATOM  11376  C11 POPE  231     113.875 111.444  41.633  1.00  0.00           C
ATOM  11379  P   POPE  231     113.794 109.014  42.523  1.00  0.00           P
ATOM  11380  O13 POPE  231     112.905 108.125  43.303  1.00  0.00           O
ATOM  11381  O14 POPE  231     114.054 108.545  41.153  1.00  0.00           O
ATOM  11382  O11 POPE  231     115.145 109.214  43.303  1.00  0.00           O
ATOM  11383  O12 POPE  231     113.224 110.504  42.513  1.00  0.00           O
ATOM  11384  C1  POPE  231     115.115 109.475  44.703  1.00  0.00           C
ATOM  11387  C2  POPE  231     115.805 108.316  45.453  1.00  0.00           C
ATOM  11389  O21 POPE  231     115.825 108.615  46.863  1.00  0.00           O
ATOM  11390  C21 POPE  231     114.645 108.534  47.433  1.00  0.00           C
ATOM  11391  O22 POPE  231     113.744 107.755  47.183  1.00  0.00           O
ATOM  11392  C22 POPE  231     114.404 109.846  48.193  1.00  0.00           C
ATOM  11395  C3  POPE  231     117.234 108.165  44.873  1.00  0.00           C
ATOM  11398  O31 POPE  231     118.025 107.235  45.613  1.00  0.00           O
ATOM  11399  C31 POPE  231     118.604 107.575  46.783  1.00  0.00           C
ATOM  11400  O32 POPE  231     118.995 106.745  47.573  1.00  0.00           O
ATOM  11401  C32 POPE  231     118.785 109.084  47.023  1.00  0.00           C
ATOM  11404  C23 POPE  231     114.535 109.804  49.723  1.00  0.00           C
ATOM  11407  C24 POPE  231     114.555 111.245  50.253  1.00  0.00           C
ATOM  11410  C25 POPE  231     113.785 111.474  51.553  1.00  0.00           C
ATOM  11413  C26 POPE  231     114.334 110.676  52.733  1.00  0.00           C
ATOM  11416  C27 POPE  231     113.535 110.935  54.013  1.00  0.00           C
ATOM  11419  C28 POPE  231     113.505 109.714  54.953  1.00  0.00           C
ATOM  11422  C29 POPE  231     112.535 108.664  54.443  1.00  0.00           C
ATOM  11424 0C21 POPE  231     111.954 107.715  55.203  1.00  0.00           C
ATOM  11426 1C21 POPE  231     112.255 107.475  56.663  1.00  0.00           C
ATOM  11429 2C21 POPE  231     111.424 108.345  57.633  1.00  0.00           C
ATOM  11432 3C21 POPE  231     111.965 108.254  59.073  1.00  0.00           C
ATOM  11435 4C21 POPE  231     111.225 109.165  60.063  1.00  0.00           C
ATOM  11438 5C21 POPE  231     112.065 109.434  61.323  1.00  0.00           C
ATOM  11441 6C21 POPE  231     111.355 110.355  62.333  1.00  0.00           C
ATOM  11444 7C21 POPE  231     112.244 110.695  63.533  1.00  0.00           C
ATOM  11447 8C21 POPE  231     111.616 111.735  64.483  1.00  0.00           C
ATOM  11451  C33 POPE  231     119.446 109.364  48.403  1.00  0.00           C
ATOM  11454  C34 POPE  231     118.525 109.074  49.593  1.00  0.00           C
ATOM  11457  C35 POPE  231     119.225 109.165  50.953  1.00  0.00           C
ATOM  11460  C36 POPE  231     118.604 110.205  51.893  1.00  0.00           C
ATOM  11463  C37 POPE  231     119.116 110.035  53.323  1.00  0.00           C
ATOM  11466  C38 POPE  231     118.945 111.294  54.183  1.00  0.00           C
ATOM  11469  C39 POPE  231     119.174 111.045  55.683  1.00  0.00           C
ATOM  11472 0C31 POPE  231     120.506 110.345  56.003  1.00  0.00           C
ATOM  11475 1C31 POPE  231     120.645 109.954  57.473  1.00  0.00           C
ATOM  11478 2C31 POPE  231     121.834 109.005  57.683  1.00  0.00           C
ATOM  11481 3C31 POPE  231     122.195 108.764  59.163  1.00  0.00           C
ATOM  11484 4C31 POPE  231     121.054 108.135  59.973  1.00  0.00           C
ATOM  11487 5C31 POPE  231     121.505 107.764  61.393  1.00  0.00           C
ATOM  11490 6C31 POPE  231     120.564 106.785  62.103  1.00  0.00           C
ATOM  11494  NH3 POPE  232       1.575  66.914  38.113  1.00  0.00           N
ATOM  11498  C12 POPE  232       2.804  66.334  38.703  1.00  0.00           C
ATOM  11501  C11 POPE  232       2.435  65.225  39.673  1.00  0.00           C
ATOM  11504  P   POPE  232       4.165  63.284  39.513  1.00  0.00           P
ATOM  11505  O13 POPE  232       5.094  63.694  38.443  1.00  0.00           O
ATOM  11506  O14 POPE  232       2.975  62.504  39.113  1.00  0.00           O
ATOM  11507  O11 POPE  232       4.834  62.544  40.733  1.00  0.00           O
ATOM  11508  O12 POPE  232       3.646  64.645  40.153  1.00  0.00           O
ATOM  11509  C1  POPE  232       4.775  63.104  42.063  1.00  0.00           C
ATOM  11512  C2  POPE  232       3.345  63.104  42.713  1.00  0.00           C
ATOM  11514  O21 POPE  232       3.405  63.954  43.873  1.00  0.00           O
ATOM  11515  C21 POPE  232       2.285  64.645  44.103  1.00  0.00           C
ATOM  11516  O22 POPE  232       1.255  64.544  43.473  1.00  0.00           O
ATOM  11517  C22 POPE  232       2.515  65.734  45.153  1.00  0.00           C
ATOM  11520  C3  POPE  232       2.845  61.644  43.003  1.00  0.00           C
ATOM  11523  O31 POPE  232       2.245  61.384  44.303  1.00  0.00           O
ATOM  11524  C31 POPE  232       3.095  61.004  45.243  1.00  0.00           C
ATOM  11525  O32 POPE  232       4.306  61.054  45.153  1.00  0.00           O
ATOM  11526  C32 POPE  232       2.355  60.394  46.443  1.00  0.00           C
ATOM  11529  C23 POPE  232       1.425  65.715  46.243  1.00  0.00           C
ATOM  11532  C24 POPE  232       1.616  66.874  47.223  1.00  0.00           C
ATOM  11535  C25 POPE  232       0.754  66.744  48.483  1.00  0.00           C
ATOM  11538  C26 POPE  232       0.506  68.114  49.133  1.00  0.00           C
ATOM  11541  C27 POPE  232       0.445  68.064  50.673  1.00  0.00           C
ATOM  11544  C28 POPE  232      -0.225  69.304  51.283  1.00  0.00           C
ATOM  11547  C29 POPE  232      -1.725  69.224  51.153  1.00  0.00           C
ATOM  11549 0C21 POPE  232      -2.615  69.695  52.053  1.00  0.00           C
ATOM  11551 1C21 POPE  232      -2.295  70.454  53.313  1.00  0.00           C
ATOM  11554 2C21 POPE  232      -2.425  69.604  54.583  1.00  0.00           C
ATOM  11557 3C21 POPE  232      -2.245  70.464  55.843  1.00  0.00           C
ATOM  11560 4C21 POPE  232      -2.515  69.705  57.143  1.00  0.00           C
ATOM  11563 5C21 POPE  232      -2.655  70.634  58.353  1.00  0.00           C
ATOM  11566 6C21 POPE  232      -2.884  69.874  59.663  1.00  0.00           C
ATOM  11569 7C21 POPE  232      -3.495  70.755  60.763  1.00  0.00           C
ATOM  11572 8C21 POPE  232      -3.654  70.024  62.103  1.00  0.00           C
ATOM  11576  C33 POPE  232       3.075  60.654  47.793  1.00  0.00           C
ATOM  11579  C34 POPE  232       2.755  59.645  48.903  1.00  0.00           C
ATOM  11582  C35 POPE  232       1.535  60.054  49.733  1.00  0.00           C
ATOM  11585  C36 POPE  232       1.365  59.144  50.953  1.00  0.00           C
ATOM  11588  C37 POPE  232       0.385  59.694  51.993  1.00  0.00           C
ATOM  11591  C38 POPE  232       0.245  58.724  53.173  1.00  0.00           C
ATOM  11594  C39 POPE  232      -0.525  59.305  54.363  1.00  0.00           C
ATOM  11597 0C31 POPE  232      -0.465  58.384  55.593  1.00  0.00           C
ATOM  11600 1C31 POPE  232      -1.045  59.054  56.843  1.00  0.00           C
ATOM  11603 2C31 POPE  232      -0.875  58.185  58.103  1.00  0.00           C
ATOM  11606 3C31 POPE  232      -0.605  59.014  59.363  1.00  0.00           C
ATOM  11609 4C31 POPE  232      -1.795  59.874  59.813  1.00  0.00           C
ATOM  11612 5C31 POPE  232      -1.385  60.904  60.883  1.00  0.00           C
ATOM  11615 6C31 POPE  232      -2.565  61.584  61.573  1.00  0.00           C
ATOM  11619  NH3 POPE  233     122.435  58.484  41.323  1.00  0.00           N
ATOM  11623  C12 POPE  233     121.145  58.694  40.583  1.00  0.00           C
ATOM  11626  C11 POPE  233     121.215  59.924  39.643  1.00  0.00           C
ATOM  11629  P   POPE  233     118.895  60.934  40.273  1.00  0.00           P
ATOM  11630  O13 POPE  233     118.336  62.234  39.853  1.00  0.00           O
ATOM  11631  O14 POPE  233     117.964  59.844  40.613  1.00  0.00           O
ATOM  11632  O11 POPE  233     119.845  61.164  41.513  1.00  0.00           O
ATOM  11633  O12 POPE  233     119.924  60.344  39.223  1.00  0.00           O
ATOM  11634  C1  POPE  233     119.904  62.354  42.303  1.00  0.00           C
ATOM  11637  C2  POPE  233     120.675  62.034  43.613  1.00  0.00           C
ATOM  11639  O21 POPE  233     119.954  61.074  44.413  1.00  0.00           O
ATOM  11640  C21 POPE  233     118.905  61.484  45.083  1.00  0.00           C
ATOM  11641  O22 POPE  233     118.395  62.594  45.063  1.00  0.00           O
ATOM  11642  C22 POPE  233     118.364  60.304  45.903  1.00  0.00           C
ATOM  11645  C3  POPE  233     121.195  63.255  44.443  1.00  0.00           C
ATOM  11648  O31 POPE  233     121.925  62.754  45.593  1.00  0.00           O
ATOM  11649  C31 POPE  233     123.154  63.204  45.823  1.00  0.00           C
ATOM  11650  O32 POPE  233     123.756  64.024  45.153  1.00  0.00           O
ATOM  11651  C32 POPE  233     123.704  62.494  47.063  1.00  0.00           C
ATOM  11654  C23 POPE  233     119.454  59.575  46.733  1.00  0.00           C
ATOM  11657  C24 POPE  233     118.884  58.304  47.393  1.00  0.00           C
ATOM  11660  C25 POPE  233     119.924  57.524  48.223  1.00  0.00           C
ATOM  11663  C26 POPE  233     119.375  56.174  48.713  1.00  0.00           C
ATOM  11666  C27 POPE  233     120.485  55.194  49.133  1.00  0.00           C
ATOM  11669  C28 POPE  233     119.954  53.764  49.313  1.00  0.00           C
ATOM  11672  C29 POPE  233     121.064  52.734  49.353  1.00  0.00           C
ATOM  11674 0C21 POPE  233     121.145  51.654  50.143  1.00  0.00           C
ATOM  11676 1C21 POPE  233     120.134  51.204  51.173  1.00  0.00           C
ATOM  11679 2C21 POPE  233     120.615  51.514  52.603  1.00  0.00           C
ATOM  11682 3C21 POPE  233     119.975  50.574  53.633  1.00  0.00           C
ATOM  11685 4C21 POPE  233     120.354  50.895  55.093  1.00  0.00           C
ATOM  11688 5C21 POPE  233     121.855  51.094  55.353  1.00  0.00           C
ATOM  11691 6C21 POPE  233     122.704  49.874  54.963  1.00  0.00           C
ATOM  11694 7C21 POPE  233     124.095  49.874  55.623  1.00  0.00           C
ATOM  11697 8C21 POPE  233     124.764  48.504  55.553  1.00  0.00           C
ATOM  11701  C33 POPE  233     122.684  62.395  48.223  1.00  0.00           C
ATOM  11704  C34 POPE  233     123.185  61.534  49.393  1.00  0.00           C
ATOM  11707  C35 POPE  233     122.234  61.574  50.603  1.00  0.00           C
ATOM  11710  C36 POPE  233     122.575  60.514  51.653  1.00  0.00           C
ATOM  11713  C37 POPE  233     121.645  60.584  52.873  1.00  0.00           C
ATOM  11716  C38 POPE  233     121.915  59.484  53.913  1.00  0.00           C
ATOM  11719  C39 POPE  233     121.414  58.104  53.473  1.00  0.00           C
ATOM  11722 0C31 POPE  233     121.535  57.044  54.583  1.00  0.00           C
ATOM  11725 1C31 POPE  233     120.615  55.844  54.343  1.00  0.00           C
ATOM  11728 2C31 POPE  233     120.805  54.724  55.363  1.00  0.00           C
ATOM  11731 3C31 POPE  233     120.324  55.074  56.783  1.00  0.00           C
ATOM  11734 4C31 POPE  233     120.506  53.894  57.753  1.00  0.00           C
ATOM  11737 5C31 POPE  233     120.035  54.224  59.173  1.00  0.00           C
ATOM  11740 6C31 POPE  233     120.164  53.044  60.133  1.00  0.00           C
ATOM  11744  NH3 POPE  234      57.115  53.894  38.493  1.00  0.00           N
ATOM  11748  C12 POPE  234      55.674  54.284  38.363  1.00  0.00           C
ATOM  11751  C11 POPE  234      55.494  55.814  38.173  1.00  0.00           C
ATOM  11754  P   POPE  234      56.735  56.624  40.473  1.00  0.00           P
ATOM  11755  O13 POPE  234      56.895  55.224  40.893  1.00  0.00           O
ATOM  11756  O14 POPE  234      57.955  57.454  40.543  1.00  0.00           O
ATOM  11757  O11 POPE  234      55.564  57.324  41.293  1.00  0.00           O
ATOM  11758  O12 POPE  234      56.315  56.674  38.953  1.00  0.00           O
ATOM  11759  C1  POPE  234      55.725  58.584  41.983  1.00  0.00           C
ATOM  11762  C2  POPE  234      55.875  58.474  43.543  1.00  0.00           C
ATOM  11764  O21 POPE  234      56.805  59.454  44.063  1.00  0.00           O
ATOM  11765  C21 POPE  234      56.404  60.184  45.113  1.00  0.00           C
ATOM  11766  O22 POPE  234      55.424  60.884  45.183  1.00  0.00           O
ATOM  11767  C22 POPE  234      57.444  59.984  46.243  1.00  0.00           C
ATOM  11770  C3  POPE  234      56.445  57.064  43.893  1.00  0.00           C
ATOM  11773  O31 POPE  234      56.756  56.824  45.283  1.00  0.00           O
ATOM  11774  C31 POPE  234      55.685  56.534  45.993  1.00  0.00           C
ATOM  11775  O32 POPE  234      54.634  57.154  45.993  1.00  0.00           O
ATOM  11776  C32 POPE  234      55.845  55.154  46.623  1.00  0.00           C
ATOM  11779  C23 POPE  234      56.825  59.965  47.663  1.00  0.00           C
ATOM  11782  C24 POPE  234      57.845  59.654  48.773  1.00  0.00           C
ATOM  11785  C25 POPE  234      57.204  59.184  50.083  1.00  0.00           C
ATOM  11788  C26 POPE  234      56.705  60.304  51.023  1.00  0.00           C
ATOM  11791  C27 POPE  234      57.635  60.544  52.233  1.00  0.00           C
ATOM  11794  C28 POPE  234      57.115  61.554  53.273  1.00  0.00           C
ATOM  11797  C29 POPE  234      55.795  61.145  53.873  1.00  0.00           C
ATOM  11799 0C21 POPE  234      55.604  60.485  55.023  1.00  0.00           C
ATOM  11801 1C21 POPE  234      56.674  60.024  55.983  1.00  0.00           C
ATOM  11804 2C21 POPE  234      56.064  59.624  57.343  1.00  0.00           C
ATOM  11807 3C21 POPE  234      55.604  60.834  58.153  1.00  0.00           C
ATOM  11810 4C21 POPE  234      54.774  60.485  59.393  1.00  0.00           C
ATOM  11813 5C21 POPE  234      54.375  61.754  60.153  1.00  0.00           C
ATOM  11816 6C21 POPE  234      53.555  61.464  61.413  1.00  0.00           C
ATOM  11819 7C21 POPE  234      53.215  62.754  62.173  1.00  0.00           C
ATOM  11822 8C21 POPE  234      52.635  62.494  63.563  1.00  0.00           C
ATOM  11826  C33 POPE  234      57.255  54.674  47.063  1.00  0.00           C
ATOM  11829  C34 POPE  234      57.244  53.154  47.313  1.00  0.00           C
ATOM  11832  C35 POPE  234      58.075  52.694  48.523  1.00  0.00           C
ATOM  11835  C36 POPE  234      59.585  52.804  48.333  1.00  0.00           C
ATOM  11838  C37 POPE  234      60.364  52.154  49.493  1.00  0.00           C
ATOM  11841  C38 POPE  234      61.854  52.494  49.463  1.00  0.00           C
ATOM  11844  C39 POPE  234      62.474  52.414  50.853  1.00  0.00           C
ATOM  11847 0C31 POPE  234      63.895  52.974  50.923  1.00  0.00           C
ATOM  11850 1C31 POPE  234      64.234  53.434  52.343  1.00  0.00           C
ATOM  11853 2C31 POPE  234      65.594  54.114  52.463  1.00  0.00           C
ATOM  11856 3C31 POPE  234      66.765  53.185  52.103  1.00  0.00           C
ATOM  11859 4C31 POPE  234      68.094  53.764  52.603  1.00  0.00           C
ATOM  11862 5C31 POPE  234      69.256  52.774  52.483  1.00  0.00           C
ATOM  11865 6C31 POPE  234      70.335  53.044  53.533  1.00  0.00           C
ATOM  11869  NH3 POPE  235      59.915  52.184  83.583  1.00  0.00           N
ATOM  11873  C12 POPE  235      58.454  51.914  83.823  1.00  0.00           C
ATOM  11876  C11 POPE  235      58.115  50.625  84.553  1.00  0.00           C
ATOM  11879  P   POPE  235      55.814  49.344  84.013  1.00  0.00           P
ATOM  11880  O13 POPE  235      55.506  48.494  85.173  1.00  0.00           O
ATOM  11881  O14 POPE  235      54.655  49.844  83.243  1.00  0.00           O
ATOM  11882  O11 POPE  235      56.756  48.504  83.033  1.00  0.00           O
ATOM  11883  O12 POPE  235      56.695  50.544  84.533  1.00  0.00           O
ATOM  11884  C1  POPE  235      57.235  48.994  81.773  1.00  0.00           C
ATOM  11887  C2  POPE  235      57.934  47.864  80.933  1.00  0.00           C
ATOM  11889  O21 POPE  235      59.075  48.395  80.193  1.00  0.00           O
ATOM  11890  C21 POPE  235      58.774  49.064  79.093  1.00  0.00           C
ATOM  11891  O22 POPE  235      57.715  49.614  78.843  1.00  0.00           O
ATOM  11892  C22 POPE  235      60.005  49.084  78.183  1.00  0.00           C
ATOM  11895  C3  POPE  235      56.944  47.064  80.023  1.00  0.00           C
ATOM  11898  O31 POPE  235      57.654  46.374  78.963  1.00  0.00           O
ATOM  11899  C31 POPE  235      56.875  45.844  78.033  1.00  0.00           C
ATOM  11900  O32 POPE  235      55.655  45.914  78.003  1.00  0.00           O
ATOM  11901  C32 POPE  235      57.734  45.134  76.993  1.00  0.00           C
ATOM  11904  C23 POPE  235      59.764  49.724  76.793  1.00  0.00           C
ATOM  11907  C24 POPE  235      58.854  48.894  75.893  1.00  0.00           C
ATOM  11910  C25 POPE  235      59.065  49.224  74.403  1.00  0.00           C
ATOM  11913  C26 POPE  235      58.694  50.674  74.053  1.00  0.00           C
ATOM  11916  C27 POPE  235      58.945  50.994  72.573  1.00  0.00           C
ATOM  11919  C28 POPE  235      58.444  52.384  72.163  1.00  0.00           C
ATOM  11922  C29 POPE  235      56.935  52.474  72.273  1.00  0.00           C
ATOM  11924 0C21 POPE  235      56.204  53.594  72.183  1.00  0.00           C
ATOM  11926 1C21 POPE  235      56.735  54.984  71.923  1.00  0.00           C
ATOM  11929 2C21 POPE  235      56.705  55.304  70.423  1.00  0.00           C
ATOM  11932 3C21 POPE  235      56.814  56.794  70.123  1.00  0.00           C
ATOM  11935 4C21 POPE  235      56.535  57.104  68.643  1.00  0.00           C
ATOM  11938 5C21 POPE  235      56.905  58.535  68.243  1.00  0.00           C
ATOM  11941 6C21 POPE  235      56.295  58.954  66.903  1.00  0.00           C
ATOM  11944 7C21 POPE  235      56.944  60.214  66.313  1.00  0.00           C
ATOM  11947 8C21 POPE  235      56.264  60.714  65.033  1.00  0.00           C
ATOM  11951  C33 POPE  235      56.915  44.634  75.783  1.00  0.00           C
ATOM  11954  C34 POPE  235      57.724  43.704  74.873  1.00  0.00           C
ATOM  11957  C35 POPE  235      58.904  44.375  74.163  1.00  0.00           C
ATOM  11960  C36 POPE  235      58.494  45.204  72.943  1.00  0.00           C
ATOM  11963  C37 POPE  235      59.674  45.914  72.283  1.00  0.00           C
ATOM  11966  C38 POPE  235      59.325  46.384  70.863  1.00  0.00           C
ATOM  11969  C39 POPE  235      60.455  47.174  70.183  1.00  0.00           C
ATOM  11972 0C31 POPE  235      60.275  47.194  68.653  1.00  0.00           C
ATOM  11975 1C31 POPE  235      61.215  48.185  67.953  1.00  0.00           C
ATOM  11978 2C31 POPE  235      61.645  47.734  66.543  1.00  0.00           C
ATOM  11981 3C31 POPE  235      62.705  46.624  66.573  1.00  0.00           C
ATOM  11984 4C31 POPE  235      63.225  46.244  65.173  1.00  0.00           C
ATOM  11987 5C31 POPE  235      64.295  45.134  65.233  1.00  0.00           C
ATOM  11990 6C31 POPE  235      64.805  44.704  63.863  1.00  0.00           C
ATOM  11994  NH3 POPE  236     109.035  13.694  86.063  1.00  0.00           N
ATOM  11998  C12 POPE  236     108.196  12.484  85.713  1.00  0.00           C
ATOM  12001  C11 POPE  236     109.074  11.244  85.473  1.00  0.00           C
ATOM  12004  P   POPE  236     107.585   9.144  86.023  1.00  0.00           P
ATOM  12005  O13 POPE  236     106.875   9.934  87.043  1.00  0.00           O
ATOM  12006  O14 POPE  236     108.465   8.024  86.413  1.00  0.00           O
ATOM  12007  O11 POPE  236     106.414   8.544  85.163  1.00  0.00           O
ATOM  12008  O12 POPE  236     108.325  10.124  85.003  1.00  0.00           O
ATOM  12009  C1  POPE  236     105.715   9.314  84.183  1.00  0.00           C
ATOM  12012  C2  POPE  236     106.174   8.934  82.763  1.00  0.00           C
ATOM  12014  O21 POPE  236     106.645  10.124  82.113  1.00  0.00           O
ATOM  12015  C21 POPE  236     107.734  10.174  81.333  1.00  0.00           C
ATOM  12016  O22 POPE  236     108.234  11.234  80.973  1.00  0.00           O
ATOM  12017  C22 POPE  236     108.374   8.834  80.963  1.00  0.00           C
ATOM  12020  C3  POPE  236     104.965   8.294  82.033  1.00  0.00           C
ATOM  12023  O31 POPE  236     105.245   7.934  80.673  1.00  0.00           O
ATOM  12024  C31 POPE  236     104.975   8.874  79.783  1.00  0.00           C
ATOM  12025  O32 POPE  236     104.575   9.994  80.013  1.00  0.00           O
ATOM  12026  C32 POPE  236     105.265   8.304  78.393  1.00  0.00           C
ATOM  12029  C23 POPE  236     109.474   8.954  79.863  1.00  0.00           C
ATOM  12032  C24 POPE  236     109.795   7.574  79.233  1.00  0.00           C
ATOM  12035  C25 POPE  236     111.274   7.304  78.913  1.00  0.00           C
ATOM  12038  C26 POPE  236     111.624   7.344  77.413  1.00  0.00           C
ATOM  12041  C27 POPE  236     112.924   6.574  77.083  1.00  0.00           C
ATOM  12044  C28 POPE  236     113.175   6.334  75.583  1.00  0.00           C
ATOM  12047  C29 POPE  236     113.285   7.584  74.743  1.00  0.00           C
ATOM  12049 0C21 POPE  236     113.424   7.604  73.403  1.00  0.00           C
ATOM  12051 1C21 POPE  236     113.535   6.394  72.513  1.00  0.00           C
ATOM  12054 2C21 POPE  236     112.205   5.944  71.883  1.00  0.00           C
ATOM  12057 3C21 POPE  236     111.704   6.824  70.723  1.00  0.00           C
ATOM  12060 4C21 POPE  236     110.734   6.054  69.803  1.00  0.00           C
ATOM  12063 5C21 POPE  236     110.374   6.814  68.523  1.00  0.00           C
ATOM  12066 6C21 POPE  236     109.454   5.994  67.613  1.00  0.00           C
ATOM  12069 7C21 POPE  236     109.135   6.684  66.293  1.00  0.00           C
ATOM  12072 8C21 POPE  236     108.006   5.984  65.543  1.00  0.00           C
ATOM  12076  C33 POPE  236     106.165   9.234  77.553  1.00  0.00           C
ATOM  12079  C34 POPE  236     105.625   9.414  76.133  1.00  0.00           C
ATOM  12082  C35 POPE  236     104.375  10.294  76.073  1.00  0.00           C
ATOM  12085  C36 POPE  236     103.744  10.314  74.673  1.00  0.00           C
ATOM  12088  C37 POPE  236     102.325  10.894  74.663  1.00  0.00           C
ATOM  12091  C38 POPE  236     101.624  10.674  73.313  1.00  0.00           C
ATOM  12094  C39 POPE  236     102.164  11.554  72.183  1.00  0.00           C
ATOM  12097 0C31 POPE  236     101.704  13.004  72.323  1.00  0.00           C
ATOM  12100 1C31 POPE  236     102.345  13.954  71.303  1.00  0.00           C
ATOM  12103 2C31 POPE  236     101.946  15.424  71.543  1.00  0.00           C
ATOM  12106 3C31 POPE  236     100.436  15.684  71.523  1.00  0.00           C
ATOM  12109 4C31 POPE  236      99.755  15.304  70.203  1.00  0.00           C
ATOM  12112 5C31 POPE  236      98.255  15.614  70.183  1.00  0.00           C
ATOM  12115 6C31 POPE  236      97.564  15.144  68.893  1.00  0.00           C
ATOM  12119  NH3 POPE  237      61.165   8.224  82.873  1.00  0.00           N
ATOM  12123  C12 POPE  237      61.115   9.464  83.733  1.00  0.00           C
ATOM  12126  C11 POPE  237      59.875  10.334  83.463  1.00  0.00           C
ATOM  12129  P   POPE  237      58.935  12.674  84.243  1.00  0.00           P
ATOM  12130  O13 POPE  237      57.845  12.644  85.243  1.00  0.00           O
ATOM  12131  O14 POPE  237      59.755  13.904  84.273  1.00  0.00           O
ATOM  12132  O11 POPE  237      58.354  12.524  82.793  1.00  0.00           O
ATOM  12133  O12 POPE  237      59.865  11.404  84.403  1.00  0.00           O
ATOM  12134  C1  POPE  237      57.005  12.244  82.463  1.00  0.00           C
ATOM  12137  C2  POPE  237      56.525  13.194  81.343  1.00  0.00           C
ATOM  12139  O21 POPE  237      55.595  12.474  80.503  1.00  0.00           O
ATOM  12140  C21 POPE  237      54.625  13.234  80.013  1.00  0.00           C
ATOM  12141  O22 POPE  237      54.345  14.354  80.403  1.00  0.00           O
ATOM  12142  C22 POPE  237      53.904  12.534  78.863  1.00  0.00           C
ATOM  12145  C3  POPE  237      57.715  13.674  80.463  1.00  0.00           C
ATOM  12148  O31 POPE  237      57.314  14.714  79.533  1.00  0.00           O
ATOM  12149  C31 POPE  237      57.604  14.504  78.263  1.00  0.00           C
ATOM  12150  O32 POPE  237      58.035  13.454  77.803  1.00  0.00           O
ATOM  12151  C32 POPE  237      57.255  15.734  77.443  1.00  0.00           C
ATOM  12154  C23 POPE  237      54.075  13.294  77.533  1.00  0.00           C
ATOM  12157  C24 POPE  237      53.145  12.784  76.413  1.00  0.00           C
ATOM  12160  C25 POPE  237      53.774  13.104  75.053  1.00  0.00           C
ATOM  12163  C26 POPE  237      53.006  12.754  73.773  1.00  0.00           C
ATOM  12166  C27 POPE  237      52.765  13.984  72.873  1.00  0.00           C
ATOM  12169  C28 POPE  237      51.875  13.714  71.643  1.00  0.00           C
ATOM  12172  C29 POPE  237      52.545  12.824  70.633  1.00  0.00           C
ATOM  12174 0C21 POPE  237      52.295  12.814  69.303  1.00  0.00           C
ATOM  12176 1C21 POPE  237      51.255  13.624  68.583  1.00  0.00           C
ATOM  12179 2C21 POPE  237      50.424  12.764  67.623  1.00  0.00           C
ATOM  12182 3C21 POPE  237      49.405  13.614  66.853  1.00  0.00           C
ATOM  12185 4C21 POPE  237      48.675  12.824  65.763  1.00  0.00           C
ATOM  12188 5C21 POPE  237      47.685  13.704  64.973  1.00  0.00           C
ATOM  12191 6C21 POPE  237      48.365  14.744  64.073  1.00  0.00           C
ATOM  12194 7C21 POPE  237      47.355  15.524  63.233  1.00  0.00           C
ATOM  12197 8C21 POPE  237      47.985  16.454  62.193  1.00  0.00           C
ATOM  12201  C33 POPE  237      58.174  15.814  76.203  1.00  0.00           C
ATOM  12204  C34 POPE  237      57.875  17.044  75.333  1.00  0.00           C
ATOM  12207  C35 POPE  237      58.685  17.084  74.023  1.00  0.00           C
ATOM  12210  C36 POPE  237      58.244  15.994  73.043  1.00  0.00           C
ATOM  12213  C37 POPE  237      58.634  16.214  71.583  1.00  0.00           C
ATOM  12216  C38 POPE  237      58.305  14.964  70.743  1.00  0.00           C
ATOM  12219  C39 POPE  237      57.885  15.234  69.303  1.00  0.00           C
ATOM  12222 0C31 POPE  237      58.965  15.974  68.503  1.00  0.00           C
ATOM  12225 1C31 POPE  237      58.454  16.424  67.133  1.00  0.00           C
ATOM  12228 2C31 POPE  237      59.535  17.094  66.283  1.00  0.00           C
ATOM  12231 3C31 POPE  237      60.485  16.114  65.583  1.00  0.00           C
ATOM  12234 4C31 POPE  237      60.835  16.604  64.173  1.00  0.00           C
ATOM  12237 5C31 POPE  237      62.075  15.934  63.583  1.00  0.00           C
ATOM  12240 6C31 POPE  237      62.365  16.364  62.143  1.00  0.00           C
ATOM  12244  NH3 POPE  238      90.134  83.354  39.883  1.00  0.00           N
ATOM  12248  C12 POPE  238      91.424  84.074  39.593  1.00  0.00           C
ATOM  12251  C11 POPE  238      92.445  83.855  40.723  1.00  0.00           C
ATOM  12254  P   POPE  238      93.624  81.975  42.103  1.00  0.00           P
ATOM  12255  O13 POPE  238      92.755  81.245  43.053  1.00  0.00           O
[truncated: 1,739,118 more chars]
