# Supplementary material for: Characterizing Membrane Association and Periplasmic Transfer of Bacterial Lipoproteins through Molecular Dynamics Simulations
Source: Structure. 2020 Apr 7;28(4):475–487.e3. doi: 10.1016/j.str.2020.01.012 (PMC7139219; doi:10.1016/j.str.2020.01.012)
Supplement: Data S1. Final Coordinates from Simulations (Y–Z), Related to Figure 3 [file mmc3.zip › Y-Z/YAJI-3-atomistic.pdb]

TITLE     Protein
REMARK    THIS IS A SIMULATION BOX
CRYST1  129.126  129.126  159.043  90.00  90.00  90.00 P 1           1
MODEL        1
ATOM      1  N   CYSTA   1      61.038  48.538  86.347  1.00  0.00           N
ATOM      3  CA  CYSTA   1      59.928  48.278  85.417  1.00  0.00           C
ATOM      5  C   CYSTA   1      59.078  49.538  85.276  1.00  0.00           C
ATOM      6  O   CYSTA   1      58.778  49.948  84.156  1.00  0.00           O
ATOM      7  CB  CYSTA   1      59.008  47.108  85.856  1.00  0.00           C
ATOM     10  SG  CYSTA   1      59.408  45.468  85.177  1.00  0.00           S
ATOM     11  C1  CYSTA   1      58.368  45.358  83.697  1.00  0.00           C
ATOM     14  CA1 CYSTA   1      61.998  49.448  86.106  1.00  0.00           C
ATOM     15  OA1 CYSTA   1      62.168  50.348  86.917  1.00  0.00           O
ATOM     16  CA2 CYSTA   1      62.858  49.398  84.876  1.00  0.00           C
ATOM     19  C11 CYSTA   1      57.778  43.968  83.277  1.00  0.00           C
ATOM     21  O11 CYSTA   1      57.148  43.338  84.407  1.00  0.00           O
ATOM     22  CX1 CYSTA   1      56.108  42.508  84.247  1.00  0.00           C
ATOM     23  OX1 CYSTA   1      55.858  41.578  84.996  1.00  0.00           O
ATOM     24  CX2 CYSTA   1      55.168  42.898  83.117  1.00  0.00           C
ATOM     27  C12 CYSTA   1      58.748  42.968  82.597  1.00  0.00           C
ATOM     30  O12 CYSTA   1      57.908  42.018  81.917  1.00  0.00           O
ATOM     31  CD1 CYSTA   1      58.528  41.088  81.197  1.00  0.00           C
ATOM     32  OD1 CYSTA   1      59.728  40.968  81.096  1.00  0.00           O
ATOM     33  CD2 CYSTA   1      57.468  40.198  80.557  1.00  0.00           C
ATOM     36  CA3 CYSTA   1      63.348  50.798  84.447  1.00  0.00           C
ATOM     39  CA4 CYSTA   1      63.018  51.168  82.987  1.00  0.00           C
ATOM     42  CA5 CYSTA   1      61.668  51.858  82.906  1.00  0.00           C
ATOM     45  CA6 CYSTA   1      61.288  52.538  81.586  1.00  0.00           C
ATOM     48  CA7 CYSTA   1      61.198  51.598  80.377  1.00  0.00           C
ATOM     51  CA8 CYSTA   1      62.248  51.938  79.316  1.00  0.00           C
ATOM     54  CA9 CYSTA   1      62.018  51.248  77.977  1.00  0.00           C
ATOM     57 0CA1 CYSTA   1      63.068  51.638  76.926  1.00  0.00           C
ATOM     60 1CA1 CYSTA   1      62.788  51.038  75.557  1.00  0.00           C
ATOM     63 2CA1 CYSTA   1      64.058  50.958  74.697  1.00  0.00           C
ATOM     66 3CA1 CYSTA   1      63.838  50.138  73.407  1.00  0.00           C
ATOM     69 4CA1 CYSTA   1      63.028  50.858  72.326  1.00  0.00           C
ATOM     72 5CA1 CYSTA   1      63.808  51.998  71.657  1.00  0.00           C
ATOM     75 6CA1 CYSTA   1      63.038  52.658  70.517  1.00  0.00           C
ATOM     79  CD3 CYSTA   1      57.248  40.498  79.066  1.00  0.00           C
ATOM     82  CD4 CYSTA   1      56.718  41.918  78.826  1.00  0.00           C
ATOM     85  CD5 CYSTA   1      56.028  42.108  77.477  1.00  0.00           C
ATOM     88  CD6 CYSTA   1      56.838  41.678  76.246  1.00  0.00           C
ATOM     91  CD7 CYSTA   1      56.488  40.268  75.757  1.00  0.00           C
ATOM     94  CD8 CYSTA   1      57.038  39.968  74.346  1.00  0.00           C
ATOM     97  CD9 CYSTA   1      56.738  38.538  73.856  1.00  0.00           C
ATOM    100 0CD1 CYSTA   1      55.248  38.228  73.657  1.00  0.00           C
ATOM    103 1CD1 CYSTA   1      54.688  38.628  72.286  1.00  0.00           C
ATOM    106 2CD1 CYSTA   1      53.158  38.478  72.236  1.00  0.00           C
ATOM    109 3CD1 CYSTA   1      52.568  38.618  70.826  1.00  0.00           C
ATOM    112 4CD1 CYSTA   1      52.378  37.268  70.117  1.00  0.00           C
ATOM    115 5CD1 CYSTA   1      51.698  37.448  68.746  1.00  0.00           C
ATOM    118 6CD1 CYSTA   1      51.248  36.138  68.106  1.00  0.00           C
ATOM    122  CX3 CYSTA   1      53.798  42.198  83.277  1.00  0.00           C
ATOM    125  CX4 CYSTA   1      52.718  42.908  82.467  1.00  0.00           C
ATOM    128  CX5 CYSTA   1      51.358  42.228  82.566  1.00  0.00           C
ATOM    131  CX6 CYSTA   1      50.318  42.938  81.697  1.00  0.00           C
ATOM    134  CX7 CYSTA   1      49.158  42.028  81.277  1.00  0.00           C
ATOM    137  CX8 CYSTA   1      48.048  42.798  80.527  1.00  0.00           C
ATOM    140  CX9 CYSTA   1      47.288  43.738  81.437  1.00  0.00           C
ATOM    142 0CX1 CYSTA   1      46.018  43.598  81.837  1.00  0.00           C
ATOM    144 1CX1 CYSTA   1      45.078  42.478  81.487  1.00  0.00           C
ATOM    147 2CX1 CYSTA   1      44.098  42.978  80.406  1.00  0.00           C
ATOM    150 3CX1 CYSTA   1      43.088  41.908  79.977  1.00  0.00           C
ATOM    153 4CX1 CYSTA   1      42.128  42.468  78.926  1.00  0.00           C
ATOM    156 5CX1 CYSTA   1      41.058  41.468  78.477  1.00  0.00           C
ATOM    159 6CX1 CYSTA   1      41.618  40.348  77.587  1.00  0.00           C
ATOM    162 7CX1 CYSTA   1      40.538  39.318  77.227  1.00  0.00           C
ATOM    165 8CX1 CYSTA   1      41.058  38.218  76.286  1.00  0.00           C
ATOM    169  N   VAL A   2      58.748  50.138  86.437  1.00  0.00           N
ATOM    171  CA  VAL A   2      58.308  51.508  86.667  1.00  0.00           C
ATOM    173  CB  VAL A   2      58.448  52.538  85.546  1.00  0.00           C
ATOM    175  CG1 VAL A   2      57.638  53.828  85.786  1.00  0.00           C
ATOM    179  CG2 VAL A   2      59.938  52.888  85.507  1.00  0.00           C
ATOM    183  C   VAL A   2      56.978  51.618  87.356  1.00  0.00           C
ATOM    184  O   VAL A   2      55.938  51.288  86.796  1.00  0.00           O
ATOM    185  N   GLN A   3      56.878  52.158  88.577  1.00  0.00           N
ATOM    187  CA  GLN A   3      57.188  51.478  89.816  1.00  0.00           C
ATOM    189  CB  GLN A   3      56.338  50.188  90.037  1.00  0.00           C
ATOM    192  CG  GLN A   3      54.998  50.358  90.816  1.00  0.00           C
ATOM    195  CD  GLN A   3      53.938  51.318  90.257  1.00  0.00           C
ATOM    196  OE1 GLN A   3      53.238  51.988  91.017  1.00  0.00           O
ATOM    197  NE2 GLN A   3      53.728  51.328  88.937  1.00  0.00           N
ATOM    200  C   GLN A   3      58.668  51.408  90.257  1.00  0.00           C
ATOM    201  O   GLN A   3      59.598  51.478  89.466  1.00  0.00           O
ATOM    202  N   GLN A   4      58.968  51.348  91.567  1.00  0.00           N
ATOM    204  CA  GLN A   4      58.048  51.148  92.677  1.00  0.00           C
ATOM    206  CB  GLN A   4      58.658  50.068  93.606  1.00  0.00           C
ATOM    209  CG  GLN A   4      57.748  49.458  94.716  1.00  0.00           C
ATOM    212  CD  GLN A   4      56.588  48.568  94.257  1.00  0.00           C
ATOM    213  OE1 GLN A   4      55.818  48.078  95.087  1.00  0.00           O
ATOM    214  NE2 GLN A   4      56.528  48.238  92.947  1.00  0.00           N
ATOM    217  C   GLN A   4      57.758  52.448  93.417  1.00  0.00           C
ATOM    218  O   GLN A   4      57.998  52.558  94.606  1.00  0.00           O
ATOM    219  N   SER A   5      57.208  53.478  92.727  1.00  0.00           N
ATOM    221  CA  SER A   5      56.738  54.718  93.346  1.00  0.00           C
ATOM    223  CB  SER A   5      56.288  55.788  92.316  1.00  0.00           C
ATOM    226  OG  SER A   5      57.408  56.558  91.867  1.00  0.00           O
ATOM    228  C   SER A   5      55.638  54.568  94.377  1.00  0.00           C
ATOM    229  O   SER A   5      55.678  55.168  95.447  1.00  0.00           O
ATOM    230  N   GLU A   6      54.598  53.778  94.107  1.00  0.00           N
ATOM    232  CA  GLU A   6      53.728  53.258  95.146  1.00  0.00           C
ATOM    234  CB  GLU A   6      52.368  52.828  94.576  1.00  0.00           C
ATOM    237  CG  GLU A   6      51.278  53.918  94.727  1.00  0.00           C
ATOM    240  CD  GLU A   6      51.228  55.028  93.676  1.00  0.00           C
ATOM    241  OE1 GLU A   6      50.288  55.848  93.787  1.00  0.00           O
ATOM    242  OE2 GLU A   6      52.058  55.048  92.737  1.00  0.00           O
ATOM    243  C   GLU A   6      54.358  52.148  95.977  1.00  0.00           C
ATOM    244  O   GLU A   6      55.118  51.328  95.466  1.00  0.00           O
ATOM    245  N   VAL A   7      53.988  52.058  97.267  1.00  0.00           N
ATOM    247  CA  VAL A   7      54.088  50.848  98.087  1.00  0.00           C
ATOM    249  CB  VAL A   7      53.528  49.588  97.416  1.00  0.00           C
ATOM    251  CG1 VAL A   7      53.858  48.298  98.187  1.00  0.00           C
ATOM    255  CG2 VAL A   7      51.998  49.748  97.327  1.00  0.00           C
ATOM    259  C   VAL A   7      55.428  50.658  98.745  1.00  0.00           C
ATOM    260  O   VAL A   7      55.598  50.918  99.937  1.00  0.00           O
ATOM    261  N   ARG A   8      56.438  50.198  97.986  1.00  0.00           N
ATOM    263  CA  ARG A   8      57.778  49.958  98.476  1.00  0.00           C
ATOM    265  CB  ARG A   8      58.148  48.448  98.476  1.00  0.00           C
ATOM    268  CG  ARG A   8      57.998  47.818  99.887  1.00  0.00           C
ATOM    271  CD  ARG A   8      58.008  46.288  99.876  1.00  0.00           C
ATOM    274  NE  ARG A   8      58.238  45.808 101.286  1.00  0.00           N
ATOM    276  CZ  ARG A   8      58.578  44.568 101.607  1.00  0.00           C
ATOM    277  NH1 ARG A   8      59.098  44.378 102.807  1.00  0.00           N
ATOM    280  NH2 ARG A   8      58.438  43.548 100.806  1.00  0.00           N
ATOM    283  C   ARG A   8      58.718  50.938  97.836  1.00  0.00           C
ATOM    284  O   ARG A   8      58.378  52.118  97.776  1.00  0.00           O
ATOM    285  N   GLN A   9      59.928  50.548  97.407  1.00  0.00           N
ATOM    287  CA  GLN A   9      60.888  51.538  96.987  1.00  0.00           C
ATOM    289  CB  GLN A   9      61.938  51.818  98.096  1.00  0.00           C
ATOM    292  CG  GLN A   9      63.158  50.888  98.336  1.00  0.00           C
ATOM    295  CD  GLN A   9      62.968  49.368  98.396  1.00  0.00           C
ATOM    296  OE1 GLN A   9      63.768  48.598  97.846  1.00  0.00           O
ATOM    297  NE2 GLN A   9      61.948  48.878  99.136  1.00  0.00           N
ATOM    300  C   GLN A   9      61.568  51.118  95.706  1.00  0.00           C
ATOM    301  O   GLN A   9      61.638  49.938  95.377  1.00  0.00           O
ATOM    302  N   MET A  10      62.058  52.068  94.897  1.00  0.00           N
ATOM    304  CA  MET A  10      61.998  53.488  95.146  1.00  0.00           C
ATOM    306  CB  MET A  10      63.388  54.118  95.317  1.00  0.00           C
ATOM    309  CG  MET A  10      64.338  54.318  94.117  1.00  0.00           C
ATOM    312  SD  MET A  10      64.488  52.968  92.926  1.00  0.00           S
ATOM    313  CE  MET A  10      66.218  53.318  92.525  1.00  0.00           C
ATOM    317  C   MET A  10      61.058  54.198  94.197  1.00  0.00           C
ATOM    318  O   MET A  10      59.948  54.538  94.566  1.00  0.00           O
ATOM    319  N   LYS A  11      61.478  54.528  92.966  1.00  0.00           N
ATOM    321  CA  LYS A  11      60.858  55.648  92.276  1.00  0.00           C
ATOM    323  CB  LYS A  11      61.458  55.848  90.856  1.00  0.00           C
ATOM    326  CG  LYS A  11      62.978  56.158  90.786  1.00  0.00           C
ATOM    329  CD  LYS A  11      63.598  55.828  89.417  1.00  0.00           C
ATOM    332  CE  LYS A  11      65.108  56.108  89.326  1.00  0.00           C
ATOM    335  NZ  LYS A  11      65.678  55.628  88.057  1.00  0.00           N
ATOM    339  C   LYS A  11      60.928  56.928  93.127  1.00  0.00           C
ATOM    340  O   LYS A  11      62.008  57.418  93.456  1.00  0.00           O
ATOM    341  N   HIS A  12      59.768  57.488  93.536  1.00  0.00           N
ATOM    343  CA  HIS A  12      59.688  58.468  94.617  1.00  0.00           C
ATOM    345  CB  HIS A  12      60.198  57.958  96.007  1.00  0.00           C
ATOM    348  ND1 HIS A  12      59.358  56.808  98.076  1.00  0.00           N
ATOM    349  CG  HIS A  12      59.138  57.218  96.777  1.00  0.00           C
ATOM    350  CE1 HIS A  12      58.228  56.248  98.456  1.00  0.00           C
ATOM    352  NE2 HIS A  12      57.288  56.298  97.486  1.00  0.00           N
ATOM    354  CD2 HIS A  12      57.868  56.918  96.396  1.00  0.00           C
ATOM    356  C   HIS A  12      60.208  59.858  94.247  1.00  0.00           C
ATOM    357  O   HIS A  12      60.268  60.768  95.077  1.00  0.00           O
ATOM    358  N   SER A  13      60.468  60.038  92.926  1.00  0.00           N
ATOM    360  CA  SER A  13      60.428  61.268  92.146  1.00  0.00           C
ATOM    362  CB  SER A  13      60.048  60.978  90.657  1.00  0.00           C
ATOM    365  OG  SER A  13      60.768  59.868  90.126  1.00  0.00           O
ATOM    367  C   SER A  13      59.408  62.278  92.617  1.00  0.00           C
ATOM    368  O   SER A  13      58.258  61.908  92.846  1.00  0.00           O
ATOM    369  N   VAL A  14      59.788  63.558  92.776  1.00  0.00           N
ATOM    371  CA  VAL A  14      58.898  64.708  92.966  1.00  0.00           C
ATOM    373  CB  VAL A  14      57.808  64.828  91.917  1.00  0.00           C
ATOM    375  CG1 VAL A  14      56.878  66.018  92.227  1.00  0.00           C
ATOM    379  CG2 VAL A  14      58.498  65.078  90.576  1.00  0.00           C
ATOM    383  C   VAL A  14      58.318  64.828  94.367  1.00  0.00           C
ATOM    384  O   VAL A  14      58.248  65.938  94.897  1.00  0.00           O
ATOM    385  N   SER A  15      58.028  63.678  94.986  1.00  0.00           N
ATOM    387  CA  SER A  15      57.188  63.488  96.157  1.00  0.00           C
ATOM    389  CB  SER A  15      56.518  64.748  96.726  1.00  0.00           C
ATOM    392  OG  SER A  15      55.778  64.528  97.926  1.00  0.00           O
ATOM    394  C   SER A  15      56.088  62.548  95.757  1.00  0.00           C
ATOM    395  O   SER A  15      55.288  62.868  94.885  1.00  0.00           O
ATOM    396  N   THR A  16      56.008  61.398  96.417  1.00  0.00           N
ATOM    398  CA  THR A  16      54.808  60.578  96.367  1.00  0.00           C
ATOM    400  CB  THR A  16      55.128  59.128  95.986  1.00  0.00           C
ATOM    402  OG1 THR A  16      55.108  59.018  94.576  1.00  0.00           O
ATOM    404  CG2 THR A  16      54.128  58.108  96.526  1.00  0.00           C
ATOM    408  C   THR A  16      54.048  60.738  97.656  1.00  0.00           C
ATOM    409  O   THR A  16      52.918  61.228  97.677  1.00  0.00           O
ATOM    410  N   LEU A  17      54.648  60.358  98.797  1.00  0.00           N
ATOM    412  CA  LEU A  17      54.088  60.418 100.127  1.00  0.00           C
ATOM    414  CB  LEU A  17      55.018  59.648 101.096  1.00  0.00           C
ATOM    417  CG  LEU A  17      56.518  59.978 101.057  1.00  0.00           C
ATOM    419  CD1 LEU A  17      57.248  59.088 102.076  1.00  0.00           C
ATOM    423  CD2 LEU A  17      56.828  61.448 101.356  1.00  0.00           C
ATOM    427  C   LEU A  17      53.638  61.798 100.657  1.00  0.00           C
ATOM    428  O   LEU A  17      54.048  62.858 100.197  1.00  0.00           O
ATOM    429  N   ASN A  18      52.688  61.898 101.607  1.00  0.00           N
ATOM    431  CA  ASN A  18      52.088  60.808 102.356  1.00  0.00           C
ATOM    433  CB  ASN A  18      52.008  61.028 103.885  1.00  0.00           C
ATOM    436  CG  ASN A  18      53.288  61.598 104.456  1.00  0.00           C
ATOM    437  OD1 ASN A  18      53.208  62.748 104.907  1.00  0.00           O
ATOM    438  ND2 ASN A  18      54.428  60.898 104.416  1.00  0.00           N
ATOM    441  C   ASN A  18      50.688  60.618 101.837  1.00  0.00           C
ATOM    442  O   ASN A  18      50.298  61.158 100.806  1.00  0.00           O
ATOM    443  N   GLN A  19      49.928  59.798 102.566  1.00  0.00           N
ATOM    445  CA  GLN A  19      48.878  59.038 101.996  1.00  0.00           C
ATOM    447  CB  GLN A  19      49.398  57.628 101.587  1.00  0.00           C
ATOM    450  CG  GLN A  19      49.478  56.498 102.656  1.00  0.00           C
ATOM    453  CD  GLN A  19      50.378  56.628 103.896  1.00  0.00           C
ATOM    454  OE1 GLN A  19      50.198  55.898 104.876  1.00  0.00           O
ATOM    455  NE2 GLN A  19      51.428  57.458 103.816  1.00  0.00           N
ATOM    458  C   GLN A  19      47.888  58.958 103.126  1.00  0.00           C
ATOM    459  O   GLN A  19      48.268  58.998 104.297  1.00  0.00           O
ATOM    460  N   GLU A  20      46.598  58.868 102.846  1.00  0.00           N
ATOM    462  CA  GLU A  20      45.958  59.438 101.686  1.00  0.00           C
ATOM    464  CB  GLU A  20      45.878  58.578 100.386  1.00  0.00           C
ATOM    467  CG  GLU A  20      45.168  57.188 100.407  1.00  0.00           C
ATOM    470  CD  GLU A  20      45.048  56.488 101.757  1.00  0.00           C
ATOM    471  OE1 GLU A  20      43.898  56.308 102.236  1.00  0.00           O
ATOM    472  OE2 GLU A  20      46.108  56.118 102.346  1.00  0.00           O
ATOM    473  C   GLU A  20      44.638  59.928 102.196  1.00  0.00           C
ATOM    474  O   GLU A  20      44.158  59.528 103.266  1.00  0.00           O
ATOM    475  N   MET A  21      44.168  61.018 101.587  1.00  0.00           N
ATOM    477  CA  MET A  21      43.698  62.088 102.416  1.00  0.00           C
ATOM    479  CB  MET A  21      43.978  63.468 101.786  1.00  0.00           C
ATOM    482  CG  MET A  21      45.448  63.898 101.657  1.00  0.00           C
ATOM    485  SD  MET A  21      46.358  63.288 100.217  1.00  0.00           S
ATOM    486  CE  MET A  21      47.458  64.748 100.267  1.00  0.00           C
ATOM    490  C   MET A  21      42.258  61.968 102.877  1.00  0.00           C
ATOM    491  O   MET A  21      41.358  61.728 102.086  1.00  0.00           O
ATOM    492  N   THR A  22      42.058  62.128 104.197  1.00  0.00           N
ATOM    494  CA  THR A  22      40.828  61.808 104.926  1.00  0.00           C
ATOM    496  CB  THR A  22      40.108  60.498 104.527  1.00  0.00           C
ATOM    498  OG1 THR A  22      38.828  60.368 105.127  1.00  0.00           O
ATOM    500  CG2 THR A  22      40.908  59.238 104.887  1.00  0.00           C
ATOM    504  C   THR A  22      41.208  61.768 106.396  1.00  0.00           C
ATOM    505  O   THR A  22      40.458  62.218 107.247  1.00  0.00           O
ATOM    506  N   GLN A  23      42.458  61.328 106.697  1.00  0.00           N
ATOM    508  CA  GLN A  23      43.108  61.338 108.007  1.00  0.00           C
ATOM    510  CB  GLN A  23      44.458  60.598 107.877  1.00  0.00           C
ATOM    513  CG  GLN A  23      44.618  59.398 108.827  1.00  0.00           C
ATOM    516  CD  GLN A  23      45.938  58.678 108.576  1.00  0.00           C
ATOM    517  OE1 GLN A  23      46.738  58.528 109.496  1.00  0.00           O
ATOM    518  NE2 GLN A  23      46.208  58.298 107.297  1.00  0.00           N
ATOM    521  C   GLN A  23      43.288  62.728 108.646  1.00  0.00           C
ATOM    522  O   GLN A  23      43.258  62.888 109.856  1.00  0.00           O
ATOM    523  N   LEU A  24      43.498  63.768 107.807  1.00  0.00           N
ATOM    525  CA  LEU A  24      42.598  64.908 107.727  1.00  0.00           C
ATOM    527  CB  LEU A  24      42.098  65.488 109.087  1.00  0.00           C
ATOM    530  CG  LEU A  24      40.808  66.308 108.947  1.00  0.00           C
ATOM    532  CD1 LEU A  24      40.598  67.248 110.146  1.00  0.00           C
ATOM    536  CD2 LEU A  24      39.598  65.388 108.745  1.00  0.00           C
ATOM    540  C   LEU A  24      43.288  66.038 106.956  1.00  0.00           C
ATOM    541  O   LEU A  24      44.298  66.538 107.416  1.00  0.00           O
ATOM    542  N   ASN A  25      42.798  66.398 105.727  1.00  0.00           N
ATOM    544  CA  ASN A  25      43.568  66.988 104.607  1.00  0.00           C
ATOM    546  CB  ASN A  25      42.878  68.128 103.827  1.00  0.00           C
ATOM    549  CG  ASN A  25      43.678  68.598 102.587  1.00  0.00           C
ATOM    550  OD1 ASN A  25      44.448  67.848 101.977  1.00  0.00           O
ATOM    551  ND2 ASN A  25      43.568  69.898 102.247  1.00  0.00           N
ATOM    554  C   ASN A  25      45.028  67.298 104.837  1.00  0.00           C
ATOM    555  O   ASN A  25      45.428  68.308 105.415  1.00  0.00           O
ATOM    556  N   GLN A  26      45.858  66.388 104.356  1.00  0.00           N
ATOM    558  CA  GLN A  26      47.058  66.128 105.087  1.00  0.00           C
ATOM    560  CB  GLN A  26      47.388  64.648 104.866  1.00  0.00           C
ATOM    563  CG  GLN A  26      46.248  63.698 105.326  1.00  0.00           C
ATOM    566  CD  GLN A  26      46.488  62.238 104.947  1.00  0.00           C
ATOM    567  OE1 GLN A  26      45.658  61.358 105.187  1.00  0.00           O
ATOM    568  NE2 GLN A  26      47.638  61.988 104.276  1.00  0.00           N
ATOM    571  C   GLN A  26      48.168  67.048 104.626  1.00  0.00           C
ATOM    572  O   GLN A  26      48.998  67.448 105.426  1.00  0.00           O
ATOM    573  N   GLU A  27      48.248  67.438 103.326  1.00  0.00           N
ATOM    575  CA  GLU A  27      49.348  68.268 102.846  1.00  0.00           C
ATOM    577  CB  GLU A  27      49.408  68.448 101.307  1.00  0.00           C
ATOM    580  CG  GLU A  27      50.808  68.918 100.787  1.00  0.00           C
ATOM    583  CD  GLU A  27      50.868  69.658  99.446  1.00  0.00           C
ATOM    584  OE1 GLU A  27      50.238  70.738  99.276  1.00  0.00           O
ATOM    585  OE2 GLU A  27      51.618  69.188  98.547  1.00  0.00           O
ATOM    586  C   GLU A  27      49.358  69.618 103.536  1.00  0.00           C
ATOM    587  O   GLU A  27      50.368  70.038 104.087  1.00  0.00           O
ATOM    588  N   THR A  28      48.198  70.278 103.626  1.00  0.00           N
ATOM    590  CA  THR A  28      48.048  71.528 104.346  1.00  0.00           C
ATOM    592  CB  THR A  28      46.708  72.188 104.127  1.00  0.00           C
ATOM    594  OG1 THR A  28      46.238  71.968 102.807  1.00  0.00           O
ATOM    596  CG2 THR A  28      46.868  73.698 104.326  1.00  0.00           C
ATOM    600  C   THR A  28      48.268  71.388 105.846  1.00  0.00           C
ATOM    601  O   THR A  28      48.878  72.258 106.467  1.00  0.00           O
ATOM    602  N   VAL A  29      47.818  70.288 106.496  1.00  0.00           N
ATOM    604  CA  VAL A  29      48.178  70.018 107.886  1.00  0.00           C
ATOM    606  CB  VAL A  29      47.408  68.798 108.396  1.00  0.00           C
ATOM    608  CG1 VAL A  29      48.048  68.188 109.667  1.00  0.00           C
ATOM    612  CG2 VAL A  29      45.958  69.238 108.646  1.00  0.00           C
ATOM    616  C   VAL A  29      49.678  69.868 108.117  1.00  0.00           C
ATOM    617  O   VAL A  29      50.258  70.488 108.996  1.00  0.00           O
ATOM    618  N   LYS A  30      50.368  69.088 107.267  1.00  0.00           N
ATOM    620  CA  LYS A  30      51.798  68.938 107.346  1.00  0.00           C
ATOM    622  CB  LYS A  30      52.248  67.758 106.487  1.00  0.00           C
ATOM    625  CG  LYS A  30      51.648  66.438 106.986  1.00  0.00           C
ATOM    628  CD  LYS A  30      51.858  65.258 106.026  1.00  0.00           C
ATOM    631  CE  LYS A  30      51.118  65.408 104.706  1.00  0.00           C
ATOM    634  NZ  LYS A  30      51.738  64.588 103.666  1.00  0.00           N
ATOM    638  C   LYS A  30      52.598  70.188 107.007  1.00  0.00           C
ATOM    639  O   LYS A  30      53.558  70.538 107.706  1.00  0.00           O
ATOM    640  N   ILE A  31      52.228  70.928 105.946  1.00  0.00           N
ATOM    642  CA  ILE A  31      52.818  72.218 105.626  1.00  0.00           C
ATOM    644  CB  ILE A  31      52.328  72.738 104.267  1.00  0.00           C
ATOM    646  CG2 ILE A  31      52.818  74.178 104.035  1.00  0.00           C
ATOM    650  CG1 ILE A  31      52.788  71.808 103.117  1.00  0.00           C
ATOM    653  CD  ILE A  31      52.158  72.168 101.767  1.00  0.00           C
ATOM    657  C   ILE A  31      52.588  73.258 106.716  1.00  0.00           C
ATOM    658  O   ILE A  31      53.528  73.928 107.146  1.00  0.00           O
ATOM    659  N   THR A  32      51.368  73.378 107.257  1.00  0.00           N
ATOM    661  CA  THR A  32      51.088  74.298 108.367  1.00  0.00           C
ATOM    663  CB  THR A  32      49.578  74.528 108.576  1.00  0.00           C
ATOM    665  OG1 THR A  32      49.308  75.768 109.227  1.00  0.00           O
ATOM    667  CG2 THR A  32      48.878  73.438 109.387  1.00  0.00           C
ATOM    671  C   THR A  32      51.828  73.898 109.636  1.00  0.00           C
ATOM    672  O   THR A  32      52.348  74.738 110.367  1.00  0.00           O
ATOM    673  N   GLN A  33      51.968  72.578 109.907  1.00  0.00           N
ATOM    675  CA  GLN A  33      52.868  72.058 110.927  1.00  0.00           C
ATOM    677  CB  GLN A  33      52.698  70.518 111.067  1.00  0.00           C
ATOM    680  CG  GLN A  33      53.628  69.818 112.086  1.00  0.00           C
ATOM    683  CD  GLN A  33      53.158  69.928 113.536  1.00  0.00           C
ATOM    684  OE1 GLN A  33      53.828  70.508 114.387  1.00  0.00           O
ATOM    685  NE2 GLN A  33      51.988  69.308 113.856  1.00  0.00           N
ATOM    688  C   GLN A  33      54.348  72.388 110.706  1.00  0.00           C
ATOM    689  O   GLN A  33      54.968  72.918 111.627  1.00  0.00           O
ATOM    690  N   GLN A  34      54.948  72.178 109.507  1.00  0.00           N
ATOM    692  CA  GLN A  34      56.348  72.518 109.267  1.00  0.00           C
ATOM    694  CB  GLN A  34      56.908  72.038 107.886  1.00  0.00           C
ATOM    697  CG  GLN A  34      56.698  72.878 106.587  1.00  0.00           C
ATOM    700  CD  GLN A  34      57.628  74.088 106.377  1.00  0.00           C
ATOM    701  OE1 GLN A  34      58.558  74.428 107.096  1.00  0.00           O
ATOM    702  NE2 GLN A  34      57.318  74.818 105.267  1.00  0.00           N
ATOM    705  C   GLN A  34      56.598  73.998 109.456  1.00  0.00           C
ATOM    706  O   GLN A  34      57.518  74.408 110.156  1.00  0.00           O
ATOM    707  N   ASN A  35      55.708  74.858 108.906  1.00  0.00           N
ATOM    709  CA  ASN A  35      55.818  76.298 109.057  1.00  0.00           C
ATOM    711  CB  ASN A  35      54.688  77.018 108.277  1.00  0.00           C
ATOM    714  CG  ASN A  35      55.028  77.068 106.797  1.00  0.00           C
ATOM    715  OD1 ASN A  35      56.178  77.308 106.426  1.00  0.00           O
ATOM    716  ND2 ASN A  35      54.028  76.878 105.917  1.00  0.00           N
ATOM    719  C   ASN A  35      55.758  76.758 110.486  1.00  0.00           C
ATOM    720  O   ASN A  35      56.558  77.588 110.917  1.00  0.00           O
ATOM    721  N   ARG A  36      54.818  76.228 111.297  1.00  0.00           N
ATOM    723  CA  ARG A  36      54.798  76.548 112.717  1.00  0.00           C
ATOM    725  CB  ARG A  36      53.518  76.008 113.406  1.00  0.00           C
ATOM    728  CG  ARG A  36      52.248  76.768 112.986  1.00  0.00           C
ATOM    731  CD  ARG A  36      51.058  76.458 113.896  1.00  0.00           C
ATOM    734  NE  ARG A  36      49.858  77.088 113.266  1.00  0.00           N
ATOM    736  CZ  ARG A  36      48.898  76.428 112.635  1.00  0.00           C
ATOM    737  NH1 ARG A  36      48.898  75.118 112.486  1.00  0.00           N
ATOM    740  NH2 ARG A  36      47.868  77.098 112.167  1.00  0.00           N
ATOM    743  C   ARG A  36      56.038  76.118 113.476  1.00  0.00           C
ATOM    744  O   ARG A  36      56.638  76.928 114.176  1.00  0.00           O
ATOM    745  N   LEU A  37      56.498  74.868 113.316  1.00  0.00           N
ATOM    747  CA  LEU A  37      57.718  74.378 113.937  1.00  0.00           C
ATOM    749  CB  LEU A  37      57.918  72.888 113.637  1.00  0.00           C
ATOM    752  CG  LEU A  37      56.798  71.998 114.176  1.00  0.00           C
ATOM    754  CD1 LEU A  37      57.088  70.568 113.745  1.00  0.00           C
ATOM    758  CD2 LEU A  37      56.628  72.138 115.696  1.00  0.00           C
ATOM    762  C   LEU A  37      58.978  75.088 113.526  1.00  0.00           C
ATOM    763  O   LEU A  37      59.858  75.388 114.346  1.00  0.00           O
ATOM    764  N   ASN A  38      59.108  75.408 112.226  1.00  0.00           N
ATOM    766  CA  ASN A  38      60.178  76.198 111.665  1.00  0.00           C
ATOM    768  CB  ASN A  38      59.928  76.288 110.127  1.00  0.00           C
ATOM    771  CG  ASN A  38      60.858  77.198 109.337  1.00  0.00           C
ATOM    772  OD1 ASN A  38      61.798  77.808 109.846  1.00  0.00           O
ATOM    773  ND2 ASN A  38      60.558  77.338 108.026  1.00  0.00           N
ATOM    776  C   ASN A  38      60.258  77.558 112.356  1.00  0.00           C
ATOM    777  O   ASN A  38      61.308  78.028 112.746  1.00  0.00           O
ATOM    778  N   ALA A  39      59.098  78.208 112.577  1.00  0.00           N
ATOM    780  CA  ALA A  39      59.008  79.488 113.236  1.00  0.00           C
ATOM    782  CB  ALA A  39      57.578  79.978 113.076  1.00  0.00           C
ATOM    786  C   ALA A  39      59.378  79.528 114.696  1.00  0.00           C
ATOM    787  O   ALA A  39      59.898  80.528 115.167  1.00  0.00           O
ATOM    788  N   LYS A  40      59.088  78.438 115.436  1.00  0.00           N
ATOM    790  CA  LYS A  40      59.468  78.238 116.816  1.00  0.00           C
ATOM    792  CB  LYS A  40      58.618  77.098 117.437  1.00  0.00           C
ATOM    795  CG  LYS A  40      57.088  77.278 117.396  1.00  0.00           C
ATOM    798  CD  LYS A  40      56.328  76.048 117.936  1.00  0.00           C
ATOM    801  CE  LYS A  40      56.188  76.038 119.467  1.00  0.00           C
ATOM    804  NZ  LYS A  40      55.058  76.888 119.896  1.00  0.00           N
ATOM    808  C   LYS A  40      60.948  77.868 116.916  1.00  0.00           C
ATOM    809  O   LYS A  40      61.578  78.028 117.956  1.00  0.00           O
ATOM    810  N   SER A  41      61.548  77.378 115.816  1.00  0.00           N
ATOM    812  CA  SER A  41      62.938  76.988 115.736  1.00  0.00           C
ATOM    814  CB  SER A  41      63.268  76.228 114.437  1.00  0.00           C
ATOM    817  OG  SER A  41      64.448  75.438 114.586  1.00  0.00           O
ATOM    819  C   SER A  41      63.888  78.168 115.876  1.00  0.00           C
ATOM    820  O   SER A  41      63.998  79.048 115.027  1.00  0.00           O
ATOM    821  N   SER A  42      64.618  78.208 117.007  1.00  0.00           N
ATOM    823  CA  SER A  42      65.588  79.238 117.326  1.00  0.00           C
ATOM    825  CB  SER A  42      65.998  79.168 118.827  1.00  0.00           C
ATOM    828  OG  SER A  42      66.608  77.918 119.176  1.00  0.00           O
ATOM    830  C   SER A  42      66.838  79.118 116.487  1.00  0.00           C
ATOM    831  O   SER A  42      67.598  80.068 116.277  1.00  0.00           O
ATOM    832  N   SER A  43      67.078  77.928 115.927  1.00  0.00           N
ATOM    834  CA  SER A  43      68.128  77.758 114.947  1.00  0.00           C
ATOM    836  CB  SER A  43      69.548  77.568 115.555  1.00  0.00           C
ATOM    839  OG  SER A  43      69.678  76.368 116.327  1.00  0.00           O
ATOM    841  C   SER A  43      67.778  76.628 114.017  1.00  0.00           C
ATOM    842  O   SER A  43      67.408  75.528 114.426  1.00  0.00           O
ATOM    843  N   GLY A  44      67.928  76.858 112.697  1.00  0.00           N
ATOM    845  CA  GLY A  44      67.558  75.888 111.697  1.00  0.00           C
ATOM    848  C   GLY A  44      66.108  75.878 111.316  1.00  0.00           C
ATOM    849  O   GLY A  44      65.348  76.798 111.576  1.00  0.00           O
ATOM    850  N   VAL A  45      65.718  74.848 110.576  1.00  0.00           N
ATOM    852  CA  VAL A  45      64.468  74.828 109.856  1.00  0.00           C
ATOM    854  CB  VAL A  45      64.758  75.038 108.386  1.00  0.00           C
ATOM    856  CG1 VAL A  45      65.628  73.918 107.785  1.00  0.00           C
ATOM    860  CG2 VAL A  45      63.488  75.248 107.557  1.00  0.00           C
ATOM    864  C   VAL A  45      63.828  73.498 110.127  1.00  0.00           C
ATOM    865  O   VAL A  45      64.538  72.578 110.517  1.00  0.00           O
ATOM    866  N   TYR A  46      62.508  73.348 109.947  1.00  0.00           N
ATOM    868  CA  TYR A  46      61.858  72.058 109.995  1.00  0.00           C
ATOM    870  CB  TYR A  46      60.738  71.978 111.076  1.00  0.00           C
ATOM    873  CG  TYR A  46      61.298  71.748 112.466  1.00  0.00           C
ATOM    874  CD1 TYR A  46      61.838  72.808 113.206  1.00  0.00           C
ATOM    876  CE1 TYR A  46      62.288  72.608 114.516  1.00  0.00           C
ATOM    878  CZ  TYR A  46      62.218  71.348 115.106  1.00  0.00           C
ATOM    879  OH  TYR A  46      62.718  71.188 116.417  1.00  0.00           O
ATOM    881  CD2 TYR A  46      61.198  70.488 113.087  1.00  0.00           C
ATOM    883  CE2 TYR A  46      61.658  70.278 114.387  1.00  0.00           C
ATOM    885  C   TYR A  46      61.288  71.728 108.637  1.00  0.00           C
ATOM    886  O   TYR A  46      60.368  72.378 108.147  1.00  0.00           O
ATOM    887  N   LEU A  47      61.808  70.678 107.997  1.00  0.00           N
ATOM    889  CA  LEU A  47      61.318  70.158 106.736  1.00  0.00           C
ATOM    891  CB  LEU A  47      62.468  69.958 105.727  1.00  0.00           C
ATOM    894  CG  LEU A  47      63.208  71.248 105.326  1.00  0.00           C
ATOM    896  CD1 LEU A  47      64.288  70.928 104.286  1.00  0.00           C
ATOM    900  CD2 LEU A  47      62.278  72.308 104.726  1.00  0.00           C
ATOM    904  C   LEU A  47      60.698  68.828 107.056  1.00  0.00           C
ATOM    905  O   LEU A  47      61.348  67.908 107.566  1.00  0.00           O
ATOM    906  N   LEU A  48      59.388  68.668 106.837  1.00  0.00           N
ATOM    908  CA  LEU A  48      58.728  67.418 107.167  1.00  0.00           C
ATOM    910  CB  LEU A  48      57.278  67.618 107.706  1.00  0.00           C
ATOM    913  CG  LEU A  48      57.198  67.898 109.227  1.00  0.00           C
ATOM    915  CD1 LEU A  48      58.068  69.068 109.716  1.00  0.00           C
ATOM    919  CD2 LEU A  48      55.728  68.118 109.636  1.00  0.00           C
ATOM    923  C   LEU A  48      58.748  66.518 105.937  1.00  0.00           C
ATOM    924  O   LEU A  48      58.558  67.028 104.837  1.00  0.00           O
ATOM    925  N   PRO A  49      58.898  65.188 106.026  1.00  0.00           N
ATOM    926  CD  PRO A  49      59.408  64.518 107.226  1.00  0.00           C
ATOM    929  CA  PRO A  49      58.958  64.308 104.866  1.00  0.00           C
ATOM    931  CB  PRO A  49      59.168  62.908 105.447  1.00  0.00           C
ATOM    934  CG  PRO A  49      59.938  63.168 106.736  1.00  0.00           C
ATOM    937  C   PRO A  49      57.688  64.318 104.057  1.00  0.00           C
ATOM    938  O   PRO A  49      57.718  63.918 102.896  1.00  0.00           O
ATOM    939  N   GLY A  50      56.598  64.738 104.696  1.00  0.00           N
ATOM    941  CA  GLY A  50      55.258  64.838 104.165  1.00  0.00           C
ATOM    944  C   GLY A  50      54.818  66.228 103.797  1.00  0.00           C
ATOM    945  O   GLY A  50      53.758  66.388 103.217  1.00  0.00           O
ATOM    946  N   ALA A  51      55.628  67.258 104.076  1.00  0.00           N
ATOM    948  CA  ALA A  51      55.388  68.608 103.596  1.00  0.00           C
ATOM    950  CB  ALA A  51      55.498  69.618 104.747  1.00  0.00           C
ATOM    954  C   ALA A  51      56.428  68.938 102.536  1.00  0.00           C
ATOM    955  O   ALA A  51      57.608  69.118 102.826  1.00  0.00           O
ATOM    956  N   LYS A  52      56.038  69.028 101.256  1.00  0.00           N
ATOM    958  CA  LYS A  52      56.968  69.518 100.246  1.00  0.00           C
ATOM    960  CB  LYS A  52      56.798  68.888  98.847  1.00  0.00           C
ATOM    963  CG  LYS A  52      57.168  67.408  98.736  1.00  0.00           C
ATOM    966  CD  LYS A  52      58.578  67.028  99.267  1.00  0.00           C
ATOM    969  CE  LYS A  52      59.008  65.548  99.117  1.00  0.00           C
ATOM    972  NZ  LYS A  52      57.988  64.628  99.656  1.00  0.00           N
ATOM    976  C   LYS A  52      56.858  71.018 100.117  1.00  0.00           C
ATOM    977  O   LYS A  52      56.208  71.538  99.227  1.00  0.00           O
ATOM    978  N   THR A  53      57.568  71.748 100.966  1.00  0.00           N
ATOM    980  CA  THR A  53      57.578  73.198 100.906  1.00  0.00           C
ATOM    982  CB  THR A  53      56.798  73.848 102.037  1.00  0.00           C
ATOM    984  OG1 THR A  53      55.428  73.518 101.916  1.00  0.00           O
ATOM    986  CG2 THR A  53      56.838  75.368 101.956  1.00  0.00           C
ATOM    990  C   THR A  53      59.018  73.588 101.007  1.00  0.00           C
ATOM    991  O   THR A  53      59.678  73.138 101.956  1.00  0.00           O
ATOM    992  N   PRO A  54      59.598  74.348 100.077  1.00  0.00           N
ATOM    993  CD  PRO A  54      58.968  74.768  98.827  1.00  0.00           C
ATOM    996  CA  PRO A  54      60.868  75.028 100.275  1.00  0.00           C
ATOM    998  CB  PRO A  54      61.108  75.808  98.977  1.00  0.00           C
ATOM   1001  CG  PRO A  54      60.148  75.188  97.966  1.00  0.00           C
ATOM   1004  C   PRO A  54      60.868  75.958 101.467  1.00  0.00           C
ATOM   1005  O   PRO A  54      59.908  76.698 101.646  1.00  0.00           O
ATOM   1006  N   ALA A  55      61.948  75.948 102.247  1.00  0.00           N
ATOM   1008  CA  ALA A  55      62.048  76.758 103.437  1.00  0.00           C
ATOM   1010  CB  ALA A  55      61.948  75.858 104.667  1.00  0.00           C
ATOM   1014  C   ALA A  55      63.348  77.548 103.466  1.00  0.00           C
ATOM   1015  O   ALA A  55      64.388  77.088 102.986  1.00  0.00           O
ATOM   1016  N   ARG A  56      63.278  78.778 103.996  1.00  0.00           N
ATOM   1018  CA  ARG A  56      64.348  79.748 103.956  1.00  0.00           C
ATOM   1020  CB  ARG A  56      63.798  81.158 103.646  1.00  0.00           C
ATOM   1023  CG  ARG A  56      64.858  82.278 103.567  1.00  0.00           C
ATOM   1026  CD  ARG A  56      64.478  83.548 104.356  1.00  0.00           C
ATOM   1029  NE  ARG A  56      64.568  83.198 105.816  1.00  0.00           N
ATOM   1031  CZ  ARG A  56      64.788  84.068 106.786  1.00  0.00           C
ATOM   1032  NH1 ARG A  56      64.948  85.358 106.566  1.00  0.00           N
ATOM   1035  NH2 ARG A  56      64.858  83.628 108.036  1.00  0.00           N
ATOM   1038  C   ARG A  56      65.058  79.808 105.285  1.00  0.00           C
ATOM   1039  O   ARG A  56      64.568  80.338 106.286  1.00  0.00           O
ATOM   1040  N   LEU A  57      66.288  79.288 105.316  1.00  0.00           N
ATOM   1042  CA  LEU A  57      67.118  79.338 106.487  1.00  0.00           C
ATOM   1044  CB  LEU A  57      68.208  78.228 106.507  1.00  0.00           C
ATOM   1047  CG  LEU A  57      67.708  76.768 106.535  1.00  0.00           C
ATOM   1049  CD1 LEU A  57      67.028  76.288 105.246  1.00  0.00           C
ATOM   1053  CD2 LEU A  57      68.838  75.798 106.926  1.00  0.00           C
ATOM   1057  C   LEU A  57      67.768  80.698 106.646  1.00  0.00           C
ATOM   1058  O   LEU A  57      68.148  81.358 105.676  1.00  0.00           O
ATOM   1059  N   GLU A  58      67.988  81.108 107.896  1.00  0.00           N
ATOM   1061  CA  GLU A  58      69.158  81.868 108.246  1.00  0.00           C
ATOM   1063  CB  GLU A  58      68.908  82.578 109.596  1.00  0.00           C
ATOM   1066  CG  GLU A  58      69.908  83.708 109.896  1.00  0.00           C
ATOM   1069  CD  GLU A  58      69.598  84.378 111.216  1.00  0.00           C
ATOM   1070  OE1 GLU A  58      68.528  85.028 111.316  1.00  0.00           O
ATOM   1071  OE2 GLU A  58      70.388  84.198 112.177  1.00  0.00           O
ATOM   1072  C   GLU A  58      70.348  80.908 108.376  1.00  0.00           C
ATOM   1073  O   GLU A  58      70.258  79.888 109.046  1.00  0.00           O
ATOM   1074  N   SER A  59      71.498  81.178 107.717  1.00  0.00           N
ATOM   1076  CA  SER A  59      72.718  80.408 107.907  1.00  0.00           C
ATOM   1078  CB  SER A  59      73.108  79.498 106.697  1.00  0.00           C
ATOM   1081  OG  SER A  59      73.398  80.228 105.517  1.00  0.00           O
ATOM   1083  C   SER A  59      73.878  81.328 108.206  1.00  0.00           C
ATOM   1084  O   SER A  59      73.748  82.538 108.217  1.00  0.00           O
ATOM   1085  N   GLN A  60      75.068  80.758 108.507  1.00  0.00           N
ATOM   1087  CA  GLN A  60      76.258  81.558 108.727  1.00  0.00           C
ATOM   1089  CB  GLN A  60      77.348  80.768 109.486  1.00  0.00           C
ATOM   1092  CG  GLN A  60      76.938  80.158 110.846  1.00  0.00           C
ATOM   1095  CD  GLN A  60      78.128  79.408 111.456  1.00  0.00           C
ATOM   1096  OE1 GLN A  60      79.218  79.398 110.886  1.00  0.00           O
ATOM   1097  NE2 GLN A  60      77.928  78.768 112.635  1.00  0.00           N
ATOM   1100  C   GLN A  60      76.868  82.038 107.416  1.00  0.00           C
ATOM   1101  O   GLN A  60      77.688  82.948 107.437  1.00  0.00           O
ATOM   1102  N   ILE A  61      76.498  81.428 106.256  1.00  0.00           N
ATOM   1104  CA  ILE A  61      76.948  81.898 104.947  1.00  0.00           C
ATOM   1106  CB  ILE A  61      77.128  80.798 103.896  1.00  0.00           C
ATOM   1108  CG2 ILE A  61      78.208  79.798 104.326  1.00  0.00           C
ATOM   1112  CG1 ILE A  61      75.828  80.068 103.476  1.00  0.00           C
ATOM   1115  CD  ILE A  61      75.988  79.358 102.136  1.00  0.00           C
ATOM   1119  C   ILE A  61      75.998  82.948 104.376  1.00  0.00           C
ATOM   1120  O   ILE A  61      76.388  83.698 103.476  1.00  0.00           O
ATOM   1121  N   GLY A  62      74.748  83.038 104.866  1.00  0.00           N
ATOM   1123  CA  GLY A  62      73.838  84.078 104.407  1.00  0.00           C
ATOM   1126  C   GLY A  62      72.408  83.648 104.456  1.00  0.00           C
ATOM   1127  O   GLY A  62      71.928  83.098 105.436  1.00  0.00           O
ATOM   1128  N   THR A  63      71.668  83.928 103.376  1.00  0.00           N
ATOM   1130  CA  THR A  63      70.268  83.558 103.297  1.00  0.00           C
ATOM   1132  CB  THR A  63      69.298  84.728 103.157  1.00  0.00           C
ATOM   1134  OG1 THR A  63      69.588  85.688 104.165  1.00  0.00           O
ATOM   1136  CG2 THR A  63      67.858  84.248 103.406  1.00  0.00           C
ATOM   1140  C   THR A  63      70.158  82.608 102.136  1.00  0.00           C
ATOM   1141  O   THR A  63      70.768  82.798 101.076  1.00  0.00           O
ATOM   1142  N   LEU A  64      69.438  81.518 102.366  1.00  0.00           N
ATOM   1144  CA  LEU A  64      69.408  80.388 101.467  1.00  0.00           C
ATOM   1146  CB  LEU A  64      70.628  79.458 101.657  1.00  0.00           C
ATOM   1149  CG  LEU A  64      70.838  78.878 103.066  1.00  0.00           C
ATOM   1151  CD1 LEU A  64      69.968  77.648 103.346  1.00  0.00           C
ATOM   1155  CD2 LEU A  64      72.298  78.468 103.176  1.00  0.00           C
ATOM   1159  C   LEU A  64      68.118  79.628 101.636  1.00  0.00           C
ATOM   1160  O   LEU A  64      67.368  79.788 102.597  1.00  0.00           O
ATOM   1161  N   ARG A  65      67.868  78.748 100.647  1.00  0.00           N
ATOM   1163  CA  ARG A  65      66.688  77.948 100.517  1.00  0.00           C
ATOM   1165  CB  ARG A  65      66.078  78.158  99.117  1.00  0.00           C
ATOM   1168  CG  ARG A  65      64.778  77.368  98.827  1.00  0.00           C
ATOM   1171  CD  ARG A  65      64.278  77.528  97.376  1.00  0.00           C
ATOM   1174  NE  ARG A  65      65.048  76.628  96.446  1.00  0.00           N
ATOM   1176  CZ  ARG A  65      64.578  75.538  95.846  1.00  0.00           C
ATOM   1177  NH1 ARG A  65      63.388  75.038  96.087  1.00  0.00           N
ATOM   1180  NH2 ARG A  65      65.288  74.968  94.897  1.00  0.00           N
ATOM   1183  C   ARG A  65      67.058  76.488 100.647  1.00  0.00           C
ATOM   1184  O   ARG A  65      68.078  76.038 100.127  1.00  0.00           O
ATOM   1185  N   MET A  66      66.208  75.688 101.307  1.00  0.00           N
ATOM   1187  CA  MET A  66      66.278  74.248 101.227  1.00  0.00           C
ATOM   1189  CB  MET A  66      66.828  73.598 102.516  1.00  0.00           C
ATOM   1192  CG  MET A  66      68.288  73.938 102.807  1.00  0.00           C
ATOM   1195  SD  MET A  66      68.868  73.108 104.305  1.00  0.00           S
ATOM   1196  CE  MET A  66      70.498  73.858 104.257  1.00  0.00           C
ATOM   1200  C   MET A  66      64.928  73.628 100.946  1.00  0.00           C
ATOM   1201  O   MET A  66      63.878  74.248 101.126  1.00  0.00           O
ATOM   1202  N   SER A  67      64.938  72.358 100.517  1.00  0.00           N
ATOM   1204  CA  SER A  67      63.788  71.488 100.497  1.00  0.00           C
ATOM   1206  CB  SER A  67      62.838  71.688  99.276  1.00  0.00           C
ATOM   1209  OG  SER A  67      61.628  70.958  99.496  1.00  0.00           O
ATOM   1211  C   SER A  67      64.298  70.058 100.497  1.00  0.00           C
ATOM   1212  O   SER A  67      65.488  69.808 100.246  1.00  0.00           O
ATOM   1213  N   LEU A  68      63.418  69.078 100.766  1.00  0.00           N
ATOM   1215  CA  LEU A  68      63.708  67.658 100.706  1.00  0.00           C
ATOM   1217  CB  LEU A  68      63.178  66.888 101.937  1.00  0.00           C
ATOM   1220  CG  LEU A  68      63.878  67.218 103.246  1.00  0.00           C
ATOM   1222  CD1 LEU A  68      63.218  66.448 104.397  1.00  0.00           C
ATOM   1226  CD2 LEU A  68      65.368  66.868 103.157  1.00  0.00           C
ATOM   1230  C   LEU A  68      63.028  67.038  99.516  1.00  0.00           C
ATOM   1231  O   LEU A  68      61.808  67.108  99.387  1.00  0.00           O
ATOM   1232  N   VAL A  69      63.798  66.378  98.657  1.00  0.00           N
ATOM   1234  CA  VAL A  69      63.258  65.768  97.456  1.00  0.00           C
ATOM   1236  CB  VAL A  69      63.568  66.558  96.187  1.00  0.00           C
ATOM   1238  CG1 VAL A  69      63.028  67.998  96.287  1.00  0.00           C
ATOM   1242  CG2 VAL A  69      65.058  66.538  95.846  1.00  0.00           C
ATOM   1246  C   VAL A  69      63.748  64.348  97.376  1.00  0.00           C
ATOM   1247  O   VAL A  69      64.728  63.968  98.026  1.00  0.00           O
ATOM   1248  N   ASN A  70      63.058  63.488  96.586  1.00  0.00           N
ATOM   1250  CA  ASN A  70      63.478  62.118  96.297  1.00  0.00           C
ATOM   1252  CB  ASN A  70      64.808  62.028  95.517  1.00  0.00           C
ATOM   1255  CG  ASN A  70      64.698  62.768  94.186  1.00  0.00           C
ATOM   1256  OD1 ASN A  70      63.648  62.818  93.547  1.00  0.00           O
ATOM   1257  ND2 ASN A  70      65.818  63.408  93.787  1.00  0.00           N
ATOM   1260  C   ASN A  70      63.568  61.248  97.537  1.00  0.00           C
ATOM   1261  O   ASN A  70      64.458  60.408  97.687  1.00  0.00           O
ATOM   1262  N   ILE A  71      62.668  61.518  98.507  1.00  0.00           N
ATOM   1264  CA  ILE A  71      62.638  60.838  99.786  1.00  0.00           C
ATOM   1266  CB  ILE A  71      61.738  61.558 100.806  1.00  0.00           C
ATOM   1268  CG2 ILE A  71      61.848  60.868 102.187  1.00  0.00           C
ATOM   1272  CG1 ILE A  71      62.088  63.058 100.917  1.00  0.00           C
ATOM   1275  CD  ILE A  71      61.138  63.818 101.846  1.00  0.00           C
ATOM   1279  C   ILE A  71      62.218  59.398  99.576  1.00  0.00           C
ATOM   1280  O   ILE A  71      61.068  59.138  99.236  1.00  0.00           O
ATOM   1281  N   THR A  72      63.178  58.468  99.757  1.00  0.00           N
ATOM   1283  CA  THR A  72      63.168  57.098  99.267  1.00  0.00           C
ATOM   1285  CB  THR A  72      64.158  56.978  98.096  1.00  0.00           C
ATOM   1287  OG1 THR A  72      63.508  57.288  96.877  1.00  0.00           O
ATOM   1289  CG2 THR A  72      64.788  55.588  97.917  1.00  0.00           C
ATOM   1293  C   THR A  72      63.608  56.188 100.407  1.00  0.00           C
ATOM   1294  O   THR A  72      64.718  56.398 100.906  1.00  0.00           O
ATOM   1295  N   PRO A  73      62.888  55.218 100.986  1.00  0.00           N
ATOM   1296  CD  PRO A  73      61.618  54.668 100.477  1.00  0.00           C
ATOM   1299  CA  PRO A  73      63.498  54.308 101.946  1.00  0.00           C
ATOM   1301  CB  PRO A  73      62.318  53.518 102.527  1.00  0.00           C
ATOM   1304  CG  PRO A  73      61.298  53.458 101.385  1.00  0.00           C
ATOM   1307  C   PRO A  73      64.628  53.478 101.367  1.00  0.00           C
ATOM   1308  O   PRO A  73      64.738  53.348 100.146  1.00  0.00           O
ATOM   1309  N   ASP A  74      65.508  52.958 102.236  1.00  0.00           N
ATOM   1311  CA  ASP A  74      66.728  52.278 101.887  1.00  0.00           C
ATOM   1313  CB  ASP A  74      67.948  53.258 101.977  1.00  0.00           C
ATOM   1316  CG  ASP A  74      69.248  52.568 101.596  1.00  0.00           C
ATOM   1317  OD1 ASP A  74      69.168  51.718 100.666  1.00  0.00           O
ATOM   1318  OD2 ASP A  74      70.308  52.818 102.216  1.00  0.00           O
ATOM   1319  C   ASP A  74      66.918  51.068 102.816  1.00  0.00           C
ATOM   1320  O   ASP A  74      66.238  50.898 103.827  1.00  0.00           O
ATOM   1321  N   ALA A  75      67.868  50.178 102.486  1.00  0.00           N
ATOM   1323  CA  ALA A  75      68.338  49.068 103.277  1.00  0.00           C
ATOM   1325  CB  ALA A  75      69.368  48.258 102.477  1.00  0.00           C
ATOM   1329  C   ALA A  75      68.918  49.458 104.626  1.00  0.00           C
ATOM   1330  O   ALA A  75      68.738  48.738 105.606  1.00  0.00           O
ATOM   1331  N   ASP A  76      69.658  50.588 104.696  1.00  0.00           N
ATOM   1333  CA  ASP A  76      70.268  51.018 105.937  1.00  0.00           C
ATOM   1335  CB  ASP A  76      71.658  51.638 105.626  1.00  0.00           C
ATOM   1338  CG  ASP A  76      72.698  50.608 105.146  1.00  0.00           C
ATOM   1339  OD1 ASP A  76      72.378  49.398 105.027  1.00  0.00           O
ATOM   1340  OD2 ASP A  76      73.878  51.028 105.006  1.00  0.00           O
ATOM   1341  C   ASP A  76      69.318  51.958 106.697  1.00  0.00           C
ATOM   1342  O   ASP A  76      69.408  52.108 107.926  1.00  0.00           O
ATOM   1343  N   GLY A  77      68.318  52.518 105.986  1.00  0.00           N
ATOM   1345  CA  GLY A  77      67.248  53.308 106.587  1.00  0.00           C
ATOM   1348  C   GLY A  77      66.438  54.078 105.576  1.00  0.00           C
ATOM   1349  O   GLY A  77      65.568  53.538 104.916  1.00  0.00           O
ATOM   1350  N   THR A  78      66.678  55.388 105.436  1.00  0.00           N
ATOM   1352  CA  THR A  78      66.038  56.198 104.407  1.00  0.00           C
ATOM   1354  CB  THR A  78      65.058  57.258 104.947  1.00  0.00           C
ATOM   1356  OG1 THR A  78      64.138  56.658 105.846  1.00  0.00           O
ATOM   1358  CG2 THR A  78      64.228  57.898 103.827  1.00  0.00           C
ATOM   1362  C   THR A  78      67.108  56.908 103.626  1.00  0.00           C
ATOM   1363  O   THR A  78      68.068  57.408 104.206  1.00  0.00           O
ATOM   1364  N   THR A  79      66.958  57.028 102.307  1.00  0.00           N
ATOM   1366  CA  THR A  79      67.818  57.888 101.507  1.00  0.00           C
ATOM   1368  CB  THR A  79      68.448  57.188 100.326  1.00  0.00           C
ATOM   1370  OG1 THR A  79      69.268  56.138 100.806  1.00  0.00           O
ATOM   1372  CG2 THR A  79      69.368  58.098  99.507  1.00  0.00           C
ATOM   1376  C   THR A  79      66.988  59.038 100.997  1.00  0.00           C
ATOM   1377  O   THR A  79      65.858  58.878 100.547  1.00  0.00           O
ATOM   1378  N   LEU A  80      67.508  60.258 101.057  1.00  0.00           N
ATOM   1380  CA  LEU A  80      66.828  61.378 100.447  1.00  0.00           C
ATOM   1382  CB  LEU A  80      65.888  62.118 101.437  1.00  0.00           C
ATOM   1385  CG  LEU A  80      66.458  62.508 102.816  1.00  0.00           C
ATOM   1387  CD1 LEU A  80      67.458  63.668 102.757  1.00  0.00           C
ATOM   1391  CD2 LEU A  80      65.298  62.868 103.766  1.00  0.00           C
ATOM   1395  C   LEU A  80      67.838  62.298  99.837  1.00  0.00           C
ATOM   1396  O   LEU A  80      69.038  62.208 100.106  1.00  0.00           O
ATOM   1397  N   THR A  81      67.368  63.218  98.996  1.00  0.00           N
ATOM   1399  CA  THR A  81      68.198  64.268  98.446  1.00  0.00           C
ATOM   1401  CB  THR A  81      67.948  64.548  96.977  1.00  0.00           C
ATOM   1403  OG1 THR A  81      68.178  63.388  96.197  1.00  0.00           O
ATOM   1405  CG2 THR A  81      68.888  65.648  96.456  1.00  0.00           C
ATOM   1409  C   THR A  81      67.898  65.538  99.216  1.00  0.00           C
ATOM   1410  O   THR A  81      66.778  66.038  99.236  1.00  0.00           O
ATOM   1411  N   LEU A  82      68.938  66.108  99.856  1.00  0.00           N
ATOM   1413  CA  LEU A  82      68.858  67.468 100.357  1.00  0.00           C
ATOM   1415  CB  LEU A  82      69.648  67.658 101.665  1.00  0.00           C
ATOM   1418  CG  LEU A  82      69.648  69.088 102.257  1.00  0.00           C
ATOM   1420  CD1 LEU A  82      68.248  69.698 102.376  1.00  0.00           C
ATOM   1424  CD2 LEU A  82      70.338  69.088 103.637  1.00  0.00           C
ATOM   1428  C   LEU A  82      69.348  68.398  99.267  1.00  0.00           C
ATOM   1429  O   LEU A  82      70.428  68.208  98.697  1.00  0.00           O
ATOM   1430  N   ARG A  83      68.548  69.418  98.926  1.00  0.00           N
ATOM   1432  CA  ARG A  83      68.888  70.418  97.947  1.00  0.00           C
ATOM   1434  CB  ARG A  83      67.848  70.528  96.796  1.00  0.00           C
ATOM   1437  CG  ARG A  83      67.588  69.178  96.117  1.00  0.00           C
ATOM   1440  CD  ARG A  83      66.958  69.258  94.716  1.00  0.00           C
ATOM   1443  NE  ARG A  83      67.948  69.848  93.775  1.00  0.00           N
ATOM   1445  CZ  ARG A  83      67.908  71.048  93.216  1.00  0.00           C
ATOM   1446  NH1 ARG A  83      66.838  71.798  93.286  1.00  0.00           N
ATOM   1449  NH2 ARG A  83      68.968  71.468  92.577  1.00  0.00           N
ATOM   1452  C   ARG A  83      68.938  71.758  98.626  1.00  0.00           C
ATOM   1453  O   ARG A  83      68.028  72.128  99.367  1.00  0.00           O
ATOM   1454  N   ILE A  84      70.008  72.518  98.357  1.00  0.00           N
ATOM   1456  CA  ILE A  84      70.258  73.828  98.906  1.00  0.00           C
ATOM   1458  CB  ILE A  84      71.588  73.878  99.656  1.00  0.00           C
ATOM   1460  CG2 ILE A  84      71.718  75.248 100.357  1.00  0.00           C
ATOM   1464  CG1 ILE A  84      71.718  72.748 100.717  1.00  0.00           C
ATOM   1467  CD  ILE A  84      72.338  71.438 100.217  1.00  0.00           C
ATOM   1471  C   ILE A  84      70.268  74.778  97.717  1.00  0.00           C
ATOM   1472  O   ILE A  84      70.698  74.398  96.627  1.00  0.00           O
ATOM   1473  N   GLN A  85      69.788  76.038  97.846  1.00  0.00           N
ATOM   1475  CA  GLN A  85      69.948  77.038  96.807  1.00  0.00           C
ATOM   1477  CB  GLN A  85      68.678  77.138  95.926  1.00  0.00           C
ATOM   1480  CG  GLN A  85      68.908  77.768  94.527  1.00  0.00           C
ATOM   1483  CD  GLN A  85      67.758  77.388  93.596  1.00  0.00           C
ATOM   1484  OE1 GLN A  85      66.628  77.258  94.057  1.00  0.00           O
ATOM   1485  NE2 GLN A  85      68.048  77.108  92.297  1.00  0.00           N
ATOM   1488  C   GLN A  85      70.188  78.398  97.426  1.00  0.00           C
ATOM   1489  O   GLN A  85      69.728  78.698  98.526  1.00  0.00           O
ATOM   1490  N   GLY A  86      70.948  79.258  96.716  1.00  0.00           N
ATOM   1492  CA  GLY A  86      71.078  80.658  97.096  1.00  0.00           C
ATOM   1495  C   GLY A  86      69.808  81.478  96.917  1.00  0.00           C
ATOM   1496  O   GLY A  86      69.158  81.438  95.877  1.00  0.00           O
ATOM   1497  N   GLU A  87      69.458  82.308  97.917  1.00  0.00           N
ATOM   1499  CA  GLU A  87      68.368  83.248  97.757  1.00  0.00           C
ATOM   1501  CB  GLU A  87      67.738  83.638  99.107  1.00  0.00           C
ATOM   1504  CG  GLU A  87      67.078  82.448  99.837  1.00  0.00           C
ATOM   1507  CD  GLU A  87      65.718  82.048  99.276  1.00  0.00           C
ATOM   1508  OE1 GLU A  87      65.668  81.448  98.166  1.00  0.00           O
ATOM   1509  OE2 GLU A  87      64.718  82.298  99.986  1.00  0.00           O
ATOM   1510  C   GLU A  87      68.848  84.498  97.036  1.00  0.00           C
ATOM   1511  O   GLU A  87      68.058  85.288  96.536  1.00  0.00           O
ATOM   1512  N   SER A  88      70.168  84.678  96.926  1.00  0.00           N
ATOM   1514  CA  SER A  88      70.798  85.678  96.087  1.00  0.00           C
ATOM   1516  CB  SER A  88      72.008  86.348  96.786  1.00  0.00           C
ATOM   1519  OG  SER A  88      72.518  87.408  95.986  1.00  0.00           O
ATOM   1521  C   SER A  88      71.268  85.078  94.767  1.00  0.00           C
ATOM   1522  O   SER A  88      71.448  83.868  94.636  1.00  0.00           O
ATOM   1523  N   ASN A  89      71.558  85.948  93.775  1.00  0.00           N
ATOM   1525  CA  ASN A  89      72.188  85.618  92.516  1.00  0.00           C
ATOM   1527  CB  ASN A  89      71.808  86.688  91.446  1.00  0.00           C
ATOM   1530  CG  ASN A  89      72.408  88.068  91.716  1.00  0.00           C
ATOM   1531  OD1 ASN A  89      71.938  88.768  92.617  1.00  0.00           O
ATOM   1532  ND2 ASN A  89      73.428  88.468  90.917  1.00  0.00           N
ATOM   1535  C   ASN A  89      73.708  85.508  92.636  1.00  0.00           C
ATOM   1536  O   ASN A  89      74.408  85.608  91.637  1.00  0.00           O
ATOM   1537  N   ASP A  90      74.258  85.308  93.847  1.00  0.00           N
ATOM   1539  CA  ASP A  90      75.678  85.248  94.117  1.00  0.00           C
ATOM   1541  CB  ASP A  90      76.028  85.938  95.466  1.00  0.00           C
ATOM   1544  CG  ASP A  90      75.788  87.438  95.457  1.00  0.00           C
ATOM   1545  OD1 ASP A  90      75.798  88.078  94.377  1.00  0.00           O
ATOM   1546  OD2 ASP A  90      75.648  88.008  96.567  1.00  0.00           O
ATOM   1547  C   ASP A  90      76.078  83.778  94.197  1.00  0.00           C
ATOM   1548  O   ASP A  90      75.378  83.018  94.885  1.00  0.00           O
ATOM   1549  N   PRO A  91      77.118  83.288  93.526  1.00  0.00           N
ATOM   1550  CD  PRO A  91      78.018  84.128  92.727  1.00  0.00           C
ATOM   1553  CA  PRO A  91      77.558  81.898  93.626  1.00  0.00           C
ATOM   1555  CB  PRO A  91      78.738  81.838  92.636  1.00  0.00           C
ATOM   1558  CG  PRO A  91      79.248  83.268  92.496  1.00  0.00           C
ATOM   1561  C   PRO A  91      77.908  81.468  95.056  1.00  0.00           C
ATOM   1562  O   PRO A  91      78.738  82.108  95.676  1.00  0.00           O
ATOM   1563  N   LEU A  92      77.318  80.388  95.617  1.00  0.00           N
ATOM   1565  CA  LEU A  92      77.578  79.998  97.007  1.00  0.00           C
ATOM   1567  CB  LEU A  92      76.528  78.988  97.556  1.00  0.00           C
ATOM   1570  CG  LEU A  92      75.078  79.508  97.687  1.00  0.00           C
ATOM   1572  CD1 LEU A  92      74.138  78.438  98.257  1.00  0.00           C
ATOM   1576  CD2 LEU A  92      74.998  80.758  98.567  1.00  0.00           C
ATOM   1580  C   LEU A  92      78.978  79.428  97.286  1.00  0.00           C
ATOM   1581  O   LEU A  92      79.488  78.638  96.487  1.00  0.00           O
ATOM   1582  N   PRO A  93      79.628  79.718  98.427  1.00  0.00           N
ATOM   1583  CD  PRO A  93      79.278  80.808  99.337  1.00  0.00           C
ATOM   1586  CA  PRO A  93      80.818  79.008  98.867  1.00  0.00           C
ATOM   1588  CB  PRO A  93      81.438  79.978  99.887  1.00  0.00           C
ATOM   1591  CG  PRO A  93      80.218  80.668 100.526  1.00  0.00           C
ATOM   1594  C   PRO A  93      80.438  77.708  99.566  1.00  0.00           C
ATOM   1595  O   PRO A  93      79.278  77.488  99.896  1.00  0.00           O
ATOM   1596  N   ALA A  94      81.428  76.828  99.767  1.00  0.00           N
ATOM   1598  CA  ALA A  94      81.318  75.578 100.466  1.00  0.00           C
ATOM   1600  CB  ALA A  94      82.628  74.788 100.357  1.00  0.00           C
ATOM   1604  C   ALA A  94      80.948  75.718 101.937  1.00  0.00           C
ATOM   1605  O   ALA A  94      81.348  76.668 102.617  1.00  0.00           O
ATOM   1606  N   PHE A  95      80.188  74.748 102.447  1.00  0.00           N
ATOM   1608  CA  PHE A  95      79.588  74.858 103.745  1.00  0.00           C
ATOM   1610  CB  PHE A  95      78.248  75.648 103.697  1.00  0.00           C
ATOM   1613  CG  PHE A  95      77.228  75.008 102.775  1.00  0.00           C
ATOM   1614  CD1 PHE A  95      77.248  75.298 101.406  1.00  0.00           C
ATOM   1616  CE1 PHE A  95      76.338  74.708 100.517  1.00  0.00           C
ATOM   1618  CZ  PHE A  95      75.348  73.858 101.017  1.00  0.00           C
ATOM   1620  CD2 PHE A  95      76.258  74.108 103.257  1.00  0.00           C
ATOM   1622  CE2 PHE A  95      75.308  73.548 102.387  1.00  0.00           C
ATOM   1624  C   PHE A  95      79.358  73.468 104.305  1.00  0.00           C
ATOM   1625  O   PHE A  95      79.238  72.478 103.576  1.00  0.00           O
ATOM   1626  N   SER A  96      79.258  73.378 105.637  1.00  0.00           N
ATOM   1628  CA  SER A  96      78.918  72.138 106.297  1.00  0.00           C
ATOM   1630  CB  SER A  96      80.128  71.398 106.937  1.00  0.00           C
ATOM   1633  OG  SER A  96      81.208  71.188 106.017  1.00  0.00           O
ATOM   1635  C   SER A  96      77.988  72.478 107.426  1.00  0.00           C
ATOM   1636  O   SER A  96      78.098  73.538 108.036  1.00  0.00           O
ATOM   1637  N   GLY A  97      77.028  71.598 107.757  1.00  0.00           N
ATOM   1639  CA  GLY A  97      76.158  71.828 108.906  1.00  0.00           C
ATOM   1642  C   GLY A  97      75.658  70.528 109.426  1.00  0.00           C
ATOM   1643  O   GLY A  97      76.098  69.458 109.007  1.00  0.00           O
ATOM   1644  N   THR A  98      74.688  70.588 110.357  1.00  0.00           N
ATOM   1646  CA  THR A  98      74.148  69.408 111.007  1.00  0.00           C
ATOM   1648  CB  THR A  98      74.318  69.448 112.527  1.00  0.00           C
ATOM   1650  OG1 THR A  98      74.238  68.168 113.137  1.00  0.00           O
ATOM   1652  CG2 THR A  98      73.298  70.348 113.206  1.00  0.00           C
ATOM   1656  C   THR A  98      72.698  69.208 110.576  1.00  0.00           C
ATOM   1657  O   THR A  98      71.918  70.138 110.377  1.00  0.00           O
ATOM   1658  N   VAL A  99      72.328  67.928 110.367  1.00  0.00           N
ATOM   1660  CA  VAL A  99      70.978  67.468 110.077  1.00  0.00           C
ATOM   1662  CB  VAL A  99      70.828  66.808 108.697  1.00  0.00           C
ATOM   1664  CG1 VAL A  99      71.868  65.708 108.427  1.00  0.00           C
ATOM   1668  CG2 VAL A  99      69.408  66.218 108.517  1.00  0.00           C
ATOM   1672  C   VAL A  99      70.498  66.558 111.187  1.00  0.00           C
ATOM   1673  O   VAL A  99      71.098  65.508 111.467  1.00  0.00           O
ATOM   1674  N   GLU A 100      69.398  66.948 111.856  1.00  0.00           N
ATOM   1676  CA  GLU A 100      68.688  66.128 112.816  1.00  0.00           C
ATOM   1678  CB  GLU A 100      68.248  66.948 114.066  1.00  0.00           C
ATOM   1681  CG  GLU A 100      69.438  67.698 114.706  1.00  0.00           C
ATOM   1684  CD  GLU A 100      69.268  68.068 116.176  1.00  0.00           C
ATOM   1685  OE1 GLU A 100      68.468  69.008 116.467  1.00  0.00           O
ATOM   1686  OE2 GLU A 100      69.918  67.438 117.056  1.00  0.00           O
ATOM   1687  C   GLU A 100      67.458  65.518 112.156  1.00  0.00           C
ATOM   1688  O   GLU A 100      66.738  66.168 111.406  1.00  0.00           O
ATOM   1689  N   TYR A 101      67.198  64.218 112.396  1.00  0.00           N
ATOM   1691  CA  TYR A 101      66.018  63.558 111.856  1.00  0.00           C
ATOM   1693  CB  TYR A 101      66.278  62.928 110.456  1.00  0.00           C
ATOM   1696  CG  TYR A 101      67.468  61.998 110.436  1.00  0.00           C
ATOM   1697  CD1 TYR A 101      68.768  62.508 110.307  1.00  0.00           C
ATOM   1699  CE1 TYR A 101      69.888  61.668 110.357  1.00  0.00           C
ATOM   1701  CZ  TYR A 101      69.708  60.288 110.497  1.00  0.00           C
ATOM   1702  OH  TYR A 101      70.808  59.408 110.596  1.00  0.00           O
ATOM   1704  CD2 TYR A 101      67.308  60.608 110.555  1.00  0.00           C
ATOM   1706  CE2 TYR A 101      68.418  59.758 110.596  1.00  0.00           C
ATOM   1708  C   TYR A 101      65.508  62.548 112.857  1.00  0.00           C
ATOM   1709  O   TYR A 101      66.268  61.738 113.376  1.00  0.00           O
ATOM   1710  N   GLY A 102      64.198  62.618 113.176  1.00  0.00           N
ATOM   1712  CA  GLY A 102      63.558  61.828 114.236  1.00  0.00           C
ATOM   1715  C   GLY A 102      62.058  61.868 114.107  1.00  0.00           C
ATOM   1716  O   GLY A 102      61.528  62.078 113.017  1.00  0.00           O
ATOM   1717  N   GLN A 103      61.318  61.688 115.227  1.00  0.00           N
ATOM   1719  CA  GLN A 103      59.858  61.758 115.206  1.00  0.00           C
ATOM   1721  CB  GLN A 103      59.218  60.338 115.257  1.00  0.00           C
ATOM   1724  CG  GLN A 103      59.308  59.638 116.636  1.00  0.00           C
ATOM   1727  CD  GLN A 103      58.708  58.218 116.716  1.00  0.00           C
ATOM   1728  OE1 GLN A 103      58.348  57.788 117.816  1.00  0.00           O
ATOM   1729  NE2 GLN A 103      58.598  57.498 115.576  1.00  0.00           N
ATOM   1732  C   GLN A 103      59.338  62.618 116.356  1.00  0.00           C
ATOM   1733  O   GLN A 103      60.068  63.008 117.267  1.00  0.00           O
ATOM   1734  N   ILE A 104      58.038  62.968 116.286  1.00  0.00           N
ATOM   1736  CA  ILE A 104      57.388  63.948 117.136  1.00  0.00           C
ATOM   1738  CB  ILE A 104      56.778  65.088 116.327  1.00  0.00           C
ATOM   1740  CG2 ILE A 104      55.918  66.018 117.216  1.00  0.00           C
ATOM   1744  CG1 ILE A 104      57.868  65.898 115.576  1.00  0.00           C
ATOM   1747  CD  ILE A 104      58.988  66.448 116.477  1.00  0.00           C
ATOM   1751  C   ILE A 104      56.298  63.278 117.956  1.00  0.00           C
ATOM   1752  O   ILE A 104      55.398  62.618 117.447  1.00  0.00           O
ATOM   1753  N   GLN A 105      56.368  63.418 119.286  1.00  0.00           N
ATOM   1755  CA  GLN A 105      55.448  62.698 120.146  1.00  0.00           C
ATOM   1757  CB  GLN A 105      56.088  62.528 121.546  1.00  0.00           C
ATOM   1760  CG  GLN A 105      55.378  61.458 122.416  1.00  0.00           C
ATOM   1763  CD  GLN A 105      56.078  61.318 123.766  1.00  0.00           C
ATOM   1764  OE1 GLN A 105      56.308  62.318 124.446  1.00  0.00           O
ATOM   1765  NE2 GLN A 105      56.478  60.088 124.165  1.00  0.00           N
ATOM   1768  C   GLN A 105      54.138  63.428 120.346  1.00  0.00           C
ATOM   1769  O   GLN A 105      53.108  62.808 120.606  1.00  0.00           O
ATOM   1770  N   GLY A 106      54.138  64.778 120.227  1.00  0.00           N
ATOM   1772  CA  GLY A 106      53.068  65.648 120.696  1.00  0.00           C
ATOM   1775  C   GLY A 106      52.638  66.668 119.687  1.00  0.00           C
ATOM   1776  O   GLY A 106      52.778  66.478 118.476  1.00  0.00           O
ATOM   1777  N   THR A 107      52.088  67.778 120.197  1.00  0.00           N
ATOM   1779  CA  THR A 107      51.428  68.858 119.486  1.00  0.00           C
ATOM   1781  CB  THR A 107      50.278  69.458 120.326  1.00  0.00           C
ATOM   1783  OG1 THR A 107      50.698  70.168 121.487  1.00  0.00           O
ATOM   1785  CG2 THR A 107      49.338  68.328 120.766  1.00  0.00           C
ATOM   1789  C   THR A 107      52.408  69.948 119.076  1.00  0.00           C
ATOM   1790  O   THR A 107      53.588  69.878 119.397  1.00  0.00           O
ATOM   1791  N   ILE A 108      51.958  71.008 118.357  1.00  0.00           N
ATOM   1793  CA  ILE A 108      52.788  72.108 117.886  1.00  0.00           C
ATOM   1795  CB  ILE A 108      51.998  73.148 117.056  1.00  0.00           C
ATOM   1797  CG2 ILE A 108      52.818  74.448 116.826  1.00  0.00           C
ATOM   1801  CG1 ILE A 108      51.588  72.638 115.647  1.00  0.00           C
ATOM   1804  CD  ILE A 108      50.488  71.588 115.555  1.00  0.00           C
ATOM   1808  C   ILE A 108      53.548  72.818 119.017  1.00  0.00           C
ATOM   1809  O   ILE A 108      54.678  73.268 118.847  1.00  0.00           O
ATOM   1810  N   ASP A 109      52.938  72.968 120.206  1.00  0.00           N
ATOM   1812  CA  ASP A 109      53.488  73.758 121.307  1.00  0.00           C
ATOM   1814  CB  ASP A 109      52.348  74.608 121.926  1.00  0.00           C
ATOM   1817  CG  ASP A 109      51.658  75.448 120.857  1.00  0.00           C
ATOM   1818  OD1 ASP A 109      52.368  76.228 120.167  1.00  0.00           O
ATOM   1819  OD2 ASP A 109      50.408  75.328 120.746  1.00  0.00           O
ATOM   1820  C   ASP A 109      54.108  72.908 122.407  1.00  0.00           C
ATOM   1821  O   ASP A 109      54.988  73.338 123.157  1.00  0.00           O
ATOM   1822  N   ASN A 110      53.688  71.638 122.516  1.00  0.00           N
ATOM   1824  CA  ASN A 110      54.148  70.678 123.507  1.00  0.00           C
ATOM   1826  CB  ASN A 110      53.008  70.248 124.467  1.00  0.00           C
ATOM   1829  CG  ASN A 110      52.628  71.368 125.415  1.00  0.00           C
ATOM   1830  OD1 ASN A 110      53.468  72.118 125.927  1.00  0.00           O
ATOM   1831  ND2 ASN A 110      51.308  71.458 125.706  1.00  0.00           N
ATOM   1834  C   ASN A 110      54.558  69.408 122.807  1.00  0.00           C
ATOM   1835  O   ASN A 110      53.738  68.578 122.426  1.00  0.00           O
ATOM   1836  N   PHE A 111      55.858  69.158 122.687  1.00  0.00           N
ATOM   1838  CA  PHE A 111      56.318  67.978 121.977  1.00  0.00           C
ATOM   1840  CB  PHE A 111      56.388  68.158 120.426  1.00  0.00           C
ATOM   1843  CG  PHE A 111      57.328  69.248 119.966  1.00  0.00           C
ATOM   1844  CD1 PHE A 111      56.938  70.608 119.986  1.00  0.00           C
ATOM   1846  CE1 PHE A 111      57.808  71.608 119.547  1.00  0.00           C
ATOM   1848  CZ  PHE A 111      59.068  71.258 119.046  1.00  0.00           C
ATOM   1850  CD2 PHE A 111      58.588  68.918 119.437  1.00  0.00           C
ATOM   1852  CE2 PHE A 111      59.448  69.918 118.956  1.00  0.00           C
ATOM   1854  C   PHE A 111      57.648  67.588 122.557  1.00  0.00           C
ATOM   1855  O   PHE A 111      58.208  68.268 123.406  1.00  0.00           O
ATOM   1856  N   GLN A 112      58.168  66.428 122.117  1.00  0.00           N
ATOM   1858  CA  GLN A 112      59.478  65.948 122.477  1.00  0.00           C
ATOM   1860  CB  GLN A 112      59.428  65.008 123.697  1.00  0.00           C
ATOM   1863  CG  GLN A 112      59.058  65.668 125.047  1.00  0.00           C
ATOM   1866  CD  GLN A 112      59.078  64.628 126.166  1.00  0.00           C
ATOM   1867  OE1 GLN A 112      58.378  63.618 126.106  1.00  0.00           O
ATOM   1868  NE2 GLN A 112      59.868  64.838 127.236  1.00  0.00           N
ATOM   1871  C   GLN A 112      60.008  65.198 121.266  1.00  0.00           C
ATOM   1872  O   GLN A 112      59.258  64.518 120.566  1.00  0.00           O
ATOM   1873  N   GLU A 113      61.318  65.348 120.966  1.00  0.00           N
ATOM   1875  CA  GLU A 113      61.928  64.778 119.776  1.00  0.00           C
ATOM   1877  CB  GLU A 113      63.028  65.748 119.257  1.00  0.00           C
ATOM   1880  CG  GLU A 113      62.448  67.098 118.756  1.00  0.00           C
ATOM   1883  CD  GLU A 113      63.498  68.128 118.316  1.00  0.00           C
ATOM   1884  OE1 GLU A 113      64.478  68.318 119.076  1.00  0.00           O
ATOM   1885  OE2 GLU A 113      63.258  68.788 117.267  1.00  0.00           O
ATOM   1886  C   GLU A 113      62.458  63.368 120.027  1.00  0.00           C
ATOM   1887  O   GLU A 113      63.578  63.158 120.517  1.00  0.00           O
ATOM   1888  N   ILE A 114      61.628  62.328 119.747  1.00  0.00           N
ATOM   1890  CA  ILE A 114      61.958  60.928 120.027  1.00  0.00           C
ATOM   1892  CB  ILE A 114      60.758  59.978 120.227  1.00  0.00           C
ATOM   1894  CG2 ILE A 114      61.228  58.628 120.836  1.00  0.00           C
ATOM   1898  CG1 ILE A 114      59.668  60.568 121.137  1.00  0.00           C
ATOM   1901  CD  ILE A 114      58.378  59.738 121.126  1.00  0.00           C
ATOM   1905  C   ILE A 114      62.768  60.378 118.877  1.00  0.00           C
ATOM   1906  O   ILE A 114      62.588  60.818 117.746  1.00  0.00           O
ATOM   1907  N   ASN A 115      63.688  59.418 119.157  1.00  0.00           N
ATOM   1909  CA  ASN A 115      64.488  58.688 118.187  1.00  0.00           C
ATOM   1911  CB  ASN A 115      63.818  57.378 117.667  1.00  0.00           C
ATOM   1914  CG  ASN A 115      62.438  57.568 117.027  1.00  0.00           C
ATOM   1915  OD1 ASN A 115      61.428  57.328 117.676  1.00  0.00           O
ATOM   1916  ND2 ASN A 115      62.418  57.948 115.727  1.00  0.00           N
ATOM   1919  C   ASN A 115      65.038  59.558 117.076  1.00  0.00           C
ATOM   1920  O   ASN A 115      64.978  59.228 115.896  1.00  0.00           O
ATOM   1921  N   VAL A 116      65.548  60.728 117.486  1.00  0.00           N
ATOM   1923  CA  VAL A 116      66.198  61.688 116.636  1.00  0.00           C
ATOM   1925  CB  VAL A 116      65.878  63.118 117.056  1.00  0.00           C
ATOM   1927  CG1 VAL A 116      66.418  63.438 118.466  1.00  0.00           C
ATOM   1931  CG2 VAL A 116      66.418  64.128 116.036  1.00  0.00           C
ATOM   1935  C   VAL A 116      67.678  61.388 116.676  1.00  0.00           C
ATOM   1936  O   VAL A 116      68.248  61.158 117.746  1.00  0.00           O
ATOM   1937  N   GLN A 117      68.318  61.358 115.507  1.00  0.00           N
ATOM   1939  CA  GLN A 117      69.718  61.058 115.367  1.00  0.00           C
ATOM   1941  CB  GLN A 117      69.998  59.568 115.027  1.00  0.00           C
ATOM   1944  CG  GLN A 117      69.128  59.018 113.867  1.00  0.00           C
ATOM   1947  CD  GLN A 117      67.758  58.528 114.337  1.00  0.00           C
ATOM   1948  OE1 GLN A 117      67.608  57.848 115.357  1.00  0.00           O
ATOM   1949  NE2 GLN A 117      66.688  58.858 113.587  1.00  0.00           N
ATOM   1952  C   GLN A 117      70.318  61.988 114.337  1.00  0.00           C
ATOM   1953  O   GLN A 117      69.608  62.548 113.497  1.00  0.00           O
ATOM   1954  N   ASN A 118      71.628  62.248 114.446  1.00  0.00           N
ATOM   1956  CA  ASN A 118      72.288  63.368 113.786  1.00  0.00           C
ATOM   1958  CB  ASN A 118      73.088  64.238 114.797  1.00  0.00           C
ATOM   1961  CG  ASN A 118      72.268  65.318 115.497  1.00  0.00           C
ATOM   1962  OD1 ASN A 118      72.658  66.478 115.386  1.00  0.00           O
ATOM   1963  ND2 ASN A 118      71.188  64.978 116.227  1.00  0.00           N
ATOM   1966  C   ASN A 118      73.248  62.878 112.727  1.00  0.00           C
ATOM   1967  O   ASN A 118      73.918  61.858 112.896  1.00  0.00           O
ATOM   1968  N   GLN A 119      73.358  63.608 111.607  1.00  0.00           N
ATOM   1970  CA  GLN A 119      74.428  63.458 110.637  1.00  0.00           C
ATOM   1972  CB  GLN A 119      73.968  62.758 109.346  1.00  0.00           C
ATOM   1975  CG  GLN A 119      73.588  61.288 109.607  1.00  0.00           C
ATOM   1978  CD  GLN A 119      73.218  60.498 108.357  1.00  0.00           C
ATOM   1979  OE1 GLN A 119      73.508  59.298 108.336  1.00  0.00           O
ATOM   1980  NE2 GLN A 119      72.638  61.108 107.307  1.00  0.00           N
ATOM   1983  C   GLN A 119      74.978  64.828 110.307  1.00  0.00           C
ATOM   1984  O   GLN A 119      74.298  65.828 110.477  1.00  0.00           O
ATOM   1985  N   LEU A 120      76.238  64.928 109.817  1.00  0.00           N
ATOM   1987  CA  LEU A 120      76.738  66.168 109.267  1.00  0.00           C
ATOM   1989  CB  LEU A 120      78.198  66.508 109.667  1.00  0.00           C
ATOM   1992  CG  LEU A 120      78.418  66.718 111.187  1.00  0.00           C
ATOM   1994  CD1 LEU A 120      79.908  66.888 111.496  1.00  0.00           C
ATOM   1998  CD2 LEU A 120      77.648  67.928 111.727  1.00  0.00           C
ATOM   2002  C   LEU A 120      76.618  66.118 107.767  1.00  0.00           C
ATOM   2003  O   LEU A 120      76.728  65.068 107.126  1.00  0.00           O
ATOM   2004  N   ILE A 121      76.388  67.278 107.156  1.00  0.00           N
ATOM   2006  CA  ILE A 121      76.318  67.448 105.727  1.00  0.00           C
ATOM   2008  CB  ILE A 121      74.998  68.048 105.257  1.00  0.00           C
ATOM   2010  CG2 ILE A 121      73.898  67.018 105.596  1.00  0.00           C
ATOM   2014  CG1 ILE A 121      74.648  69.428 105.857  1.00  0.00           C
ATOM   2017  CD  ILE A 121      73.318  69.988 105.337  1.00  0.00           C
ATOM   2021  C   ILE A 121      77.508  68.268 105.275  1.00  0.00           C
ATOM   2022  O   ILE A 121      77.818  69.308 105.857  1.00  0.00           O
ATOM   2023  N   ASN A 122      78.238  67.798 104.247  1.00  0.00           N
ATOM   2025  CA  ASN A 122      79.368  68.508 103.687  1.00  0.00           C
ATOM   2027  CB  ASN A 122      80.668  67.678 103.736  1.00  0.00           C
ATOM   2030  CG  ASN A 122      80.888  67.248 105.176  1.00  0.00           C
ATOM   2031  OD1 ASN A 122      80.648  66.098 105.547  1.00  0.00           O
ATOM   2032  ND2 ASN A 122      81.318  68.198 106.026  1.00  0.00           N
ATOM   2035  C   ASN A 122      79.048  68.778 102.236  1.00  0.00           C
ATOM   2036  O   ASN A 122      78.848  67.868 101.437  1.00  0.00           O
ATOM   2037  N   ALA A 123      78.958  70.078 101.897  1.00  0.00           N
ATOM   2039  CA  ALA A 123      78.498  70.478 100.596  1.00  0.00           C
ATOM   2041  CB  ALA A 123      77.308  71.428 100.736  1.00  0.00           C
ATOM   2045  C   ALA A 123      79.648  71.178  99.896  1.00  0.00           C
ATOM   2046  O   ALA A 123      80.238  72.098 100.477  1.00  0.00           O
ATOM   2047  N   PRO A 124      80.068  70.738  98.716  1.00  0.00           N
ATOM   2048  CD  PRO A 124      79.368  69.718  97.926  1.00  0.00           C
ATOM   2051  CA  PRO A 124      81.078  71.448  97.947  1.00  0.00           C
ATOM   2053  CB  PRO A 124      81.298  70.538  96.726  1.00  0.00           C
ATOM   2056  CG  PRO A 124      79.988  69.758  96.536  1.00  0.00           C
ATOM   2059  C   PRO A 124      80.718  72.878  97.577  1.00  0.00           C
ATOM   2060  O   PRO A 124      79.548  73.248  97.626  1.00  0.00           O
ATOM   2061  N   ALA A 125      81.718  73.718  97.206  1.00  0.00           N
ATOM   2063  CA  ALA A 125      81.448  75.068  96.757  1.00  0.00           C
ATOM   2065  CB  ALA A 125      82.658  76.028  96.877  1.00  0.00           C
ATOM   2069  C   ALA A 125      81.048  75.078  95.307  1.00  0.00           C
ATOM   2070  O   ALA A 125      81.138  74.078  94.587  1.00  0.00           O
ATOM   2071  N   SER A 126      80.598  76.258  94.867  1.00  0.00           N
ATOM   2073  CA  SER A 126      80.008  76.388  93.566  1.00  0.00           C
ATOM   2075  CB  SER A 126      78.518  76.758  93.676  1.00  0.00           C
ATOM   2078  OG  SER A 126      77.798  75.848  94.517  1.00  0.00           O
ATOM   2080  C   SER A 126      80.728  77.378  92.677  1.00  0.00           C
ATOM   2081  O   SER A 126      81.448  78.278  93.117  1.00  0.00           O
ATOM   2082  N   VAL A 127      80.578  77.168  91.357  1.00  0.00           N
ATOM   2084  CA  VAL A 127      81.218  77.948  90.317  1.00  0.00           C
ATOM   2086  CB  VAL A 127      81.698  77.078  89.146  1.00  0.00           C
ATOM   2088  CG1 VAL A 127      82.858  76.188  89.657  1.00  0.00           C
ATOM   2092  CG2 VAL A 127      80.608  76.158  88.566  1.00  0.00           C
ATOM   2096  C   VAL A 127      80.338  79.108  89.867  1.00  0.00           C
ATOM   2097  O   VAL A 127      80.758  80.258  89.977  1.00  0.00           O
ATOM   2098  N   LEU A 128      79.088  78.878  89.396  1.00  0.00           N
ATOM   2100  CA  LEU A 128      78.288  79.858  88.666  1.00  0.00           C
ATOM   2102  CB  LEU A 128      78.008  79.408  87.227  1.00  0.00           C
ATOM   2105  CG  LEU A 128      79.258  79.268  86.337  1.00  0.00           C
ATOM   2107  CD1 LEU A 128      78.808  78.918  84.916  1.00  0.00           C
ATOM   2111  CD2 LEU A 128      80.088  80.558  86.327  1.00  0.00           C
ATOM   2115  C   LEU A 128      76.928  80.098  89.296  1.00  0.00           C
ATOM   2116  O   LEU A 128      76.378  79.248  89.986  1.00  0.00           O
ATOM   2117  N   ALA A 129      76.338  81.288  89.107  1.00  0.00           N
ATOM   2119  CA  ALA A 129      75.058  81.588  89.736  1.00  0.00           C
ATOM   2121  CB  ALA A 129      75.068  82.978  90.357  1.00  0.00           C
ATOM   2125  C   ALA A 129      73.888  81.468  88.766  1.00  0.00           C
ATOM   2126  O   ALA A 129      74.078  81.658  87.556  1.00  0.00           O
ATOM   2127  N   PRO A 130      72.658  81.228  89.207  1.00  0.00           N
ATOM   2128  CD  PRO A 130      71.558  81.058  88.246  1.00  0.00           C
ATOM   2131  CA  PRO A 130      72.268  80.788  90.536  1.00  0.00           C
ATOM   2133  CB  PRO A 130      70.748  80.728  90.476  1.00  0.00           C
ATOM   2136  CG  PRO A 130      70.418  80.408  89.026  1.00  0.00           C
ATOM   2139  C   PRO A 130      72.878  79.458  90.937  1.00  0.00           C
ATOM   2140  O   PRO A 130      73.048  78.568  90.107  1.00  0.00           O
ATOM   2141  N   SER A 131      73.238  79.328  92.227  1.00  0.00           N
ATOM   2143  CA  SER A 131      73.808  78.118  92.766  1.00  0.00           C
ATOM   2145  CB  SER A 131      74.868  78.398  93.857  1.00  0.00           C
ATOM   2148  OG  SER A 131      75.428  77.178  94.347  1.00  0.00           O
ATOM   2150  C   SER A 131      72.728  77.318  93.437  1.00  0.00           C
ATOM   2151  O   SER A 131      72.178  77.728  94.456  1.00  0.00           O
ATOM   2152  N   ASP A 132      72.448  76.138  92.887  1.00  0.00           N
ATOM   2154  CA  ASP A 132      71.838  75.048  93.596  1.00  0.00           C
ATOM   2156  CB  ASP A 132      70.578  74.538  92.857  1.00  0.00           C
ATOM   2159  CG  ASP A 132      70.658  74.308  91.357  1.00  0.00           C
ATOM   2160  OD1 ASP A 132      71.578  74.748  90.637  1.00  0.00           O
ATOM   2161  OD2 ASP A 132      69.648  73.698  90.896  1.00  0.00           O
ATOM   2162  C   ASP A 132      72.838  73.918  93.806  1.00  0.00           C
ATOM   2163  O   ASP A 132      73.468  73.428  92.887  1.00  0.00           O
ATOM   2164  N   VAL A 133      72.988  73.468  95.056  1.00  0.00           N
ATOM   2166  CA  VAL A 133      73.868  72.378  95.417  1.00  0.00           C
ATOM   2168  CB  VAL A 133      74.878  72.798  96.477  1.00  0.00           C
ATOM   2170  CG1 VAL A 133      75.758  71.608  96.937  1.00  0.00           C
ATOM   2174  CG2 VAL A 133      75.778  73.898  95.886  1.00  0.00           C
ATOM   2178  C   VAL A 133      72.998  71.258  95.947  1.00  0.00           C
ATOM   2179  O   VAL A 133      72.178  71.488  96.826  1.00  0.00           O
ATOM   2180  N   ASP A 134      73.138  70.018  95.417  1.00  0.00           N
ATOM   2182  CA  ASP A 134      72.388  68.898  95.966  1.00  0.00           C
ATOM   2184  CB  ASP A 134      71.048  68.628  95.227  1.00  0.00           C
ATOM   2187  CG  ASP A 134      71.028  67.868  93.906  1.00  0.00           C
ATOM   2188  OD1 ASP A 134      71.768  66.868  93.727  1.00  0.00           O
ATOM   2189  OD2 ASP A 134      70.028  68.138  93.167  1.00  0.00           O
ATOM   2190  C   ASP A 134      73.248  67.688  96.297  1.00  0.00           C
ATOM   2191  O   ASP A 134      74.288  67.378  95.716  1.00  0.00           O
ATOM   2192  N   ILE A 135      72.828  67.008  97.385  1.00  0.00           N
ATOM   2194  CA  ILE A 135      73.608  65.978  98.026  1.00  0.00           C
ATOM   2196  CB  ILE A 135      74.458  66.478  99.216  1.00  0.00           C
ATOM   2198  CG2 ILE A 135      75.568  67.428  98.697  1.00  0.00           C
ATOM   2202  CG1 ILE A 135      73.638  67.168 100.326  1.00  0.00           C
ATOM   2205  CD  ILE A 135      74.468  67.428 101.587  1.00  0.00           C
ATOM   2209  C   ILE A 135      72.688  64.838  98.456  1.00  0.00           C
ATOM   2210  O   ILE A 135      71.608  65.068  99.017  1.00  0.00           O
ATOM   2211  N   PRO A 136      73.018  63.558  98.206  1.00  0.00           N
ATOM   2212  CD  PRO A 136      73.928  63.148  97.146  1.00  0.00           C
ATOM   2215  CA  PRO A 136      72.278  62.438  98.756  1.00  0.00           C
ATOM   2217  CB  PRO A 136      72.648  61.228  97.867  1.00  0.00           C
ATOM   2220  CG  PRO A 136      73.978  61.618  97.216  1.00  0.00           C
ATOM   2223  C   PRO A 136      72.658  62.158 100.197  1.00  0.00           C
ATOM   2224  O   PRO A 136      73.838  62.018 100.536  1.00  0.00           O
ATOM   2225  N   LEU A 137      71.648  62.028 101.076  1.00  0.00           N
ATOM   2227  CA  LEU A 137      71.818  61.628 102.457  1.00  0.00           C
ATOM   2229  CB  LEU A 137      71.178  62.618 103.456  1.00  0.00           C
ATOM   2232  CG  LEU A 137      71.628  64.088 103.316  1.00  0.00           C
ATOM   2234  CD1 LEU A 137      70.868  64.968 104.316  1.00  0.00           C
ATOM   2238  CD2 LEU A 137      73.148  64.228 103.486  1.00  0.00           C
ATOM   2242  C   LEU A 137      71.188  60.268 102.646  1.00  0.00           C
ATOM   2243  O   LEU A 137      69.968  60.118 102.577  1.00  0.00           O
ATOM   2244  N   GLN A 138      71.998  59.268 102.977  1.00  0.00           N
ATOM   2246  CA  GLN A 138      71.528  58.038 103.567  1.00  0.00           C
ATOM   2248  CB  GLN A 138      72.538  56.918 103.236  1.00  0.00           C
ATOM   2251  CG  GLN A 138      72.138  55.488 103.687  1.00  0.00           C
ATOM   2254  CD  GLN A 138      73.288  54.528 103.357  1.00  0.00           C
ATOM   2255  OE1 GLN A 138      74.448  54.818 103.697  1.00  0.00           O
ATOM   2256  NE2 GLN A 138      72.978  53.388 102.697  1.00  0.00           N
ATOM   2259  C   GLN A 138      71.418  58.268 105.066  1.00  0.00           C
ATOM   2260  O   GLN A 138      72.358  58.758 105.696  1.00  0.00           O
ATOM   2261  N   LEU A 139      70.248  57.998 105.647  1.00  0.00           N
ATOM   2263  CA  LEU A 139      69.848  58.248 107.016  1.00  0.00           C
ATOM   2265  CB  LEU A 139      68.428  58.868 107.096  1.00  0.00           C
ATOM   2268  CG  LEU A 139      68.188  60.168 106.307  1.00  0.00           C
ATOM   2270  CD1 LEU A 139      66.758  60.648 106.587  1.00  0.00           C
ATOM   2274  CD2 LEU A 139      69.188  61.278 106.657  1.00  0.00           C
ATOM   2278  C   LEU A 139      69.748  56.888 107.667  1.00  0.00           C
ATOM   2279  O   LEU A 139      68.908  56.078 107.276  1.00  0.00           O
ATOM   2280  N   LYS A 140      70.608  56.568 108.637  1.00  0.00           N
ATOM   2282  CA  LYS A 140      70.688  55.188 109.087  1.00  0.00           C
ATOM   2284  CB  LYS A 140      72.138  54.658 109.197  1.00  0.00           C
ATOM   2287  CG  LYS A 140      72.928  54.648 107.867  1.00  0.00           C
ATOM   2290  CD  LYS A 140      73.698  55.938 107.527  1.00  0.00           C
ATOM   2293  CE  LYS A 140      74.838  56.228 108.507  1.00  0.00           C
ATOM   2296  NZ  LYS A 140      75.498  57.508 108.187  1.00  0.00           N
ATOM   2300  C   LYS A 140      69.858  54.928 110.337  1.00  0.00           C
ATOM   2301  O   LYS A 140      69.608  55.828 111.137  1.00  0.00           O
ATOM   2302  N   GLY A 141      69.358  53.678 110.466  1.00  0.00           N
ATOM   2304  CA  GLY A 141      68.578  53.168 111.607  1.00  0.00           C
ATOM   2307  C   GLY A 141      67.118  53.578 111.646  1.00  0.00           C
ATOM   2308  O   GLY A 141      66.388  53.238 112.577  1.00  0.00           O
ATOM   2309  N   ILE A 142      66.668  54.348 110.647  1.00  0.00           N
ATOM   2311  CA  ILE A 142      65.358  54.968 110.666  1.00  0.00           C
ATOM   2313  CB  ILE A 142      65.498  56.488 110.806  1.00  0.00           C
ATOM   2315  CG2 ILE A 142      66.098  57.128 109.527  1.00  0.00           C
ATOM   2319  CG1 ILE A 142      64.188  57.178 111.227  1.00  0.00           C
ATOM   2322  CD  ILE A 142      63.698  56.788 112.627  1.00  0.00           C
ATOM   2326  C   ILE A 142      64.668  54.548 109.397  1.00  0.00           C
ATOM   2327  O   ILE A 142      65.288  54.478 108.346  1.00  0.00           O
ATOM   2328  N   SER A 143      63.378  54.178 109.437  1.00  0.00           N
ATOM   2330  CA  SER A 143      62.588  53.938 108.236  1.00  0.00           C
ATOM   2332  CB  SER A 143      61.458  52.928 108.476  1.00  0.00           C
ATOM   2335  OG  SER A 143      62.028  51.678 108.837  1.00  0.00           O
ATOM   2337  C   SER A 143      61.948  55.218 107.757  1.00  0.00           C
ATOM   2338  O   SER A 143      61.868  56.188 108.497  1.00  0.00           O
ATOM   2339  N   VAL A 144      61.408  55.258 106.517  1.00  0.00           N
ATOM   2341  CA  VAL A 144      60.678  56.428 106.047  1.00  0.00           C
ATOM   2343  CB  VAL A 144      60.268  56.358 104.576  1.00  0.00           C
ATOM   2345  CG1 VAL A 144      59.378  55.138 104.247  1.00  0.00           C
ATOM   2349  CG2 VAL A 144      59.538  57.658 104.176  1.00  0.00           C
ATOM   2353  C   VAL A 144      59.478  56.788 106.887  1.00  0.00           C
ATOM   2354  O   VAL A 144      59.308  57.938 107.276  1.00  0.00           O
ATOM   2355  N   ASP A 145      58.658  55.788 107.267  1.00  0.00           N
ATOM   2357  CA  ASP A 145      57.408  55.978 107.986  1.00  0.00           C
ATOM   2359  CB  ASP A 145      56.678  54.598 107.907  1.00  0.00           C
ATOM   2362  CG  ASP A 145      55.198  54.608 108.236  1.00  0.00           C
ATOM   2363  OD1 ASP A 145      54.528  55.668 108.206  1.00  0.00           O
ATOM   2364  OD2 ASP A 145      54.678  53.468 108.326  1.00  0.00           O
ATOM   2365  C   ASP A 145      57.698  56.418 109.426  1.00  0.00           C
ATOM   2366  O   ASP A 145      56.878  56.988 110.146  1.00  0.00           O
ATOM   2367  N   GLN A 146      58.948  56.188 109.856  1.00  0.00           N
ATOM   2369  CA  GLN A 146      59.478  56.578 111.146  1.00  0.00           C
ATOM   2371  CB  GLN A 146      60.578  55.568 111.607  1.00  0.00           C
ATOM   2374  CG  GLN A 146      60.058  54.178 112.016  1.00  0.00           C
ATOM   2377  CD  GLN A 146      59.118  54.368 113.196  1.00  0.00           C
ATOM   2378  OE1 GLN A 146      59.568  54.708 114.286  1.00  0.00           O
ATOM   2379  NE2 GLN A 146      57.798  54.188 112.997  1.00  0.00           N
ATOM   2382  C   GLN A 146      60.078  57.968 111.146  1.00  0.00           C
ATOM   2383  O   GLN A 146      60.328  58.528 112.206  1.00  0.00           O
ATOM   2384  N   LEU A 147      60.298  58.578 109.966  1.00  0.00           N
ATOM   2386  CA  LEU A 147      60.628  59.978 109.887  1.00  0.00           C
ATOM   2388  CB  LEU A 147      61.198  60.398 108.507  1.00  0.00           C
ATOM   2391  CG  LEU A 147      62.488  59.708 108.047  1.00  0.00           C
ATOM   2393  CD1 LEU A 147      62.838  60.178 106.627  1.00  0.00           C
ATOM   2397  CD2 LEU A 147      63.648  60.018 108.996  1.00  0.00           C
ATOM   2401  C   LEU A 147      59.408  60.828 110.176  1.00  0.00           C
ATOM   2402  O   LEU A 147      58.378  60.728 109.507  1.00  0.00           O
ATOM   2403  N   GLY A 148      59.488  61.708 111.187  1.00  0.00           N
ATOM   2405  CA  GLY A 148      58.438  62.668 111.477  1.00  0.00           C
ATOM   2408  C   GLY A 148      58.868  64.058 111.146  1.00  0.00           C
ATOM   2409  O   GLY A 148      58.048  64.878 110.766  1.00  0.00           O
ATOM   2410  N   PHE A 149      60.178  64.358 111.227  1.00  0.00           N
ATOM   2412  CA  PHE A 149      60.678  65.678 110.906  1.00  0.00           C
ATOM   2414  CB  PHE A 149      60.558  66.658 112.117  1.00  0.00           C
ATOM   2417  CG  PHE A 149      61.548  66.408 113.236  1.00  0.00           C
ATOM   2418  CD1 PHE A 149      61.278  65.438 114.216  1.00  0.00           C
ATOM   2420  CE1 PHE A 149      62.158  65.248 115.296  1.00  0.00           C
ATOM   2422  CZ  PHE A 149      63.328  66.018 115.386  1.00  0.00           C
ATOM   2424  CD2 PHE A 149      62.738  67.158 113.336  1.00  0.00           C
ATOM   2426  CE2 PHE A 149      63.618  66.968 114.397  1.00  0.00           C
ATOM   2428  C   PHE A 149      62.118  65.538 110.477  1.00  0.00           C
ATOM   2429  O   PHE A 149      62.798  64.568 110.806  1.00  0.00           O
ATOM   2430  N   VAL A 150      62.608  66.548 109.736  1.00  0.00           N
ATOM   2432  CA  VAL A 150      64.028  66.758 109.507  1.00  0.00           C
ATOM   2434  CB  VAL A 150      64.378  66.508 108.047  1.00  0.00           C
ATOM   2436  CG1 VAL A 150      65.898  66.698 107.816  1.00  0.00           C
ATOM   2440  CG2 VAL A 150      63.928  65.088 107.646  1.00  0.00           C
ATOM   2444  C   VAL A 150      64.328  68.188 109.887  1.00  0.00           C
ATOM   2445  O   VAL A 150      63.618  69.108 109.467  1.00  0.00           O
ATOM   2446  N   ARG A 151      65.378  68.438 110.696  1.00  0.00           N
ATOM   2448  CA  ARG A 151      65.798  69.778 111.057  1.00  0.00           C
ATOM   2450  CB  ARG A 151      65.638  70.048 112.577  1.00  0.00           C
ATOM   2453  CG  ARG A 151      66.268  71.358 113.106  1.00  0.00           C
ATOM   2456  CD  ARG A 151      66.268  71.418 114.646  1.00  0.00           C
ATOM   2459  NE  ARG A 151      67.058  72.618 115.057  1.00  0.00           N
ATOM   2461  CZ  ARG A 151      67.678  72.688 116.227  1.00  0.00           C
ATOM   2462  NH1 ARG A 151      67.878  71.638 116.996  1.00  0.00           N
ATOM   2465  NH2 ARG A 151      68.048  73.868 116.686  1.00  0.00           N
ATOM   2468  C   ARG A 151      67.218  70.038 110.606  1.00  0.00           C
ATOM   2469  O   ARG A 151      68.138  69.298 110.946  1.00  0.00           O
ATOM   2470  N   ILE A 152      67.448  71.128 109.837  1.00  0.00           N
ATOM   2472  CA  ILE A 152      68.778  71.488 109.346  1.00  0.00           C
ATOM   2474  CB  ILE A 152      68.878  71.718 107.837  1.00  0.00           C
ATOM   2476  CG2 ILE A 152      70.358  71.928 107.437  1.00  0.00           C
ATOM   2480  CG1 ILE A 152      68.268  70.548 107.066  1.00  0.00           C
ATOM   2483  CD  ILE A 152      68.988  69.228 107.337  1.00  0.00           C
ATOM   2487  C   ILE A 152      69.178  72.778 109.986  1.00  0.00           C
ATOM   2488  O   ILE A 152      68.418  73.748 109.986  1.00  0.00           O
ATOM   2489  N   HIS A 153      70.378  72.828 110.576  1.00  0.00           N
ATOM   2491  CA  HIS A 153      70.788  73.958 111.367  1.00  0.00           C
ATOM   2493  CB  HIS A 153      70.258  73.888 112.816  1.00  0.00           C
ATOM   2496  ND1 HIS A 153      71.718  72.848 114.586  1.00  0.00           N
ATOM   2498  CG  HIS A 153      70.728  72.748 113.646  1.00  0.00           C
ATOM   2499  CE1 HIS A 153      71.608  71.778 115.407  1.00  0.00           C
ATOM   2501  NE2 HIS A 153      70.608  71.008 115.057  1.00  0.00           N
ATOM   2502  CD2 HIS A 153      70.068  71.598 113.937  1.00  0.00           C
ATOM   2504  C   HIS A 153      72.278  74.058 111.307  1.00  0.00           C
ATOM   2505  O   HIS A 153      72.918  73.298 110.596  1.00  0.00           O
ATOM   2506  N   ASP A 154      72.828  75.098 111.977  1.00  0.00           N
ATOM   2508  CA  ASP A 154      74.208  75.588 111.897  1.00  0.00           C
ATOM   2510  CB  ASP A 154      75.008  75.418 113.227  1.00  0.00           C
ATOM   2513  CG  ASP A 154      74.788  74.088 113.917  1.00  0.00           C
ATOM   2514  OD1 ASP A 154      74.008  74.128 114.916  1.00  0.00           O
ATOM   2515  OD2 ASP A 154      75.328  73.048 113.486  1.00  0.00           O
ATOM   2516  C   ASP A 154      75.008  75.258 110.647  1.00  0.00           C
ATOM   2517  O   ASP A 154      75.918  74.448 110.626  1.00  0.00           O
ATOM   2518  N   ILE A 155      74.668  75.938 109.537  1.00  0.00           N
ATOM   2520  CA  ILE A 155      75.418  75.798 108.306  1.00  0.00           C
ATOM   2522  CB  ILE A 155      74.508  76.058 107.117  1.00  0.00           C
ATOM   2524  CG2 ILE A 155      75.288  76.398 105.826  1.00  0.00           C
ATOM   2528  CG1 ILE A 155      73.478  74.918 106.926  1.00  0.00           C
ATOM   2531  CD  ILE A 155      74.028  73.638 106.286  1.00  0.00           C
ATOM   2535  C   ILE A 155      76.568  76.778 108.346  1.00  0.00           C
ATOM   2536  O   ILE A 155      76.368  77.998 108.336  1.00  0.00           O
ATOM   2537  N   GLN A 156      77.808  76.248 108.406  1.00  0.00           N
ATOM   2539  CA  GLN A 156      79.028  76.968 108.707  1.00  0.00           C
ATOM   2541  CB  GLN A 156      79.858  76.208 109.786  1.00  0.00           C
ATOM   2544  CG  GLN A 156      79.028  75.688 110.986  1.00  0.00           C
ATOM   2547  CD  GLN A 156      79.898  74.968 112.016  1.00  0.00           C
ATOM   2548  OE1 GLN A 156      80.838  74.258 111.686  1.00  0.00           O
ATOM   2549  NE2 GLN A 156      79.508  75.068 113.316  1.00  0.00           N
ATOM   2552  C   GLN A 156      79.858  77.028 107.426  1.00  0.00           C
ATOM   2553  O   GLN A 156      79.938  75.998 106.747  1.00  0.00           O
ATOM   2554  N   PRO A 157      80.468  78.128 107.007  1.00  0.00           N
ATOM   2555  CD  PRO A 157      80.248  79.458 107.577  1.00  0.00           C
ATOM   2558  CA  PRO A 157      81.628  78.108 106.106  1.00  0.00           C
ATOM   2560  CB  PRO A 157      82.208  79.538 106.187  1.00  0.00           C
ATOM   2563  CG  PRO A 157      81.078  80.418 106.736  1.00  0.00           C
ATOM   2566  C   PRO A 157      82.698  77.068 106.437  1.00  0.00           C
ATOM   2567  O   PRO A 157      83.088  76.948 107.587  1.00  0.00           O
ATOM   2568  N   VAL A 158      83.248  76.348 105.456  1.00  0.00           N
ATOM   2570  CA  VAL A 158      84.378  75.438 105.657  1.00  0.00           C
ATOM   2572  CB  VAL A 158      84.198  74.228 104.726  1.00  0.00           C
ATOM   2574  CG1 VAL A 158      84.248  74.658 103.257  1.00  0.00           C
ATOM   2578  CG2 VAL A 158      85.248  73.118 104.957  1.00  0.00           C
ATOM   2582  C   VAL A 158      85.708  76.128 105.367  1.00  0.00           C
ATOM   2583  O   VAL A 158      86.788  75.548 105.447  1.00  0.00           O
ATOM   2584  N   MET A 159      85.638  77.408 104.977  1.00  0.00           N
ATOM   2586  CA  MET A 159      86.668  78.148 104.276  1.00  0.00           C
ATOM   2588  CB  MET A 159      86.138  79.568 103.956  1.00  0.00           C
ATOM   2591  CG  MET A 159      84.768  79.618 103.217  1.00  0.00           C
ATOM   2594  SD  MET A 159      84.778  80.308 101.535  1.00  0.00           S
ATOM   2595  CE  MET A 159      85.048  78.768 100.626  1.00  0.00           C
ATOM   2599  C   MET A 159      87.998  78.268 105.036  1.00  0.00           C
ATOM   2600  O   MET A 159      89.068  78.068 104.456  1.00  0.00           O
ATOM   2601  N   GLN A 160      87.928  78.588 106.337  1.00  0.00           N
ATOM   2603  CA  GLN A 160      89.058  78.658 107.236  1.00  0.00           C
ATOM   2605  CB  GLN A 160      89.248  80.098 107.785  1.00  0.00           C
ATOM   2608  CG  GLN A 160      89.488  81.128 106.657  1.00  0.00           C
ATOM   2611  CD  GLN A 160      90.288  82.328 107.146  1.00  0.00           C
ATOM   2612  OE1 GLN A 160      89.928  83.018 108.106  1.00  0.00           O
ATOM   2613  NE2 GLN A 160      91.408  82.658 106.456  1.00  0.00           N
ATOM   2616  C   GLN A 160      88.858  77.668 108.396  1.00  0.00           C
ATOM   2617  OT1 GLN A 160      89.598  76.638 108.427  1.00  0.00           O
ATOM   2618  OT2 GLN A 160      87.968  77.908 109.257  1.00  0.00           O
ATOM   2619  NH3 POPEB 161      51.088 119.858  81.627  1.00  0.00           N
ATOM   2623  C12 POPEB 161      50.068 119.988  82.727  1.00  0.00           C
ATOM   2626  C11 POPEB 161      49.238 121.288  82.597  1.00  0.00           C
ATOM   2629  P   POPEB 161      48.108 121.248  80.217  1.00  0.00           P
ATOM   2630  O13 POPEB 161      46.998 120.578  80.937  1.00  0.00           O
ATOM   2631  O14 POPEB 161      47.748 122.298  79.247  1.00  0.00           O
ATOM   2632  O11 POPEB 161      48.938 120.088  79.486  1.00  0.00           O
ATOM   2633  O12 POPEB 161      49.128 121.798  81.266  1.00  0.00           O
ATOM   2634  C1  POPEB 161      48.308 119.478  78.346  1.00  0.00           C
ATOM   2637  C2  POPEB 161      47.288 118.378  78.737  1.00  0.00           C
ATOM   2639  O21 POPEB 161      47.868 117.078  78.566  1.00  0.00           O
ATOM   2640  C21 POPEB 161      48.878 116.758  79.367  1.00  0.00           C
ATOM   2641  O22 POPEB 161      49.268 117.388  80.336  1.00  0.00           O
ATOM   2642  C22 POPEB 161      49.448 115.438  78.867  1.00  0.00           C
ATOM   2645  C3  POPEB 161      45.948 118.488  77.966  1.00  0.00           C
ATOM   2648  O31 POPEB 161      45.278 117.208  77.786  1.00  0.00           O
ATOM   2649  C31 POPEB 161      45.208 116.778  76.526  1.00  0.00           C
ATOM   2650  O32 POPEB 161      45.568 117.398  75.526  1.00  0.00           O
ATOM   2651  C32 POPEB 161      44.688 115.348  76.526  1.00  0.00           C
ATOM   2654  C23 POPEB 161      48.368 114.338  78.667  1.00  0.00           C
ATOM   2657  C24 POPEB 161      48.928 113.058  78.026  1.00  0.00           C
ATOM   2660  C25 POPEB 161      49.738 113.338  76.757  1.00  0.00           C
ATOM   2663  C26 POPEB 161      49.888 112.138  75.817  1.00  0.00           C
ATOM   2666  C27 POPEB 161      50.708 112.488  74.556  1.00  0.00           C
ATOM   2669  C28 POPEB 161      50.818 111.278  73.617  1.00  0.00           C
ATOM   2672  C29 POPEB 161      51.598 111.528  72.356  1.00  0.00           C
ATOM   2674 0C21 POPEB 161      51.098 111.428  71.106  1.00  0.00           C
ATOM   2676 1C21 POPEB 161      49.668 111.098  70.767  1.00  0.00           C
ATOM   2679 2C21 POPEB 161      49.298 111.338  69.297  1.00  0.00           C
ATOM   2682 3C21 POPEB 161      49.998 110.388  68.317  1.00  0.00           C
ATOM   2685 4C21 POPEB 161      49.538 110.578  66.867  1.00  0.00           C
ATOM   2688 5C21 POPEB 161      48.408 109.628  66.466  1.00  0.00           C
ATOM   2691 6C21 POPEB 161      48.048 109.728  64.987  1.00  0.00           C
ATOM   2694 7C21 POPEB 161      46.978 108.698  64.576  1.00  0.00           C
ATOM   2697 8C21 POPEB 161      46.618 108.738  63.097  1.00  0.00           C
ATOM   2701  C33 POPEB 161      44.208 114.908  75.136  1.00  0.00           C
ATOM   2704  C34 POPEB 161      44.098 113.388  74.937  1.00  0.00           C
ATOM   2707  C35 POPEB 161      45.458 112.708  74.716  1.00  0.00           C
ATOM   2710  C36 POPEB 161      45.318 111.218  74.367  1.00  0.00           C
ATOM   2713  C37 POPEB 161      46.178 110.798  73.157  1.00  0.00           C
ATOM   2716  C38 POPEB 161      45.798 111.428  71.807  1.00  0.00           C
ATOM   2719  C39 POPEB 161      44.358 111.128  71.367  1.00  0.00           C
ATOM   2722 0C31 POPEB 161      44.018 111.698  69.987  1.00  0.00           C
ATOM   2725 1C31 POPEB 161      42.568 111.418  69.587  1.00  0.00           C
ATOM   2728 2C31 POPEB 161      42.188 112.058  68.247  1.00  0.00           C
ATOM   2731 3C31 POPEB 161      40.678 112.258  68.096  1.00  0.00           C
ATOM   2734 4C31 POPEB 161      40.308 112.948  66.776  1.00  0.00           C
ATOM   2737 5C31 POPEB 161      38.798 112.928  66.507  1.00  0.00           C
ATOM   2740 6C31 POPEB 161      38.458 113.198  65.036  1.00  0.00           C
ATOM   2744  NH3 POPEC 162      15.178  50.778  46.487  1.00  0.00           N
ATOM   2748  C12 POPEC 162      16.618  50.398  46.446  1.00  0.00           C
ATOM   2751  C11 POPEC 162      17.348  51.238  45.377  1.00  0.00           C
ATOM   2754  P   POPEC 162      18.258  53.648  45.097  1.00  0.00           P
ATOM   2755  O13 POPEC 162      17.808  55.038  45.396  1.00  0.00           O
ATOM   2756  O14 POPEC 162      18.508  53.298  43.687  1.00  0.00           O
ATOM   2757  O11 POPEC 162      19.568  53.308  45.886  1.00  0.00           O
ATOM   2758  O12 POPEC 162      17.198  52.628  45.687  1.00  0.00           O
ATOM   2759  C1  POPEC 162      19.988  53.938  47.076  1.00  0.00           C
ATOM   2762  C2  POPEC 162      20.128  52.888  48.197  1.00  0.00           C
ATOM   2764  O21 POPEC 162      20.958  53.468  49.207  1.00  0.00           O
ATOM   2765  C21 POPEC 162      20.538  53.328  50.437  1.00  0.00           C
ATOM   2766  O22 POPEC 162      19.478  52.838  50.797  1.00  0.00           O
ATOM   2767  C22 POPEC 162      21.588  53.878  51.386  1.00  0.00           C
ATOM   2770  C3  POPEC 162      20.838  51.598  47.696  1.00  0.00           C
ATOM   2773  O31 POPEC 162      21.088  50.648  48.766  1.00  0.00           O
ATOM   2774  C31 POPEC 162      19.988  49.978  49.137  1.00  0.00           C
ATOM   2775  O32 POPEC 162      18.878  50.138  48.667  1.00  0.00           O
ATOM   2776  C32 POPEC 162      20.338  48.968  50.217  1.00  0.00           C
ATOM   2779  C23 POPEC 162      21.988  52.848  52.457  1.00  0.00           C
ATOM   2782  C24 POPEC 162      23.298  53.218  53.157  1.00  0.00           C
ATOM   2785  C25 POPEC 162      23.718  52.268  54.286  1.00  0.00           C
ATOM   2788  C26 POPEC 162      22.908  52.468  55.576  1.00  0.00           C
ATOM   2791  C27 POPEC 162      23.448  51.598  56.707  1.00  0.00           C
ATOM   2794  C28 POPEC 162      22.718  51.818  58.036  1.00  0.00           C
ATOM   2797  C29 POPEC 162      23.418  51.138  59.187  1.00  0.00           C
ATOM   2799 0C21 POPEC 162      23.058  51.248  60.476  1.00  0.00           C
ATOM   2801 1C21 POPEC 162      21.878  52.058  60.966  1.00  0.00           C
ATOM   2804 2C21 POPEC 162      22.278  53.238  61.877  1.00  0.00           C
ATOM   2807 3C21 POPEC 162      22.598  52.818  63.326  1.00  0.00           C
ATOM   2810 4C21 POPEC 162      22.728  54.018  64.276  1.00  0.00           C
ATOM   2813 5C21 POPEC 162      23.938  54.898  63.956  1.00  0.00           C
ATOM   2816 6C21 POPEC 162      24.078  56.098  64.907  1.00  0.00           C
ATOM   2819 7C21 POPEC 162      25.338  56.918  64.617  1.00  0.00           C
ATOM   2822 8C21 POPEC 162      25.538  58.108  65.557  1.00  0.00           C
ATOM   2826  C33 POPEC 162      19.948  49.528  51.596  1.00  0.00           C
ATOM   2829  C34 POPEC 162      20.718  48.868  52.747  1.00  0.00           C
ATOM   2832  C35 POPEC 162      20.598  49.658  54.067  1.00  0.00           C
ATOM   2835  C36 POPEC 162      19.408  49.278  54.946  1.00  0.00           C
ATOM   2838  C37 POPEC 162      19.418  50.078  56.246  1.00  0.00           C
ATOM   2841  C38 POPEC 162      18.308  49.688  57.247  1.00  0.00           C
ATOM   2844  C39 POPEC 162      16.978  50.398  56.977  1.00  0.00           C
ATOM   2847 0C31 POPEC 162      15.988  50.248  58.137  1.00  0.00           C
ATOM   2850 1C31 POPEC 162      14.818  51.238  58.087  1.00  0.00           C
ATOM   2853 2C31 POPEC 162      13.868  51.108  59.286  1.00  0.00           C
ATOM   2856 3C31 POPEC 162      12.908  52.298  59.437  1.00  0.00           C
ATOM   2859 4C31 POPEC 162      11.968  52.538  58.247  1.00  0.00           C
ATOM   2862 5C31 POPEC 162      11.178  53.838  58.407  1.00  0.00           C
ATOM   2865 6C31 POPEC 162      10.148  54.078  57.286  1.00  0.00           C
ATOM   2869  NH3 POPED 163      35.598  38.138  48.456  1.00  0.00           N
ATOM   2873  C12 POPED 163      36.198  37.748  47.136  1.00  0.00           C
ATOM   2876  C11 POPED 163      37.598  37.138  47.356  1.00  0.00           C
ATOM   2879  P   POPED 163      38.948  37.228  49.557  1.00  0.00           P
ATOM   2880  O13 POPED 163      37.758  36.848  50.326  1.00  0.00           O
ATOM   2881  O14 POPED 163      39.868  36.168  49.067  1.00  0.00           O
ATOM   2882  O11 POPED 163      39.718  38.418  50.276  1.00  0.00           O
ATOM   2883  O12 POPED 163      38.368  37.958  48.267  1.00  0.00           O
ATOM   2884  C1  POPED 163      41.118  38.588  50.007  1.00  0.00           C
ATOM   2887  C2  POPED 163      41.808  39.668  50.917  1.00  0.00           C
ATOM   2889  O21 POPED 163      42.258  39.118  52.177  1.00  0.00           O
ATOM   2890  C21 POPED 163      43.308  38.318  52.007  1.00  0.00           C
ATOM   2891  O22 POPED 163      43.878  38.138  50.937  1.00  0.00           O
ATOM   2892  C22 POPED 163      43.728  37.628  53.316  1.00  0.00           C
ATOM   2895  C3  POPED 163      40.918  40.918  51.137  1.00  0.00           C
ATOM   2898  O31 POPED 163      41.708  42.118  51.216  1.00  0.00           O
ATOM   2899  C31 POPED 163      41.948  42.818  52.337  1.00  0.00           C
ATOM   2900  O32 POPED 163      42.468  43.918  52.347  1.00  0.00           O
ATOM   2901  C32 POPED 163      41.638  42.088  53.646  1.00  0.00           C
ATOM   2904  C23 POPED 163      44.168  38.528  54.496  1.00  0.00           C
ATOM   2907  C24 POPED 163      42.998  38.878  55.416  1.00  0.00           C
ATOM   2910  C25 POPED 163      43.408  39.308  56.826  1.00  0.00           C
ATOM   2913  C26 POPED 163      42.188  39.718  57.667  1.00  0.00           C
ATOM   2916  C27 POPED 163      42.608  40.148  59.076  1.00  0.00           C
ATOM   2919  C28 POPED 163      41.498  40.848  59.886  1.00  0.00           C
ATOM   2922  C29 POPED 163      40.288  39.978  60.097  1.00  0.00           C
ATOM   2924 0C21 POPED 163      38.998  40.368  60.027  1.00  0.00           C
ATOM   2926 1C21 POPED 163      38.478  41.758  59.786  1.00  0.00           C
ATOM   2929 2C21 POPED 163      37.498  42.218  60.877  1.00  0.00           C
ATOM   2932 3C21 POPED 163      36.128  41.528  60.806  1.00  0.00           C
ATOM   2935 4C21 POPED 163      35.228  41.858  62.007  1.00  0.00           C
ATOM   2938 5C21 POPED 163      33.798  41.328  61.856  1.00  0.00           C
ATOM   2941 6C21 POPED 163      33.008  41.348  63.167  1.00  0.00           C
ATOM   2944 7C21 POPED 163      31.518  41.048  62.966  1.00  0.00           C
ATOM   2947 8C21 POPED 163      30.748  40.818  64.276  1.00  0.00           C
ATOM   2951  C33 POPED 163      40.298  42.508  54.297  1.00  0.00           C
ATOM   2954  C34 POPED 163      40.238  44.018  54.617  1.00  0.00           C
ATOM   2957  C35 POPED 163      39.338  44.358  55.807  1.00  0.00           C
ATOM   2960  C36 POPED 163      37.838  44.168  55.547  1.00  0.00           C
ATOM   2963  C37 POPED 163      36.988  44.468  56.797  1.00  0.00           C
ATOM   2966  C38 POPED 163      35.558  43.898  56.707  1.00  0.00           C
ATOM   2969  C39 POPED 163      34.698  44.478  55.567  1.00  0.00           C
ATOM   2972 0C31 POPED 163      34.298  45.938  55.807  1.00  0.00           C
ATOM   2975 1C31 POPED 163      33.128  46.418  54.926  1.00  0.00           C
ATOM   2978 2C31 POPED 163      32.518  47.728  55.416  1.00  0.00           C
ATOM   2981 3C31 POPED 163      32.218  48.718  54.286  1.00  0.00           C
ATOM   2984 4C31 POPED 163      33.488  49.388  53.736  1.00  0.00           C
ATOM   2987 5C31 POPED 163      33.168  50.518  52.757  1.00  0.00           C
ATOM   2990 6C31 POPED 163      34.418  51.218  52.206  1.00  0.00           C
ATOM   2994  NH3 POPEE 164      35.318  73.308  41.397  1.00  0.00           N
ATOM   2998  C12 POPEE 164      34.858  72.358  40.317  1.00  0.00           C
ATOM   3001  C11 POPEE 164      35.128  70.868  40.626  1.00  0.00           C
ATOM   3004  P   POPEE 164      35.568  68.528  39.597  1.00  0.00           P
ATOM   3005  O13 POPEE 164      34.538  67.548  39.207  1.00  0.00           O
ATOM   3006  O14 POPEE 164      36.898  68.428  38.966  1.00  0.00           O
ATOM   3007  O11 POPEE 164      35.888  68.458  41.157  1.00  0.00           O
ATOM   3008  O12 POPEE 164      35.038  70.038  39.437  1.00  0.00           O
ATOM   3009  C1  POPEE 164      35.158  67.638  42.057  1.00  0.00           C
ATOM   3012  C2  POPEE 164      35.208  68.178  43.536  1.00  0.00           C
ATOM   3014  O21 POPEE 164      34.188  69.168  43.696  1.00  0.00           O
ATOM   3015  C21 POPEE 164      34.298  70.128  44.636  1.00  0.00           C
ATOM   3016  O22 POPEE 164      34.388  71.318  44.376  1.00  0.00           O
ATOM   3017  C22 POPEE 164      34.038  69.538  46.047  1.00  0.00           C
ATOM   3020  C3  POPEE 164      36.618  68.728  43.827  1.00  0.00           C
ATOM   3023  O31 POPEE 164      36.888  68.848  45.226  1.00  0.00           O
ATOM   3024  C31 POPEE 164      37.788  68.008  45.707  1.00  0.00           C
ATOM   3025  O32 POPEE 164      38.238  67.048  45.107  1.00  0.00           O
ATOM   3026  C32 POPEE 164      38.268  68.518  47.076  1.00  0.00           C
ATOM   3029  C23 POPEE 164      33.478  70.518  47.117  1.00  0.00           C
ATOM   3032  C24 POPEE 164      33.048  69.808  48.417  1.00  0.00           C
ATOM   3035  C25 POPEE 164      31.918  70.518  49.177  1.00  0.00           C
ATOM   3038  C26 POPEE 164      31.428  69.768  50.437  1.00  0.00           C
ATOM   3041  C27 POPEE 164      30.428  70.588  51.277  1.00  0.00           C
ATOM   3044  C28 POPEE 164      29.758  69.808  52.437  1.00  0.00           C
ATOM   3047  C29 POPEE 164      30.728  69.238  53.427  1.00  0.00           C
ATOM   3049 0C21 POPEE 164      30.688  69.388  54.757  1.00  0.00           C
ATOM   3051 1C21 POPEE 164      29.648  70.178  55.517  1.00  0.00           C
ATOM   3054 2C21 POPEE 164      29.888  70.128  57.036  1.00  0.00           C
ATOM   3057 3C21 POPEE 164      28.828  70.918  57.817  1.00  0.00           C
ATOM   3060 4C21 POPEE 164      28.808  70.568  59.317  1.00  0.00           C
ATOM   3063 5C21 POPEE 164      30.188  70.688  59.977  1.00  0.00           C
ATOM   3066 6C21 POPEE 164      30.138  70.388  61.477  1.00  0.00           C
ATOM   3069 7C21 POPEE 164      31.508  70.578  62.127  1.00  0.00           C
ATOM   3072 8C21 POPEE 164      31.448  70.488  63.647  1.00  0.00           C
ATOM   3076  C33 POPEE 164      37.498  69.738  47.667  1.00  0.00           C
ATOM   3079  C34 POPEE 164      38.138  70.248  48.967  1.00  0.00           C
ATOM   3082  C35 POPEE 164      37.318  71.348  49.657  1.00  0.00           C
ATOM   3085  C36 POPEE 164      37.758  71.598  51.106  1.00  0.00           C
ATOM   3088  C37 POPEE 164      38.798  72.708  51.257  1.00  0.00           C
ATOM   3091  C38 POPEE 164      39.438  72.788  52.656  1.00  0.00           C
ATOM   3094  C39 POPEE 164      38.438  72.958  53.806  1.00  0.00           C
ATOM   3097 0C31 POPEE 164      39.098  73.498  55.086  1.00  0.00           C
ATOM   3100 1C31 POPEE 164      38.078  73.828  56.196  1.00  0.00           C
ATOM   3103 2C31 POPEE 164      38.688  74.638  57.356  1.00  0.00           C
ATOM   3106 3C31 POPEE 164      39.688  73.858  58.216  1.00  0.00           C
ATOM   3109 4C31 POPEE 164      40.298  74.748  59.317  1.00  0.00           C
ATOM   3112 5C31 POPEE 164      41.258  74.008  60.257  1.00  0.00           C
ATOM   3115 6C31 POPEE 164      41.928  74.928  61.277  1.00  0.00           C
ATOM   3119  NH3 POPEF 165     102.848  38.448  39.157  1.00  0.00           N
ATOM   3123  C12 POPEF 165     101.908  37.278  39.176  1.00  0.00           C
ATOM   3126  C11 POPEF 165     100.998  37.298  37.937  1.00  0.00           C
ATOM   3129  P   POPEF 165      98.868  35.868  38.437  1.00  0.00           P
ATOM   3130  O13 POPEF 165      97.918  36.888  37.957  1.00  0.00           O
ATOM   3131  O14 POPEF 165      98.498  34.458  38.267  1.00  0.00           O
ATOM   3132  O11 POPEF 165      99.128  36.118  39.986  1.00  0.00           O
ATOM   3133  O12 POPEF 165     100.308  36.048  37.786  1.00  0.00           O
ATOM   3134  C1  POPEF 165      98.198  35.578  40.937  1.00  0.00           C
ATOM   3137  C2  POPEF 165      98.878  35.508  42.326  1.00  0.00           C
ATOM   3139  O21 POPEF 165      98.158  34.638  43.216  1.00  0.00           O
ATOM   3140  C21 POPEF 165      97.008  35.038  43.727  1.00  0.00           C
ATOM   3141  O22 POPEF 165      96.458  36.108  43.536  1.00  0.00           O
ATOM   3142  C22 POPEF 165      96.458  33.868  44.536  1.00  0.00           C
ATOM   3145  C3  POPEF 165      99.238  36.918  42.877  1.00  0.00           C
ATOM   3148  O31 POPEF 165      99.868  36.898  44.177  1.00  0.00           O
ATOM   3149  C31 POPEF 165     101.108  36.398  44.216  1.00  0.00           C
ATOM   3150  O32 POPEF 165     101.728  35.968  43.257  1.00  0.00           O
ATOM   3151  C32 POPEF 165     101.608  36.358  45.657  1.00  0.00           C
ATOM   3154  C23 POPEF 165      95.178  34.148  45.346  1.00  0.00           C
ATOM   3157  C24 POPEF 165      95.038  33.218  46.567  1.00  0.00           C
ATOM   3160  C25 POPEF 165      95.758  33.768  47.807  1.00  0.00           C
ATOM   3163  C26 POPEF 165      95.618  32.898  49.057  1.00  0.00           C
ATOM   3166  C27 POPEF 165      96.168  33.628  50.296  1.00  0.00           C
ATOM   3169  C28 POPEF 165      96.128  32.858  51.617  1.00  0.00           C
ATOM   3172  C29 POPEF 165      97.108  31.708  51.677  1.00  0.00           C
ATOM   3174 0C21 POPEF 165      97.358  30.978  52.776  1.00  0.00           C
ATOM   3176 1C21 POPEF 165      96.658  31.178  54.096  1.00  0.00           C
ATOM   3179 2C21 POPEF 165      96.678  29.908  54.966  1.00  0.00           C
ATOM   3182 3C21 POPEF 165      95.878  30.068  56.266  1.00  0.00           C
ATOM   3185 4C21 POPEF 165      96.368  29.168  57.417  1.00  0.00           C
ATOM   3188 5C21 POPEF 165      96.408  27.658  57.106  1.00  0.00           C
ATOM   3191 6C21 POPEF 165      95.028  27.008  56.966  1.00  0.00           C
ATOM   3194 7C21 POPEF 165      95.118  25.488  56.847  1.00  0.00           C
ATOM   3197 8C21 POPEF 165      93.758  24.778  56.867  1.00  0.00           C
ATOM   3201  C33 POPEF 165     102.278  34.988  45.966  1.00  0.00           C
ATOM   3204  C34 POPEF 165     103.028  34.938  47.306  1.00  0.00           C
ATOM   3207  C35 POPEF 165     102.098  35.158  48.507  1.00  0.00           C
ATOM   3210  C36 POPEF 165     102.728  34.988  49.896  1.00  0.00           C
ATOM   3213  C37 POPEF 165     101.888  35.668  50.986  1.00  0.00           C
ATOM   3216  C38 POPEF 165     102.408  35.508  52.417  1.00  0.00           C
ATOM   3219  C39 POPEF 165     101.678  36.458  53.386  1.00  0.00           C
ATOM   3222 0C31 POPEF 165     101.978  36.208  54.867  1.00  0.00           C
ATOM   3225 1C31 POPEF 165     101.828  37.488  55.697  1.00  0.00           C
ATOM   3228 2C31 POPEF 165     101.868  37.258  57.216  1.00  0.00           C
ATOM   3231 3C31 POPEF 165     102.108  38.548  58.027  1.00  0.00           C
ATOM   3234 4C31 POPEF 165     101.118  39.678  57.737  1.00  0.00           C
ATOM   3237 5C31 POPEF 165     101.388  40.928  58.577  1.00  0.00           C
ATOM   3240 6C31 POPEF 165     100.568  42.158  58.167  1.00  0.00           C
ATOM   3244  NH3 POPEG 166      23.728  70.998  42.896  1.00  0.00           N
ATOM   3248  C12 POPEG 166      25.228  71.038  42.887  1.00  0.00           C
ATOM   3251  C11 POPEG 166      25.758  72.238  43.696  1.00  0.00           C
ATOM   3254  P   POPEG 166      24.578  74.328  42.496  1.00  0.00           P
ATOM   3255  O13 POPEG 166      24.858  74.618  41.067  1.00  0.00           O
ATOM   3256  O14 POPEG 166      23.328  73.608  42.817  1.00  0.00           O
ATOM   3257  O11 POPEG 166      24.748  75.598  43.437  1.00  0.00           O
ATOM   3258  O12 POPEG 166      25.788  73.438  42.947  1.00  0.00           O
ATOM   3259  C1  POPEG 166      25.898  75.738  44.277  1.00  0.00           C
ATOM   3262  C2  POPEG 166      25.998  77.168  44.887  1.00  0.00           C
ATOM   3264  O21 POPEG 166      26.348  77.148  46.286  1.00  0.00           O
ATOM   3265  C21 POPEG 166      27.428  76.528  46.697  1.00  0.00           C
ATOM   3266  O22 POPEG 166      28.178  75.838  46.036  1.00  0.00           O
ATOM   3267  C22 POPEG 166      27.598  76.838  48.197  1.00  0.00           C
ATOM   3270  C3  POPEG 166      24.658  77.978  44.767  1.00  0.00           C
ATOM   3273  O31 POPEG 166      24.678  79.188  45.556  1.00  0.00           O
ATOM   3274  C31 POPEG 166      24.198  79.088  46.797  1.00  0.00           C
ATOM   3275  O32 POPEG 166      23.558  78.168  47.247  1.00  0.00           O
ATOM   3276  C32 POPEG 166      24.668  80.298  47.617  1.00  0.00           C
ATOM   3279  C23 POPEG 166      27.828  75.598  49.107  1.00  0.00           C
ATOM   3282  C24 POPEG 166      27.448  75.918  50.556  1.00  0.00           C
ATOM   3285  C25 POPEG 166      27.928  74.888  51.596  1.00  0.00           C
ATOM   3288  C26 POPEG 166      29.398  75.088  52.017  1.00  0.00           C
ATOM   3291  C27 POPEG 166      29.808  74.208  53.207  1.00  0.00           C
ATOM   3294  C28 POPEG 166      31.208  74.538  53.766  1.00  0.00           C
ATOM   3297  C29 POPEG 166      32.338  74.158  52.846  1.00  0.00           C
ATOM   3299 0C21 POPEG 166      33.478  73.538  53.187  1.00  0.00           C
ATOM   3301 1C21 POPEG 166      33.908  73.108  54.576  1.00  0.00           C
ATOM   3304 2C21 POPEG 166      33.848  71.578  54.747  1.00  0.00           C
ATOM   3307 3C21 POPEG 166      34.358  71.118  56.117  1.00  0.00           C
ATOM   3310 4C21 POPEG 166      34.308  69.588  56.266  1.00  0.00           C
ATOM   3313 5C21 POPEG 166      35.298  69.038  57.317  1.00  0.00           C
ATOM   3316 6C21 POPEG 166      34.978  69.468  58.746  1.00  0.00           C
ATOM   3319 7C21 POPEG 166      36.008  68.938  59.757  1.00  0.00           C
ATOM   3322 8C21 POPEG 166      35.658  69.248  61.207  1.00  0.00           C
ATOM   3326  C33 POPEG 166      24.238  80.188  49.096  1.00  0.00           C
ATOM   3329  C34 POPEG 166      24.148  81.538  49.817  1.00  0.00           C
ATOM   3332  C35 POPEG 166      23.918  81.338  51.327  1.00  0.00           C
ATOM   3335  C36 POPEG 166      23.848  82.658  52.097  1.00  0.00           C
ATOM   3338  C37 POPEG 166      23.748  82.438  53.606  1.00  0.00           C
ATOM   3341  C38 POPEG 166      23.598  83.748  54.396  1.00  0.00           C
ATOM   3344  C39 POPEG 166      23.058  83.538  55.807  1.00  0.00           C
ATOM   3347 0C31 POPEG 166      24.068  82.918  56.786  1.00  0.00           C
ATOM   3350 1C31 POPEG 166      23.358  82.318  57.997  1.00  0.00           C
ATOM   3353 2C31 POPEG 166      24.318  81.838  59.096  1.00  0.00           C
ATOM   3356 3C31 POPEG 166      23.608  81.048  60.206  1.00  0.00           C
ATOM   3359 4C31 POPEG 166      22.568  81.868  60.977  1.00  0.00           C
ATOM   3362 5C31 POPEG 166      21.908  81.058  62.106  1.00  0.00           C
ATOM   3365 6C31 POPEG 166      21.048  81.908  63.036  1.00  0.00           C
ATOM   3369  NH3 POPEH 167      51.798  35.628  48.667  1.00  0.00           N
ATOM   3373  C12 POPEH 167      50.398  35.458  49.197  1.00  0.00           C
ATOM   3376  C11 POPEH 167      50.328  34.438  50.346  1.00  0.00           C
ATOM   3379  P   POPEH 167      48.028  33.218  50.296  1.00  0.00           P
ATOM   3380  O13 POPEH 167      47.728  33.528  48.886  1.00  0.00           O
ATOM   3381  O14 POPEH 167      48.558  31.878  50.617  1.00  0.00           O
ATOM   3382  O11 POPEH 167      46.668  33.478  51.076  1.00  0.00           O
ATOM   3383  O12 POPEH 167      48.998  34.338  50.856  1.00  0.00           O
ATOM   3384  C1  POPEH 167      46.388  32.808  52.306  1.00  0.00           C
ATOM   3387  C2  POPEH 167      45.018  33.278  52.907  1.00  0.00           C
ATOM   3389  O21 POPEH 167      45.158  34.298  53.906  1.00  0.00           O
ATOM   3390  C21 POPEH 167      45.758  33.978  55.027  1.00  0.00           C
ATOM   3391  O22 POPEH 167      46.268  32.898  55.296  1.00  0.00           O
ATOM   3392  C22 POPEH 167      45.748  35.178  55.966  1.00  0.00           C
ATOM   3395  C3  POPEH 167      44.108  32.108  53.377  1.00  0.00           C
ATOM   3398  O31 POPEH 167      43.048  32.498  54.267  1.00  0.00           O
ATOM   3399  C31 POPEH 167      42.138  33.358  53.816  1.00  0.00           C
ATOM   3400  O32 POPEH 167      42.108  33.858  52.696  1.00  0.00           O
ATOM   3401  C32 POPEH 167      41.148  33.638  54.937  1.00  0.00           C
ATOM   3404  C23 POPEH 167      46.298  34.818  57.356  1.00  0.00           C
ATOM   3407  C24 POPEH 167      46.288  35.988  58.356  1.00  0.00           C
ATOM   3410  C25 POPEH 167      46.718  35.548  59.767  1.00  0.00           C
ATOM   3413  C26 POPEH 167      46.498  36.598  60.856  1.00  0.00           C
ATOM   3416  C27 POPEH 167      46.778  36.028  62.257  1.00  0.00           C
ATOM   3419  C28 POPEH 167      46.558  37.068  63.377  1.00  0.00           C
ATOM   3422  C29 POPEH 167      46.868  36.448  64.716  1.00  0.00           C
ATOM   3424 0C21 POPEH 167      47.738  36.878  65.637  1.00  0.00           C
ATOM   3426 1C21 POPEH 167      48.578  38.138  65.596  1.00  0.00           C
ATOM   3429 2C21 POPEH 167      48.448  38.918  66.916  1.00  0.00           C
ATOM   3432 3C21 POPEH 167      47.078  39.608  67.096  1.00  0.00           C
ATOM   3435 4C21 POPEH 167      46.668  39.758  68.576  1.00  0.00           C
ATOM   3438 5C21 POPEH 167      47.678  40.518  69.456  1.00  0.00           C
ATOM   3441 6C21 POPEH 167      47.338  40.438  70.947  1.00  0.00           C
ATOM   3444 7C21 POPEH 167      48.438  41.008  71.846  1.00  0.00           C
ATOM   3447 8C21 POPEH 167      48.098  40.918  73.337  1.00  0.00           C
ATOM   3451  C33 POPEH 167      41.208  35.108  55.407  1.00  0.00           C
ATOM   3454  C34 POPEH 167      40.858  35.298  56.887  1.00  0.00           C
ATOM   3457  C35 POPEH 167      41.998  34.858  57.807  1.00  0.00           C
ATOM   3460  C36 POPEH 167      41.638  35.008  59.286  1.00  0.00           C
ATOM   3463  C37 POPEH 167      42.828  34.628  60.177  1.00  0.00           C
ATOM   3466  C38 POPEH 167      42.558  34.838  61.667  1.00  0.00           C
ATOM   3469  C39 POPEH 167      42.438  36.318  62.047  1.00  0.00           C
ATOM   3472 0C31 POPEH 167      42.398  36.528  63.566  1.00  0.00           C
ATOM   3475 1C31 POPEH 167      42.408  38.008  63.946  1.00  0.00           C
ATOM   3478 2C31 POPEH 167      42.508  38.228  65.466  1.00  0.00           C
ATOM   3481 3C31 POPEH 167      41.258  37.738  66.227  1.00  0.00           C
ATOM   3484 4C31 POPEH 167      41.238  38.208  67.687  1.00  0.00           C
ATOM   3487 5C31 POPEH 167      40.018  37.688  68.447  1.00  0.00           C
ATOM   3490 6C31 POPEH 167      39.968  38.168  69.907  1.00  0.00           C
ATOM   3494  NH3 POPEI 168     124.768  22.858  44.067  1.00  0.00           N
ATOM   3498  C12 POPEI 168     123.788  23.848  43.466  1.00  0.00           C
ATOM   3501  C11 POPEI 168     122.608  23.168  42.737  1.00  0.00           C
ATOM   3504  P   POPEI 168     120.628  24.238  41.266  1.00  0.00           P
ATOM   3505  O13 POPEI 168     121.358  24.478  40.016  1.00  0.00           O
ATOM   3506  O14 POPEI 168     119.638  23.138  41.246  1.00  0.00           O
ATOM   3507  O11 POPEI 168     119.858  25.568  41.596  1.00  0.00           O
ATOM   3508  O12 POPEI 168     121.578  24.128  42.536  1.00  0.00           O
ATOM   3509  C1  POPEI 168     118.778  25.638  42.527  1.00  0.00           C
ATOM   3512  C2  POPEI 168     119.238  25.888  43.987  1.00  0.00           C
ATOM   3514  O21 POPEI 168     118.238  26.658  44.657  1.00  0.00           O
ATOM   3515  C21 POPEI 168     117.278  26.198  45.437  1.00  0.00           C
ATOM   3516  O22 POPEI 168     116.418  26.918  45.917  1.00  0.00           O
ATOM   3517  C22 POPEI 168     117.298  24.688  45.687  1.00  0.00           C
ATOM   3520  C3  POPEI 168     120.558  26.728  44.037  1.00  0.00           C
ATOM   3523  O31 POPEI 168     120.828  27.348  45.307  1.00  0.00           O
ATOM   3524  C31 POPEI 168     120.928  26.608  46.417  1.00  0.00           C
ATOM   3525  O32 POPEI 168     120.468  26.938  47.496  1.00  0.00           O
ATOM   3526  C32 POPEI 168     121.708  25.298  46.257  1.00  0.00           C
ATOM   3529  C23 POPEI 168     116.058  24.268  46.537  1.00  0.00           C
ATOM   3532  C24 POPEI 168     116.058  22.768  46.867  1.00  0.00           C
ATOM   3535  C25 POPEI 168     114.988  22.368  47.887  1.00  0.00           C
ATOM   3538  C26 POPEI 168     113.618  22.058  47.277  1.00  0.00           C
ATOM   3541  C27 POPEI 168     112.488  22.188  48.316  1.00  0.00           C
ATOM   3544  C28 POPEI 168     111.148  21.608  47.857  1.00  0.00           C
ATOM   3547  C29 POPEI 168     109.988  22.078  48.707  1.00  0.00           C
ATOM   3549 0C21 POPEI 168     109.128  21.328  49.417  1.00  0.00           C
ATOM   3551 1C21 POPEI 168     109.138  19.828  49.566  1.00  0.00           C
ATOM   3554 2C21 POPEI 168     108.738  19.068  48.286  1.00  0.00           C
ATOM   3557 3C21 POPEI 168     108.878  17.538  48.427  1.00  0.00           C
ATOM   3560 4C21 POPEI 168     108.518  16.818  47.117  1.00  0.00           C
ATOM   3563 5C21 POPEI 168     108.088  15.348  47.286  1.00  0.00           C
ATOM   3566 6C21 POPEI 168     109.178  14.418  47.817  1.00  0.00           C
ATOM   3569 7C21 POPEI 168     108.678  12.968  47.977  1.00  0.00           C
ATOM   3572 8C21 POPEI 168     108.908  12.398  49.376  1.00  0.00           C
ATOM   3576  C33 POPEI 168     121.408  24.338  47.426  1.00  0.00           C
ATOM   3579  C34 POPEI 168     122.158  22.998  47.326  1.00  0.00           C
ATOM   3582  C35 POPEI 168     121.908  22.078  48.536  1.00  0.00           C
ATOM   3585  C36 POPEI 168     122.518  22.568  49.856  1.00  0.00           C
ATOM   3588  C37 POPEI 168     124.038  22.348  49.946  1.00  0.00           C
ATOM   3591  C38 POPEI 168     124.678  23.198  51.067  1.00  0.00           C
ATOM   3594  C39 POPEI 168     124.408  22.708  52.496  1.00  0.00           C
ATOM   3597 0C31 POPEI 168     125.368  21.588  52.907  1.00  0.00           C
ATOM   3600 1C31 POPEI 168     125.398  21.258  54.407  1.00  0.00           C
ATOM   3603 2C31 POPEI 168     126.528  20.268  54.716  1.00  0.00           C
ATOM   3606 3C31 POPEI 168     126.928  20.168  56.196  1.00  0.00           C
ATOM   3609 4C31 POPEI 168     125.818  19.688  57.127  1.00  0.00           C
ATOM   3612 5C31 POPEI 168     126.378  19.428  58.536  1.00  0.00           C
ATOM   3615 6C31 POPEI 168     125.308  19.148  59.597  1.00  0.00           C
ATOM   3619  NH3 POPEJ 169      27.158 121.738  87.316  1.00  0.00           N
ATOM   3623  C12 POPEJ 169      28.538 122.198  87.737  1.00  0.00           C
ATOM   3626  C11 POPEJ 169      29.538 121.038  87.607  1.00  0.00           C
ATOM   3629  P   POPEJ 169      32.088 121.138  86.926  1.00  0.00           P
ATOM   3630  O13 POPEJ 169      33.328 120.928  87.696  1.00  0.00           O
ATOM   3631  O14 POPEJ 169      31.718 120.128  85.907  1.00  0.00           O
ATOM   3632  O11 POPEJ 169      32.178 122.488  86.126  1.00  0.00           O
ATOM   3633  O12 POPEJ 169      30.858 121.488  87.887  1.00  0.00           O
ATOM   3634  C1  POPEJ 169      31.328 122.668  84.996  1.00  0.00           C
ATOM   3637  C2  POPEJ 169      31.398 124.148  84.627  1.00  0.00           C
ATOM   3639  O21 POPEJ 169      30.658 124.328  83.407  1.00  0.00           O
ATOM   3640  C21 POPEJ 169      29.768 125.318  83.466  1.00  0.00           C
ATOM   3641  O22 POPEJ 169      29.528 125.988  84.447  1.00  0.00           O
ATOM   3642  C22 POPEJ 169      29.118 125.478  82.087  1.00  0.00           C
ATOM   3645  C3  POPEJ 169      32.878 124.558  84.426  1.00  0.00           C
ATOM   3648  O31 POPEJ 169      32.998 125.788  83.687  1.00  0.00           O
ATOM   3649  C31 POPEJ 169      33.438 125.888  82.426  1.00  0.00           C
ATOM   3650  O32 POPEJ 169      33.558 126.958  81.847  1.00  0.00           O
ATOM   3651  C32 POPEJ 169      33.838 124.568  81.737  1.00  0.00           C
ATOM   3654  C23 POPEJ 169      29.228 126.908  81.507  1.00  0.00           C
ATOM   3657  C24 POPEJ 169      28.558 127.028  80.126  1.00  0.00           C
ATOM   3660  C25 POPEJ 169      29.128 126.038  79.096  1.00  0.00           C
ATOM   3663  C26 POPEJ 169      28.528 126.158  77.697  1.00  0.00           C
ATOM   3666  C27 POPEJ 169      29.128 125.098  76.757  1.00  0.00           C
ATOM   3669  C28 POPEJ 169      28.438 125.048  75.386  1.00  0.00           C
ATOM   3672  C29 POPEJ 169      29.038 123.958  74.536  1.00  0.00           C
ATOM   3674 0C21 POPEJ 169      29.428 124.058  73.257  1.00  0.00           C
ATOM   3676 1C21 POPEJ 169      29.258 125.268  72.367  1.00  0.00           C
ATOM   3679 2C21 POPEJ 169      28.928 124.858  70.917  1.00  0.00           C
ATOM   3682 3C21 POPEJ 169      30.138 124.278  70.176  1.00  0.00           C
ATOM   3685 4C21 POPEJ 169      29.888 123.948  68.697  1.00  0.00           C
ATOM   3688 5C21 POPEJ 169      28.728 122.958  68.486  1.00  0.00           C
ATOM   3691 6C21 POPEJ 169      28.938 122.028  67.286  1.00  0.00           C
ATOM   3694 7C21 POPEJ 169      27.678 121.208  66.966  1.00  0.00           C
ATOM   3697 8C21 POPEJ 169      27.898 120.128  65.896  1.00  0.00           C
ATOM   3701  C33 POPEJ 169      34.648 124.828  80.447  1.00  0.00           C
ATOM   3704  C34 POPEJ 169      34.868 123.588  79.587  1.00  0.00           C
ATOM   3707  C35 POPEJ 169      33.588 123.148  78.896  1.00  0.00           C
ATOM   3710  C36 POPEJ 169      33.838 122.038  77.867  1.00  0.00           C
ATOM   3713  C37 POPEJ 169      32.568 121.738  77.087  1.00  0.00           C
ATOM   3716  C38 POPEJ 169      32.798 120.788  75.917  1.00  0.00           C
ATOM   3719  C39 POPEJ 169      31.708 120.968  74.847  1.00  0.00           C
ATOM   3722 0C31 POPEJ 169      31.828 119.978  73.687  1.00  0.00           C
ATOM   3725 1C31 POPEJ 169      30.998 120.418  72.477  1.00  0.00           C
ATOM   3728 2C31 POPEJ 169      31.108 119.458  71.286  1.00  0.00           C
ATOM   3731 3C31 POPEJ 169      30.198 118.228  71.396  1.00  0.00           C
ATOM   3734 4C31 POPEJ 169      30.358 117.278  70.206  1.00  0.00           C
ATOM   3737 5C31 POPEJ 169      29.418 116.078  70.286  1.00  0.00           C
ATOM   3740 6C31 POPEJ 169      29.608 115.088  69.136  1.00  0.00           C
ATOM   3744  NH3 POPEK 170      41.918  16.668  46.017  1.00  0.00           N
ATOM   3748  C12 POPEK 170      41.208  17.948  45.727  1.00  0.00           C
ATOM   3751  C11 POPEK 170      39.708  17.738  45.576  1.00  0.00           C
ATOM   3754  P   POPEK 170      38.478  19.748  46.687  1.00  0.00           P
ATOM   3755  O13 POPEK 170      37.328  18.948  47.177  1.00  0.00           O
ATOM   3756  O14 POPEK 170      38.198  21.158  46.367  1.00  0.00           O
ATOM   3757  O11 POPEK 170      39.598  19.698  47.796  1.00  0.00           O
ATOM   3758  O12 POPEK 170      39.078  19.008  45.437  1.00  0.00           O
ATOM   3759  C1  POPEK 170      39.228  19.988  49.157  1.00  0.00           C
ATOM   3762  C2  POPEK 170      39.168  18.688  50.007  1.00  0.00           C
ATOM   3764  O21 POPEK 170      39.378  18.958  51.406  1.00  0.00           O
ATOM   3765  C21 POPEK 170      38.608  19.858  51.987  1.00  0.00           C
ATOM   3766  O22 POPEK 170      37.568  20.328  51.546  1.00  0.00           O
ATOM   3767  C22 POPEK 170      39.218  20.288  53.326  1.00  0.00           C
ATOM   3770  C3  POPEK 170      40.298  17.718  49.527  1.00  0.00           C
ATOM   3773  O31 POPEK 170      40.298  16.418  50.167  1.00  0.00           O
ATOM   3774  C31 POPEK 170      41.318  15.668  49.697  1.00  0.00           C
ATOM   3775  O32 POPEK 170      42.198  16.108  48.956  1.00  0.00           O
ATOM   3776  C32 POPEK 170      41.238  14.238  50.206  1.00  0.00           C
ATOM   3779  C23 POPEK 170      38.178  20.438  54.457  1.00  0.00           C
ATOM   3782  C24 POPEK 170      38.608  19.678  55.716  1.00  0.00           C
ATOM   3785  C25 POPEK 170      37.488  19.628  56.767  1.00  0.00           C
ATOM   3788  C26 POPEK 170      38.018  19.558  58.216  1.00  0.00           C
ATOM   3791  C27 POPEK 170      37.338  20.608  59.107  1.00  0.00           C
ATOM   3794  C28 POPEK 170      37.688  20.458  60.597  1.00  0.00           C
ATOM   3797  C29 POPEK 170      37.018  21.538  61.417  1.00  0.00           C
ATOM   3799 0C21 POPEK 170      37.578  22.258  62.397  1.00  0.00           C
ATOM   3801 1C21 POPEK 170      38.988  22.068  62.927  1.00  0.00           C
ATOM   3804 2C21 POPEK 170      40.018  22.958  62.207  1.00  0.00           C
ATOM   3807 3C21 POPEK 170      40.088  24.408  62.737  1.00  0.00           C
ATOM   3810 4C21 POPEK 170      41.008  25.268  61.856  1.00  0.00           C
ATOM   3813 5C21 POPEK 170      41.428  26.608  62.467  1.00  0.00           C
ATOM   3816 6C21 POPEK 170      42.388  26.458  63.657  1.00  0.00           C
ATOM   3819 7C21 POPEK 170      43.188  27.738  63.956  1.00  0.00           C
ATOM   3822 8C21 POPEK 170      44.298  27.528  64.996  1.00  0.00           C
ATOM   3826  C33 POPEK 170      42.298  13.878  51.286  1.00  0.00           C
ATOM   3829  C34 POPEK 170      41.998  14.468  52.667  1.00  0.00           C
ATOM   3832  C35 POPEK 170      42.658  13.698  53.827  1.00  0.00           C
ATOM   3835  C36 POPEK 170      42.218  14.218  55.206  1.00  0.00           C
ATOM   3838  C37 POPEK 170      43.258  13.958  56.306  1.00  0.00           C
ATOM   3841  C38 POPEK 170      42.878  14.528  57.687  1.00  0.00           C
ATOM   3844  C39 POPEK 170      41.978  13.598  58.517  1.00  0.00           C
ATOM   3847 0C31 POPEK 170      41.818  14.058  59.977  1.00  0.00           C
ATOM   3850 1C31 POPEK 170      40.578  14.928  60.227  1.00  0.00           C
ATOM   3853 2C31 POPEK 170      40.628  15.778  61.507  1.00  0.00           C
ATOM   3856 3C31 POPEK 170      40.418  15.038  62.836  1.00  0.00           C
ATOM   3859 4C31 POPEK 170      41.688  14.378  63.367  1.00  0.00           C
ATOM   3862 5C31 POPEK 170      41.598  13.988  64.847  1.00  0.00           C
ATOM   3865 6C31 POPEK 170      42.848  13.258  65.337  1.00  0.00           C
ATOM   3869  NH3 POPEL 171      15.688  12.668  47.677  1.00  0.00           N
ATOM   3873  C12 POPEL 171      15.108  14.028  47.396  1.00  0.00           C
ATOM   3876  C11 POPEL 171      15.468  14.498  45.986  1.00  0.00           C
ATOM   3879  P   POPEL 171      15.888  17.118  46.097  1.00  0.00           P
ATOM   3880  O13 POPEL 171      16.798  17.418  44.977  1.00  0.00           O
ATOM   3881  O14 POPEL 171      14.908  18.168  46.427  1.00  0.00           O
ATOM   3882  O11 POPEL 171      16.758  16.728  47.356  1.00  0.00           O
ATOM   3883  O12 POPEL 171      15.038  15.828  45.797  1.00  0.00           O
ATOM   3884  C1  POPEL 171      17.258  17.788  48.176  1.00  0.00           C
ATOM   3887  C2  POPEL 171      17.098  17.358  49.636  1.00  0.00           C
ATOM   3889  O21 POPEL 171      17.178  18.518  50.477  1.00  0.00           O
ATOM   3890  C21 POPEL 171      16.008  19.118  50.676  1.00  0.00           C
ATOM   3891  O22 POPEL 171      14.918  18.618  50.407  1.00  0.00           O
ATOM   3892  C22 POPEL 171      16.198  20.468  51.367  1.00  0.00           C
ATOM   3895  C3  POPEL 171      18.178  16.318  50.016  1.00  0.00           C
ATOM   3898  O31 POPEL 171      17.848  15.628  51.246  1.00  0.00           O
ATOM   3899  C31 POPEL 171      17.148  14.498  51.117  1.00  0.00           C
ATOM   3900  O32 POPEL 171      16.798  13.988  50.066  1.00  0.00           O
ATOM   3901  C32 POPEL 171      16.828  13.998  52.536  1.00  0.00           C
ATOM   3904  C23 POPEL 171      14.968  20.928  52.187  1.00  0.00           C
ATOM   3907  C24 POPEL 171      15.068  20.668  53.696  1.00  0.00           C
ATOM   3910  C25 POPEL 171      15.188  19.178  54.046  1.00  0.00           C
ATOM   3913  C26 POPEL 171      14.638  18.808  55.427  1.00  0.00           C
ATOM   3916  C27 POPEL 171      15.478  19.308  56.607  1.00  0.00           C
ATOM   3919  C28 POPEL 171      15.008  18.798  57.976  1.00  0.00           C
ATOM   3922  C29 POPEL 171      13.568  19.168  58.277  1.00  0.00           C
ATOM   3924 0C21 POPEL 171      13.008  19.188  59.497  1.00  0.00           C
ATOM   3926 1C21 POPEL 171      13.718  18.858  60.786  1.00  0.00           C
ATOM   3929 2C21 POPEL 171      12.818  19.198  61.986  1.00  0.00           C
ATOM   3932 3C21 POPEL 171      13.548  19.118  63.337  1.00  0.00           C
ATOM   3935 4C21 POPEL 171      12.598  19.528  64.466  1.00  0.00           C
ATOM   3938 5C21 POPEL 171      13.228  19.718  65.856  1.00  0.00           C
ATOM   3941 6C21 POPEL 171      14.468  20.618  65.867  1.00  0.00           C
ATOM   3944 7C21 POPEL 171      14.788  21.238  67.227  1.00  0.00           C
ATOM   3947 8C21 POPEL 171      16.178  21.868  67.307  1.00  0.00           C
ATOM   3951  C33 POPEL 171      16.148  12.618  52.667  1.00  0.00           C
ATOM   3954  C34 POPEL 171      16.818  11.768  53.757  1.00  0.00           C
ATOM   3957  C35 POPEL 171      16.718  12.398  55.167  1.00  0.00           C
ATOM   3960  C36 POPEL 171      17.668  11.738  56.176  1.00  0.00           C
ATOM   3963  C37 POPEL 171      18.448  12.778  57.007  1.00  0.00           C
ATOM   3966  C38 POPEL 171      19.388  12.168  58.057  1.00  0.00           C
ATOM   3969  C39 POPEL 171      18.658  11.578  59.277  1.00  0.00           C
ATOM   3972 0C31 POPEL 171      18.028  12.648  60.167  1.00  0.00           C
ATOM   3975 1C31 POPEL 171      17.418  12.088  61.456  1.00  0.00           C
ATOM   3978 2C31 POPEL 171      17.198  13.198  62.507  1.00  0.00           C
ATOM   3981 3C31 POPEL 171      16.758  12.668  63.876  1.00  0.00           C
ATOM   3984 4C31 POPEL 171      15.248  12.438  63.977  1.00  0.00           C
ATOM   3987 5C31 POPEL 171      14.778  12.168  65.407  1.00  0.00           C
ATOM   3990 6C31 POPEL 171      13.258  12.038  65.547  1.00  0.00           C
ATOM   3994  NH3 POPEM 172      15.578 125.198  46.677  1.00  0.00           N
ATOM   3998  C12 POPEM 172      16.578 124.718  47.677  1.00  0.00           C
ATOM   4001  C11 POPEM 172      16.368 123.238  48.027  1.00  0.00           C
ATOM   4004  P   POPEM 172      14.318 121.558  48.367  1.00  0.00           P
ATOM   4005  O13 POPEM 172      13.748 121.378  49.706  1.00  0.00           O
ATOM   4006  O14 POPEM 172      13.368 121.428  47.227  1.00  0.00           O
ATOM   4007  O11 POPEM 172      15.478 120.478  48.146  1.00  0.00           O
ATOM   4008  O12 POPEM 172      14.998 122.968  48.286  1.00  0.00           O
ATOM   4009  C1  POPEM 172      15.668 119.378  49.057  1.00  0.00           C
ATOM   4012  C2  POPEM 172      17.118 119.368  49.627  1.00  0.00           C
ATOM   4014  O21 POPEM 172      17.278 118.318  50.597  1.00  0.00           O
ATOM   4015  C21 POPEM 172      16.858 118.538  51.817  1.00  0.00           C
ATOM   4016  O22 POPEM 172      16.078 119.398  52.187  1.00  0.00           O
ATOM   4017  C22 POPEM 172      17.578 117.588  52.776  1.00  0.00           C
ATOM   4020  C3  POPEM 172      17.528 120.788  50.117  1.00  0.00           C
ATOM   4023  O31 POPEM 172      18.548 120.808  51.137  1.00  0.00           O
ATOM   4024  C31 POPEM 172      18.968 122.048  51.367  1.00  0.00           C
ATOM   4025  O32 POPEM 172      18.848 122.978  50.587  1.00  0.00           O
ATOM   4026  C32 POPEM 172      19.608 122.148  52.747  1.00  0.00           C
ATOM   4029  C23 POPEM 172      17.318 118.008  54.236  1.00  0.00           C
ATOM   4032  C24 POPEM 172      18.178 117.268  55.257  1.00  0.00           C
ATOM   4035  C25 POPEM 172      17.878 117.758  56.677  1.00  0.00           C
ATOM   4038  C26 POPEM 172      19.048 117.598  57.647  1.00  0.00           C
ATOM   4041  C27 POPEM 172      18.738 118.238  59.007  1.00  0.00           C
ATOM   4044  C28 POPEM 172      19.908 118.148  59.986  1.00  0.00           C
ATOM   4047  C29 POPEM 172      19.568 118.858  61.277  1.00  0.00           C
ATOM   4049 0C21 POPEM 172      20.428 119.098  62.277  1.00  0.00           C
ATOM   4051 1C21 POPEM 172      21.868 118.658  62.297  1.00  0.00           C
ATOM   4054 2C21 POPEM 172      22.108 117.518  63.297  1.00  0.00           C
ATOM   4057 3C21 POPEM 172      22.818 117.998  64.567  1.00  0.00           C
ATOM   4060 4C21 POPEM 172      22.868 116.918  65.657  1.00  0.00           C
ATOM   4063 5C21 POPEM 172      21.558 116.778  66.437  1.00  0.00           C
ATOM   4066 6C21 POPEM 172      21.648 115.768  67.576  1.00  0.00           C
ATOM   4069 7C21 POPEM 172      20.318 115.618  68.337  1.00  0.00           C
ATOM   4072 8C21 POPEM 172      20.368 114.598  69.466  1.00  0.00           C
ATOM   4076  C33 POPEM 172      19.228 123.458  53.477  1.00  0.00           C
ATOM   4079  C34 POPEM 172      17.898 123.348  54.236  1.00  0.00           C
ATOM   4082  C35 POPEM 172      18.058 122.638  55.597  1.00  0.00           C
ATOM   4085  C36 POPEM 172      16.738 122.508  56.367  1.00  0.00           C
ATOM   4088  C37 POPEM 172      16.868 121.758  57.696  1.00  0.00           C
ATOM   4091  C38 POPEM 172      17.168 122.628  58.937  1.00  0.00           C
ATOM   4094  C39 POPEM 172      18.428 123.498  58.787  1.00  0.00           C
ATOM   4097 0C31 POPEM 172      18.928 124.118  60.097  1.00  0.00           C
ATOM   4100 1C31 POPEM 172      19.108 125.638  59.996  1.00  0.00           C
ATOM   4103 2C31 POPEM 172      19.928 126.228  61.157  1.00  0.00           C
ATOM   4106 3C31 POPEM 172      20.188 127.738  60.996  1.00  0.00           C
ATOM   4109 4C31 POPEM 172      21.088 128.088  59.806  1.00  0.00           C
ATOM   4112 5C31 POPEM 172      21.338 129.598  59.676  1.00  0.00           C
ATOM   4115 6C31 POPEM 172      22.078 129.978  58.387  1.00  0.00           C
ATOM   4119  NH3 POPEN 173     103.148  51.118  85.497  1.00  0.00           N
ATOM   4123  C12 POPEN 173     101.818  50.568  85.047  1.00  0.00           C
ATOM   4126  C11 POPEN 173     101.048  51.568  84.176  1.00  0.00           C
ATOM   4129  P   POPEN 173     101.128  54.238  84.466  1.00  0.00           P
ATOM   4130  O13 POPEN 173     100.138  54.638  83.447  1.00  0.00           O
ATOM   4131  O14 POPEN 173     101.188  54.968  85.737  1.00  0.00           O
ATOM   4132  O11 POPEN 173     102.568  54.088  83.827  1.00  0.00           O
ATOM   4133  O12 POPEN 173     100.808  52.768  84.907  1.00  0.00           O
ATOM   4134  C1  POPEN 173     102.998  55.018  82.796  1.00  0.00           C
ATOM   4137  C2  POPEN 173     103.748  54.288  81.646  1.00  0.00           C
ATOM   4139  O21 POPEN 173     104.008  55.268  80.617  1.00  0.00           O
ATOM   4140  C21 POPEN 173     105.198  55.098  80.047  1.00  0.00           C
ATOM   4141  O22 POPEN 173     105.958  54.168  80.257  1.00  0.00           O
ATOM   4142  C22 POPEN 173     105.468  56.168  78.996  1.00  0.00           C
ATOM   4145  C3  POPEN 173     102.848  53.128  81.106  1.00  0.00           C
ATOM   4148  O31 POPEN 173     103.318  52.468  79.907  1.00  0.00           O
ATOM   4149  C31 POPEN 173     102.398  51.598  79.466  1.00  0.00           C
ATOM   4150  O32 POPEN 173     101.268  51.528  79.926  1.00  0.00           O
ATOM   4151  C32 POPEN 173     102.938  50.668  78.377  1.00  0.00           C
ATOM   4154  C23 POPEN 173     106.938  56.128  78.496  1.00  0.00           C
ATOM   4157  C24 POPEN 173     107.138  56.838  77.157  1.00  0.00           C
ATOM   4160  C25 POPEN 173     106.718  55.958  75.957  1.00  0.00           C
ATOM   4163  C26 POPEN 173     106.818  56.708  74.627  1.00  0.00           C
ATOM   4166  C27 POPEN 173     106.628  55.798  73.407  1.00  0.00           C
ATOM   4169  C28 POPEN 173     106.678  56.608  72.096  1.00  0.00           C
ATOM   4172  C29 POPEN 173     106.518  55.748  70.877  1.00  0.00           C
ATOM   4174 0C21 POPEN 173     107.248  55.828  69.757  1.00  0.00           C
ATOM   4176 1C21 POPEN 173     108.338  56.828  69.486  1.00  0.00           C
ATOM   4179 2C21 POPEN 173     108.908  56.788  68.057  1.00  0.00           C
ATOM   4182 3C21 POPEN 173     107.868  57.178  66.986  1.00  0.00           C
ATOM   4185 4C21 POPEN 173     108.458  57.368  65.576  1.00  0.00           C
ATOM   4188 5C21 POPEN 173     109.288  58.638  65.426  1.00  0.00           C
ATOM   4191 6C21 POPEN 173     109.378  59.118  63.966  1.00  0.00           C
ATOM   4194 7C21 POPEN 173     110.348  60.298  63.797  1.00  0.00           C
ATOM   4197 8C21 POPEN 173     110.348  60.878  62.376  1.00  0.00           C
ATOM   4201  C33 POPEN 173     101.848  50.168  77.396  1.00  0.00           C
ATOM   4204  C34 POPEN 173     102.458  49.448  76.187  1.00  0.00           C
ATOM   4207  C35 POPEN 173     101.468  49.118  75.057  1.00  0.00           C
ATOM   4210  C36 POPEN 173     102.178  48.418  73.886  1.00  0.00           C
ATOM   4213  C37 POPEN 173     101.248  47.958  72.737  1.00  0.00           C
ATOM   4216  C38 POPEN 173     100.808  49.088  71.786  1.00  0.00           C
ATOM   4219  C39 POPEN 173     101.278  48.868  70.337  1.00  0.00           C
ATOM   4222 0C31 POPEN 173     100.638  47.678  69.617  1.00  0.00           C
ATOM   4225 1C31 POPEN 173     101.488  47.228  68.426  1.00  0.00           C
ATOM   4228 2C31 POPEN 173     100.768  46.298  67.437  1.00  0.00           C
ATOM   4231 3C31 POPEN 173     100.318  44.948  68.017  1.00  0.00           C
ATOM   4234 4C31 POPEN 173      99.868  43.978  66.916  1.00  0.00           C
ATOM   4237 5C31 POPEN 173      99.548  42.568  67.426  1.00  0.00           C
ATOM   4240 6C31 POPEN 173      99.168  41.588  66.307  1.00  0.00           C
ATOM   4244  NH3 POPEO 174     100.198 112.498  82.447  1.00  0.00           N
ATOM   4248  C12 POPEO 174      99.758 111.048  82.525  1.00  0.00           C
ATOM   4251  C11 POPEO 174     100.658 110.088  81.737  1.00  0.00           C
ATOM   4254  P   POPEO 174     100.698 107.498  81.197  1.00  0.00           P
ATOM   4255  O13 POPEO 174     100.978 106.628  82.367  1.00  0.00           O
ATOM   4256  O14 POPEO 174      99.868 106.898  80.146  1.00  0.00           O
ATOM   4257  O11 POPEO 174     102.048 107.988  80.566  1.00  0.00           O
ATOM   4258  O12 POPEO 174      99.998 108.818  81.707  1.00  0.00           O
ATOM   4259  C1  POPEO 174     102.168 108.238  79.176  1.00  0.00           C
ATOM   4262  C2  POPEO 174     103.668 108.388  78.896  1.00  0.00           C
ATOM   4264  O21 POPEO 174     103.918 108.608  77.487  1.00  0.00           O
ATOM   4265  C21 POPEO 174     103.598 109.798  77.036  1.00  0.00           C
ATOM   4266  O22 POPEO 174     103.038 110.688  77.657  1.00  0.00           O
ATOM   4267  C22 POPEO 174     104.068 109.898  75.587  1.00  0.00           C
ATOM   4270  C3  POPEO 174     104.438 107.138  79.416  1.00  0.00           C
ATOM   4273  O31 POPEO 174     105.848 107.368  79.497  1.00  0.00           O
ATOM   4274  C31 POPEO 174     106.668 107.268  78.447  1.00  0.00           C
ATOM   4275  O32 POPEO 174     107.798 107.738  78.466  1.00  0.00           O
ATOM   4276  C32 POPEO 174     106.158 106.498  77.227  1.00  0.00           C
ATOM   4279  C23 POPEO 174     103.338 111.028  74.826  1.00  0.00           C
ATOM   4282  C24 POPEO 174     103.908 111.288  73.426  1.00  0.00           C
ATOM   4285  C25 POPEO 174     103.028 112.238  72.617  1.00  0.00           C
ATOM   4288  C26 POPEO 174     103.738 112.908  71.426  1.00  0.00           C
ATOM   4291  C27 POPEO 174     102.828 113.938  70.757  1.00  0.00           C
ATOM   4294  C28 POPEO 174     103.538 114.748  69.657  1.00  0.00           C
ATOM   4297  C29 POPEO 174     102.618 115.818  69.117  1.00  0.00           C
ATOM   4299 0C21 POPEO 174     102.748 116.448  67.937  1.00  0.00           C
ATOM   4301 1C21 POPEO 174     103.848 116.238  66.926  1.00  0.00           C
ATOM   4304 2C21 POPEO 174     104.728 117.488  66.727  1.00  0.00           C
ATOM   4307 3C21 POPEO 174     103.958 118.688  66.157  1.00  0.00           C
ATOM   4310 4C21 POPEO 174     104.818 119.938  65.977  1.00  0.00           C
ATOM   4313 5C21 POPEO 174     103.988 121.108  65.426  1.00  0.00           C
ATOM   4316 6C21 POPEO 174     104.198 122.438  66.157  1.00  0.00           C
ATOM   4319 7C21 POPEO 174     103.178 123.488  65.727  1.00  0.00           C
ATOM   4322 8C21 POPEO 174     103.378 124.838  66.407  1.00  0.00           C
ATOM   4326  C33 POPEO 174     106.928 106.908  75.947  1.00  0.00           C
ATOM   4329  C34 POPEO 174     106.838 105.858  74.837  1.00  0.00           C
ATOM   4332  C35 POPEO 174     105.428 105.618  74.307  1.00  0.00           C
ATOM   4335  C36 POPEO 174     105.398 104.558  73.197  1.00  0.00           C
ATOM   4338  C37 POPEO 174     104.038 103.868  73.096  1.00  0.00           C
ATOM   4341  C38 POPEO 174     103.918 102.918  71.896  1.00  0.00           C
ATOM   4344  C39 POPEO 174     103.478 103.618  70.596  1.00  0.00           C
ATOM   4347 0C31 POPEO 174     103.168 102.628  69.466  1.00  0.00           C
ATOM   4350 1C31 POPEO 174     102.358 103.288  68.346  1.00  0.00           C
ATOM   4353 2C31 POPEO 174     102.038 102.338  67.176  1.00  0.00           C
ATOM   4356 3C31 POPEO 174     103.228 102.128  66.227  1.00  0.00           C
ATOM   4359 4C31 POPEO 174     102.848 101.338  64.966  1.00  0.00           C
ATOM   4362 5C31 POPEO 174     104.058 100.918  64.127  1.00  0.00           C
ATOM   4365 6C31 POPEO 174     103.658 100.218  62.826  1.00  0.00           C
ATOM   4369  NH3 POPEP 175      52.398  49.308  47.257  1.00  0.00           N
ATOM   4373  C12 POPEP 175      52.808  48.008  47.916  1.00  0.00           C
ATOM   4376  C11 POPEP 175      52.888  46.828  46.917  1.00  0.00           C
ATOM   4379  P   POPEP 175      52.048  44.378  47.626  1.00  0.00           P
ATOM   4380  O13 POPEP 175      50.898  43.598  47.106  1.00  0.00           O
ATOM   4381  O14 POPEP 175      53.388  43.888  47.227  1.00  0.00           O
ATOM   4382  O11 POPEP 175      51.948  44.378  49.207  1.00  0.00           O
ATOM   4383  O12 POPEP 175      51.858  45.878  47.187  1.00  0.00           O
ATOM   4384  C1  POPEP 175      53.138  44.398  49.996  1.00  0.00           C
ATOM   4387  C2  POPEP 175      52.858  44.528  51.526  1.00  0.00           C
ATOM   4389  O21 POPEP 175      54.018  43.988  52.177  1.00  0.00           O
ATOM   4390  C21 POPEP 175      54.818  44.738  52.947  1.00  0.00           C
ATOM   4391  O22 POPEP 175      56.038  44.608  52.947  1.00  0.00           O
ATOM   4392  C22 POPEP 175      54.108  45.628  53.956  1.00  0.00           C
ATOM   4395  C3  POPEP 175      51.568  43.768  51.957  1.00  0.00           C
ATOM   4398  O31 POPEP 175      51.278  43.848  53.377  1.00  0.00           O
ATOM   4399  C31 POPEP 175      51.848  42.948  54.146  1.00  0.00           C
ATOM   4400  O32 POPEP 175      52.618  42.078  53.766  1.00  0.00           O
ATOM   4401  C32 POPEP 175      51.388  43.108  55.597  1.00  0.00           C
ATOM   4404  C23 POPEP 175      54.428  45.148  55.387  1.00  0.00           C
ATOM   4407  C24 POPEP 175      53.648  45.928  56.446  1.00  0.00           C
ATOM   4410  C25 POPEP 175      54.218  47.318  56.736  1.00  0.00           C
ATOM   4413  C26 POPEP 175      53.518  47.938  57.947  1.00  0.00           C
ATOM   4416  C27 POPEP 175      54.078  49.298  58.367  1.00  0.00           C
ATOM   4419  C28 POPEP 175      53.308  49.878  59.576  1.00  0.00           C
ATOM   4422  C29 POPEP 175      53.848  51.218  59.986  1.00  0.00           C
ATOM   4424 0C21 POPEP 175      53.868  51.758  61.217  1.00  0.00           C
ATOM   4426 1C21 POPEP 175      53.298  51.158  62.486  1.00  0.00           C
ATOM   4429 2C21 POPEP 175      52.288  52.118  63.137  1.00  0.00           C
ATOM   4432 3C21 POPEP 175      52.008  51.768  64.606  1.00  0.00           C
ATOM   4435 4C21 POPEP 175      51.308  52.908  65.386  1.00  0.00           C
ATOM   4438 5C21 POPEP 175      49.868  53.188  64.937  1.00  0.00           C
ATOM   4441 6C21 POPEP 175      49.218  54.318  65.757  1.00  0.00           C
ATOM   4444 7C21 POPEP 175      47.778  54.628  65.316  1.00  0.00           C
ATOM   4447 8C21 POPEP 175      47.168  55.818  66.057  1.00  0.00           C
ATOM   4451  C33 POPEP 175      52.198  42.168  56.526  1.00  0.00           C
ATOM   4454  C34 POPEP 175      51.598  41.928  57.916  1.00  0.00           C
ATOM   4457  C35 POPEP 175      52.098  42.868  59.016  1.00  0.00           C
ATOM   4460  C36 POPEP 175      51.238  44.118  59.207  1.00  0.00           C
ATOM   4463  C37 POPEP 175      51.738  44.928  60.406  1.00  0.00           C
ATOM   4466  C38 POPEP 175      50.928  46.208  60.646  1.00  0.00           C
ATOM   4469  C39 POPEP 175      51.578  47.118  61.697  1.00  0.00           C
ATOM   4472 0C31 POPEP 175      51.468  46.598  63.137  1.00  0.00           C
ATOM   4475 1C31 POPEP 175      52.588  47.168  64.017  1.00  0.00           C
ATOM   4478 2C31 POPEP 175      52.358  46.928  65.517  1.00  0.00           C
ATOM   4481 3C31 POPEP 175      51.238  47.808  66.087  1.00  0.00           C
ATOM   4484 4C31 POPEP 175      51.688  48.688  67.267  1.00  0.00           C
ATOM   4487 5C31 POPEP 175      50.608  49.668  67.727  1.00  0.00           C
ATOM   4490 6C31 POPEP 175      51.038  50.518  68.917  1.00  0.00           C
ATOM   4494  NH3 POPEQ 176      10.648  94.978  88.606  1.00  0.00           N
ATOM   4498  C12 POPEQ 176      11.408  94.268  87.516  1.00  0.00           C
ATOM   4501  C11 POPEQ 176      10.788  92.908  87.216  1.00  0.00           C
ATOM   4504  P   POPEQ 176      11.238  90.788  85.786  1.00  0.00           P
ATOM   4505  O13 POPEQ 176      12.528  90.088  85.777  1.00  0.00           O
ATOM   4506  O14 POPEQ 176      10.198  90.248  86.707  1.00  0.00           O
ATOM   4507  O11 POPEQ 176      10.688  90.818  84.307  1.00  0.00           O
ATOM   4508  O12 POPEQ 176      11.448  92.328  86.087  1.00  0.00           O
ATOM   4509  C1  POPEQ 176       9.728  91.768  83.837  1.00  0.00           C
ATOM   4512  C2  POPEQ 176      10.248  92.538  82.587  1.00  0.00           C
ATOM   4514  O21 POPEQ 176      10.408  91.618  81.507  1.00  0.00           O
ATOM   4515  C21 POPEQ 176       9.598  91.488  80.447  1.00  0.00           C
ATOM   4516  O22 POPEQ 176       9.828  90.678  79.556  1.00  0.00           O
ATOM   4517  C22 POPEQ 176       8.398  92.428  80.447  1.00  0.00           C
ATOM   4520  C3  POPEQ 176      11.638  93.168  82.867  1.00  0.00           C
ATOM   4523  O31 POPEQ 176      12.118  93.948  81.757  1.00  0.00           O
ATOM   4524  C31 POPEQ 176      12.938  93.508  80.786  1.00  0.00           C
ATOM   4525  O32 POPEQ 176      13.238  94.218  79.837  1.00  0.00           O
ATOM   4526  C32 POPEQ 176      13.488  92.098  80.926  1.00  0.00           C
ATOM   4529  C23 POPEQ 176       7.518  92.328  79.167  1.00  0.00           C
ATOM   4532  C24 POPEQ 176       7.938  93.318  78.066  1.00  0.00           C
ATOM   4535  C25 POPEQ 176       9.138  92.898  77.207  1.00  0.00           C
ATOM   4538  C26 POPEQ 176       8.848  91.658  76.337  1.00  0.00           C
ATOM   4541  C27 POPEQ 176      10.058  91.368  75.447  1.00  0.00           C
ATOM   4544  C28 POPEQ 176      10.138  89.928  74.907  1.00  0.00           C
ATOM   4547  C29 POPEQ 176      11.518  89.588  74.407  1.00  0.00           C
ATOM   4549 0C21 POPEQ 176      12.008  89.818  73.176  1.00  0.00           C
ATOM   4551 1C21 POPEQ 176      11.278  90.478  72.036  1.00  0.00           C
ATOM   4554 2C21 POPEQ 176      12.078  91.628  71.386  1.00  0.00           C
ATOM   4557 3C21 POPEQ 176      13.278  91.178  70.536  1.00  0.00           C
ATOM   4560 4C21 POPEQ 176      13.748  92.278  69.567  1.00  0.00           C
ATOM   4563 5C21 POPEQ 176      14.178  93.578  70.267  1.00  0.00           C
ATOM   4566 6C21 POPEQ 176      14.558  94.688  69.286  1.00  0.00           C
ATOM   4569 7C21 POPEQ 176      14.828  96.018  70.007  1.00  0.00           C
ATOM   4572 8C21 POPEQ 176      15.278  97.138  69.057  1.00  0.00           C
ATOM   4576  C33 POPEQ 176      14.458  91.748  79.767  1.00  0.00           C
ATOM   4579  C34 POPEQ 176      14.998  90.298  79.826  1.00  0.00           C
ATOM   4582  C35 POPEQ 176      15.948  89.948  78.667  1.00  0.00           C
ATOM   4585  C36 POPEQ 176      15.278  90.008  77.286  1.00  0.00           C
ATOM   4588  C37 POPEQ 176      16.188  89.728  76.087  1.00  0.00           C
ATOM   4591  C38 POPEQ 176      15.408  89.828  74.757  1.00  0.00           C
ATOM   4594  C39 POPEQ 176      16.208  89.488  73.486  1.00  0.00           C
ATOM   4597 0C31 POPEQ 176      17.268  90.538  73.096  1.00  0.00           C
ATOM   4600 1C31 POPEQ 176      18.168  90.008  71.966  1.00  0.00           C
ATOM   4603 2C31 POPEQ 176      19.258  90.978  71.477  1.00  0.00           C
ATOM   4606 3C31 POPEQ 176      18.728  92.238  70.777  1.00  0.00           C
ATOM   4609 4C31 POPEQ 176      19.628  92.658  69.606  1.00  0.00           C
ATOM   4612 5C31 POPEQ 176      19.248  93.988  68.966  1.00  0.00           C
ATOM   4615 6C31 POPEQ 176      19.968  94.238  67.627  1.00  0.00           C
ATOM   4619  NH3 POPER 177     102.708 102.338  82.376  1.00  0.00           N
ATOM   4623  C12 POPER 177     103.438 101.828  83.587  1.00  0.00           C
ATOM   4626  C11 POPER 177     104.398 100.688  83.187  1.00  0.00           C
ATOM   4629  P   POPER 177     102.638  98.798  82.636  1.00  0.00           P
ATOM   4630  O13 POPER 177     101.548  98.568  83.606  1.00  0.00           O
ATOM   4631  O14 POPER 177     102.398  99.788  81.546  1.00  0.00           O
ATOM   4632  O11 POPER 177     103.138  97.428  82.007  1.00  0.00           O
ATOM   4633  O12 POPER 177     103.848  99.398  83.447  1.00  0.00           O
ATOM   4634  C1  POPER 177     104.508  97.018  82.047  1.00  0.00           C
ATOM   4637  C2  POPER 177     104.798  95.718  81.207  1.00  0.00           C
ATOM   4639  O21 POPER 177     104.648  96.028  79.797  1.00  0.00           O
ATOM   4640  C21 POPER 177     105.218  95.198  78.947  1.00  0.00           C
ATOM   4641  O22 POPER 177     105.888  94.218  79.227  1.00  0.00           O
ATOM   4642  C22 POPER 177     105.008  95.738  77.516  1.00  0.00           C
ATOM   4645  C3  POPER 177     103.858  94.558  81.697  1.00  0.00           C
ATOM   4648  O31 POPER 177     104.088  93.238  81.157  1.00  0.00           O
ATOM   4649  C31 POPER 177     105.208  92.618  81.557  1.00  0.00           C
ATOM   4650  O32 POPER 177     106.048  93.108  82.286  1.00  0.00           O
ATOM   4651  C32 POPER 177     105.178  91.168  81.036  1.00  0.00           C
ATOM   4654  C23 POPER 177     105.548  94.758  76.447  1.00  0.00           C
ATOM   4657  C24 POPER 177     105.758  95.328  75.036  1.00  0.00           C
ATOM   4660  C25 POPER 177     106.518  94.278  74.216  1.00  0.00           C
ATOM   4663  C26 POPER 177     106.498  94.428  72.697  1.00  0.00           C
ATOM   4666  C27 POPER 177     107.018  93.118  72.067  1.00  0.00           C
ATOM   4669  C28 POPER 177     107.088  93.128  70.536  1.00  0.00           C
ATOM   4672  C29 POPER 177     107.498  91.758  70.057  1.00  0.00           C
ATOM   4674 0C21 POPER 177     107.168  91.198  68.877  1.00  0.00           C
ATOM   4676 1C21 POPER 177     106.388  91.848  67.767  1.00  0.00           C
ATOM   4679 2C21 POPER 177     107.298  92.148  66.547  1.00  0.00           C
ATOM   4682 3C21 POPER 177     107.698  90.878  65.777  1.00  0.00           C
ATOM   4685 4C21 POPER 177     108.678  91.138  64.627  1.00  0.00           C
ATOM   4688 5C21 POPER 177     108.668  90.018  63.566  1.00  0.00           C
ATOM   4691 6C21 POPER 177     109.048  88.638  64.107  1.00  0.00           C
ATOM   4694 7C21 POPER 177     108.508  87.488  63.257  1.00  0.00           C
ATOM   4697 8C21 POPER 177     108.708  86.108  63.896  1.00  0.00           C
ATOM   4701  C33 POPER 177     106.328  90.808  80.056  1.00  0.00           C
ATOM   4704  C34 POPER 177     105.858  90.918  78.606  1.00  0.00           C
ATOM   4707  C35 POPER 177     106.968  90.768  77.566  1.00  0.00           C
ATOM   4710  C36 POPER 177     106.398  90.758  76.146  1.00  0.00           C
ATOM   4713  C37 POPER 177     107.488  90.758  75.066  1.00  0.00           C
ATOM   4716  C38 POPER 177     108.468  89.598  75.197  1.00  0.00           C
ATOM   4719  C39 POPER 177     109.438  89.458  74.007  1.00  0.00           C
ATOM   4722 0C31 POPER 177     110.248  90.738  73.737  1.00  0.00           C
ATOM   4725 1C31 POPER 177     111.458  90.448  72.857  1.00  0.00           C
ATOM   4728 2C31 POPER 177     112.028  91.658  72.117  1.00  0.00           C
ATOM   4731 3C31 POPER 177     113.258  91.228  71.316  1.00  0.00           C
ATOM   4734 4C31 POPER 177     113.738  92.228  70.257  1.00  0.00           C
ATOM   4737 5C31 POPER 177     114.958  91.678  69.507  1.00  0.00           C
ATOM   4740 6C31 POPER 177     115.248  92.398  68.197  1.00  0.00           C
ATOM   4744  NH3 POPES 178     119.178 101.898  44.117  1.00  0.00           N
ATOM   4748  C12 POPES 178     118.478 101.478  42.846  1.00  0.00           C
ATOM   4751  C11 POPES 178     119.208 102.078  41.627  1.00  0.00           C
ATOM   4754  P   POPES 178     118.268 104.498  41.336  1.00  0.00           P
ATOM   4755  O13 POPES 178     118.598 105.078  40.016  1.00  0.00           O
ATOM   4756  O14 POPES 178     116.988 103.778  41.446  1.00  0.00           O
ATOM   4757  O11 POPES 178     118.298 105.568  42.486  1.00  0.00           O
ATOM   4758  O12 POPES 178     119.418 103.488  41.777  1.00  0.00           O
ATOM   4759  C1  POPES 178     119.418 106.458  42.536  1.00  0.00           C
ATOM   4762  C2  POPES 178     119.318 107.428  43.757  1.00  0.00           C
ATOM   4764  O21 POPES 178     119.998 107.038  44.957  1.00  0.00           O
ATOM   4765  C21 POPES 178     120.118 105.798  45.367  1.00  0.00           C
ATOM   4766  O22 POPES 178     119.778 104.768  44.797  1.00  0.00           O
ATOM   4767  C22 POPES 178     120.758 105.858  46.747  1.00  0.00           C
ATOM   4770  C3  POPES 178     117.868 107.838  44.107  1.00  0.00           C
ATOM   4773  O31 POPES 178     117.828 109.188  44.597  1.00  0.00           O
ATOM   4774  C31 POPES 178     117.298 109.398  45.807  1.00  0.00           C
ATOM   4775  O32 POPES 178     116.298 110.068  45.986  1.00  0.00           O
ATOM   4776  C32 POPES 178     118.218 108.808  46.887  1.00  0.00           C
ATOM   4779  C23 POPES 178     121.428 104.528  47.187  1.00  0.00           C
ATOM   4782  C24 POPES 178     121.408 104.328  48.707  1.00  0.00           C
ATOM   4785  C25 POPES 178     119.998 103.978  49.236  1.00  0.00           C
ATOM   4788  C26 POPES 178     120.018 103.418  50.667  1.00  0.00           C
ATOM   4791  C27 POPES 178     118.668 102.788  51.067  1.00  0.00           C
ATOM   4794  C28 POPES 178     118.778 101.938  52.347  1.00  0.00           C
ATOM   4797  C29 POPES 178     117.538 101.098  52.577  1.00  0.00           C
ATOM   4799 0C21 POPES 178     116.588 101.278  53.507  1.00  0.00           C
ATOM   4801 1C21 POPES 178     116.508 102.388  54.527  1.00  0.00           C
ATOM   4804 2C21 POPES 178     116.498 101.898  55.986  1.00  0.00           C
ATOM   4807 3C21 POPES 178     115.918 102.978  56.917  1.00  0.00           C
ATOM   4810 4C21 POPES 178     115.878 102.578  58.396  1.00  0.00           C
ATOM   4813 5C21 POPES 178     114.848 103.418  59.167  1.00  0.00           C
ATOM   4816 6C21 POPES 178     114.808 103.148  60.667  1.00  0.00           C
ATOM   4819 7C21 POPES 178     113.628 103.858  61.337  1.00  0.00           C
ATOM   4822 8C21 POPES 178     113.548 103.638  62.846  1.00  0.00           C
ATOM   4826  C33 POPES 178     118.018 109.448  48.277  1.00  0.00           C
ATOM   4829  C34 POPES 178     118.528 108.538  49.396  1.00  0.00           C
ATOM   4832  C35 POPES 178     119.468 109.208  50.407  1.00  0.00           C
ATOM   4835  C36 POPES 178     118.848 110.428  51.106  1.00  0.00           C
ATOM   4838  C37 POPES 178     119.628 110.848  52.356  1.00  0.00           C
ATOM   4841  C38 POPES 178     119.028 112.088  53.027  1.00  0.00           C
ATOM   4844  C39 POPES 178     119.768 112.548  54.297  1.00  0.00           C
ATOM   4847 0C31 POPES 178     119.738 111.518  55.427  1.00  0.00           C
ATOM   4850 1C31 POPES 178     120.268 112.078  56.757  1.00  0.00           C
ATOM   4853 2C31 POPES 178     119.718 111.328  57.987  1.00  0.00           C
ATOM   4856 3C31 POPES 178     120.378 111.808  59.286  1.00  0.00           C
ATOM   4859 4C31 POPES 178     119.668 111.328  60.567  1.00  0.00           C
ATOM   4862 5C31 POPES 178     118.368 112.098  60.856  1.00  0.00           C
ATOM   4865 6C31 POPES 178     117.708 111.678  62.167  1.00  0.00           C
ATOM   4869  NH3 POPET 179      79.848 103.088  85.487  1.00  0.00           N
ATOM   4873  C12 POPET 179      79.458 104.458  84.986  1.00  0.00           C
ATOM   4876  C11 POPET 179      80.168 105.608  85.737  1.00  0.00           C
ATOM   4879  P   POPET 179      80.698 107.858  84.417  1.00  0.00           P
ATOM   4880  O13 POPET 179      80.018 109.128  84.127  1.00  0.00           O
ATOM   4881  O14 POPET 179      81.998 107.968  85.136  1.00  0.00           O
ATOM   4882  O11 POPET 179      80.978 107.158  83.027  1.00  0.00           O
ATOM   4883  O12 POPET 179      79.778 106.868  85.196  1.00  0.00           O
ATOM   4884  C1  POPET 179      82.078 106.278  82.807  1.00  0.00           C
ATOM   4887  C2  POPET 179      82.368 106.028  81.287  1.00  0.00           C
ATOM   4889  O21 POPET 179      83.708 105.538  81.266  1.00  0.00           O
ATOM   4890  C21 POPET 179      84.338 104.998  80.217  1.00  0.00           C
ATOM   4891  O22 POPET 179      85.548 104.858  80.146  1.00  0.00           O
ATOM   4892  C22 POPET 179      83.388 104.368  79.176  1.00  0.00           C
ATOM   4895  C3  POPET 179      82.208 107.318  80.417  1.00  0.00           C
ATOM   4898  O31 POPET 179      82.178 107.058  78.996  1.00  0.00           O
ATOM   4899  C31 POPET 179      81.008 107.048  78.396  1.00  0.00           C
ATOM   4900  O32 POPET 179      79.928 107.188  78.947  1.00  0.00           O
ATOM   4901  C32 POPET 179      81.268 106.778  76.896  1.00  0.00           C
ATOM   4904  C23 POPET 179      84.018 103.178  78.426  1.00  0.00           C
ATOM   4907  C24 POPET 179      82.938 102.448  77.617  1.00  0.00           C
ATOM   4910  C25 POPET 179      83.458 101.178  76.926  1.00  0.00           C
ATOM   4913  C26 POPET 179      84.258 101.438  75.646  1.00  0.00           C
ATOM   4916  C27 POPET 179      84.678 100.108  75.007  1.00  0.00           C
ATOM   4919  C28 POPET 179      85.338 100.218  73.626  1.00  0.00           C
ATOM   4922  C29 POPET 179      84.398 100.508  72.477  1.00  0.00           C
ATOM   4924 0C21 POPET 179      83.568  99.618  71.896  1.00  0.00           C
ATOM   4926 1C21 POPET 179      83.348  98.188  72.307  1.00  0.00           C
ATOM   4929 2C21 POPET 179      84.428  97.188  71.826  1.00  0.00           C
ATOM   4932 3C21 POPET 179      84.458  96.998  70.307  1.00  0.00           C
ATOM   4935 4C21 POPET 179      85.528  95.978  69.876  1.00  0.00           C
ATOM   4938 5C21 POPET 179      85.528  95.748  68.367  1.00  0.00           C
ATOM   4941 6C21 POPET 179      86.658  94.818  67.907  1.00  0.00           C
ATOM   4944 7C21 POPET 179      86.578  94.508  66.407  1.00  0.00           C
ATOM   4947 8C21 POPET 179      87.678  93.578  65.917  1.00  0.00           C
ATOM   4951  C33 POPET 179      80.088 106.158  76.106  1.00  0.00           C
ATOM   4954  C34 POPET 179      80.118 106.588  74.617  1.00  0.00           C
ATOM   4957  C35 POPET 179      80.438 105.448  73.636  1.00  0.00           C
ATOM   4960  C36 POPET 179      80.818 106.008  72.257  1.00  0.00           C
ATOM   4963  C37 POPET 179      81.308 104.958  71.246  1.00  0.00           C
ATOM   4966  C38 POPET 179      81.778 105.628  69.947  1.00  0.00           C
ATOM   4969  C39 POPET 179      82.498 104.688  68.987  1.00  0.00           C
ATOM   4972 0C31 POPET 179      82.968 105.438  67.727  1.00  0.00           C
ATOM   4975 1C31 POPET 179      83.978 104.648  66.877  1.00  0.00           C
ATOM   4978 2C31 POPET 179      84.628 105.508  65.777  1.00  0.00           C
ATOM   4981 3C31 POPET 179      83.648 106.028  64.716  1.00  0.00           C
ATOM   4984 4C31 POPET 179      84.338 106.878  63.636  1.00  0.00           C
ATOM   4987 5C31 POPET 179      83.368 107.308  62.527  1.00  0.00           C
ATOM   4990 6C31 POPET 179      84.018 108.168  61.446  1.00  0.00           C
ATOM   4994  NH3 POPEU 180     110.018  76.558  44.777  1.00  0.00           N
ATOM   4998  C12 POPEU 180     109.638  77.508  43.667  1.00  0.00           C
ATOM   5001  C11 POPEU 180     110.298  77.128  42.317  1.00  0.00           C
ATOM   5004  P   POPEU 180     112.788  77.968  42.036  1.00  0.00           P
ATOM   5005  O13 POPEU 180     113.258  76.588  41.747  1.00  0.00           O
ATOM   5006  O14 POPEU 180     113.458  79.058  41.316  1.00  0.00           O
ATOM   5007  O11 POPEU 180     112.868  78.278  43.587  1.00  0.00           O
ATOM   5008  O12 POPEU 180     111.228  78.098  41.847  1.00  0.00           O
ATOM   5009  C1  POPEU 180     113.518  77.368  44.477  1.00  0.00           C
ATOM   5012  C2  POPEU 180     113.998  78.148  45.727  1.00  0.00           C
ATOM   5014  O21 POPEU 180     114.378  77.288  46.817  1.00  0.00           O
ATOM   5015  C21 POPEU 180     113.398  76.678  47.477  1.00  0.00           C
ATOM   5016  O22 POPEU 180     112.278  76.458  47.047  1.00  0.00           O
ATOM   5017  C22 POPEU 180     113.888  76.378  48.886  1.00  0.00           C
ATOM   5020  C3  POPEU 180     112.928  79.198  46.167  1.00  0.00           C
ATOM   5023  O31 POPEU 180     113.018  79.548  47.556  1.00  0.00           O
ATOM   5024  C31 POPEU 180     113.568  80.698  47.887  1.00  0.00           C
ATOM   5025  O32 POPEU 180     114.078  81.488  47.106  1.00  0.00           O
ATOM   5026  C32 POPEU 180     113.378  80.858  49.396  1.00  0.00           C
ATOM   5029  C23 POPEU 180     112.898  75.568  49.767  1.00  0.00           C
ATOM   5032  C24 POPEU 180     113.548  75.148  51.097  1.00  0.00           C
ATOM   5035  C25 POPEU 180     113.828  76.318  52.057  1.00  0.00           C
ATOM   5038  C26 POPEU 180     112.658  76.618  53.007  1.00  0.00           C
ATOM   5041  C27 POPEU 180     112.798  77.998  53.657  1.00  0.00           C
ATOM   5044  C28 POPEU 180     111.748  78.258  54.757  1.00  0.00           C
ATOM   5047  C29 POPEU 180     112.058  77.518  56.027  1.00  0.00           C
ATOM   5049 0C21 POPEU 180     112.538  78.058  57.157  1.00  0.00           C
ATOM   5051 1C21 POPEU 180     112.838  79.528  57.347  1.00  0.00           C
ATOM   5054 2C21 POPEU 180     113.008  79.938  58.826  1.00  0.00           C
ATOM   5057 3C21 POPEU 180     114.218  79.268  59.507  1.00  0.00           C
ATOM   5060 4C21 POPEU 180     114.518  79.808  60.907  1.00  0.00           C
ATOM   5063 5C21 POPEU 180     115.698  79.078  61.567  1.00  0.00           C
ATOM   5066 6C21 POPEU 180     115.308  77.688  62.106  1.00  0.00           C
ATOM   5069 7C21 POPEU 180     116.528  76.848  62.496  1.00  0.00           C
ATOM   5072 8C21 POPEU 180     116.168  75.468  63.067  1.00  0.00           C
ATOM   5076  C33 POPEU 180     114.468  81.638  50.177  1.00  0.00           C
ATOM   5079  C34 POPEU 180     114.348  81.458  51.707  1.00  0.00           C
ATOM   5082  C35 POPEU 180     112.988  81.838  52.317  1.00  0.00           C
ATOM   5085  C36 POPEU 180     112.848  83.308  52.757  1.00  0.00           C
ATOM   5088  C37 POPEU 180     113.318  83.528  54.207  1.00  0.00           C
ATOM   5091  C38 POPEU 180     112.878  84.888  54.777  1.00  0.00           C
ATOM   5094  C39 POPEU 180     113.268  85.038  56.257  1.00  0.00           C
ATOM   5097 0C31 POPEU 180     112.868  86.398  56.837  1.00  0.00           C
ATOM   5100 1C31 POPEU 180     113.278  86.558  58.306  1.00  0.00           C
ATOM   5103 2C31 POPEU 180     113.038  87.958  58.907  1.00  0.00           C
ATOM   5106 3C31 POPEU 180     113.658  89.088  58.076  1.00  0.00           C
ATOM   5109 4C31 POPEU 180     114.068  90.308  58.917  1.00  0.00           C
ATOM   5112 5C31 POPEU 180     114.808  91.358  58.067  1.00  0.00           C
ATOM   5115 6C31 POPEU 180     115.448  92.468  58.907  1.00  0.00           C
ATOM   5119  NH3 POPEV 181     113.958 116.058  83.676  1.00  0.00           N
ATOM   5123  C12 POPEV 181     113.978 116.658  85.037  1.00  0.00           C
ATOM   5126  C11 POPEV 181     112.638 116.358  85.706  1.00  0.00           C
ATOM   5129  P   POPEV 181     111.158 118.488  85.687  1.00  0.00           P
ATOM   5130  O13 POPEV 181     112.318 119.038  86.427  1.00  0.00           O
ATOM   5131  O14 POPEV 181     109.868 118.228  86.376  1.00  0.00           O
ATOM   5132  O11 POPEV 181     110.858 119.328  84.407  1.00  0.00           O
ATOM   5133  O12 POPEV 181     111.608 117.098  85.047  1.00  0.00           O
ATOM   5134  C1  POPEV 181     111.858 119.618  83.437  1.00  0.00           C
ATOM   5137  C2  POPEV 181     111.828 118.668  82.216  1.00  0.00           C
ATOM   5139  O21 POPEV 181     112.538 119.298  81.136  1.00  0.00           O
ATOM   5140  C21 POPEV 181     113.858 119.338  81.306  1.00  0.00           C
ATOM   5141  O22 POPEV 181     114.458 118.788  82.227  1.00  0.00           O
ATOM   5142  C22 POPEV 181     114.478 120.108  80.136  1.00  0.00           C
ATOM   5145  C3  POPEV 181     110.378 118.368  81.777  1.00  0.00           C
ATOM   5148  O31 POPEV 181     110.408 117.558  80.587  1.00  0.00           O
ATOM   5149  C31 POPEV 181     109.348 117.658  79.807  1.00  0.00           C
ATOM   5150  O32 POPEV 181     108.328 118.268  80.056  1.00  0.00           O
ATOM   5151  C32 POPEV 181     109.738 117.038  78.457  1.00  0.00           C
ATOM   5154  C23 POPEV 181     115.138 119.168  79.107  1.00  0.00           C
ATOM   5157  C24 POPEV 181     114.088 118.258  78.466  1.00  0.00           C
ATOM   5160  C25 POPEV 181     114.638 117.248  77.457  1.00  0.00           C
ATOM   5163  C26 POPEV 181     113.578 116.188  77.137  1.00  0.00           C
ATOM   5166  C27 POPEV 181     113.958 115.268  75.977  1.00  0.00           C
ATOM   5169  C28 POPEV 181     112.838 115.068  74.937  1.00  0.00           C
ATOM   5172  C29 POPEV 181     112.408 116.348  74.267  1.00  0.00           C
ATOM   5174 0C21 POPEV 181     112.528 116.668  72.966  1.00  0.00           C
ATOM   5176 1C21 POPEV 181     113.128 115.788  71.907  1.00  0.00           C
ATOM   5179 2C21 POPEV 181     112.728 116.188  70.477  1.00  0.00           C
ATOM   5182 3C21 POPEV 181     113.398 115.248  69.466  1.00  0.00           C
ATOM   5185 4C21 POPEV 181     113.328 115.698  68.007  1.00  0.00           C
ATOM   5188 5C21 POPEV 181     111.968 115.458  67.326  1.00  0.00           C
ATOM   5191 6C21 POPEV 181     110.938 116.558  67.597  1.00  0.00           C
ATOM   5194 7C21 POPEV 181     109.908 116.688  66.466  1.00  0.00           C
ATOM   5197 8C21 POPEV 181     108.868 117.788  66.706  1.00  0.00           C
ATOM   5201  C33 POPEV 181     108.658 117.188  77.367  1.00  0.00           C
ATOM   5204  C34 POPEV 181     109.248 116.998  75.966  1.00  0.00           C
ATOM   5207  C35 POPEV 181     108.198 116.868  74.856  1.00  0.00           C
ATOM   5210  C36 POPEV 181     108.828 116.608  73.477  1.00  0.00           C
ATOM   5213  C37 POPEV 181     107.828 116.158  72.407  1.00  0.00           C
ATOM   5216  C38 POPEV 181     108.528 115.558  71.176  1.00  0.00           C
ATOM   5219  C39 POPEV 181     107.648 114.578  70.396  1.00  0.00           C
ATOM   5222 0C31 POPEV 181     108.408 113.788  69.326  1.00  0.00           C
ATOM   5225 1C31 POPEV 181     107.578 112.628  68.766  1.00  0.00           C
ATOM   5228 2C31 POPEV 181     108.228 111.878  67.606  1.00  0.00           C
ATOM   5231 3C31 POPEV 181     109.488 111.088  67.997  1.00  0.00           C
ATOM   5234 4C31 POPEV 181     109.868 110.038  66.937  1.00  0.00           C
ATOM   5237 5C31 POPEV 181     110.958 109.068  67.407  1.00  0.00           C
ATOM   5240 6C31 POPEV 181     111.088 107.848  66.496  1.00  0.00           C
ATOM   5244  NH3 POPEW 182      44.628  62.108  85.396  1.00  0.00           N
ATOM   5248  C12 POPEW 182      46.048  62.488  85.066  1.00  0.00           C
ATOM   5251  C11 POPEW 182      46.038  63.728  84.146  1.00  0.00           C
ATOM   5254  P   POPEW 182      45.728  65.718  85.816  1.00  0.00           P
ATOM   5255  O13 POPEW 182      44.828  65.668  86.987  1.00  0.00           O
ATOM   5256  O14 POPEW 182      47.168  65.448  86.047  1.00  0.00           O
ATOM   5257  O11 POPEW 182      45.638  67.098  85.066  1.00  0.00           O
ATOM   5258  O12 POPEW 182      45.198  64.738  84.697  1.00  0.00           O
ATOM   5259  C1  POPEW 182      46.298  67.358  83.827  1.00  0.00           C
ATOM   5262  C2  POPEW 182      45.398  67.008  82.597  1.00  0.00           C
ATOM   5264  O21 POPEW 182      45.798  67.778  81.456  1.00  0.00           O
ATOM   5265  C21 POPEW 182      46.778  67.238  80.737  1.00  0.00           C
ATOM   5266  O22 POPEW 182      47.348  66.188  80.977  1.00  0.00           O
ATOM   5267  C22 POPEW 182      47.108  68.158  79.556  1.00  0.00           C
ATOM   5270  C3  POPEW 182      43.898  67.298  82.896  1.00  0.00           C
ATOM   5273  O31 POPEW 182      43.058  67.138  81.726  1.00  0.00           O
ATOM   5274  C31 POPEW 182      42.818  65.888  81.376  1.00  0.00           C
ATOM   5275  O32 POPEW 182      43.258  64.888  81.907  1.00  0.00           O
ATOM   5276  C32 POPEW 182      41.868  65.878  80.177  1.00  0.00           C
ATOM   5279  C23 POPEW 182      46.358  67.848  78.247  1.00  0.00           C
ATOM   5282  C24 POPEW 182      46.588  68.938  77.176  1.00  0.00           C
ATOM   5285  C25 POPEW 182      46.898  68.388  75.777  1.00  0.00           C
ATOM   5288  C26 POPEW 182      46.928  69.518  74.727  1.00  0.00           C
ATOM   5291  C27 POPEW 182      47.138  69.008  73.286  1.00  0.00           C
ATOM   5294  C28 POPEW 182      47.138  70.088  72.167  1.00  0.00           C
ATOM   5297  C29 POPEW 182      47.068  71.528  72.636  1.00  0.00           C
ATOM   5299 0C21 POPEW 182      48.028  72.468  72.557  1.00  0.00           C
ATOM   5301 1C21 POPEW 182      49.408  72.338  71.947  1.00  0.00           C
ATOM   5304 2C21 POPEW 182      49.748  73.438  70.917  1.00  0.00           C
ATOM   5307 3C21 POPEW 182      48.868  73.408  69.657  1.00  0.00           C
ATOM   5310 4C21 POPEW 182      49.298  74.478  68.636  1.00  0.00           C
ATOM   5313 5C21 POPEW 182      48.458  74.478  67.347  1.00  0.00           C
ATOM   5316 6C21 POPEW 182      48.658  73.218  66.487  1.00  0.00           C
ATOM   5319 7C21 POPEW 182      47.878  73.258  65.167  1.00  0.00           C
ATOM   5322 8C21 POPEW 182      48.028  71.978  64.346  1.00  0.00           C
ATOM   5326  C33 POPEW 182      42.598  65.518  78.877  1.00  0.00           C
ATOM   5329  C34 POPEW 182      41.608  65.308  77.727  1.00  0.00           C
ATOM   5332  C35 POPEW 182      42.348  65.038  76.417  1.00  0.00           C
ATOM   5335  C36 POPEW 182      41.448  64.418  75.346  1.00  0.00           C
ATOM   5338  C37 POPEW 182      42.248  64.128  74.066  1.00  0.00           C
ATOM   5341  C38 POPEW 182      41.798  62.848  73.367  1.00  0.00           C
ATOM   5344  C39 POPEW 182      42.818  62.378  72.326  1.00  0.00           C
ATOM   5347 0C31 POPEW 182      42.848  60.858  72.157  1.00  0.00           C
ATOM   5350 1C31 POPEW 182      44.058  60.388  71.326  1.00  0.00           C
ATOM   5353 2C31 POPEW 182      43.698  60.008  69.886  1.00  0.00           C
ATOM   5356 3C31 POPEW 182      44.918  59.898  68.956  1.00  0.00           C
ATOM   5359 4C31 POPEW 182      46.138  59.198  69.576  1.00  0.00           C
ATOM   5362 5C31 POPEW 182      47.238  58.938  68.547  1.00  0.00           C
ATOM   5365 6C31 POPEW 182      48.568  58.488  69.157  1.00  0.00           C
ATOM   5369  NH3 POPEX 183      78.788  86.768  85.257  1.00  0.00           N
ATOM   5373  C12 POPEX 183      78.348  87.978  86.047  1.00  0.00           C
ATOM   5376  C11 POPEX 183      76.848  88.268  85.947  1.00  0.00           C
ATOM   5379  P   POPEX 183      74.498  87.258  85.617  1.00  0.00           P
ATOM   5380  O13 POPEX 183      73.948  88.218  86.596  1.00  0.00           O
ATOM   5381  O14 POPEX 183      73.848  85.928  85.497  1.00  0.00           O
ATOM   5382  O11 POPEX 183      74.598  87.948  84.207  1.00  0.00           O
ATOM   5383  O12 POPEX 183      76.048  87.058  85.956  1.00  0.00           O
ATOM   5384  C1  POPEX 183      75.358  87.358  83.157  1.00  0.00           C
ATOM   5387  C2  POPEX 183      74.718  87.658  81.786  1.00  0.00           C
ATOM   5389  O21 POPEX 183      74.778  89.068  81.487  1.00  0.00           O
ATOM   5390  C21 POPEX 183      73.798  89.888  81.826  1.00  0.00           C
ATOM   5391  O22 POPEX 183      72.848  89.658  82.556  1.00  0.00           O
ATOM   5392  C22 POPEX 183      74.108  91.228  81.157  1.00  0.00           C
ATOM   5395  C3  POPEX 183      73.338  86.938  81.596  1.00  0.00           C
ATOM   5398  O31 POPEX 183      73.378  85.998  80.507  1.00  0.00           O
ATOM   5399  C31 POPEX 183      73.378  86.568  79.297  1.00  0.00           C
ATOM   5400  O32 POPEX 183      73.468  87.758  79.076  1.00  0.00           O
ATOM   5401  C32 POPEX 183      73.348  85.478  78.227  1.00  0.00           C
ATOM   5404  C23 POPEX 183      72.908  92.208  81.147  1.00  0.00           C
ATOM   5407  C24 POPEX 183      73.098  93.388  80.187  1.00  0.00           C
ATOM   5410  C25 POPEX 183      74.018  94.508  80.697  1.00  0.00           C
ATOM   5413  C26 POPEX 183      74.018  95.748  79.786  1.00  0.00           C
ATOM   5416  C27 POPEX 183      74.908  96.898  80.307  1.00  0.00           C
ATOM   5419  C28 POPEX 183      74.848  98.188  79.456  1.00  0.00           C
ATOM   5422  C29 POPEX 183      75.318  97.958  78.047  1.00  0.00           C
ATOM   5424 0C21 POPEX 183      74.988  98.698  76.977  1.00  0.00           C
ATOM   5426 1C21 POPEX 183      74.178  99.968  76.966  1.00  0.00           C
ATOM   5429 2C21 POPEX 183      74.688 100.948  75.896  1.00  0.00           C
ATOM   5432 3C21 POPEX 183      74.328 100.558  74.456  1.00  0.00           C
ATOM   5435 4C21 POPEX 183      75.408 100.948  73.417  1.00  0.00           C
ATOM   5438 5C21 POPEX 183      75.898 102.398  73.496  1.00  0.00           C
ATOM   5441 6C21 POPEX 183      74.798 103.458  73.337  1.00  0.00           C
ATOM   5444 7C21 POPEX 183      75.348 104.878  73.527  1.00  0.00           C
ATOM   5447 8C21 POPEX 183      74.278 105.958  73.417  1.00  0.00           C
ATOM   5451  C33 POPEX 183      73.378  86.118  76.816  1.00  0.00           C
ATOM   5454  C34 POPEX 183      73.268  85.118  75.666  1.00  0.00           C
ATOM   5457  C35 POPEX 183      73.138  85.818  74.297  1.00  0.00           C
ATOM   5460  C36 POPEX 183      74.428  86.518  73.847  1.00  0.00           C
ATOM   5463  C37 POPEX 183      74.318  87.228  72.496  1.00  0.00           C
ATOM   5466  C38 POPEX 183      75.658  87.828  72.047  1.00  0.00           C
ATOM   5469  C39 POPEX 183      75.548  88.798  70.856  1.00  0.00           C
ATOM   5472 0C31 POPEX 183      74.838  90.108  71.216  1.00  0.00           C
ATOM   5475 1C31 POPEX 183      74.888  91.168  70.097  1.00  0.00           C
ATOM   5478 2C31 POPEX 183      74.158  92.448  70.517  1.00  0.00           C
ATOM   5481 3C31 POPEX 183      74.178  93.538  69.437  1.00  0.00           C
ATOM   5484 4C31 POPEX 183      73.428  94.798  69.876  1.00  0.00           C
ATOM   5487 5C31 POPEX 183      73.298  95.848  68.757  1.00  0.00           C
ATOM   5490 6C31 POPEX 183      72.628  97.148  69.216  1.00  0.00           C
ATOM   5494  NH3 POPEY 184      51.328  13.588  46.896  1.00  0.00           N
ATOM   5498  C12 POPEY 184      51.878  13.028  48.187  1.00  0.00           C
ATOM   5501  C11 POPEY 184      51.478  11.558  48.507  1.00  0.00           C
ATOM   5504  P   POPEY 184      49.988  10.368  46.736  1.00  0.00           P
ATOM   5505  O13 POPEY 184      49.038  11.398  47.206  1.00  0.00           O
ATOM   5506  O14 POPEY 184      50.118  10.198  45.276  1.00  0.00           O
ATOM   5507  O11 POPEY 184      49.648   8.968  47.376  1.00  0.00           O
ATOM   5508  O12 POPEY 184      51.418  10.718  47.347  1.00  0.00           O
ATOM   5509  C1  POPEY 184      50.438   7.818  47.057  1.00  0.00           C
ATOM   5512  C2  POPEY 184      51.358   7.458  48.237  1.00  0.00           C
ATOM   5514  O21 POPEY 184      51.898   6.158  47.957  1.00  0.00           O
ATOM   5515  C21 POPEY 184      53.218   5.978  48.007  1.00  0.00           C
ATOM   5516  O22 POPEY 184      53.828   5.278  47.216  1.00  0.00           O
ATOM   5517  C22 POPEY 184      53.878   6.638  49.216  1.00  0.00           C
ATOM   5520  C3  POPEY 184      50.578   7.448  49.576  1.00  0.00           C
ATOM   5523  O31 POPEY 184      51.518   7.628  50.646  1.00  0.00           O
ATOM   5524  C31 POPEY 184      51.148   7.768  51.917  1.00  0.00           C
ATOM   5525  O32 POPEY 184      51.958   7.948  52.817  1.00  0.00           O
ATOM   5526  C32 POPEY 184      49.628   7.718  52.117  1.00  0.00           C
ATOM   5529  C23 POPEY 184      55.368   6.248  49.396  1.00  0.00           C
ATOM   5532  C24 POPEY 184      55.848   6.558  50.816  1.00  0.00           C
ATOM   5535  C25 POPEY 184      55.508   5.438  51.826  1.00  0.00           C
ATOM   5538  C26 POPEY 184      56.478   4.258  51.727  1.00  0.00           C
ATOM   5541  C27 POPEY 184      56.048   3.008  52.527  1.00  0.00           C
ATOM   5544  C28 POPEY 184      57.068   1.842  52.437  1.00  0.00           C
ATOM   5547  C29 POPEY 184      57.158   1.232  51.056  1.00  0.00           C
ATOM   5549 0C21 POPEY 184      57.278  -0.068  50.746  1.00  0.00           C
ATOM   5551 1C21 POPEY 184      57.378  -1.238  51.697  1.00  0.00           C
ATOM   5554 2C21 POPEY 184      58.848  -1.658  51.896  1.00  0.00           C
ATOM   5557 3C21 POPEY 184      58.978  -2.908  52.787  1.00  0.00           C
ATOM   5560 4C21 POPEY 184      60.398  -3.088  53.377  1.00  0.00           C
ATOM   5563 5C21 POPEY 184      61.408  -3.698  52.396  1.00  0.00           C
ATOM   5566 6C21 POPEY 184      62.818  -3.768  53.017  1.00  0.00           C
ATOM   5569 7C21 POPEY 184      63.848  -4.468  52.117  1.00  0.00           C
ATOM   5572 8C21 POPEY 184      65.258  -4.438  52.717  1.00  0.00           C
ATOM   5576  C33 POPEY 184      49.218   7.798  53.606  1.00  0.00           C
ATOM   5579  C34 POPEY 184      47.688   7.878  53.806  1.00  0.00           C
ATOM   5582  C35 POPEY 184      47.288   8.128  55.266  1.00  0.00           C
ATOM   5585  C36 POPEY 184      47.398   9.598  55.687  1.00  0.00           C
ATOM   5588  C37 POPEY 184      47.278   9.838  57.197  1.00  0.00           C
ATOM   5591  C38 POPEY 184      47.358  11.328  57.556  1.00  0.00           C
ATOM   5594  C39 POPEY 184      47.788  11.608  59.007  1.00  0.00           C
ATOM   5597 0C31 POPEY 184      49.268  11.278  59.257  1.00  0.00           C
ATOM   5600 1C31 POPEY 184      49.798  11.778  60.617  1.00  0.00           C
ATOM   5603 2C31 POPEY 184      51.248  11.318  60.837  1.00  0.00           C
ATOM   5606 3C31 POPEY 184      51.828  11.668  62.216  1.00  0.00           C
ATOM   5609 4C31 POPEY 184      52.118  13.158  62.417  1.00  0.00           C
ATOM   5612 5C31 POPEY 184      52.928  13.418  63.696  1.00  0.00           C
ATOM   5615 6C31 POPEY 184      53.088  14.908  64.026  1.00  0.00           C
ATOM   5619  NH3 POPEZ 185      54.728  76.238  45.556  1.00  0.00           N
ATOM   5623  C12 POPEZ 185      55.238  77.488  46.216  1.00  0.00           C
ATOM   5626  C11 POPEZ 185      56.508  77.998  45.527  1.00  0.00           C
ATOM   5629  P   POPEZ 185      56.598  80.568  46.126  1.00  0.00           P
ATOM   5630  O13 POPEZ 185      55.178  80.618  45.716  1.00  0.00           O
ATOM   5631  O14 POPEZ 185      57.538  81.228  45.187  1.00  0.00           O
ATOM   5632  O11 POPEZ 185      56.788  81.108  47.586  1.00  0.00           O
ATOM   5633  O12 POPEZ 185      57.058  79.058  46.286  1.00  0.00           O
ATOM   5634  C1  POPEZ 185      55.988  82.198  48.067  1.00  0.00           C
ATOM   5637  C2  POPEZ 185      56.638  82.928  49.297  1.00  0.00           C
ATOM   5639  O21 POPEZ 185      57.838  82.248  49.706  1.00  0.00           O
ATOM   5640  C21 POPEZ 185      57.968  81.618  50.837  1.00  0.00           C
ATOM   5641  O22 POPEZ 185      57.198  81.558  51.777  1.00  0.00           O
ATOM   5642  C22 POPEZ 185      59.348  80.958  50.847  1.00  0.00           C
ATOM   5645  C3  POPEZ 185      55.578  83.318  50.387  1.00  0.00           C
ATOM   5648  O31 POPEZ 185      56.148  84.178  51.406  1.00  0.00           O
ATOM   5649  C31 POPEZ 185      55.498  84.148  52.577  1.00  0.00           C
ATOM   5650  O32 POPEZ 185      54.478  83.528  52.817  1.00  0.00           O
ATOM   5651  C32 POPEZ 185      56.218  85.098  53.536  1.00  0.00           C
ATOM   5654  C23 POPEZ 185      60.448  81.958  51.277  1.00  0.00           C
ATOM   5657  C24 POPEZ 185      61.888  81.418  51.207  1.00  0.00           C
ATOM   5660  C25 POPEZ 185      62.078  80.018  51.797  1.00  0.00           C
ATOM   5663  C26 POPEZ 185      63.518  79.668  52.206  1.00  0.00           C
ATOM   5666  C27 POPEZ 185      63.658  78.178  52.547  1.00  0.00           C
ATOM   5669  C28 POPEZ 185      65.088  77.758  52.947  1.00  0.00           C
ATOM   5672  C29 POPEZ 185      65.248  76.258  52.966  1.00  0.00           C
ATOM   5674 0C21 POPEZ 185      65.658  75.498  53.997  1.00  0.00           C
ATOM   5676 1C21 POPEZ 185      66.068  75.988  55.367  1.00  0.00           C
ATOM   5679 2C21 POPEZ 185      66.598  74.838  56.236  1.00  0.00           C
ATOM   5682 3C21 POPEZ 185      67.048  75.288  57.636  1.00  0.00           C
ATOM   5685 4C21 POPEZ 185      67.548  74.118  58.517  1.00  0.00           C
ATOM   5688 5C21 POPEZ 185      66.518  73.658  59.556  1.00  0.00           C
ATOM   5691 6C21 POPEZ 185      67.078  72.568  60.497  1.00  0.00           C
ATOM   5694 7C21 POPEZ 185      66.188  72.318  61.716  1.00  0.00           C
ATOM   5697 8C21 POPEZ 185      66.708  71.218  62.646  1.00  0.00           C
ATOM   5701  C33 POPEZ 185      55.738  84.978  55.007  1.00  0.00           C
ATOM   5704  C34 POPEZ 185      56.348  83.768  55.707  1.00  0.00           C
ATOM   5707  C35 POPEZ 185      56.058  83.688  57.206  1.00  0.00           C
ATOM   5710  C36 POPEZ 185      56.788  84.738  58.036  1.00  0.00           C
ATOM   5713  C37 POPEZ 185      56.628  84.478  59.547  1.00  0.00           C
ATOM   5716  C38 POPEZ 185      57.248  85.568  60.427  1.00  0.00           C
ATOM   5719  C39 POPEZ 185      57.028  85.258  61.917  1.00  0.00           C
ATOM   5722 0C31 POPEZ 185      57.348  86.438  62.846  1.00  0.00           C
ATOM   5725 1C31 POPEZ 185      56.678  86.268  64.216  1.00  0.00           C
ATOM   5728 2C31 POPEZ 185      56.888  87.458  65.157  1.00  0.00           C
ATOM   5731 3C31 POPEZ 185      55.868  87.498  66.307  1.00  0.00           C
ATOM   5734 4C31 POPEZ 185      55.928  86.298  67.246  1.00  0.00           C
ATOM   5737 5C31 POPEZ 185      55.158  86.558  68.547  1.00  0.00           C
ATOM   5740 6C31 POPEZ 185      55.018  85.308  69.437  1.00  0.00           C
ATOM   5744  NH3 POPEa 186      14.178 110.088  88.797  1.00  0.00           N
ATOM   5748  C12 POPEa 186      15.338 109.218  89.176  1.00  0.00           C
ATOM   5751  C11 POPEa 186      15.068 107.728  88.917  1.00  0.00           C
ATOM   5754  P   POPEa 186      12.588 107.208  89.536  1.00  0.00           P
ATOM   5755  O13 POPEa 186      12.088 108.588  89.697  1.00  0.00           O
ATOM   5756  O14 POPEa 186      11.978 106.118  90.326  1.00  0.00           O
ATOM   5757  O11 POPEa 186      12.558 106.878  88.007  1.00  0.00           O
ATOM   5758  O12 POPEa 186      14.128 107.208  89.856  1.00  0.00           O
ATOM   5759  C1  POPEa 186      12.078 105.648  87.467  1.00  0.00           C
ATOM   5762  C2  POPEa 186      11.218 105.948  86.206  1.00  0.00           C
ATOM   5764  O21 POPEa 186      11.998 105.788  85.016  1.00  0.00           O
ATOM   5765  C21 POPEa 186      12.208 104.538  84.636  1.00  0.00           C
ATOM   5766  O22 POPEa 186      11.918 103.548  85.266  1.00  0.00           O
ATOM   5767  C22 POPEa 186      12.928 104.588  83.277  1.00  0.00           C
ATOM   5770  C3  POPEa 186      10.688 107.408  86.257  1.00  0.00           C
ATOM   5773  O31 POPEa 186       9.788 107.698  85.167  1.00  0.00           O
ATOM   5774  C31 POPEa 186      10.378 107.928  83.997  1.00  0.00           C
ATOM   5775  O32 POPEa 186      11.568 108.158  83.837  1.00  0.00           O
ATOM   5776  C32 POPEa 186       9.358 107.878  82.877  1.00  0.00           C
ATOM   5779  C23 POPEa 186      12.438 103.538  82.245  1.00  0.00           C
ATOM   5782  C24 POPEa 186      10.968 103.718  81.826  1.00  0.00           C
ATOM   5785  C25 POPEa 186      10.628 103.008  80.507  1.00  0.00           C
ATOM   5788  C26 POPEa 186       9.138 103.128  80.167  1.00  0.00           C
ATOM   5791  C27 POPEa 186       8.678 102.288  78.956  1.00  0.00           C
ATOM   5794  C28 POPEa 186       7.268 101.698  79.176  1.00  0.00           C
ATOM   5797  C29 POPEa 186       6.668 100.988  77.977  1.00  0.00           C
ATOM   5799 0C21 POPEa 186       6.758  99.668  77.697  1.00  0.00           C
ATOM   5801 1C21 POPEa 186       7.518  98.628  78.477  1.00  0.00           C
ATOM   5804 2C21 POPEa 186       6.618  97.558  79.136  1.00  0.00           C
ATOM   5807 3C21 POPEa 186       5.958  96.548  78.187  1.00  0.00           C
ATOM   5810 4C21 POPEa 186       5.088  95.548  78.956  1.00  0.00           C
ATOM   5813 5C21 POPEa 186       4.398  94.458  78.127  1.00  0.00           C
ATOM   5816 6C21 POPEa 186       3.648  93.458  79.017  1.00  0.00           C
ATOM   5819 7C21 POPEa 186       3.028  92.298  78.216  1.00  0.00           C
ATOM   5822 8C21 POPEa 186       2.258  91.298  79.076  1.00  0.00           C
ATOM   5826  C33 POPEa 186       9.818 108.698  81.646  1.00  0.00           C
ATOM   5829  C34 POPEa 186       9.008 108.388  80.396  1.00  0.00           C
ATOM   5832  C35 POPEa 186       9.348 107.028  79.767  1.00  0.00           C
ATOM   5835  C36 POPEa 186       9.778 107.158  78.297  1.00  0.00           C
ATOM   5838  C37 POPEa 186      10.408 105.878  77.737  1.00  0.00           C
ATOM   5841  C38 POPEa 186      11.388 106.138  76.576  1.00  0.00           C
ATOM   5844  C39 POPEa 186      12.658 106.888  77.017  1.00  0.00           C
ATOM   5847 0C31 POPEa 186      13.708 106.998  75.917  1.00  0.00           C
ATOM   5850 1C31 POPEa 186      14.918 107.838  76.347  1.00  0.00           C
ATOM   5853 2C31 POPEa 186      16.038 107.888  75.297  1.00  0.00           C
ATOM   5856 3C31 POPEa 186      17.078 108.988  75.557  1.00  0.00           C
ATOM   5859 4C31 POPEa 186      17.778 108.858  76.907  1.00  0.00           C
ATOM   5862 5C31 POPEa 186      18.758 110.008  77.197  1.00  0.00           C
ATOM   5865 6C31 POPEa 186      19.498 109.848  78.517  1.00  0.00           C
ATOM   5869  NH3 POPEb 187      44.458 115.678  80.206  1.00  0.00           N
ATOM   5873  C12 POPEb 187      44.408 116.918  81.057  1.00  0.00           C
ATOM   5876  C11 POPEb 187      42.968 117.398  81.257  1.00  0.00           C
ATOM   5879  P   POPEb 187      41.588 119.078  82.656  1.00  0.00           P
ATOM   5880  O13 POPEb 187      40.528 118.688  81.697  1.00  0.00           O
ATOM   5881  O14 POPEb 187      41.488 118.568  84.036  1.00  0.00           O
ATOM   5882  O11 POPEb 187      41.718 120.648  82.636  1.00  0.00           O
ATOM   5883  O12 POPEb 187      42.958 118.568  82.076  1.00  0.00           O
ATOM   5884  C1  POPEb 187      42.728 121.308  81.877  1.00  0.00           C
ATOM   5887  C2  POPEb 187      42.548 121.198  80.336  1.00  0.00           C
ATOM   5889  O21 POPEb 187      43.388 122.208  79.777  1.00  0.00           O
ATOM   5890  C21 POPEb 187      43.988 122.048  78.617  1.00  0.00           C
ATOM   5891  O22 POPEb 187      44.008 121.038  77.937  1.00  0.00           O
ATOM   5892  C22 POPEb 187      44.568 123.398  78.216  1.00  0.00           C
ATOM   5895  C3  POPEb 187      41.078 121.488  79.917  1.00  0.00           C
ATOM   5898  O31 POPEb 187      40.838 121.318  78.496  1.00  0.00           O
ATOM   5899  C31 POPEb 187      40.908 120.068  78.076  1.00  0.00           C
ATOM   5900  O32 POPEb 187      41.048 119.078  78.766  1.00  0.00           O
ATOM   5901  C32 POPEb 187      40.718 120.028  76.576  1.00  0.00           C
ATOM   5904  C23 POPEb 187      44.898 123.608  76.727  1.00  0.00           C
ATOM   5907  C24 POPEb 187      44.688 125.098  76.386  1.00  0.00           C
ATOM   5910  C25 POPEb 187      45.248 125.588  75.057  1.00  0.00           C
ATOM   5913  C26 POPEb 187      44.918 124.728  73.826  1.00  0.00           C
ATOM   5916  C27 POPEb 187      45.498 125.378  72.566  1.00  0.00           C
ATOM   5919  C28 POPEb 187      45.118 124.638  71.266  1.00  0.00           C
ATOM   5922  C29 POPEb 187      46.318 124.168  70.487  1.00  0.00           C
ATOM   5924 0C21 POPEb 187      46.768 124.638  69.316  1.00  0.00           C
ATOM   5926 1C21 POPEb 187      46.178 125.738  68.477  1.00  0.00           C
ATOM   5929 2C21 POPEb 187      45.898 125.328  67.017  1.00  0.00           C
ATOM   5932 3C21 POPEb 187      44.908 124.158  66.867  1.00  0.00           C
ATOM   5935 4C21 POPEb 187      44.238 124.088  65.487  1.00  0.00           C
ATOM   5938 5C21 POPEb 187      45.198 123.758  64.337  1.00  0.00           C
ATOM   5941 6C21 POPEb 187      44.498 123.838  62.966  1.00  0.00           C
ATOM   5944 7C21 POPEb 187      45.388 123.338  61.817  1.00  0.00           C
ATOM   5947 8C21 POPEb 187      44.788 123.608  60.437  1.00  0.00           C
ATOM   5951  C33 POPEb 187      41.748 119.098  75.896  1.00  0.00           C
ATOM   5954  C34 POPEb 187      41.398 118.918  74.426  1.00  0.00           C
ATOM   5957  C35 POPEb 187      42.588 118.528  73.557  1.00  0.00           C
ATOM   5960  C36 POPEb 187      43.418 119.738  73.137  1.00  0.00           C
ATOM   5963  C37 POPEb 187      44.458 119.408  72.056  1.00  0.00           C
ATOM   5966  C38 POPEb 187      45.158 120.658  71.496  1.00  0.00           C
ATOM   5969  C39 POPEb 187      45.948 120.408  70.197  1.00  0.00           C
ATOM   5972 0C31 POPEb 187      45.158 119.658  69.127  1.00  0.00           C
ATOM   5975 1C31 POPEb 187      45.628 119.868  67.676  1.00  0.00           C
ATOM   5978 2C31 POPEb 187      47.068 119.408  67.386  1.00  0.00           C
ATOM   5981 3C31 POPEb 187      48.118 120.508  67.617  1.00  0.00           C
ATOM   5984 4C31 POPEb 187      49.558 120.028  67.447  1.00  0.00           C
ATOM   5987 5C31 POPEb 187      50.498 120.688  68.466  1.00  0.00           C
ATOM   5990 6C31 POPEb 187      51.978 120.318  68.286  1.00  0.00           C
ATOM   5994  NH3 POPEc 188     110.958  29.818  42.197  1.00  0.00           N
ATOM   5998  C12 POPEc 188     109.818  30.198  41.286  1.00  0.00           C
ATOM   6001  C11 POPEc 188     110.238  31.138  40.136  1.00  0.00           C
ATOM   6004  P   POPEc 188     109.348  33.478  39.257  1.00  0.00           P
ATOM   6005  O13 POPEc 188     110.698  33.578  38.637  1.00  0.00           O
ATOM   6006  O14 POPEc 188     108.188  33.858  38.417  1.00  0.00           O
ATOM   6007  O11 POPEc 188     109.318  34.288  40.617  1.00  0.00           O
ATOM   6008  O12 POPEc 188     109.148  31.988  39.786  1.00  0.00           O
ATOM   6009  C1  POPEc 188     109.858  33.818  41.856  1.00  0.00           C
ATOM   6012  C2  POPEc 188     110.128  34.998  42.837  1.00  0.00           C
ATOM   6014  O21 POPEc 188     110.848  34.728  44.067  1.00  0.00           O
ATOM   6015  C21 POPEc 188     111.258  33.538  44.487  1.00  0.00           C
ATOM   6016  O22 POPEc 188     111.418  32.528  43.816  1.00  0.00           O
ATOM   6017  C22 POPEc 188     111.628  33.618  45.986  1.00  0.00           C
ATOM   6020  C3  POPEc 188     108.838  35.808  43.187  1.00  0.00           C
ATOM   6023  O31 POPEc 188     108.108  35.308  44.347  1.00  0.00           O
ATOM   6024  C31 POPEc 188     108.568  35.758  45.527  1.00  0.00           C
ATOM   6025  O32 POPEc 188     109.538  36.478  45.676  1.00  0.00           O
ATOM   6026  C32 POPEc 188     107.628  35.298  46.646  1.00  0.00           C
ATOM   6029  C23 POPEc 188     111.458  32.288  46.757  1.00  0.00           C
ATOM   6032  C24 POPEc 188     110.028  32.028  47.277  1.00  0.00           C
ATOM   6035  C25 POPEc 188     109.738  32.558  48.696  1.00  0.00           C
ATOM   6038  C26 POPEc 188     110.368  31.728  49.826  1.00  0.00           C
ATOM   6041  C27 POPEc 188     109.918  32.198  51.216  1.00  0.00           C
ATOM   6044  C28 POPEc 188     110.728  31.578  52.387  1.00  0.00           C
ATOM   6047  C29 POPEc 188     110.338  30.208  52.877  1.00  0.00           C
ATOM   6049 0C21 POPEc 188     110.428  29.798  54.157  1.00  0.00           C
ATOM   6051 1C21 POPEc 188     110.948  30.608  55.337  1.00  0.00           C
ATOM   6054 2C21 POPEc 188     109.828  31.028  56.316  1.00  0.00           C
ATOM   6057 3C21 POPEc 188     110.378  31.628  57.626  1.00  0.00           C
ATOM   6060 4C21 POPEc 188     109.268  32.068  58.597  1.00  0.00           C
ATOM   6063 5C21 POPEc 188     109.818  32.658  59.907  1.00  0.00           C
ATOM   6066 6C21 POPEc 188     108.728  33.338  60.747  1.00  0.00           C
ATOM   6069 7C21 POPEc 188     109.288  34.008  62.017  1.00  0.00           C
ATOM   6072 8C21 POPEc 188     108.328  35.018  62.646  1.00  0.00           C
ATOM   6076  C33 POPEc 188     107.598  36.278  47.837  1.00  0.00           C
ATOM   6079  C34 POPEc 188     106.578  35.878  48.906  1.00  0.00           C
ATOM   6082  C35 POPEc 188     106.308  36.978  49.957  1.00  0.00           C
ATOM   6085  C36 POPEc 188     107.448  37.178  50.966  1.00  0.00           C
ATOM   6088  C37 POPEc 188     107.488  36.108  52.057  1.00  0.00           C
ATOM   6091  C38 POPEc 188     108.638  36.328  53.047  1.00  0.00           C
ATOM   6094  C39 POPEc 188     108.578  35.418  54.286  1.00  0.00           C
ATOM   6097 0C31 POPEc 188     107.468  35.818  55.276  1.00  0.00           C
ATOM   6100 1C31 POPEc 188     107.288  34.778  56.397  1.00  0.00           C
ATOM   6103 2C31 POPEc 188     105.858  34.768  56.977  1.00  0.00           C
ATOM   6106 3C31 POPEc 188     105.758  35.128  58.457  1.00  0.00           C
ATOM   6109 4C31 POPEc 188     106.378  36.498  58.777  1.00  0.00           C
ATOM   6112 5C31 POPEc 188     105.838  37.068  60.076  1.00  0.00           C
ATOM   6115 6C31 POPEc 188     106.478  38.398  60.447  1.00  0.00           C
ATOM   6119  NH3 POPEd 189      87.138  38.128  41.666  1.00  0.00           N
ATOM   6123  C12 POPEd 189      87.348  38.138  40.177  1.00  0.00           C
ATOM   6126  C11 POPEd 189      88.548  37.268  39.786  1.00  0.00           C
ATOM   6129  P   POPEd 189      90.568  38.768  40.257  1.00  0.00           P
ATOM   6130  O13 POPEd 189      90.998  38.648  38.847  1.00  0.00           O
ATOM   6131  O14 POPEd 189      89.808  39.978  40.646  1.00  0.00           O
ATOM   6132  O11 POPEd 189      91.798  38.638  41.236  1.00  0.00           O
ATOM   6133  O12 POPEd 189      89.668  37.518  40.637  1.00  0.00           O
ATOM   6134  C1  POPEd 189      91.678  37.978  42.507  1.00  0.00           C
ATOM   6137  C2  POPEd 189      93.058  37.848  43.197  1.00  0.00           C
ATOM   6139  O21 POPEd 189      93.038  36.908  44.277  1.00  0.00           O
ATOM   6140  C21 POPEd 189      92.318  37.128  45.367  1.00  0.00           C
ATOM   6141  O22 POPEd 189      91.588  38.078  45.597  1.00  0.00           O
ATOM   6142  C22 POPEd 189      92.568  35.938  46.306  1.00  0.00           C
ATOM   6145  C3  POPEd 189      93.658  39.238  43.576  1.00  0.00           C
ATOM   6148  O31 POPEd 189      95.038  39.138  43.967  1.00  0.00           O
ATOM   6149  C31 POPEd 189      95.248  38.918  45.266  1.00  0.00           C
ATOM   6150  O32 POPEd 189      94.398  38.908  46.126  1.00  0.00           O
ATOM   6151  C32 POPEd 189      96.748  38.728  45.507  1.00  0.00           C
ATOM   6154  C23 POPEd 189      91.548  35.728  47.437  1.00  0.00           C
ATOM   6157  C24 POPEd 189      92.028  36.238  48.806  1.00  0.00           C
ATOM   6160  C25 POPEd 189      91.428  35.398  49.946  1.00  0.00           C
ATOM   6163  C26 POPEd 189      91.888  35.808  51.347  1.00  0.00           C
ATOM   6166  C27 POPEd 189      91.878  34.618  52.317  1.00  0.00           C
ATOM   6169  C28 POPEd 189      92.298  34.998  53.746  1.00  0.00           C
ATOM   6172  C29 POPEd 189      92.958  33.858  54.477  1.00  0.00           C
ATOM   6174 0C21 POPEd 189      92.358  32.928  55.247  1.00  0.00           C
ATOM   6176 1C21 POPEd 189      90.878  32.778  55.507  1.00  0.00           C
ATOM   6179 2C21 POPEd 189      90.528  33.078  56.977  1.00  0.00           C
ATOM   6182 3C21 POPEd 189      89.018  32.948  57.247  1.00  0.00           C
ATOM   6185 4C21 POPEd 189      88.598  33.578  58.577  1.00  0.00           C
ATOM   6188 5C21 POPEd 189      87.068  33.668  58.727  1.00  0.00           C
ATOM   6191 6C21 POPEd 189      86.648  34.498  59.957  1.00  0.00           C
ATOM   6194 7C21 POPEd 189      85.128  34.628  60.107  1.00  0.00           C
ATOM   6197 8C21 POPEd 189      84.718  35.428  61.337  1.00  0.00           C
ATOM   6201  C33 POPEd 189      97.058  37.748  46.666  1.00  0.00           C
ATOM   6204  C34 POPEd 189      96.708  38.318  48.047  1.00  0.00           C
ATOM   6207  C35 POPEd 189      97.268  37.458  49.177  1.00  0.00           C
ATOM   6210  C36 POPEd 189      96.758  37.878  50.556  1.00  0.00           C
ATOM   6213  C37 POPEd 189      97.408  37.068  51.687  1.00  0.00           C
ATOM   6216  C38 POPEd 189      96.698  37.308  53.027  1.00  0.00           C
ATOM   6219  C39 POPEd 189      97.178  36.368  54.146  1.00  0.00           C
ATOM   6222 0C31 POPEd 189      96.238  36.418  55.367  1.00  0.00           C
ATOM   6225 1C31 POPEd 189      96.248  35.128  56.187  1.00  0.00           C
ATOM   6228 2C31 POPEd 189      95.068  35.028  57.157  1.00  0.00           C
ATOM   6231 3C31 POPEd 189      95.118  36.018  58.326  1.00  0.00           C
ATOM   6234 4C31 POPEd 189      93.908  35.858  59.247  1.00  0.00           C
ATOM   6237 5C31 POPEd 189      93.938  36.808  60.447  1.00  0.00           C
ATOM   6240 6C31 POPEd 189      92.818  36.518  61.446  1.00  0.00           C
ATOM   6244  NH3 POPEe 190      35.958   4.708  42.857  1.00  0.00           N
ATOM   6248  C12 POPEe 190      37.048   4.468  43.867  1.00  0.00           C
ATOM   6251  C11 POPEe 190      38.398   5.088  43.456  1.00  0.00           C
ATOM   6254  P   POPEe 190      38.928   7.708  43.836  1.00  0.00           P
ATOM   6255  O13 POPEe 190      40.038   8.218  43.007  1.00  0.00           O
ATOM   6256  O14 POPEe 190      37.858   8.688  44.166  1.00  0.00           O
ATOM   6257  O11 POPEe 190      39.518   7.108  45.147  1.00  0.00           O
ATOM   6258  O12 POPEe 190      38.288   6.468  43.076  1.00  0.00           O
ATOM   6259  C1  POPEe 190      40.118   7.978  46.106  1.00  0.00           C
ATOM   6262  C2  POPEe 190      39.588   7.688  47.527  1.00  0.00           C
ATOM   6264  O21 POPEe 190      40.338   6.628  48.137  1.00  0.00           O
ATOM   6265  C21 POPEe 190      40.128   5.378  47.787  1.00  0.00           C
ATOM   6266  O22 POPEe 190      39.308   4.948  46.996  1.00  0.00           O
ATOM   6267  C22 POPEe 190      41.088   4.508  48.587  1.00  0.00           C
ATOM   6270  C3  POPEe 190      38.048   7.498  47.577  1.00  0.00           C
ATOM   6273  O31 POPEe 190      37.658   7.188  48.927  1.00  0.00           O
ATOM   6274  C31 POPEe 190      37.298   8.228  49.657  1.00  0.00           C
ATOM   6275  O32 POPEe 190      37.048   9.348  49.236  1.00  0.00           O
ATOM   6276  C32 POPEe 190      37.248   7.808  51.126  1.00  0.00           C
ATOM   6279  C23 POPEe 190      40.818   4.618  50.107  1.00  0.00           C
ATOM   6282  C24 POPEe 190      41.838   3.838  50.947  1.00  0.00           C
ATOM   6285  C25 POPEe 190      41.498   3.848  52.446  1.00  0.00           C
ATOM   6288  C26 POPEe 190      42.238   4.918  53.277  1.00  0.00           C
ATOM   6291  C27 POPEe 190      43.468   4.378  54.016  1.00  0.00           C
ATOM   6294  C28 POPEe 190      44.138   5.398  54.966  1.00  0.00           C
ATOM   6297  C29 POPEe 190      45.378   4.828  55.606  1.00  0.00           C
ATOM   6299 0C21 POPEe 190      45.678   4.788  56.917  1.00  0.00           C
ATOM   6301 1C21 POPEe 190      44.838   5.298  58.067  1.00  0.00           C
ATOM   6304 2C21 POPEe 190      45.218   4.668  59.417  1.00  0.00           C
ATOM   6307 3C21 POPEe 190      44.898   3.168  59.507  1.00  0.00           C
ATOM   6310 4C21 POPEe 190      45.518   2.492  60.747  1.00  0.00           C
ATOM   6313 5C21 POPEe 190      45.298   0.972  60.727  1.00  0.00           C
ATOM   6316 6C21 POPEe 190      46.158   0.212  61.747  1.00  0.00           C
ATOM   6319 7C21 POPEe 190      46.178  -1.298  61.477  1.00  0.00           C
ATOM   6322 8C21 POPEe 190      47.018  -2.098  62.467  1.00  0.00           C
ATOM   6326  C33 POPEe 190      38.268   8.578  52.007  1.00  0.00           C
ATOM   6329  C34 POPEe 190      38.608   7.798  53.286  1.00  0.00           C
ATOM   6332  C35 POPEe 190      37.408   7.558  54.216  1.00  0.00           C
ATOM   6335  C36 POPEe 190      37.718   6.508  55.287  1.00  0.00           C
ATOM   6338  C37 POPEe 190      36.638   6.438  56.367  1.00  0.00           C
ATOM   6341  C38 POPEe 190      37.128   5.718  57.636  1.00  0.00           C
ATOM   6344  C39 POPEe 190      36.198   5.928  58.826  1.00  0.00           C
ATOM   6347 0C31 POPEe 190      36.858   5.528  60.146  1.00  0.00           C
ATOM   6350 1C31 POPEe 190      35.988   5.878  61.367  1.00  0.00           C
ATOM   6353 2C31 POPEe 190      36.608   5.458  62.706  1.00  0.00           C
ATOM   6356 3C31 POPEe 190      36.808   3.948  62.817  1.00  0.00           C
ATOM   6359 4C31 POPEe 190      37.138   3.508  64.247  1.00  0.00           C
ATOM   6362 5C31 POPEe 190      37.148   1.982  64.387  1.00  0.00           C
ATOM   6365 6C31 POPEe 190      37.408   1.522  65.826  1.00  0.00           C
ATOM   6369  NH3 POPEf 191      93.898 111.688  40.646  1.00  0.00           N
ATOM   6373  C12 POPEf 191      95.098 112.028  39.836  1.00  0.00           C
ATOM   6376  C11 POPEf 191      94.868 111.338  38.486  1.00  0.00           C
ATOM   6379  P   POPEf 191      96.048 109.038  38.326  1.00  0.00           P
ATOM   6380  O13 POPEf 191      95.798 108.298  37.076  1.00  0.00           O
ATOM   6381  O14 POPEf 191      97.218 109.928  38.427  1.00  0.00           O
ATOM   6382  O11 POPEf 191      96.078 107.978  39.507  1.00  0.00           O
ATOM   6383  O12 POPEf 191      94.778 109.918  38.687  1.00  0.00           O
ATOM   6384  C1  POPEf 191      95.738 108.268  40.867  1.00  0.00           C
ATOM   6387  C2  POPEf 191      96.968 108.208  41.837  1.00  0.00           C
ATOM   6389  O21 POPEf 191      97.048 109.388  42.636  1.00  0.00           O
ATOM   6390  C21 POPEf 191      96.128 109.568  43.556  1.00  0.00           C
ATOM   6391  O22 POPEf 191      95.148 108.868  43.777  1.00  0.00           O
ATOM   6392  C22 POPEf 191      96.448 110.888  44.267  1.00  0.00           C
ATOM   6395  C3  POPEf 191      98.348 108.078  41.117  1.00  0.00           C
ATOM   6398  O31 POPEf 191      99.468 108.338  42.017  1.00  0.00           O
ATOM   6399  C31 POPEf 191      99.688 107.368  42.877  1.00  0.00           C
ATOM   6400  O32 POPEf 191      99.188 106.258  42.846  1.00  0.00           O
ATOM   6401  C32 POPEf 191     100.598 107.858  43.997  1.00  0.00           C
ATOM   6404  C23 POPEf 191      95.608 111.158  45.536  1.00  0.00           C
ATOM   6407  C24 POPEf 191      96.328 110.738  46.817  1.00  0.00           C
ATOM   6410  C25 POPEf 191      95.578 111.228  48.067  1.00  0.00           C
ATOM   6413  C26 POPEf 191      96.438 111.148  49.326  1.00  0.00           C
ATOM   6416  C27 POPEf 191      95.748 111.718  50.567  1.00  0.00           C
ATOM   6419  C28 POPEf 191      96.688 111.858  51.777  1.00  0.00           C
ATOM   6422  C29 POPEf 191      97.148 110.528  52.337  1.00  0.00           C
ATOM   6424 0C21 POPEf 191      97.348 110.238  53.637  1.00  0.00           C
ATOM   6426 1C21 POPEf 191      97.158 111.188  54.797  1.00  0.00           C
ATOM   6429 2C21 POPEf 191      96.088 110.708  55.786  1.00  0.00           C
ATOM   6432 3C21 POPEf 191      96.628 109.698  56.806  1.00  0.00           C
ATOM   6435 4C21 POPEf 191      95.538 109.228  57.776  1.00  0.00           C
ATOM   6438 5C21 POPEf 191      96.098 108.558  59.026  1.00  0.00           C
ATOM   6441 6C21 POPEf 191      94.998 107.858  59.837  1.00  0.00           C
ATOM   6444 7C21 POPEf 191      95.478 107.318  61.187  1.00  0.00           C
ATOM   6447 8C21 POPEf 191      94.388 106.538  61.926  1.00  0.00           C
ATOM   6451  C33 POPEf 191      99.818 108.728  45.007  1.00  0.00           C
ATOM   6454  C34 POPEf 191     100.678 109.308  46.137  1.00  0.00           C
ATOM   6457  C35 POPEf 191     101.868 110.138  45.646  1.00  0.00           C
ATOM   6460  C36 POPEf 191     102.628 110.848  46.777  1.00  0.00           C
ATOM   6463  C37 POPEf 191     103.638 111.868  46.227  1.00  0.00           C
ATOM   6466  C38 POPEf 191     103.038 113.258  45.927  1.00  0.00           C
ATOM   6469  C39 POPEf 191     102.738 114.098  47.187  1.00  0.00           C
ATOM   6472 0C31 POPEf 191     103.998 114.618  47.907  1.00  0.00           C
ATOM   6475 1C31 POPEf 191     103.698 115.048  49.356  1.00  0.00           C
ATOM   6478 2C31 POPEf 191     104.948 115.288  50.217  1.00  0.00           C
ATOM   6481 3C31 POPEf 191     105.668 116.608  49.896  1.00  0.00           C
ATOM   6484 4C31 POPEf 191     106.868 116.868  50.816  1.00  0.00           C
ATOM   6487 5C31 POPEf 191     107.298 118.348  50.826  1.00  0.00           C
ATOM   6490 6C31 POPEf 191     108.458 118.638  51.786  1.00  0.00           C
ATOM   6494  NH3 POPEg 192      85.568  28.428  82.936  1.00  0.00           N
ATOM   6498  C12 POPEg 192      85.448  27.868  84.326  1.00  0.00           C
ATOM   6501  C11 POPEg 192      86.138  28.708  85.426  1.00  0.00           C
ATOM   6504  P   POPEg 192      84.588  30.788  85.846  1.00  0.00           P
ATOM   6505  O13 POPEg 192      84.138  31.548  87.027  1.00  0.00           O
ATOM   6506  O14 POPEg 192      85.598  31.438  84.977  1.00  0.00           O
ATOM   6507  O11 POPEg 192      83.348  30.268  84.986  1.00  0.00           O
ATOM   6508  O12 POPEg 192      85.208  29.408  86.266  1.00  0.00           O
ATOM   6509  C1  POPEg 192      82.558  31.078  84.096  1.00  0.00           C
ATOM   6512  C2  POPEg 192      82.568  30.488  82.646  1.00  0.00           C
ATOM   6514  O21 POPEg 192      82.868  31.558  81.716  1.00  0.00           O
ATOM   6515  C21 POPEg 192      83.478  31.118  80.606  1.00  0.00           C
ATOM   6516  O22 POPEg 192      83.898  29.988  80.436  1.00  0.00           O
ATOM   6517  C22 POPEg 192      83.618  32.258  79.606  1.00  0.00           C
ATOM   6520  C3  POPEg 192      81.228  29.768  82.257  1.00  0.00           C
ATOM   6523  O31 POPEg 192      81.148  29.438  80.837  1.00  0.00           O
ATOM   6524  C31 POPEg 192      81.078  28.148  80.487  1.00  0.00           C
ATOM   6525  O32 POPEg 192      80.828  27.218  81.236  1.00  0.00           O
ATOM   6526  C32 POPEg 192      81.528  27.988  79.026  1.00  0.00           C
ATOM   6529  C23 POPEg 192      82.948  31.978  78.236  1.00  0.00           C
ATOM   6532  C24 POPEg 192      83.218  33.118  77.257  1.00  0.00           C
ATOM   6535  C25 POPEg 192      82.618  32.928  75.846  1.00  0.00           C
ATOM   6538  C26 POPEg 192      83.198  31.738  75.066  1.00  0.00           C
ATOM   6541  C27 POPEg 192      83.058  31.928  73.547  1.00  0.00           C
ATOM   6544  C28 POPEg 192      83.508  30.728  72.687  1.00  0.00           C
ATOM   6547  C29 POPEg 192      82.488  29.608  72.687  1.00  0.00           C
ATOM   6549 0C21 POPEg 192      81.698  29.228  71.667  1.00  0.00           C
ATOM   6551 1C21 POPEg 192      81.628  29.838  70.286  1.00  0.00           C
ATOM   6554 2C21 POPEg 192      81.498  28.808  69.146  1.00  0.00           C
ATOM   6557 3C21 POPEg 192      81.328  29.508  67.786  1.00  0.00           C
ATOM   6560 4C21 POPEg 192      81.108  28.558  66.596  1.00  0.00           C
ATOM   6563 5C21 POPEg 192      82.398  27.898  66.076  1.00  0.00           C
ATOM   6566 6C21 POPEg 192      82.158  27.128  64.767  1.00  0.00           C
ATOM   6569 7C21 POPEg 192      83.448  26.528  64.187  1.00  0.00           C
ATOM   6572 8C21 POPEg 192      83.238  25.828  62.846  1.00  0.00           C
ATOM   6576  C33 POPEg 192      80.378  28.038  77.997  1.00  0.00           C
ATOM   6579  C34 POPEg 192      79.718  29.418  77.966  1.00  0.00           C
ATOM   6582  C35 POPEg 192      78.698  29.568  76.837  1.00  0.00           C
ATOM   6585  C36 POPEg 192      77.878  30.848  77.017  1.00  0.00           C
ATOM   6588  C37 POPEg 192      76.988  31.158  75.817  1.00  0.00           C
ATOM   6591  C38 POPEg 192      76.048  32.338  76.097  1.00  0.00           C
ATOM   6594  C39 POPEg 192      75.288  32.818  74.856  1.00  0.00           C
ATOM   6597 0C31 POPEg 192      74.488  31.718  74.167  1.00  0.00           C
ATOM   6600 1C31 POPEg 192      73.598  32.258  73.047  1.00  0.00           C
ATOM   6603 2C31 POPEg 192      72.828  31.138  72.326  1.00  0.00           C
ATOM   6606 3C31 POPEg 192      71.888  31.648  71.227  1.00  0.00           C
ATOM   6609 4C31 POPEg 192      70.778  32.578  71.727  1.00  0.00           C
ATOM   6612 5C31 POPEg 192      69.738  32.868  70.627  1.00  0.00           C
ATOM   6615 6C31 POPEg 192      68.748  33.968  71.017  1.00  0.00           C
ATOM   6619  NH3 POPEh 193      74.068  83.278  85.307  1.00  0.00           N
ATOM   6623  C12 POPEh 193      73.868  82.738  83.927  1.00  0.00           C
ATOM   6626  C11 POPEh 193      75.028  83.088  82.966  1.00  0.00           C
ATOM   6629  P   POPEh 193      77.228  83.348  84.396  1.00  0.00           P
ATOM   6630  O13 POPEh 193      77.318  84.758  83.987  1.00  0.00           O
ATOM   6631  O14 POPEh 193      76.708  83.138  85.777  1.00  0.00           O
ATOM   6632  O11 POPEh 193      78.618  82.628  84.257  1.00  0.00           O
ATOM   6633  O12 POPEh 193      76.298  82.568  83.377  1.00  0.00           O
ATOM   6634  C1  POPEh 193      79.778  83.258  83.746  1.00  0.00           C
ATOM   6637  C2  POPEh 193      79.818  83.268  82.176  1.00  0.00           C
ATOM   6639  O21 POPEh 193      79.028  84.298  81.536  1.00  0.00           O
ATOM   6640  C21 POPEh 193      79.178  85.568  81.867  1.00  0.00           C
ATOM   6641  O22 POPEh 193      79.868  86.018  82.757  1.00  0.00           O
ATOM   6642  C22 POPEh 193      78.378  86.468  80.926  1.00  0.00           C
ATOM   6645  C3  POPEh 193      79.368  81.878  81.637  1.00  0.00           C
ATOM   6648  O31 POPEh 193      78.858  81.978  80.286  1.00  0.00           O
ATOM   6649  C31 POPEh 193      79.618  81.538  79.307  1.00  0.00           C
ATOM   6650  O32 POPEh 193      80.698  80.998  79.426  1.00  0.00           O
ATOM   6651  C32 POPEh 193      78.938  81.868  77.987  1.00  0.00           C
ATOM   6654  C23 POPEh 193      79.298  87.338  80.037  1.00  0.00           C
ATOM   6657  C24 POPEh 193      79.158  86.968  78.557  1.00  0.00           C
ATOM   6660  C25 POPEh 193      80.258  87.538  77.657  1.00  0.00           C
ATOM   6663  C26 POPEh 193      80.118  87.038  76.207  1.00  0.00           C
ATOM   6666  C27 POPEh 193      81.178  87.588  75.237  1.00  0.00           C
ATOM   6669  C28 POPEh 193      80.928  87.168  73.766  1.00  0.00           C
ATOM   6672  C29 POPEh 193      79.628  87.698  73.206  1.00  0.00           C
ATOM   6674 0C21 POPEh 193      79.458  88.538  72.167  1.00  0.00           C
ATOM   6676 1C21 POPEh 193      80.518  89.128  71.266  1.00  0.00           C
ATOM   6679 2C21 POPEh 193      80.138  88.988  69.786  1.00  0.00           C
ATOM   6682 3C21 POPEh 193      81.308  89.288  68.847  1.00  0.00           C
ATOM   6685 4C21 POPEh 193      81.028  88.898  67.386  1.00  0.00           C
ATOM   6688 5C21 POPEh 193      82.288  88.828  66.517  1.00  0.00           C
ATOM   6691 6C21 POPEh 193      81.968  88.448  65.066  1.00  0.00           C
ATOM   6694 7C21 POPEh 193      83.178  88.588  64.127  1.00  0.00           C
ATOM   6697 8C21 POPEh 193      82.868  88.188  62.677  1.00  0.00           C
ATOM   6701  C33 POPEh 193      78.748  83.388  77.776  1.00  0.00           C
ATOM   6704  C34 POPEh 193      77.948  83.738  76.526  1.00  0.00           C
ATOM   6707  C35 POPEh 193      78.648  83.288  75.246  1.00  0.00           C
ATOM   6710  C36 POPEh 193      77.948  83.748  73.966  1.00  0.00           C
ATOM   6713  C37 POPEh 193      78.538  83.058  72.737  1.00  0.00           C
ATOM   6716  C38 POPEh 193      77.958  83.548  71.407  1.00  0.00           C
ATOM   6719  C39 POPEh 193      76.428  83.448  71.316  1.00  0.00           C
ATOM   6722 0C31 POPEh 193      75.898  84.058  70.027  1.00  0.00           C
ATOM   6725 1C31 POPEh 193      74.368  84.028  69.947  1.00  0.00           C
ATOM   6728 2C31 POPEh 193      73.798  84.948  68.856  1.00  0.00           C
ATOM   6731 3C31 POPEh 193      74.448  84.788  67.477  1.00  0.00           C
ATOM   6734 4C31 POPEh 193      74.298  83.378  66.887  1.00  0.00           C
ATOM   6737 5C31 POPEh 193      75.078  83.228  65.576  1.00  0.00           C
ATOM   6740 6C31 POPEh 193      74.938  81.848  64.947  1.00  0.00           C
ATOM   6744  NH3 POPEi 194      20.458  34.578  45.077  1.00  0.00           N
ATOM   6748  C12 POPEi 194      19.398  34.238  46.067  1.00  0.00           C
ATOM   6751  C11 POPEi 194      18.718  32.958  45.617  1.00  0.00           C
ATOM   6754  P   POPEi 194      16.478  31.718  46.047  1.00  0.00           P
ATOM   6755  O13 POPEi 194      15.408  32.548  45.447  1.00  0.00           O
ATOM   6756  O14 POPEi 194      17.048  30.588  45.276  1.00  0.00           O
ATOM   6757  O11 POPEi 194      15.958  31.188  47.446  1.00  0.00           O
ATOM   6758  O12 POPEi 194      17.618  32.708  46.487  1.00  0.00           O
ATOM   6759  C1  POPEi 194      15.688  32.078  48.527  1.00  0.00           C
ATOM   6762  C2  POPEi 194      14.348  31.708  49.227  1.00  0.00           C
ATOM   6764  O21 POPEi 194      14.348  32.168  50.587  1.00  0.00           O
ATOM   6765  C21 POPEi 194      14.488  33.468  50.797  1.00  0.00           C
ATOM   6766  O22 POPEi 194      14.318  34.358  49.986  1.00  0.00           O
ATOM   6767  C22 POPEi 194      15.048  33.628  52.216  1.00  0.00           C
ATOM   6770  C3  POPEi 194      14.118  30.168  49.236  1.00  0.00           C
ATOM   6773  O31 POPEi 194      12.858  29.818  49.837  1.00  0.00           O
ATOM   6774  C31 POPEi 194      12.688  29.348  51.087  1.00  0.00           C
ATOM   6775  O32 POPEi 194      11.578  29.178  51.576  1.00  0.00           O
ATOM   6776  C32 POPEi 194      13.978  29.068  51.876  1.00  0.00           C
ATOM   6779  C23 POPEi 194      14.468  34.778  53.056  1.00  0.00           C
ATOM   6782  C24 POPEi 194      15.438  35.078  54.207  1.00  0.00           C
ATOM   6785  C25 POPEi 194      14.868  36.038  55.257  1.00  0.00           C
ATOM   6788  C26 POPEi 194      14.198  35.328  56.427  1.00  0.00           C
ATOM   6791  C27 POPEi 194      13.868  36.278  57.577  1.00  0.00           C
ATOM   6794  C28 POPEi 194      13.158  35.538  58.707  1.00  0.00           C
ATOM   6797  C29 POPEi 194      13.188  36.248  60.037  1.00  0.00           C
ATOM   6799 0C21 POPEi 194      12.838  35.668  61.196  1.00  0.00           C
ATOM   6801 1C21 POPEi 194      12.288  34.268  61.347  1.00  0.00           C
ATOM   6804 2C21 POPEi 194      10.958  34.258  62.117  1.00  0.00           C
ATOM   6807 3C21 POPEi 194      10.148  32.978  61.887  1.00  0.00           C
ATOM   6810 4C21 POPEi 194       8.768  33.038  62.556  1.00  0.00           C
ATOM   6813 5C21 POPEi 194       7.778  32.018  61.997  1.00  0.00           C
ATOM   6816 6C21 POPEi 194       6.358  32.208  62.556  1.00  0.00           C
ATOM   6819 7C21 POPEi 194       5.338  31.268  61.907  1.00  0.00           C
ATOM   6822 8C21 POPEi 194       3.938  31.408  62.516  1.00  0.00           C
ATOM   6826  C33 POPEi 194      13.758  28.288  53.216  1.00  0.00           C
ATOM   6829  C34 POPEi 194      15.008  28.348  54.127  1.00  0.00           C
ATOM   6832  C35 POPEi 194      15.228  27.178  55.097  1.00  0.00           C
ATOM   6835  C36 POPEi 194      14.038  26.898  56.027  1.00  0.00           C
ATOM   6838  C37 POPEi 194      14.248  25.728  56.996  1.00  0.00           C
ATOM   6841  C38 POPEi 194      12.978  25.368  57.776  1.00  0.00           C
ATOM   6844  C39 POPEi 194      13.058  24.078  58.617  1.00  0.00           C
ATOM   6847 0C31 POPEi 194      13.408  24.288  60.097  1.00  0.00           C
ATOM   6850 1C31 POPEi 194      13.338  22.968  60.877  1.00  0.00           C
ATOM   6853 2C31 POPEi 194      13.338  23.128  62.407  1.00  0.00           C
ATOM   6856 3C31 POPEi 194      11.998  23.638  62.957  1.00  0.00           C
ATOM   6859 4C31 POPEi 194      11.938  23.638  64.486  1.00  0.00           C
ATOM   6862 5C31 POPEi 194      10.608  24.178  65.036  1.00  0.00           C
ATOM   6865 6C31 POPEi 194      10.528  24.148  66.557  1.00  0.00           C
ATOM   6869  NH3 POPEj 195      38.658  69.018  40.867  1.00  0.00           N
ATOM   6873  C12 POPEj 195      39.938  68.488  41.456  1.00  0.00           C
ATOM   6876  C11 POPEj 195      41.108  68.838  40.547  1.00  0.00           C
ATOM   6879  P   POPEj 195      43.658  68.238  40.527  1.00  0.00           P
ATOM   6880  O13 POPEj 195      43.308  67.348  39.396  1.00  0.00           O
ATOM   6881  O14 POPEj 195      44.388  69.498  40.217  1.00  0.00           O
ATOM   6882  O11 POPEj 195      44.448  67.478  41.677  1.00  0.00           O
ATOM   6883  O12 POPEj 195      42.308  68.618  41.266  1.00  0.00           O
ATOM   6884  C1  POPEj 195      43.758  66.828  42.747  1.00  0.00           C
ATOM   6887  C2  POPEj 195      43.398  67.748  43.976  1.00  0.00           C
ATOM   6889  O21 POPEj 195      44.538  68.018  44.826  1.00  0.00           O
ATOM   6890  C21 POPEj 195      44.958  67.048  45.637  1.00  0.00           C
ATOM   6891  O22 POPEj 195      44.558  65.898  45.646  1.00  0.00           O
ATOM   6892  C22 POPEj 195      46.048  67.638  46.546  1.00  0.00           C
ATOM   6895  C3  POPEj 195      42.158  67.188  44.736  1.00  0.00           C
ATOM   6898  O31 POPEj 195      42.038  67.728  46.076  1.00  0.00           O
ATOM   6899  C31 POPEj 195      41.338  66.918  46.887  1.00  0.00           C
ATOM   6900  O32 POPEj 195      40.778  65.898  46.537  1.00  0.00           O
ATOM   6901  C32 POPEj 195      41.348  67.448  48.316  1.00  0.00           C
ATOM   6904  C23 POPEj 195      46.408  66.748  47.766  1.00  0.00           C
ATOM   6907  C24 POPEj 195      45.578  67.088  49.026  1.00  0.00           C
ATOM   6910  C25 POPEj 195      45.628  65.988  50.097  1.00  0.00           C
ATOM   6913  C26 POPEj 195      46.978  65.818  50.807  1.00  0.00           C
ATOM   6916  C27 POPEj 195      47.198  64.358  51.246  1.00  0.00           C
ATOM   6919  C28 POPEj 195      48.448  64.138  52.117  1.00  0.00           C
ATOM   6922  C29 POPEj 195      49.098  62.808  51.797  1.00  0.00           C
ATOM   6924 0C21 POPEj 195      49.378  61.808  52.647  1.00  0.00           C
ATOM   6926 1C21 POPEj 195      49.138  61.788  54.137  1.00  0.00           C
ATOM   6929 2C21 POPEj 195      47.748  61.238  54.527  1.00  0.00           C
ATOM   6932 3C21 POPEj 195      47.518  59.778  54.117  1.00  0.00           C
ATOM   6935 4C21 POPEj 195      46.138  59.268  54.566  1.00  0.00           C
ATOM   6938 5C21 POPEj 195      45.848  57.818  54.166  1.00  0.00           C
ATOM   6941 6C21 POPEj 195      44.418  57.338  54.496  1.00  0.00           C
ATOM   6944 7C21 POPEj 195      44.028  57.498  55.966  1.00  0.00           C
ATOM   6947 8C21 POPEj 195      42.768  56.708  56.336  1.00  0.00           C
ATOM   6951  C33 POPEj 195      40.608  66.508  49.297  1.00  0.00           C
ATOM   6954  C34 POPEj 195      40.218  67.198  50.606  1.00  0.00           C
ATOM   6957  C35 POPEj 195      41.418  67.588  51.497  1.00  0.00           C
ATOM   6960  C36 POPEj 195      41.738  66.508  52.536  1.00  0.00           C
ATOM   6963  C37 POPEj 195      42.968  66.768  53.427  1.00  0.00           C
ATOM   6966  C38 POPEj 195      43.348  65.518  54.236  1.00  0.00           C
ATOM   6969  C39 POPEj 195      44.658  65.698  55.036  1.00  0.00           C
ATOM   6972 0C31 POPEj 195      44.998  64.488  55.927  1.00  0.00           C
ATOM   6975 1C31 POPEj 195      46.378  64.618  56.587  1.00  0.00           C
ATOM   6978 2C31 POPEj 195      46.588  63.688  57.787  1.00  0.00           C
ATOM   6981 3C31 POPEj 195      47.958  63.858  58.466  1.00  0.00           C
ATOM   6984 4C31 POPEj 195      49.128  63.318  57.626  1.00  0.00           C
ATOM   6987 5C31 POPEj 195      50.488  63.408  58.317  1.00  0.00           C
ATOM   6990 6C31 POPEj 195      51.628  62.878  57.446  1.00  0.00           C
ATOM   6994  NH3 POPEk 196      34.078 107.578  86.287  1.00  0.00           N
ATOM   6998  C12 POPEk 196      35.538 107.408  86.607  1.00  0.00           C
ATOM   7001  C11 POPEk 196      35.768 106.128  87.416  1.00  0.00           C
ATOM   7004  P   POPEk 196      37.608 104.758  88.617  1.00  0.00           P
ATOM   7005  O13 POPEk 196      37.978 104.958  90.037  1.00  0.00           O
ATOM   7006  O14 POPEk 196      36.658 103.668  88.286  1.00  0.00           O
ATOM   7007  O11 POPEk 196      38.908 104.418  87.786  1.00  0.00           O
ATOM   7008  O12 POPEk 196      37.098 106.118  87.957  1.00  0.00           O
ATOM   7009  C1  POPEk 196      39.468 105.158  86.726  1.00  0.00           C
ATOM   7012  C2  POPEk 196      38.778 104.858  85.367  1.00  0.00           C
ATOM   7014  O21 POPEk 196      39.248 103.608  84.786  1.00  0.00           O
ATOM   7015  C21 POPEk 196      38.358 103.088  83.937  1.00  0.00           C
ATOM   7016  O22 POPEk 196      37.208 103.488  83.806  1.00  0.00           O
ATOM   7017  C22 POPEk 196      38.958 101.908  83.187  1.00  0.00           C
ATOM   7020  C3  POPEk 196      38.948 106.028  84.367  1.00  0.00           C
ATOM   7023  O31 POPEk 196      37.638 106.538  84.007  1.00  0.00           O
ATOM   7024  C31 POPEk 196      37.228 106.168  82.796  1.00  0.00           C
ATOM   7025  O32 POPEk 196      37.948 105.768  81.907  1.00  0.00           O
ATOM   7026  C32 POPEk 196      35.708 106.238  82.786  1.00  0.00           C
ATOM   7029  C23 POPEk 196      37.908 101.188  82.297  1.00  0.00           C
ATOM   7032  C24 POPEk 196      37.678 101.848  80.937  1.00  0.00           C
ATOM   7035  C25 POPEk 196      38.888 101.688  80.007  1.00  0.00           C
ATOM   7038  C26 POPEk 196      38.548 101.788  78.517  1.00  0.00           C
ATOM   7041  C27 POPEk 196      39.748 101.388  77.657  1.00  0.00           C
ATOM   7044  C28 POPEk 196      39.438 101.348  76.146  1.00  0.00           C
ATOM   7047  C29 POPEk 196      40.618 100.868  75.346  1.00  0.00           C
ATOM   7049 0C21 POPEk 196      40.858 101.098  74.036  1.00  0.00           C
ATOM   7051 1C21 POPEk 196      39.988 101.888  73.087  1.00  0.00           C
ATOM   7054 2C21 POPEk 196      40.818 102.698  72.076  1.00  0.00           C
ATOM   7057 3C21 POPEk 196      39.958 103.288  70.947  1.00  0.00           C
ATOM   7060 4C21 POPEk 196      40.788 103.938  69.816  1.00  0.00           C
ATOM   7063 5C21 POPEk 196      41.718 105.078  70.257  1.00  0.00           C
ATOM   7066 6C21 POPEk 196      40.988 106.268  70.887  1.00  0.00           C
ATOM   7069 7C21 POPEk 196      41.978 107.358  71.326  1.00  0.00           C
ATOM   7072 8C21 POPEk 196      41.318 108.538  72.017  1.00  0.00           C
ATOM   7076  C33 POPEk 196      35.188 105.558  81.516  1.00  0.00           C
ATOM   7079  C34 POPEk 196      33.678 105.348  81.567  1.00  0.00           C
ATOM   7082  C35 POPEk 196      33.128 104.728  80.276  1.00  0.00           C
ATOM   7085  C36 POPEk 196      34.088 103.838  79.507  1.00  0.00           C
ATOM   7088  C37 POPEk 196      33.358 103.148  78.356  1.00  0.00           C
ATOM   7091  C38 POPEk 196      34.338 102.338  77.516  1.00  0.00           C
ATOM   7094  C39 POPEk 196      33.608 101.408  76.557  1.00  0.00           C
ATOM   7097 0C31 POPEk 196      34.628 100.618  75.736  1.00  0.00           C
ATOM   7100 1C31 POPEk 196      33.968  99.498  74.937  1.00  0.00           C
ATOM   7103 2C31 POPEk 196      34.798  99.128  73.707  1.00  0.00           C
ATOM   7106 3C31 POPEk 196      34.208  97.928  72.966  1.00  0.00           C
ATOM   7109 4C31 POPEk 196      35.038  97.548  71.747  1.00  0.00           C
ATOM   7112 5C31 POPEk 196      34.468  96.328  71.027  1.00  0.00           C
ATOM   7115 6C31 POPEk 196      35.348  95.838  69.876  1.00  0.00           C
ATOM   7119  NH3 POPEl 197      28.018  87.188  44.286  1.00  0.00           N
ATOM   7123  C12 POPEl 197      29.398  87.578  43.836  1.00  0.00           C
ATOM   7126  C11 POPEl 197      29.958  88.808  44.587  1.00  0.00           C
ATOM   7129  P   POPEl 197      28.558  90.878  45.387  1.00  0.00           P
ATOM   7130  O13 POPEl 197      27.558  91.828  44.856  1.00  0.00           O
ATOM   7131  O14 POPEl 197      28.148  89.978  46.467  1.00  0.00           O
ATOM   7132  O11 POPEl 197      29.678  91.858  45.907  1.00  0.00           O
ATOM   7133  O12 POPEl 197      29.238  90.008  44.247  1.00  0.00           O
ATOM   7134  C1  POPEl 197      30.878  91.438  46.557  1.00  0.00           C
ATOM   7137  C2  POPEl 197      30.808  91.718  48.087  1.00  0.00           C
ATOM   7139  O21 POPEl 197      32.098  91.998  48.667  1.00  0.00           O
ATOM   7140  C21 POPEl 197      33.048  91.108  48.536  1.00  0.00           C
ATOM   7141  O22 POPEl 197      32.998  90.058  47.927  1.00  0.00           O
ATOM   7142  C22 POPEl 197      34.288  91.618  49.306  1.00  0.00           C
ATOM   7145  C3  POPEl 197      29.998  90.658  48.897  1.00  0.00           C
ATOM   7148  O31 POPEl 197      29.888  91.028  50.287  1.00  0.00           O
ATOM   7149  C31 POPEl 197      30.738  90.448  51.106  1.00  0.00           C
ATOM   7150  O32 POPEl 197      31.528  89.568  50.816  1.00  0.00           O
ATOM   7151  C32 POPEl 197      30.668  91.138  52.466  1.00  0.00           C
ATOM   7154  C23 POPEl 197      34.248  91.298  50.826  1.00  0.00           C
ATOM   7157  C24 POPEl 197      35.598  91.538  51.526  1.00  0.00           C
ATOM   7160  C25 POPEl 197      35.728  90.858  52.907  1.00  0.00           C
ATOM   7163  C26 POPEl 197      35.328  91.738  54.107  1.00  0.00           C
ATOM   7166  C27 POPEl 197      35.918  91.198  55.427  1.00  0.00           C
ATOM   7169  C28 POPEl 197      35.858  92.168  56.617  1.00  0.00           C
ATOM   7172  C29 POPEl 197      34.518  92.198  57.297  1.00  0.00           C
ATOM   7174 0C21 POPEl 197      34.278  92.148  58.626  1.00  0.00           C
ATOM   7176 1C21 POPEl 197      35.298  92.118  59.727  1.00  0.00           C
ATOM   7179 2C21 POPEl 197      34.978  93.058  60.907  1.00  0.00           C
ATOM   7182 3C21 POPEl 197      34.798  94.528  60.497  1.00  0.00           C
ATOM   7185 4C21 POPEl 197      35.138  95.548  61.596  1.00  0.00           C
ATOM   7188 5C21 POPEl 197      34.338  95.398  62.896  1.00  0.00           C
ATOM   7191 6C21 POPEl 197      34.408  96.678  63.746  1.00  0.00           C
ATOM   7194 7C21 POPEl 197      33.778  96.538  65.136  1.00  0.00           C
ATOM   7197 8C21 POPEl 197      33.698  97.868  65.896  1.00  0.00           C
ATOM   7201  C33 POPEl 197      30.948  90.158  53.617  1.00  0.00           C
ATOM   7204  C34 POPEl 197      31.198  90.878  54.946  1.00  0.00           C
ATOM   7207  C35 POPEl 197      31.968  90.018  55.947  1.00  0.00           C
ATOM   7210  C36 POPEl 197      31.338  88.638  56.207  1.00  0.00           C
ATOM   7213  C37 POPEl 197      32.118  87.888  57.286  1.00  0.00           C
ATOM   7216  C38 POPEl 197      31.798  86.398  57.347  1.00  0.00           C
ATOM   7219  C39 POPEl 197      32.648  85.698  58.426  1.00  0.00           C
ATOM   7222 0C31 POPEl 197      32.698  84.178  58.267  1.00  0.00           C
ATOM   7225 1C31 POPEl 197      33.738  83.498  59.167  1.00  0.00           C
ATOM   7228 2C31 POPEl 197      33.258  83.168  60.597  1.00  0.00           C
ATOM   7231 3C31 POPEl 197      33.418  84.298  61.627  1.00  0.00           C
ATOM   7234 4C31 POPEl 197      33.208  83.778  63.057  1.00  0.00           C
ATOM   7237 5C31 POPEl 197      33.398  84.868  64.127  1.00  0.00           C
ATOM   7240 6C31 POPEl 197      33.318  84.328  65.557  1.00  0.00           C
ATOM   7244  NH3 POPEm 198      62.258  89.408  84.547  1.00  0.00           N
ATOM   7248  C12 POPEm 198      61.238  90.168  85.336  1.00  0.00           C
ATOM   7251  C11 POPEm 198      60.568  91.248  84.477  1.00  0.00           C
ATOM   7254  P   POPEm 198      58.678  93.038  84.706  1.00  0.00           P
ATOM   7255  O13 POPEm 198      57.648  93.408  85.706  1.00  0.00           O
ATOM   7256  O14 POPEm 198      59.498  94.138  84.137  1.00  0.00           O
ATOM   7257  O11 POPEm 198      57.968  92.328  83.486  1.00  0.00           O
ATOM   7258  O12 POPEm 198      59.628  91.938  85.286  1.00  0.00           O
ATOM   7259  C1  POPEm 198      57.268  93.138  82.525  1.00  0.00           C
ATOM   7262  C2  POPEm 198      57.068  92.358  81.207  1.00  0.00           C
ATOM   7264  O21 POPEm 198      56.208  91.238  81.446  1.00  0.00           O
ATOM   7265  C21 POPEm 198      54.918  91.168  81.126  1.00  0.00           C
ATOM   7266  O22 POPEm 198      54.218  90.218  81.467  1.00  0.00           O
ATOM   7267  C22 POPEm 198      54.358  92.318  80.286  1.00  0.00           C
ATOM   7270  C3  POPEm 198      58.438  91.848  80.657  1.00  0.00           C
ATOM   7273  O31 POPEm 198      58.298  90.818  79.667  1.00  0.00           O
ATOM   7274  C31 POPEm 198      57.818  91.228  78.496  1.00  0.00           C
ATOM   7275  O32 POPEm 198      57.478  92.368  78.236  1.00  0.00           O
ATOM   7276  C32 POPEm 198      57.788  90.008  77.587  1.00  0.00           C
ATOM   7279  C23 POPEm 198      52.828  92.188  80.087  1.00  0.00           C
ATOM   7282  C24 POPEm 198      52.208  93.368  79.326  1.00  0.00           C
ATOM   7285  C25 POPEm 198      52.348  93.268  77.797  1.00  0.00           C
ATOM   7288  C26 POPEm 198      51.078  92.768  77.096  1.00  0.00           C
ATOM   7291  C27 POPEm 198      51.048  93.108  75.596  1.00  0.00           C
ATOM   7294  C28 POPEm 198      49.758  92.698  74.867  1.00  0.00           C
ATOM   7297  C29 POPEm 198      49.668  91.218  74.587  1.00  0.00           C
ATOM   7299 0C21 POPEm 198      49.148  90.548  73.527  1.00  0.00           C
ATOM   7301 1C21 POPEm 198      48.478  91.028  72.246  1.00  0.00           C
ATOM   7304 2C21 POPEm 198      48.518  92.518  71.877  1.00  0.00           C
ATOM   7307 3C21 POPEm 198      47.888  92.828  70.507  1.00  0.00           C
ATOM   7310 4C21 POPEm 198      47.908  94.328  70.237  1.00  0.00           C
ATOM   7313 5C21 POPEm 198      47.288  94.758  68.896  1.00  0.00           C
ATOM   7316 6C21 POPEm 198      47.338  96.278  68.737  1.00  0.00           C
ATOM   7319 7C21 POPEm 198      46.648  96.808  67.477  1.00  0.00           C
ATOM   7322 8C21 POPEm 198      46.598  98.328  67.426  1.00  0.00           C
ATOM   7326  C33 POPEm 198      57.268  90.268  76.157  1.00  0.00           C
ATOM   7329  C34 POPEm 198      57.658  89.098  75.237  1.00  0.00           C
ATOM   7332  C35 POPEm 198      57.168  89.208  73.786  1.00  0.00           C
ATOM   7335  C36 POPEm 198      55.648  89.028  73.617  1.00  0.00           C
ATOM   7338  C37 POPEm 198      54.848  90.338  73.646  1.00  0.00           C
ATOM   7341  C38 POPEm 198      53.338  90.088  73.786  1.00  0.00           C
ATOM   7344  C39 POPEm 198      52.668  89.558  72.507  1.00  0.00           C
ATOM   7347 0C31 POPEm 198      52.458  90.658  71.456  1.00  0.00           C
ATOM   7350 1C31 POPEm 198      51.778  90.118  70.197  1.00  0.00           C
ATOM   7353 2C31 POPEm 198      51.378  91.218  69.206  1.00  0.00           C
ATOM   7356 3C31 POPEm 198      52.558  91.778  68.387  1.00  0.00           C
ATOM   7359 4C31 POPEm 198      53.068  90.788  67.326  1.00  0.00           C
ATOM   7362 5C31 POPEm 198      53.948  91.478  66.277  1.00  0.00           C
ATOM   7365 6C31 POPEm 198      54.228  90.608  65.047  1.00  0.00           C
ATOM   7369  NH3 POPEn 199      90.608 123.718  37.646  1.00  0.00           N
ATOM   7373  C12 POPEn 199      91.688 123.208  38.556  1.00  0.00           C
ATOM   7376  C11 POPEn 199      92.688 124.318  38.867  1.00  0.00           C
ATOM   7379  P   POPEn 199      92.658 126.718  39.826  1.00  0.00           P
ATOM   7380  O13 POPEn 199      92.298 127.508  38.637  1.00  0.00           O
ATOM   7381  O14 POPEn 199      94.088 126.628  40.237  1.00  0.00           O
ATOM   7382  O11 POPEn 199      91.858 127.248  41.087  1.00  0.00           O
ATOM   7383  O12 POPEn 199      92.068 125.268  39.727  1.00  0.00           O
ATOM   7384  C1  POPEn 199      91.928 126.528  42.326  1.00  0.00           C
ATOM   7387  C2  POPEn 199      93.158 126.928  43.187  1.00  0.00           C
ATOM   7389  O21 POPEn 199      92.998 126.418  44.517  1.00  0.00           O
ATOM   7390  C21 POPEn 199      92.098 127.018  45.287  1.00  0.00           C
ATOM   7391  O22 POPEn 199      91.428 127.998  45.007  1.00  0.00           O
ATOM   7392  C22 POPEn 199      91.958 126.218  46.567  1.00  0.00           C
ATOM   7395  C3  POPEn 199      93.508 128.448  43.126  1.00  0.00           C
ATOM   7398  O31 POPEn 199      94.458 128.798  44.166  1.00  0.00           O
ATOM   7399  C31 POPEn 199      95.288 129.808  43.876  1.00  0.00           C
ATOM   7400  O32 POPEn 199      95.368 130.338  42.787  1.00  0.00           O
ATOM   7401  C32 POPEn 199      96.218 130.048  45.066  1.00  0.00           C
ATOM   7404  C23 POPEn 199      91.068 126.898  47.617  1.00  0.00           C
ATOM   7407  C24 POPEn 199      90.478 125.858  48.567  1.00  0.00           C
ATOM   7410  C25 POPEn 199      89.708 126.478  49.736  1.00  0.00           C
ATOM   7413  C26 POPEn 199      90.518 126.508  51.036  1.00  0.00           C
ATOM   7416  C27 POPEn 199      89.628 126.278  52.277  1.00  0.00           C
ATOM   7419  C28 POPEn 199      90.368 126.468  53.606  1.00  0.00           C
ATOM   7422  C29 POPEn 199      91.508 125.488  53.746  1.00  0.00           C
ATOM   7424 0C21 POPEn 199      91.588 124.438  54.587  1.00  0.00           C
ATOM   7426 1C21 POPEn 199      90.558 123.998  55.587  1.00  0.00           C
ATOM   7429 2C21 POPEn 199      89.888 122.678  55.167  1.00  0.00           C
ATOM   7432 3C21 POPEn 199      88.918 122.168  56.236  1.00  0.00           C
ATOM   7435 4C21 POPEn 199      88.298 120.808  55.907  1.00  0.00           C
ATOM   7438 5C21 POPEn 199      87.318 120.318  56.987  1.00  0.00           C
ATOM   7441 6C21 POPEn 199      87.988 119.948  58.306  1.00  0.00           C
ATOM   7444 7C21 POPEn 199      87.028 119.928  59.497  1.00  0.00           C
ATOM   7447 8C21 POPEn 199      87.738 119.828  60.847  1.00  0.00           C
ATOM   7451  C33 POPEn 199      96.058 131.428  45.767  1.00  0.00           C
ATOM   7454  C34 POPEn 199      94.708 131.598  46.467  1.00  0.00           C
ATOM   7457  C35 POPEn 199      94.718 132.664  47.586  1.00  0.00           C
ATOM   7460  C36 POPEn 199      93.318 132.894  48.167  1.00  0.00           C
ATOM   7463  C37 POPEn 199      93.258 133.974  49.257  1.00  0.00           C
ATOM   7466  C38 POPEn 199      91.858 134.204  49.847  1.00  0.00           C
ATOM   7469  C39 POPEn 199      90.798 134.574  48.786  1.00  0.00           C
ATOM   7472 0C31 POPEn 199      89.418 134.824  49.396  1.00  0.00           C
ATOM   7475 1C31 POPEn 199      88.358 135.174  48.337  1.00  0.00           C
ATOM   7478 2C31 POPEn 199      86.928 134.954  48.836  1.00  0.00           C
ATOM   7481 3C31 POPEn 199      85.898 135.404  47.796  1.00  0.00           C
ATOM   7484 4C31 POPEn 199      84.538 134.704  47.927  1.00  0.00           C
ATOM   7487 5C31 POPEn 199      83.528 135.264  46.926  1.00  0.00           C
ATOM   7490 6C31 POPEn 199      82.208 134.494  46.837  1.00  0.00           C
ATOM   7494  NH3 POPEo 200      46.818  95.408  43.297  1.00  0.00           N
ATOM   7498  C12 POPEo 200      46.748  96.748  43.997  1.00  0.00           C
ATOM   7501  C11 POPEo 200      45.508  97.558  43.536  1.00  0.00           C
ATOM   7504  P   POPEo 200      43.368  96.128  44.046  1.00  0.00           P
ATOM   7505  O13 POPEo 200      42.038  96.568  43.556  1.00  0.00           O
ATOM   7506  O14 POPEo 200      44.098  95.178  43.176  1.00  0.00           O
ATOM   7507  O11 POPEo 200      43.338  95.528  45.507  1.00  0.00           O
ATOM   7508  O12 POPEo 200      44.338  97.338  44.317  1.00  0.00           O
ATOM   7509  C1  POPEo 200      42.218  94.918  46.137  1.00  0.00           C
ATOM   7512  C2  POPEo 200      42.208  95.258  47.667  1.00  0.00           C
ATOM   7514  O21 POPEo 200      42.108  96.678  47.857  1.00  0.00           O
ATOM   7515  C21 POPEo 200      41.058  97.328  47.367  1.00  0.00           C
ATOM   7516  O22 POPEo 200      41.098  98.428  46.837  1.00  0.00           O
ATOM   7517  C22 POPEo 200      39.718  96.688  47.737  1.00  0.00           C
ATOM   7520  C3  POPEo 200      43.438  94.708  48.437  1.00  0.00           C
ATOM   7523  O31 POPEo 200      43.188  94.788  49.867  1.00  0.00           O
ATOM   7524  C31 POPEo 200      44.078  95.448  50.606  1.00  0.00           C
ATOM   7525  O32 POPEo 200      45.168  95.828  50.226  1.00  0.00           O
ATOM   7526  C32 POPEo 200      43.478  95.648  52.007  1.00  0.00           C
ATOM   7529  C23 POPEo 200      39.268  97.228  49.107  1.00  0.00           C
ATOM   7532  C24 POPEo 200      39.628  96.458  50.387  1.00  0.00           C
ATOM   7535  C25 POPEo 200      39.078  97.258  51.576  1.00  0.00           C
ATOM   7538  C26 POPEo 200      39.358  96.678  52.957  1.00  0.00           C
ATOM   7541  C27 POPEo 200      38.838  97.588  54.076  1.00  0.00           C
ATOM   7544  C28 POPEo 200      39.198  97.078  55.486  1.00  0.00           C
ATOM   7547  C29 POPEo 200      38.748  98.038  56.546  1.00  0.00           C
ATOM   7549 0C21 POPEo 200      37.798  97.858  57.486  1.00  0.00           C
ATOM   7551 1C21 POPEo 200      36.918  96.658  57.696  1.00  0.00           C
ATOM   7554 2C21 POPEo 200      35.428  96.998  57.437  1.00  0.00           C
ATOM   7557 3C21 POPEo 200      34.858  98.068  58.377  1.00  0.00           C
ATOM   7560 4C21 POPEo 200      33.358  98.318  58.157  1.00  0.00           C
ATOM   7563 5C21 POPEo 200      32.448  97.588  59.156  1.00  0.00           C
ATOM   7566 6C21 POPEo 200      32.298  98.328  60.497  1.00  0.00           C
ATOM   7569 7C21 POPEo 200      31.258  97.688  61.427  1.00  0.00           C
ATOM   7572 8C21 POPEo 200      30.948  98.538  62.667  1.00  0.00           C
ATOM   7576  C33 POPEo 200      44.488  96.228  53.027  1.00  0.00           C
ATOM   7579  C34 POPEo 200      43.788  96.708  54.306  1.00  0.00           C
ATOM   7582  C35 POPEo 200      44.568  97.808  55.056  1.00  0.00           C
ATOM   7585  C36 POPEo 200      45.998  97.408  55.447  1.00  0.00           C
ATOM   7588  C37 POPEo 200      46.678  98.468  56.336  1.00  0.00           C
ATOM   7591  C38 POPEo 200      46.188  98.428  57.787  1.00  0.00           C
ATOM   7594  C39 POPEo 200      47.158  97.718  58.736  1.00  0.00           C
ATOM   7597 0C31 POPEo 200      48.358  98.598  59.117  1.00  0.00           C
ATOM   7600 1C31 POPEo 200      49.268  97.928  60.157  1.00  0.00           C
ATOM   7603 2C31 POPEo 200      50.348  98.868  60.707  1.00  0.00           C
ATOM   7606 3C31 POPEo 200      49.818 100.068  61.507  1.00  0.00           C
ATOM   7609 4C31 POPEo 200      48.938  99.658  62.687  1.00  0.00           C
ATOM   7612 5C31 POPEo 200      48.648 100.798  63.676  1.00  0.00           C
ATOM   7615 6C31 POPEo 200      47.868 100.318  64.896  1.00  0.00           C
ATOM   7619  NH3 POPEp 201     119.858 129.448  38.797  1.00  0.00           N
ATOM   7623  C12 POPEp 201     118.588 129.488  37.996  1.00  0.00           C
ATOM   7626  C11 POPEp 201     118.508 128.258  37.076  1.00  0.00           C
ATOM   7629  P   POPEp 201     116.988 126.418  38.117  1.00  0.00           P
ATOM   7630  O13 POPEp 201     116.788 125.268  37.207  1.00  0.00           O
ATOM   7631  O14 POPEp 201     115.988 127.508  38.056  1.00  0.00           O
ATOM   7632  O11 POPEp 201     117.148 125.898  39.617  1.00  0.00           O
ATOM   7633  O12 POPEp 201     118.428 127.058  37.856  1.00  0.00           O
ATOM   7634  C1  POPEp 201     116.268 124.868  40.066  1.00  0.00           C
ATOM   7637  C2  POPEp 201     116.548 124.458  41.546  1.00  0.00           C
ATOM   7639  O21 POPEp 201     116.008 125.488  42.407  1.00  0.00           O
ATOM   7640  C21 POPEp 201     115.688 125.098  43.637  1.00  0.00           C
ATOM   7641  O22 POPEp 201     115.708 123.948  44.026  1.00  0.00           O
ATOM   7642  C22 POPEp 201     115.278 126.288  44.487  1.00  0.00           C
ATOM   7645  C3  POPEp 201     118.078 124.228  41.767  1.00  0.00           C
ATOM   7648  O31 POPEp 201     118.408 123.818  43.106  1.00  0.00           O
ATOM   7649  C31 POPEp 201     118.268 122.518  43.386  1.00  0.00           C
ATOM   7650  O32 POPEp 201     117.988 121.638  42.586  1.00  0.00           O
ATOM   7651  C32 POPEp 201     118.648 122.288  44.847  1.00  0.00           C
ATOM   7654  C23 POPEp 201     114.208 125.968  45.556  1.00  0.00           C
ATOM   7657  C24 POPEp 201     114.658 126.328  46.987  1.00  0.00           C
ATOM   7660  C25 POPEp 201     115.598 125.298  47.626  1.00  0.00           C
ATOM   7663  C26 POPEp 201     115.508 125.318  49.166  1.00  0.00           C
ATOM   7666  C27 POPEp 201     116.428 124.288  49.837  1.00  0.00           C
ATOM   7669  C28 POPEp 201     116.198 124.128  51.357  1.00  0.00           C
ATOM   7672  C29 POPEp 201     114.878 123.478  51.697  1.00  0.00           C
ATOM   7674 0C21 POPEp 201     114.638 122.708  52.776  1.00  0.00           C
ATOM   7676 1C21 POPEp 201     115.618 122.388  53.876  1.00  0.00           C
ATOM   7679 2C21 POPEp 201     115.038 122.568  55.296  1.00  0.00           C
ATOM   7682 3C21 POPEp 201     114.668 124.018  55.646  1.00  0.00           C
ATOM   7685 4C21 POPEp 201     114.328 124.188  57.146  1.00  0.00           C
ATOM   7688 5C21 POPEp 201     113.108 123.378  57.597  1.00  0.00           C
ATOM   7691 6C21 POPEp 201     112.728 123.638  59.067  1.00  0.00           C
ATOM   7694 7C21 POPEp 201     111.648 122.688  59.576  1.00  0.00           C
ATOM   7697 8C21 POPEp 201     111.198 122.978  61.007  1.00  0.00           C
ATOM   7701  C33 POPEp 201     117.938 121.128  45.576  1.00  0.00           C
ATOM   7704  C34 POPEp 201     116.608 121.528  46.236  1.00  0.00           C
ATOM   7707  C35 POPEp 201     116.458 120.998  47.677  1.00  0.00           C
ATOM   7710  C36 POPEp 201     116.338 119.478  47.776  1.00  0.00           C
ATOM   7713  C37 POPEp 201     116.658 118.898  49.177  1.00  0.00           C
ATOM   7716  C38 POPEp 201     115.878 119.508  50.357  1.00  0.00           C
ATOM   7719  C39 POPEp 201     114.348 119.458  50.257  1.00  0.00           C
ATOM   7722 0C31 POPEp 201     113.748 118.108  49.806  1.00  0.00           C
ATOM   7725 1C31 POPEp 201     112.318 117.888  50.326  1.00  0.00           C
ATOM   7728 2C31 POPEp 201     111.498 116.958  49.417  1.00  0.00           C
ATOM   7731 3C31 POPEp 201     110.728 117.718  48.326  1.00  0.00           C
ATOM   7734 4C31 POPEp 201     109.948 116.778  47.407  1.00  0.00           C
ATOM   7737 5C31 POPEp 201     109.138 117.538  46.347  1.00  0.00           C
ATOM   7740 6C31 POPEp 201     108.418 116.608  45.367  1.00  0.00           C
ATOM   7744  NH3 POPEq 202      99.298  82.788  44.896  1.00  0.00           N
ATOM   7748  C12 POPEq 202      97.858  82.328  44.817  1.00  0.00           C
ATOM   7751  C11 POPEq 202      97.608  81.018  45.606  1.00  0.00           C
ATOM   7754  P   POPEq 202      95.708  79.458  46.467  1.00  0.00           P
ATOM   7755  O13 POPEq 202      95.978  78.388  45.486  1.00  0.00           O
ATOM   7756  O14 POPEq 202      94.318  79.638  46.947  1.00  0.00           O
ATOM   7757  O11 POPEq 202      96.668  79.218  47.696  1.00  0.00           O
ATOM   7758  O12 POPEq 202      96.218  80.868  45.937  1.00  0.00           O
ATOM   7759  C1  POPEq 202      96.138  79.258  49.026  1.00  0.00           C
ATOM   7762  C2  POPEq 202      95.908  80.718  49.536  1.00  0.00           C
ATOM   7764  O21 POPEq 202      97.018  81.188  50.326  1.00  0.00           O
ATOM   7765  C21 POPEq 202      97.208  80.538  51.467  1.00  0.00           C
ATOM   7766  O22 POPEq 202      96.468  79.688  51.937  1.00  0.00           O
ATOM   7767  C22 POPEq 202      98.528  80.928  52.076  1.00  0.00           C
ATOM   7770  C3  POPEq 202      94.518  80.838  50.247  1.00  0.00           C
ATOM   7773  O31 POPEq 202      94.378  82.028  51.067  1.00  0.00           O
ATOM   7774  C31 POPEq 202      93.768  83.028  50.437  1.00  0.00           C
ATOM   7775  O32 POPEq 202      93.728  83.168  49.227  1.00  0.00           O
ATOM   7776  C32 POPEq 202      92.918  83.798  51.476  1.00  0.00           C
ATOM   7779  C23 POPEq 202      99.048  79.738  52.896  1.00  0.00           C
ATOM   7782  C24 POPEq 202     100.268  80.068  53.727  1.00  0.00           C
ATOM   7785  C25 POPEq 202     100.708  78.868  54.587  1.00  0.00           C
ATOM   7788  C26 POPEq 202      99.898  78.708  55.877  1.00  0.00           C
ATOM   7791  C27 POPEq 202     100.418  77.508  56.697  1.00  0.00           C
ATOM   7794  C28 POPEq 202      99.908  77.508  58.137  1.00  0.00           C
ATOM   7797  C29 POPEq 202     100.358  76.278  58.867  1.00  0.00           C
ATOM   7799 0C21 POPEq 202     101.458  76.138  59.627  1.00  0.00           C
ATOM   7801 1C21 POPEq 202     102.508  77.178  59.926  1.00  0.00           C
ATOM   7804 2C21 POPEq 202     102.688  77.438  61.437  1.00  0.00           C
ATOM   7807 3C21 POPEq 202     103.048  76.178  62.246  1.00  0.00           C
ATOM   7810 4C21 POPEq 202     103.418  76.468  63.707  1.00  0.00           C
ATOM   7813 5C21 POPEq 202     103.298  75.218  64.587  1.00  0.00           C
ATOM   7816 6C21 POPEq 202     101.848  74.938  65.027  1.00  0.00           C
ATOM   7819 7C21 POPEq 202     101.648  73.498  65.507  1.00  0.00           C
ATOM   7822 8C21 POPEq 202     100.198  73.208  65.907  1.00  0.00           C
ATOM   7826  C33 POPEq 202      93.568  85.008  52.197  1.00  0.00           C
ATOM   7829  C34 POPEq 202      93.258  85.078  53.696  1.00  0.00           C
ATOM   7832  C35 POPEq 202      93.678  86.418  54.326  1.00  0.00           C
ATOM   7835  C36 POPEq 202      92.588  87.488  54.197  1.00  0.00           C
ATOM   7838  C37 POPEq 202      92.788  88.648  55.177  1.00  0.00           C
ATOM   7841  C38 POPEq 202      91.518  89.488  55.346  1.00  0.00           C
ATOM   7844  C39 POPEq 202      91.668  90.608  56.376  1.00  0.00           C
ATOM   7847 0C31 POPEq 202      91.958  90.088  57.787  1.00  0.00           C
ATOM   7850 1C31 POPEq 202      91.718  91.128  58.876  1.00  0.00           C
ATOM   7853 2C31 POPEq 202      92.148  90.638  60.266  1.00  0.00           C
ATOM   7856 3C31 POPEq 202      91.138  90.978  61.376  1.00  0.00           C
ATOM   7859 4C31 POPEq 202      90.778  92.468  61.446  1.00  0.00           C
ATOM   7862 5C31 POPEq 202      89.958  92.828  62.687  1.00  0.00           C
ATOM   7865 6C31 POPEq 202      89.748  94.338  62.817  1.00  0.00           C
ATOM   7869  NH3 POPEr 203      98.738  18.098  38.556  1.00  0.00           N
ATOM   7873  C12 POPEr 203      98.298  19.308  39.347  1.00  0.00           C
ATOM   7876  C11 POPEr 203      99.428  20.348  39.367  1.00  0.00           C
ATOM   7879  P   POPEr 203     101.158  20.448  37.407  1.00  0.00           P
ATOM   7880  O13 POPEr 203     101.338  18.988  37.257  1.00  0.00           O
ATOM   7881  O14 POPEr 203     101.368  21.348  36.257  1.00  0.00           O
ATOM   7882  O11 POPEr 203     102.068  21.028  38.536  1.00  0.00           O
ATOM   7883  O12 POPEr 203      99.738  20.738  38.027  1.00  0.00           O
ATOM   7884  C1  POPEr 203     103.418  20.628  38.736  1.00  0.00           C
ATOM   7887  C2  POPEr 203     103.578  19.768  40.016  1.00  0.00           C
ATOM   7889  O21 POPEr 203     102.958  20.438  41.137  1.00  0.00           O
ATOM   7890  C21 POPEr 203     102.788  19.668  42.216  1.00  0.00           C
ATOM   7891  O22 POPEr 203     103.118  18.498  42.297  1.00  0.00           O
ATOM   7892  C22 POPEr 203     102.078  20.448  43.326  1.00  0.00           C
ATOM   7895  C3  POPEr 203     105.078  19.388  40.276  1.00  0.00           C
ATOM   7898  O31 POPEr 203     105.798  20.238  41.196  1.00  0.00           O
ATOM   7899  C31 POPEr 203     106.348  21.358  40.767  1.00  0.00           C
ATOM   7900  O32 POPEr 203     106.148  21.898  39.687  1.00  0.00           O
ATOM   7901  C32 POPEr 203     107.358  21.848  41.806  1.00  0.00           C
ATOM   7904  C23 POPEr 203     102.038  19.678  44.677  1.00  0.00           C
ATOM   7907  C24 POPEr 203     101.218  20.418  45.737  1.00  0.00           C
ATOM   7910  C25 POPEr 203     100.988  19.618  47.036  1.00  0.00           C
ATOM   7913  C26 POPEr 203     102.158  19.658  48.036  1.00  0.00           C
ATOM   7916  C27 POPEr 203     103.098  18.438  47.966  1.00  0.00           C
ATOM   7919  C28 POPEr 203     104.238  18.518  49.007  1.00  0.00           C
ATOM   7922  C29 POPEr 203     105.018  17.228  49.057  1.00  0.00           C
ATOM   7924 0C21 POPEr 203     105.678  16.718  50.107  1.00  0.00           C
ATOM   7926 1C21 POPEr 203     105.828  17.318  51.487  1.00  0.00           C
ATOM   7929 2C21 POPEr 203     105.618  16.228  52.547  1.00  0.00           C
ATOM   7932 3C21 POPEr 203     105.878  16.708  53.976  1.00  0.00           C
ATOM   7935 4C21 POPEr 203     105.688  15.558  54.986  1.00  0.00           C
ATOM   7938 5C21 POPEr 203     106.938  15.228  55.807  1.00  0.00           C
ATOM   7941 6C21 POPEr 203     107.208  16.238  56.937  1.00  0.00           C
ATOM   7944 7C21 POPEr 203     106.058  16.318  57.937  1.00  0.00           C
ATOM   7947 8C21 POPEr 203     106.398  17.118  59.187  1.00  0.00           C
ATOM   7951  C33 POPEr 203     106.808  21.948  43.246  1.00  0.00           C
ATOM   7954  C34 POPEr 203     107.938  21.868  44.277  1.00  0.00           C
ATOM   7957  C35 POPEr 203     107.538  22.358  45.676  1.00  0.00           C
ATOM   7960  C36 POPEr 203     107.798  23.858  45.877  1.00  0.00           C
ATOM   7963  C37 POPEr 203     107.248  24.378  47.206  1.00  0.00           C
ATOM   7966  C38 POPEr 203     107.648  25.828  47.516  1.00  0.00           C
ATOM   7969  C39 POPEr 203     106.948  26.348  48.777  1.00  0.00           C
ATOM   7972 0C31 POPEr 203     107.278  27.808  49.096  1.00  0.00           C
ATOM   7975 1C31 POPEr 203     106.468  28.288  50.296  1.00  0.00           C
ATOM   7978 2C31 POPEr 203     106.738  29.748  50.687  1.00  0.00           C
ATOM   7981 3C31 POPEr 203     105.708  30.228  51.716  1.00  0.00           C
ATOM   7984 4C31 POPEr 203     105.998  31.618  52.277  1.00  0.00           C
ATOM   7987 5C31 POPEr 203     105.058  31.968  53.437  1.00  0.00           C
ATOM   7990 6C31 POPEr 203     105.128  33.438  53.806  1.00  0.00           C
ATOM   7994  NH3 POPEs 204      43.798  15.418  86.737  1.00  0.00           N
ATOM   7998  C12 POPEs 204      43.318  16.818  86.487  1.00  0.00           C
ATOM   8001  C11 POPEs 204      41.788  16.798  86.536  1.00  0.00           C
ATOM   8004  P   POPEs 204      41.058  18.908  87.826  1.00  0.00           P
ATOM   8005  O13 POPEs 204      42.198  18.578  88.697  1.00  0.00           O
ATOM   8006  O14 POPEs 204      39.728  18.618  88.386  1.00  0.00           O
ATOM   8007  O11 POPEs 204      41.058  20.408  87.316  1.00  0.00           O
ATOM   8008  O12 POPEs 204      41.238  18.118  86.456  1.00  0.00           O
ATOM   8009  C1  POPEs 204      42.118  21.008  86.576  1.00  0.00           C
ATOM   8012  C2  POPEs 204      41.708  21.378  85.126  1.00  0.00           C
ATOM   8014  O21 POPEs 204      42.818  22.098  84.587  1.00  0.00           O
ATOM   8015  C21 POPEs 204      43.358  21.928  83.386  1.00  0.00           C
ATOM   8016  O22 POPEs 204      44.348  22.518  83.007  1.00  0.00           O
ATOM   8017  C22 POPEs 204      42.638  20.908  82.486  1.00  0.00           C
ATOM   8020  C3  POPEs 204      40.438  22.288  85.087  1.00  0.00           C
ATOM   8023  O31 POPEs 204      40.298  22.958  83.816  1.00  0.00           O
ATOM   8024  C31 POPEs 204      40.748  24.218  83.757  1.00  0.00           C
ATOM   8025  O32 POPEs 204      41.188  24.848  84.706  1.00  0.00           O
ATOM   8026  C32 POPEs 204      40.638  24.718  82.316  1.00  0.00           C
ATOM   8029  C23 POPEs 204      43.338  20.858  81.106  1.00  0.00           C
ATOM   8032  C24 POPEs 204      42.738  19.818  80.156  1.00  0.00           C
ATOM   8035  C25 POPEs 204      41.338  20.188  79.657  1.00  0.00           C
ATOM   8038  C26 POPEs 204      41.018  19.588  78.277  1.00  0.00           C
ATOM   8041  C27 POPEs 204      39.568  19.858  77.846  1.00  0.00           C
ATOM   8044  C28 POPEs 204      39.178  19.188  76.517  1.00  0.00           C
ATOM   8047  C29 POPEs 204      39.218  20.108  75.316  1.00  0.00           C
ATOM   8049 0C21 POPEs 204      38.268  20.168  74.356  1.00  0.00           C
ATOM   8051 1C21 POPEs 204      37.028  19.308  74.316  1.00  0.00           C
ATOM   8054 2C21 POPEs 204      37.348  17.838  73.966  1.00  0.00           C
ATOM   8057 3C21 POPEs 204      36.188  16.878  74.257  1.00  0.00           C
ATOM   8060 4C21 POPEs 204      36.608  15.408  74.107  1.00  0.00           C
ATOM   8063 5C21 POPEs 204      35.518  14.418  74.556  1.00  0.00           C
ATOM   8066 6C21 POPEs 204      34.378  14.258  73.547  1.00  0.00           C
ATOM   8069 7C21 POPEs 204      34.628  13.148  72.527  1.00  0.00           C
ATOM   8072 8C21 POPEs 204      33.538  13.048  71.456  1.00  0.00           C
ATOM   8076  C33 POPEs 204      41.978  25.268  81.767  1.00  0.00           C
ATOM   8079  C34 POPEs 204      41.888  25.728  80.296  1.00  0.00           C
ATOM   8082  C35 POPEs 204      41.658  24.578  79.297  1.00  0.00           C
ATOM   8085  C36 POPEs 204      41.758  25.068  77.837  1.00  0.00           C
ATOM   8088  C37 POPEs 204      41.258  24.078  76.776  1.00  0.00           C
ATOM   8091  C38 POPEs 204      41.698  24.508  75.377  1.00  0.00           C
ATOM   8094  C39 POPEs 204      41.518  23.448  74.276  1.00  0.00           C
ATOM   8097 0C31 POPEs 204      40.128  23.488  73.626  1.00  0.00           C
ATOM   8100 1C31 POPEs 204      40.098  22.848  72.227  1.00  0.00           C
ATOM   8103 2C31 POPEs 204      38.818  23.218  71.466  1.00  0.00           C
ATOM   8106 3C31 POPEs 204      38.898  22.908  69.966  1.00  0.00           C
ATOM   8109 4C31 POPEs 204      37.838  23.668  69.157  1.00  0.00           C
ATOM   8112 5C31 POPEs 204      37.928  23.428  67.636  1.00  0.00           C
ATOM   8115 6C31 POPEs 204      37.018  24.348  66.826  1.00  0.00           C
ATOM   8119  NH3 POPEt 205      79.988  40.588  42.837  1.00  0.00           N
ATOM   8123  C12 POPEt 205      79.598  39.528  43.827  1.00  0.00           C
ATOM   8126  C11 POPEt 205      80.168  38.178  43.417  1.00  0.00           C
ATOM   8129  P   POPEt 205      79.758  35.698  44.117  1.00  0.00           P
ATOM   8130  O13 POPEt 205      78.718  35.098  44.977  1.00  0.00           O
ATOM   8131  O14 POPEt 205      79.618  35.528  42.647  1.00  0.00           O
ATOM   8132  O11 POPEt 205      81.168  35.148  44.597  1.00  0.00           O
ATOM   8133  O12 POPEt 205      79.858  37.238  44.447  1.00  0.00           O
ATOM   8134  C1  POPEt 205      82.408  35.748  44.207  1.00  0.00           C
ATOM   8137  C2  POPEt 205      83.558  35.158  45.077  1.00  0.00           C
ATOM   8139  O21 POPEt 205      84.838  35.788  44.767  1.00  0.00           O
ATOM   8140  C21 POPEt 205      85.578  35.918  45.867  1.00  0.00           C
ATOM   8141  O22 POPEt 205      85.318  35.458  46.957  1.00  0.00           O
ATOM   8142  C22 POPEt 205      86.778  36.828  45.637  1.00  0.00           C
ATOM   8145  C3  POPEt 205      83.638  33.608  44.937  1.00  0.00           C
ATOM   8148  O31 POPEt 205      84.258  32.968  46.067  1.00  0.00           O
ATOM   8149  C31 POPEt 205      83.648  32.778  47.257  1.00  0.00           C
ATOM   8150  O32 POPEt 205      84.238  32.348  48.237  1.00  0.00           O
ATOM   8151  C32 POPEt 205      82.138  33.108  47.267  1.00  0.00           C
ATOM   8154  C23 POPEt 205      87.408  37.078  47.027  1.00  0.00           C
ATOM   8157  C24 POPEt 205      88.428  38.218  47.087  1.00  0.00           C
ATOM   8160  C25 POPEt 205      89.018  38.368  48.497  1.00  0.00           C
ATOM   8163  C26 POPEt 205      88.068  39.028  49.517  1.00  0.00           C
ATOM   8166  C27 POPEt 205      88.758  39.368  50.847  1.00  0.00           C
ATOM   8169  C28 POPEt 205      87.748  39.798  51.917  1.00  0.00           C
ATOM   8172  C29 POPEt 205      88.338  40.058  53.286  1.00  0.00           C
ATOM   8174 0C21 POPEt 205      88.158  41.168  54.026  1.00  0.00           C
ATOM   8176 1C21 POPEt 205      87.368  42.398  53.617  1.00  0.00           C
ATOM   8179 2C21 POPEt 205      87.688  43.648  54.457  1.00  0.00           C
ATOM   8182 3C21 POPEt 205      86.998  43.648  55.837  1.00  0.00           C
ATOM   8185 4C21 POPEt 205      87.408  44.838  56.707  1.00  0.00           C
ATOM   8188 5C21 POPEt 205      88.808  44.648  57.306  1.00  0.00           C
ATOM   8191 6C21 POPEt 205      89.238  45.798  58.227  1.00  0.00           C
ATOM   8194 7C21 POPEt 205      90.578  45.498  58.896  1.00  0.00           C
ATOM   8197 8C21 POPEt 205      91.038  46.598  59.867  1.00  0.00           C
ATOM   8201  C33 POPEt 205      81.328  32.578  48.477  1.00  0.00           C
ATOM   8204  C34 POPEt 205      81.408  33.418  49.767  1.00  0.00           C
ATOM   8207  C35 POPEt 205      82.498  32.948  50.737  1.00  0.00           C
ATOM   8210  C36 POPEt 205      82.108  33.138  52.206  1.00  0.00           C
ATOM   8213  C37 POPEt 205      83.148  32.538  53.176  1.00  0.00           C
ATOM   8216  C38 POPEt 205      82.878  32.858  54.657  1.00  0.00           C
ATOM   8219  C39 POPEt 205      81.658  32.148  55.266  1.00  0.00           C
ATOM   8222 0C31 POPEt 205      81.998  30.788  55.907  1.00  0.00           C
ATOM   8225 1C31 POPEt 205      80.748  30.078  56.446  1.00  0.00           C
ATOM   8228 2C31 POPEt 205      81.088  28.828  57.267  1.00  0.00           C
ATOM   8231 3C31 POPEt 205      79.908  28.338  58.106  1.00  0.00           C
ATOM   8234 4C31 POPEt 205      80.358  27.368  59.197  1.00  0.00           C
ATOM   8237 5C31 POPEt 205      79.198  26.888  60.066  1.00  0.00           C
ATOM   8240 6C31 POPEt 205      79.658  26.198  61.347  1.00  0.00           C
ATOM   8244  NH3 POPEu 206      73.468 125.208  37.826  1.00  0.00           N
ATOM   8248  C12 POPEu 206      73.978 125.808  36.557  1.00  0.00           C
ATOM   8251  C11 POPEu 206      72.878 126.628  35.867  1.00  0.00           C
ATOM   8254  P   POPEu 206      73.718 129.078  36.097  1.00  0.00           P
ATOM   8255  O13 POPEu 206      75.178 129.218  36.047  1.00  0.00           O
ATOM   8256  O14 POPEu 206      72.888 130.208  35.627  1.00  0.00           O
ATOM   8257  O11 POPEu 206      73.318 128.658  37.576  1.00  0.00           O
ATOM   8258  O12 POPEu 206      73.388 127.788  35.247  1.00  0.00           O
ATOM   8259  C1  POPEu 206      72.638 129.608  38.417  1.00  0.00           C
ATOM   8262  C2  POPEu 206      72.748 129.218  39.917  1.00  0.00           C
ATOM   8264  O21 POPEu 206      71.918 128.088  40.237  1.00  0.00           O
ATOM   8265  C21 POPEu 206      72.588 126.968  40.437  1.00  0.00           C
ATOM   8266  O22 POPEu 206      73.698 126.708  40.007  1.00  0.00           O
ATOM   8267  C22 POPEu 206      71.788 126.008  41.297  1.00  0.00           C
ATOM   8270  C3  POPEu 206      72.268 130.328  40.886  1.00  0.00           C
ATOM   8273  O31 POPEu 206      72.418 129.828  42.236  1.00  0.00           O
ATOM   8274  C31 POPEu 206      71.938 130.618  43.167  1.00  0.00           C
ATOM   8275  O32 POPEu 206      71.488 131.738  42.986  1.00  0.00           O
ATOM   8276  C32 POPEu 206      72.018 129.918  44.517  1.00  0.00           C
ATOM   8279  C23 POPEu 206      71.908 126.258  42.817  1.00  0.00           C
ATOM   8282  C24 POPEu 206      71.398 125.038  43.587  1.00  0.00           C
ATOM   8285  C25 POPEu 206      70.958 125.278  45.036  1.00  0.00           C
ATOM   8288  C26 POPEu 206      72.088 125.538  46.036  1.00  0.00           C
ATOM   8291  C27 POPEu 206      71.668 125.098  47.446  1.00  0.00           C
ATOM   8294  C28 POPEu 206      72.718 125.348  48.547  1.00  0.00           C
ATOM   8297  C29 POPEu 206      72.698 124.298  49.646  1.00  0.00           C
ATOM   8299 0C21 POPEu 206      72.248 124.458  50.907  1.00  0.00           C
ATOM   8301 1C21 POPEu 206      71.628 125.718  51.446  1.00  0.00           C
ATOM   8304 2C21 POPEu 206      71.028 125.638  52.867  1.00  0.00           C
ATOM   8307 3C21 POPEu 206      72.038 125.308  53.987  1.00  0.00           C
ATOM   8310 4C21 POPEu 206      71.838 126.138  55.266  1.00  0.00           C
ATOM   8313 5C21 POPEu 206      70.478 125.978  55.956  1.00  0.00           C
ATOM   8316 6C21 POPEu 206      70.368 126.878  57.206  1.00  0.00           C
ATOM   8319 7C21 POPEu 206      68.988 126.838  57.877  1.00  0.00           C
ATOM   8322 8C21 POPEu 206      68.848 127.838  59.026  1.00  0.00           C
ATOM   8326  C33 POPEu 206      73.048 130.618  45.416  1.00  0.00           C
ATOM   8329  C34 POPEu 206      73.208 129.868  46.736  1.00  0.00           C
ATOM   8332  C35 POPEu 206      74.568 130.148  47.387  1.00  0.00           C
ATOM   8335  C36 POPEu 206      74.788 129.258  48.606  1.00  0.00           C
ATOM   8338  C37 POPEu 206      76.158 129.478  49.247  1.00  0.00           C
ATOM   8341  C38 POPEu 206      76.308 128.708  50.547  1.00  0.00           C
ATOM   8344  C39 POPEu 206      75.538 129.338  51.716  1.00  0.00           C
ATOM   8347 0C31 POPEu 206      75.128 128.308  52.757  1.00  0.00           C
ATOM   8350 1C31 POPEu 206      74.578 128.938  54.037  1.00  0.00           C
ATOM   8353 2C31 POPEu 206      75.668 129.088  55.117  1.00  0.00           C
ATOM   8356 3C31 POPEu 206      75.198 129.868  56.357  1.00  0.00           C
ATOM   8359 4C31 POPEu 206      73.908 129.338  56.987  1.00  0.00           C
ATOM   8362 5C31 POPEu 206      73.738 129.808  58.437  1.00  0.00           C
ATOM   8365 6C31 POPEu 206      72.488 129.258  59.127  1.00  0.00           C
ATOM   8369  NH3 POPEv 207     112.858  20.568  84.576  1.00  0.00           N
ATOM   8373  C12 POPEv 207     113.038  21.988  84.117  1.00  0.00           C
ATOM   8376  C11 POPEv 207     112.848  23.038  85.237  1.00  0.00           C
ATOM   8379  P   POPEv 207     112.828  25.668  84.617  1.00  0.00           P
ATOM   8380  O13 POPEv 207     111.368  25.578  84.837  1.00  0.00           O
ATOM   8381  O14 POPEv 207     113.558  26.768  85.286  1.00  0.00           O
ATOM   8382  O11 POPEv 207     113.018  25.858  83.057  1.00  0.00           O
ATOM   8383  O12 POPEv 207     113.518  24.268  84.907  1.00  0.00           O
ATOM   8384  C1  POPEv 207     112.668  24.878  82.076  1.00  0.00           C
ATOM   8387  C2  POPEv 207     113.808  24.618  81.057  1.00  0.00           C
ATOM   8389  O21 POPEv 207     113.238  23.818  80.007  1.00  0.00           O
ATOM   8390  C21 POPEv 207     113.838  23.898  78.837  1.00  0.00           C
ATOM   8391  O22 POPEv 207     114.628  24.748  78.477  1.00  0.00           O
ATOM   8392  C22 POPEv 207     113.398  22.658  78.057  1.00  0.00           C
ATOM   8395  C3  POPEv 207     115.038  23.888  81.667  1.00  0.00           C
ATOM   8398  O31 POPEv 207     116.248  24.158  80.917  1.00  0.00           O
ATOM   8399  C31 POPEv 207     116.688  23.198  80.107  1.00  0.00           C
ATOM   8400  O32 POPEv 207     116.138  22.138  79.886  1.00  0.00           O
ATOM   8401  C32 POPEv 207     118.028  23.618  79.497  1.00  0.00           C
ATOM   8404  C23 POPEv 207     114.148  22.458  76.727  1.00  0.00           C
ATOM   8407  C24 POPEv 207     113.178  22.108  75.596  1.00  0.00           C
ATOM   8410  C25 POPEv 207     113.928  21.678  74.337  1.00  0.00           C
ATOM   8413  C26 POPEv 207     113.028  21.638  73.096  1.00  0.00           C
ATOM   8416  C27 POPEv 207     113.798  21.178  71.856  1.00  0.00           C
ATOM   8419  C28 POPEv 207     112.948  21.238  70.566  1.00  0.00           C
ATOM   8422  C29 POPEv 207     112.698  22.638  70.087  1.00  0.00           C
ATOM   8424 0C21 POPEv 207     112.408  23.008  68.826  1.00  0.00           C
ATOM   8426 1C21 POPEv 207     112.268  22.098  67.627  1.00  0.00           C
ATOM   8429 2C21 POPEv 207     110.798  21.728  67.337  1.00  0.00           C
ATOM   8432 3C21 POPEv 207     109.918  22.888  66.846  1.00  0.00           C
ATOM   8435 4C21 POPEv 207     108.418  22.688  67.137  1.00  0.00           C
ATOM   8438 5C21 POPEv 207     107.828  21.398  66.547  1.00  0.00           C
ATOM   8441 6C21 POPEv 207     106.388  21.158  67.017  1.00  0.00           C
ATOM   8444 7C21 POPEv 207     105.888  19.748  66.687  1.00  0.00           C
ATOM   8447 8C21 POPEv 207     104.458  19.468  67.176  1.00  0.00           C
ATOM   8451  C33 POPEv 207     118.158  23.198  78.017  1.00  0.00           C
ATOM   8454  C34 POPEv 207     119.058  24.188  77.267  1.00  0.00           C
ATOM   8457  C35 POPEv 207     118.968  24.148  75.736  1.00  0.00           C
ATOM   8460  C36 POPEv 207     117.568  24.438  75.197  1.00  0.00           C
ATOM   8463  C37 POPEv 207     117.508  24.358  73.676  1.00  0.00           C
ATOM   8466  C38 POPEv 207     116.278  25.048  73.096  1.00  0.00           C
ATOM   8469  C39 POPEv 207     116.418  25.328  71.596  1.00  0.00           C
ATOM   8472 0C31 POPEv 207     116.538  24.058  70.747  1.00  0.00           C
ATOM   8475 1C31 POPEv 207     116.958  24.338  69.297  1.00  0.00           C
ATOM   8478 2C31 POPEv 207     116.028  25.358  68.626  1.00  0.00           C
ATOM   8481 3C31 POPEv 207     116.148  25.388  67.106  1.00  0.00           C
ATOM   8484 4C31 POPEv 207     114.898  25.978  66.447  1.00  0.00           C
ATOM   8487 5C31 POPEv 207     114.978  25.938  64.917  1.00  0.00           C
ATOM   8490 6C31 POPEv 207     113.708  26.408  64.216  1.00  0.00           C
ATOM   8494  NH3 POPEw 208      97.578  53.198  82.547  1.00  0.00           N
ATOM   8498  C12 POPEw 208      96.538  52.228  82.017  1.00  0.00           C
ATOM   8501  C11 POPEw 208      95.438  51.968  83.066  1.00  0.00           C
ATOM   8504  P   POPEw 208      93.098  50.838  83.337  1.00  0.00           P
ATOM   8505  O13 POPEw 208      93.048  49.758  84.326  1.00  0.00           O
ATOM   8506  O14 POPEw 208      92.688  52.168  83.837  1.00  0.00           O
ATOM   8507  O11 POPEw 208      92.108  50.438  82.146  1.00  0.00           O
ATOM   8508  O12 POPEw 208      94.538  50.938  82.646  1.00  0.00           O
ATOM   8509  C1  POPEw 208      92.628  49.798  80.966  1.00  0.00           C
ATOM   8512  C2  POPEw 208      93.158  50.798  79.876  1.00  0.00           C
ATOM   8514  O21 POPEw 208      92.108  51.148  78.956  1.00  0.00           O
ATOM   8515  C21 POPEw 208      91.388  52.208  79.267  1.00  0.00           C
ATOM   8516  O22 POPEw 208      91.288  52.738  80.357  1.00  0.00           O
ATOM   8517  C22 POPEw 208      90.728  52.758  78.007  1.00  0.00           C
ATOM   8520  C3  POPEw 208      94.298  50.188  79.007  1.00  0.00           C
ATOM   8523  O31 POPEw 208      95.238  51.108  78.377  1.00  0.00           O
ATOM   8524  C31 POPEw 208      94.778  52.048  77.566  1.00  0.00           C
ATOM   8525  O32 POPEw 208      93.978  52.918  77.846  1.00  0.00           O
ATOM   8526  C32 POPEw 208      95.418  51.798  76.187  1.00  0.00           C
ATOM   8529  C23 POPEw 208      89.968  51.708  77.157  1.00  0.00           C
ATOM   8532  C24 POPEw 208      89.688  52.178  75.727  1.00  0.00           C
ATOM   8535  C25 POPEw 208      88.878  53.468  75.676  1.00  0.00           C
ATOM   8538  C26 POPEw 208      88.538  53.908  74.247  1.00  0.00           C
ATOM   8541  C27 POPEw 208      87.488  55.038  74.237  1.00  0.00           C
ATOM   8544  C28 POPEw 208      87.408  55.788  72.886  1.00  0.00           C
ATOM   8547  C29 POPEw 208      87.268  54.868  71.706  1.00  0.00           C
ATOM   8549 0C21 POPEw 208      87.638  55.178  70.447  1.00  0.00           C
ATOM   8551 1C21 POPEw 208      88.148  56.528  70.027  1.00  0.00           C
ATOM   8554 2C21 POPEw 208      88.098  56.758  68.507  1.00  0.00           C
ATOM   8557 3C21 POPEw 208      89.218  56.018  67.757  1.00  0.00           C
ATOM   8560 4C21 POPEw 208      89.278  56.368  66.266  1.00  0.00           C
ATOM   8563 5C21 POPEw 208      90.558  55.828  65.627  1.00  0.00           C
ATOM   8566 6C21 POPEw 208      90.698  56.148  64.136  1.00  0.00           C
ATOM   8569 7C21 POPEw 208      92.028  55.628  63.556  1.00  0.00           C
ATOM   8572 8C21 POPEw 208      92.258  55.988  62.087  1.00  0.00           C
ATOM   8576  C33 POPEw 208      95.008  52.808  75.076  1.00  0.00           C
ATOM   8579  C34 POPEw 208      94.758  52.168  73.697  1.00  0.00           C
ATOM   8582  C35 POPEw 208      93.268  52.218  73.326  1.00  0.00           C
ATOM   8585  C36 POPEw 208      92.948  51.628  71.956  1.00  0.00           C
ATOM   8588  C37 POPEw 208      91.438  51.598  71.676  1.00  0.00           C
ATOM   8591  C38 POPEw 208      91.068  50.798  70.426  1.00  0.00           C
ATOM   8594  C39 POPEw 208      91.198  51.618  69.136  1.00  0.00           C
ATOM   8597 0C31 POPEw 208      90.838  50.828  67.877  1.00  0.00           C
ATOM   8600 1C31 POPEw 208      91.008  51.658  66.596  1.00  0.00           C
ATOM   8603 2C31 POPEw 208      90.938  50.808  65.326  1.00  0.00           C
ATOM   8606 3C31 POPEw 208      91.348  51.588  64.066  1.00  0.00           C
ATOM   8609 4C31 POPEw 208      91.568  50.658  62.867  1.00  0.00           C
ATOM   8612 5C31 POPEw 208      92.868  50.968  62.106  1.00  0.00           C
ATOM   8615 6C31 POPEw 208      93.168  49.948  61.007  1.00  0.00           C
ATOM   8619  NH3 POPEx 209      72.768 115.688  79.536  1.00  0.00           N
ATOM   8623  C12 POPEx 209      71.418 116.348  79.396  1.00  0.00           C
ATOM   8626  C11 POPEx 209      70.298 115.398  78.917  1.00  0.00           C
ATOM   8629  P   POPEx 209      67.868 116.068  79.676  1.00  0.00           P
ATOM   8630  O13 POPEx 209      67.308 114.708  79.736  1.00  0.00           O
ATOM   8631  O14 POPEx 209      68.258 116.678  80.956  1.00  0.00           O
ATOM   8632  O11 POPEx 209      66.838 117.078  79.026  1.00  0.00           O
ATOM   8633  O12 POPEx 209      69.098 116.128  78.657  1.00  0.00           O
ATOM   8634  C1  POPEx 209      65.968 116.648  77.977  1.00  0.00           C
ATOM   8637  C2  POPEx 209      65.788 117.778  76.926  1.00  0.00           C
ATOM   8639  O21 POPEx 209      64.438 117.808  76.426  1.00  0.00           O
ATOM   8640  C21 POPEx 209      63.968 116.728  75.837  1.00  0.00           C
ATOM   8641  O22 POPEx 209      64.548 115.678  75.657  1.00  0.00           O
ATOM   8642  C22 POPEx 209      62.508 116.958  75.447  1.00  0.00           C
ATOM   8645  C3  POPEx 209      66.878 117.738  75.806  1.00  0.00           C
ATOM   8648  O31 POPEx 209      66.988 118.958  75.036  1.00  0.00           O
ATOM   8649  C31 POPEx 209      66.188 119.088  73.977  1.00  0.00           C
ATOM   8650  O32 POPEx 209      65.298 118.328  73.646  1.00  0.00           O
ATOM   8651  C32 POPEx 209      66.588 120.338  73.187  1.00  0.00           C
ATOM   8654  C23 POPEx 209      62.128 116.198  74.146  1.00  0.00           C
ATOM   8657  C24 POPEx 209      62.808 116.808  72.926  1.00  0.00           C
ATOM   8660  C25 POPEx 209      62.128 116.458  71.607  1.00  0.00           C
ATOM   8663  C26 POPEx 209      62.738 117.248  70.447  1.00  0.00           C
ATOM   8666  C27 POPEx 209      61.958 117.088  69.146  1.00  0.00           C
ATOM   8669  C28 POPEx 209      62.398 118.108  68.087  1.00  0.00           C
ATOM   8672  C29 POPEx 209      61.518 117.988  66.867  1.00  0.00           C
ATOM   8674 0C21 POPEx 209      61.908 117.988  65.576  1.00  0.00           C
ATOM   8676 1C21 POPEx 209      63.318 118.088  65.047  1.00  0.00           C
ATOM   8679 2C21 POPEx 209      63.528 117.278  63.757  1.00  0.00           C
ATOM   8682 3C21 POPEx 209      62.778 117.858  62.547  1.00  0.00           C
ATOM   8685 4C21 POPEx 209      62.788 116.928  61.316  1.00  0.00           C
ATOM   8688 5C21 POPEx 209      61.788 117.378  60.247  1.00  0.00           C
ATOM   8691 6C21 POPEx 209      61.638 116.368  59.096  1.00  0.00           C
ATOM   8694 7C21 POPEx 209      60.338 116.568  58.306  1.00  0.00           C
ATOM   8697 8C21 POPEx 209      60.128 115.538  57.197  1.00  0.00           C
ATOM   8701  C33 POPEx 209      66.628 120.038  71.667  1.00  0.00           C
ATOM   8704  C34 POPEx 209      67.408 121.118  70.907  1.00  0.00           C
ATOM   8707  C35 POPEx 209      67.568 120.858  69.396  1.00  0.00           C
ATOM   8710  C36 POPEx 209      68.428 119.618  69.127  1.00  0.00           C
ATOM   8713  C37 POPEx 209      68.838 119.418  67.667  1.00  0.00           C
ATOM   8716  C38 POPEx 209      69.778 118.208  67.507  1.00  0.00           C
ATOM   8719  C39 POPEx 209      70.518 118.168  66.176  1.00  0.00           C
ATOM   8722 0C31 POPEx 209      71.558 117.038  66.097  1.00  0.00           C
ATOM   8725 1C31 POPEx 209      72.488 117.228  64.886  1.00  0.00           C
ATOM   8728 2C31 POPEx 209      73.478 116.078  64.646  1.00  0.00           C
ATOM   8731 3C31 POPEx 209      72.848 114.688  64.497  1.00  0.00           C
ATOM   8734 4C31 POPEx 209      71.598 114.658  63.597  1.00  0.00           C
ATOM   8737 5C31 POPEx 209      71.138 113.238  63.257  1.00  0.00           C
ATOM   8740 6C31 POPEx 209      69.768 113.188  62.587  1.00  0.00           C
ATOM   8744  NH3 POPEy 210      21.688  93.968  84.667  1.00  0.00           N
ATOM   8748  C12 POPEy 210      22.398  95.078  85.436  1.00  0.00           C
ATOM   8751  C11 POPEy 210      23.368  94.508  86.497  1.00  0.00           C
ATOM   8754  P   POPEy 210      25.368  96.228  86.757  1.00  0.00           P
ATOM   8755  O13 POPEy 210      25.388  97.668  87.076  1.00  0.00           O
ATOM   8756  O14 POPEy 210      26.528  95.408  87.216  1.00  0.00           O
ATOM   8757  O11 POPEy 210      25.248  96.038  85.217  1.00  0.00           O
ATOM   8758  O12 POPEy 210      24.028  95.538  87.236  1.00  0.00           O
ATOM   8759  C1  POPEy 210      26.198  96.568  84.316  1.00  0.00           C
ATOM   8762  C2  POPEy 210      25.688  96.298  82.887  1.00  0.00           C
ATOM   8764  O21 POPEy 210      26.698  96.228  81.877  1.00  0.00           O
ATOM   8765  C21 POPEy 210      27.478  97.278  81.716  1.00  0.00           C
ATOM   8766  O22 POPEy 210      27.638  98.208  82.477  1.00  0.00           O
ATOM   8767  C22 POPEy 210      28.178  97.148  80.367  1.00  0.00           C
ATOM   8770  C3  POPEy 210      24.528  97.238  82.467  1.00  0.00           C
ATOM   8773  O31 POPEy 210      24.118  96.948  81.106  1.00  0.00           O
ATOM   8774  C31 POPEy 210      23.488  95.778  81.007  1.00  0.00           C
ATOM   8775  O32 POPEy 210      22.958  95.168  81.926  1.00  0.00           O
ATOM   8776  C32 POPEy 210      23.848  95.168  79.646  1.00  0.00           C
ATOM   8779  C23 POPEy 210      29.428  98.038  80.276  1.00  0.00           C
ATOM   8782  C24 POPEy 210      29.978  98.058  78.847  1.00  0.00           C
ATOM   8785  C25 POPEy 210      31.268  98.868  78.697  1.00  0.00           C
ATOM   8788  C26 POPEy 210      32.438  98.248  79.456  1.00  0.00           C
ATOM   8791  C27 POPEy 210      33.818  98.728  78.987  1.00  0.00           C
ATOM   8794  C28 POPEy 210      34.948  98.058  79.786  1.00  0.00           C
ATOM   8797  C29 POPEy 210      36.308  98.498  79.297  1.00  0.00           C
ATOM   8799 0C21 POPEy 210      36.888  98.068  78.166  1.00  0.00           C
ATOM   8801 1C21 POPEy 210      36.298  97.078  77.197  1.00  0.00           C
ATOM   8804 2C21 POPEy 210      37.098  95.758  77.146  1.00  0.00           C
ATOM   8807 3C21 POPEy 210      36.418  94.718  76.266  1.00  0.00           C
ATOM   8810 4C21 POPEy 210      37.298  93.478  76.057  1.00  0.00           C
ATOM   8813 5C21 POPEy 210      36.598  92.378  75.246  1.00  0.00           C
ATOM   8816 6C21 POPEy 210      35.838  91.378  76.136  1.00  0.00           C
ATOM   8819 7C21 POPEy 210      35.378  90.128  75.367  1.00  0.00           C
ATOM   8822 8C21 POPEy 210      35.218  88.898  76.266  1.00  0.00           C
ATOM   8826  C33 POPEy 210      22.998  95.588  78.426  1.00  0.00           C
ATOM   8829  C34 POPEy 210      23.048  94.498  77.326  1.00  0.00           C
ATOM   8832  C35 POPEy 210      23.028  95.018  75.887  1.00  0.00           C
ATOM   8835  C36 POPEy 210      21.648  95.478  75.417  1.00  0.00           C
ATOM   8838  C37 POPEy 210      21.708  96.148  74.036  1.00  0.00           C
ATOM   8841  C38 POPEy 210      20.328  96.228  73.367  1.00  0.00           C
ATOM   8844  C39 POPEy 210      20.338  97.148  72.137  1.00  0.00           C
ATOM   8847 0C31 POPEy 210      19.028  97.108  71.347  1.00  0.00           C
ATOM   8850 1C31 POPEy 210      19.148  97.738  69.957  1.00  0.00           C
ATOM   8853 2C31 POPEy 210      19.288  99.268  69.977  1.00  0.00           C
ATOM   8856 3C31 POPEy 210      19.288  99.908  68.576  1.00  0.00           C
ATOM   8859 4C31 POPEy 210      20.518  99.558  67.737  1.00  0.00           C
ATOM   8862 5C31 POPEy 210      20.498 100.248  66.356  1.00  0.00           C
ATOM   8865 6C31 POPEy 210      21.738  99.948  65.517  1.00  0.00           C
ATOM   8869  NH3 POPEz 211      64.058 111.128  80.377  1.00  0.00           N
ATOM   8873  C12 POPEz 211      63.878 110.148  81.477  1.00  0.00           C
ATOM   8876  C11 POPEz 211      65.078 110.188  82.437  1.00  0.00           C
ATOM   8879  P   POPEz 211      66.868 109.318  80.746  1.00  0.00           P
ATOM   8880  O13 POPEz 211      66.068 109.588  79.527  1.00  0.00           O
ATOM   8881  O14 POPEz 211      66.808 107.958  81.306  1.00  0.00           O
ATOM   8882  O11 POPEz 211      68.348 109.808  80.466  1.00  0.00           O
ATOM   8883  O12 POPEz 211      66.338 110.388  81.796  1.00  0.00           O
ATOM   8884  C1  POPEz 211      68.508 111.138  79.926  1.00  0.00           C
ATOM   8887  C2  POPEz 211      68.568 111.108  78.377  1.00  0.00           C
ATOM   8889  O21 POPEz 211      69.908 110.768  77.956  1.00  0.00           O
ATOM   8890  C21 POPEz 211      70.108 110.018  76.867  1.00  0.00           C
ATOM   8891  O22 POPEz 211      71.048 110.168  76.097  1.00  0.00           O
ATOM   8892  C22 POPEz 211      69.128 108.838  76.767  1.00  0.00           C
ATOM   8895  C3  POPEz 211      68.208 112.498  77.767  1.00  0.00           C
ATOM   8898  O31 POPEz 211      68.178 112.448  76.326  1.00  0.00           O
ATOM   8899  C31 POPEz 211      66.998 112.518  75.736  1.00  0.00           C
ATOM   8900  O32 POPEz 211      65.918 112.598  76.277  1.00  0.00           O
ATOM   8901  C32 POPEz 211      67.228 112.458  74.216  1.00  0.00           C
ATOM   8904  C23 POPEz 211      69.718 107.678  75.926  1.00  0.00           C
ATOM   8907  C24 POPEz 211      68.758 106.478  75.837  1.00  0.00           C
ATOM   8910  C25 POPEz 211      69.428 105.188  75.357  1.00  0.00           C
ATOM   8913  C26 POPEz 211      69.938 105.228  73.907  1.00  0.00           C
ATOM   8916  C27 POPEz 211      70.388 103.828  73.457  1.00  0.00           C
ATOM   8919  C28 POPEz 211      71.348 103.808  72.257  1.00  0.00           C
ATOM   8922  C29 POPEz 211      70.698 104.108  70.937  1.00  0.00           C
ATOM   8924 0C21 POPEz 211      71.058 103.578  69.746  1.00  0.00           C
ATOM   8926 1C21 POPEz 211      72.208 102.628  69.517  1.00  0.00           C
ATOM   8929 2C21 POPEz 211      72.378 102.248  68.036  1.00  0.00           C
ATOM   8932 3C21 POPEz 211      71.348 101.218  67.557  1.00  0.00           C
ATOM   8935 4C21 POPEz 211      71.228 101.138  66.027  1.00  0.00           C
ATOM   8938 5C21 POPEz 211      72.358 100.348  65.357  1.00  0.00           C
ATOM   8941 6C21 POPEz 211      72.248 100.398  63.826  1.00  0.00           C
ATOM   8944 7C21 POPEz 211      73.178  99.398  63.117  1.00  0.00           C
ATOM   8947 8C21 POPEz 211      73.048  99.438  61.596  1.00  0.00           C
ATOM   8951  C33 POPEz 211      67.718 111.078  73.687  1.00  0.00           C
ATOM   8954  C34 POPEz 211      68.848 111.198  72.657  1.00  0.00           C
ATOM   8957  C35 POPEz 211      69.258 109.858  72.036  1.00  0.00           C
ATOM   8960  C36 POPEz 211      70.578 109.928  71.237  1.00  0.00           C
ATOM   8963  C37 POPEz 211      71.088 108.538  70.817  1.00  0.00           C
ATOM   8966  C38 POPEz 211      72.508 108.558  70.227  1.00  0.00           C
ATOM   8969  C39 POPEz 211      72.568 108.608  68.697  1.00  0.00           C
ATOM   8972 0C31 POPEz 211      72.498 107.218  68.036  1.00  0.00           C
ATOM   8975 1C31 POPEz 211      72.688 107.288  66.517  1.00  0.00           C
ATOM   8978 2C31 POPEz 211      72.768 105.928  65.817  1.00  0.00           C
ATOM   8981 3C31 POPEz 211      74.048 105.138  66.117  1.00  0.00           C
ATOM   8984 4C31 POPEz 211      74.288 103.968  65.146  1.00  0.00           C
ATOM   8987 5C31 POPEz 211      75.618 103.248  65.417  1.00  0.00           C
ATOM   8990 6C31 POPEz 211      76.028 102.268  64.316  1.00  0.00           C
ATOM   8994  NH3 POPE0 212      77.818   3.718  38.056  1.00  0.00           N
ATOM   8998  C12 POPE0 212      77.328   2.452  37.387  1.00  0.00           C
ATOM   9001  C11 POPE0 212      77.368   1.232  38.347  1.00  0.00           C
ATOM   9004  P   POPE0 212      79.928   1.162  38.826  1.00  0.00           P
ATOM   9005  O13 POPE0 212      80.108  -0.088  38.067  1.00  0.00           O
ATOM   9006  O14 POPE0 212      80.218   2.452  38.177  1.00  0.00           O
ATOM   9007  O11 POPE0 212      80.708   1.062  40.196  1.00  0.00           O
ATOM   9008  O12 POPE0 212      78.428   1.282  39.326  1.00  0.00           O
ATOM   9009  C1  POPE0 212      80.148   0.272  41.257  1.00  0.00           C
ATOM   9012  C2  POPE0 212      81.158   0.122  42.426  1.00  0.00           C
ATOM   9014  O21 POPE0 212      80.748   1.022  43.456  1.00  0.00           O
ATOM   9015  C21 POPE0 212      80.868   0.612  44.706  1.00  0.00           C
ATOM   9016  O22 POPE0 212      81.398  -0.418  45.086  1.00  0.00           O
ATOM   9017  C22 POPE0 212      80.218   1.682  45.576  1.00  0.00           C
ATOM   9020  C3  POPE0 212      82.598   0.442  41.937  1.00  0.00           C
ATOM   9023  O31 POPE0 212      83.578   0.172  42.957  1.00  0.00           O
ATOM   9024  C31 POPE0 212      83.818   1.232  43.736  1.00  0.00           C
ATOM   9025  O32 POPE0 212      83.448   2.372  43.527  1.00  0.00           O
ATOM   9026  C32 POPE0 212      84.518   0.752  44.996  1.00  0.00           C
ATOM   9029  C23 POPE0 212      80.028   1.292  47.047  1.00  0.00           C
ATOM   9032  C24 POPE0 212      79.298   2.442  47.747  1.00  0.00           C
ATOM   9035  C25 POPE0 212      79.198   2.312  49.267  1.00  0.00           C
ATOM   9038  C26 POPE0 212      78.408   3.508  49.826  1.00  0.00           C
ATOM   9041  C27 POPE0 212      78.098   3.368  51.316  1.00  0.00           C
ATOM   9044  C28 POPE0 212      77.498   4.658  51.896  1.00  0.00           C
ATOM   9047  C29 POPE0 212      76.748   4.418  53.176  1.00  0.00           C
ATOM   9049 0C21 POPE0 212      77.278   4.248  54.407  1.00  0.00           C
ATOM   9051 1C21 POPE0 212      78.748   4.238  54.747  1.00  0.00           C
ATOM   9054 2C21 POPE0 212      79.218   2.808  55.077  1.00  0.00           C
ATOM   9057 3C21 POPE0 212      78.678   2.272  56.406  1.00  0.00           C
ATOM   9060 4C21 POPE0 212      79.248   0.882  56.747  1.00  0.00           C
ATOM   9063 5C21 POPE0 212      78.828   0.382  58.127  1.00  0.00           C
ATOM   9066 6C21 POPE0 212      79.588  -0.878  58.547  1.00  0.00           C
ATOM   9069 7C21 POPE0 212      79.208  -1.348  59.957  1.00  0.00           C
ATOM   9072 8C21 POPE0 212      80.018  -2.558  60.406  1.00  0.00           C
ATOM   9076  C33 POPE0 212      84.198   1.692  46.176  1.00  0.00           C
ATOM   9079  C34 POPE0 212      84.148   0.952  47.516  1.00  0.00           C
ATOM   9082  C35 POPE0 212      83.698   1.902  48.637  1.00  0.00           C
ATOM   9085  C36 POPE0 212      83.448   1.222  49.986  1.00  0.00           C
ATOM   9088  C37 POPE0 212      83.178   2.282  51.047  1.00  0.00           C
ATOM   9091  C38 POPE0 212      83.058   1.732  52.466  1.00  0.00           C
ATOM   9094  C39 POPE0 212      82.878   2.868  53.497  1.00  0.00           C
ATOM   9097 0C31 POPE0 212      84.198   3.538  53.927  1.00  0.00           C
ATOM   9100 1C31 POPE0 212      83.948   4.918  54.557  1.00  0.00           C
ATOM   9103 2C31 POPE0 212      85.048   5.378  55.527  1.00  0.00           C
ATOM   9106 3C31 POPE0 212      86.128   6.298  54.937  1.00  0.00           C
ATOM   9109 4C31 POPE0 212      87.238   5.568  54.177  1.00  0.00           C
ATOM   9112 5C31 POPE0 212      88.358   6.518  53.716  1.00  0.00           C
ATOM   9115 6C31 POPE0 212      89.508   5.798  53.017  1.00  0.00           C
ATOM   9119  NH3 POPE1 213     102.688 107.338  40.707  1.00  0.00           N
ATOM   9123  C12 POPE1 213     104.138 107.248  41.137  1.00  0.00           C
ATOM   9126  C11 POPE1 213     105.028 108.318  40.457  1.00  0.00           C
ATOM   9129  P   POPE1 213     106.168 110.488  41.257  1.00  0.00           P
ATOM   9130  O13 POPE1 213     106.998 110.398  40.036  1.00  0.00           O
ATOM   9131  O14 POPE1 213     105.938 111.858  41.777  1.00  0.00           O
ATOM   9132  O11 POPE1 213     106.748 109.638  42.466  1.00  0.00           O
ATOM   9133  O12 POPE1 213     104.828 109.668  40.966  1.00  0.00           O
ATOM   9134  C1  POPE1 213     105.928 109.498  43.646  1.00  0.00           C
ATOM   9137  C2  POPE1 213     106.748 109.768  44.937  1.00  0.00           C
ATOM   9139  O21 POPE1 213     105.918 109.658  46.106  1.00  0.00           O
ATOM   9140  C21 POPE1 213     105.898 108.458  46.666  1.00  0.00           C
ATOM   9141  O22 POPE1 213     106.278 107.428  46.146  1.00  0.00           O
ATOM   9142  C22 POPE1 213     105.358 108.588  48.097  1.00  0.00           C
ATOM   9145  C3  POPE1 213     107.408 111.168  44.966  1.00  0.00           C
ATOM   9148  O31 POPE1 213     108.278 111.198  46.097  1.00  0.00           O
ATOM   9149  C31 POPE1 213     108.618 112.348  46.627  1.00  0.00           C
ATOM   9150  O32 POPE1 213     108.428 113.458  46.146  1.00  0.00           O
ATOM   9151  C32 POPE1 213     109.348 112.028  47.937  1.00  0.00           C
ATOM   9154  C23 POPE1 213     106.418 108.188  49.146  1.00  0.00           C
ATOM   9157  C24 POPE1 213     106.248 108.968  50.457  1.00  0.00           C
ATOM   9160  C25 POPE1 213     107.408 108.758  51.437  1.00  0.00           C
ATOM   9163  C26 POPE1 213     107.428 109.818  52.556  1.00  0.00           C
ATOM   9166  C27 POPE1 213     106.238 109.738  53.517  1.00  0.00           C
ATOM   9169  C28 POPE1 213     106.258 110.828  54.606  1.00  0.00           C
ATOM   9172  C29 POPE1 213     105.898 112.188  54.076  1.00  0.00           C
ATOM   9174 0C21 POPE1 213     105.288 113.168  54.757  1.00  0.00           C
ATOM   9176 1C21 POPE1 213     104.858 113.098  56.207  1.00  0.00           C
ATOM   9179 2C21 POPE1 213     106.038 113.288  57.187  1.00  0.00           C
ATOM   9182 3C21 POPE1 213     106.698 114.668  57.106  1.00  0.00           C
ATOM   9185 4C21 POPE1 213     107.828 114.828  58.127  1.00  0.00           C
ATOM   9188 5C21 POPE1 213     108.378 116.258  58.187  1.00  0.00           C
ATOM   9191 6C21 POPE1 213     109.368 116.468  59.337  1.00  0.00           C
ATOM   9194 7C21 POPE1 213     109.628 117.948  59.606  1.00  0.00           C
ATOM   9197 8C21 POPE1 213     110.668 118.198  60.707  1.00  0.00           C
ATOM   9201  C33 POPE1 213     110.028 113.198  48.687  1.00  0.00           C
ATOM   9204  C34 POPE1 213     111.088 112.628  49.636  1.00  0.00           C
ATOM   9207  C35 POPE1 213     111.538 113.558  50.767  1.00  0.00           C
ATOM   9210  C36 POPE1 213     110.408 113.888  51.747  1.00  0.00           C
ATOM   9213  C37 POPE1 213     110.898 114.548  53.036  1.00  0.00           C
ATOM   9216  C38 POPE1 213     109.828 114.528  54.137  1.00  0.00           C
ATOM   9219  C39 POPE1 213     109.678 113.158  54.837  1.00  0.00           C
ATOM   9222 0C31 POPE1 213     110.798 112.878  55.856  1.00  0.00           C
ATOM   9225 1C31 POPE1 213     110.668 111.498  56.526  1.00  0.00           C
ATOM   9228 2C31 POPE1 213     111.298 111.428  57.927  1.00  0.00           C
ATOM   9231 3C31 POPE1 213     110.518 112.218  58.977  1.00  0.00           C
ATOM   9234 4C31 POPE1 213     110.878 111.828  60.417  1.00  0.00           C
ATOM   9237 5C31 POPE1 213     110.028 112.578  61.456  1.00  0.00           C
ATOM   9240 6C31 POPE1 213     110.218 112.088  62.887  1.00  0.00           C
ATOM   9244  NH3 POPE2 214      43.118  83.018  86.246  1.00  0.00           N
ATOM   9248  C12 POPE2 214      43.578  84.058  85.257  1.00  0.00           C
ATOM   9251  C11 POPE2 214      43.668  85.428  85.947  1.00  0.00           C
ATOM   9254  P   POPE2 214      42.178  86.958  87.447  1.00  0.00           P
ATOM   9255  O13 POPE2 214      43.258  87.018  88.437  1.00  0.00           O
ATOM   9256  O14 POPE2 214      40.788  86.868  87.926  1.00  0.00           O
ATOM   9257  O11 POPE2 214      42.368  88.168  86.417  1.00  0.00           O
ATOM   9258  O12 POPE2 214      42.408  85.708  86.536  1.00  0.00           O
ATOM   9259  C1  POPE2 214      41.268  88.588  85.606  1.00  0.00           C
ATOM   9262  C2  POPE2 214      41.558  88.538  84.076  1.00  0.00           C
ATOM   9264  O21 POPE2 214      40.568  89.378  83.456  1.00  0.00           O
ATOM   9265  C21 POPE2 214      40.988  90.168  82.486  1.00  0.00           C
ATOM   9266  O22 POPE2 214      42.148  90.278  82.096  1.00  0.00           O
ATOM   9267  C22 POPE2 214      39.788  90.978  81.996  1.00  0.00           C
ATOM   9270  C3  POPE2 214      41.448  87.088  83.517  1.00  0.00           C
ATOM   9273  O31 POPE2 214      41.798  87.028  82.127  1.00  0.00           O
ATOM   9274  C31 POPE2 214      42.888  86.348  81.786  1.00  0.00           C
ATOM   9275  O32 POPE2 214      43.538  85.638  82.547  1.00  0.00           O
ATOM   9276  C32 POPE2 214      43.188  86.488  80.286  1.00  0.00           C
ATOM   9279  C23 POPE2 214      39.898  91.498  80.546  1.00  0.00           C
ATOM   9282  C24 POPE2 214      39.788  90.388  79.486  1.00  0.00           C
ATOM   9285  C25 POPE2 214      39.538  90.928  78.076  1.00  0.00           C
ATOM   9288  C26 POPE2 214      40.268  90.148  76.966  1.00  0.00           C
ATOM   9291  C27 POPE2 214      40.078  90.798  75.587  1.00  0.00           C
ATOM   9294  C28 POPE2 214      41.208  90.518  74.576  1.00  0.00           C
ATOM   9297  C29 POPE2 214      41.248  89.098  74.057  1.00  0.00           C
ATOM   9299 0C21 POPE2 214      41.578  88.738  72.807  1.00  0.00           C
ATOM   9301 1C21 POPE2 214      41.998  89.688  71.716  1.00  0.00           C
ATOM   9304 2C21 POPE2 214      42.468  88.958  70.437  1.00  0.00           C
ATOM   9307 3C21 POPE2 214      42.848  89.938  69.316  1.00  0.00           C
ATOM   9310 4C21 POPE2 214      43.318  89.238  68.026  1.00  0.00           C
ATOM   9313 5C21 POPE2 214      44.678  88.538  68.166  1.00  0.00           C
ATOM   9316 6C21 POPE2 214      45.118  87.828  66.877  1.00  0.00           C
ATOM   9319 7C21 POPE2 214      46.398  86.998  67.076  1.00  0.00           C
ATOM   9322 8C21 POPE2 214      46.298  85.588  66.496  1.00  0.00           C
ATOM   9326  C33 POPE2 214      42.158  87.308  79.466  1.00  0.00           C
ATOM   9329  C34 POPE2 214      42.008  86.868  77.997  1.00  0.00           C
ATOM   9332  C35 POPE2 214      42.948  87.558  76.997  1.00  0.00           C
ATOM   9335  C36 POPE2 214      44.358  86.968  76.966  1.00  0.00           C
ATOM   9338  C37 POPE2 214      45.138  87.398  75.716  1.00  0.00           C
ATOM   9341  C38 POPE2 214      46.418  86.568  75.526  1.00  0.00           C
ATOM   9344  C39 POPE2 214      47.028  86.678  74.117  1.00  0.00           C
ATOM   9347 0C31 POPE2 214      46.188  85.938  73.066  1.00  0.00           C
ATOM   9350 1C31 POPE2 214      46.898  85.778  71.716  1.00  0.00           C
ATOM   9353 2C31 POPE2 214      45.988  85.168  70.627  1.00  0.00           C
ATOM   9356 3C31 POPE2 214      45.458  83.768  70.947  1.00  0.00           C
ATOM   9359 4C31 POPE2 214      44.408  83.298  69.937  1.00  0.00           C
ATOM   9362 5C31 POPE2 214      43.618  82.068  70.417  1.00  0.00           C
ATOM   9365 6C31 POPE2 214      42.438  81.728  69.507  1.00  0.00           C
ATOM   9369  NH3 POPE3 215      84.508  13.468  83.206  1.00  0.00           N
ATOM   9373  C12 POPE3 215      85.958  13.388  83.635  1.00  0.00           C
ATOM   9376  C11 POPE3 215      86.638  14.748  83.886  1.00  0.00           C
ATOM   9379  P   POPE3 215      88.958  15.768  84.507  1.00  0.00           P
ATOM   9380  O13 POPE3 215      88.798  16.178  85.917  1.00  0.00           O
ATOM   9381  O14 POPE3 215      90.368  15.528  84.127  1.00  0.00           O
ATOM   9382  O11 POPE3 215      88.338  16.918  83.617  1.00  0.00           O
ATOM   9383  O12 POPE3 215      88.018  14.528  84.167  1.00  0.00           O
ATOM   9384  C1  POPE3 215      88.888  17.298  82.367  1.00  0.00           C
ATOM   9387  C2  POPE3 215      87.798  17.968  81.487  1.00  0.00           C
ATOM   9389  O21 POPE3 215      88.458  18.748  80.466  1.00  0.00           O
ATOM   9390  C21 POPE3 215      88.518  18.148  79.286  1.00  0.00           C
ATOM   9391  O22 POPE3 215      88.288  16.978  79.057  1.00  0.00           O
ATOM   9392  C22 POPE3 215      88.838  19.248  78.267  1.00  0.00           C
ATOM   9395  C3  POPE3 215      86.868  18.918  82.297  1.00  0.00           C
ATOM   9398  O31 POPE3 215      86.338  20.008  81.497  1.00  0.00           O
ATOM   9399  C31 POPE3 215      85.348  19.738  80.667  1.00  0.00           C
ATOM   9400  O32 POPE3 215      84.768  18.678  80.557  1.00  0.00           O
ATOM   9401  C32 POPE3 215      84.988  21.028  79.926  1.00  0.00           C
ATOM   9404  C23 POPE3 215      88.818  18.768  76.797  1.00  0.00           C
ATOM   9407  C24 POPE3 215      90.068  17.968  76.426  1.00  0.00           C
ATOM   9410  C25 POPE3 215      90.518  18.228  74.987  1.00  0.00           C
ATOM   9413  C26 POPE3 215      89.508  17.768  73.926  1.00  0.00           C
ATOM   9416  C27 POPE3 215      90.048  17.918  72.496  1.00  0.00           C
ATOM   9419  C28 POPE3 215      90.568  16.598  71.887  1.00  0.00           C
ATOM   9422  C29 POPE3 215      91.738  15.978  72.606  1.00  0.00           C
ATOM   9424 0C21 POPE3 215      92.858  15.478  72.047  1.00  0.00           C
ATOM   9426 1C21 POPE3 215      93.198  15.428  70.587  1.00  0.00           C
ATOM   9429 2C21 POPE3 215      94.568  16.058  70.267  1.00  0.00           C
ATOM   9432 3C21 POPE3 215      94.648  17.568  70.536  1.00  0.00           C
ATOM   9435 4C21 POPE3 215      95.818  18.258  69.807  1.00  0.00           C
ATOM   9438 5C21 POPE3 215      97.198  17.698  70.167  1.00  0.00           C
ATOM   9441 6C21 POPE3 215      98.328  18.338  69.337  1.00  0.00           C
ATOM   9444 7C21 POPE3 215      99.678  17.648  69.517  1.00  0.00           C
ATOM   9447 8C21 POPE3 215     100.738  18.148  68.527  1.00  0.00           C
ATOM   9451  C33 POPE3 215      84.898  20.838  78.396  1.00  0.00           C
ATOM   9454  C34 POPE3 215      84.768  22.158  77.606  1.00  0.00           C
ATOM   9457  C35 POPE3 215      84.528  21.968  76.097  1.00  0.00           C
ATOM   9460  C36 POPE3 215      85.538  21.038  75.396  1.00  0.00           C
ATOM   9463  C37 POPE3 215      85.568  21.278  73.877  1.00  0.00           C
ATOM   9466  C38 POPE3 215      86.528  20.318  73.137  1.00  0.00           C
ATOM   9469  C39 POPE3 215      86.678  20.608  71.636  1.00  0.00           C
ATOM   9472 0C31 POPE3 215      85.368  20.408  70.856  1.00  0.00           C
ATOM   9475 1C31 POPE3 215      85.508  20.638  69.346  1.00  0.00           C
ATOM   9478 2C31 POPE3 215      84.148  20.438  68.657  1.00  0.00           C
ATOM   9481 3C31 POPE3 215      84.118  20.798  67.167  1.00  0.00           C
ATOM   9484 4C31 POPE3 215      82.678  20.698  66.667  1.00  0.00           C
ATOM   9487 5C31 POPE3 215      82.498  21.028  65.187  1.00  0.00           C
ATOM   9490 6C31 POPE3 215      81.048  20.848  64.746  1.00  0.00           C
ATOM   9494  NH3 POPE4 216       9.078  80.048  87.467  1.00  0.00           N
ATOM   9498  C12 POPE4 216      10.488  80.468  87.796  1.00  0.00           C
ATOM   9501  C11 POPE4 216      10.528  81.618  88.806  1.00  0.00           C
ATOM   9504  P   POPE4 216       8.638  83.438  88.797  1.00  0.00           P
ATOM   9505  O13 POPE4 216       8.908  84.068  90.107  1.00  0.00           O
ATOM   9506  O14 POPE4 216       7.558  82.408  88.736  1.00  0.00           O
ATOM   9507  O11 POPE4 216       8.328  84.478  87.656  1.00  0.00           O
ATOM   9508  O12 POPE4 216       9.938  82.768  88.227  1.00  0.00           O
ATOM   9509  C1  POPE4 216       9.348  84.848  86.716  1.00  0.00           C
ATOM   9512  C2  POPE4 216       8.788  85.848  85.676  1.00  0.00           C
ATOM   9514  O21 POPE4 216       9.888  86.408  84.907  1.00  0.00           O
ATOM   9515  C21 POPE4 216       9.598  86.638  83.626  1.00  0.00           C
ATOM   9516  O22 POPE4 216       8.578  86.278  83.057  1.00  0.00           O
ATOM   9517  C22 POPE4 216      10.718  87.428  82.957  1.00  0.00           C
ATOM   9520  C3  POPE4 216       7.998  86.988  86.376  1.00  0.00           C
ATOM   9523  O31 POPE4 216       6.668  87.128  85.826  1.00  0.00           O
ATOM   9524  C31 POPE4 216       6.558  88.098  84.916  1.00  0.00           C
ATOM   9525  O32 POPE4 216       7.458  88.838  84.566  1.00  0.00           O
ATOM   9526  C32 POPE4 216       5.138  88.188  84.377  1.00  0.00           C
ATOM   9529  C23 POPE4 216      10.768  87.168  81.427  1.00  0.00           C
ATOM   9532  C24 POPE4 216      11.908  87.908  80.737  1.00  0.00           C
ATOM   9535  C25 POPE4 216      12.108  87.478  79.267  1.00  0.00           C
ATOM   9538  C26 POPE4 216      12.788  86.118  79.127  1.00  0.00           C
ATOM   9541  C27 POPE4 216      12.868  85.658  77.667  1.00  0.00           C
ATOM   9544  C28 POPE4 216      13.398  84.228  77.516  1.00  0.00           C
ATOM   9547  C29 POPE4 216      14.818  84.048  77.997  1.00  0.00           C
ATOM   9549 0C21 POPE4 216      15.878  83.848  77.187  1.00  0.00           C
ATOM   9551 1C21 POPE4 216      15.838  83.848  75.687  1.00  0.00           C
ATOM   9554 2C21 POPE4 216      17.178  84.338  75.106  1.00  0.00           C
ATOM   9557 3C21 POPE4 216      17.418  85.838  75.307  1.00  0.00           C
ATOM   9560 4C21 POPE4 216      18.908  86.168  75.227  1.00  0.00           C
ATOM   9563 5C21 POPE4 216      19.178  87.668  75.367  1.00  0.00           C
ATOM   9566 6C21 POPE4 216      20.658  88.018  75.267  1.00  0.00           C
ATOM   9569 7C21 POPE4 216      20.848  89.538  75.146  1.00  0.00           C
ATOM   9572 8C21 POPE4 216      22.318  89.948  75.036  1.00  0.00           C
ATOM   9576  C33 POPE4 216       4.958  89.348  83.367  1.00  0.00           C
ATOM   9579  C34 POPE4 216       4.848  88.898  81.896  1.00  0.00           C
ATOM   9582  C35 POPE4 216       6.178  88.508  81.217  1.00  0.00           C
ATOM   9585  C36 POPE4 216       5.918  87.828  79.856  1.00  0.00           C
ATOM   9588  C37 POPE4 216       7.198  87.468  79.087  1.00  0.00           C
ATOM   9591  C38 POPE4 216       6.868  86.858  77.716  1.00  0.00           C
ATOM   9594  C39 POPE4 216       8.078  86.678  76.786  1.00  0.00           C
ATOM   9597 0C31 POPE4 216       7.668  86.528  75.316  1.00  0.00           C
ATOM   9600 1C31 POPE4 216       8.868  86.418  74.367  1.00  0.00           C
ATOM   9603 2C31 POPE4 216       8.478  86.508  72.886  1.00  0.00           C
ATOM   9606 3C31 POPE4 216       9.698  86.558  71.947  1.00  0.00           C
ATOM   9609 4C31 POPE4 216      10.438  85.218  71.816  1.00  0.00           C
ATOM   9612 5C31 POPE4 216      11.598  85.298  70.817  1.00  0.00           C
ATOM   9615 6C31 POPE4 216      12.178  83.938  70.417  1.00  0.00           C
ATOM   9619  NH3 POPE5 217      74.288 129.848  81.826  1.00  0.00           N
ATOM   9623  C12 POPE5 217      72.818 129.878  82.127  1.00  0.00           C
ATOM   9626  C11 POPE5 217      72.148 128.558  81.747  1.00  0.00           C
ATOM   9629  P   POPE5 217      72.078 126.058  82.467  1.00  0.00           P
ATOM   9630  O13 POPE5 217      70.868 126.088  83.337  1.00  0.00           O
ATOM   9631  O14 POPE5 217      73.148 125.078  82.786  1.00  0.00           O
ATOM   9632  O11 POPE5 217      71.638 125.898  80.966  1.00  0.00           O
ATOM   9633  O12 POPE5 217      72.758 127.498  82.477  1.00  0.00           O
ATOM   9634  C1  POPE5 217      72.278 125.058  80.016  1.00  0.00           C
ATOM   9637  C2  POPE5 217      73.358 125.818  79.187  1.00  0.00           C
ATOM   9639  O21 POPE5 217      73.418 125.288  77.846  1.00  0.00           O
ATOM   9640  C21 POPE5 217      73.248 126.188  76.887  1.00  0.00           C
ATOM   9641  O22 POPE5 217      73.078 127.378  77.027  1.00  0.00           O
ATOM   9642  C22 POPE5 217      73.408 125.518  75.517  1.00  0.00           C
ATOM   9645  C3  POPE5 217      74.748 125.698  79.867  1.00  0.00           C
ATOM   9648  O31 POPE5 217      75.818 126.218  79.047  1.00  0.00           O
ATOM   9649  C31 POPE5 217      76.008 127.518  79.227  1.00  0.00           C
ATOM   9650  O32 POPE5 217      75.318 128.238  79.937  1.00  0.00           O
ATOM   9651  C32 POPE5 217      77.148 128.008  78.337  1.00  0.00           C
ATOM   9654  C23 POPE5 217      73.128 126.518  74.367  1.00  0.00           C
ATOM   9657  C24 POPE5 217      73.548 126.008  72.977  1.00  0.00           C
ATOM   9660  C25 POPE5 217      73.548 127.138  71.937  1.00  0.00           C
ATOM   9663  C26 POPE5 217      72.218 127.358  71.207  1.00  0.00           C
ATOM   9666  C27 POPE5 217      72.028 126.438  69.987  1.00  0.00           C
ATOM   9669  C28 POPE5 217      70.718 126.648  69.197  1.00  0.00           C
ATOM   9672  C29 POPE5 217      70.768 127.948  68.437  1.00  0.00           C
ATOM   9674 0C21 POPE5 217      70.648 128.118  67.106  1.00  0.00           C
ATOM   9676 1C21 POPE5 217      70.398 127.058  66.057  1.00  0.00           C
ATOM   9679 2C21 POPE5 217      69.328 127.518  65.047  1.00  0.00           C
ATOM   9682 3C21 POPE5 217      69.148 126.528  63.886  1.00  0.00           C
ATOM   9685 4C21 POPE5 217      67.738 126.578  63.277  1.00  0.00           C
ATOM   9688 5C21 POPE5 217      67.538 125.538  62.157  1.00  0.00           C
ATOM   9691 6C21 POPE5 217      66.068 125.358  61.767  1.00  0.00           C
ATOM   9694 7C21 POPE5 217      65.818 124.058  60.986  1.00  0.00           C
ATOM   9697 8C21 POPE5 217      64.338 123.758  60.747  1.00  0.00           C
ATOM   9701  C33 POPE5 217      76.588 128.538  76.997  1.00  0.00           C
ATOM   9704  C34 POPE5 217      77.678 129.088  76.057  1.00  0.00           C
ATOM   9707  C35 POPE5 217      78.728 128.028  75.687  1.00  0.00           C
ATOM   9710  C36 POPE5 217      79.438 128.318  74.356  1.00  0.00           C
ATOM   9713  C37 POPE5 217      80.638 127.378  74.127  1.00  0.00           C
ATOM   9716  C38 POPE5 217      81.268 127.488  72.737  1.00  0.00           C
ATOM   9719  C39 POPE5 217      80.408 126.898  71.617  1.00  0.00           C
ATOM   9722 0C31 POPE5 217      81.108 126.968  70.257  1.00  0.00           C
ATOM   9725 1C31 POPE5 217      80.348 126.238  69.136  1.00  0.00           C
ATOM   9728 2C31 POPE5 217      81.228 125.898  67.926  1.00  0.00           C
ATOM   9731 3C31 POPE5 217      81.838 127.088  67.187  1.00  0.00           C
ATOM   9734 4C31 POPE5 217      80.858 127.828  66.266  1.00  0.00           C
ATOM   9737 5C31 POPE5 217      81.608 128.698  65.246  1.00  0.00           C
ATOM   9740 6C31 POPE5 217      80.718 129.258  64.136  1.00  0.00           C
ATOM   9744  NH3 POPE6 218      64.448 105.928  39.786  1.00  0.00           N
ATOM   9748  C12 POPE6 218      65.278 104.748  40.177  1.00  0.00           C
ATOM   9751  C11 POPE6 218      64.378 103.508  40.237  1.00  0.00           C
ATOM   9754  P   POPE6 218      62.838 102.518  42.076  1.00  0.00           P
ATOM   9755  O13 POPE6 218      61.628 102.948  42.817  1.00  0.00           O
ATOM   9756  O14 POPE6 218      62.708 101.338  41.196  1.00  0.00           O
ATOM   9757  O11 POPE6 218      64.028 102.308  43.117  1.00  0.00           O
ATOM   9758  O12 POPE6 218      63.348 103.728  41.196  1.00  0.00           O
ATOM   9759  C1  POPE6 218      64.238 103.398  44.037  1.00  0.00           C
ATOM   9762  C2  POPE6 218      64.938 102.988  45.357  1.00  0.00           C
ATOM   9764  O21 POPE6 218      64.338 103.618  46.507  1.00  0.00           O
ATOM   9765  C21 POPE6 218      64.208 104.948  46.516  1.00  0.00           C
ATOM   9766  O22 POPE6 218      64.478 105.708  45.617  1.00  0.00           O
ATOM   9767  C22 POPE6 218      63.578 105.358  47.846  1.00  0.00           C
ATOM   9770  C3  POPE6 218      66.478 103.248  45.317  1.00  0.00           C
ATOM   9773  O31 POPE6 218      67.138 102.748  46.497  1.00  0.00           O
ATOM   9774  C31 POPE6 218      67.408 103.658  47.446  1.00  0.00           C
ATOM   9775  O32 POPE6 218      67.268 104.868  47.317  1.00  0.00           O
ATOM   9776  C32 POPE6 218      67.858 102.958  48.716  1.00  0.00           C
ATOM   9779  C23 POPE6 218      64.428 104.908  49.057  1.00  0.00           C
ATOM   9782  C24 POPE6 218      63.798 105.288  50.407  1.00  0.00           C
ATOM   9785  C25 POPE6 218      64.098 104.278  51.526  1.00  0.00           C
ATOM   9788  C26 POPE6 218      63.348 102.948  51.367  1.00  0.00           C
ATOM   9791  C27 POPE6 218      63.518 102.028  52.597  1.00  0.00           C
ATOM   9794  C28 POPE6 218      62.408 100.978  52.717  1.00  0.00           C
ATOM   9797  C29 POPE6 218      61.088 101.588  53.126  1.00  0.00           C
ATOM   9799 0C21 POPE6 218      60.648 101.768  54.387  1.00  0.00           C
ATOM   9801 1C21 POPE6 218      61.378 101.388  55.657  1.00  0.00           C
ATOM   9804 2C21 POPE6 218      60.678 100.228  56.397  1.00  0.00           C
ATOM   9807 3C21 POPE6 218      59.358 100.648  57.087  1.00  0.00           C
ATOM   9810 4C21 POPE6 218      58.438  99.458  57.396  1.00  0.00           C
ATOM   9813 5C21 POPE6 218      57.818  98.848  56.126  1.00  0.00           C
ATOM   9816 6C21 POPE6 218      56.828  97.708  56.417  1.00  0.00           C
ATOM   9819 7C21 POPE6 218      56.258  97.108  55.126  1.00  0.00           C
ATOM   9822 8C21 POPE6 218      55.168  96.068  55.367  1.00  0.00           C
ATOM   9826  C33 POPE6 218      68.078 103.958  49.887  1.00  0.00           C
ATOM   9829  C34 POPE6 218      68.538 103.258  51.167  1.00  0.00           C
ATOM   9832  C35 POPE6 218      70.058 103.338  51.406  1.00  0.00           C
ATOM   9835  C36 POPE6 218      70.508 104.738  51.837  1.00  0.00           C
ATOM   9838  C37 POPE6 218      71.958 104.758  52.347  1.00  0.00           C
ATOM   9841  C38 POPE6 218      72.528 106.178  52.516  1.00  0.00           C
ATOM   9844  C39 POPE6 218      71.658 107.158  53.307  1.00  0.00           C
ATOM   9847 0C31 POPE6 218      71.358 106.708  54.747  1.00  0.00           C
ATOM   9850 1C31 POPE6 218      70.658 107.828  55.536  1.00  0.00           C
ATOM   9853 2C31 POPE6 218      70.198 107.398  56.926  1.00  0.00           C
ATOM   9856 3C31 POPE6 218      69.488 108.538  57.687  1.00  0.00           C
ATOM   9859 4C31 POPE6 218      70.458 109.608  58.216  1.00  0.00           C
ATOM   9862 5C31 POPE6 218      69.758 110.868  58.746  1.00  0.00           C
ATOM   9865 6C31 POPE6 218      68.668 110.608  59.777  1.00  0.00           C
ATOM   9869  NH3 POPE7 219     120.118  41.848  86.236  1.00  0.00           N
ATOM   9873  C12 POPE7 219     118.998  41.868  87.236  1.00  0.00           C
ATOM   9876  C11 POPE7 219     118.608  40.428  87.636  1.00  0.00           C
ATOM   9879  P   POPE7 219     119.618  38.208  88.536  1.00  0.00           P
ATOM   9880  O13 POPE7 219     120.438  37.918  89.745  1.00  0.00           O
ATOM   9881  O14 POPE7 219     118.208  37.758  88.557  1.00  0.00           O
ATOM   9882  O11 POPE7 219     120.368  37.568  87.286  1.00  0.00           O
ATOM   9883  O12 POPE7 219     119.718  39.768  88.246  1.00  0.00           O
ATOM   9884  C1  POPE7 219     121.098  38.328  86.316  1.00  0.00           C
ATOM   9887  C2  POPE7 219     121.588  37.408  85.167  1.00  0.00           C
ATOM   9889  O21 POPE7 219     122.358  38.198  84.237  1.00  0.00           O
ATOM   9890  C21 POPE7 219     123.288  37.518  83.547  1.00  0.00           C
ATOM   9891  O22 POPE7 219     123.478  36.318  83.626  1.00  0.00           O
ATOM   9892  C22 POPE7 219     124.058  38.468  82.636  1.00  0.00           C
ATOM   9895  C3  POPE7 219     120.348  36.758  84.477  1.00  0.00           C
ATOM   9898  O31 POPE7 219     120.648  35.728  83.517  1.00  0.00           O
ATOM   9899  C31 POPE7 219     120.428  35.838  82.197  1.00  0.00           C
ATOM   9900  O32 POPE7 219     120.468  34.878  81.446  1.00  0.00           O
ATOM   9901  C32 POPE7 219     120.228  37.278  81.686  1.00  0.00           C
ATOM   9904  C23 POPE7 219     125.568  38.438  82.936  1.00  0.00           C
ATOM   9907  C24 POPE7 219     126.398  37.748  81.847  1.00  0.00           C
ATOM   9910  C25 POPE7 219     126.178  36.238  81.716  1.00  0.00           C
ATOM   9913  C26 POPE7 219     126.928  35.698  80.487  1.00  0.00           C
ATOM   9916  C27 POPE7 219     126.918  34.178  80.317  1.00  0.00           C
ATOM   9919  C28 POPE7 219     127.998  33.698  79.326  1.00  0.00           C
ATOM   9922  C29 POPE7 219     127.758  34.168  77.907  1.00  0.00           C
ATOM   9924 0C21 POPE7 219     128.038  33.468  76.797  1.00  0.00           C
ATOM   9926 1C21 POPE7 219     128.658  32.098  76.747  1.00  0.00           C
ATOM   9929 2C21 POPE7 219     129.398  31.798  75.437  1.00  0.00           C
ATOM   9932 3C21 POPE7 219     128.478  31.328  74.307  1.00  0.00           C
ATOM   9935 4C21 POPE7 219     129.278  31.028  73.026  1.00  0.00           C
ATOM   9938 5C21 POPE7 219     129.218  32.188  72.017  1.00  0.00           C
ATOM   9941 6C21 POPE7 219     128.178  31.948  70.917  1.00  0.00           C
ATOM   9944 7C21 POPE7 219     127.778  33.218  70.157  1.00  0.00           C
ATOM   9947 8C21 POPE7 219     126.708  34.048  70.887  1.00  0.00           C
ATOM   9951  C33 POPE7 219     120.168  37.348  80.136  1.00  0.00           C
ATOM   9954  C34 POPE7 219     120.698  38.678  79.576  1.00  0.00           C
ATOM   9957  C35 POPE7 219     120.058  39.068  78.227  1.00  0.00           C
ATOM   9960  C36 POPE7 219     120.138  38.008  77.117  1.00  0.00           C
ATOM   9963  C37 POPE7 219     121.518  37.848  76.477  1.00  0.00           C
ATOM   9966  C38 POPE7 219     121.538  36.778  75.367  1.00  0.00           C
ATOM   9969  C39 POPE7 219     122.688  36.938  74.367  1.00  0.00           C
ATOM   9972 0C31 POPE7 219     124.088  36.668  74.926  1.00  0.00           C
ATOM   9975 1C31 POPE7 219     125.178  36.768  73.847  1.00  0.00           C
ATOM   9978 2C31 POPE7 219     126.588  36.568  74.407  1.00  0.00           C
ATOM   9981 3C31 POPE7 219     127.698  36.768  73.346  1.00  0.00           C
ATOM   9984 4C31 POPE7 219     129.008  36.088  73.746  1.00  0.00           C
ATOM   9987 5C31 POPE7 219     130.054  36.068  72.617  1.00  0.00           C
ATOM   9990 6C31 POPE7 219     131.374  35.408  73.026  1.00  0.00           C
ATOM   9994  NH3 POPE8 220       5.108  89.288  41.286  1.00  0.00           N
ATOM   9998  C12 POPE8 220       5.258  90.528  40.437  1.00  0.00           C
ATOM  10001  C11 POPE8 220       6.168  91.568  41.146  1.00  0.00           C
ATOM  10004  P   POPE8 220       7.018  94.018  41.106  1.00  0.00           P
ATOM  10005  O13 POPE8 220       8.348  93.508  40.716  1.00  0.00           O
ATOM  10006  O14 POPE8 220       6.658  95.368  40.626  1.00  0.00           O
ATOM  10007  O11 POPE8 220       6.848  94.008  42.696  1.00  0.00           O
ATOM  10008  O12 POPE8 220       5.998  92.898  40.626  1.00  0.00           O
ATOM  10009  C1  POPE8 220       7.898  93.428  43.477  1.00  0.00           C
ATOM  10012  C2  POPE8 220       7.458  92.928  44.876  1.00  0.00           C
ATOM  10014  O21 POPE8 220       8.618  92.348  45.517  1.00  0.00           O
ATOM  10015  C21 POPE8 220       9.348  93.288  46.087  1.00  0.00           C
ATOM  10016  O22 POPE8 220       9.048  94.458  46.176  1.00  0.00           O
ATOM  10017  C22 POPE8 220      10.608  92.668  46.677  1.00  0.00           C
ATOM  10020  C3  POPE8 220       6.358  91.848  44.797  1.00  0.00           C
ATOM  10023  O31 POPE8 220       5.878  91.488  46.117  1.00  0.00           O
ATOM  10024  C31 POPE8 220       4.858  90.648  46.056  1.00  0.00           C
ATOM  10025  O32 POPE8 220       4.418  90.158  45.027  1.00  0.00           O
ATOM  10026  C32 POPE8 220       4.288  90.438  47.457  1.00  0.00           C
ATOM  10029  C23 POPE8 220      11.068  93.448  47.916  1.00  0.00           C
ATOM  10032  C24 POPE8 220      11.108  92.588  49.177  1.00  0.00           C
ATOM  10035  C25 POPE8 220       9.728  92.398  49.797  1.00  0.00           C
ATOM  10038  C26 POPE8 220       9.828  91.688  51.146  1.00  0.00           C
ATOM  10041  C27 POPE8 220       8.598  91.908  52.027  1.00  0.00           C
ATOM  10044  C28 POPE8 220       8.838  91.518  53.486  1.00  0.00           C
ATOM  10047  C29 POPE8 220       9.708  92.528  54.197  1.00  0.00           C
ATOM  10049 0C21 POPE8 220       9.718  92.748  55.517  1.00  0.00           C
ATOM  10051 1C21 POPE8 220       8.948  91.978  56.567  1.00  0.00           C
ATOM  10054 2C21 POPE8 220       9.848  91.778  57.787  1.00  0.00           C
ATOM  10057 3C21 POPE8 220       9.168  91.028  58.937  1.00  0.00           C
ATOM  10060 4C21 POPE8 220      10.088  90.918  60.157  1.00  0.00           C
ATOM  10063 5C21 POPE8 220       9.388  90.318  61.376  1.00  0.00           C
ATOM  10066 6C21 POPE8 220      10.218  90.428  62.667  1.00  0.00           C
ATOM  10069 7C21 POPE8 220       9.468  89.848  63.867  1.00  0.00           C
ATOM  10072 8C21 POPE8 220      10.228  89.958  65.197  1.00  0.00           C
ATOM  10076  C33 POPE8 220       3.218  89.328  47.507  1.00  0.00           C
ATOM  10079  C34 POPE8 220       2.268  89.448  48.707  1.00  0.00           C
ATOM  10082  C35 POPE8 220       2.938  89.268  50.077  1.00  0.00           C
ATOM  10085  C36 POPE8 220       1.928  89.378  51.216  1.00  0.00           C
ATOM  10088  C37 POPE8 220       2.508  88.938  52.566  1.00  0.00           C
ATOM  10091  C38 POPE8 220       1.628  89.338  53.757  1.00  0.00           C
ATOM  10094  C39 POPE8 220       2.268  89.008  55.107  1.00  0.00           C
ATOM  10097 0C31 POPE8 220       1.898  87.608  55.626  1.00  0.00           C
ATOM  10100 1C31 POPE8 220       2.608  87.258  56.947  1.00  0.00           C
ATOM  10103 2C31 POPE8 220       1.868  86.168  57.726  1.00  0.00           C
ATOM  10106 3C31 POPE8 220       2.618  85.738  58.987  1.00  0.00           C
ATOM  10109 4C31 POPE8 220       1.798  84.788  59.876  1.00  0.00           C
ATOM  10112 5C31 POPE8 220       2.608  84.278  61.066  1.00  0.00           C
ATOM  10115 6C31 POPE8 220       1.768  83.428  62.036  1.00  0.00           C
ATOM  10119  NH3 POPE9 221      93.148   4.678  85.087  1.00  0.00           N
ATOM  10123  C12 POPE9 221      92.738   5.298  86.376  1.00  0.00           C
ATOM  10126  C11 POPE9 221      93.288   4.528  87.587  1.00  0.00           C
ATOM  10129  P   POPE9 221      93.498   1.912  87.626  1.00  0.00           P
ATOM  10130  O13 POPE9 221      94.518   2.122  86.586  1.00  0.00           O
ATOM  10131  O14 POPE9 221      93.978   1.612  88.987  1.00  0.00           O
ATOM  10132  O11 POPE9 221      92.388   0.902  87.127  1.00  0.00           O
ATOM  10133  O12 POPE9 221      92.678   3.248  87.696  1.00  0.00           O
ATOM  10134  C1  POPE9 221      92.698  -0.228  86.316  1.00  0.00           C
ATOM  10137  C2  POPE9 221      93.038   0.132  84.837  1.00  0.00           C
ATOM  10139  O21 POPE9 221      91.838   0.442  84.096  1.00  0.00           O
ATOM  10140  C21 POPE9 221      92.038   1.192  83.017  1.00  0.00           C
ATOM  10141  O22 POPE9 221      93.068   1.742  82.696  1.00  0.00           O
ATOM  10142  C22 POPE9 221      90.788   1.172  82.146  1.00  0.00           C
ATOM  10145  C3  POPE9 221      93.798  -1.068  84.207  1.00  0.00           C
ATOM  10148  O31 POPE9 221      94.568  -0.678  83.057  1.00  0.00           O
ATOM  10149  C31 POPE9 221      94.128  -1.048  81.867  1.00  0.00           C
ATOM  10150  O32 POPE9 221      93.198  -1.818  81.646  1.00  0.00           O
ATOM  10151  C32 POPE9 221      94.978  -0.408  80.786  1.00  0.00           C
ATOM  10154  C23 POPE9 221      90.658  -0.238  81.526  1.00  0.00           C
ATOM  10157  C24 POPE9 221      89.278  -0.588  80.996  1.00  0.00           C
ATOM  10160  C25 POPE9 221      89.168  -0.478  79.466  1.00  0.00           C
ATOM  10163  C26 POPE9 221      87.948  -1.258  78.977  1.00  0.00           C
ATOM  10166  C27 POPE9 221      87.608  -0.998  77.507  1.00  0.00           C
ATOM  10169  C28 POPE9 221      86.468  -1.918  77.017  1.00  0.00           C
ATOM  10172  C29 POPE9 221      85.738  -1.398  75.797  1.00  0.00           C
ATOM  10174 0C21 POPE9 221      86.248  -1.238  74.567  1.00  0.00           C
ATOM  10176 1C21 POPE9 221      87.638  -1.578  74.107  1.00  0.00           C
ATOM  10179 2C21 POPE9 221      87.758  -1.648  72.566  1.00  0.00           C
ATOM  10182 3C21 POPE9 221      87.758  -0.258  71.907  1.00  0.00           C
ATOM  10185 4C21 POPE9 221      87.998  -0.318  70.396  1.00  0.00           C
ATOM  10188 5C21 POPE9 221      88.258   1.072  69.777  1.00  0.00           C
ATOM  10191 6C21 POPE9 221      89.698   1.242  69.257  1.00  0.00           C
ATOM  10194 7C21 POPE9 221      89.888   2.572  68.517  1.00  0.00           C
ATOM  10197 8C21 POPE9 221      91.248   2.678  67.807  1.00  0.00           C
ATOM  10201  C33 POPE9 221      94.278  -0.008  79.477  1.00  0.00           C
ATOM  10204  C34 POPE9 221      95.348   0.352  78.437  1.00  0.00           C
ATOM  10207  C35 POPE9 221      94.798   0.452  77.007  1.00  0.00           C
ATOM  10210  C36 POPE9 221      95.938   0.462  75.986  1.00  0.00           C
ATOM  10213  C37 POPE9 221      95.498   0.122  74.556  1.00  0.00           C
ATOM  10216  C38 POPE9 221      96.678  -0.038  73.597  1.00  0.00           C
ATOM  10219  C39 POPE9 221      97.008   1.252  72.826  1.00  0.00           C
ATOM  10222 0C31 POPE9 221      96.118   1.432  71.587  1.00  0.00           C
ATOM  10225 1C31 POPE9 221      96.478   2.688  70.797  1.00  0.00           C
ATOM  10228 2C31 POPE9 221      95.638   2.858  69.517  1.00  0.00           C
ATOM  10231 3C31 POPE9 221      96.148   2.042  68.326  1.00  0.00           C
ATOM  10234 4C31 POPE9 221      95.308   2.292  67.067  1.00  0.00           C
ATOM  10237 5C31 POPE9 221      95.918   1.642  65.826  1.00  0.00           C
ATOM  10240 6C31 POPE9 221      95.068   1.832  64.567  1.00  0.00           C
ATOM  10244  NH3 POPE  222      12.948 120.688  89.307  1.00  0.00           N
ATOM  10248  C12 POPE  222      14.348 120.498  89.867  1.00  0.00           C
ATOM  10251  C11 POPE  222      15.438 120.558  88.766  1.00  0.00           C
ATOM  10254  P   POPE  222      18.068 120.588  88.486  1.00  0.00           P
ATOM  10255  O13 POPE  222      18.918 121.468  89.316  1.00  0.00           O
ATOM  10256  O14 POPE  222      18.678 119.348  87.957  1.00  0.00           O
ATOM  10257  O11 POPE  222      17.598 121.458  87.276  1.00  0.00           O
ATOM  10258  O12 POPE  222      16.738 120.248  89.286  1.00  0.00           O
ATOM  10259  C1  POPE  222      17.408 120.888  85.977  1.00  0.00           C
ATOM  10262  C2  POPE  222      17.318 122.038  84.967  1.00  0.00           C
ATOM  10264  O21 POPE  222      17.078 121.608  83.617  1.00  0.00           O
ATOM  10265  C21 POPE  222      18.048 121.028  82.926  1.00  0.00           C
ATOM  10266  O22 POPE  222      18.998 120.408  83.386  1.00  0.00           O
ATOM  10267  C22 POPE  222      17.778 121.258  81.437  1.00  0.00           C
ATOM  10270  C3  POPE  222      18.528 123.018  85.066  1.00  0.00           C
ATOM  10273  O31 POPE  222      18.088 124.328  84.676  1.00  0.00           O
ATOM  10274  C31 POPE  222      18.778 124.958  83.746  1.00  0.00           C
ATOM  10275  O32 POPE  222      19.828 124.578  83.246  1.00  0.00           O
ATOM  10276  C32 POPE  222      18.038 126.238  83.367  1.00  0.00           C
ATOM  10279  C23 POPE  222      18.848 122.148  80.757  1.00  0.00           C
ATOM  10282  C24 POPE  222      18.288 122.858  79.517  1.00  0.00           C
ATOM  10285  C25 POPE  222      19.358 123.598  78.687  1.00  0.00           C
ATOM  10288  C26 POPE  222      19.598 122.978  77.307  1.00  0.00           C
ATOM  10291  C27 POPE  222      18.388 123.078  76.356  1.00  0.00           C
ATOM  10294  C28 POPE  222      18.568 122.238  75.076  1.00  0.00           C
ATOM  10297  C29 POPE  222      17.328 121.448  74.727  1.00  0.00           C
ATOM  10299 0C21 POPE  222      16.848 121.178  73.507  1.00  0.00           C
ATOM  10301 1C21 POPE  222      17.468 121.578  72.197  1.00  0.00           C
ATOM  10304 2C21 POPE  222      17.818 120.348  71.337  1.00  0.00           C
ATOM  10307 3C21 POPE  222      18.458 120.748  70.007  1.00  0.00           C
ATOM  10310 4C21 POPE  222      18.718 119.538  69.096  1.00  0.00           C
ATOM  10313 5C21 POPE  222      19.558 119.858  67.846  1.00  0.00           C
ATOM  10316 6C21 POPE  222      19.138 121.158  67.157  1.00  0.00           C
ATOM  10319 7C21 POPE  222      19.878 121.428  65.837  1.00  0.00           C
ATOM  10322 8C21 POPE  222      19.688 122.868  65.346  1.00  0.00           C
ATOM  10326  C33 POPE  222      17.478 126.138  81.947  1.00  0.00           C
ATOM  10329  C34 POPE  222      16.908 127.488  81.487  1.00  0.00           C
ATOM  10332  C35 POPE  222      16.318 127.458  80.077  1.00  0.00           C
ATOM  10335  C36 POPE  222      17.378 127.348  78.966  1.00  0.00           C
ATOM  10338  C37 POPE  222      16.758 127.128  77.587  1.00  0.00           C
ATOM  10341  C38 POPE  222      17.818 127.058  76.477  1.00  0.00           C
ATOM  10344  C39 POPE  222      17.208 126.818  75.097  1.00  0.00           C
ATOM  10347 0C31 POPE  222      18.248 126.508  74.017  1.00  0.00           C
ATOM  10350 1C31 POPE  222      17.638 126.488  72.606  1.00  0.00           C
ATOM  10353 2C31 POPE  222      18.388 125.538  71.657  1.00  0.00           C
ATOM  10356 3C31 POPE  222      17.988 125.698  70.187  1.00  0.00           C
ATOM  10359 4C31 POPE  222      18.808 126.768  69.447  1.00  0.00           C
ATOM  10362 5C31 POPE  222      18.388 126.938  67.977  1.00  0.00           C
ATOM  10365 6C31 POPE  222      19.338 127.798  67.137  1.00  0.00           C
ATOM  10369  NH3 POPE  223      62.538  45.538  47.477  1.00  0.00           N
ATOM  10373  C12 POPE  223      62.728  44.208  46.797  1.00  0.00           C
ATOM  10376  C11 POPE  223      61.888  43.078  47.387  1.00  0.00           C
ATOM  10379  P   POPE  223      61.388  40.568  47.017  1.00  0.00           P
ATOM  10380  O13 POPE  223      59.928  40.678  46.727  1.00  0.00           O
ATOM  10381  O14 POPE  223      62.108  39.438  46.406  1.00  0.00           O
ATOM  10382  O11 POPE  223      61.588  40.538  48.567  1.00  0.00           O
ATOM  10383  O12 POPE  223      62.128  41.908  46.607  1.00  0.00           O
ATOM  10384  C1  POPE  223      61.038  39.518  49.396  1.00  0.00           C
ATOM  10387  C2  POPE  223      60.658  40.118  50.777  1.00  0.00           C
ATOM  10389  O21 POPE  223      61.028  39.148  51.767  1.00  0.00           O
ATOM  10390  C21 POPE  223      61.868  39.558  52.696  1.00  0.00           C
ATOM  10391  O22 POPE  223      62.178  40.708  52.937  1.00  0.00           O
ATOM  10392  C22 POPE  223      62.388  38.338  53.427  1.00  0.00           C
ATOM  10395  C3  POPE  223      59.148  40.428  50.927  1.00  0.00           C
ATOM  10398  O31 POPE  223      58.928  41.348  52.017  1.00  0.00           O
ATOM  10399  C31 POPE  223      58.218  40.918  53.047  1.00  0.00           C
ATOM  10400  O32 POPE  223      57.648  39.838  53.126  1.00  0.00           O
ATOM  10401  C32 POPE  223      58.208  41.988  54.146  1.00  0.00           C
ATOM  10404  C23 POPE  223      63.738  38.558  54.137  1.00  0.00           C
ATOM  10407  C24 POPE  223      64.638  37.318  54.016  1.00  0.00           C
ATOM  10410  C25 POPE  223      65.858  37.348  54.926  1.00  0.00           C
ATOM  10413  C26 POPE  223      65.518  36.908  56.357  1.00  0.00           C
ATOM  10416  C27 POPE  223      66.648  37.188  57.347  1.00  0.00           C
ATOM  10419  C28 POPE  223      66.298  36.818  58.806  1.00  0.00           C
ATOM  10422  C29 POPE  223      66.288  35.328  59.067  1.00  0.00           C
ATOM  10424 0C21 POPE  223      67.368  34.608  59.447  1.00  0.00           C
ATOM  10426 1C21 POPE  223      68.758  35.158  59.617  1.00  0.00           C
ATOM  10429 2C21 POPE  223      69.048  35.728  61.017  1.00  0.00           C
ATOM  10432 3C21 POPE  223      69.128  34.648  62.106  1.00  0.00           C
ATOM  10435 4C21 POPE  223      69.598  35.238  63.447  1.00  0.00           C
ATOM  10438 5C21 POPE  223      69.878  34.178  64.517  1.00  0.00           C
ATOM  10441 6C21 POPE  223      70.518  34.798  65.767  1.00  0.00           C
ATOM  10444 7C21 POPE  223      71.098  33.758  66.727  1.00  0.00           C
ATOM  10447 8C21 POPE  223      71.888  34.388  67.877  1.00  0.00           C
ATOM  10451  C33 POPE  223      57.648  41.478  55.497  1.00  0.00           C
ATOM  10454  C34 POPE  223      57.608  42.558  56.587  1.00  0.00           C
ATOM  10457  C35 POPE  223      57.438  42.008  58.017  1.00  0.00           C
ATOM  10460  C36 POPE  223      56.098  41.298  58.257  1.00  0.00           C
ATOM  10463  C37 POPE  223      55.738  41.158  59.757  1.00  0.00           C
ATOM  10466  C38 POPE  223      56.618  40.158  60.527  1.00  0.00           C
ATOM  10469  C39 POPE  223      56.228  38.698  60.287  1.00  0.00           C
ATOM  10472 0C31 POPE  223      56.988  37.728  61.196  1.00  0.00           C
ATOM  10475 1C31 POPE  223      56.588  36.268  60.966  1.00  0.00           C
ATOM  10478 2C31 POPE  223      57.278  35.318  61.957  1.00  0.00           C
ATOM  10481 3C31 POPE  223      56.488  35.098  63.247  1.00  0.00           C
ATOM  10484 4C31 POPE  223      57.278  34.268  64.276  1.00  0.00           C
ATOM  10487 5C31 POPE  223      56.388  33.678  65.377  1.00  0.00           C
ATOM  10490 6C31 POPE  223      57.158  32.848  66.407  1.00  0.00           C
ATOM  10494  NH3 POPE  224      85.408  17.608  39.207  1.00  0.00           N
ATOM  10498  C12 POPE  224      86.048  16.298  39.567  1.00  0.00           C
ATOM  10501  C11 POPE  224      85.008  15.188  39.826  1.00  0.00           C
ATOM  10504  P   POPE  224      86.488  13.058  39.396  1.00  0.00           P
ATOM  10505  O13 POPE  224      87.908  13.458  39.556  1.00  0.00           O
ATOM  10506  O14 POPE  224      85.868  13.138  38.056  1.00  0.00           O
ATOM  10507  O11 POPE  224      86.168  11.658  40.077  1.00  0.00           O
ATOM  10508  O12 POPE  224      85.658  14.018  40.326  1.00  0.00           O
ATOM  10509  C1  POPE  224      87.178  10.828  40.646  1.00  0.00           C
ATOM  10512  C2  POPE  224      87.238  10.968  42.187  1.00  0.00           C
ATOM  10514  O21 POPE  224      87.598  12.318  42.536  1.00  0.00           O
ATOM  10515  C21 POPE  224      86.588  13.078  42.907  1.00  0.00           C
ATOM  10516  O22 POPE  224      85.458  12.708  43.176  1.00  0.00           O
ATOM  10517  C22 POPE  224      87.028  14.528  42.966  1.00  0.00           C
ATOM  10520  C3  POPE  224      88.268   9.998  42.826  1.00  0.00           C
ATOM  10523  O31 POPE  224      88.178  10.118  44.257  1.00  0.00           O
ATOM  10524  C31 POPE  224      89.098  10.758  44.926  1.00  0.00           C
ATOM  10525  O32 POPE  224      90.138  11.228  44.466  1.00  0.00           O
ATOM  10526  C32 POPE  224      88.558  10.978  46.357  1.00  0.00           C
ATOM  10529  C23 POPE  224      87.578  14.908  44.347  1.00  0.00           C
ATOM  10532  C24 POPE  224      89.098  15.158  44.356  1.00  0.00           C
ATOM  10535  C25 POPE  224      89.448  16.508  43.707  1.00  0.00           C
ATOM  10538  C26 POPE  224      90.698  17.138  44.317  1.00  0.00           C
ATOM  10541  C27 POPE  224      90.868  18.618  43.927  1.00  0.00           C
ATOM  10544  C28 POPE  224      91.548  19.428  45.036  1.00  0.00           C
ATOM  10547  C29 POPE  224      91.778  20.868  44.636  1.00  0.00           C
ATOM  10549 0C21 POPE  224      91.128  21.948  45.126  1.00  0.00           C
ATOM  10551 1C21 POPE  224      89.988  21.938  46.117  1.00  0.00           C
ATOM  10554 2C21 POPE  224      90.398  22.078  47.597  1.00  0.00           C
ATOM  10557 3C21 POPE  224      91.018  23.418  47.986  1.00  0.00           C
ATOM  10560 4C21 POPE  224      91.358  23.418  49.477  1.00  0.00           C
ATOM  10563 5C21 POPE  224      92.278  24.558  49.926  1.00  0.00           C
ATOM  10566 6C21 POPE  224      92.828  24.278  51.327  1.00  0.00           C
ATOM  10569 7C21 POPE  224      93.888  25.278  51.786  1.00  0.00           C
ATOM  10572 8C21 POPE  224      94.648  24.828  53.036  1.00  0.00           C
ATOM  10576  C33 POPE  224      89.198  10.058  47.417  1.00  0.00           C
ATOM  10579  C34 POPE  224      88.308   9.738  48.637  1.00  0.00           C
ATOM  10582  C35 POPE  224      88.018  10.898  49.617  1.00  0.00           C
ATOM  10585  C36 POPE  224      87.458  10.368  50.947  1.00  0.00           C
ATOM  10588  C37 POPE  224      87.328  11.418  52.057  1.00  0.00           C
ATOM  10591  C38 POPE  224      87.128  10.788  53.447  1.00  0.00           C
ATOM  10594  C39 POPE  224      87.248  11.798  54.597  1.00  0.00           C
ATOM  10597 0C31 POPE  224      87.148  11.158  55.986  1.00  0.00           C
ATOM  10600 1C31 POPE  224      87.338  12.158  57.136  1.00  0.00           C
ATOM  10603 2C31 POPE  224      88.808  12.518  57.437  1.00  0.00           C
ATOM  10606 3C31 POPE  224      88.968  13.598  58.517  1.00  0.00           C
ATOM  10609 4C31 POPE  224      88.318  13.228  59.856  1.00  0.00           C
ATOM  10612 5C31 POPE  224      88.348  14.358  60.887  1.00  0.00           C
ATOM  10615 6C31 POPE  224      87.508  14.028  62.127  1.00  0.00           C
ATOM  10619  NH3 POPE  225      51.838  11.628  83.097  1.00  0.00           N
ATOM  10623  C12 POPE  225      52.948  10.698  83.536  1.00  0.00           C
ATOM  10626  C11 POPE  225      52.798   9.318  82.867  1.00  0.00           C
ATOM  10629  P   POPE  225      54.638   7.688  83.816  1.00  0.00           P
ATOM  10630  O13 POPE  225      54.548   6.228  83.967  1.00  0.00           O
ATOM  10631  O14 POPE  225      55.288   8.438  84.897  1.00  0.00           O
ATOM  10632  O11 POPE  225      55.238   8.118  82.437  1.00  0.00           O
ATOM  10633  O12 POPE  225      53.158   8.218  83.727  1.00  0.00           O
ATOM  10634  C1  POPE  225      56.258   7.428  81.697  1.00  0.00           C
ATOM  10637  C2  POPE  225      55.708   6.388  80.667  1.00  0.00           C
ATOM  10639  O21 POPE  225      56.688   6.238  79.617  1.00  0.00           O
ATOM  10640  C21 POPE  225      56.538   5.218  78.797  1.00  0.00           C
ATOM  10641  O22 POPE  225      55.828   4.248  79.017  1.00  0.00           O
ATOM  10642  C22 POPE  225      57.408   5.388  77.547  1.00  0.00           C
ATOM  10645  C3  POPE  225      54.298   6.808  80.117  1.00  0.00           C
ATOM  10648  O31 POPE  225      54.218   6.938  78.687  1.00  0.00           O
ATOM  10649  C31 POPE  225      53.088   6.588  78.106  1.00  0.00           C
ATOM  10650  O32 POPE  225      52.128   6.078  78.657  1.00  0.00           O
ATOM  10651  C32 POPE  225      53.158   6.978  76.636  1.00  0.00           C
ATOM  10654  C23 POPE  225      57.298   4.198  76.557  1.00  0.00           C
ATOM  10657  C24 POPE  225      58.158   4.358  75.297  1.00  0.00           C
ATOM  10660  C25 POPE  225      58.108   3.118  74.377  1.00  0.00           C
ATOM  10663  C26 POPE  225      56.858   3.038  73.486  1.00  0.00           C
ATOM  10666  C27 POPE  225      56.518   1.592  73.087  1.00  0.00           C
ATOM  10669  C28 POPE  225      55.458   1.462  71.966  1.00  0.00           C
ATOM  10672  C29 POPE  225      54.778   0.112  71.956  1.00  0.00           C
ATOM  10674 0C21 POPE  225      55.238  -1.048  71.466  1.00  0.00           C
ATOM  10676 1C21 POPE  225      56.568  -1.318  70.797  1.00  0.00           C
ATOM  10679 2C21 POPE  225      56.408  -2.288  69.617  1.00  0.00           C
ATOM  10682 3C21 POPE  225      57.738  -2.848  69.096  1.00  0.00           C
ATOM  10685 4C21 POPE  225      57.548  -3.978  68.066  1.00  0.00           C
ATOM  10688 5C21 POPE  225      57.118  -3.488  66.687  1.00  0.00           C
ATOM  10691 6C21 POPE  225      56.788  -4.658  65.736  1.00  0.00           C
ATOM  10694 7C21 POPE  225      56.418  -4.188  64.337  1.00  0.00           C
ATOM  10697 8C21 POPE  225      56.088  -5.328  63.377  1.00  0.00           C
ATOM  10701  C33 POPE  225      52.858   5.798  75.697  1.00  0.00           C
ATOM  10704  C34 POPE  225      53.198   6.138  74.237  1.00  0.00           C
ATOM  10707  C35 POPE  225      52.608   7.478  73.777  1.00  0.00           C
ATOM  10710  C36 POPE  225      52.818   7.748  72.286  1.00  0.00           C
ATOM  10713  C37 POPE  225      52.128   9.048  71.837  1.00  0.00           C
ATOM  10716  C38 POPE  225      52.168   9.228  70.316  1.00  0.00           C
ATOM  10719  C39 POPE  225      51.178  10.288  69.777  1.00  0.00           C
ATOM  10722 0C31 POPE  225      49.708   9.888  69.977  1.00  0.00           C
ATOM  10725 1C31 POPE  225      48.728  10.838  69.276  1.00  0.00           C
ATOM  10728 2C31 POPE  225      47.278  10.598  69.707  1.00  0.00           C
ATOM  10731 3C31 POPE  225      46.568   9.448  68.966  1.00  0.00           C
ATOM  10734 4C31 POPE  225      45.878   9.928  67.676  1.00  0.00           C
ATOM  10737 5C31 POPE  225      45.048   8.848  66.966  1.00  0.00           C
ATOM  10740 6C31 POPE  225      44.298   9.408  65.757  1.00  0.00           C
ATOM  10744  NH3 POPE  226      86.278   3.748  84.127  1.00  0.00           N
ATOM  10748  C12 POPE  226      87.208   4.308  83.087  1.00  0.00           C
ATOM  10751  C11 POPE  226      88.288   5.178  83.736  1.00  0.00           C
ATOM  10754  P   POPE  226      90.628   6.048  82.887  1.00  0.00           P
ATOM  10755  O13 POPE  226      90.828   6.618  84.237  1.00  0.00           O
ATOM  10756  O14 POPE  226      91.398   4.828  82.577  1.00  0.00           O
ATOM  10757  O11 POPE  226      90.868   7.138  81.777  1.00  0.00           O
ATOM  10758  O12 POPE  226      89.088   5.758  82.717  1.00  0.00           O
ATOM  10759  C1  POPE  226      90.068   7.268  80.597  1.00  0.00           C
ATOM  10762  C2  POPE  226      90.788   6.708  79.337  1.00  0.00           C
ATOM  10764  O21 POPE  226      90.118   7.128  78.137  1.00  0.00           O
ATOM  10765  C21 POPE  226      88.928   6.628  77.886  1.00  0.00           C
ATOM  10766  O22 POPE  226      88.198   6.018  78.636  1.00  0.00           O
ATOM  10767  C22 POPE  226      88.588   6.878  76.417  1.00  0.00           C
ATOM  10770  C3  POPE  226      91.048   5.168  79.346  1.00  0.00           C
ATOM  10773  O31 POPE  226      91.508   4.768  78.036  1.00  0.00           O
ATOM  10774  C31 POPE  226      91.528   3.478  77.797  1.00  0.00           C
ATOM  10775  O32 POPE  226      91.218   2.582  78.566  1.00  0.00           O
ATOM  10776  C32 POPE  226      91.958   3.258  76.347  1.00  0.00           C
ATOM  10779  C23 POPE  226      89.508   6.058  75.477  1.00  0.00           C
ATOM  10782  C24 POPE  226      89.528   6.578  74.047  1.00  0.00           C
ATOM  10785  C25 POPE  226      88.288   6.258  73.197  1.00  0.00           C
ATOM  10788  C26 POPE  226      88.418   6.928  71.816  1.00  0.00           C
ATOM  10791  C27 POPE  226      87.308   6.568  70.817  1.00  0.00           C
ATOM  10794  C28 POPE  226      87.378   7.498  69.587  1.00  0.00           C
ATOM  10797  C29 POPE  226      86.518   7.038  68.426  1.00  0.00           C
ATOM  10799 0C21 POPE  226      86.898   6.898  67.146  1.00  0.00           C
ATOM  10801 1C21 POPE  226      88.278   7.148  66.566  1.00  0.00           C
ATOM  10804 2C21 POPE  226      88.688   6.108  65.507  1.00  0.00           C
ATOM  10807 3C21 POPE  226      87.888   6.208  64.197  1.00  0.00           C
ATOM  10810 4C21 POPE  226      88.378   5.258  63.097  1.00  0.00           C
ATOM  10813 5C21 POPE  226      88.298   3.768  63.486  1.00  0.00           C
ATOM  10816 6C21 POPE  226      89.658   3.078  63.517  1.00  0.00           C
ATOM  10819 7C21 POPE  226      89.588   1.652  64.076  1.00  0.00           C
ATOM  10822 8C21 POPE  226      90.888   0.862  63.917  1.00  0.00           C
ATOM  10826  C33 POPE  226      91.308   2.042  75.676  1.00  0.00           C
ATOM  10829  C34 POPE  226      91.518   2.082  74.157  1.00  0.00           C
ATOM  10832  C35 POPE  226      91.058   0.802  73.447  1.00  0.00           C
ATOM  10835  C36 POPE  226      92.178  -0.228  73.346  1.00  0.00           C
ATOM  10838  C37 POPE  226      91.738  -1.548  72.697  1.00  0.00           C
ATOM  10841  C38 POPE  226      92.918  -2.438  72.307  1.00  0.00           C
ATOM  10844  C39 POPE  226      93.778  -1.918  71.136  1.00  0.00           C
ATOM  10847 0C31 POPE  226      93.038  -1.768  69.797  1.00  0.00           C
ATOM  10850 1C31 POPE  226      93.948  -1.198  68.707  1.00  0.00           C
ATOM  10853 2C31 POPE  226      93.208  -0.828  67.407  1.00  0.00           C
ATOM  10856 3C31 POPE  226      92.528  -1.998  66.697  1.00  0.00           C
ATOM  10859 4C31 POPE  226      93.488  -3.138  66.307  1.00  0.00           C
ATOM  10862 5C31 POPE  226      92.818  -4.158  65.386  1.00  0.00           C
ATOM  10865 6C31 POPE  226      93.728  -5.308  64.966  1.00  0.00           C
ATOM  10869  NH3 POPE  227      93.738  76.508  45.156  1.00  0.00           N
ATOM  10873  C12 POPE  227      92.358  75.898  45.066  1.00  0.00           C
ATOM  10876  C11 POPE  227      92.398  74.358  45.107  1.00  0.00           C
ATOM  10879  P   POPE  227      90.138  73.648  46.196  1.00  0.00           P
ATOM  10880  O13 POPE  227      89.928  74.958  46.837  1.00  0.00           O
ATOM  10881  O14 POPE  227      88.868  72.958  45.856  1.00  0.00           O
ATOM  10882  O11 POPE  227      90.988  72.788  47.177  1.00  0.00           O
ATOM  10883  O12 POPE  227      91.088  73.788  44.937  1.00  0.00           O
ATOM  10884  C1  POPE  227      91.218  71.388  47.146  1.00  0.00           C
ATOM  10887  C2  POPE  227      91.078  70.828  48.587  1.00  0.00           C
ATOM  10889  O21 POPE  227      91.908  71.618  49.466  1.00  0.00           O
ATOM  10890  C21 POPE  227      91.278  72.588  50.086  1.00  0.00           C
ATOM  10891  O22 POPE  227      90.078  72.828  50.027  1.00  0.00           O
ATOM  10892  C22 POPE  227      92.238  73.258  51.076  1.00  0.00           C
ATOM  10895  C3  POPE  227      91.498  69.358  48.777  1.00  0.00           C
ATOM  10898  O31 POPE  227      91.158  68.948  50.107  1.00  0.00           O
ATOM  10899  C31 POPE  227      92.108  68.848  51.017  1.00  0.00           C
ATOM  10900  O32 POPE  227      93.308  68.958  50.807  1.00  0.00           O
ATOM  10901  C32 POPE  227      91.478  68.588  52.387  1.00  0.00           C
ATOM  10904  C23 POPE  227      91.808  72.998  52.547  1.00  0.00           C
ATOM  10907  C24 POPE  227      92.918  72.928  53.597  1.00  0.00           C
ATOM  10910  C25 POPE  227      92.338  73.068  55.027  1.00  0.00           C
ATOM  10913  C26 POPE  227      91.608  71.818  55.547  1.00  0.00           C
ATOM  10916  C27 POPE  227      91.878  71.568  57.047  1.00  0.00           C
ATOM  10919  C28 POPE  227      90.968  70.478  57.677  1.00  0.00           C
ATOM  10922  C29 POPE  227      91.518  69.948  58.977  1.00  0.00           C
ATOM  10924 0C21 POPE  227      90.928  69.928  60.196  1.00  0.00           C
ATOM  10926 1C21 POPE  227      89.568  70.468  60.567  1.00  0.00           C
ATOM  10929 2C21 POPE  227      89.528  71.088  61.977  1.00  0.00           C
ATOM  10932 3C21 POPE  227      88.178  71.778  62.267  1.00  0.00           C
ATOM  10935 4C21 POPE  227      88.138  72.598  63.577  1.00  0.00           C
ATOM  10938 5C21 POPE  227      88.948  73.898  63.517  1.00  0.00           C
ATOM  10941 6C21 POPE  227      88.658  74.848  64.697  1.00  0.00           C
ATOM  10944 7C21 POPE  227      89.598  76.058  64.746  1.00  0.00           C
ATOM  10947 8C21 POPE  227      89.378  76.958  65.957  1.00  0.00           C
ATOM  10951  C33 POPE  227      92.318  67.588  53.216  1.00  0.00           C
ATOM  10954  C34 POPE  227      91.768  67.418  54.636  1.00  0.00           C
ATOM  10957  C35 POPE  227      92.588  66.388  55.427  1.00  0.00           C
ATOM  10960  C36 POPE  227      92.088  66.138  56.856  1.00  0.00           C
ATOM  10963  C37 POPE  227      92.808  64.928  57.477  1.00  0.00           C
ATOM  10966  C38 POPE  227      92.418  64.618  58.927  1.00  0.00           C
ATOM  10969  C39 POPE  227      92.888  65.678  59.937  1.00  0.00           C
ATOM  10972 0C31 POPE  227      93.268  65.048  61.287  1.00  0.00           C
ATOM  10975 1C31 POPE  227      93.588  66.098  62.356  1.00  0.00           C
ATOM  10978 2C31 POPE  227      94.358  65.498  63.547  1.00  0.00           C
ATOM  10981 3C31 POPE  227      94.588  66.518  64.687  1.00  0.00           C
ATOM  10984 4C31 POPE  227      93.338  66.738  65.557  1.00  0.00           C
ATOM  10987 5C31 POPE  227      93.588  67.758  66.676  1.00  0.00           C
ATOM  10990 6C31 POPE  227      92.448  67.798  67.697  1.00  0.00           C
ATOM  10994  NH3 POPE  228      18.738  11.828  89.277  1.00  0.00           N
ATOM  10998  C12 POPE  228      18.298  10.578  89.977  1.00  0.00           C
ATOM  11001  C11 POPE  228      17.438   9.708  89.057  1.00  0.00           C
ATOM  11004  P   POPE  228      15.088   9.968  87.896  1.00  0.00           P
ATOM  11005  O13 POPE  228      14.878   8.638  88.507  1.00  0.00           O
ATOM  11006  O14 POPE  228      14.058  11.018  88.106  1.00  0.00           O
ATOM  11007  O11 POPE  228      15.398   9.818  86.357  1.00  0.00           O
ATOM  11008  O12 POPE  228      16.458  10.548  88.437  1.00  0.00           O
ATOM  11009  C1  POPE  228      16.098   8.668  85.877  1.00  0.00           C
ATOM  11012  C2  POPE  228      16.798   8.928  84.507  1.00  0.00           C
ATOM  11014  O21 POPE  228      15.868   9.078  83.426  1.00  0.00           O
ATOM  11015  C21 POPE  228      15.268   8.008  82.947  1.00  0.00           C
ATOM  11016  O22 POPE  228      15.318   6.868  83.377  1.00  0.00           O
ATOM  11017  C22 POPE  228      14.498   8.398  81.686  1.00  0.00           C
ATOM  11020  C3  POPE  228      17.928   7.878  84.247  1.00  0.00           C
ATOM  11023  O31 POPE  228      18.608   8.048  82.976  1.00  0.00           O
ATOM  11024  C31 POPE  228      19.868   7.588  82.997  1.00  0.00           C
ATOM  11025  O32 POPE  228      20.398   7.088  83.967  1.00  0.00           O
ATOM  11026  C32 POPE  228      20.508   7.708  81.617  1.00  0.00           C
ATOM  11029  C23 POPE  228      13.938   7.148  80.966  1.00  0.00           C
ATOM  11032  C24 POPE  228      13.338   7.518  79.606  1.00  0.00           C
ATOM  11035  C25 POPE  228      12.788   6.308  78.837  1.00  0.00           C
ATOM  11038  C26 POPE  228      12.648   6.628  77.347  1.00  0.00           C
ATOM  11041  C27 POPE  228      11.768   5.638  76.576  1.00  0.00           C
ATOM  11044  C28 POPE  228      11.638   6.018  75.087  1.00  0.00           C
ATOM  11047  C29 POPE  228      12.958   6.028  74.356  1.00  0.00           C
ATOM  11049 0C21 POPE  228      13.298   5.318  73.257  1.00  0.00           C
ATOM  11051 1C21 POPE  228      12.408   4.348  72.507  1.00  0.00           C
ATOM  11054 2C21 POPE  228      11.958   4.908  71.157  1.00  0.00           C
ATOM  11057 3C21 POPE  228      10.708   4.178  70.657  1.00  0.00           C
ATOM  11060 4C21 POPE  228      10.168   4.738  69.337  1.00  0.00           C
ATOM  11063 5C21 POPE  228       8.778   4.198  68.996  1.00  0.00           C
ATOM  11066 6C21 POPE  228       8.208   4.868  67.737  1.00  0.00           C
ATOM  11069 7C21 POPE  228       6.758   4.498  67.437  1.00  0.00           C
ATOM  11072 8C21 POPE  228       6.218   5.218  66.197  1.00  0.00           C
ATOM  11076  C33 POPE  228      21.868   6.958  81.526  1.00  0.00           C
ATOM  11079  C34 POPE  228      22.488   6.878  80.126  1.00  0.00           C
ATOM  11082  C35 POPE  228      23.218   8.148  79.646  1.00  0.00           C
ATOM  11085  C36 POPE  228      22.338   9.258  79.047  1.00  0.00           C
ATOM  11088  C37 POPE  228      21.628   8.848  77.746  1.00  0.00           C
ATOM  11091  C38 POPE  228      20.828   9.978  77.096  1.00  0.00           C
ATOM  11094  C39 POPE  228      21.618  11.268  76.786  1.00  0.00           C
ATOM  11097 0C31 POPE  228      22.858  11.038  75.896  1.00  0.00           C
ATOM  11100 1C31 POPE  228      23.738  12.298  75.757  1.00  0.00           C
ATOM  11103 2C31 POPE  228      24.938  12.088  74.816  1.00  0.00           C
ATOM  11106 3C31 POPE  228      25.918  13.268  74.847  1.00  0.00           C
ATOM  11109 4C31 POPE  228      27.068  13.108  73.837  1.00  0.00           C
ATOM  11112 5C31 POPE  228      28.118  14.218  73.947  1.00  0.00           C
ATOM  11115 6C31 POPE  228      29.268  14.098  72.937  1.00  0.00           C
ATOM  11119  NH3 POPE  229      66.398  78.528  88.087  1.00  0.00           N
ATOM  11123  C12 POPE  229      66.858  78.618  89.517  1.00  0.00           C
ATOM  11126  C11 POPE  229      66.868  80.078  90.007  1.00  0.00           C
ATOM  11129  P   POPE  229      64.318  80.858  89.867  1.00  0.00           P
ATOM  11130  O13 POPE  229      63.188  80.098  90.436  1.00  0.00           O
ATOM  11131  O14 POPE  229      64.178  82.338  89.856  1.00  0.00           O
ATOM  11132  O11 POPE  229      64.588  80.368  88.396  1.00  0.00           O
ATOM  11133  O12 POPE  229      65.638  80.478  90.617  1.00  0.00           O
ATOM  11134  C1  POPE  229      64.908  81.278  87.346  1.00  0.00           C
ATOM  11137  C2  POPE  229      64.638  80.578  85.986  1.00  0.00           C
ATOM  11139  O21 POPE  229      65.758  80.538  85.097  1.00  0.00           O
ATOM  11140  C21 POPE  229      66.358  81.658  84.767  1.00  0.00           C
ATOM  11141  O22 POPE  229      66.278  82.728  85.346  1.00  0.00           O
ATOM  11142  C22 POPE  229      67.278  81.368  83.596  1.00  0.00           C
ATOM  11145  C3  POPE  229      63.358  81.078  85.257  1.00  0.00           C
ATOM  11148  O31 POPE  229      63.158  80.378  83.997  1.00  0.00           O
ATOM  11149  C31 POPE  229      62.838  79.098  84.117  1.00  0.00           C
ATOM  11150  O32 POPE  229      62.648  78.488  85.146  1.00  0.00           O
ATOM  11151  C32 POPE  229      62.838  78.438  82.747  1.00  0.00           C
ATOM  11154  C23 POPE  229      66.518  81.058  82.286  1.00  0.00           C
ATOM  11157  C24 POPE  229      67.458  80.418  81.266  1.00  0.00           C
ATOM  11160  C25 POPE  229      66.778  80.158  79.926  1.00  0.00           C
ATOM  11163  C26 POPE  229      67.698  79.458  78.917  1.00  0.00           C
ATOM  11166  C27 POPE  229      67.098  79.398  77.496  1.00  0.00           C
ATOM  11169  C28 POPE  229      67.998  78.708  76.466  1.00  0.00           C
ATOM  11172  C29 POPE  229      69.248  79.498  76.136  1.00  0.00           C
ATOM  11174 0C21 POPE  229      69.798  79.698  74.937  1.00  0.00           C
ATOM  11176 1C21 POPE  229      69.308  79.148  73.617  1.00  0.00           C
ATOM  11179 2C21 POPE  229      69.868  79.938  72.417  1.00  0.00           C
ATOM  11182 3C21 POPE  229      69.198  81.308  72.197  1.00  0.00           C
ATOM  11185 4C21 POPE  229      69.818  82.048  71.007  1.00  0.00           C
ATOM  11188 5C21 POPE  229      69.048  83.298  70.557  1.00  0.00           C
ATOM  11191 6C21 POPE  229      67.728  82.958  69.847  1.00  0.00           C
ATOM  11194 7C21 POPE  229      67.088  84.178  69.167  1.00  0.00           C
ATOM  11197 8C21 POPE  229      65.698  83.868  68.597  1.00  0.00           C
ATOM  11201  C33 POPE  229      62.008  79.168  81.676  1.00  0.00           C
ATOM  11204  C34 POPE  229      61.028  78.208  80.996  1.00  0.00           C
ATOM  11207  C35 POPE  229      60.248  78.888  79.876  1.00  0.00           C
ATOM  11210  C36 POPE  229      58.978  78.108  79.507  1.00  0.00           C
ATOM  11213  C37 POPE  229      57.818  78.358  80.476  1.00  0.00           C
ATOM  11216  C38 POPE  229      56.528  77.588  80.156  1.00  0.00           C
ATOM  11219  C39 POPE  229      56.138  77.578  78.667  1.00  0.00           C
ATOM  11222 0C31 POPE  229      56.048  78.958  78.007  1.00  0.00           C
ATOM  11225 1C31 POPE  229      56.428  78.918  76.517  1.00  0.00           C
ATOM  11228 2C31 POPE  229      56.918  80.278  75.977  1.00  0.00           C
ATOM  11231 3C31 POPE  229      55.808  81.338  75.846  1.00  0.00           C
ATOM  11234 4C31 POPE  229      54.818  80.988  74.727  1.00  0.00           C
ATOM  11237 5C31 POPE  229      53.858  82.138  74.416  1.00  0.00           C
ATOM  11240 6C31 POPE  229      52.888  81.818  73.286  1.00  0.00           C
ATOM  11244  NH3 POPE  230      43.188  73.058  42.536  1.00  0.00           N
ATOM  11248  C12 POPE  230      42.578  72.398  41.347  1.00  0.00           C
ATOM  11251  C11 POPE  230      41.078  72.738  41.286  1.00  0.00           C
ATOM  11254  P   POPE  230      38.868  71.908  42.407  1.00  0.00           P
ATOM  11255  O13 POPE  230      38.598  70.768  43.286  1.00  0.00           O
ATOM  11256  O14 POPE  230      38.468  71.688  40.986  1.00  0.00           O
ATOM  11257  O11 POPE  230      38.158  73.218  42.887  1.00  0.00           O
ATOM  11258  O12 POPE  230      40.408  72.248  42.457  1.00  0.00           O
ATOM  11259  C1  POPE  230      37.358  73.288  44.057  1.00  0.00           C
ATOM  11262  C2  POPE  230      38.178  73.288  45.387  1.00  0.00           C
ATOM  11264  O21 POPE  230      37.268  73.358  46.507  1.00  0.00           O
ATOM  11265  C21 POPE  230      36.638  74.508  46.666  1.00  0.00           C
ATOM  11266  O22 POPE  230      36.758  75.488  45.956  1.00  0.00           O
ATOM  11267  C22 POPE  230      35.708  74.418  47.877  1.00  0.00           C
ATOM  11270  C3  POPE  230      39.348  74.338  45.457  1.00  0.00           C
ATOM  11273  O31 POPE  230      39.898  74.378  46.786  1.00  0.00           O
ATOM  11274  C31 POPE  230      40.468  75.518  47.146  1.00  0.00           C
ATOM  11275  O32 POPE  230      40.658  76.488  46.437  1.00  0.00           O
ATOM  11276  C32 POPE  230      40.778  75.458  48.646  1.00  0.00           C
ATOM  11279  C23 POPE  230      36.068  75.458  48.956  1.00  0.00           C
ATOM  11282  C24 POPE  230      35.368  75.168  50.296  1.00  0.00           C
ATOM  11285  C25 POPE  230      35.178  76.418  51.157  1.00  0.00           C
ATOM  11288  C26 POPE  230      36.478  77.128  51.587  1.00  0.00           C
ATOM  11291  C27 POPE  230      37.128  76.478  52.817  1.00  0.00           C
ATOM  11294  C28 POPE  230      38.148  77.378  53.536  1.00  0.00           C
ATOM  11297  C29 POPE  230      37.508  78.608  54.127  1.00  0.00           C
ATOM  11299 0C21 POPE  230      37.728  79.158  55.337  1.00  0.00           C
ATOM  11301 1C21 POPE  230      38.658  78.658  56.417  1.00  0.00           C
ATOM  11304 2C21 POPE  230      37.948  78.758  57.776  1.00  0.00           C
ATOM  11307 3C21 POPE  230      38.838  78.298  58.946  1.00  0.00           C
ATOM  11310 4C21 POPE  230      38.088  78.368  60.287  1.00  0.00           C
ATOM  11313 5C21 POPE  230      38.968  78.068  61.507  1.00  0.00           C
ATOM  11316 6C21 POPE  230      40.148  79.048  61.656  1.00  0.00           C
ATOM  11319 7C21 POPE  230      40.678  79.128  63.097  1.00  0.00           C
ATOM  11322 8C21 POPE  230      41.808  80.138  63.267  1.00  0.00           C
ATOM  11326  C33 POPE  230      40.748  76.858  49.306  1.00  0.00           C
ATOM  11329  C34 POPE  230      40.678  76.808  50.837  1.00  0.00           C
ATOM  11332  C35 POPE  230      41.928  76.218  51.497  1.00  0.00           C
ATOM  11335  C36 POPE  230      41.798  76.118  53.027  1.00  0.00           C
ATOM  11338  C37 POPE  230      43.028  75.488  53.676  1.00  0.00           C
ATOM  11341  C38 POPE  230      42.788  75.038  55.126  1.00  0.00           C
ATOM  11344  C39 POPE  230      44.088  74.668  55.847  1.00  0.00           C
ATOM  11347 0C31 POPE  230      43.878  74.238  57.306  1.00  0.00           C
ATOM  11350 1C31 POPE  230      45.208  74.098  58.057  1.00  0.00           C
ATOM  11353 2C31 POPE  230      45.058  73.568  59.486  1.00  0.00           C
ATOM  11356 3C31 POPE  230      46.378  73.048  60.076  1.00  0.00           C
ATOM  11359 4C31 POPE  230      47.328  74.148  60.557  1.00  0.00           C
ATOM  11362 5C31 POPE  230      48.718  73.618  60.917  1.00  0.00           C
ATOM  11365 6C31 POPE  230      49.628  74.678  61.547  1.00  0.00           C
ATOM  11369  NH3 POPE  231     125.448  74.458  43.076  1.00  0.00           N
ATOM  11373  C12 POPE  231     126.378  75.268  42.216  1.00  0.00           C
ATOM  11376  C11 POPE  231     125.778  75.498  40.816  1.00  0.00           C
ATOM  11379  P   POPE  231     123.298  76.378  41.306  1.00  0.00           P
ATOM  11380  O13 POPE  231     123.128  75.068  41.977  1.00  0.00           O
ATOM  11381  O14 POPE  231     122.258  76.798  40.317  1.00  0.00           O
ATOM  11382  O11 POPE  231     123.368  77.478  42.426  1.00  0.00           O
ATOM  11383  O12 POPE  231     124.768  76.508  40.777  1.00  0.00           O
ATOM  11384  C1  POPE  231     122.648  77.508  43.646  1.00  0.00           C
ATOM  11387  C2  POPE  231     123.408  76.808  44.797  1.00  0.00           C
ATOM  11389  O21 POPE  231     122.678  77.058  46.017  1.00  0.00           O
ATOM  11390  C21 POPE  231     122.908  76.148  46.937  1.00  0.00           C
ATOM  11391  O22 POPE  231     123.488  75.088  46.777  1.00  0.00           O
ATOM  11392  C22 POPE  231     122.348  76.608  48.277  1.00  0.00           C
ATOM  11395  C3  POPE  231     124.888  77.288  44.986  1.00  0.00           C
ATOM  11398  O31 POPE  231     125.678  76.288  45.697  1.00  0.00           O
ATOM  11399  C31 POPE  231     126.078  76.578  46.937  1.00  0.00           C
ATOM  11400  O32 POPE  231     126.068  77.698  47.417  1.00  0.00           O
ATOM  11401  C32 POPE  231     126.468  75.308  47.717  1.00  0.00           C
ATOM  11404  C23 POPE  231     122.708  75.598  49.396  1.00  0.00           C
ATOM  11407  C24 POPE  231     122.288  76.048  50.797  1.00  0.00           C
ATOM  11410  C25 POPE  231     122.348  74.868  51.777  1.00  0.00           C
ATOM  11413  C26 POPE  231     121.638  75.088  53.126  1.00  0.00           C
ATOM  11416  C27 POPE  231     122.558  75.568  54.257  1.00  0.00           C
ATOM  11419  C28 POPE  231     121.958  75.248  55.646  1.00  0.00           C
ATOM  11422  C29 POPE  231     122.898  75.628  56.767  1.00  0.00           C
ATOM  11424 0C21 POPE  231     122.748  76.618  57.667  1.00  0.00           C
ATOM  11426 1C21 POPE  231     121.588  77.578  57.817  1.00  0.00           C
ATOM  11429 2C21 POPE  231     121.048  77.608  59.257  1.00  0.00           C
ATOM  11432 3C21 POPE  231     120.338  76.308  59.676  1.00  0.00           C
ATOM  11435 4C21 POPE  231     120.608  75.898  61.136  1.00  0.00           C
ATOM  11438 5C21 POPE  231     120.198  74.438  61.396  1.00  0.00           C
ATOM  11441 6C21 POPE  231     120.688  73.868  62.737  1.00  0.00           C
ATOM  11444 7C21 POPE  231     120.368  72.368  62.857  1.00  0.00           C
ATOM  11447 8C21 POPE  231     120.708  71.758  64.216  1.00  0.00           C
ATOM  11451  C33 POPE  231     127.098  75.608  49.087  1.00  0.00           C
ATOM  11454  C34 POPE  231     126.948  74.448  50.077  1.00  0.00           C
ATOM  11457  C35 POPE  231     127.548  74.718  51.467  1.00  0.00           C
ATOM  11460  C36 POPE  231     126.988  75.988  52.127  1.00  0.00           C
ATOM  11463  C37 POPE  231     127.558  76.258  53.517  1.00  0.00           C
ATOM  11466  C38 POPE  231     126.948  75.398  54.627  1.00  0.00           C
ATOM  11469  C39 POPE  231     127.498  75.808  55.997  1.00  0.00           C
ATOM  11472 0C31 POPE  231     127.008  74.908  57.136  1.00  0.00           C
ATOM  11475 1C31 POPE  231     127.458  75.428  58.507  1.00  0.00           C
ATOM  11478 2C31 POPE  231     127.088  74.498  59.676  1.00  0.00           C
ATOM  11481 3C31 POPE  231     125.588  74.388  59.957  1.00  0.00           C
ATOM  11484 4C31 POPE  231     124.888  73.188  59.286  1.00  0.00           C
ATOM  11487 5C31 POPE  231     123.418  73.078  59.736  1.00  0.00           C
ATOM  11490 6C31 POPE  231     122.598  72.108  58.886  1.00  0.00           C
ATOM  11494  NH3 POPE  232      12.878  77.488  43.536  1.00  0.00           N
ATOM  11498  C12 POPE  232      14.338  77.798  43.367  1.00  0.00           C
ATOM  11501  C11 POPE  232      15.198  76.928  44.306  1.00  0.00           C
ATOM  11504  P   POPE  232      17.198  76.488  42.706  1.00  0.00           P
ATOM  11505  O13 POPE  232      16.218  75.588  42.066  1.00  0.00           O
ATOM  11506  O14 POPE  232      17.658  77.618  41.876  1.00  0.00           O
ATOM  11507  O11 POPE  232      18.408  75.598  43.197  1.00  0.00           O
ATOM  11508  O12 POPE  232      16.588  77.078  44.037  1.00  0.00           O
ATOM  11509  C1  POPE  232      19.508  76.088  43.967  1.00  0.00           C
ATOM  11512  C2  POPE  232      19.258  75.948  45.486  1.00  0.00           C
ATOM  11514  O21 POPE  232      20.538  75.888  46.146  1.00  0.00           O
ATOM  11515  C21 POPE  232      20.558  76.368  47.387  1.00  0.00           C
ATOM  11516  O22 POPE  232      19.718  77.098  47.887  1.00  0.00           O
ATOM  11517  C22 POPE  232      21.698  75.698  48.157  1.00  0.00           C
ATOM  11520  C3  POPE  232      18.408  74.678  45.807  1.00  0.00           C
ATOM  11523  O31 POPE  232      18.368  74.348  47.216  1.00  0.00           O
ATOM  11524  C31 POPE  232      17.538  75.078  47.947  1.00  0.00           C
ATOM  11525  O32 POPE  232      16.728  75.888  47.516  1.00  0.00           O
ATOM  11526  C32 POPE  232      17.768  74.758  49.437  1.00  0.00           C
ATOM  11529  C23 POPE  232      21.848  76.248  49.606  1.00  0.00           C
ATOM  11532  C24 POPE  232      22.818  75.398  50.447  1.00  0.00           C
ATOM  11535  C25 POPE  232      23.108  75.978  51.847  1.00  0.00           C
ATOM  11538  C26 POPE  232      21.878  76.038  52.766  1.00  0.00           C
ATOM  11541  C27 POPE  232      22.238  76.528  54.177  1.00  0.00           C
ATOM  11544  C28 POPE  232      21.018  76.678  55.117  1.00  0.00           C
ATOM  11547  C29 POPE  232      20.588  75.428  55.847  1.00  0.00           C
ATOM  11549 0C21 POPE  232      20.368  75.338  57.177  1.00  0.00           C
ATOM  11551 1C21 POPE  232      20.528  76.468  58.167  1.00  0.00           C
ATOM  11554 2C21 POPE  232      20.058  76.168  59.606  1.00  0.00           C
ATOM  11557 3C21 POPE  232      20.698  74.928  60.247  1.00  0.00           C
ATOM  11560 4C21 POPE  232      20.688  74.958  61.786  1.00  0.00           C
ATOM  11563 5C21 POPE  232      19.308  74.968  62.446  1.00  0.00           C
ATOM  11566 6C21 POPE  232      19.418  75.328  63.937  1.00  0.00           C
ATOM  11569 7C21 POPE  232      18.138  75.088  64.736  1.00  0.00           C
ATOM  11572 8C21 POPE  232      18.228  75.608  66.176  1.00  0.00           C
ATOM  11576  C33 POPE  232      17.708  76.028  50.337  1.00  0.00           C
ATOM  11579  C34 POPE  232      18.048  75.758  51.806  1.00  0.00           C
ATOM  11582  C35 POPE  232      16.888  75.118  52.586  1.00  0.00           C
ATOM  11585  C36 POPE  232      17.178  74.988  54.096  1.00  0.00           C
ATOM  11588  C37 POPE  232      15.938  74.638  54.926  1.00  0.00           C
ATOM  11591  C38 POPE  232      16.118  74.908  56.437  1.00  0.00           C
ATOM  11594  C39 POPE  232      17.108  73.968  57.146  1.00  0.00           C
ATOM  11597 0C31 POPE  232      16.508  72.588  57.457  1.00  0.00           C
ATOM  11600 1C31 POPE  232      17.508  71.588  58.067  1.00  0.00           C
ATOM  11603 2C31 POPE  232      17.998  71.938  59.477  1.00  0.00           C
ATOM  11606 3C31 POPE  232      19.208  71.068  59.867  1.00  0.00           C
ATOM  11609 4C31 POPE  232      19.638  71.258  61.326  1.00  0.00           C
ATOM  11612 5C31 POPE  232      20.758  70.288  61.747  1.00  0.00           C
ATOM  11615 6C31 POPE  232      21.198  70.458  63.197  1.00  0.00           C
ATOM  11619  NH3 POPE  233      29.588 122.968  45.497  1.00  0.00           N
ATOM  11623  C12 POPE  233      30.168 122.658  44.137  1.00  0.00           C
ATOM  11626  C11 POPE  233      31.588 123.248  43.956  1.00  0.00           C
ATOM  11629  P   POPE  233      33.858 122.608  42.706  1.00  0.00           P
ATOM  11630  O13 POPE  233      34.318 121.448  41.907  1.00  0.00           O
ATOM  11631  O14 POPE  233      33.968 123.948  42.087  1.00  0.00           O
ATOM  11632  O11 POPE  233      34.738 122.668  44.007  1.00  0.00           O
ATOM  11633  O12 POPE  233      32.398 122.318  43.227  1.00  0.00           O
ATOM  11634  C1  POPE  233      34.638 123.708  44.986  1.00  0.00           C
ATOM  11637  C2  POPE  233      34.358 123.088  46.376  1.00  0.00           C
ATOM  11639  O21 POPE  233      33.498 123.918  47.187  1.00  0.00           O
ATOM  11640  C21 POPE  233      33.758 124.228  48.456  1.00  0.00           C
ATOM  11641  O22 POPE  233      34.818 124.208  49.037  1.00  0.00           O
ATOM  11642  C22 POPE  233      32.428 124.608  49.117  1.00  0.00           C
ATOM  11645  C3  POPE  233      35.658 122.518  46.987  1.00  0.00           C
ATOM  11648  O31 POPE  233      35.348 121.558  47.997  1.00  0.00           O
ATOM  11649  C31 POPE  233      36.418 121.188  48.687  1.00  0.00           C
ATOM  11650  O32 POPE  233      37.568 121.508  48.447  1.00  0.00           O
ATOM  11651  C32 POPE  233      35.908 120.408  49.896  1.00  0.00           C
ATOM  11654  C23 POPE  233      32.408 124.268  50.626  1.00  0.00           C
ATOM  11657  C24 POPE  233      31.128 124.788  51.286  1.00  0.00           C
ATOM  11660  C25 POPE  233      31.088 124.608  52.807  1.00  0.00           C
ATOM  11663  C26 POPE  233      29.728 125.048  53.356  1.00  0.00           C
ATOM  11666  C27 POPE  233      29.158 124.138  54.457  1.00  0.00           C
ATOM  11669  C28 POPE  233      27.728 124.538  54.856  1.00  0.00           C
ATOM  11672  C29 POPE  233      27.728 125.698  55.807  1.00  0.00           C
ATOM  11674 0C21 POPE  233      27.338 125.688  57.097  1.00  0.00           C
ATOM  11676 1C21 POPE  233      26.758 124.508  57.846  1.00  0.00           C
ATOM  11679 2C21 POPE  233      25.568 124.918  58.736  1.00  0.00           C
ATOM  11682 3C21 POPE  233      25.998 125.738  59.967  1.00  0.00           C
ATOM  11685 4C21 POPE  233      24.798 126.208  60.786  1.00  0.00           C
ATOM  11688 5C21 POPE  233      25.188 127.038  62.017  1.00  0.00           C
ATOM  11691 6C21 POPE  233      25.908 128.348  61.656  1.00  0.00           C
ATOM  11694 7C21 POPE  233      26.128 129.248  62.867  1.00  0.00           C
ATOM  11697 8C21 POPE  233      26.878 130.538  62.537  1.00  0.00           C
ATOM  11701  C33 POPE  233      36.958 119.568  50.657  1.00  0.00           C
ATOM  11704  C34 POPE  233      36.478 119.418  52.097  1.00  0.00           C
ATOM  11707  C35 POPE  233      37.278 118.458  52.966  1.00  0.00           C
ATOM  11710  C36 POPE  233      36.808 118.578  54.417  1.00  0.00           C
ATOM  11713  C37 POPE  233      37.068 117.318  55.237  1.00  0.00           C
ATOM  11716  C38 POPE  233      36.788 117.508  56.727  1.00  0.00           C
ATOM  11719  C39 POPE  233      37.818 118.418  57.426  1.00  0.00           C
ATOM  11722 0C31 POPE  233      37.908 118.148  58.927  1.00  0.00           C
ATOM  11725 1C31 POPE  233      38.958 119.028  59.617  1.00  0.00           C
ATOM  11728 2C31 POPE  233      39.078 118.768  61.126  1.00  0.00           C
ATOM  11731 3C31 POPE  233      40.248 117.848  61.507  1.00  0.00           C
ATOM  11734 4C31 POPE  233      40.418 117.718  63.027  1.00  0.00           C
ATOM  11737 5C31 POPE  233      41.718 117.028  63.447  1.00  0.00           C
ATOM  11740 6C31 POPE  233      41.948 117.038  64.957  1.00  0.00           C
ATOM  11744  NH3 POPE  234      73.838  31.518  41.817  1.00  0.00           N
ATOM  11748  C12 POPE  234      74.778  30.968  40.777  1.00  0.00           C
ATOM  11751  C11 POPE  234      74.688  29.438  40.606  1.00  0.00           C
ATOM  11754  P   POPE  234      76.258  28.878  38.497  1.00  0.00           P
ATOM  11755  O13 POPE  234      75.778  30.118  37.847  1.00  0.00           O
ATOM  11756  O14 POPE  234      75.828  27.578  37.927  1.00  0.00           O
ATOM  11757  O11 POPE  234      77.848  28.948  38.556  1.00  0.00           O
ATOM  11758  O12 POPE  234      75.878  28.908  40.027  1.00  0.00           O
ATOM  11759  C1  POPE  234      78.618  29.468  39.646  1.00  0.00           C
ATOM  11762  C2  POPE  234      79.488  28.358  40.337  1.00  0.00           C
ATOM  11764  O21 POPE  234      80.488  28.968  41.176  1.00  0.00           O
ATOM  11765  C21 POPE  234      80.008  29.378  42.356  1.00  0.00           C
ATOM  11766  O22 POPE  234      78.868  29.188  42.757  1.00  0.00           O
ATOM  11767  C22 POPE  234      81.098  30.088  43.157  1.00  0.00           C
ATOM  11770  C3  POPE  234      80.198  27.428  39.306  1.00  0.00           C
ATOM  11773  O31 POPE  234      80.588  26.178  39.917  1.00  0.00           O
ATOM  11774  C31 POPE  234      81.878  25.948  40.147  1.00  0.00           C
ATOM  11775  O32 POPE  234      82.828  26.598  39.757  1.00  0.00           O
ATOM  11776  C32 POPE  234      81.938  24.718  41.047  1.00  0.00           C
ATOM  11779  C23 POPE  234      81.678  29.188  44.277  1.00  0.00           C
ATOM  11782  C24 POPE  234      82.778  29.858  45.097  1.00  0.00           C
ATOM  11785  C25 POPE  234      83.438  28.898  46.106  1.00  0.00           C
ATOM  11788  C26 POPE  234      82.598  28.568  47.347  1.00  0.00           C
ATOM  11791  C27 POPE  234      83.438  28.718  48.626  1.00  0.00           C
ATOM  11794  C28 POPE  234      82.668  28.368  49.907  1.00  0.00           C
ATOM  11797  C29 POPE  234      83.448  28.858  51.106  1.00  0.00           C
ATOM  11799 0C21 POPE  234      83.788  28.168  52.216  1.00  0.00           C
ATOM  11801 1C21 POPE  234      83.438  26.748  52.566  1.00  0.00           C
ATOM  11804 2C21 POPE  234      83.018  26.618  54.037  1.00  0.00           C
ATOM  11807 3C21 POPE  234      83.078  25.168  54.527  1.00  0.00           C
ATOM  11810 4C21 POPE  234      82.988  25.048  56.047  1.00  0.00           C
ATOM  11813 5C21 POPE  234      83.218  23.608  56.537  1.00  0.00           C
ATOM  11816 6C21 POPE  234      83.388  23.538  58.067  1.00  0.00           C
ATOM  11819 7C21 POPE  234      83.958  22.188  58.536  1.00  0.00           C
ATOM  11822 8C21 POPE  234      84.508  22.258  59.957  1.00  0.00           C
ATOM  11826  C33 POPE  234      81.418  25.098  42.437  1.00  0.00           C
ATOM  11829  C34 POPE  234      80.978  23.918  43.307  1.00  0.00           C
ATOM  11832  C35 POPE  234      79.548  23.438  42.997  1.00  0.00           C
ATOM  11835  C36 POPE  234      78.978  22.598  44.146  1.00  0.00           C
ATOM  11838  C37 POPE  234      77.488  22.258  43.967  1.00  0.00           C
ATOM  11841  C38 POPE  234      76.788  21.848  45.266  1.00  0.00           C
ATOM  11844  C39 POPE  234      77.368  20.598  45.907  1.00  0.00           C
ATOM  11847 0C31 POPE  234      76.778  20.328  47.297  1.00  0.00           C
ATOM  11850 1C31 POPE  234      77.278  18.998  47.877  1.00  0.00           C
ATOM  11853 2C31 POPE  234      76.688  18.648  49.247  1.00  0.00           C
ATOM  11856 3C31 POPE  234      77.028  19.688  50.317  1.00  0.00           C
ATOM  11859 4C31 POPE  234      76.578  19.258  51.707  1.00  0.00           C
ATOM  11862 5C31 POPE  234      77.378  19.968  52.807  1.00  0.00           C
ATOM  11865 6C31 POPE  234      76.968  19.548  54.227  1.00  0.00           C
ATOM  11869  NH3 POPE  235     119.358   6.968  87.636  1.00  0.00           N
ATOM  11873  C12 POPE  235     117.948   7.208  87.127  1.00  0.00           C
ATOM  11876  C11 POPE  235     117.008   6.018  87.426  1.00  0.00           C
ATOM  11879  P   POPE  235     116.998   3.928  85.746  1.00  0.00           P
ATOM  11880  O13 POPE  235     115.708   3.268  86.007  1.00  0.00           O
ATOM  11881  O14 POPE  235     118.108   3.108  85.217  1.00  0.00           O
ATOM  11882  O11 POPE  235     116.698   5.058  84.676  1.00  0.00           O
ATOM  11883  O12 POPE  235     117.538   4.768  86.987  1.00  0.00           O
ATOM  11884  C1  POPE  235     117.738   5.738  83.956  1.00  0.00           C
ATOM  11887  C2  POPE  235     117.858   5.298  82.456  1.00  0.00           C
ATOM  11889  O21 POPE  235     116.678   5.748  81.796  1.00  0.00           O
ATOM  11890  C21 POPE  235     116.618   6.078  80.497  1.00  0.00           C
ATOM  11891  O22 POPE  235     115.558   6.228  79.907  1.00  0.00           O
ATOM  11892  C22 POPE  235     117.988   6.198  79.807  1.00  0.00           C
ATOM  11895  C3  POPE  235     118.028   3.758  82.307  1.00  0.00           C
ATOM  11898  O31 POPE  235     118.018   3.268  80.947  1.00  0.00           O
ATOM  11899  C31 POPE  235     116.848   2.748  80.566  1.00  0.00           C
ATOM  11900  O32 POPE  235     115.788   2.948  81.136  1.00  0.00           O
ATOM  11901  C32 POPE  235     117.018   1.792  79.396  1.00  0.00           C
ATOM  11904  C23 POPE  235     117.908   6.438  78.286  1.00  0.00           C
ATOM  11907  C24 POPE  235     119.268   6.218  77.597  1.00  0.00           C
ATOM  11910  C25 POPE  235     119.158   6.258  76.066  1.00  0.00           C
ATOM  11913  C26 POPE  235     120.488   5.938  75.377  1.00  0.00           C
ATOM  11916  C27 POPE  235     120.358   5.888  73.847  1.00  0.00           C
ATOM  11919  C28 POPE  235     121.678   5.488  73.157  1.00  0.00           C
ATOM  11922  C29 POPE  235     121.528   5.398  71.657  1.00  0.00           C
ATOM  11924 0C21 POPE  235     122.528   5.208  70.777  1.00  0.00           C
ATOM  11926 1C21 POPE  235     123.998   5.038  71.126  1.00  0.00           C
ATOM  11929 2C21 POPE  235     124.518   3.628  70.817  1.00  0.00           C
ATOM  11932 3C21 POPE  235     124.798   3.358  69.326  1.00  0.00           C
ATOM  11935 4C21 POPE  235     124.928   1.852  69.026  1.00  0.00           C
ATOM  11938 5C21 POPE  235     125.458   1.562  67.606  1.00  0.00           C
ATOM  11941 6C21 POPE  235     126.988   1.622  67.507  1.00  0.00           C
ATOM  11944 7C21 POPE  235     127.508   1.282  66.097  1.00  0.00           C
ATOM  11947 8C21 POPE  235     129.028   1.112  66.036  1.00  0.00           C
ATOM  11951  C33 POPE  235     117.178   2.472  78.017  1.00  0.00           C
ATOM  11954  C34 POPE  235     118.568   2.242  77.407  1.00  0.00           C
ATOM  11957  C35 POPE  235     118.548   2.332  75.877  1.00  0.00           C
ATOM  11960  C36 POPE  235     119.898   1.962  75.257  1.00  0.00           C
ATOM  11963  C37 POPE  235     119.838   1.902  73.716  1.00  0.00           C
ATOM  11966  C38 POPE  235     121.188   1.482  73.117  1.00  0.00           C
ATOM  11969  C39 POPE  235     121.178   1.382  71.587  1.00  0.00           C
ATOM  11972 0C31 POPE  235     120.308   0.232  71.047  1.00  0.00           C
ATOM  11975 1C31 POPE  235     120.688  -0.178  69.617  1.00  0.00           C
ATOM  11978 2C31 POPE  235     119.918  -1.428  69.146  1.00  0.00           C
ATOM  11981 3C31 POPE  235     120.518  -2.098  67.907  1.00  0.00           C
ATOM  11984 4C31 POPE  235     121.818  -2.868  68.187  1.00  0.00           C
ATOM  11987 5C31 POPE  235     122.388  -3.568  66.947  1.00  0.00           C
ATOM  11990 6C31 POPE  235     123.698  -4.308  67.216  1.00  0.00           C
ATOM  11994  NH3 POPE  236      26.328  60.978  86.526  1.00  0.00           N
ATOM  11998  C12 POPE  236      25.928  62.268  87.146  1.00  0.00           C
ATOM  12001  C11 POPE  236      25.908  63.388  86.096  1.00  0.00           C
ATOM  12004  P   POPE  236      28.318  64.458  86.217  1.00  0.00           P
ATOM  12005  O13 POPE  236      28.068  64.498  87.677  1.00  0.00           O
ATOM  12006  O14 POPE  236      29.628  63.928  85.757  1.00  0.00           O
ATOM  12007  O11 POPE  236      28.178  65.928  85.667  1.00  0.00           O
ATOM  12008  O12 POPE  236      27.198  63.608  85.507  1.00  0.00           O
ATOM  12009  C1  POPE  236      27.098  66.418  84.885  1.00  0.00           C
ATOM  12012  C2  POPE  236      27.558  66.708  83.447  1.00  0.00           C
ATOM  12014  O21 POPE  236      28.018  68.068  83.337  1.00  0.00           O
ATOM  12015  C21 POPE  236      29.268  68.218  82.936  1.00  0.00           C
ATOM  12016  O22 POPE  236      30.098  67.328  82.887  1.00  0.00           O
ATOM  12017  C22 POPE  236      29.488  69.658  82.477  1.00  0.00           C
ATOM  12020  C3  POPE  236      26.368  66.528  82.477  1.00  0.00           C
ATOM  12023  O31 POPE  236      26.588  67.068  81.157  1.00  0.00           O
ATOM  12024  C31 POPE  236      27.018  66.318  80.117  1.00  0.00           C
ATOM  12025  O32 POPE  236      27.008  66.698  78.966  1.00  0.00           O
ATOM  12026  C32 POPE  236      27.568  64.938  80.527  1.00  0.00           C
ATOM  12029  C23 POPE  236      29.328  69.818  80.937  1.00  0.00           C
ATOM  12032  C24 POPE  236      28.908  71.238  80.527  1.00  0.00           C
ATOM  12035  C25 POPE  236      28.998  71.438  79.007  1.00  0.00           C
ATOM  12038  C26 POPE  236      28.258  72.678  78.466  1.00  0.00           C
ATOM  12041  C27 POPE  236      28.578  72.888  76.977  1.00  0.00           C
ATOM  12044  C28 POPE  236      27.848  74.068  76.297  1.00  0.00           C
ATOM  12047  C29 POPE  236      28.378  74.268  74.896  1.00  0.00           C
ATOM  12049 0C21 POPE  236      27.848  73.808  73.746  1.00  0.00           C
ATOM  12051 1C21 POPE  236      26.598  72.988  73.566  1.00  0.00           C
ATOM  12054 2C21 POPE  236      25.558  73.648  72.646  1.00  0.00           C
ATOM  12057 3C21 POPE  236      25.988  73.868  71.187  1.00  0.00           C
ATOM  12060 4C21 POPE  236      26.618  72.648  70.507  1.00  0.00           C
ATOM  12063 5C21 POPE  236      26.738  72.808  68.987  1.00  0.00           C
ATOM  12066 6C21 POPE  236      27.448  71.628  68.297  1.00  0.00           C
ATOM  12069 7C21 POPE  236      27.318  71.698  66.776  1.00  0.00           C
ATOM  12072 8C21 POPE  236      28.168  70.678  66.017  1.00  0.00           C
ATOM  12076  C33 POPE  236      28.308  64.228  79.367  1.00  0.00           C
ATOM  12079  C34 POPE  236      28.908  62.878  79.786  1.00  0.00           C
ATOM  12082  C35 POPE  236      29.748  62.218  78.687  1.00  0.00           C
ATOM  12085  C36 POPE  236      31.158  62.818  78.547  1.00  0.00           C
ATOM  12088  C37 POPE  236      31.908  62.338  77.286  1.00  0.00           C
ATOM  12091  C38 POPE  236      33.418  62.608  77.316  1.00  0.00           C
ATOM  12094  C39 POPE  236      33.858  64.068  77.477  1.00  0.00           C
ATOM  12097 0C31 POPE  236      33.908  64.908  76.197  1.00  0.00           C
ATOM  12100 1C31 POPE  236      34.988  66.008  76.307  1.00  0.00           C
ATOM  12103 2C31 POPE  236      34.858  67.138  75.276  1.00  0.00           C
ATOM  12106 3C31 POPE  236      34.988  66.688  73.807  1.00  0.00           C
ATOM  12109 4C31 POPE  236      36.378  66.148  73.447  1.00  0.00           C
ATOM  12112 5C31 POPE  236      36.538  65.928  71.926  1.00  0.00           C
ATOM  12115 6C31 POPE  236      37.968  65.558  71.517  1.00  0.00           C
ATOM  12119  NH3 POPE  237     120.558  89.988  84.606  1.00  0.00           N
ATOM  12123  C12 POPE  237     120.548  88.608  83.987  1.00  0.00           C
ATOM  12126  C11 POPE  237     121.048  88.518  82.525  1.00  0.00           C
ATOM  12129  P   POPE  237     120.548  85.868  82.486  1.00  0.00           P
ATOM  12130  O13 POPE  237     119.978  84.978  81.456  1.00  0.00           O
ATOM  12131  O14 POPE  237     119.868  85.828  83.797  1.00  0.00           O
ATOM  12132  O11 POPE  237     122.088  85.528  82.717  1.00  0.00           O
ATOM  12133  O12 POPE  237     120.578  87.338  81.896  1.00  0.00           O
ATOM  12134  C1  POPE  237     122.878  85.058  81.617  1.00  0.00           C
ATOM  12137  C2  POPE  237     123.628  86.208  80.907  1.00  0.00           C
ATOM  12139  O21 POPE  237     124.248  85.648  79.727  1.00  0.00           O
ATOM  12140  C21 POPE  237     124.528  86.488  78.746  1.00  0.00           C
ATOM  12141  O22 POPE  237     124.348  87.698  78.757  1.00  0.00           O
ATOM  12142  C22 POPE  237     124.948  85.668  77.527  1.00  0.00           C
ATOM  12145  C3  POPE  237     124.658  86.848  81.867  1.00  0.00           C
ATOM  12148  O31 POPE  237     124.988  88.148  81.386  1.00  0.00           O
ATOM  12149  C31 POPE  237     125.878  88.838  82.057  1.00  0.00           C
ATOM  12150  O32 POPE  237     126.498  88.498  83.046  1.00  0.00           O
ATOM  12151  C32 POPE  237     125.968  90.218  81.376  1.00  0.00           C
ATOM  12154  C23 POPE  237     125.928  86.408  76.596  1.00  0.00           C
ATOM  12157  C24 POPE  237     127.378  86.428  77.117  1.00  0.00           C
ATOM  12160  C25 POPE  237     128.348  87.088  76.136  1.00  0.00           C
ATOM  12163  C26 POPE  237     129.774  87.148  76.687  1.00  0.00           C
ATOM  12166  C27 POPE  237     130.774  87.858  75.757  1.00  0.00           C
ATOM  12169  C28 POPE  237     132.134  88.088  76.456  1.00  0.00           C
ATOM  12172  C29 POPE  237     133.244  88.828  75.747  1.00  0.00           C
ATOM  12174 0C21 POPE  237     133.384  89.218  74.466  1.00  0.00           C
ATOM  12176 1C21 POPE  237     132.434  89.058  73.297  1.00  0.00           C
ATOM  12179 2C21 POPE  237     132.684  90.128  72.207  1.00  0.00           C
ATOM  12182 3C21 POPE  237     133.994  89.928  71.426  1.00  0.00           C
ATOM  12185 4C21 POPE  237     134.354  91.128  70.536  1.00  0.00           C
ATOM  12188 5C21 POPE  237     133.324  91.398  69.437  1.00  0.00           C
ATOM  12191 6C21 POPE  237     133.664  92.648  68.617  1.00  0.00           C
ATOM  12194 7C21 POPE  237     132.494  93.078  67.727  1.00  0.00           C
ATOM  12197 8C21 POPE  237     132.794  94.328  66.916  1.00  0.00           C
ATOM  12201  C33 POPE  237     127.418  90.708  81.207  1.00  0.00           C
ATOM  12204  C34 POPE  237     127.538  91.668  80.027  1.00  0.00           C
ATOM  12207  C35 POPE  237     127.508  90.928  78.676  1.00  0.00           C
ATOM  12210  C36 POPE  237     127.838  91.838  77.487  1.00  0.00           C
ATOM  12213  C37 POPE  237     128.048  91.028  76.197  1.00  0.00           C
ATOM  12216  C38 POPE  237     128.478  91.878  74.987  1.00  0.00           C
ATOM  12219  C39 POPE  237     129.824  92.578  75.197  1.00  0.00           C
ATOM  12222 0C31 POPE  237     130.314  93.308  73.937  1.00  0.00           C
ATOM  12225 1C31 POPE  237     131.654  94.028  74.157  1.00  0.00           C
ATOM  12228 2C31 POPE  237     132.084  94.798  72.907  1.00  0.00           C
ATOM  12231 3C31 POPE  237     133.254  95.778  73.117  1.00  0.00           C
ATOM  12234 4C31 POPE  237     134.494  95.148  73.746  1.00  0.00           C
ATOM  12237 5C31 POPE  237     135.664  96.138  73.826  1.00  0.00           C
ATOM  12240 6C31 POPE  237     136.864  95.578  74.606  1.00  0.00           C
ATOM  12244  NH3 POPE  238      72.388  18.338  44.536  1.00  0.00           N
ATOM  12248  C12 POPE  238      71.668  18.048  43.257  1.00  0.00           C
ATOM  12251  C11 POPE  238      70.148  18.268  43.386  1.00  0.00           C
ATOM  12254  P   POPE  238      69.788  19.768  41.277  1.00  0.00           P
ATOM  12255  O13 POPE  238      70.558  19.368  40.077  1.00  0.00           O
[truncated: 1,739,118 more chars]
