# Supplementary material for: Characterizing Membrane Association and Periplasmic Transfer of Bacterial Lipoproteins through Molecular Dynamics Simulations
Source: Structure. 2020 Apr 7;28(4):475–487.e3. doi: 10.1016/j.str.2020.01.012 (PMC7139219; doi:10.1016/j.str.2020.01.012)
Supplement: Data S1. Final Coordinates from Simulations (Y–Z), Related to Figure 3 [file mmc3.zip › Y-Z/YAJI-4-atomistic.pdb]

TITLE     Protein
REMARK    THIS IS A SIMULATION BOX
CRYST1  129.172  129.172  158.996  90.00  90.00  90.00 P 1           1
MODEL        1
ATOM      1  N   CYSTA   1      64.546  76.181  79.163  1.00  0.00           N
ATOM      3  CA  CYSTA   1      64.946  76.671  80.453  1.00  0.00           C
ATOM      5  C   CYSTA   1      63.876  76.431  81.473  1.00  0.00           C
ATOM      6  O   CYSTA   1      63.876  75.381  82.093  1.00  0.00           O
ATOM      7  CB  CYSTA   1      65.376  78.161  80.383  1.00  0.00           C
ATOM     10  SG  CYSTA   1      67.046  78.321  79.713  1.00  0.00           S
ATOM     11  C1  CYSTA   1      67.876  77.731  81.233  1.00  0.00           C
ATOM     14  CA1 CYSTA   1      64.526  74.871  78.873  1.00  0.00           C
ATOM     15  OA1 CYSTA   1      64.996  74.051  79.633  1.00  0.00           O
ATOM     16  CA2 CYSTA   1      63.866  74.381  77.623  1.00  0.00           C
ATOM     19  C11 CYSTA   1      69.366  77.341  81.043  1.00  0.00           C
ATOM     21  O11 CYSTA   1      69.996  78.451  80.373  1.00  0.00           O
ATOM     22  CX1 CYSTA   1      71.086  78.211  79.683  1.00  0.00           C
ATOM     23  OX1 CYSTA   1      71.886  77.321  79.883  1.00  0.00           O
ATOM     24  CX2 CYSTA   1      71.146  79.181  78.533  1.00  0.00           C
ATOM     27  C12 CYSTA   1      69.496  75.961  80.313  1.00  0.00           C
ATOM     30  O12 CYSTA   1      69.376  76.151  78.883  1.00  0.00           O
ATOM     31  CD1 CYSTA   1      68.366  75.541  78.293  1.00  0.00           C
ATOM     32  OD1 CYSTA   1      67.566  74.801  78.813  1.00  0.00           O
ATOM     33  CD2 CYSTA   1      68.356  76.001  76.833  1.00  0.00           C
ATOM     36  CA3 CYSTA   1      63.326  75.581  76.833  1.00  0.00           C
ATOM     39  CA4 CYSTA   1      62.606  75.181  75.563  1.00  0.00           C
ATOM     42  CA5 CYSTA   1      62.186  76.431  74.803  1.00  0.00           C
ATOM     45  CA6 CYSTA   1      63.306  77.001  73.913  1.00  0.00           C
ATOM     48  CA7 CYSTA   1      63.506  76.141  72.663  1.00  0.00           C
ATOM     51  CA8 CYSTA   1      64.326  76.831  71.563  1.00  0.00           C
ATOM     54  CA9 CYSTA   1      63.886  76.381  70.163  1.00  0.00           C
ATOM     57 0CA1 CYSTA   1      64.186  74.901  69.843  1.00  0.00           C
ATOM     60 1CA1 CYSTA   1      63.266  74.361  68.743  1.00  0.00           C
ATOM     63 2CA1 CYSTA   1      63.646  72.941  68.283  1.00  0.00           C
ATOM     66 3CA1 CYSTA   1      62.526  72.261  67.483  1.00  0.00           C
ATOM     69 4CA1 CYSTA   1      62.936  70.891  66.923  1.00  0.00           C
ATOM     72 5CA1 CYSTA   1      61.736  70.121  66.353  1.00  0.00           C
ATOM     75 6CA1 CYSTA   1      62.126  68.781  65.713  1.00  0.00           C
ATOM     79  CD3 CYSTA   1      67.356  75.221  75.963  1.00  0.00           C
ATOM     82  CD4 CYSTA   1      67.756  73.751  75.783  1.00  0.00           C
ATOM     85  CD5 CYSTA   1      67.036  73.071  74.613  1.00  0.00           C
ATOM     88  CD6 CYSTA   1      67.536  73.571  73.243  1.00  0.00           C
ATOM     91  CD7 CYSTA   1      67.196  72.601  72.103  1.00  0.00           C
ATOM     94  CD8 CYSTA   1      68.036  72.901  70.853  1.00  0.00           C
ATOM     97  CD9 CYSTA   1      68.096  71.731  69.853  1.00  0.00           C
ATOM    100 0CD1 CYSTA   1      69.286  71.881  68.883  1.00  0.00           C
ATOM    103 1CD1 CYSTA   1      69.576  70.611  68.083  1.00  0.00           C
ATOM    106 2CD1 CYSTA   1      70.896  70.691  67.313  1.00  0.00           C
ATOM    109 3CD1 CYSTA   1      71.436  69.331  66.853  1.00  0.00           C
ATOM    112 4CD1 CYSTA   1      70.836  68.821  65.533  1.00  0.00           C
ATOM    115 5CD1 CYSTA   1      71.306  69.611  64.313  1.00  0.00           C
ATOM    118 6CD1 CYSTA   1      70.886  68.971  62.983  1.00  0.00           C
ATOM    122  CX3 CYSTA   1      72.386  78.951  77.643  1.00  0.00           C
ATOM    125  CX4 CYSTA   1      72.376  77.591  76.923  1.00  0.00           C
ATOM    128  CX5 CYSTA   1      73.456  77.511  75.843  1.00  0.00           C
ATOM    131  CX6 CYSTA   1      73.386  76.221  75.023  1.00  0.00           C
ATOM    134  CX7 CYSTA   1      74.386  76.271  73.863  1.00  0.00           C
ATOM    137  CX8 CYSTA   1      74.566  74.931  73.133  1.00  0.00           C
ATOM    140  CX9 CYSTA   1      75.286  75.171  71.823  1.00  0.00           C
ATOM    142 0CX1 CYSTA   1      74.796  74.911  70.603  1.00  0.00           C
ATOM    144 1CX1 CYSTA   1      73.456  74.271  70.343  1.00  0.00           C
ATOM    147 2CX1 CYSTA   1      73.306  73.681  68.933  1.00  0.00           C
ATOM    150 3CX1 CYSTA   1      73.206  74.741  67.833  1.00  0.00           C
ATOM    153 4CX1 CYSTA   1      72.306  74.291  66.663  1.00  0.00           C
ATOM    156 5CX1 CYSTA   1      72.896  73.191  65.773  1.00  0.00           C
ATOM    159 6CX1 CYSTA   1      73.726  73.721  64.603  1.00  0.00           C
ATOM    162 7CX1 CYSTA   1      74.046  72.621  63.583  1.00  0.00           C
ATOM    165 8CX1 CYSTA   1      74.696  73.151  62.303  1.00  0.00           C
ATOM    169  N   VAL A   2      62.966  77.401  81.723  1.00  0.00           N
ATOM    171  CA  VAL A   2      62.186  77.371  82.943  1.00  0.00           C
ATOM    173  CB  VAL A   2      61.236  76.181  82.993  1.00  0.00           C
ATOM    175  CG1 VAL A   2      60.366  76.141  84.243  1.00  0.00           C
ATOM    179  CG2 VAL A   2      60.296  76.281  81.783  1.00  0.00           C
ATOM    183  C   VAL A   2      63.166  77.681  84.093  1.00  0.00           C
ATOM    184  O   VAL A   2      63.546  76.861  84.913  1.00  0.00           O
ATOM    185  N   GLN A   3      63.746  78.901  83.993  1.00  0.00           N
ATOM    187  CA  GLN A   3      65.196  79.081  84.013  1.00  0.00           C
ATOM    189  CB  GLN A   3      65.486  80.541  83.543  1.00  0.00           C
ATOM    192  CG  GLN A   3      66.976  81.051  83.573  1.00  0.00           C
ATOM    195  CD  GLN A   3      67.626  81.451  82.233  1.00  0.00           C
ATOM    196  OE1 GLN A   3      68.786  81.861  82.183  1.00  0.00           O
ATOM    197  NE2 GLN A   3      66.896  81.391  81.103  1.00  0.00           N
ATOM    200  C   GLN A   3      65.986  78.821  85.283  1.00  0.00           C
ATOM    201  O   GLN A   3      67.086  78.281  85.253  1.00  0.00           O
ATOM    202  N   GLN A   4      65.506  79.391  86.373  1.00  0.00           N
ATOM    204  CA  GLN A   4      66.346  79.951  87.393  1.00  0.00           C
ATOM    206  CB  GLN A   4      65.406  80.821  88.243  1.00  0.00           C
ATOM    209  CG  GLN A   4      64.196  80.051  88.833  1.00  0.00           C
ATOM    212  CD  GLN A   4      62.856  80.581  88.343  1.00  0.00           C
ATOM    213  OE1 GLN A   4      61.966  80.911  89.123  1.00  0.00           O
ATOM    214  NE2 GLN A   4      62.646  80.601  87.003  1.00  0.00           N
ATOM    217  C   GLN A   4      67.186  78.991  88.233  1.00  0.00           C
ATOM    218  O   GLN A   4      66.696  78.051  88.843  1.00  0.00           O
ATOM    219  N   SER A   5      68.506  79.271  88.343  1.00  0.00           N
ATOM    221  CA  SER A   5      69.286  78.701  89.433  1.00  0.00           C
ATOM    223  CB  SER A   5      70.276  77.541  89.053  1.00  0.00           C
ATOM    226  OG  SER A   5      69.996  76.901  87.813  1.00  0.00           O
ATOM    228  C   SER A   5      70.136  79.831  89.943  1.00  0.00           C
ATOM    229  O   SER A   5      71.126  80.211  89.333  1.00  0.00           O
ATOM    230  N   GLU A   6      69.916  80.421  91.123  1.00  0.00           N
ATOM    232  CA  GLU A   6      68.706  80.761  91.843  1.00  0.00           C
ATOM    234  CB  GLU A   6      67.776  81.731  91.093  1.00  0.00           C
ATOM    237  CG  GLU A   6      67.346  82.881  92.023  1.00  0.00           C
ATOM    240  CD  GLU A   6      68.476  83.841  92.363  1.00  0.00           C
ATOM    241  OE1 GLU A   6      68.116  85.011  92.643  1.00  0.00           O
ATOM    242  OE2 GLU A   6      69.686  83.481  92.413  1.00  0.00           O
ATOM    243  C   GLU A   6      67.916  79.681  92.503  1.00  0.00           C
ATOM    244  O   GLU A   6      66.876  79.231  92.043  1.00  0.00           O
ATOM    245  N   VAL A   7      68.356  79.191  93.643  1.00  0.00           N
ATOM    247  CA  VAL A   7      68.886  79.891  94.793  1.00  0.00           C
ATOM    249  CB  VAL A   7      68.296  79.151  95.963  1.00  0.00           C
ATOM    251  CG1 VAL A   7      69.036  79.221  97.313  1.00  0.00           C
ATOM    255  CG2 VAL A   7      66.816  79.541  96.093  1.00  0.00           C
ATOM    259  C   VAL A   7      70.386  79.891  94.893  1.00  0.00           C
ATOM    260  O   VAL A   7      71.096  79.001  94.423  1.00  0.00           O
ATOM    261  N   ARG A   8      70.936  80.941  95.513  1.00  0.00           N
ATOM    263  CA  ARG A   8      72.356  81.081  95.683  1.00  0.00           C
ATOM    265  CB  ARG A   8      72.746  82.571  95.583  1.00  0.00           C
ATOM    268  CG  ARG A   8      71.936  83.521  96.463  1.00  0.00           C
ATOM    271  CD  ARG A   8      72.576  84.911  96.573  1.00  0.00           C
ATOM    274  NE  ARG A   8      73.476  84.931  97.773  1.00  0.00           N
ATOM    276  CZ  ARG A   8      74.416  85.841  97.983  1.00  0.00           C
ATOM    277  NH1 ARG A   8      75.126  85.821  99.093  1.00  0.00           N
ATOM    280  NH2 ARG A   8      74.706  86.761  97.083  1.00  0.00           N
ATOM    283  C   ARG A   8      72.946  80.391  96.903  1.00  0.00           C
ATOM    284  O   ARG A   8      74.096  79.951  96.863  1.00  0.00           O
ATOM    285  N   GLN A   9      72.176  80.231  98.003  1.00  0.00           N
ATOM    287  CA  GLN A   9      72.696  79.761  99.273  1.00  0.00           C
ATOM    289  CB  GLN A   9      72.646  80.931 100.323  1.00  0.00           C
ATOM    292  CG  GLN A   9      71.366  81.291 101.153  1.00  0.00           C
ATOM    295  CD  GLN A   9      70.356  82.261 100.513  1.00  0.00           C
ATOM    296  OE1 GLN A   9      70.206  83.431 100.873  1.00  0.00           O
ATOM    297  NE2 GLN A   9      69.606  81.741  99.523  1.00  0.00           N
ATOM    300  C   GLN A   9      71.966  78.481  99.733  1.00  0.00           C
ATOM    301  O   GLN A   9      70.836  78.521 100.193  1.00  0.00           O
ATOM    302  N   MET A  10      72.566  77.271  99.713  1.00  0.00           N
ATOM    304  CA  MET A  10      73.276  76.631  98.603  1.00  0.00           C
ATOM    306  CB  MET A  10      74.486  75.821  99.163  1.00  0.00           C
ATOM    309  CG  MET A  10      74.336  74.301  99.433  1.00  0.00           C
ATOM    312  SD  MET A  10      73.146  73.811 100.713  1.00  0.00           S
ATOM    313  CE  MET A  10      72.196  72.621  99.713  1.00  0.00           C
ATOM    317  C   MET A  10      72.276  75.721  97.883  1.00  0.00           C
ATOM    318  O   MET A  10      71.116  75.641  98.263  1.00  0.00           O
ATOM    319  N   LYS A  11      72.626  74.911  96.853  1.00  0.00           N
ATOM    321  CA  LYS A  11      73.486  75.131  95.713  1.00  0.00           C
ATOM    323  CB  LYS A  11      74.826  74.301  95.693  1.00  0.00           C
ATOM    326  CG  LYS A  11      74.726  72.771  95.453  1.00  0.00           C
ATOM    329  CD  LYS A  11      76.086  72.081  95.153  1.00  0.00           C
ATOM    332  CE  LYS A  11      75.926  70.681  94.543  1.00  0.00           C
ATOM    335  NZ  LYS A  11      77.206  69.991  94.303  1.00  0.00           N
ATOM    339  C   LYS A  11      72.536  74.651  94.623  1.00  0.00           C
ATOM    340  O   LYS A  11      71.516  74.051  94.953  1.00  0.00           O
ATOM    341  N   HIS A  12      72.756  74.881  93.323  1.00  0.00           N
ATOM    343  CA  HIS A  12      73.826  75.661  92.723  1.00  0.00           C
ATOM    345  CB  HIS A  12      74.726  74.851  91.763  1.00  0.00           C
ATOM    348  ND1 HIS A  12      73.956  72.791  90.663  1.00  0.00           N
ATOM    349  CG  HIS A  12      74.016  74.161  90.643  1.00  0.00           C
ATOM    350  CE1 HIS A  12      73.466  72.441  89.483  1.00  0.00           C
ATOM    352  NE2 HIS A  12      73.246  73.521  88.703  1.00  0.00           N
ATOM    354  CD2 HIS A  12      73.596  74.631  89.433  1.00  0.00           C
ATOM    356  C   HIS A  12      73.346  76.901  92.003  1.00  0.00           C
ATOM    357  O   HIS A  12      72.236  77.011  91.503  1.00  0.00           O
ATOM    358  N   SER A  13      74.236  77.901  91.943  1.00  0.00           N
ATOM    360  CA  SER A  13      73.986  79.201  91.333  1.00  0.00           C
ATOM    362  CB  SER A  13      74.486  80.341  92.263  1.00  0.00           C
ATOM    365  OG  SER A  13      74.326  81.661  91.743  1.00  0.00           O
ATOM    367  C   SER A  13      74.736  79.251  90.033  1.00  0.00           C
ATOM    368  O   SER A  13      75.596  80.111  89.843  1.00  0.00           O
ATOM    369  N   VAL A  14      74.446  78.311  89.123  1.00  0.00           N
ATOM    371  CA  VAL A  14      75.236  77.871  87.973  1.00  0.00           C
ATOM    373  CB  VAL A  14      74.476  78.231  86.703  1.00  0.00           C
ATOM    375  CG1 VAL A  14      75.306  77.971  85.443  1.00  0.00           C
ATOM    379  CG2 VAL A  14      73.196  77.381  86.603  1.00  0.00           C
ATOM    383  C   VAL A  14      76.716  78.281  87.833  1.00  0.00           C
ATOM    384  O   VAL A  14      77.086  79.451  87.773  1.00  0.00           O
ATOM    385  N   SER A  15      77.686  77.361  87.693  1.00  0.00           N
ATOM    387  CA  SER A  15      77.586  75.911  87.723  1.00  0.00           C
ATOM    389  CB  SER A  15      77.876  75.351  86.333  1.00  0.00           C
ATOM    392  OG  SER A  15      77.706  73.941  86.233  1.00  0.00           O
ATOM    394  C   SER A  15      78.636  75.421  88.663  1.00  0.00           C
ATOM    395  O   SER A  15      79.826  75.611  88.443  1.00  0.00           O
ATOM    396  N   THR A  16      78.196  74.831  89.793  1.00  0.00           N
ATOM    398  CA  THR A  16      78.986  74.631  91.013  1.00  0.00           C
ATOM    400  CB  THR A  16      79.376  73.171  91.173  1.00  0.00           C
ATOM    402  OG1 THR A  16      78.196  72.411  91.463  1.00  0.00           O
ATOM    404  CG2 THR A  16      80.296  72.881  92.363  1.00  0.00           C
ATOM    408  C   THR A  16      80.096  75.661  91.303  1.00  0.00           C
ATOM    409  O   THR A  16      81.276  75.391  91.353  1.00  0.00           O
ATOM    410  N   LEU A  17      79.756  76.951  91.513  1.00  0.00           N
ATOM    412  CA  LEU A  17      78.406  77.451  91.603  1.00  0.00           C
ATOM    414  CB  LEU A  17      78.226  78.901  91.143  1.00  0.00           C
ATOM    417  CG  LEU A  17      79.076  80.081  91.683  1.00  0.00           C
ATOM    419  CD1 LEU A  17      78.456  81.351  91.073  1.00  0.00           C
ATOM    423  CD2 LEU A  17      80.556  80.021  91.303  1.00  0.00           C
ATOM    427  C   LEU A  17      77.836  77.231  92.973  1.00  0.00           C
ATOM    428  O   LEU A  17      76.696  76.791  93.113  1.00  0.00           O
ATOM    429  N   ASN A  18      78.626  77.501  94.013  1.00  0.00           N
ATOM    431  CA  ASN A  18      78.136  77.631  95.353  1.00  0.00           C
ATOM    433  CB  ASN A  18      78.876  76.761  96.423  1.00  0.00           C
ATOM    436  CG  ASN A  18      78.816  75.241  96.253  1.00  0.00           C
ATOM    437  OD1 ASN A  18      79.236  74.481  97.133  1.00  0.00           O
ATOM    438  ND2 ASN A  18      78.286  74.751  95.113  1.00  0.00           N
ATOM    441  C   ASN A  18      78.356  79.121  95.593  1.00  0.00           C
ATOM    442  O   ASN A  18      79.406  79.641  95.243  1.00  0.00           O
ATOM    443  N   GLN A  19      77.346  79.851  96.083  1.00  0.00           N
ATOM    445  CA  GLN A  19      77.486  81.281  96.263  1.00  0.00           C
ATOM    447  CB  GLN A  19      77.356  82.051  94.943  1.00  0.00           C
ATOM    450  CG  GLN A  19      77.796  83.511  95.113  1.00  0.00           C
ATOM    453  CD  GLN A  19      77.316  84.401  94.003  1.00  0.00           C
ATOM    454  OE1 GLN A  19      77.106  85.591  94.263  1.00  0.00           O
ATOM    455  NE2 GLN A  19      77.066  83.891  92.783  1.00  0.00           N
ATOM    458  C   GLN A  19      76.526  81.871  97.303  1.00  0.00           C
ATOM    459  O   GLN A  19      75.586  82.601  97.033  1.00  0.00           O
ATOM    460  N   GLU A  20      76.726  81.591  98.573  1.00  0.00           N
ATOM    462  CA  GLU A  20      77.846  80.861  99.063  1.00  0.00           C
ATOM    464  CB  GLU A  20      79.026  81.811  99.483  1.00  0.00           C
ATOM    467  CG  GLU A  20      79.036  82.641 100.793  1.00  0.00           C
ATOM    470  CD  GLU A  20      78.526  84.081 100.643  1.00  0.00           C
ATOM    471  OE1 GLU A  20      79.246  85.061 100.973  1.00  0.00           O
ATOM    472  OE2 GLU A  20      77.416  84.231 100.073  1.00  0.00           O
ATOM    473  C   GLU A  20      77.206  79.951 100.033  1.00  0.00           C
ATOM    474  O   GLU A  20      76.116  79.441  99.813  1.00  0.00           O
ATOM    475  N   MET A  21      77.856  79.661 101.143  1.00  0.00           N
ATOM    477  CA  MET A  21      77.246  78.851 102.163  1.00  0.00           C
ATOM    479  CB  MET A  21      78.326  78.331 103.133  1.00  0.00           C
ATOM    482  CG  MET A  21      78.866  76.951 102.733  1.00  0.00           C
ATOM    485  SD  MET A  21      79.546  76.861 101.053  1.00  0.00           S
ATOM    486  CE  MET A  21      80.576  75.411 101.393  1.00  0.00           C
ATOM    490  C   MET A  21      76.076  79.551 102.813  1.00  0.00           C
ATOM    491  O   MET A  21      76.096  80.771 103.043  1.00  0.00           O
ATOM    492  N   THR A  22      75.016  78.801 103.183  1.00  0.00           N
ATOM    494  CA  THR A  22      74.276  79.131 104.393  1.00  0.00           C
ATOM    496  CB  THR A  22      73.046  78.271 104.673  1.00  0.00           C
ATOM    498  OG1 THR A  22      73.296  76.881 104.473  1.00  0.00           O
ATOM    500  CG2 THR A  22      71.916  78.621 103.683  1.00  0.00           C
ATOM    504  C   THR A  22      75.216  79.321 105.603  1.00  0.00           C
ATOM    505  O   THR A  22      76.416  79.091 105.563  1.00  0.00           O
ATOM    506  N   GLN A  23      74.756  79.921 106.683  1.00  0.00           N
ATOM    508  CA  GLN A  23      75.676  80.681 107.533  1.00  0.00           C
ATOM    510  CB  GLN A  23      74.956  82.061 107.643  1.00  0.00           C
ATOM    513  CG  GLN A  23      75.716  83.421 107.553  1.00  0.00           C
ATOM    516  CD  GLN A  23      76.776  83.641 106.463  1.00  0.00           C
ATOM    517  OE1 GLN A  23      77.846  84.211 106.743  1.00  0.00           O
ATOM    518  NE2 GLN A  23      76.466  83.281 105.203  1.00  0.00           N
ATOM    521  C   GLN A  23      75.796  79.851 108.833  1.00  0.00           C
ATOM    522  O   GLN A  23      74.776  79.291 109.243  1.00  0.00           O
ATOM    523  N   LEU A  24      76.966  79.691 109.553  1.00  0.00           N
ATOM    525  CA  LEU A  24      76.956  79.081 110.903  1.00  0.00           C
ATOM    527  CB  LEU A  24      76.166  79.951 111.963  1.00  0.00           C
ATOM    530  CG  LEU A  24      76.296  81.511 112.063  1.00  0.00           C
ATOM    532  CD1 LEU A  24      75.256  82.061 113.043  1.00  0.00           C
ATOM    536  CD2 LEU A  24      76.016  82.321 110.803  1.00  0.00           C
ATOM    540  C   LEU A  24      78.246  78.341 111.503  1.00  0.00           C
ATOM    541  O   LEU A  24      79.236  78.931 111.913  1.00  0.00           O
ATOM    542  N   ASN A  25      78.186  76.981 111.573  1.00  0.00           N
ATOM    544  CA  ASN A  25      79.016  75.821 112.063  1.00  0.00           C
ATOM    546  CB  ASN A  25      80.536  75.271 112.063  1.00  0.00           C
ATOM    549  CG  ASN A  25      80.826  74.071 111.073  1.00  0.00           C
ATOM    550  OD1 ASN A  25      80.556  74.231 109.883  1.00  0.00           O
ATOM    551  ND2 ASN A  25      81.226  72.861 111.523  1.00  0.00           N
ATOM    554  C   ASN A  25      78.126  74.631 112.093  1.00  0.00           C
ATOM    555  O   ASN A  25      77.726  74.091 113.113  1.00  0.00           O
ATOM    556  N   GLN A  26      77.956  74.161 110.863  1.00  0.00           N
ATOM    558  CA  GLN A  26      76.756  74.031 110.143  1.00  0.00           C
ATOM    560  CB  GLN A  26      76.976  74.671 108.753  1.00  0.00           C
ATOM    563  CG  GLN A  26      77.536  76.101 108.783  1.00  0.00           C
ATOM    566  CD  GLN A  26      77.476  76.641 107.363  1.00  0.00           C
ATOM    567  OE1 GLN A  26      76.386  76.641 106.793  1.00  0.00           O
ATOM    568  NE2 GLN A  26      78.626  77.041 106.793  1.00  0.00           N
ATOM    571  C   GLN A  26      76.576  72.571 109.943  1.00  0.00           C
ATOM    572  O   GLN A  26      75.566  72.021 110.333  1.00  0.00           O
ATOM    573  N   GLU A  27      77.536  71.901 109.253  1.00  0.00           N
ATOM    575  CA  GLU A  27      77.256  70.601 108.663  1.00  0.00           C
ATOM    577  CB  GLU A  27      78.376  70.101 107.733  1.00  0.00           C
ATOM    580  CG  GLU A  27      77.956  68.851 106.903  1.00  0.00           C
ATOM    583  CD  GLU A  27      79.176  68.091 106.393  1.00  0.00           C
ATOM    584  OE1 GLU A  27      79.796  67.371 107.213  1.00  0.00           O
ATOM    585  OE2 GLU A  27      79.566  68.311 105.223  1.00  0.00           O
ATOM    586  C   GLU A  27      76.916  69.581 109.723  1.00  0.00           C
ATOM    587  O   GLU A  27      75.846  69.001 109.723  1.00  0.00           O
ATOM    588  N   THR A  28      77.756  69.501 110.783  1.00  0.00           N
ATOM    590  CA  THR A  28      77.486  68.741 111.993  1.00  0.00           C
ATOM    592  CB  THR A  28      78.636  68.821 112.993  1.00  0.00           C
ATOM    594  OG1 THR A  28      79.856  68.421 112.383  1.00  0.00           O
ATOM    596  CG2 THR A  28      78.376  67.851 114.153  1.00  0.00           C
ATOM    600  C   THR A  28      76.206  69.151 112.713  1.00  0.00           C
ATOM    601  O   THR A  28      75.456  68.321 113.213  1.00  0.00           O
ATOM    602  N   VAL A  29      75.896  70.471 112.783  1.00  0.00           N
ATOM    604  CA  VAL A  29      74.626  70.941 113.353  1.00  0.00           C
ATOM    606  CB  VAL A  29      74.586  72.461 113.503  1.00  0.00           C
ATOM    608  CG1 VAL A  29      73.196  72.961 113.933  1.00  0.00           C
ATOM    612  CG2 VAL A  29      75.546  72.891 114.613  1.00  0.00           C
ATOM    616  C   VAL A  29      73.396  70.471 112.593  1.00  0.00           C
ATOM    617  O   VAL A  29      72.416  70.001 113.173  1.00  0.00           O
ATOM    618  N   LYS A  30      73.426  70.551 111.253  1.00  0.00           N
ATOM    620  CA  LYS A  30      72.436  70.031 110.343  1.00  0.00           C
ATOM    622  CB  LYS A  30      72.736  70.561 108.923  1.00  0.00           C
ATOM    625  CG  LYS A  30      72.736  72.101 108.813  1.00  0.00           C
ATOM    628  CD  LYS A  30      73.026  72.641 107.403  1.00  0.00           C
ATOM    631  CE  LYS A  30      74.476  72.411 106.973  1.00  0.00           C
ATOM    634  NZ  LYS A  30      74.756  72.881 105.603  1.00  0.00           N
ATOM    638  C   LYS A  30      72.326  68.501 110.373  1.00  0.00           C
ATOM    639  O   LYS A  30      71.246  67.921 110.343  1.00  0.00           O
ATOM    640  N   ILE A  31      73.476  67.801 110.433  1.00  0.00           N
ATOM    642  CA  ILE A  31      73.536  66.361 110.593  1.00  0.00           C
ATOM    644  CB  ILE A  31      74.956  65.851 110.363  1.00  0.00           C
ATOM    646  CG2 ILE A  31      75.126  64.381 110.823  1.00  0.00           C
ATOM    650  CG1 ILE A  31      75.386  66.031 108.873  1.00  0.00           C
ATOM    653  CD  ILE A  31      76.866  65.711 108.613  1.00  0.00           C
ATOM    657  C   ILE A  31      72.966  65.911 111.933  1.00  0.00           C
ATOM    658  O   ILE A  31      72.156  64.991 112.013  1.00  0.00           O
ATOM    659  N   THR A  32      73.326  66.581 113.043  1.00  0.00           N
ATOM    661  CA  THR A  32      72.826  66.291 114.383  1.00  0.00           C
ATOM    663  CB  THR A  32      73.616  66.961 115.523  1.00  0.00           C
ATOM    665  OG1 THR A  32      73.486  66.271 116.753  1.00  0.00           O
ATOM    667  CG2 THR A  32      73.206  68.411 115.793  1.00  0.00           C
ATOM    671  C   THR A  32      71.326  66.541 114.463  1.00  0.00           C
ATOM    672  O   THR A  32      70.596  65.731 115.033  1.00  0.00           O
ATOM    673  N   GLN A  33      70.836  67.641 113.833  1.00  0.00           N
ATOM    675  CA  GLN A  33      69.436  67.961 113.673  1.00  0.00           C
ATOM    677  CB  GLN A  33      69.306  69.281 112.873  1.00  0.00           C
ATOM    680  CG  GLN A  33      67.876  69.811 112.613  1.00  0.00           C
ATOM    683  CD  GLN A  33      67.196  70.411 113.843  1.00  0.00           C
ATOM    684  OE1 GLN A  33      66.176  69.911 114.303  1.00  0.00           O
ATOM    685  NE2 GLN A  33      67.746  71.531 114.373  1.00  0.00           N
ATOM    688  C   GLN A  33      68.666  66.871 112.943  1.00  0.00           C
ATOM    689  O   GLN A  33      67.656  66.401 113.463  1.00  0.00           O
ATOM    690  N   GLN A  34      69.146  66.401 111.763  1.00  0.00           N
ATOM    692  CA  GLN A  34      68.456  65.331 111.033  1.00  0.00           C
ATOM    694  CB  GLN A  34      68.976  65.031 109.603  1.00  0.00           C
ATOM    697  CG  GLN A  34      70.176  64.081 109.383  1.00  0.00           C
ATOM    700  CD  GLN A  34      69.986  62.541 109.493  1.00  0.00           C
ATOM    701  OE1 GLN A  34      68.916  61.971 109.683  1.00  0.00           O
ATOM    702  NE2 GLN A  34      71.126  61.831 109.293  1.00  0.00           N
ATOM    705  C   GLN A  34      68.416  64.051 111.813  1.00  0.00           C
ATOM    706  O   GLN A  34      67.356  63.461 111.933  1.00  0.00           O
ATOM    707  N   ASN A  35      69.546  63.631 112.433  1.00  0.00           N
ATOM    709  CA  ASN A  35      69.576  62.401 113.213  1.00  0.00           C
ATOM    711  CB  ASN A  35      70.976  62.151 113.833  1.00  0.00           C
ATOM    714  CG  ASN A  35      71.946  61.631 112.773  1.00  0.00           C
ATOM    715  OD1 ASN A  35      71.666  60.651 112.083  1.00  0.00           O
ATOM    716  ND2 ASN A  35      73.126  62.271 112.643  1.00  0.00           N
ATOM    719  C   ASN A  35      68.576  62.461 114.353  1.00  0.00           C
ATOM    720  O   ASN A  35      67.796  61.531 114.573  1.00  0.00           O
ATOM    721  N   ARG A  36      68.546  63.601 115.073  1.00  0.00           N
ATOM    723  CA  ARG A  36      67.586  63.841 116.123  1.00  0.00           C
ATOM    725  CB  ARG A  36      67.886  65.141 116.913  1.00  0.00           C
ATOM    728  CG  ARG A  36      69.076  65.031 117.893  1.00  0.00           C
ATOM    731  CD  ARG A  36      68.976  66.061 119.033  1.00  0.00           C
ATOM    734  NE  ARG A  36      70.266  66.071 119.783  1.00  0.00           N
ATOM    736  CZ  ARG A  36      71.356  66.731 119.403  1.00  0.00           C
ATOM    737  NH1 ARG A  36      71.346  67.621 118.433  1.00  0.00           N
ATOM    740  NH2 ARG A  36      72.506  66.561 120.003  1.00  0.00           N
ATOM    743  C   ARG A  36      66.136  63.851 115.683  1.00  0.00           C
ATOM    744  O   ARG A  36      65.326  63.141 116.263  1.00  0.00           O
ATOM    745  N   LEU A  37      65.766  64.591 114.613  1.00  0.00           N
ATOM    747  CA  LEU A  37      64.416  64.541 114.053  1.00  0.00           C
ATOM    749  CB  LEU A  37      64.226  65.581 112.933  1.00  0.00           C
ATOM    752  CG  LEU A  37      64.326  67.041 113.413  1.00  0.00           C
ATOM    754  CD1 LEU A  37      63.996  67.991 112.243  1.00  0.00           C
ATOM    758  CD2 LEU A  37      63.416  67.301 114.623  1.00  0.00           C
ATOM    762  C   LEU A  37      64.036  63.171 113.533  1.00  0.00           C
ATOM    763  O   LEU A  37      62.956  62.661 113.803  1.00  0.00           O
ATOM    764  N   ASN A  38      64.946  62.501 112.823  1.00  0.00           N
ATOM    766  CA  ASN A  38      64.796  61.161 112.323  1.00  0.00           C
ATOM    768  CB  ASN A  38      66.066  60.871 111.493  1.00  0.00           C
ATOM    771  CG  ASN A  38      66.006  59.541 110.773  1.00  0.00           C
ATOM    772  OD1 ASN A  38      65.026  58.801 110.843  1.00  0.00           O
ATOM    773  ND2 ASN A  38      67.106  59.211 110.063  1.00  0.00           N
ATOM    776  C   ASN A  38      64.526  60.151 113.443  1.00  0.00           C
ATOM    777  O   ASN A  38      63.636  59.311 113.363  1.00  0.00           O
ATOM    778  N   ALA A  39      65.206  60.261 114.593  1.00  0.00           N
ATOM    780  CA  ALA A  39      64.976  59.381 115.733  1.00  0.00           C
ATOM    782  CB  ALA A  39      66.106  59.591 116.743  1.00  0.00           C
ATOM    786  C   ALA A  39      63.686  59.601 116.493  1.00  0.00           C
ATOM    787  O   ALA A  39      63.226  58.731 117.233  1.00  0.00           O
ATOM    788  N   LYS A  40      63.056  60.781 116.323  1.00  0.00           N
ATOM    790  CA  LYS A  40      61.736  61.101 116.823  1.00  0.00           C
ATOM    792  CB  LYS A  40      61.606  62.631 117.003  1.00  0.00           C
ATOM    795  CG  LYS A  40      62.566  63.231 118.023  1.00  0.00           C
ATOM    798  CD  LYS A  40      62.486  64.761 118.123  1.00  0.00           C
ATOM    801  CE  LYS A  40      61.476  65.251 119.163  1.00  0.00           C
ATOM    804  NZ  LYS A  40      62.036  65.131 120.523  1.00  0.00           N
ATOM    808  C   LYS A  40      60.666  60.711 115.833  1.00  0.00           C
ATOM    809  O   LYS A  40      59.466  60.791 116.123  1.00  0.00           O
ATOM    810  N   SER A  41      61.076  60.321 114.603  1.00  0.00           N
ATOM    812  CA  SER A  41      60.166  60.181 113.493  1.00  0.00           C
ATOM    814  CB  SER A  41      60.906  60.211 112.123  1.00  0.00           C
ATOM    817  OG  SER A  41      60.006  60.341 111.023  1.00  0.00           O
ATOM    819  C   SER A  41      59.456  58.871 113.613  1.00  0.00           C
ATOM    820  O   SER A  41      60.076  57.821 113.623  1.00  0.00           O
ATOM    821  N   SER A  42      58.116  58.881 113.783  1.00  0.00           N
ATOM    823  CA  SER A  42      57.416  57.631 114.023  1.00  0.00           C
ATOM    825  CB  SER A  42      55.966  57.811 114.523  1.00  0.00           C
ATOM    828  OG  SER A  42      55.096  58.511 113.613  1.00  0.00           O
ATOM    830  C   SER A  42      57.376  56.731 112.823  1.00  0.00           C
ATOM    831  O   SER A  42      57.486  55.521 112.933  1.00  0.00           O
ATOM    832  N   SER A  43      57.276  57.341 111.643  1.00  0.00           N
ATOM    834  CA  SER A  43      57.296  56.621 110.403  1.00  0.00           C
ATOM    836  CB  SER A  43      55.886  56.251 109.863  1.00  0.00           C
ATOM    839  OG  SER A  43      55.056  57.371 109.553  1.00  0.00           O
ATOM    841  C   SER A  43      58.046  57.461 109.423  1.00  0.00           C
ATOM    842  O   SER A  43      57.806  58.661 109.233  1.00  0.00           O
ATOM    843  N   GLY A  44      59.046  56.841 108.763  1.00  0.00           N
ATOM    845  CA  GLY A  44      59.886  57.521 107.803  1.00  0.00           C
ATOM    848  C   GLY A  44      60.996  58.311 108.403  1.00  0.00           C
ATOM    849  O   GLY A  44      61.236  58.331 109.603  1.00  0.00           O
ATOM    850  N   VAL A  45      61.696  59.031 107.523  1.00  0.00           N
ATOM    852  CA  VAL A  45      63.026  59.531 107.793  1.00  0.00           C
ATOM    854  CB  VAL A  45      63.956  58.831 106.833  1.00  0.00           C
ATOM    856  CG1 VAL A  45      63.746  59.161 105.343  1.00  0.00           C
ATOM    860  CG2 VAL A  45      65.406  59.071 107.193  1.00  0.00           C
ATOM    864  C   VAL A  45      63.076  61.011 107.523  1.00  0.00           C
ATOM    865  O   VAL A  45      62.276  61.481 106.733  1.00  0.00           O
ATOM    866  N   TYR A  46      63.996  61.771 108.133  1.00  0.00           N
ATOM    868  CA  TYR A  46      64.236  63.161 107.803  1.00  0.00           C
ATOM    870  CB  TYR A  46      64.196  64.101 109.043  1.00  0.00           C
ATOM    873  CG  TYR A  46      62.786  64.351 109.513  1.00  0.00           C
ATOM    874  CD1 TYR A  46      62.086  63.371 110.213  1.00  0.00           C
ATOM    876  CE1 TYR A  46      60.786  63.601 110.653  1.00  0.00           C
ATOM    878  CZ  TYR A  46      60.136  64.811 110.403  1.00  0.00           C
ATOM    879  OH  TYR A  46      58.786  64.961 110.793  1.00  0.00           O
ATOM    881  CD2 TYR A  46      62.156  65.601 109.313  1.00  0.00           C
ATOM    883  CE2 TYR A  46      60.836  65.831 109.743  1.00  0.00           C
ATOM    885  C   TYR A  46      65.576  63.331 107.113  1.00  0.00           C
ATOM    886  O   TYR A  46      66.636  63.141 107.693  1.00  0.00           O
ATOM    887  N   LEU A  47      65.566  63.741 105.833  1.00  0.00           N
ATOM    889  CA  LEU A  47      66.756  64.111 105.103  1.00  0.00           C
ATOM    891  CB  LEU A  47      66.786  63.521 103.663  1.00  0.00           C
ATOM    894  CG  LEU A  47      66.636  61.981 103.583  1.00  0.00           C
ATOM    896  CD1 LEU A  47      66.706  61.411 102.163  1.00  0.00           C
ATOM    900  CD2 LEU A  47      67.746  61.301 104.393  1.00  0.00           C
ATOM    904  C   LEU A  47      66.746  65.621 105.023  1.00  0.00           C
ATOM    905  O   LEU A  47      65.806  66.231 104.523  1.00  0.00           O
ATOM    906  N   LEU A  48      67.786  66.291 105.533  1.00  0.00           N
ATOM    908  CA  LEU A  48      67.836  67.741 105.483  1.00  0.00           C
ATOM    910  CB  LEU A  48      68.296  68.421 106.793  1.00  0.00           C
ATOM    913  CG  LEU A  48      67.186  68.551 107.863  1.00  0.00           C
ATOM    915  CD1 LEU A  48      66.546  67.211 108.273  1.00  0.00           C
ATOM    919  CD2 LEU A  48      67.716  69.301 109.083  1.00  0.00           C
ATOM    923  C   LEU A  48      68.746  68.131 104.323  1.00  0.00           C
ATOM    924  O   LEU A  48      69.816  67.551 104.213  1.00  0.00           O
ATOM    925  N   PRO A  49      68.426  69.091 103.453  1.00  0.00           N
ATOM    926  CD  PRO A  49      67.066  69.631 103.393  1.00  0.00           C
ATOM    929  CA  PRO A  49      69.186  69.331 102.223  1.00  0.00           C
ATOM    931  CB  PRO A  49      68.426  70.511 101.623  1.00  0.00           C
ATOM    934  CG  PRO A  49      66.966  70.371 102.063  1.00  0.00           C
ATOM    937  C   PRO A  49      70.626  69.761 102.473  1.00  0.00           C
ATOM    938  O   PRO A  49      71.536  69.511 101.673  1.00  0.00           O
ATOM    939  N   GLY A  50      70.806  70.491 103.583  1.00  0.00           N
ATOM    941  CA  GLY A  50      72.076  70.981 104.063  1.00  0.00           C
ATOM    944  C   GLY A  50      72.916  69.911 104.723  1.00  0.00           C
ATOM    945  O   GLY A  50      74.116  70.121 104.923  1.00  0.00           O
ATOM    946  N   ALA A  51      72.326  68.751 105.073  1.00  0.00           N
ATOM    948  CA  ALA A  51      73.006  67.621 105.663  1.00  0.00           C
ATOM    950  CB  ALA A  51      72.176  67.071 106.843  1.00  0.00           C
ATOM    954  C   ALA A  51      73.136  66.531 104.613  1.00  0.00           C
ATOM    955  O   ALA A  51      72.166  65.851 104.253  1.00  0.00           O
ATOM    956  N   LYS A  52      74.346  66.321 104.073  1.00  0.00           N
ATOM    958  CA  LYS A  52      74.536  65.271 103.103  1.00  0.00           C
ATOM    960  CB  LYS A  52      75.616  65.611 102.053  1.00  0.00           C
ATOM    963  CG  LYS A  52      75.326  66.861 101.223  1.00  0.00           C
ATOM    966  CD  LYS A  52      74.046  66.731 100.383  1.00  0.00           C
ATOM    969  CE  LYS A  52      73.876  67.871  99.383  1.00  0.00           C
ATOM    972  NZ  LYS A  52      73.806  69.151 100.133  1.00  0.00           N
ATOM    976  C   LYS A  52      74.916  64.011 103.843  1.00  0.00           C
ATOM    977  O   LYS A  52      76.066  63.821 104.233  1.00  0.00           O
ATOM    978  N   THR A  53      73.916  63.161 104.093  1.00  0.00           N
ATOM    980  CA  THR A  53      74.116  61.951 104.873  1.00  0.00           C
ATOM    982  CB  THR A  53      73.896  62.161 106.353  1.00  0.00           C
ATOM    984  OG1 THR A  53      74.846  63.111 106.823  1.00  0.00           O
ATOM    986  CG2 THR A  53      74.126  60.901 107.183  1.00  0.00           C
ATOM    990  C   THR A  53      73.136  60.941 104.353  1.00  0.00           C
ATOM    991  O   THR A  53      71.986  61.291 104.093  1.00  0.00           O
ATOM    992  N   PRO A  54      73.496  59.691 104.123  1.00  0.00           N
ATOM    993  CD  PRO A  54      74.866  59.261 103.943  1.00  0.00           C
ATOM    996  CA  PRO A  54      72.556  58.581 104.043  1.00  0.00           C
ATOM    998  CB  PRO A  54      73.406  57.371 103.603  1.00  0.00           C
ATOM   1001  CG  PRO A  54      74.756  57.961 103.163  1.00  0.00           C
ATOM   1004  C   PRO A  54      71.816  58.231 105.313  1.00  0.00           C
ATOM   1005  O   PRO A  54      72.446  58.001 106.343  1.00  0.00           O
ATOM   1006  N   ALA A  55      70.486  58.071 105.233  1.00  0.00           N
ATOM   1008  CA  ALA A  55      69.696  57.581 106.323  1.00  0.00           C
ATOM   1010  CB  ALA A  55      68.466  58.471 106.473  1.00  0.00           C
ATOM   1014  C   ALA A  55      69.236  56.171 106.033  1.00  0.00           C
ATOM   1015  O   ALA A  55      69.136  55.771 104.873  1.00  0.00           O
ATOM   1016  N   ARG A  56      68.906  55.391 107.073  1.00  0.00           N
ATOM   1018  CA  ARG A  56      68.386  54.051 106.903  1.00  0.00           C
ATOM   1020  CB  ARG A  56      69.136  53.081 107.843  1.00  0.00           C
ATOM   1023  CG  ARG A  56      68.666  51.611 107.753  1.00  0.00           C
ATOM   1026  CD  ARG A  56      68.506  50.941 109.123  1.00  0.00           C
ATOM   1029  NE  ARG A  56      67.266  51.501 109.743  1.00  0.00           N
ATOM   1031  CZ  ARG A  56      66.516  50.861 110.633  1.00  0.00           C
ATOM   1032  NH1 ARG A  56      66.746  49.661 111.073  1.00  0.00           N
ATOM   1035  NH2 ARG A  56      65.496  51.521 111.143  1.00  0.00           N
ATOM   1038  C   ARG A  56      66.926  54.011 107.293  1.00  0.00           C
ATOM   1039  O   ARG A  56      66.586  54.171 108.463  1.00  0.00           O
ATOM   1040  N   LEU A  57      66.006  53.771 106.343  1.00  0.00           N
ATOM   1042  CA  LEU A  57      64.596  53.681 106.633  1.00  0.00           C
ATOM   1044  CB  LEU A  57      63.666  54.041 105.443  1.00  0.00           C
ATOM   1047  CG  LEU A  57      63.766  55.501 104.933  1.00  0.00           C
ATOM   1049  CD1 LEU A  57      65.096  55.881 104.273  1.00  0.00           C
ATOM   1053  CD2 LEU A  57      62.596  55.841 103.993  1.00  0.00           C
ATOM   1057  C   LEU A  57      64.236  52.271 107.073  1.00  0.00           C
ATOM   1058  O   LEU A  57      64.806  51.291 106.593  1.00  0.00           O
ATOM   1059  N   GLU A  58      63.206  52.161 107.933  1.00  0.00           N
ATOM   1061  CA  GLU A  58      62.326  51.011 107.923  1.00  0.00           C
ATOM   1063  CB  GLU A  58      61.616  50.911 109.283  1.00  0.00           C
ATOM   1066  CG  GLU A  58      60.656  49.721 109.413  1.00  0.00           C
ATOM   1069  CD  GLU A  58      60.156  49.611 110.853  1.00  0.00           C
ATOM   1070  OE1 GLU A  58      61.006  49.331 111.733  1.00  0.00           O
ATOM   1071  OE2 GLU A  58      58.936  49.781 111.063  1.00  0.00           O
ATOM   1072  C   GLU A  58      61.306  51.201 106.813  1.00  0.00           C
ATOM   1073  O   GLU A  58      60.706  52.271 106.683  1.00  0.00           O
ATOM   1074  N   SER A  59      61.086  50.191 105.953  1.00  0.00           N
ATOM   1076  CA  SER A  59      60.056  50.301 104.923  1.00  0.00           C
ATOM   1078  CB  SER A  59      60.596  50.651 103.513  1.00  0.00           C
ATOM   1081  OG  SER A  59      61.596  49.741 103.053  1.00  0.00           O
ATOM   1083  C   SER A  59      59.306  49.011 104.833  1.00  0.00           C
ATOM   1084  O   SER A  59      59.746  47.961 105.273  1.00  0.00           O
ATOM   1085  N   GLN A  60      58.116  49.041 104.203  1.00  0.00           N
ATOM   1087  CA  GLN A  60      57.306  47.841 104.033  1.00  0.00           C
ATOM   1089  CB  GLN A  60      55.926  48.201 103.453  1.00  0.00           C
ATOM   1092  CG  GLN A  60      55.116  49.261 104.223  1.00  0.00           C
ATOM   1095  CD  GLN A  60      53.786  49.451 103.483  1.00  0.00           C
ATOM   1096  OE1 GLN A  60      53.486  48.771 102.503  1.00  0.00           O
ATOM   1097  NE2 GLN A  60      52.956  50.391 103.963  1.00  0.00           N
ATOM   1100  C   GLN A  60      57.916  46.841 103.073  1.00  0.00           C
ATOM   1101  O   GLN A  60      57.566  45.661 103.093  1.00  0.00           O
ATOM   1102  N   ILE A  61      58.856  47.271 102.203  1.00  0.00           N
ATOM   1104  CA  ILE A  61      59.656  46.361 101.403  1.00  0.00           C
ATOM   1106  CB  ILE A  61      60.196  46.971 100.093  1.00  0.00           C
ATOM   1108  CG2 ILE A  61      59.036  47.431  99.193  1.00  0.00           C
ATOM   1112  CG1 ILE A  61      61.226  48.111 100.283  1.00  0.00           C
ATOM   1115  CD  ILE A  61      61.986  48.401  98.983  1.00  0.00           C
ATOM   1119  C   ILE A  61      60.796  45.721 102.203  1.00  0.00           C
ATOM   1120  O   ILE A  61      61.346  44.711 101.783  1.00  0.00           O
ATOM   1121  N   GLY A  62      61.176  46.281 103.383  1.00  0.00           N
ATOM   1123  CA  GLY A  62      62.296  45.791 104.193  1.00  0.00           C
ATOM   1126  C   GLY A  62      63.176  46.911 104.703  1.00  0.00           C
ATOM   1127  O   GLY A  62      62.706  48.001 105.003  1.00  0.00           O
ATOM   1128  N   THR A  63      64.496  46.691 104.853  1.00  0.00           N
ATOM   1130  CA  THR A  63      65.416  47.761 105.263  1.00  0.00           C
ATOM   1132  CB  THR A  63      66.496  47.381 106.273  1.00  0.00           C
ATOM   1134  OG1 THR A  63      65.986  46.601 107.353  1.00  0.00           O
ATOM   1136  CG2 THR A  63      67.066  48.641 106.913  1.00  0.00           C
ATOM   1140  C   THR A  63      66.126  48.341 104.053  1.00  0.00           C
ATOM   1141  O   THR A  63      66.676  47.641 103.203  1.00  0.00           O
ATOM   1142  N   LEU A  64      66.166  49.671 103.943  1.00  0.00           N
ATOM   1144  CA  LEU A  64      66.816  50.331 102.823  1.00  0.00           C
ATOM   1146  CB  LEU A  64      65.816  50.581 101.663  1.00  0.00           C
ATOM   1149  CG  LEU A  64      64.536  51.361 102.033  1.00  0.00           C
ATOM   1151  CD1 LEU A  64      64.796  52.851 102.233  1.00  0.00           C
ATOM   1155  CD2 LEU A  64      63.466  51.221 100.933  1.00  0.00           C
ATOM   1159  C   LEU A  64      67.486  51.621 103.283  1.00  0.00           C
ATOM   1160  O   LEU A  64      67.296  52.091 104.403  1.00  0.00           O
ATOM   1161  N   ARG A  65      68.306  52.211 102.403  1.00  0.00           N
ATOM   1163  CA  ARG A  65      69.066  53.421 102.653  1.00  0.00           C
ATOM   1165  CB  ARG A  65      70.566  53.111 102.443  1.00  0.00           C
ATOM   1168  CG  ARG A  65      71.566  54.241 102.803  1.00  0.00           C
ATOM   1171  CD  ARG A  65      72.996  53.991 102.283  1.00  0.00           C
ATOM   1174  NE  ARG A  65      72.976  54.021 100.773  1.00  0.00           N
ATOM   1176  CZ  ARG A  65      73.496  54.971 100.013  1.00  0.00           C
ATOM   1177  NH1 ARG A  65      74.126  56.011 100.513  1.00  0.00           N
ATOM   1180  NH2 ARG A  65      73.486  54.901  98.703  1.00  0.00           N
ATOM   1183  C   ARG A  65      68.646  54.531 101.683  1.00  0.00           C
ATOM   1184  O   ARG A  65      68.576  54.311 100.473  1.00  0.00           O
ATOM   1185  N   MET A  66      68.396  55.771 102.163  1.00  0.00           N
ATOM   1187  CA  MET A  66      68.066  56.921 101.303  1.00  0.00           C
ATOM   1189  CB  MET A  66      66.586  57.331 101.313  1.00  0.00           C
ATOM   1192  CG  MET A  66      65.636  56.271 100.773  1.00  0.00           C
ATOM   1195  SD  MET A  66      63.946  56.891 100.733  1.00  0.00           S
ATOM   1196  CE  MET A  66      63.076  55.401 100.213  1.00  0.00           C
ATOM   1200  C   MET A  66      68.896  58.161 101.603  1.00  0.00           C
ATOM   1201  O   MET A  66      69.436  58.301 102.693  1.00  0.00           O
ATOM   1202  N   SER A  67      69.076  59.031 100.603  1.00  0.00           N
ATOM   1204  CA  SER A  67      69.946  60.201 100.703  1.00  0.00           C
ATOM   1206  CB  SER A  67      71.456  59.871 100.543  1.00  0.00           C
ATOM   1209  OG  SER A  67      72.306  61.011 100.743  1.00  0.00           O
ATOM   1211  C   SER A  67      69.556  61.141  99.583  1.00  0.00           C
ATOM   1212  O   SER A  67      69.026  60.691  98.563  1.00  0.00           O
ATOM   1213  N   LEU A  68      69.816  62.441  99.753  1.00  0.00           N
ATOM   1215  CA  LEU A  68      69.496  63.461  98.773  1.00  0.00           C
ATOM   1217  CB  LEU A  68      68.776  64.671  99.393  1.00  0.00           C
ATOM   1220  CG  LEU A  68      67.436  64.321 100.063  1.00  0.00           C
ATOM   1222  CD1 LEU A  68      66.736  65.591 100.573  1.00  0.00           C
ATOM   1226  CD2 LEU A  68      66.536  63.541  99.093  1.00  0.00           C
ATOM   1230  C   LEU A  68      70.746  63.991  98.113  1.00  0.00           C
ATOM   1231  O   LEU A  68      71.666  64.491  98.763  1.00  0.00           O
ATOM   1232  N   VAL A  69      70.786  63.931  96.783  1.00  0.00           N
ATOM   1234  CA  VAL A  69      71.936  64.371  96.023  1.00  0.00           C
ATOM   1236  CB  VAL A  69      72.766  63.211  95.523  1.00  0.00           C
ATOM   1238  CG1 VAL A  69      73.296  62.361  96.703  1.00  0.00           C
ATOM   1242  CG2 VAL A  69      72.036  62.391  94.463  1.00  0.00           C
ATOM   1246  C   VAL A  69      71.456  65.211  94.873  1.00  0.00           C
ATOM   1247  O   VAL A  69      70.256  65.281  94.593  1.00  0.00           O
ATOM   1248  N   ASN A  70      72.376  65.921  94.173  1.00  0.00           N
ATOM   1250  CA  ASN A  70      72.056  66.821  93.063  1.00  0.00           C
ATOM   1252  CB  ASN A  70      71.766  66.031  91.763  1.00  0.00           C
ATOM   1255  CG  ASN A  70      72.936  65.121  91.413  1.00  0.00           C
ATOM   1256  OD1 ASN A  70      74.086  65.571  91.363  1.00  0.00           O
ATOM   1257  ND2 ASN A  70      72.656  63.811  91.163  1.00  0.00           N
ATOM   1260  C   ASN A  70      70.916  67.791  93.363  1.00  0.00           C
ATOM   1261  O   ASN A  70      70.036  68.051  92.543  1.00  0.00           O
ATOM   1262  N   ILE A  71      70.926  68.341  94.593  1.00  0.00           N
ATOM   1264  CA  ILE A  71      69.996  69.351  95.013  1.00  0.00           C
ATOM   1266  CB  ILE A  71      69.936  69.541  96.533  1.00  0.00           C
ATOM   1268  CG2 ILE A  71      68.836  70.571  96.853  1.00  0.00           C
ATOM   1272  CG1 ILE A  71      69.696  68.201  97.263  1.00  0.00           C
ATOM   1275  CD  ILE A  71      69.956  68.281  98.763  1.00  0.00           C
ATOM   1279  C   ILE A  71      70.366  70.641  94.323  1.00  0.00           C
ATOM   1280  O   ILE A  71      71.416  71.211  94.593  1.00  0.00           O
ATOM   1281  N   THR A  72      69.496  71.021  93.373  1.00  0.00           N
ATOM   1283  CA  THR A  72      69.696  72.041  92.363  1.00  0.00           C
ATOM   1285  CB  THR A  72      69.946  71.481  90.953  1.00  0.00           C
ATOM   1287  OG1 THR A  72      71.096  70.651  90.903  1.00  0.00           O
ATOM   1289  CG2 THR A  72      70.166  72.601  89.923  1.00  0.00           C
ATOM   1293  C   THR A  72      68.366  72.761  92.353  1.00  0.00           C
ATOM   1294  O   THR A  72      67.316  72.131  92.493  1.00  0.00           O
ATOM   1295  N   PRO A  73      68.276  74.061  92.243  1.00  0.00           N
ATOM   1296  CD  PRO A  73      69.386  74.951  92.493  1.00  0.00           C
ATOM   1299  CA  PRO A  73      66.986  74.751  92.213  1.00  0.00           C
ATOM   1301  CB  PRO A  73      67.346  76.101  92.813  1.00  0.00           C
ATOM   1304  CG  PRO A  73      68.786  76.321  92.363  1.00  0.00           C
ATOM   1307  C   PRO A  73      66.476  74.851  90.793  1.00  0.00           C
ATOM   1308  O   PRO A  73      67.256  74.691  89.853  1.00  0.00           O
ATOM   1309  N   ASP A  74      65.156  75.061  90.643  1.00  0.00           N
ATOM   1311  CA  ASP A  74      64.436  75.021  89.383  1.00  0.00           C
ATOM   1313  CB  ASP A  74      63.826  73.581  89.253  1.00  0.00           C
ATOM   1316  CG  ASP A  74      62.806  73.351  88.143  1.00  0.00           C
ATOM   1317  OD1 ASP A  74      62.756  74.171  87.203  1.00  0.00           O
ATOM   1318  OD2 ASP A  74      62.056  72.341  88.243  1.00  0.00           O
ATOM   1319  C   ASP A  74      63.416  76.161  89.443  1.00  0.00           C
ATOM   1320  O   ASP A  74      63.196  76.771  90.493  1.00  0.00           O
ATOM   1321  N   ALA A  75      62.766  76.541  88.333  1.00  0.00           N
ATOM   1323  CA  ALA A  75      61.656  77.471  88.373  1.00  0.00           C
ATOM   1325  CB  ALA A  75      61.146  77.851  86.993  1.00  0.00           C
ATOM   1329  C   ALA A  75      60.426  77.021  89.093  1.00  0.00           C
ATOM   1330  O   ALA A  75      59.796  77.791  89.813  1.00  0.00           O
ATOM   1331  N   ASP A  76      60.026  75.741  88.923  1.00  0.00           N
ATOM   1333  CA  ASP A  76      58.806  75.291  89.553  1.00  0.00           C
ATOM   1335  CB  ASP A  76      58.336  73.951  88.953  1.00  0.00           C
ATOM   1338  CG  ASP A  76      57.776  74.151  87.553  1.00  0.00           C
ATOM   1339  OD1 ASP A  76      57.236  75.241  87.233  1.00  0.00           O
ATOM   1340  OD2 ASP A  76      57.746  73.111  86.843  1.00  0.00           O
ATOM   1341  C   ASP A  76      59.036  75.161  91.053  1.00  0.00           C
ATOM   1342  O   ASP A  76      58.106  75.251  91.853  1.00  0.00           O
ATOM   1343  N   GLY A  77      60.326  75.061  91.453  1.00  0.00           N
ATOM   1345  CA  GLY A  77      60.786  75.151  92.823  1.00  0.00           C
ATOM   1348  C   GLY A  77      62.186  74.621  93.013  1.00  0.00           C
ATOM   1349  O   GLY A  77      63.176  75.351  92.953  1.00  0.00           O
ATOM   1350  N   THR A  78      62.316  73.321  93.293  1.00  0.00           N
ATOM   1352  CA  THR A  78      63.616  72.701  93.553  1.00  0.00           C
ATOM   1354  CB  THR A  78      63.946  72.511  95.023  1.00  0.00           C
ATOM   1356  OG1 THR A  78      63.856  73.741  95.713  1.00  0.00           O
ATOM   1358  CG2 THR A  78      65.396  72.011  95.213  1.00  0.00           C
ATOM   1362  C   THR A  78      63.656  71.331  92.963  1.00  0.00           C
ATOM   1363  O   THR A  78      62.726  70.551  93.113  1.00  0.00           O
ATOM   1364  N   THR A  79      64.756  70.961  92.303  1.00  0.00           N
ATOM   1366  CA  THR A  79      64.906  69.641  91.743  1.00  0.00           C
ATOM   1368  CB  THR A  79      65.046  69.671  90.243  1.00  0.00           C
ATOM   1370  OG1 THR A  79      63.856  70.251  89.743  1.00  0.00           O
ATOM   1372  CG2 THR A  79      65.146  68.281  89.623  1.00  0.00           C
ATOM   1376  C   THR A  79      66.066  68.941  92.403  1.00  0.00           C
ATOM   1377  O   THR A  79      67.146  69.471  92.653  1.00  0.00           O
ATOM   1378  N   LEU A  80      65.866  67.681  92.773  1.00  0.00           N
ATOM   1380  CA  LEU A  80      66.916  66.911  93.383  1.00  0.00           C
ATOM   1382  CB  LEU A  80      66.926  67.011  94.933  1.00  0.00           C
ATOM   1385  CG  LEU A  80      65.576  66.741  95.623  1.00  0.00           C
ATOM   1387  CD1 LEU A  80      65.236  65.251  95.683  1.00  0.00           C
ATOM   1391  CD2 LEU A  80      65.496  67.401  97.003  1.00  0.00           C
ATOM   1395  C   LEU A  80      66.756  65.501  92.893  1.00  0.00           C
ATOM   1396  O   LEU A  80      65.726  65.111  92.333  1.00  0.00           O
ATOM   1397  N   THR A  81      67.786  64.691  93.123  1.00  0.00           N
ATOM   1399  CA  THR A  81      67.716  63.271  92.903  1.00  0.00           C
ATOM   1401  CB  THR A  81      68.986  62.691  92.303  1.00  0.00           C
ATOM   1403  OG1 THR A  81      69.476  63.431  91.193  1.00  0.00           O
ATOM   1405  CG2 THR A  81      68.766  61.261  91.823  1.00  0.00           C
ATOM   1409  C   THR A  81      67.516  62.621  94.253  1.00  0.00           C
ATOM   1410  O   THR A  81      68.316  62.791  95.163  1.00  0.00           O
ATOM   1411  N   LEU A  82      66.456  61.811  94.413  1.00  0.00           N
ATOM   1413  CA  LEU A  82      66.296  60.961  95.573  1.00  0.00           C
ATOM   1415  CB  LEU A  82      64.836  60.861  96.063  1.00  0.00           C
ATOM   1418  CG  LEU A  82      64.576  59.831  97.193  1.00  0.00           C
ATOM   1420  CD1 LEU A  82      65.366  60.121  98.473  1.00  0.00           C
ATOM   1424  CD2 LEU A  82      63.076  59.771  97.523  1.00  0.00           C
ATOM   1428  C   LEU A  82      66.806  59.581  95.213  1.00  0.00           C
ATOM   1429  O   LEU A  82      66.376  58.961  94.243  1.00  0.00           O
ATOM   1430  N   ARG A  83      67.766  59.071  95.993  1.00  0.00           N
ATOM   1432  CA  ARG A  83      68.366  57.801  95.723  1.00  0.00           C
ATOM   1434  CB  ARG A  83      69.886  57.921  95.673  1.00  0.00           C
ATOM   1437  CG  ARG A  83      70.396  59.051  94.773  1.00  0.00           C
ATOM   1440  CD  ARG A  83      71.886  58.921  94.493  1.00  0.00           C
ATOM   1443  NE  ARG A  83      72.076  57.761  93.593  1.00  0.00           N
ATOM   1445  CZ  ARG A  83      72.596  56.571  93.853  1.00  0.00           C
ATOM   1446  NH1 ARG A  83      72.826  56.131  95.063  1.00  0.00           N
ATOM   1449  NH2 ARG A  83      72.806  55.811  92.813  1.00  0.00           N
ATOM   1452  C   ARG A  83      68.036  56.831  96.813  1.00  0.00           C
ATOM   1453  O   ARG A  83      68.076  57.161  98.003  1.00  0.00           O
ATOM   1454  N   ILE A  84      67.736  55.581  96.443  1.00  0.00           N
ATOM   1456  CA  ILE A  84      67.296  54.531  97.313  1.00  0.00           C
ATOM   1458  CB  ILE A  84      65.856  54.091  97.023  1.00  0.00           C
ATOM   1460  CG2 ILE A  84      65.466  53.041  98.093  1.00  0.00           C
ATOM   1464  CG1 ILE A  84      64.856  55.271  97.003  1.00  0.00           C
ATOM   1467  CD  ILE A  84      64.736  56.041  95.683  1.00  0.00           C
ATOM   1471  C   ILE A  84      68.216  53.361  97.053  1.00  0.00           C
ATOM   1472  O   ILE A  84      68.406  52.971  95.903  1.00  0.00           O
ATOM   1473  N   GLN A  85      68.856  52.791  98.083  1.00  0.00           N
ATOM   1475  CA  GLN A  85      69.656  51.611  97.893  1.00  0.00           C
ATOM   1477  CB  GLN A  85      71.166  51.921  98.003  1.00  0.00           C
ATOM   1480  CG  GLN A  85      72.056  50.771  97.463  1.00  0.00           C
ATOM   1483  CD  GLN A  85      73.486  51.241  97.233  1.00  0.00           C
ATOM   1484  OE1 GLN A  85      73.966  52.151  97.903  1.00  0.00           O
ATOM   1485  NE2 GLN A  85      74.176  50.661  96.223  1.00  0.00           N
ATOM   1488  C   GLN A  85      69.236  50.531  98.863  1.00  0.00           C
ATOM   1489  O   GLN A  85      68.836  50.801 100.003  1.00  0.00           O
ATOM   1490  N   GLY A  86      69.266  49.271  98.403  1.00  0.00           N
ATOM   1492  CA  GLY A  86      69.026  48.111  99.263  1.00  0.00           C
ATOM   1495  C   GLY A  86      70.076  47.951 100.303  1.00  0.00           C
ATOM   1496  O   GLY A  86      71.266  48.021  99.993  1.00  0.00           O
ATOM   1497  N   GLU A  87      69.696  47.701 101.573  1.00  0.00           N
ATOM   1499  CA  GLU A  87      70.676  47.391 102.603  1.00  0.00           C
ATOM   1501  CB  GLU A  87      70.146  47.621 104.043  1.00  0.00           C
ATOM   1504  CG  GLU A  87      70.056  49.111 104.423  1.00  0.00           C
ATOM   1507  CD  GLU A  87      71.426  49.751 104.613  1.00  0.00           C
ATOM   1508  OE1 GLU A  87      72.106  50.021 103.583  1.00  0.00           O
ATOM   1509  OE2 GLU A  87      71.766  50.041 105.793  1.00  0.00           O
ATOM   1510  C   GLU A  87      71.216  45.981 102.483  1.00  0.00           C
ATOM   1511  O   GLU A  87      72.326  45.691 102.903  1.00  0.00           O
ATOM   1512  N   SER A  88      70.446  45.071 101.863  1.00  0.00           N
ATOM   1514  CA  SER A  88      70.866  43.711 101.583  1.00  0.00           C
ATOM   1516  CB  SER A  88      69.666  42.741 101.673  1.00  0.00           C
ATOM   1519  OG  SER A  88      70.076  41.371 101.593  1.00  0.00           O
ATOM   1521  C   SER A  88      71.526  43.611 100.213  1.00  0.00           C
ATOM   1522  O   SER A  88      71.536  44.561  99.433  1.00  0.00           O
ATOM   1523  N   ASN A  89      72.016  42.401  99.863  1.00  0.00           N
ATOM   1525  CA  ASN A  89      72.526  42.101  98.543  1.00  0.00           C
ATOM   1527  CB  ASN A  89      73.736  41.121  98.583  1.00  0.00           C
ATOM   1530  CG  ASN A  89      73.486  39.801  99.303  1.00  0.00           C
ATOM   1531  OD1 ASN A  89      73.596  39.721 100.533  1.00  0.00           O
ATOM   1532  ND2 ASN A  89      73.266  38.721  98.523  1.00  0.00           N
ATOM   1535  C   ASN A  89      71.446  41.521  97.653  1.00  0.00           C
ATOM   1536  O   ASN A  89      71.736  40.931  96.623  1.00  0.00           O
ATOM   1537  N   ASP A  90      70.166  41.701  98.003  1.00  0.00           N
ATOM   1539  CA  ASP A  90      69.066  41.221  97.203  1.00  0.00           C
ATOM   1541  CB  ASP A  90      67.816  40.901  98.073  1.00  0.00           C
ATOM   1544  CG  ASP A  90      68.006  39.801  99.123  1.00  0.00           C
ATOM   1545  OD1 ASP A  90      69.096  39.181  99.233  1.00  0.00           O
ATOM   1546  OD2 ASP A  90      66.996  39.571  99.843  1.00  0.00           O
ATOM   1547  C   ASP A  90      68.746  42.321  96.173  1.00  0.00           C
ATOM   1548  O   ASP A  90      68.826  43.491  96.543  1.00  0.00           O
ATOM   1549  N   PRO A  91      68.406  42.051  94.903  1.00  0.00           N
ATOM   1550  CD  PRO A  91      68.416  40.711  94.333  1.00  0.00           C
ATOM   1553  CA  PRO A  91      67.756  43.021  94.023  1.00  0.00           C
ATOM   1555  CB  PRO A  91      67.556  42.301  92.683  1.00  0.00           C
ATOM   1558  CG  PRO A  91      67.796  40.801  92.933  1.00  0.00           C
ATOM   1561  C   PRO A  91      66.466  43.531  94.643  1.00  0.00           C
ATOM   1562  O   PRO A  91      65.736  42.731  95.233  1.00  0.00           O
ATOM   1563  N   LEU A  92      66.156  44.841  94.603  1.00  0.00           N
ATOM   1565  CA  LEU A  92      64.926  45.331  95.183  1.00  0.00           C
ATOM   1567  CB  LEU A  92      65.016  46.781  95.713  1.00  0.00           C
ATOM   1570  CG  LEU A  92      65.966  46.991  96.913  1.00  0.00           C
ATOM   1572  CD1 LEU A  92      65.986  48.481  97.273  1.00  0.00           C
ATOM   1576  CD2 LEU A  92      65.596  46.141  98.133  1.00  0.00           C
ATOM   1580  C   LEU A  92      63.776  45.261  94.183  1.00  0.00           C
ATOM   1581  O   LEU A  92      63.976  45.571  93.013  1.00  0.00           O
ATOM   1582  N   PRO A  93      62.556  44.931  94.593  1.00  0.00           N
ATOM   1583  CD  PRO A  93      62.206  44.511  95.953  1.00  0.00           C
ATOM   1586  CA  PRO A  93      61.396  45.091  93.753  1.00  0.00           C
ATOM   1588  CB  PRO A  93      60.326  44.281  94.493  1.00  0.00           C
ATOM   1591  CG  PRO A  93      60.686  44.421  95.973  1.00  0.00           C
ATOM   1594  C   PRO A  93      61.006  46.551  93.693  1.00  0.00           C
ATOM   1595  O   PRO A  93      61.496  47.351  94.493  1.00  0.00           O
ATOM   1596  N   ALA A  94      60.106  46.921  92.763  1.00  0.00           N
ATOM   1598  CA  ALA A  94      59.516  48.241  92.603  1.00  0.00           C
ATOM   1600  CB  ALA A  94      58.506  48.221  91.453  1.00  0.00           C
ATOM   1604  C   ALA A  94      58.836  48.721  93.863  1.00  0.00           C
ATOM   1605  O   ALA A  94      58.516  47.911  94.713  1.00  0.00           O
ATOM   1606  N   PHE A  95      58.626  50.031  94.073  1.00  0.00           N
ATOM   1608  CA  PHE A  95      57.936  50.481  95.263  1.00  0.00           C
ATOM   1610  CB  PHE A  95      58.786  50.371  96.563  1.00  0.00           C
ATOM   1613  CG  PHE A  95      60.106  51.081  96.403  1.00  0.00           C
ATOM   1614  CD1 PHE A  95      61.206  50.411  95.853  1.00  0.00           C
ATOM   1616  CE1 PHE A  95      62.416  51.071  95.633  1.00  0.00           C
ATOM   1618  CZ  PHE A  95      62.556  52.401  96.023  1.00  0.00           C
ATOM   1620  CD2 PHE A  95      60.256  52.421  96.793  1.00  0.00           C
ATOM   1622  CE2 PHE A  95      61.486  53.071  96.633  1.00  0.00           C
ATOM   1624  C   PHE A  95      57.446  51.891  95.083  1.00  0.00           C
ATOM   1625  O   PHE A  95      57.916  52.631  94.213  1.00  0.00           O
ATOM   1626  N   SER A  96      56.506  52.331  95.933  1.00  0.00           N
ATOM   1628  CA  SER A  96      56.106  53.721  95.893  1.00  0.00           C
ATOM   1630  CB  SER A  96      54.756  53.971  95.173  1.00  0.00           C
ATOM   1633  OG  SER A  96      54.746  53.421  93.853  1.00  0.00           O
ATOM   1635  C   SER A  96      55.946  54.211  97.303  1.00  0.00           C
ATOM   1636  O   SER A  96      55.696  53.441  98.223  1.00  0.00           O
ATOM   1637  N   GLY A  97      56.116  55.511  97.523  1.00  0.00           N
ATOM   1639  CA  GLY A  97      55.886  56.091  98.833  1.00  0.00           C
ATOM   1642  C   GLY A  97      55.546  57.531  98.713  1.00  0.00           C
ATOM   1643  O   GLY A  97      55.366  58.081  97.633  1.00  0.00           O
ATOM   1644  N   THR A  98      55.516  58.201  99.863  1.00  0.00           N
ATOM   1646  CA  THR A  98      55.146  59.611  99.923  1.00  0.00           C
ATOM   1648  CB  THR A  98      53.896  59.871 100.743  1.00  0.00           C
ATOM   1650  OG1 THR A  98      53.286  61.121 100.433  1.00  0.00           O
ATOM   1652  CG2 THR A  98      54.166  59.841 102.243  1.00  0.00           C
ATOM   1656  C   THR A  98      56.356  60.361 100.423  1.00  0.00           C
ATOM   1657  O   THR A  98      57.176  59.881 101.203  1.00  0.00           O
ATOM   1658  N   VAL A  99      56.526  61.581  99.893  1.00  0.00           N
ATOM   1660  CA  VAL A  99      57.596  62.481 100.283  1.00  0.00           C
ATOM   1662  CB  VAL A  99      58.676  62.661  99.213  1.00  0.00           C
ATOM   1664  CG1 VAL A  99      58.106  62.981  97.823  1.00  0.00           C
ATOM   1668  CG2 VAL A  99      59.666  63.781  99.613  1.00  0.00           C
ATOM   1672  C   VAL A  99      56.996  63.811 100.703  1.00  0.00           C
ATOM   1673  O   VAL A  99      56.246  64.441  99.953  1.00  0.00           O
ATOM   1674  N   GLU A 100      57.336  64.271 101.913  1.00  0.00           N
ATOM   1676  CA  GLU A 100      56.886  65.531 102.463  1.00  0.00           C
ATOM   1678  CB  GLU A 100      56.416  65.381 103.923  1.00  0.00           C
ATOM   1681  CG  GLU A 100      55.276  64.351 104.133  1.00  0.00           C
ATOM   1684  CD  GLU A 100      54.806  64.331 105.573  1.00  0.00           C
ATOM   1685  OE1 GLU A 100      55.646  64.101 106.493  1.00  0.00           O
ATOM   1686  OE2 GLU A 100      53.596  64.611 105.823  1.00  0.00           O
ATOM   1687  C   GLU A 100      58.056  66.501 102.483  1.00  0.00           C
ATOM   1688  O   GLU A 100      59.146  66.161 102.943  1.00  0.00           O
ATOM   1689  N   TYR A 101      57.896  67.731 101.983  1.00  0.00           N
ATOM   1691  CA  TYR A 101      58.986  68.701 101.983  1.00  0.00           C
ATOM   1693  CB  TYR A 101      59.796  68.701 100.653  1.00  0.00           C
ATOM   1696  CG  TYR A 101      58.876  68.861  99.463  1.00  0.00           C
ATOM   1697  CD1 TYR A 101      58.136  67.771  98.973  1.00  0.00           C
ATOM   1699  CE1 TYR A 101      57.216  67.951  97.943  1.00  0.00           C
ATOM   1701  CZ  TYR A 101      57.076  69.211  97.333  1.00  0.00           C
ATOM   1702  OH  TYR A 101      56.166  69.401  96.283  1.00  0.00           O
ATOM   1704  CD2 TYR A 101      58.726  70.111  98.863  1.00  0.00           C
ATOM   1706  CE2 TYR A 101      57.846  70.281  97.783  1.00  0.00           C
ATOM   1708  C   TYR A 101      58.486  70.091 102.323  1.00  0.00           C
ATOM   1709  O   TYR A 101      57.616  70.641 101.663  1.00  0.00           O
ATOM   1710  N   GLY A 102      59.036  70.681 103.413  1.00  0.00           N
ATOM   1712  CA  GLY A 102      58.566  71.931 103.983  1.00  0.00           C
ATOM   1715  C   GLY A 102      59.626  72.611 104.793  1.00  0.00           C
ATOM   1716  O   GLY A 102      60.816  72.441 104.523  1.00  0.00           O
ATOM   1717  N   GLN A 103      59.246  73.381 105.823  1.00  0.00           N
ATOM   1719  CA  GLN A 103      60.236  74.031 106.673  1.00  0.00           C
ATOM   1721  CB  GLN A 103      60.446  75.521 106.323  1.00  0.00           C
ATOM   1724  CG  GLN A 103      59.316  76.471 106.813  1.00  0.00           C
ATOM   1727  CD  GLN A 103      59.506  77.951 106.433  1.00  0.00           C
ATOM   1728  OE1 GLN A 103      58.876  78.831 107.013  1.00  0.00           O
ATOM   1729  NE2 GLN A 103      60.376  78.221 105.423  1.00  0.00           N
ATOM   1732  C   GLN A 103      59.866  73.881 108.143  1.00  0.00           C
ATOM   1733  O   GLN A 103      58.756  73.471 108.503  1.00  0.00           O
ATOM   1734  N   ILE A 104      60.826  74.171 109.013  1.00  0.00           N
ATOM   1736  CA  ILE A 104      60.716  73.921 110.433  1.00  0.00           C
ATOM   1738  CB  ILE A 104      61.866  73.091 110.973  1.00  0.00           C
ATOM   1740  CG2 ILE A 104      61.756  73.011 112.503  1.00  0.00           C
ATOM   1744  CG1 ILE A 104      61.916  71.671 110.363  1.00  0.00           C
ATOM   1747  CD  ILE A 104      60.686  70.811 110.683  1.00  0.00           C
ATOM   1751  C   ILE A 104      60.736  75.241 111.133  1.00  0.00           C
ATOM   1752  O   ILE A 104      61.606  76.071 110.893  1.00  0.00           O
ATOM   1753  N   GLN A 105      59.766  75.441 112.033  1.00  0.00           N
ATOM   1755  CA  GLN A 105      59.596  76.691 112.733  1.00  0.00           C
ATOM   1757  CB  GLN A 105      58.076  76.871 112.923  1.00  0.00           C
ATOM   1760  CG  GLN A 105      57.656  78.281 113.413  1.00  0.00           C
ATOM   1763  CD  GLN A 105      56.156  78.341 113.643  1.00  0.00           C
ATOM   1764  OE1 GLN A 105      55.616  77.441 114.263  1.00  0.00           O
ATOM   1765  NE2 GLN A 105      55.476  79.411 113.173  1.00  0.00           N
ATOM   1768  C   GLN A 105      60.216  76.641 114.113  1.00  0.00           C
ATOM   1769  O   GLN A 105      60.336  77.671 114.773  1.00  0.00           O
ATOM   1770  N   GLY A 106      60.626  75.461 114.593  1.00  0.00           N
ATOM   1772  CA  GLY A 106      60.946  75.301 116.003  1.00  0.00           C
ATOM   1775  C   GLY A 106      62.316  74.771 116.253  1.00  0.00           C
ATOM   1776  O   GLY A 106      63.246  74.901 115.463  1.00  0.00           O
ATOM   1777  N   THR A 107      62.416  74.141 117.423  1.00  0.00           N
ATOM   1779  CA  THR A 107      63.566  73.421 117.923  1.00  0.00           C
ATOM   1781  CB  THR A 107      63.796  73.661 119.423  1.00  0.00           C
ATOM   1783  OG1 THR A 107      62.706  73.241 120.233  1.00  0.00           O
ATOM   1785  CG2 THR A 107      64.016  75.161 119.613  1.00  0.00           C
ATOM   1789  C   THR A 107      63.336  71.951 117.653  1.00  0.00           C
ATOM   1790  O   THR A 107      62.296  71.531 117.173  1.00  0.00           O
ATOM   1791  N   ILE A 108      64.316  71.101 118.023  1.00  0.00           N
ATOM   1793  CA  ILE A 108      64.286  69.651 117.883  1.00  0.00           C
ATOM   1795  CB  ILE A 108      65.576  68.971 118.393  1.00  0.00           C
ATOM   1797  CG2 ILE A 108      65.426  67.431 118.463  1.00  0.00           C
ATOM   1801  CG1 ILE A 108      66.826  69.321 117.543  1.00  0.00           C
ATOM   1804  CD  ILE A 108      67.326  70.771 117.553  1.00  0.00           C
ATOM   1808  C   ILE A 108      63.076  69.031 118.563  1.00  0.00           C
ATOM   1809  O   ILE A 108      62.506  68.071 118.053  1.00  0.00           O
ATOM   1810  N   ASP A 109      62.676  69.541 119.743  1.00  0.00           N
ATOM   1812  CA  ASP A 109      61.646  68.931 120.563  1.00  0.00           C
ATOM   1814  CB  ASP A 109      62.106  69.051 122.023  1.00  0.00           C
ATOM   1817  CG  ASP A 109      63.316  68.171 122.243  1.00  0.00           C
ATOM   1818  OD1 ASP A 109      63.426  67.121 121.553  1.00  0.00           O
ATOM   1819  OD2 ASP A 109      64.106  68.471 123.173  1.00  0.00           O
ATOM   1820  C   ASP A 109      60.296  69.591 120.403  1.00  0.00           C
ATOM   1821  O   ASP A 109      59.246  68.971 120.573  1.00  0.00           O
ATOM   1822  N   ASN A 110      60.306  70.881 120.033  1.00  0.00           N
ATOM   1824  CA  ASN A 110      59.106  71.651 119.883  1.00  0.00           C
ATOM   1826  CB  ASN A 110      59.046  72.791 120.923  1.00  0.00           C
ATOM   1829  CG  ASN A 110      59.206  72.261 122.343  1.00  0.00           C
ATOM   1830  OD1 ASN A 110      58.806  71.161 122.723  1.00  0.00           O
ATOM   1831  ND2 ASN A 110      59.856  73.121 123.173  1.00  0.00           N
ATOM   1834  C   ASN A 110      59.176  72.281 118.513  1.00  0.00           C
ATOM   1835  O   ASN A 110      59.966  73.181 118.293  1.00  0.00           O
ATOM   1836  N   PHE A 111      58.336  71.821 117.563  1.00  0.00           N
ATOM   1838  CA  PHE A 111      58.356  72.341 116.213  1.00  0.00           C
ATOM   1840  CB  PHE A 111      59.486  71.781 115.303  1.00  0.00           C
ATOM   1843  CG  PHE A 111      59.416  70.301 115.083  1.00  0.00           C
ATOM   1844  CD1 PHE A 111      59.886  69.401 116.053  1.00  0.00           C
ATOM   1846  CE1 PHE A 111      59.776  68.021 115.863  1.00  0.00           C
ATOM   1848  CZ  PHE A 111      59.216  67.521 114.683  1.00  0.00           C
ATOM   1850  CD2 PHE A 111      58.886  69.781 113.883  1.00  0.00           C
ATOM   1852  CE2 PHE A 111      58.786  68.401 113.683  1.00  0.00           C
ATOM   1854  C   PHE A 111      57.036  72.171 115.523  1.00  0.00           C
ATOM   1855  O   PHE A 111      56.316  71.181 115.723  1.00  0.00           O
ATOM   1856  N   GLN A 112      56.746  73.111 114.603  1.00  0.00           N
ATOM   1858  CA  GLN A 112      55.716  72.961 113.603  1.00  0.00           C
ATOM   1860  CB  GLN A 112      54.716  74.131 113.613  1.00  0.00           C
ATOM   1863  CG  GLN A 112      53.956  74.291 114.953  1.00  0.00           C
ATOM   1866  CD  GLN A 112      52.816  75.301 114.793  1.00  0.00           C
ATOM   1867  OE1 GLN A 112      52.876  76.251 114.003  1.00  0.00           O
ATOM   1868  NE2 GLN A 112      51.706  75.061 115.533  1.00  0.00           N
ATOM   1871  C   GLN A 112      56.316  72.881 112.223  1.00  0.00           C
ATOM   1872  O   GLN A 112      57.226  73.641 111.873  1.00  0.00           O
ATOM   1873  N   GLU A 113      55.786  71.961 111.403  1.00  0.00           N
ATOM   1875  CA  GLU A 113      56.126  71.821 110.003  1.00  0.00           C
ATOM   1877  CB  GLU A 113      55.896  70.361 109.563  1.00  0.00           C
ATOM   1880  CG  GLU A 113      56.806  69.361 110.303  1.00  0.00           C
ATOM   1883  CD  GLU A 113      56.426  67.921 110.003  1.00  0.00           C
ATOM   1884  OE1 GLU A 113      55.196  67.661 110.103  1.00  0.00           O
ATOM   1885  OE2 GLU A 113      57.346  67.091 109.763  1.00  0.00           O
ATOM   1886  C   GLU A 113      55.276  72.731 109.133  1.00  0.00           C
ATOM   1887  O   GLU A 113      54.096  72.481 108.903  1.00  0.00           O
ATOM   1888  N   ILE A 114      55.876  73.841 108.653  1.00  0.00           N
ATOM   1890  CA  ILE A 114      55.166  74.881 107.923  1.00  0.00           C
ATOM   1892  CB  ILE A 114      55.566  76.321 108.293  1.00  0.00           C
ATOM   1894  CG2 ILE A 114      54.586  77.341 107.643  1.00  0.00           C
ATOM   1898  CG1 ILE A 114      55.596  76.521 109.813  1.00  0.00           C
ATOM   1901  CD  ILE A 114      56.176  77.901 110.143  1.00  0.00           C
ATOM   1905  C   ILE A 114      55.446  74.681 106.453  1.00  0.00           C
ATOM   1906  O   ILE A 114      56.496  74.151 106.093  1.00  0.00           O
ATOM   1907  N   ASN A 115      54.496  75.101 105.573  1.00  0.00           N
ATOM   1909  CA  ASN A 115      54.616  75.171 104.123  1.00  0.00           C
ATOM   1911  CB  ASN A 115      55.246  76.511 103.623  1.00  0.00           C
ATOM   1914  CG  ASN A 115      56.656  76.771 104.133  1.00  0.00           C
ATOM   1915  OD1 ASN A 115      56.856  77.551 105.063  1.00  0.00           O
ATOM   1916  ND2 ASN A 115      57.676  76.181 103.473  1.00  0.00           N
ATOM   1919  C   ASN A 115      55.236  73.941 103.513  1.00  0.00           C
ATOM   1920  O   ASN A 115      56.106  73.971 102.633  1.00  0.00           O
ATOM   1921  N   VAL A 116      54.776  72.801 104.033  1.00  0.00           N
ATOM   1923  CA  VAL A 116      55.126  71.481 103.633  1.00  0.00           C
ATOM   1925  CB  VAL A 116      55.176  70.551 104.843  1.00  0.00           C
ATOM   1927  CG1 VAL A 116      53.806  70.471 105.543  1.00  0.00           C
ATOM   1931  CG2 VAL A 116      55.686  69.141 104.493  1.00  0.00           C
ATOM   1935  C   VAL A 116      54.136  71.091 102.563  1.00  0.00           C
ATOM   1936  O   VAL A 116      52.966  71.481 102.573  1.00  0.00           O
ATOM   1937  N   GLN A 117      54.586  70.341 101.553  1.00  0.00           N
ATOM   1939  CA  GLN A 117      53.726  69.851 100.513  1.00  0.00           C
ATOM   1941  CB  GLN A 117      53.676  70.761  99.253  1.00  0.00           C
ATOM   1944  CG  GLN A 117      55.016  71.401  98.873  1.00  0.00           C
ATOM   1947  CD  GLN A 117      55.266  72.741  99.563  1.00  0.00           C
ATOM   1948  OE1 GLN A 117      54.416  73.641  99.633  1.00  0.00           O
ATOM   1949  NE2 GLN A 117      56.506  72.911 100.073  1.00  0.00           N
ATOM   1952  C   GLN A 117      54.156  68.441 100.173  1.00  0.00           C
ATOM   1953  O   GLN A 117      55.276  68.041 100.493  1.00  0.00           O
ATOM   1954  N   ASN A 118      53.236  67.651  99.593  1.00  0.00           N
ATOM   1956  CA  ASN A 118      53.406  66.211  99.473  1.00  0.00           C
ATOM   1958  CB  ASN A 118      52.276  65.421 100.173  1.00  0.00           C
ATOM   1961  CG  ASN A 118      52.456  65.291 101.693  1.00  0.00           C
ATOM   1962  OD1 ASN A 118      52.486  64.161 102.173  1.00  0.00           O
ATOM   1963  ND2 ASN A 118      52.596  66.411 102.453  1.00  0.00           N
ATOM   1966  C   ASN A 118      53.466  65.811  98.003  1.00  0.00           C
ATOM   1967  O   ASN A 118      52.746  66.321  97.143  1.00  0.00           O
ATOM   1968  N   GLN A 119      54.356  64.851  97.683  1.00  0.00           N
ATOM   1970  CA  GLN A 119      54.396  64.251  96.363  1.00  0.00           C
ATOM   1972  CB  GLN A 119      55.556  64.791  95.493  1.00  0.00           C
ATOM   1975  CG  GLN A 119      55.396  66.271  95.123  1.00  0.00           C
ATOM   1978  CD  GLN A 119      56.406  66.801  94.103  1.00  0.00           C
ATOM   1979  OE1 GLN A 119      56.116  67.801  93.443  1.00  0.00           O
ATOM   1980  NE2 GLN A 119      57.576  66.141  93.953  1.00  0.00           N
ATOM   1983  C   GLN A 119      54.556  62.771  96.493  1.00  0.00           C
ATOM   1984  O   GLN A 119      54.986  62.271  97.523  1.00  0.00           O
ATOM   1985  N   LEU A 120      54.196  62.001  95.453  1.00  0.00           N
ATOM   1987  CA  LEU A 120      54.476  60.581  95.463  1.00  0.00           C
ATOM   1989  CB  LEU A 120      53.306  59.731  94.973  1.00  0.00           C
ATOM   1992  CG  LEU A 120      52.056  59.921  95.843  1.00  0.00           C
ATOM   1994  CD1 LEU A 120      50.886  59.161  95.223  1.00  0.00           C
ATOM   1998  CD2 LEU A 120      52.336  59.551  97.313  1.00  0.00           C
ATOM   2002  C   LEU A 120      55.696  60.251  94.673  1.00  0.00           C
ATOM   2003  O   LEU A 120      55.966  60.811  93.623  1.00  0.00           O
ATOM   2004  N   ILE A 121      56.456  59.281  95.203  1.00  0.00           N
ATOM   2006  CA  ILE A 121      57.586  58.721  94.533  1.00  0.00           C
ATOM   2008  CB  ILE A 121      58.846  58.771  95.373  1.00  0.00           C
ATOM   2010  CG2 ILE A 121      59.126  60.261  95.643  1.00  0.00           C
ATOM   2014  CG1 ILE A 121      58.796  57.981  96.703  1.00  0.00           C
ATOM   2017  CD  ILE A 121      60.086  58.121  97.503  1.00  0.00           C
ATOM   2021  C   ILE A 121      57.206  57.321  94.133  1.00  0.00           C
ATOM   2022  O   ILE A 121      56.696  56.551  94.943  1.00  0.00           O
ATOM   2023  N   ASN A 122      57.376  57.011  92.843  1.00  0.00           N
ATOM   2025  CA  ASN A 122      57.036  55.741  92.243  1.00  0.00           C
ATOM   2027  CB  ASN A 122      55.996  55.931  91.093  1.00  0.00           C
ATOM   2030  CG  ASN A 122      54.636  56.421  91.603  1.00  0.00           C
ATOM   2031  OD1 ASN A 122      54.266  57.581  91.423  1.00  0.00           O
ATOM   2032  ND2 ASN A 122      53.846  55.501  92.183  1.00  0.00           N
ATOM   2035  C   ASN A 122      58.316  55.221  91.613  1.00  0.00           C
ATOM   2036  O   ASN A 122      58.746  55.771  90.603  1.00  0.00           O
ATOM   2037  N   ALA A 123      58.936  54.161  92.153  1.00  0.00           N
ATOM   2039  CA  ALA A 123      60.266  53.731  91.763  1.00  0.00           C
ATOM   2041  CB  ALA A 123      61.186  53.641  92.993  1.00  0.00           C
ATOM   2045  C   ALA A 123      60.176  52.361  91.113  1.00  0.00           C
ATOM   2046  O   ALA A 123      59.556  51.471  91.693  1.00  0.00           O
ATOM   2047  N   PRO A 124      60.676  52.141  89.893  1.00  0.00           N
ATOM   2048  CD  PRO A 124      61.446  53.151  89.153  1.00  0.00           C
ATOM   2051  CA  PRO A 124      60.716  50.831  89.243  1.00  0.00           C
ATOM   2053  CB  PRO A 124      61.316  51.141  87.863  1.00  0.00           C
ATOM   2056  CG  PRO A 124      62.156  52.391  88.043  1.00  0.00           C
ATOM   2059  C   PRO A 124      61.486  49.731  89.963  1.00  0.00           C
ATOM   2060  O   PRO A 124      62.226  50.011  90.903  1.00  0.00           O
ATOM   2061  N   ALA A 125      61.296  48.461  89.543  1.00  0.00           N
ATOM   2063  CA  ALA A 125      62.046  47.321  90.043  1.00  0.00           C
ATOM   2065  CB  ALA A 125      61.306  45.991  89.753  1.00  0.00           C
ATOM   2069  C   ALA A 125      63.456  47.221  89.503  1.00  0.00           C
ATOM   2070  O   ALA A 125      63.786  47.681  88.413  1.00  0.00           O
ATOM   2071  N   SER A 126      64.336  46.551  90.263  1.00  0.00           N
ATOM   2073  CA  SER A 126      65.716  46.391  89.873  1.00  0.00           C
ATOM   2075  CB  SER A 126      66.696  46.921  90.913  1.00  0.00           C
ATOM   2078  OG  SER A 126      66.676  48.341  90.883  1.00  0.00           O
ATOM   2080  C   SER A 126      66.096  44.971  89.653  1.00  0.00           C
ATOM   2081  O   SER A 126      65.906  44.101  90.503  1.00  0.00           O
ATOM   2082  N   VAL A 127      66.666  44.721  88.483  1.00  0.00           N
ATOM   2084  CA  VAL A 127      67.086  43.431  88.003  1.00  0.00           C
ATOM   2086  CB  VAL A 127      67.536  43.551  86.553  1.00  0.00           C
ATOM   2088  CG1 VAL A 127      66.296  43.891  85.703  1.00  0.00           C
ATOM   2092  CG2 VAL A 127      68.596  44.661  86.353  1.00  0.00           C
ATOM   2096  C   VAL A 127      68.136  42.771  88.873  1.00  0.00           C
ATOM   2097  O   VAL A 127      68.096  41.571  89.133  1.00  0.00           O
ATOM   2098  N   LEU A 128      69.146  43.511  89.333  1.00  0.00           N
ATOM   2100  CA  LEU A 128      70.386  42.951  89.783  1.00  0.00           C
ATOM   2102  CB  LEU A 128      71.506  43.031  88.713  1.00  0.00           C
ATOM   2105  CG  LEU A 128      71.316  42.101  87.493  1.00  0.00           C
ATOM   2107  CD1 LEU A 128      72.496  42.281  86.553  1.00  0.00           C
ATOM   2111  CD2 LEU A 128      71.206  40.621  87.873  1.00  0.00           C
ATOM   2115  C   LEU A 128      70.836  43.631  91.053  1.00  0.00           C
ATOM   2116  O   LEU A 128      70.226  44.571  91.563  1.00  0.00           O
ATOM   2117  N   ALA A 129      71.866  43.051  91.683  1.00  0.00           N
ATOM   2119  CA  ALA A 129      72.226  43.431  93.013  1.00  0.00           C
ATOM   2121  CB  ALA A 129      71.876  42.291  93.943  1.00  0.00           C
ATOM   2125  C   ALA A 129      73.706  43.801  93.133  1.00  0.00           C
ATOM   2126  O   ALA A 129      74.556  43.191  92.483  1.00  0.00           O
ATOM   2127  N   PRO A 130      74.056  44.751  94.013  1.00  0.00           N
ATOM   2128  CD  PRO A 130      75.446  45.191  94.113  1.00  0.00           C
ATOM   2131  CA  PRO A 130      73.166  45.571  94.843  1.00  0.00           C
ATOM   2133  CB  PRO A 130      74.116  46.331  95.793  1.00  0.00           C
ATOM   2136  CG  PRO A 130      75.426  46.441  95.003  1.00  0.00           C
ATOM   2139  C   PRO A 130      72.276  46.511  94.053  1.00  0.00           C
ATOM   2140  O   PRO A 130      72.686  47.071  93.053  1.00  0.00           O
ATOM   2141  N   SER A 131      71.016  46.691  94.473  1.00  0.00           N
ATOM   2143  CA  SER A 131      70.116  47.611  93.793  1.00  0.00           C
ATOM   2145  CB  SER A 131      68.636  47.131  93.973  1.00  0.00           C
ATOM   2148  OG  SER A 131      67.656  48.051  93.483  1.00  0.00           O
ATOM   2150  C   SER A 131      70.266  49.001  94.373  1.00  0.00           C
ATOM   2151  O   SER A 131      69.826  49.241  95.503  1.00  0.00           O
ATOM   2152  N   ASP A 132      70.846  49.961  93.623  1.00  0.00           N
ATOM   2154  CA  ASP A 132      70.556  51.361  93.803  1.00  0.00           C
ATOM   2156  CB  ASP A 132      71.786  52.311  93.993  1.00  0.00           C
ATOM   2159  CG  ASP A 132      72.916  52.231  92.983  1.00  0.00           C
ATOM   2160  OD1 ASP A 132      73.236  51.151  92.453  1.00  0.00           O
ATOM   2161  OD2 ASP A 132      73.646  53.261  92.953  1.00  0.00           O
ATOM   2162  C   ASP A 132      69.646  51.841  92.693  1.00  0.00           C
ATOM   2163  O   ASP A 132      69.916  51.711  91.513  1.00  0.00           O
ATOM   2164  N   VAL A 133      68.516  52.431  93.103  1.00  0.00           N
ATOM   2166  CA  VAL A 133      67.516  53.001  92.233  1.00  0.00           C
ATOM   2168  CB  VAL A 133      66.126  52.441  92.513  1.00  0.00           C
ATOM   2170  CG1 VAL A 133      65.076  53.051  91.573  1.00  0.00           C
ATOM   2174  CG2 VAL A 133      66.166  50.931  92.273  1.00  0.00           C
ATOM   2178  C   VAL A 133      67.516  54.451  92.563  1.00  0.00           C
ATOM   2179  O   VAL A 133      67.406  54.831  93.733  1.00  0.00           O
ATOM   2180  N   ASP A 134      67.676  55.341  91.573  1.00  0.00           N
ATOM   2182  CA  ASP A 134      67.516  56.731  91.833  1.00  0.00           C
ATOM   2184  CB  ASP A 134      68.876  57.471  91.963  1.00  0.00           C
ATOM   2187  CG  ASP A 134      69.906  57.231  90.873  1.00  0.00           C
ATOM   2188  OD1 ASP A 134      69.576  56.771  89.763  1.00  0.00           O
ATOM   2189  OD2 ASP A 134      71.086  57.591  91.163  1.00  0.00           O
ATOM   2190  C   ASP A 134      66.516  57.321  90.883  1.00  0.00           C
ATOM   2191  O   ASP A 134      66.226  56.781  89.813  1.00  0.00           O
ATOM   2192  N   ILE A 135      65.846  58.381  91.353  1.00  0.00           N
ATOM   2194  CA  ILE A 135      64.786  59.021  90.613  1.00  0.00           C
ATOM   2196  CB  ILE A 135      63.376  58.591  91.023  1.00  0.00           C
ATOM   2198  CG2 ILE A 135      63.146  57.121  90.603  1.00  0.00           C
ATOM   2202  CG1 ILE A 135      63.076  58.791  92.523  1.00  0.00           C
ATOM   2205  CD  ILE A 135      61.606  58.571  92.873  1.00  0.00           C
ATOM   2209  C   ILE A 135      64.936  60.531  90.793  1.00  0.00           C
ATOM   2210  O   ILE A 135      65.216  61.011  91.903  1.00  0.00           O
ATOM   2211  N   PRO A 136      64.746  61.351  89.763  1.00  0.00           N
ATOM   2212  CD  PRO A 136      64.946  60.981  88.363  1.00  0.00           C
ATOM   2215  CA  PRO A 136      64.656  62.791  89.943  1.00  0.00           C
ATOM   2217  CB  PRO A 136      64.986  63.381  88.573  1.00  0.00           C
ATOM   2220  CG  PRO A 136      64.636  62.251  87.583  1.00  0.00           C
ATOM   2223  C   PRO A 136      63.276  63.191  90.383  1.00  0.00           C
ATOM   2224  O   PRO A 136      62.266  62.651  89.913  1.00  0.00           O
ATOM   2225  N   LEU A 137      63.216  64.161  91.283  1.00  0.00           N
ATOM   2227  CA  LEU A 137      61.986  64.701  91.793  1.00  0.00           C
ATOM   2229  CB  LEU A 137      61.916  64.471  93.323  1.00  0.00           C
ATOM   2232  CG  LEU A 137      61.776  63.041  93.843  1.00  0.00           C
ATOM   2234  CD1 LEU A 137      61.706  63.091  95.383  1.00  0.00           C
ATOM   2238  CD2 LEU A 137      60.556  62.341  93.243  1.00  0.00           C
ATOM   2242  C   LEU A 137      61.986  66.201  91.573  1.00  0.00           C
ATOM   2243  O   LEU A 137      62.856  66.911  92.063  1.00  0.00           O
ATOM   2244  N   GLN A 138      60.976  66.731  90.873  1.00  0.00           N
ATOM   2246  CA  GLN A 138      60.746  68.151  90.843  1.00  0.00           C
ATOM   2248  CB  GLN A 138      60.126  68.481  89.473  1.00  0.00           C
ATOM   2251  CG  GLN A 138      59.996  69.991  89.253  1.00  0.00           C
ATOM   2254  CD  GLN A 138      59.176  70.291  88.013  1.00  0.00           C
ATOM   2255  OE1 GLN A 138      58.006  69.891  87.953  1.00  0.00           O
ATOM   2256  NE2 GLN A 138      59.776  71.001  87.053  1.00  0.00           N
ATOM   2259  C   GLN A 138      59.816  68.581  91.973  1.00  0.00           C
ATOM   2260  O   GLN A 138      58.696  68.091  92.113  1.00  0.00           O
ATOM   2261  N   LEU A 139      60.276  69.491  92.863  1.00  0.00           N
ATOM   2263  CA  LEU A 139      59.516  69.971  94.003  1.00  0.00           C
ATOM   2265  CB  LEU A 139      60.376  70.231  95.253  1.00  0.00           C
ATOM   2268  CG  LEU A 139      61.096  68.991  95.743  1.00  0.00           C
ATOM   2270  CD1 LEU A 139      61.806  69.261  97.073  1.00  0.00           C
ATOM   2274  CD2 LEU A 139      60.096  67.821  95.853  1.00  0.00           C
ATOM   2278  C   LEU A 139      58.876  71.271  93.703  1.00  0.00           C
ATOM   2279  O   LEU A 139      59.516  72.311  93.623  1.00  0.00           O
ATOM   2280  N   LYS A 140      57.546  71.231  93.533  1.00  0.00           N
ATOM   2282  CA  LYS A 140      56.886  72.431  93.093  1.00  0.00           C
ATOM   2284  CB  LYS A 140      55.716  72.141  92.133  1.00  0.00           C
ATOM   2287  CG  LYS A 140      56.116  71.391  90.853  1.00  0.00           C
ATOM   2290  CD  LYS A 140      56.026  69.851  90.913  1.00  0.00           C
ATOM   2293  CE  LYS A 140      54.596  69.301  90.973  1.00  0.00           C
ATOM   2296  NZ  LYS A 140      54.636  67.821  91.113  1.00  0.00           N
ATOM   2300  C   LYS A 140      56.446  73.311  94.243  1.00  0.00           C
ATOM   2301  O   LYS A 140      55.926  72.831  95.263  1.00  0.00           O
ATOM   2302  N   GLY A 141      56.616  74.631  94.053  1.00  0.00           N
ATOM   2304  CA  GLY A 141      56.136  75.721  94.903  1.00  0.00           C
ATOM   2307  C   GLY A 141      57.176  76.261  95.843  1.00  0.00           C
ATOM   2308  O   GLY A 141      57.026  77.311  96.453  1.00  0.00           O
ATOM   2309  N   ILE A 142      58.286  75.541  95.983  1.00  0.00           N
ATOM   2311  CA  ILE A 142      59.186  75.711  97.093  1.00  0.00           C
ATOM   2313  CB  ILE A 142      59.146  74.441  97.923  1.00  0.00           C
ATOM   2315  CG2 ILE A 142      59.756  73.251  97.153  1.00  0.00           C
ATOM   2319  CG1 ILE A 142      59.766  74.591  99.323  1.00  0.00           C
ATOM   2322  CD  ILE A 142      58.976  75.521 100.243  1.00  0.00           C
ATOM   2326  C   ILE A 142      60.566  76.011  96.553  1.00  0.00           C
ATOM   2327  O   ILE A 142      61.046  75.351  95.653  1.00  0.00           O
ATOM   2328  N   SER A 143      61.266  77.031  97.043  1.00  0.00           N
ATOM   2330  CA  SER A 143      62.636  77.271  96.583  1.00  0.00           C
ATOM   2332  CB  SER A 143      63.016  78.751  96.723  1.00  0.00           C
ATOM   2335  OG  SER A 143      62.106  79.581  96.003  1.00  0.00           O
ATOM   2337  C   SER A 143      63.606  76.451  97.413  1.00  0.00           C
ATOM   2338  O   SER A 143      63.246  75.981  98.493  1.00  0.00           O
ATOM   2339  N   VAL A 144      64.866  76.201  96.983  1.00  0.00           N
ATOM   2341  CA  VAL A 144      65.766  75.311  97.743  1.00  0.00           C
ATOM   2343  CB  VAL A 144      66.956  74.791  96.923  1.00  0.00           C
ATOM   2345  CG1 VAL A 144      67.816  75.951  96.493  1.00  0.00           C
ATOM   2349  CG2 VAL A 144      67.866  73.821  97.683  1.00  0.00           C
ATOM   2353  C   VAL A 144      66.216  75.951  99.043  1.00  0.00           C
ATOM   2354  O   VAL A 144      66.446  75.271 100.043  1.00  0.00           O
ATOM   2355  N   ASP A 145      66.236  77.291  99.113  1.00  0.00           N
ATOM   2357  CA  ASP A 145      66.366  78.051 100.333  1.00  0.00           C
ATOM   2359  CB  ASP A 145      66.416  79.541  99.953  1.00  0.00           C
ATOM   2362  CG  ASP A 145      66.806  80.421 101.123  1.00  0.00           C
ATOM   2363  OD1 ASP A 145      67.576  79.951 101.993  1.00  0.00           O
ATOM   2364  OD2 ASP A 145      66.436  81.611 101.063  1.00  0.00           O
ATOM   2365  C   ASP A 145      65.216  77.781 101.313  1.00  0.00           C
ATOM   2366  O   ASP A 145      65.396  77.581 102.503  1.00  0.00           O
ATOM   2367  N   GLN A 146      63.976  77.671 100.813  1.00  0.00           N
ATOM   2369  CA  GLN A 146      62.806  77.361 101.603  1.00  0.00           C
ATOM   2371  CB  GLN A 146      61.496  77.661 100.823  1.00  0.00           C
ATOM   2374  CG  GLN A 146      61.146  79.141 100.633  1.00  0.00           C
ATOM   2377  CD  GLN A 146      61.066  79.831 102.003  1.00  0.00           C
ATOM   2378  OE1 GLN A 146      60.206  79.531 102.833  1.00  0.00           O
ATOM   2379  NE2 GLN A 146      62.016  80.751 102.263  1.00  0.00           N
ATOM   2382  C   GLN A 146      62.756  75.921 102.093  1.00  0.00           C
ATOM   2383  O   GLN A 146      61.966  75.571 102.973  1.00  0.00           O
ATOM   2384  N   LEU A 147      63.606  75.051 101.533  1.00  0.00           N
ATOM   2386  CA  LEU A 147      63.666  73.671 101.943  1.00  0.00           C
ATOM   2388  CB  LEU A 147      64.396  72.841 100.853  1.00  0.00           C
ATOM   2391  CG  LEU A 147      63.616  72.641  99.543  1.00  0.00           C
ATOM   2393  CD1 LEU A 147      64.376  71.641  98.673  1.00  0.00           C
ATOM   2397  CD2 LEU A 147      62.196  72.121  99.743  1.00  0.00           C
ATOM   2401  C   LEU A 147      64.336  73.471 103.293  1.00  0.00           C
ATOM   2402  O   LEU A 147      65.556  73.481 103.423  1.00  0.00           O
ATOM   2403  N   GLY A 148      63.516  73.201 104.343  1.00  0.00           N
ATOM   2405  CA  GLY A 148      64.036  72.941 105.683  1.00  0.00           C
ATOM   2408  C   GLY A 148      64.286  71.491 105.923  1.00  0.00           C
ATOM   2409  O   GLY A 148      65.336  71.121 106.433  1.00  0.00           O
ATOM   2410  N   PHE A 149      63.336  70.611 105.543  1.00  0.00           N
ATOM   2412  CA  PHE A 149      63.466  69.191 105.773  1.00  0.00           C
ATOM   2414  CB  PHE A 149      62.816  68.771 107.133  1.00  0.00           C
ATOM   2417  CG  PHE A 149      61.296  68.851 107.143  1.00  0.00           C
ATOM   2418  CD1 PHE A 149      60.646  70.081 107.323  1.00  0.00           C
ATOM   2420  CE1 PHE A 149      59.246  70.151 107.343  1.00  0.00           C
ATOM   2422  CZ  PHE A 149      58.486  68.991 107.153  1.00  0.00           C
ATOM   2424  CD2 PHE A 149      60.516  67.691 106.953  1.00  0.00           C
ATOM   2426  CE2 PHE A 149      59.126  67.761 106.963  1.00  0.00           C
ATOM   2428  C   PHE A 149      62.756  68.461 104.653  1.00  0.00           C
ATOM   2429  O   PHE A 149      61.826  69.001 104.053  1.00  0.00           O
ATOM   2430  N   VAL A 150      63.146  67.231 104.353  1.00  0.00           N
ATOM   2432  CA  VAL A 150      62.346  66.361 103.523  1.00  0.00           C
ATOM   2434  CB  VAL A 150      63.076  66.041 102.223  1.00  0.00           C
ATOM   2436  CG1 VAL A 150      62.146  65.201 101.343  1.00  0.00           C
ATOM   2440  CG2 VAL A 150      63.486  67.331 101.473  1.00  0.00           C
ATOM   2444  C   VAL A 150      62.106  65.101 104.333  1.00  0.00           C
ATOM   2445  O   VAL A 150      63.036  64.561 104.923  1.00  0.00           O
ATOM   2446  N   ARG A 151      60.856  64.611 104.403  1.00  0.00           N
ATOM   2448  CA  ARG A 151      60.536  63.371 105.073  1.00  0.00           C
ATOM   2450  CB  ARG A 151      59.546  63.571 106.253  1.00  0.00           C
ATOM   2453  CG  ARG A 151      59.046  62.301 106.983  1.00  0.00           C
ATOM   2456  CD  ARG A 151      58.106  62.671 108.133  1.00  0.00           C
ATOM   2459  NE  ARG A 151      57.366  61.451 108.593  1.00  0.00           N
ATOM   2461  CZ  ARG A 151      56.116  61.471 109.023  1.00  0.00           C
ATOM   2462  NH1 ARG A 151      55.386  62.561 109.013  1.00  0.00           N
ATOM   2465  NH2 ARG A 151      55.606  60.341 109.473  1.00  0.00           N
ATOM   2468  C   ARG A 151      60.076  62.321 104.083  1.00  0.00           C
ATOM   2469  O   ARG A 151      59.156  62.551 103.313  1.00  0.00           O
ATOM   2470  N   ILE A 152      60.736  61.131 104.053  1.00  0.00           N
ATOM   2472  CA  ILE A 152      60.326  60.031 103.173  1.00  0.00           C
ATOM   2474  CB  ILE A 152      61.436  59.381 102.323  1.00  0.00           C
ATOM   2476  CG2 ILE A 152      60.786  58.411 101.303  1.00  0.00           C
ATOM   2480  CG1 ILE A 152      62.336  60.411 101.623  1.00  0.00           C
ATOM   2483  CD  ILE A 152      61.616  61.281 100.603  1.00  0.00           C
ATOM   2487  C   ILE A 152      59.736  58.951 104.023  1.00  0.00           C
ATOM   2488  O   ILE A 152      60.376  58.411 104.923  1.00  0.00           O
ATOM   2489  N   HIS A 153      58.456  58.601 103.763  1.00  0.00           N
ATOM   2491  CA  HIS A 153      57.746  57.601 104.523  1.00  0.00           C
ATOM   2493  CB  HIS A 153      56.976  58.231 105.713  1.00  0.00           C
ATOM   2496  ND1 HIS A 153      54.566  58.891 105.493  1.00  0.00           N
ATOM   2498  CG  HIS A 153      55.896  59.201 105.363  1.00  0.00           C
ATOM   2499  CE1 HIS A 153      53.866  60.041 105.373  1.00  0.00           C
ATOM   2501  NE2 HIS A 153      54.656  61.071 105.183  1.00  0.00           N
ATOM   2502  CD2 HIS A 153      55.936  60.551 105.173  1.00  0.00           C
ATOM   2504  C   HIS A 153      56.826  56.811 103.613  1.00  0.00           C
ATOM   2505  O   HIS A 153      56.646  57.161 102.443  1.00  0.00           O
ATOM   2506  N   ASP A 154      56.296  55.671 104.113  1.00  0.00           N
ATOM   2508  CA  ASP A 154      55.256  54.921 103.423  1.00  0.00           C
ATOM   2510  CB  ASP A 154      54.006  55.721 102.953  1.00  0.00           C
ATOM   2513  CG  ASP A 154      53.196  56.321 104.063  1.00  0.00           C
ATOM   2514  OD1 ASP A 154      53.676  56.401 105.213  1.00  0.00           O
ATOM   2515  OD2 ASP A 154      52.046  56.721 103.743  1.00  0.00           O
ATOM   2516  C   ASP A 154      55.776  54.171 102.223  1.00  0.00           C
ATOM   2517  O   ASP A 154      55.116  54.111 101.203  1.00  0.00           O
ATOM   2518  N   ILE A 155      56.986  53.601 102.263  1.00  0.00           N
ATOM   2520  CA  ILE A 155      57.496  52.881 101.123  1.00  0.00           C
ATOM   2522  CB  ILE A 155      59.016  52.861 101.183  1.00  0.00           C
ATOM   2524  CG2 ILE A 155      59.606  51.891 100.143  1.00  0.00           C
ATOM   2528  CG1 ILE A 155      59.576  54.291 101.053  1.00  0.00           C
ATOM   2531  CD  ILE A 155      59.506  54.871  99.643  1.00  0.00           C
ATOM   2535  C   ILE A 155      56.846  51.511 100.993  1.00  0.00           C
ATOM   2536  O   ILE A 155      57.246  50.541 101.643  1.00  0.00           O
ATOM   2537  N   GLN A 156      55.796  51.441 100.153  1.00  0.00           N
ATOM   2539  CA  GLN A 156      54.886  50.341  99.983  1.00  0.00           C
ATOM   2541  CB  GLN A 156      53.426  50.771  99.653  1.00  0.00           C
ATOM   2544  CG  GLN A 156      52.856  51.901 100.533  1.00  0.00           C
ATOM   2547  CD  GLN A 156      51.416  52.221 100.123  1.00  0.00           C
ATOM   2548  OE1 GLN A 156      50.976  51.951  99.013  1.00  0.00           O
ATOM   2549  NE2 GLN A 156      50.656  52.861 101.043  1.00  0.00           N
ATOM   2552  C   GLN A 156      55.316  49.521  98.773  1.00  0.00           C
ATOM   2553  O   GLN A 156      55.766  50.091  97.773  1.00  0.00           O
ATOM   2554  N   PRO A 157      55.166  48.221  98.783  1.00  0.00           N
ATOM   2555  CD  PRO A 157      55.206  47.391  99.973  1.00  0.00           C
ATOM   2558  CA  PRO A 157      55.106  47.441  97.563  1.00  0.00           C
ATOM   2560  CB  PRO A 157      54.996  45.991  98.063  1.00  0.00           C
ATOM   2563  CG  PRO A 157      55.576  46.001  99.473  1.00  0.00           C
ATOM   2566  C   PRO A 157      53.996  47.811  96.563  1.00  0.00           C
ATOM   2567  O   PRO A 157      52.836  47.891  96.963  1.00  0.00           O
ATOM   2568  N   VAL A 158      54.336  47.961  95.263  1.00  0.00           N
ATOM   2570  CA  VAL A 158      53.426  48.291  94.163  1.00  0.00           C
ATOM   2572  CB  VAL A 158      54.186  49.161  93.123  1.00  0.00           C
ATOM   2574  CG1 VAL A 158      55.326  48.361  92.483  1.00  0.00           C
ATOM   2578  CG2 VAL A 158      53.306  49.751  92.003  1.00  0.00           C
ATOM   2582  C   VAL A 158      52.896  47.011  93.503  1.00  0.00           C
ATOM   2583  O   VAL A 158      52.296  47.011  92.433  1.00  0.00           O
ATOM   2584  N   MET A 159      53.186  45.831  94.103  1.00  0.00           N
ATOM   2586  CA  MET A 159      53.086  44.571  93.393  1.00  0.00           C
ATOM   2588  CB  MET A 159      54.036  43.471  93.963  1.00  0.00           C
ATOM   2591  CG  MET A 159      55.356  44.071  94.423  1.00  0.00           C
ATOM   2594  SD  MET A 159      56.906  43.161  94.263  1.00  0.00           S
ATOM   2595  CE  MET A 159      57.316  43.821  92.633  1.00  0.00           C
ATOM   2599  C   MET A 159      51.716  43.941  93.363  1.00  0.00           C
ATOM   2600  O   MET A 159      51.476  43.181  92.443  1.00  0.00           O
ATOM   2601  N   GLN A 160      50.796  44.191  94.333  1.00  0.00           N
ATOM   2603  CA  GLN A 160      49.536  43.441  94.403  1.00  0.00           C
ATOM   2605  CB  GLN A 160      49.646  42.311  95.473  1.00  0.00           C
ATOM   2608  CG  GLN A 160      50.026  40.961  94.823  1.00  0.00           C
ATOM   2611  CD  GLN A 160      49.266  39.711  95.273  1.00  0.00           C
ATOM   2612  OE1 GLN A 160      48.486  39.601  96.213  1.00  0.00           O
ATOM   2613  NE2 GLN A 160      49.526  38.641  94.483  1.00  0.00           N
ATOM   2616  C   GLN A 160      48.196  44.231  94.533  1.00  0.00           C
ATOM   2617  OT1 GLN A 160      47.296  44.061  93.673  1.00  0.00           O
ATOM   2618  OT2 GLN A 160      48.026  44.981  95.533  1.00  0.00           O
ATOM   2619  NH3 POPEB 161      37.876  75.981  87.323  1.00  0.00           N
ATOM   2623  C12 POPEB 161      38.306  77.411  87.443  1.00  0.00           C
ATOM   2626  C11 POPEB 161      37.106  78.351  87.423  1.00  0.00           C
ATOM   2629  P   POPEB 161      38.276  80.601  86.713  1.00  0.00           P
ATOM   2630  O13 POPEB 161      37.636  81.921  86.683  1.00  0.00           O
ATOM   2631  O14 POPEB 161      39.746  80.601  86.953  1.00  0.00           O
ATOM   2632  O11 POPEB 161      38.066  79.931  85.303  1.00  0.00           O
ATOM   2633  O12 POPEB 161      37.546  79.661  87.743  1.00  0.00           O
ATOM   2634  C1  POPEB 161      36.926  80.241  84.503  1.00  0.00           C
ATOM   2637  C2  POPEB 161      37.376  80.681  83.093  1.00  0.00           C
ATOM   2639  O21 POPEB 161      36.226  80.961  82.293  1.00  0.00           O
ATOM   2640  C21 POPEB 161      35.916  82.241  82.173  1.00  0.00           C
ATOM   2641  O22 POPEB 161      36.586  83.181  82.593  1.00  0.00           O
ATOM   2642  C22 POPEB 161      34.586  82.381  81.443  1.00  0.00           C
ATOM   2645  C3  POPEB 161      38.186  79.541  82.423  1.00  0.00           C
ATOM   2648  O31 POPEB 161      37.326  78.431  82.103  1.00  0.00           O
ATOM   2649  C31 POPEB 161      37.426  77.941  80.873  1.00  0.00           C
ATOM   2650  O32 POPEB 161      38.066  78.411  79.963  1.00  0.00           O
ATOM   2651  C32 POPEB 161      36.656  76.641  80.843  1.00  0.00           C
ATOM   2654  C23 POPEB 161      34.736  82.281  79.913  1.00  0.00           C
ATOM   2657  C24 POPEB 161      34.586  80.841  79.383  1.00  0.00           C
ATOM   2660  C25 POPEB 161      34.856  80.741  77.873  1.00  0.00           C
ATOM   2663  C26 POPEB 161      36.326  80.461  77.563  1.00  0.00           C
ATOM   2666  C27 POPEB 161      36.666  80.451  76.063  1.00  0.00           C
ATOM   2669  C28 POPEB 161      38.016  79.751  75.803  1.00  0.00           C
ATOM   2672  C29 POPEB 161      38.626  80.081  74.463  1.00  0.00           C
ATOM   2674 0C21 POPEB 161      39.916  80.421  74.243  1.00  0.00           C
ATOM   2676 1C21 POPEB 161      40.996  80.471  75.303  1.00  0.00           C
ATOM   2679 2C21 POPEB 161      42.396  80.141  74.743  1.00  0.00           C
ATOM   2682 3C21 POPEB 161      43.426  79.821  75.843  1.00  0.00           C
ATOM   2685 4C21 POPEB 161      44.826  79.571  75.263  1.00  0.00           C
ATOM   2688 5C21 POPEB 161      45.826  78.961  76.253  1.00  0.00           C
ATOM   2691 6C21 POPEB 161      47.186  78.681  75.593  1.00  0.00           C
ATOM   2694 7C21 POPEB 161      48.336  78.441  76.583  1.00  0.00           C
ATOM   2697 8C21 POPEB 161      49.706  78.321  75.923  1.00  0.00           C
ATOM   2701  C33 POPEB 161      35.946  76.431  79.503  1.00  0.00           C
ATOM   2704  C34 POPEB 161      35.086  75.161  79.573  1.00  0.00           C
ATOM   2707  C35 POPEB 161      35.916  73.881  79.473  1.00  0.00           C
ATOM   2710  C36 POPEB 161      36.316  73.561  78.033  1.00  0.00           C
ATOM   2713  C37 POPEB 161      37.306  72.401  77.963  1.00  0.00           C
ATOM   2716  C38 POPEB 161      37.756  72.061  76.533  1.00  0.00           C
ATOM   2719  C39 POPEB 161      36.626  71.491  75.663  1.00  0.00           C
ATOM   2722 0C31 POPEB 161      37.086  71.181  74.243  1.00  0.00           C
ATOM   2725 1C31 POPEB 161      36.066  70.331  73.483  1.00  0.00           C
ATOM   2728 2C31 POPEB 161      36.506  70.031  72.043  1.00  0.00           C
ATOM   2731 3C31 POPEB 161      35.876  68.741  71.513  1.00  0.00           C
ATOM   2734 4C31 POPEB 161      36.236  68.451  70.043  1.00  0.00           C
ATOM   2737 5C31 POPEB 161      36.476  66.951  69.793  1.00  0.00           C
ATOM   2740 6C31 POPEB 161      36.556  66.591  68.313  1.00  0.00           C
ATOM   2744  NH3 POPEC 162      70.066 126.021  45.513  1.00  0.00           N
ATOM   2748  C12 POPEC 162      69.916 125.721  44.053  1.00  0.00           C
ATOM   2751  C11 POPEC 162      68.646 124.891  43.753  1.00  0.00           C
ATOM   2754  P   POPEC 162      69.846 123.731  41.723  1.00  0.00           P
ATOM   2755  O13 POPEC 162      69.366 122.901  40.593  1.00  0.00           O
ATOM   2756  O14 POPEC 162      70.756 124.831  41.383  1.00  0.00           O
ATOM   2757  O11 POPEC 162      70.466 122.851  42.893  1.00  0.00           O
ATOM   2758  O12 POPEC 162      68.596 124.401  42.413  1.00  0.00           O
ATOM   2759  C1  POPEC 162      69.806 121.761  43.543  1.00  0.00           C
ATOM   2762  C2  POPEC 162      70.066 121.771  45.083  1.00  0.00           C
ATOM   2764  O21 POPEC 162      71.486 121.691  45.373  1.00  0.00           O
ATOM   2765  C21 POPEC 162      71.966 122.731  46.033  1.00  0.00           C
ATOM   2766  O22 POPEC 162      71.466 123.841  46.083  1.00  0.00           O
ATOM   2767  C22 POPEC 162      73.186 122.311  46.853  1.00  0.00           C
ATOM   2770  C3  POPEC 162      69.366 120.651  45.873  1.00  0.00           C
ATOM   2773  O31 POPEC 162      69.626 120.871  47.273  1.00  0.00           O
ATOM   2774  C31 POPEC 162      69.936 119.831  48.033  1.00  0.00           C
ATOM   2775  O32 POPEC 162      69.976 118.671  47.703  1.00  0.00           O
ATOM   2776  C32 POPEC 162      70.416 120.381  49.383  1.00  0.00           C
ATOM   2779  C23 POPEC 162      73.436 123.271  48.053  1.00  0.00           C
ATOM   2782  C24 POPEC 162      74.066 122.551  49.253  1.00  0.00           C
ATOM   2785  C25 POPEC 162      73.806 123.231  50.603  1.00  0.00           C
ATOM   2788  C26 POPEC 162      74.626 124.501  50.853  1.00  0.00           C
ATOM   2791  C27 POPEC 162      74.586 124.931  52.333  1.00  0.00           C
ATOM   2794  C28 POPEC 162      74.486 126.451  52.543  1.00  0.00           C
ATOM   2797  C29 POPEC 162      74.826 126.831  53.963  1.00  0.00           C
ATOM   2799 0C21 POPEC 162      75.966 127.413  54.383  1.00  0.00           C
ATOM   2801 1C21 POPEC 162      77.136 127.823  53.513  1.00  0.00           C
ATOM   2804 2C21 POPEC 162      78.526 127.393  54.033  1.00  0.00           C
ATOM   2807 3C21 POPEC 162      78.796 125.891  53.843  1.00  0.00           C
ATOM   2810 4C21 POPEC 162      80.276 125.531  54.063  1.00  0.00           C
ATOM   2813 5C21 POPEC 162      80.626 124.131  53.543  1.00  0.00           C
ATOM   2816 6C21 POPEC 162      82.076 123.731  53.863  1.00  0.00           C
ATOM   2819 7C21 POPEC 162      82.366 122.261  53.523  1.00  0.00           C
ATOM   2822 8C21 POPEC 162      83.836 121.861  53.753  1.00  0.00           C
ATOM   2826  C33 POPEC 162      69.946 119.591  50.613  1.00  0.00           C
ATOM   2829  C34 POPEC 162      70.326 120.351  51.893  1.00  0.00           C
ATOM   2832  C35 POPEC 162      69.496 119.981  53.123  1.00  0.00           C
ATOM   2835  C36 POPEC 162      69.856 118.621  53.723  1.00  0.00           C
ATOM   2838  C37 POPEC 162      69.586 118.581  55.233  1.00  0.00           C
ATOM   2841  C38 POPEC 162      69.696 117.161  55.783  1.00  0.00           C
ATOM   2844  C39 POPEC 162      69.806 117.121  57.313  1.00  0.00           C
ATOM   2847 0C31 POPEC 162      70.086 115.691  57.783  1.00  0.00           C
ATOM   2850 1C31 POPEC 162      70.766 115.631  59.143  1.00  0.00           C
ATOM   2853 2C31 POPEC 162      71.256 114.201  59.413  1.00  0.00           C
ATOM   2856 3C31 POPEC 162      71.836 113.971  60.813  1.00  0.00           C
ATOM   2859 4C31 POPEC 162      70.866 114.361  61.943  1.00  0.00           C
ATOM   2862 5C31 POPEC 162      71.146 113.651  63.273  1.00  0.00           C
ATOM   2865 6C31 POPEC 162      70.176 114.051  64.383  1.00  0.00           C
ATOM   2869  NH3 POPED 163      66.396  78.791  39.183  1.00  0.00           N
ATOM   2873  C12 POPED 163      66.706  77.321  39.113  1.00  0.00           C
ATOM   2876  C11 POPED 163      65.416  76.531  39.313  1.00  0.00           C
ATOM   2879  P   POPED 163      63.516  77.781  40.653  1.00  0.00           P
ATOM   2880  O13 POPED 163      64.016  79.151  40.393  1.00  0.00           O
ATOM   2881  O14 POPED 163      62.456  77.231  39.783  1.00  0.00           O
ATOM   2882  O11 POPED 163      63.106  77.631  42.173  1.00  0.00           O
ATOM   2883  O12 POPED 163      64.796  76.881  40.553  1.00  0.00           O
ATOM   2884  C1  POPED 163      61.696  77.811  42.463  1.00  0.00           C
ATOM   2887  C2  POPED 163      61.376  77.891  43.983  1.00  0.00           C
ATOM   2889  O21 POPED 163      61.796  76.661  44.603  1.00  0.00           O
ATOM   2890  C21 POPED 163      62.086  76.771  45.883  1.00  0.00           C
ATOM   2891  O22 POPED 163      62.216  77.811  46.503  1.00  0.00           O
ATOM   2892  C22 POPED 163      62.336  75.361  46.453  1.00  0.00           C
ATOM   2895  C3  POPED 163      59.846  78.121  44.203  1.00  0.00           C
ATOM   2898  O31 POPED 163      59.526  78.271  45.593  1.00  0.00           O
ATOM   2899  C31 POPED 163      59.406  79.521  46.033  1.00  0.00           C
ATOM   2900  O32 POPED 163      59.346  80.521  45.343  1.00  0.00           O
ATOM   2901  C32 POPED 163      59.436  79.491  47.563  1.00  0.00           C
ATOM   2904  C23 POPED 163      63.176  75.321  47.753  1.00  0.00           C
ATOM   2907  C24 POPED 163      62.386  74.911  49.013  1.00  0.00           C
ATOM   2910  C25 POPED 163      61.096  75.721  49.193  1.00  0.00           C
ATOM   2913  C26 POPED 163      60.506  75.621  50.603  1.00  0.00           C
ATOM   2916  C27 POPED 163      59.946  76.981  51.063  1.00  0.00           C
ATOM   2919  C28 POPED 163      59.206  76.901  52.403  1.00  0.00           C
ATOM   2922  C29 POPED 163      58.886  78.271  52.943  1.00  0.00           C
ATOM   2924 0C21 POPED 163      59.706  78.971  53.743  1.00  0.00           C
ATOM   2926 1C21 POPED 163      61.076  78.501  54.163  1.00  0.00           C
ATOM   2929 2C21 POPED 163      61.996  79.591  54.733  1.00  0.00           C
ATOM   2932 3C21 POPED 163      61.646  80.031  56.163  1.00  0.00           C
ATOM   2935 4C21 POPED 163      62.876  80.531  56.923  1.00  0.00           C
ATOM   2938 5C21 POPED 163      62.496  81.361  58.153  1.00  0.00           C
ATOM   2941 6C21 POPED 163      63.726  81.891  58.903  1.00  0.00           C
ATOM   2944 7C21 POPED 163      64.306  80.881  59.893  1.00  0.00           C
ATOM   2947 8C21 POPED 163      65.476  81.461  60.693  1.00  0.00           C
ATOM   2951  C33 POPED 163      59.086  80.831  48.253  1.00  0.00           C
ATOM   2954  C34 POPED 163      59.426  80.781  49.753  1.00  0.00           C
ATOM   2957  C35 POPED 163      59.226  82.121  50.483  1.00  0.00           C
ATOM   2960  C36 POPED 163      60.086  82.201  51.753  1.00  0.00           C
ATOM   2963  C37 POPED 163      59.866  83.471  52.583  1.00  0.00           C
ATOM   2966  C38 POPED 163      60.896  83.571  53.723  1.00  0.00           C
ATOM   2969  C39 POPED 163      60.796  84.861  54.563  1.00  0.00           C
ATOM   2972 0C31 POPED 163      62.086  85.141  55.343  1.00  0.00           C
ATOM   2975 1C31 POPED 163      62.206  86.591  55.823  1.00  0.00           C
ATOM   2978 2C31 POPED 163      63.666  87.071  55.993  1.00  0.00           C
ATOM   2981 3C31 POPED 163      64.466  86.351  57.083  1.00  0.00           C
ATOM   2984 4C31 POPED 163      65.226  85.131  56.573  1.00  0.00           C
ATOM   2987 5C31 POPED 163      66.196  84.561  57.613  1.00  0.00           C
ATOM   2990 6C31 POPED 163      67.056  83.441  57.043  1.00  0.00           C
ATOM   2994  NH3 POPEE 164      23.796  92.751  43.953  1.00  0.00           N
ATOM   2998  C12 POPEE 164      23.236  94.151  44.073  1.00  0.00           C
ATOM   3001  C11 POPEE 164      21.686  94.211  44.143  1.00  0.00           C
ATOM   3004  P   POPEE 164      20.466  92.111  43.143  1.00  0.00           P
ATOM   3005  O13 POPEE 164      19.386  91.951  42.133  1.00  0.00           O
ATOM   3006  O14 POPEE 164      21.646  91.231  43.053  1.00  0.00           O
ATOM   3007  O11 POPEE 164      19.976  92.011  44.643  1.00  0.00           O
ATOM   3008  O12 POPEE 164      21.046  93.571  43.043  1.00  0.00           O
ATOM   3009  C1  POPEE 164      18.656  91.711  45.103  1.00  0.00           C
ATOM   3012  C2  POPEE 164      18.596  91.811  46.663  1.00  0.00           C
ATOM   3014  O21 POPEE 164      19.246  90.661  47.253  1.00  0.00           O
ATOM   3015  C21 POPEE 164      20.036  90.971  48.283  1.00  0.00           C
ATOM   3016  O22 POPEE 164      20.456  92.071  48.553  1.00  0.00           O
ATOM   3017  C22 POPEE 164      20.216  89.751  49.193  1.00  0.00           C
ATOM   3020  C3  POPEE 164      17.136  91.881  47.213  1.00  0.00           C
ATOM   3023  O31 POPEE 164      17.126  91.891  48.663  1.00  0.00           O
ATOM   3024  C31 POPEE 164      16.876  93.061  49.253  1.00  0.00           C
ATOM   3025  O32 POPEE 164      16.446  94.051  48.693  1.00  0.00           O
ATOM   3026  C32 POPEE 164      17.106  92.941  50.773  1.00  0.00           C
ATOM   3029  C23 POPEE 164      20.696  90.211  50.583  1.00  0.00           C
ATOM   3032  C24 POPEE 164      20.626  89.121  51.653  1.00  0.00           C
ATOM   3035  C25 POPEE 164      20.226  89.691  53.013  1.00  0.00           C
ATOM   3038  C26 POPEE 164      20.126  88.611  54.093  1.00  0.00           C
ATOM   3041  C27 POPEE 164      19.686  89.191  55.433  1.00  0.00           C
ATOM   3044  C28 POPEE 164      19.226  88.111  56.433  1.00  0.00           C
ATOM   3047  C29 POPEE 164      19.116  88.671  57.833  1.00  0.00           C
ATOM   3049 0C21 POPEE 164      18.056  89.261  58.393  1.00  0.00           C
ATOM   3051 1C21 POPEE 164      16.696  89.501  57.783  1.00  0.00           C
ATOM   3054 2C21 POPEE 164      15.516  88.921  58.593  1.00  0.00           C
ATOM   3057 3C21 POPEE 164      15.436  89.461  60.033  1.00  0.00           C
ATOM   3060 4C21 POPEE 164      14.316  88.811  60.843  1.00  0.00           C
ATOM   3063 5C21 POPEE 164      14.236  89.321  62.293  1.00  0.00           C
ATOM   3066 6C21 POPEE 164      15.556  89.151  63.073  1.00  0.00           C
ATOM   3069 7C21 POPEE 164      15.436  89.541  64.553  1.00  0.00           C
ATOM   3072 8C21 POPEE 164      16.756  89.411  65.313  1.00  0.00           C
ATOM   3076  C33 POPEE 164      17.596  94.261  51.443  1.00  0.00           C
ATOM   3079  C34 POPEE 164      17.836  94.081  52.953  1.00  0.00           C
ATOM   3082  C35 POPEE 164      17.546  95.321  53.823  1.00  0.00           C
ATOM   3085  C36 POPEE 164      18.766  95.921  54.553  1.00  0.00           C
ATOM   3088  C37 POPEE 164      18.366  97.021  55.553  1.00  0.00           C
ATOM   3091  C38 POPEE 164      19.496  97.501  56.493  1.00  0.00           C
ATOM   3094  C39 POPEE 164      19.936  96.461  57.533  1.00  0.00           C
ATOM   3097 0C31 POPEE 164      20.866  97.041  58.613  1.00  0.00           C
ATOM   3100 1C31 POPEE 164      21.356  95.971  59.603  1.00  0.00           C
ATOM   3103 2C31 POPEE 164      22.066  96.531  60.843  1.00  0.00           C
ATOM   3106 3C31 POPEE 164      21.176  97.411  61.763  1.00  0.00           C
ATOM   3109 4C31 POPEE 164      19.926  96.681  62.283  1.00  0.00           C
ATOM   3112 5C31 POPEE 164      18.896  97.621  62.903  1.00  0.00           C
ATOM   3115 6C31 POPEE 164      17.576  96.931  63.273  1.00  0.00           C
ATOM   3119  NH3 POPEF 165       9.906 100.541  44.603  1.00  0.00           N
ATOM   3123  C12 POPEF 165       9.816 101.871  43.883  1.00  0.00           C
ATOM   3126  C11 POPEF 165      10.316 103.071  44.733  1.00  0.00           C
ATOM   3129  P   POPEF 165       8.466 104.851  44.223  1.00  0.00           P
ATOM   3130  O13 POPEF 165       8.346 106.311  44.403  1.00  0.00           O
ATOM   3131  O14 POPEF 165       7.766 104.241  43.083  1.00  0.00           O
ATOM   3132  O11 POPEF 165       7.926 104.211  45.543  1.00  0.00           O
ATOM   3133  O12 POPEF 165       9.966 104.361  44.183  1.00  0.00           O
ATOM   3134  C1  POPEF 165       6.556 104.291  45.903  1.00  0.00           C
ATOM   3137  C2  POPEF 165       6.286 103.371  47.113  1.00  0.00           C
ATOM   3139  O21 POPEF 165       6.716 104.071  48.303  1.00  0.00           O
ATOM   3140  C21 POPEF 165       7.986 104.181  48.593  1.00  0.00           C
ATOM   3141  O22 POPEF 165       8.926 103.551  48.153  1.00  0.00           O
ATOM   3142  C22 POPEF 165       8.136 105.201  49.713  1.00  0.00           C
ATOM   3145  C3  POPEF 165       6.886 101.961  46.873  1.00  0.00           C
ATOM   3148  O31 POPEF 165       6.966 101.221  48.103  1.00  0.00           O
ATOM   3149  C31 POPEF 165       7.896 100.281  48.093  1.00  0.00           C
ATOM   3150  O32 POPEF 165       8.456  99.851  47.093  1.00  0.00           O
ATOM   3151  C32 POPEF 165       8.126  99.851  49.543  1.00  0.00           C
ATOM   3154  C23 POPEF 165       7.646 106.621  49.383  1.00  0.00           C
ATOM   3157  C24 POPEF 165       7.236 107.351  50.673  1.00  0.00           C
ATOM   3160  C25 POPEF 165       7.026 108.851  50.533  1.00  0.00           C
ATOM   3163  C26 POPEF 165       6.256 109.411  51.733  1.00  0.00           C
ATOM   3166  C27 POPEF 165       5.926 110.891  51.583  1.00  0.00           C
ATOM   3169  C28 POPEF 165       4.696 111.351  52.393  1.00  0.00           C
ATOM   3172  C29 POPEF 165       4.816 111.091  53.873  1.00  0.00           C
ATOM   3174 0C21 POPEF 165       4.476 111.921  54.883  1.00  0.00           C
ATOM   3176 1C21 POPEF 165       3.876 113.301  54.773  1.00  0.00           C
ATOM   3179 2C21 POPEF 165       2.606 113.431  55.633  1.00  0.00           C
ATOM   3182 3C21 POPEF 165       2.086 114.871  55.703  1.00  0.00           C
ATOM   3185 4C21 POPEF 165       0.876 115.021  56.623  1.00  0.00           C
ATOM   3188 5C21 POPEF 165       0.406 116.471  56.793  1.00  0.00           C
ATOM   3191 6C21 POPEF 165      -0.294 117.041  55.553  1.00  0.00           C
ATOM   3194 7C21 POPEF 165      -0.754 118.491  55.733  1.00  0.00           C
ATOM   3197 8C21 POPEF 165      -1.786 118.911  54.683  1.00  0.00           C
ATOM   3201  C33 POPEF 165       9.536 100.161  50.123  1.00  0.00           C
ATOM   3204  C34 POPEF 165      10.036  99.071  51.083  1.00  0.00           C
ATOM   3207  C35 POPEF 165       9.086  98.761  52.253  1.00  0.00           C
ATOM   3210  C36 POPEF 165       9.276  99.671  53.473  1.00  0.00           C
ATOM   3213  C37 POPEF 165       8.126  99.481  54.483  1.00  0.00           C
ATOM   3216  C38 POPEF 165       8.386 100.181  55.813  1.00  0.00           C
ATOM   3219  C39 POPEF 165       7.136 100.291  56.703  1.00  0.00           C
ATOM   3222 0C31 POPEF 165       7.506 100.951  58.033  1.00  0.00           C
ATOM   3225 1C31 POPEF 165       6.326 101.461  58.873  1.00  0.00           C
ATOM   3228 2C31 POPEF 165       6.846 102.171  60.133  1.00  0.00           C
ATOM   3231 3C31 POPEF 165       5.776 102.831  60.993  1.00  0.00           C
ATOM   3234 4C31 POPEF 165       6.376 103.431  62.283  1.00  0.00           C
ATOM   3237 5C31 POPEF 165       5.316 104.111  63.163  1.00  0.00           C
ATOM   3240 6C31 POPEF 165       5.816 104.541  64.543  1.00  0.00           C
ATOM   3244  NH3 POPEG 166       5.406 117.771  41.563  1.00  0.00           N
ATOM   3248  C12 POPEG 166       6.686 118.471  41.283  1.00  0.00           C
ATOM   3251  C11 POPEG 166       6.526 119.991  41.313  1.00  0.00           C
ATOM   3254  P   POPEG 166       8.506 121.531  42.043  1.00  0.00           P
ATOM   3255  O13 POPEG 166       8.956 120.711  43.183  1.00  0.00           O
ATOM   3256  O14 POPEG 166       9.476 122.401  41.353  1.00  0.00           O
ATOM   3257  O11 POPEG 166       7.306 122.451  42.513  1.00  0.00           O
ATOM   3258  O12 POPEG 166       7.796 120.561  41.023  1.00  0.00           O
ATOM   3259  C1  POPEG 166       7.486 123.301  43.643  1.00  0.00           C
ATOM   3262  C2  POPEG 166       7.046 122.581  44.933  1.00  0.00           C
ATOM   3264  O21 POPEG 166       6.006 123.331  45.553  1.00  0.00           O
ATOM   3265  C21 POPEG 166       6.316 124.011  46.623  1.00  0.00           C
ATOM   3266  O22 POPEG 166       7.356 124.621  46.843  1.00  0.00           O
ATOM   3267  C22 POPEG 166       5.266 123.651  47.663  1.00  0.00           C
ATOM   3270  C3  POPEG 166       8.186 122.081  45.883  1.00  0.00           C
ATOM   3273  O31 POPEG 166       7.596 121.491  47.043  1.00  0.00           O
ATOM   3274  C31 POPEG 166       8.466 121.231  48.003  1.00  0.00           C
ATOM   3275  O32 POPEG 166       9.656 121.501  47.983  1.00  0.00           O
ATOM   3276  C32 POPEG 166       7.726 120.451  49.093  1.00  0.00           C
ATOM   3279  C23 POPEG 166       5.346 124.531  48.913  1.00  0.00           C
ATOM   3282  C24 POPEG 166       4.686 123.861  50.123  1.00  0.00           C
ATOM   3285  C25 POPEG 166       4.846 124.741  51.363  1.00  0.00           C
ATOM   3288  C26 POPEG 166       4.256 124.111  52.633  1.00  0.00           C
ATOM   3291  C27 POPEG 166       3.236 125.031  53.313  1.00  0.00           C
ATOM   3294  C28 POPEG 166       3.896 126.271  53.963  1.00  0.00           C
ATOM   3297  C29 POPEG 166       4.476 125.931  55.303  1.00  0.00           C
ATOM   3299 0C21 POPEG 166       3.796 125.981  56.463  1.00  0.00           C
ATOM   3301 1C21 POPEG 166       2.346 126.351  56.583  1.00  0.00           C
ATOM   3304 2C21 POPEG 166       1.576 125.451  57.573  1.00  0.00           C
ATOM   3307 3C21 POPEG 166       1.776 125.861  59.043  1.00  0.00           C
ATOM   3310 4C21 POPEG 166       0.966 124.971  59.993  1.00  0.00           C
ATOM   3313 5C21 POPEG 166       0.736 125.621  61.363  1.00  0.00           C
ATOM   3316 6C21 POPEG 166      -0.054 124.711  62.313  1.00  0.00           C
ATOM   3319 7C21 POPEG 166      -0.084 125.251  63.743  1.00  0.00           C
ATOM   3322 8C21 POPEG 166      -1.056 124.501  64.663  1.00  0.00           C
ATOM   3326  C33 POPEG 166       8.436 120.501  50.453  1.00  0.00           C
ATOM   3329  C34 POPEG 166       8.296 121.871  51.103  1.00  0.00           C
ATOM   3332  C35 POPEG 166       8.896 121.911  52.513  1.00  0.00           C
ATOM   3335  C36 POPEG 166       7.956 122.551  53.533  1.00  0.00           C
ATOM   3338  C37 POPEG 166       8.536 122.531  54.953  1.00  0.00           C
ATOM   3341  C38 POPEG 166       7.466 122.711  56.023  1.00  0.00           C
ATOM   3344  C39 POPEG 166       7.956 122.491  57.463  1.00  0.00           C
ATOM   3347 0C31 POPEG 166       8.556 121.111  57.773  1.00  0.00           C
ATOM   3350 1C31 POPEG 166       7.696 119.941  57.273  1.00  0.00           C
ATOM   3353 2C31 POPEG 166       7.696 118.691  58.163  1.00  0.00           C
ATOM   3356 3C31 POPEG 166       6.836 117.571  57.553  1.00  0.00           C
ATOM   3359 4C31 POPEG 166       6.376 116.511  58.563  1.00  0.00           C
ATOM   3362 5C31 POPEG 166       5.476 115.461  57.893  1.00  0.00           C
ATOM   3365 6C31 POPEG 166       4.836 114.471  58.873  1.00  0.00           C
ATOM   3369  NH3 POPEH 167      74.276  73.721  39.413  1.00  0.00           N
ATOM   3373  C12 POPEH 167      72.846  73.491  39.033  1.00  0.00           C
ATOM   3376  C11 POPEH 167      72.166  74.811  38.683  1.00  0.00           C
ATOM   3379  P   POPEH 167      71.156  76.521  40.423  1.00  0.00           P
ATOM   3380  O13 POPEH 167      71.556  77.951  40.563  1.00  0.00           O
ATOM   3381  O14 POPEH 167      69.866  76.311  39.733  1.00  0.00           O
ATOM   3382  O11 POPEH 167      71.096  75.931  41.893  1.00  0.00           O
ATOM   3383  O12 POPEH 167      72.336  75.711  39.773  1.00  0.00           O
ATOM   3384  C1  POPEH 167      72.286  75.921  42.693  1.00  0.00           C
ATOM   3387  C2  POPEH 167      72.056  75.121  44.003  1.00  0.00           C
ATOM   3389  O21 POPEH 167      72.906  75.621  45.063  1.00  0.00           O
ATOM   3390  C21 POPEH 167      74.186  75.271  45.073  1.00  0.00           C
ATOM   3391  O22 POPEH 167      74.766  74.651  44.213  1.00  0.00           O
ATOM   3392  C22 POPEH 167      74.816  75.771  46.363  1.00  0.00           C
ATOM   3395  C3  POPEH 167      72.096  73.581  43.763  1.00  0.00           C
ATOM   3398  O31 POPEH 167      71.726  72.831  44.943  1.00  0.00           O
ATOM   3399  C31 POPEH 167      70.416  72.691  45.103  1.00  0.00           C
ATOM   3400  O32 POPEH 167      69.576  73.151  44.353  1.00  0.00           O
ATOM   3401  C32 POPEH 167      70.136  71.841  46.343  1.00  0.00           C
ATOM   3404  C23 POPEH 167      75.196  74.591  47.293  1.00  0.00           C
ATOM   3407  C24 POPEH 167      73.986  73.821  47.863  1.00  0.00           C
ATOM   3410  C25 POPEH 167      73.256  74.531  49.023  1.00  0.00           C
ATOM   3413  C26 POPEH 167      74.016  74.451  50.353  1.00  0.00           C
ATOM   3416  C27 POPEH 167      73.206  74.911  51.573  1.00  0.00           C
ATOM   3419  C28 POPEH 167      73.926  74.611  52.903  1.00  0.00           C
ATOM   3422  C29 POPEH 167      73.096  75.041  54.083  1.00  0.00           C
ATOM   3424 0C21 POPEH 167      73.526  75.241  55.333  1.00  0.00           C
ATOM   3426 1C21 POPEH 167      74.926  75.021  55.843  1.00  0.00           C
ATOM   3429 2C21 POPEH 167      74.966  74.771  57.373  1.00  0.00           C
ATOM   3432 3C21 POPEH 167      74.616  76.021  58.193  1.00  0.00           C
ATOM   3435 4C21 POPEH 167      74.716  75.801  59.713  1.00  0.00           C
ATOM   3438 5C21 POPEH 167      74.646  77.141  60.463  1.00  0.00           C
ATOM   3441 6C21 POPEH 167      74.736  77.041  61.983  1.00  0.00           C
ATOM   3444 7C21 POPEH 167      75.266  78.351  62.613  1.00  0.00           C
ATOM   3447 8C21 POPEH 167      75.236  78.351  64.133  1.00  0.00           C
ATOM   3451  C33 POPEH 167      68.626  71.601  46.493  1.00  0.00           C
ATOM   3454  C34 POPEH 167      68.196  70.941  47.813  1.00  0.00           C
ATOM   3457  C35 POPEH 167      68.076  71.961  48.953  1.00  0.00           C
ATOM   3460  C36 POPEH 167      67.656  71.331  50.283  1.00  0.00           C
ATOM   3463  C37 POPEH 167      67.626  72.361  51.413  1.00  0.00           C
ATOM   3466  C38 POPEH 167      67.366  71.751  52.783  1.00  0.00           C
ATOM   3469  C39 POPEH 167      67.416  72.791  53.913  1.00  0.00           C
ATOM   3472 0C31 POPEH 167      67.976  72.201  55.213  1.00  0.00           C
ATOM   3475 1C31 POPEH 167      67.856  73.171  56.393  1.00  0.00           C
ATOM   3478 2C31 POPEH 167      68.566  72.651  57.653  1.00  0.00           C
ATOM   3481 3C31 POPEH 167      70.086  72.921  57.643  1.00  0.00           C
ATOM   3484 4C31 POPEH 167      70.476  74.291  58.213  1.00  0.00           C
ATOM   3487 5C31 POPEH 167      70.486  74.321  59.753  1.00  0.00           C
ATOM   3490 6C31 POPEH 167      70.806  75.701  60.323  1.00  0.00           C
ATOM   3494  NH3 POPEI 168     104.946  77.771  41.693  1.00  0.00           N
ATOM   3498  C12 POPEI 168     104.116  76.911  42.613  1.00  0.00           C
ATOM   3501  C11 POPEI 168     102.746  77.561  42.923  1.00  0.00           C
ATOM   3504  P   POPEI 168     100.736  76.671  41.493  1.00  0.00           P
ATOM   3505  O13 POPEI 168     100.916  75.431  42.293  1.00  0.00           O
ATOM   3506  O14 POPEI 168     100.596  76.541  40.023  1.00  0.00           O
ATOM   3507  O11 POPEI 168      99.476  77.431  42.043  1.00  0.00           O
ATOM   3508  O12 POPEI 168     101.926  77.671  41.753  1.00  0.00           O
ATOM   3509  C1  POPEI 168      98.736  77.041  43.203  1.00  0.00           C
ATOM   3512  C2  POPEI 168      99.036  77.991  44.393  1.00  0.00           C
ATOM   3514  O21 POPEI 168      97.976  77.841  45.363  1.00  0.00           O
ATOM   3515  C21 POPEI 168      96.936  78.651  45.373  1.00  0.00           C
ATOM   3516  O22 POPEI 168      96.746  79.651  44.703  1.00  0.00           O
ATOM   3517  C22 POPEI 168      95.916  78.161  46.393  1.00  0.00           C
ATOM   3520  C3  POPEI 168      99.386  79.411  43.863  1.00  0.00           C
ATOM   3523  O31 POPEI 168      99.476  80.381  44.913  1.00  0.00           O
ATOM   3524  C31 POPEI 168     100.036  81.511  44.493  1.00  0.00           C
ATOM   3525  O32 POPEI 168     100.486  81.721  43.383  1.00  0.00           O
ATOM   3526  C32 POPEI 168     100.076  82.501  45.653  1.00  0.00           C
ATOM   3529  C23 POPEI 168      96.036  78.921  47.733  1.00  0.00           C
ATOM   3532  C24 POPEI 168      94.776  78.751  48.583  1.00  0.00           C
ATOM   3535  C25 POPEI 168      94.826  79.571  49.873  1.00  0.00           C
ATOM   3538  C26 POPEI 168      93.436  79.881  50.433  1.00  0.00           C
ATOM   3541  C27 POPEI 168      93.466  80.351  51.893  1.00  0.00           C
ATOM   3544  C28 POPEI 168      92.066  80.721  52.393  1.00  0.00           C
ATOM   3547  C29 POPEI 168      91.896  80.491  53.873  1.00  0.00           C
ATOM   3549 0C21 POPEI 168      90.866  79.861  54.453  1.00  0.00           C
ATOM   3551 1C21 POPEI 168      89.676  79.291  53.703  1.00  0.00           C
ATOM   3554 2C21 POPEI 168      88.856  78.211  54.443  1.00  0.00           C
ATOM   3557 3C21 POPEI 168      88.306  78.651  55.803  1.00  0.00           C
ATOM   3560 4C21 POPEI 168      89.066  77.981  56.963  1.00  0.00           C
ATOM   3563 5C21 POPEI 168      88.636  78.461  58.353  1.00  0.00           C
ATOM   3566 6C21 POPEI 168      87.476  77.651  58.933  1.00  0.00           C
ATOM   3569 7C21 POPEI 168      87.356  77.811  60.453  1.00  0.00           C
ATOM   3572 8C21 POPEI 168      86.266  76.941  61.063  1.00  0.00           C
ATOM   3576  C33 POPEI 168      98.686  82.701  46.303  1.00  0.00           C
ATOM   3579  C34 POPEI 168      98.666  83.911  47.243  1.00  0.00           C
ATOM   3582  C35 POPEI 168      99.596  83.741  48.453  1.00  0.00           C
ATOM   3585  C36 POPEI 168      99.366  84.831  49.503  1.00  0.00           C
ATOM   3588  C37 POPEI 168     100.656  85.141  50.263  1.00  0.00           C
ATOM   3591  C38 POPEI 168     100.456  86.031  51.493  1.00  0.00           C
ATOM   3594  C39 POPEI 168     100.786  85.241  52.763  1.00  0.00           C
ATOM   3597 0C31 POPEI 168     100.616  86.051  54.053  1.00  0.00           C
ATOM   3600 1C31 POPEI 168     101.246  85.301  55.233  1.00  0.00           C
ATOM   3603 2C31 POPEI 168     100.956  85.961  56.573  1.00  0.00           C
ATOM   3606 3C31 POPEI 168     101.876  85.421  57.673  1.00  0.00           C
ATOM   3609 4C31 POPEI 168     101.566  86.041  59.043  1.00  0.00           C
ATOM   3612 5C31 POPEI 168     102.436  85.441  60.143  1.00  0.00           C
ATOM   3615 6C31 POPEI 168     101.976  85.811  61.543  1.00  0.00           C
ATOM   3619  NH3 POPEJ 169      31.066  90.871  89.443  1.00  0.00           N
ATOM   3623  C12 POPEJ 169      30.136  89.771  89.883  1.00  0.00           C
ATOM   3626  C11 POPEJ 169      29.476  90.031  91.263  1.00  0.00           C
ATOM   3629  P   POPEJ 169      28.346  92.411  91.183  1.00  0.00           P
ATOM   3630  O13 POPEJ 169      28.146  92.901  92.573  1.00  0.00           O
ATOM   3631  O14 POPEJ 169      29.576  92.801  90.473  1.00  0.00           O
ATOM   3632  O11 POPEJ 169      27.076  92.821  90.353  1.00  0.00           O
ATOM   3633  O12 POPEJ 169      28.286  90.821  91.143  1.00  0.00           O
ATOM   3634  C1  POPEJ 169      27.236  93.751  89.283  1.00  0.00           C
ATOM   3637  C2  POPEJ 169      27.226  93.031  87.923  1.00  0.00           C
ATOM   3639  O21 POPEJ 169      26.836  94.031  86.983  1.00  0.00           O
ATOM   3640  C21 POPEJ 169      27.116  93.811  85.723  1.00  0.00           C
ATOM   3641  O22 POPEJ 169      27.566  92.791  85.233  1.00  0.00           O
ATOM   3642  C22 POPEJ 169      26.676  95.051  84.953  1.00  0.00           C
ATOM   3645  C3  POPEJ 169      26.246  91.811  87.993  1.00  0.00           C
ATOM   3648  O31 POPEJ 169      26.086  91.051  86.773  1.00  0.00           O
ATOM   3649  C31 POPEJ 169      25.046  91.451  86.043  1.00  0.00           C
ATOM   3650  O32 POPEJ 169      24.336  92.421  86.273  1.00  0.00           O
ATOM   3651  C32 POPEJ 169      24.846  90.481  84.883  1.00  0.00           C
ATOM   3654  C23 POPEJ 169      26.666  94.821  83.433  1.00  0.00           C
ATOM   3657  C24 POPEJ 169      26.216  96.101  82.703  1.00  0.00           C
ATOM   3660  C25 POPEJ 169      27.096  96.461  81.503  1.00  0.00           C
ATOM   3663  C26 POPEJ 169      26.946  95.491  80.323  1.00  0.00           C
ATOM   3666  C27 POPEJ 169      27.996  95.731  79.223  1.00  0.00           C
ATOM   3669  C28 POPEJ 169      27.666  94.941  77.943  1.00  0.00           C
ATOM   3672  C29 POPEJ 169      28.796  94.911  76.943  1.00  0.00           C
ATOM   3674 0C21 POPEJ 169      28.816  95.561  75.763  1.00  0.00           C
ATOM   3676 1C21 POPEJ 169      27.746  96.511  75.283  1.00  0.00           C
ATOM   3679 2C21 POPEJ 169      28.246  97.401  74.123  1.00  0.00           C
ATOM   3682 3C21 POPEJ 169      27.376  98.641  73.913  1.00  0.00           C
ATOM   3685 4C21 POPEJ 169      28.116  99.711  73.103  1.00  0.00           C
ATOM   3688 5C21 POPEJ 169      27.436 101.081  73.073  1.00  0.00           C
ATOM   3691 6C21 POPEJ 169      26.066 101.051  72.383  1.00  0.00           C
ATOM   3694 7C21 POPEJ 169      25.556 102.451  72.013  1.00  0.00           C
ATOM   3697 8C21 POPEJ 169      24.276 102.411  71.173  1.00  0.00           C
ATOM   3701  C33 POPEJ 169      24.126  91.091  83.653  1.00  0.00           C
ATOM   3704  C34 POPEJ 169      23.586  90.001  82.713  1.00  0.00           C
ATOM   3707  C35 POPEJ 169      22.496  90.441  81.713  1.00  0.00           C
ATOM   3710  C36 POPEJ 169      22.986  90.891  80.323  1.00  0.00           C
ATOM   3713  C37 POPEJ 169      21.876  90.701  79.283  1.00  0.00           C
ATOM   3716  C38 POPEJ 169      22.076  91.431  77.943  1.00  0.00           C
ATOM   3719  C39 POPEJ 169      20.866  91.231  77.013  1.00  0.00           C
ATOM   3722 0C31 POPEJ 169      20.896  92.031  75.703  1.00  0.00           C
ATOM   3725 1C31 POPEJ 169      19.526  91.991  75.003  1.00  0.00           C
ATOM   3728 2C31 POPEJ 169      19.516  92.651  73.623  1.00  0.00           C
ATOM   3731 3C31 POPEJ 169      18.126  92.591  72.963  1.00  0.00           C
ATOM   3734 4C31 POPEJ 169      18.166  92.771  71.443  1.00  0.00           C
ATOM   3737 5C31 POPEJ 169      16.826  92.381  70.793  1.00  0.00           C
ATOM   3740 6C31 POPEJ 169      16.846  92.401  69.263  1.00  0.00           C
ATOM   3744  NH3 POPEK 170      19.496  54.601  44.933  1.00  0.00           N
ATOM   3748  C12 POPEK 170      19.806  53.611  43.853  1.00  0.00           C
ATOM   3751  C11 POPEK 170      21.316  53.421  43.653  1.00  0.00           C
ATOM   3754  P   POPEK 170      22.506  51.521  45.073  1.00  0.00           P
ATOM   3755  O13 POPEK 170      22.706  50.061  44.963  1.00  0.00           O
ATOM   3756  O14 POPEK 170      23.706  52.351  45.303  1.00  0.00           O
ATOM   3757  O11 POPEK 170      21.546  51.691  46.313  1.00  0.00           O
ATOM   3758  O12 POPEK 170      21.676  52.041  43.823  1.00  0.00           O
ATOM   3759  C1  POPEK 170      21.316  52.951  46.953  1.00  0.00           C
ATOM   3762  C2  POPEK 170      21.836  52.991  48.413  1.00  0.00           C
ATOM   3764  O21 POPEK 170      21.756  54.281  49.053  1.00  0.00           O
ATOM   3765  C21 POPEK 170      20.866  55.221  48.823  1.00  0.00           C
ATOM   3766  O22 POPEK 170      19.946  55.191  48.023  1.00  0.00           O
ATOM   3767  C22 POPEK 170      21.146  56.361  49.803  1.00  0.00           C
ATOM   3770  C3  POPEK 170      23.296  52.501  48.513  1.00  0.00           C
ATOM   3773  O31 POPEK 170      23.766  52.471  49.873  1.00  0.00           O
ATOM   3774  C31 POPEK 170      24.486  53.511  50.283  1.00  0.00           C
ATOM   3775  O32 POPEK 170      24.756  54.501  49.633  1.00  0.00           O
ATOM   3776  C32 POPEK 170      25.036  53.131  51.643  1.00  0.00           C
ATOM   3779  C23 POPEK 170      20.776  55.961  51.253  1.00  0.00           C
ATOM   3782  C24 POPEK 170      21.216  56.971  52.313  1.00  0.00           C
ATOM   3785  C25 POPEK 170      21.166  56.391  53.743  1.00  0.00           C
ATOM   3788  C26 POPEK 170      19.766  56.071  54.263  1.00  0.00           C
ATOM   3791  C27 POPEK 170      19.796  55.411  55.643  1.00  0.00           C
ATOM   3794  C28 POPEK 170      18.406  55.311  56.283  1.00  0.00           C
ATOM   3797  C29 POPEK 170      18.376  54.511  57.563  1.00  0.00           C
ATOM   3799 0C21 POPEK 170      18.856  54.901  58.753  1.00  0.00           C
ATOM   3801 1C21 POPEK 170      19.536  56.211  59.073  1.00  0.00           C
ATOM   3804 2C21 POPEK 170      21.046  56.011  59.343  1.00  0.00           C
ATOM   3807 3C21 POPEK 170      21.346  55.281  60.663  1.00  0.00           C
ATOM   3810 4C21 POPEK 170      21.386  56.221  61.873  1.00  0.00           C
ATOM   3813 5C21 POPEK 170      21.466  55.491  63.213  1.00  0.00           C
ATOM   3816 6C21 POPEK 170      21.706  56.491  64.353  1.00  0.00           C
ATOM   3819 7C21 POPEK 170      21.566  55.911  65.763  1.00  0.00           C
ATOM   3822 8C21 POPEK 170      22.026  56.891  66.843  1.00  0.00           C
ATOM   3826  C33 POPEK 170      25.476  54.361  52.453  1.00  0.00           C
ATOM   3829  C34 POPEK 170      25.676  53.971  53.923  1.00  0.00           C
ATOM   3832  C35 POPEK 170      24.346  53.761  54.643  1.00  0.00           C
ATOM   3835  C36 POPEK 170      23.956  54.961  55.513  1.00  0.00           C
ATOM   3838  C37 POPEK 170      24.586  54.851  56.903  1.00  0.00           C
ATOM   3841  C38 POPEK 170      24.476  56.141  57.723  1.00  0.00           C
ATOM   3844  C39 POPEK 170      24.936  55.871  59.153  1.00  0.00           C
ATOM   3847 0C31 POPEK 170      25.066  57.111  60.033  1.00  0.00           C
ATOM   3850 1C31 POPEK 170      25.696  56.681  61.363  1.00  0.00           C
ATOM   3853 2C31 POPEK 170      25.656  57.721  62.493  1.00  0.00           C
ATOM   3856 3C31 POPEK 170      26.396  57.231  63.753  1.00  0.00           C
ATOM   3859 4C31 POPEK 170      25.926  55.861  64.253  1.00  0.00           C
ATOM   3862 5C31 POPEK 170      26.716  55.341  65.463  1.00  0.00           C
ATOM   3865 6C31 POPEK 170      26.276  53.951  65.903  1.00  0.00           C
ATOM   3869  NH3 POPEL 171      47.446  90.781  43.253  1.00  0.00           N
ATOM   3873  C12 POPEL 171      48.926  90.581  43.463  1.00  0.00           C
ATOM   3876  C11 POPEL 171      49.176  89.161  43.993  1.00  0.00           C
ATOM   3879  P   POPEL 171      48.456  89.831  46.383  1.00  0.00           P
ATOM   3880  O13 POPEL 171      49.856  90.261  46.523  1.00  0.00           O
ATOM   3881  O14 POPEL 171      47.456  90.901  46.123  1.00  0.00           O
ATOM   3882  O11 POPEL 171      47.996  88.961  47.623  1.00  0.00           O
ATOM   3883  O12 POPEL 171      48.376  88.841  45.143  1.00  0.00           O
ATOM   3884  C1  POPEL 171      47.646  89.681  48.813  1.00  0.00           C
ATOM   3887  C2  POPEL 171      48.366  89.021  50.003  1.00  0.00           C
ATOM   3889  O21 POPEL 171      48.136  89.831  51.153  1.00  0.00           O
ATOM   3890  C21 POPEL 171      46.946  89.671  51.693  1.00  0.00           C
ATOM   3891  O22 POPEL 171      46.076  88.901  51.323  1.00  0.00           O
ATOM   3892  C22 POPEL 171      46.906  90.531  52.953  1.00  0.00           C
ATOM   3895  C3  POPEL 171      49.886  88.891  49.763  1.00  0.00           C
ATOM   3898  O31 POPEL 171      50.546  88.381  50.943  1.00  0.00           O
ATOM   3899  C31 POPEL 171      50.876  87.101  50.943  1.00  0.00           C
ATOM   3900  O32 POPEL 171      50.726  86.321  50.023  1.00  0.00           O
ATOM   3901  C32 POPEL 171      51.446  86.771  52.323  1.00  0.00           C
ATOM   3904  C23 POPEL 171      47.006  89.621  54.193  1.00  0.00           C
ATOM   3907  C24 POPEL 171      47.006  90.411  55.503  1.00  0.00           C
ATOM   3910  C25 POPEL 171      46.766  89.501  56.713  1.00  0.00           C
ATOM   3913  C26 POPEL 171      46.786  90.251  58.053  1.00  0.00           C
ATOM   3916  C27 POPEL 171      46.936  89.291  59.233  1.00  0.00           C
ATOM   3919  C28 POPEL 171      46.826  90.001  60.593  1.00  0.00           C
ATOM   3922  C29 POPEL 171      45.496  89.781  61.273  1.00  0.00           C
ATOM   3924 0C21 POPEL 171      45.286  89.131  62.433  1.00  0.00           C
ATOM   3926 1C21 POPEL 171      46.356  88.491  63.293  1.00  0.00           C
ATOM   3929 2C21 POPEL 171      46.166  88.691  64.813  1.00  0.00           C
ATOM   3932 3C21 POPEL 171      44.936  87.981  65.383  1.00  0.00           C
ATOM   3935 4C21 POPEL 171      44.906  87.951  66.923  1.00  0.00           C
ATOM   3938 5C21 POPEL 171      45.886  86.941  67.523  1.00  0.00           C
ATOM   3941 6C21 POPEL 171      45.856  86.961  69.063  1.00  0.00           C
ATOM   3944 7C21 POPEL 171      46.856  85.961  69.663  1.00  0.00           C
ATOM   3947 8C21 POPEL 171      46.726  85.831  71.183  1.00  0.00           C
ATOM   3951  C33 POPEL 171      51.566  85.251  52.573  1.00  0.00           C
ATOM   3954  C34 POPEL 171      52.256  84.881  53.883  1.00  0.00           C
ATOM   3957  C35 POPEL 171      52.256  83.361  54.063  1.00  0.00           C
ATOM   3960  C36 POPEL 171      52.966  82.871  55.333  1.00  0.00           C
ATOM   3963  C37 POPEL 171      52.726  81.381  55.593  1.00  0.00           C
ATOM   3966  C38 POPEL 171      53.616  80.781  56.693  1.00  0.00           C
ATOM   3969  C39 POPEL 171      53.006  79.521  57.333  1.00  0.00           C
ATOM   3972 0C31 POPEL 171      52.616  78.451  56.313  1.00  0.00           C
ATOM   3975 1C31 POPEL 171      52.326  77.091  56.953  1.00  0.00           C
ATOM   3978 2C31 POPEL 171      51.796  76.061  55.933  1.00  0.00           C
ATOM   3981 3C31 POPEL 171      51.936  74.601  56.403  1.00  0.00           C
ATOM   3984 4C31 POPEL 171      51.366  74.311  57.803  1.00  0.00           C
ATOM   3987 5C31 POPEL 171      51.366  72.801  58.083  1.00  0.00           C
ATOM   3990 6C31 POPEL 171      51.226  72.441  59.563  1.00  0.00           C
ATOM   3994  NH3 POPEM 172      28.666   2.741  49.293  1.00  0.00           N
ATOM   3998  C12 POPEM 172      27.686   2.071  48.353  1.00  0.00           C
ATOM   4001  C11 POPEM 172      27.786   0.531  48.353  1.00  0.00           C
ATOM   4004  P   POPEM 172      30.146  -0.299  49.173  1.00  0.00           P
ATOM   4005  O13 POPEM 172      31.116  -1.249  48.623  1.00  0.00           O
ATOM   4006  O14 POPEM 172      30.626   0.971  49.763  1.00  0.00           O
ATOM   4007  O11 POPEM 172      29.246  -1.049  50.223  1.00  0.00           O
ATOM   4008  O12 POPEM 172      29.106   0.091  48.053  1.00  0.00           O
ATOM   4009  C1  POPEM 172      29.646  -1.129  51.593  1.00  0.00           C
ATOM   4012  C2  POPEM 172      29.176   0.111  52.383  1.00  0.00           C
ATOM   4014  O21 POPEM 172      29.876   0.111  53.633  1.00  0.00           O
ATOM   4015  C21 POPEM 172      29.466   0.811  54.673  1.00  0.00           C
ATOM   4016  O22 POPEM 172      28.356   1.271  54.863  1.00  0.00           O
ATOM   4017  C22 POPEM 172      30.646   1.001  55.613  1.00  0.00           C
ATOM   4020  C3  POPEM 172      27.626   0.171  52.383  1.00  0.00           C
ATOM   4023  O31 POPEM 172      27.206   1.541  52.283  1.00  0.00           O
ATOM   4024  C31 POPEM 172      26.126   1.811  53.023  1.00  0.00           C
ATOM   4025  O32 POPEM 172      25.346   0.991  53.443  1.00  0.00           O
ATOM   4026  C32 POPEM 172      26.156   3.301  53.353  1.00  0.00           C
ATOM   4029  C23 POPEM 172      30.366   2.111  56.653  1.00  0.00           C
ATOM   4032  C24 POPEM 172      31.566   2.321  57.583  1.00  0.00           C
ATOM   4035  C25 POPEM 172      31.456   3.611  58.423  1.00  0.00           C
ATOM   4038  C26 POPEM 172      30.216   3.651  59.333  1.00  0.00           C
ATOM   4041  C27 POPEM 172      30.276   4.841  60.293  1.00  0.00           C
ATOM   4044  C28 POPEM 172      29.076   4.921  61.253  1.00  0.00           C
ATOM   4047  C29 POPEM 172      29.296   6.021  62.263  1.00  0.00           C
ATOM   4049 0C21 POPEM 172      29.476   5.871  63.583  1.00  0.00           C
ATOM   4051 1C21 POPEM 172      29.436   4.571  64.343  1.00  0.00           C
ATOM   4054 2C21 POPEM 172      29.366   4.811  65.863  1.00  0.00           C
ATOM   4057 3C21 POPEM 172      28.846   3.601  66.643  1.00  0.00           C
ATOM   4060 4C21 POPEM 172      29.776   2.381  66.663  1.00  0.00           C
ATOM   4063 5C21 POPEM 172      30.996   2.551  67.583  1.00  0.00           C
ATOM   4066 6C21 POPEM 172      31.646   1.191  67.843  1.00  0.00           C
ATOM   4069 7C21 POPEM 172      32.806   1.171  68.843  1.00  0.00           C
ATOM   4072 8C21 POPEM 172      33.466  -0.209  68.943  1.00  0.00           C
ATOM   4076  C33 POPEM 172      24.816   3.871  53.863  1.00  0.00           C
ATOM   4079  C34 POPEM 172      24.986   4.891  54.993  1.00  0.00           C
ATOM   4082  C35 POPEM 172      25.266   4.321  56.393  1.00  0.00           C
ATOM   4085  C36 POPEM 172      25.326   5.471  57.403  1.00  0.00           C
ATOM   4088  C37 POPEM 172      25.296   5.091  58.883  1.00  0.00           C
ATOM   4091  C38 POPEM 172      25.136   6.361  59.743  1.00  0.00           C
ATOM   4094  C39 POPEM 172      25.226   6.141  61.263  1.00  0.00           C
ATOM   4097 0C31 POPEM 172      25.496   7.461  62.033  1.00  0.00           C
ATOM   4100 1C31 POPEM 172      24.356   8.491  61.903  1.00  0.00           C
ATOM   4103 2C31 POPEM 172      24.766   9.921  62.263  1.00  0.00           C
ATOM   4106 3C31 POPEM 172      24.876  10.171  63.763  1.00  0.00           C
ATOM   4109 4C31 POPEM 172      25.026  11.661  64.113  1.00  0.00           C
ATOM   4112 5C31 POPEM 172      25.076  11.901  65.623  1.00  0.00           C
ATOM   4115 6C31 POPEM 172      25.116  13.381  66.003  1.00  0.00           C
ATOM   4119  NH3 POPEN 173      68.656  33.781  88.973  1.00  0.00           N
ATOM   4123  C12 POPEN 173      69.296  32.671  89.773  1.00  0.00           C
ATOM   4126  C11 POPEN 173      68.726  31.291  89.423  1.00  0.00           C
ATOM   4129  P   POPEN 173      70.306  29.291  88.763  1.00  0.00           P
ATOM   4130  O13 POPEN 173      71.766  29.441  88.793  1.00  0.00           O
ATOM   4131  O14 POPEN 173      69.846  27.911  89.043  1.00  0.00           O
ATOM   4132  O11 POPEN 173      69.746  29.761  87.363  1.00  0.00           O
ATOM   4133  O12 POPEN 173      69.666  30.291  89.813  1.00  0.00           O
ATOM   4134  C1  POPEN 173      69.306  28.821  86.393  1.00  0.00           C
ATOM   4137  C2  POPEN 173      69.526  29.381  84.953  1.00  0.00           C
ATOM   4139  O21 POPEN 173      68.616  30.451  84.613  1.00  0.00           O
ATOM   4140  C21 POPEN 173      67.316  30.141  84.543  1.00  0.00           C
ATOM   4141  O22 POPEN 173      66.836  29.031  84.683  1.00  0.00           O
ATOM   4142  C22 POPEN 173      66.486  31.401  84.323  1.00  0.00           C
ATOM   4145  C3  POPEN 173      69.596  28.251  83.883  1.00  0.00           C
ATOM   4148  O31 POPEN 173      70.386  28.661  82.743  1.00  0.00           O
ATOM   4149  C31 POPEN 173      69.726  28.921  81.633  1.00  0.00           C
ATOM   4150  O32 POPEN 173      68.536  28.781  81.443  1.00  0.00           O
ATOM   4151  C32 POPEN 173      70.756  29.301  80.573  1.00  0.00           C
ATOM   4154  C23 POPEN 173      66.056  31.671  82.863  1.00  0.00           C
ATOM   4157  C24 POPEN 173      66.996  32.601  82.083  1.00  0.00           C
ATOM   4160  C25 POPEN 173      66.406  33.101  80.753  1.00  0.00           C
ATOM   4163  C26 POPEN 173      66.776  32.231  79.543  1.00  0.00           C
ATOM   4166  C27 POPEN 173      66.016  32.601  78.253  1.00  0.00           C
ATOM   4169  C28 POPEN 173      66.396  31.691  77.073  1.00  0.00           C
ATOM   4172  C29 POPEN 173      65.426  31.821  75.923  1.00  0.00           C
ATOM   4174 0C21 POPEN 173      65.646  31.541  74.623  1.00  0.00           C
ATOM   4176 1C21 POPEN 173      66.916  31.011  74.013  1.00  0.00           C
ATOM   4179 2C21 POPEN 173      67.186  31.591  72.603  1.00  0.00           C
ATOM   4182 3C21 POPEN 173      68.356  30.891  71.903  1.00  0.00           C
ATOM   4185 4C21 POPEN 173      68.516  31.281  70.433  1.00  0.00           C
ATOM   4188 5C21 POPEN 173      69.546  30.391  69.703  1.00  0.00           C
ATOM   4191 6C21 POPEN 173      71.016  30.731  70.023  1.00  0.00           C
ATOM   4194 7C21 POPEN 173      71.836  31.021  68.763  1.00  0.00           C
ATOM   4197 8C21 POPEN 173      73.346  31.031  69.023  1.00  0.00           C
ATOM   4201  C33 POPEN 173      70.436  30.641  79.883  1.00  0.00           C
ATOM   4204  C34 POPEN 173      70.856  31.841  80.713  1.00  0.00           C
ATOM   4207  C35 POPEN 173      70.696  33.161  79.943  1.00  0.00           C
ATOM   4210  C36 POPEN 173      71.496  34.261  80.633  1.00  0.00           C
ATOM   4213  C37 POPEN 173      70.836  35.621  80.673  1.00  0.00           C
ATOM   4216  C38 POPEN 173      71.766  36.631  81.343  1.00  0.00           C
ATOM   4219  C39 POPEN 173      71.116  38.001  81.423  1.00  0.00           C
ATOM   4222 0C31 POPEN 173      72.076  39.071  81.923  1.00  0.00           C
ATOM   4225 1C31 POPEN 173      71.496  40.471  81.723  1.00  0.00           C
ATOM   4228 2C31 POPEN 173      72.526  41.571  81.973  1.00  0.00           C
ATOM   4231 3C31 POPEN 173      72.066  42.941  81.463  1.00  0.00           C
ATOM   4234 4C31 POPEN 173      70.856  43.491  82.223  1.00  0.00           C
ATOM   4237 5C31 POPEN 173      70.606  44.961  81.853  1.00  0.00           C
ATOM   4240 6C31 POPEN 173      69.716  45.691  82.843  1.00  0.00           C
ATOM   4244  NH3 POPEO 174      -3.176  28.131  92.123  1.00  0.00           N
ATOM   4248  C12 POPEO 174      -1.996  29.071  92.193  1.00  0.00           C
ATOM   4251  C11 POPEO 174      -1.546  29.361  93.633  1.00  0.00           C
ATOM   4254  P   POPEO 174      -0.184  31.641  94.023  1.00  0.00           P
ATOM   4255  O13 POPEO 174      -1.366  32.031  94.843  1.00  0.00           O
ATOM   4256  O14 POPEO 174       1.176  31.801  94.603  1.00  0.00           O
ATOM   4257  O11 POPEO 174      -0.254  32.291  92.583  1.00  0.00           O
ATOM   4258  O12 POPEO 174      -0.344  30.121  93.613  1.00  0.00           O
ATOM   4259  C1  POPEO 174       0.886  32.771  91.843  1.00  0.00           C
ATOM   4262  C2  POPEO 174       1.396  31.761  90.753  1.00  0.00           C
ATOM   4264  O21 POPEO 174       2.026  32.391  89.623  1.00  0.00           O
ATOM   4265  C21 POPEO 174       1.236  32.971  88.713  1.00  0.00           C
ATOM   4266  O22 POPEO 174       0.106  33.361  88.913  1.00  0.00           O
ATOM   4267  C22 POPEO 174       1.996  33.031  87.373  1.00  0.00           C
ATOM   4270  C3  POPEO 174       0.266  30.771  90.313  1.00  0.00           C
ATOM   4273  O31 POPEO 174       0.456  30.191  89.013  1.00  0.00           O
ATOM   4274  C31 POPEO 174       1.416  29.301  88.863  1.00  0.00           C
ATOM   4275  O32 POPEO 174       2.126  28.841  89.743  1.00  0.00           O
ATOM   4276  C32 POPEO 174       1.536  29.021  87.363  1.00  0.00           C
ATOM   4279  C23 POPEO 174       1.136  33.371  86.133  1.00  0.00           C
ATOM   4282  C24 POPEO 174       1.956  33.451  84.833  1.00  0.00           C
ATOM   4285  C25 POPEO 174       2.976  34.611  84.783  1.00  0.00           C
ATOM   4288  C26 POPEO 174       3.996  34.431  83.653  1.00  0.00           C
ATOM   4291  C27 POPEO 174       5.046  35.551  83.573  1.00  0.00           C
ATOM   4294  C28 POPEO 174       6.156  35.241  82.543  1.00  0.00           C
ATOM   4297  C29 POPEO 174       7.336  36.161  82.673  1.00  0.00           C
ATOM   4299 0C21 POPEO 174       8.636  35.821  82.783  1.00  0.00           C
ATOM   4301 1C21 POPEO 174       9.266  34.451  82.773  1.00  0.00           C
ATOM   4304 2C21 POPEO 174      10.366  34.321  81.713  1.00  0.00           C
ATOM   4307 3C21 POPEO 174       9.816  34.321  80.283  1.00  0.00           C
ATOM   4310 4C21 POPEO 174      10.776  33.641  79.293  1.00  0.00           C
ATOM   4313 5C21 POPEO 174      10.166  33.461  77.893  1.00  0.00           C
ATOM   4316 6C21 POPEO 174      11.066  32.631  76.973  1.00  0.00           C
ATOM   4319 7C21 POPEO 174      10.276  31.701  76.053  1.00  0.00           C
ATOM   4322 8C21 POPEO 174      11.156  30.761  75.223  1.00  0.00           C
ATOM   4326  C33 POPEO 174       0.616  27.871  86.913  1.00  0.00           C
ATOM   4329  C34 POPEO 174       0.226  27.931  85.423  1.00  0.00           C
ATOM   4332  C35 POPEO 174       1.416  28.071  84.483  1.00  0.00           C
ATOM   4335  C36 POPEO 174       0.946  27.951  83.023  1.00  0.00           C
ATOM   4338  C37 POPEO 174       2.056  28.301  82.033  1.00  0.00           C
ATOM   4341  C38 POPEO 174       1.866  29.681  81.403  1.00  0.00           C
ATOM   4344  C39 POPEO 174       0.826  29.681  80.283  1.00  0.00           C
ATOM   4347 0C31 POPEO 174       1.236  28.781  79.113  1.00  0.00           C
ATOM   4350 1C31 POPEO 174       0.676  29.251  77.773  1.00  0.00           C
ATOM   4353 2C31 POPEO 174       1.286  28.471  76.603  1.00  0.00           C
ATOM   4356 3C31 POPEO 174       0.656  28.821  75.243  1.00  0.00           C
ATOM   4359 4C31 POPEO 174       0.716  30.321  74.913  1.00  0.00           C
ATOM   4362 5C31 POPEO 174       0.016  30.661  73.603  1.00  0.00           C
ATOM   4365 6C31 POPEO 174      -0.094  32.171  73.403  1.00  0.00           C
ATOM   4369  NH3 POPEP 175      47.306 108.761  47.013  1.00  0.00           N
ATOM   4373  C12 POPEP 175      45.926 109.131  47.463  1.00  0.00           C
ATOM   4376  C11 POPEP 175      45.686 110.641  47.323  1.00  0.00           C
ATOM   4379  P   POPEP 175      43.996 112.361  48.303  1.00  0.00           P
ATOM   4380  O13 POPEP 175      44.636 113.331  47.393  1.00  0.00           O
ATOM   4381  O14 POPEP 175      42.526 112.451  48.363  1.00  0.00           O
ATOM   4382  O11 POPEP 175      44.646 112.531  49.733  1.00  0.00           O
ATOM   4383  O12 POPEP 175      44.406 110.911  47.873  1.00  0.00           O
ATOM   4384  C1  POPEP 175      44.726 111.491  50.713  1.00  0.00           C
ATOM   4387  C2  POPEP 175      43.796 111.811  51.923  1.00  0.00           C
ATOM   4389  O21 POPEP 175      44.246 111.301  53.183  1.00  0.00           O
ATOM   4390  C21 POPEP 175      44.326 110.001  53.343  1.00  0.00           C
ATOM   4391  O22 POPEP 175      44.206 109.161  52.453  1.00  0.00           O
ATOM   4392  C22 POPEP 175      44.556 109.721  54.833  1.00  0.00           C
ATOM   4395  C3  POPEP 175      42.286 111.511  51.643  1.00  0.00           C
ATOM   4398  O31 POPEP 175      41.416 112.041  52.663  1.00  0.00           O
ATOM   4399  C31 POPEP 175      41.026 111.171  53.593  1.00  0.00           C
ATOM   4400  O32 POPEP 175      41.396 110.011  53.643  1.00  0.00           O
ATOM   4401  C32 POPEP 175      40.026 111.831  54.543  1.00  0.00           C
ATOM   4404  C23 POPEP 175      44.686 108.241  55.243  1.00  0.00           C
ATOM   4407  C24 POPEP 175      44.366 108.031  56.733  1.00  0.00           C
ATOM   4410  C25 POPEP 175      45.206 106.931  57.403  1.00  0.00           C
ATOM   4413  C26 POPEP 175      45.076 106.861  58.943  1.00  0.00           C
ATOM   4416  C27 POPEP 175      45.966 105.751  59.523  1.00  0.00           C
ATOM   4419  C28 POPEP 175      45.556 105.111  60.873  1.00  0.00           C
ATOM   4422  C29 POPEP 175      45.746 105.941  62.103  1.00  0.00           C
ATOM   4424 0C21 POPEP 175      45.116 105.751  63.283  1.00  0.00           C
ATOM   4426 1C21 POPEP 175      44.076 104.691  63.583  1.00  0.00           C
ATOM   4429 2C21 POPEP 175      42.766 105.291  64.123  1.00  0.00           C
ATOM   4432 3C21 POPEP 175      42.856 105.721  65.603  1.00  0.00           C
ATOM   4435 4C21 POPEP 175      41.596 106.431  66.133  1.00  0.00           C
ATOM   4438 5C21 POPEP 175      40.286 105.671  65.853  1.00  0.00           C
ATOM   4441 6C21 POPEP 175      39.066 106.271  66.563  1.00  0.00           C
ATOM   4444 7C21 POPEP 175      37.796 105.481  66.253  1.00  0.00           C
ATOM   4447 8C21 POPEP 175      36.576 105.941  67.063  1.00  0.00           C
ATOM   4451  C33 POPEP 175      39.766 111.021  55.843  1.00  0.00           C
ATOM   4454  C34 POPEP 175      40.776 111.291  56.973  1.00  0.00           C
ATOM   4457  C35 POPEP 175      40.746 110.211  58.073  1.00  0.00           C
ATOM   4460  C36 POPEP 175      41.466 110.611  59.373  1.00  0.00           C
ATOM   4463  C37 POPEP 175      41.546 109.441  60.373  1.00  0.00           C
ATOM   4466  C38 POPEP 175      41.936 109.821  61.813  1.00  0.00           C
ATOM   4469  C39 POPEP 175      43.436 109.641  62.133  1.00  0.00           C
ATOM   4472 0C31 POPEP 175      43.796 109.821  63.613  1.00  0.00           C
ATOM   4475 1C31 POPEP 175      45.316 109.721  63.833  1.00  0.00           C
ATOM   4478 2C31 POPEP 175      45.796 109.811  65.293  1.00  0.00           C
ATOM   4481 3C31 POPEP 175      45.876 111.251  65.843  1.00  0.00           C
ATOM   4484 4C31 POPEP 175      46.946 112.121  65.163  1.00  0.00           C
ATOM   4487 5C31 POPEP 175      47.206 113.431  65.923  1.00  0.00           C
ATOM   4490 6C31 POPEP 175      48.276 114.321  65.273  1.00  0.00           C
ATOM   4494  NH3 POPEQ 176     105.166 101.591  83.443  1.00  0.00           N
ATOM   4498  C12 POPEQ 176     104.686 100.381  82.703  1.00  0.00           C
ATOM   4501  C11 POPEQ 176     105.726  99.931  81.653  1.00  0.00           C
ATOM   4504  P   POPEQ 176     107.826  99.451  83.183  1.00  0.00           P
ATOM   4505  O13 POPEQ 176     107.196 100.091  84.353  1.00  0.00           O
ATOM   4506  O14 POPEQ 176     108.666  98.261  83.393  1.00  0.00           O
ATOM   4507  O11 POPEQ 176     108.616 100.511  82.313  1.00  0.00           O
ATOM   4508  O12 POPEQ 176     106.686  99.031  82.183  1.00  0.00           O
ATOM   4509  C1  POPEQ 176     109.946 100.321  81.823  1.00  0.00           C
ATOM   4512  C2  POPEQ 176     110.006  99.871  80.333  1.00  0.00           C
ATOM   4514  O21 POPEQ 176     109.346 100.881  79.543  1.00  0.00           O
ATOM   4515  C21 POPEQ 176     109.876 101.091  78.353  1.00  0.00           C
ATOM   4516  O22 POPEQ 176     110.856 100.531  77.893  1.00  0.00           O
ATOM   4517  C22 POPEQ 176     109.086 102.221  77.673  1.00  0.00           C
ATOM   4520  C3  POPEQ 176     109.296  98.511  80.183  1.00  0.00           C
ATOM   4523  O31 POPEQ 176     109.506  97.851  78.913  1.00  0.00           O
ATOM   4524  C31 POPEQ 176     109.176  96.571  79.003  1.00  0.00           C
ATOM   4525  O32 POPEQ 176     108.826  96.021  80.033  1.00  0.00           O
ATOM   4526  C32 POPEQ 176     109.186  95.851  77.653  1.00  0.00           C
ATOM   4529  C23 POPEQ 176     109.696 102.701  76.343  1.00  0.00           C
ATOM   4532  C24 POPEQ 176     109.546 101.721  75.173  1.00  0.00           C
ATOM   4535  C25 POPEQ 176     110.556 102.021  74.073  1.00  0.00           C
ATOM   4538  C26 POPEQ 176     110.076 101.571  72.693  1.00  0.00           C
ATOM   4541  C27 POPEQ 176     111.006 102.021  71.563  1.00  0.00           C
ATOM   4544  C28 POPEQ 176     110.356 101.791  70.193  1.00  0.00           C
ATOM   4547  C29 POPEQ 176     111.176 102.341  69.053  1.00  0.00           C
ATOM   4549 0C21 POPEQ 176     110.656 102.881  67.943  1.00  0.00           C
ATOM   4551 1C21 POPEQ 176     109.176 102.991  67.663  1.00  0.00           C
ATOM   4554 2C21 POPEQ 176     108.846 103.581  66.283  1.00  0.00           C
ATOM   4557 3C21 POPEQ 176     109.086 105.091  66.213  1.00  0.00           C
ATOM   4560 4C21 POPEQ 176     108.876 105.671  64.813  1.00  0.00           C
ATOM   4563 5C21 POPEQ 176     107.576 106.481  64.683  1.00  0.00           C
ATOM   4566 6C21 POPEQ 176     107.436 107.121  63.293  1.00  0.00           C
ATOM   4569 7C21 POPEQ 176     106.256 108.091  63.183  1.00  0.00           C
ATOM   4572 8C21 POPEQ 176     106.186 108.771  61.813  1.00  0.00           C
ATOM   4576  C33 POPEQ 176     109.966  96.491  76.483  1.00  0.00           C
ATOM   4579  C34 POPEQ 176     109.416  95.941  75.163  1.00  0.00           C
ATOM   4582  C35 POPEQ 176     110.416  95.931  74.003  1.00  0.00           C
ATOM   4585  C36 POPEQ 176     110.676  97.311  73.383  1.00  0.00           C
ATOM   4588  C37 POPEQ 176     111.816  97.221  72.373  1.00  0.00           C
ATOM   4591  C38 POPEQ 176     112.106  98.511  71.603  1.00  0.00           C
ATOM   4594  C39 POPEQ 176     113.256  98.291  70.603  1.00  0.00           C
ATOM   4597 0C31 POPEQ 176     113.376  99.361  69.513  1.00  0.00           C
ATOM   4600 1C31 POPEQ 176     114.106  98.801  68.283  1.00  0.00           C
ATOM   4603 2C31 POPEQ 176     114.306  99.801  67.133  1.00  0.00           C
ATOM   4606 3C31 POPEQ 176     113.006 100.071  66.353  1.00  0.00           C
ATOM   4609 4C31 POPEQ 176     113.216 100.851  65.043  1.00  0.00           C
ATOM   4612 5C31 POPEQ 176     111.936 100.911  64.203  1.00  0.00           C
ATOM   4615 6C31 POPEQ 176     112.116 101.541  62.823  1.00  0.00           C
ATOM   4619  NH3 POPER 177     101.056  92.811  84.373  1.00  0.00           N
ATOM   4623  C12 POPER 177     102.366  93.421  83.973  1.00  0.00           C
ATOM   4626  C11 POPER 177     102.216  94.941  83.853  1.00  0.00           C
ATOM   4629  P   POPER 177     104.586  95.901  83.413  1.00  0.00           P
ATOM   4630  O13 POPER 177     105.166  94.891  84.313  1.00  0.00           O
ATOM   4631  O14 POPER 177     104.456  97.291  83.883  1.00  0.00           O
ATOM   4632  O11 POPER 177     105.466  95.821  82.093  1.00  0.00           O
ATOM   4633  O12 POPER 177     103.176  95.421  82.913  1.00  0.00           O
ATOM   4634  C1  POPER 177     105.256  94.701  81.203  1.00  0.00           C
ATOM   4637  C2  POPER 177     104.696  95.181  79.833  1.00  0.00           C
ATOM   4639  O21 POPER 177     104.246  94.061  79.063  1.00  0.00           O
ATOM   4640  C21 POPER 177     103.026  93.661  79.423  1.00  0.00           C
ATOM   4641  O22 POPER 177     102.686  93.191  80.493  1.00  0.00           O
ATOM   4642  C22 POPER 177     102.046  94.031  78.333  1.00  0.00           C
ATOM   4645  C3  POPER 177     105.806  95.951  79.053  1.00  0.00           C
ATOM   4648  O31 POPER 177     105.716  95.961  77.613  1.00  0.00           O
ATOM   4649  C31 POPER 177     104.886  96.871  77.133  1.00  0.00           C
ATOM   4650  O32 POPER 177     104.066  97.481  77.783  1.00  0.00           O
ATOM   4651  C32 POPER 177     105.166  97.141  75.643  1.00  0.00           C
ATOM   4654  C23 POPER 177     101.576  92.801  77.553  1.00  0.00           C
ATOM   4657  C24 POPER 177     100.676  93.261  76.413  1.00  0.00           C
ATOM   4660  C25 POPER 177     100.486  92.261  75.283  1.00  0.00           C
ATOM   4663  C26 POPER 177     100.616  92.941  73.923  1.00  0.00           C
ATOM   4666  C27 POPER 177     100.366  92.001  72.733  1.00  0.00           C
ATOM   4669  C28 POPER 177     100.356  92.731  71.383  1.00  0.00           C
ATOM   4672  C29 POPER 177      99.126  93.611  71.243  1.00  0.00           C
ATOM   4674 0C21 POPER 177      98.516  93.911  70.083  1.00  0.00           C
ATOM   4676 1C21 POPER 177      99.006  93.481  68.723  1.00  0.00           C
ATOM   4679 2C21 POPER 177      98.796  94.571  67.653  1.00  0.00           C
ATOM   4682 3C21 POPER 177      99.576  95.871  67.893  1.00  0.00           C
ATOM   4685 4C21 POPER 177     100.196  96.411  66.603  1.00  0.00           C
ATOM   4688 5C21 POPER 177     100.916  97.741  66.793  1.00  0.00           C
ATOM   4691 6C21 POPER 177     101.746  98.161  65.573  1.00  0.00           C
ATOM   4694 7C21 POPER 177     102.506  99.481  65.823  1.00  0.00           C
ATOM   4697 8C21 POPER 177     103.436  99.861  64.673  1.00  0.00           C
ATOM   4701  C33 POPER 177     105.636  95.961  74.763  1.00  0.00           C
ATOM   4704  C34 POPER 177     106.156  96.481  73.403  1.00  0.00           C
ATOM   4707  C35 POPER 177     106.626  95.371  72.443  1.00  0.00           C
ATOM   4710  C36 POPER 177     105.476  94.781  71.623  1.00  0.00           C
ATOM   4713  C37 POPER 177     105.076  95.661  70.443  1.00  0.00           C
ATOM   4716  C38 POPER 177     103.626  95.431  69.983  1.00  0.00           C
ATOM   4719  C39 POPER 177     103.486  95.391  68.453  1.00  0.00           C
ATOM   4722 0C31 POPER 177     103.856  94.031  67.843  1.00  0.00           C
ATOM   4725 1C31 POPER 177     103.466  93.991  66.353  1.00  0.00           C
ATOM   4728 2C31 POPER 177     103.886  92.711  65.633  1.00  0.00           C
ATOM   4731 3C31 POPER 177     103.616  92.771  64.113  1.00  0.00           C
ATOM   4734 4C31 POPER 177     102.136  92.971  63.753  1.00  0.00           C
ATOM   4737 5C31 POPER 177     101.876  92.711  62.263  1.00  0.00           C
ATOM   4740 6C31 POPER 177     100.476  93.101  61.803  1.00  0.00           C
ATOM   4744  NH3 POPES 178      79.186  21.391  42.793  1.00  0.00           N
ATOM   4748  C12 POPES 178      80.396  21.681  43.623  1.00  0.00           C
ATOM   4751  C11 POPES 178      80.656  20.481  44.543  1.00  0.00           C
ATOM   4754  P   POPES 178      81.446  18.091  43.823  1.00  0.00           P
ATOM   4755  O13 POPES 178      80.766  16.801  43.493  1.00  0.00           O
ATOM   4756  O14 POPES 178      82.556  18.541  42.973  1.00  0.00           O
ATOM   4757  O11 POPES 178      81.906  18.051  45.333  1.00  0.00           O
ATOM   4758  O12 POPES 178      80.366  19.251  43.873  1.00  0.00           O
ATOM   4759  C1  POPES 178      83.206  18.451  45.783  1.00  0.00           C
ATOM   4762  C2  POPES 178      83.386  18.301  47.333  1.00  0.00           C
ATOM   4764  O21 POPES 178      82.386  17.421  47.903  1.00  0.00           O
ATOM   4765  C21 POPES 178      81.206  17.961  48.183  1.00  0.00           C
ATOM   4766  O22 POPES 178      80.796  19.051  47.843  1.00  0.00           O
ATOM   4767  C22 POPES 178      80.426  17.001  49.083  1.00  0.00           C
ATOM   4770  C3  POPES 178      83.516  19.661  48.123  1.00  0.00           C
ATOM   4773  O31 POPES 178      83.256  19.471  49.543  1.00  0.00           O
ATOM   4774  C31 POPES 178      84.276  19.601  50.393  1.00  0.00           C
ATOM   4775  O32 POPES 178      85.376  20.051  50.113  1.00  0.00           O
ATOM   4776  C32 POPES 178      83.886  19.021  51.753  1.00  0.00           C
ATOM   4779  C23 POPES 178      80.076  17.721  50.403  1.00  0.00           C
ATOM   4782  C24 POPES 178      79.176  16.881  51.313  1.00  0.00           C
ATOM   4785  C25 POPES 178      79.886  15.941  52.283  1.00  0.00           C
ATOM   4788  C26 POPES 178      80.706  16.681  53.343  1.00  0.00           C
ATOM   4791  C27 POPES 178      80.956  15.801  54.563  1.00  0.00           C
ATOM   4794  C28 POPES 178      81.926  16.431  55.573  1.00  0.00           C
ATOM   4797  C29 POPES 178      81.266  17.621  56.223  1.00  0.00           C
ATOM   4799 0C21 POPES 178      81.226  17.891  57.533  1.00  0.00           C
ATOM   4801 1C21 POPES 178      81.956  17.121  58.613  1.00  0.00           C
ATOM   4804 2C21 POPES 178      82.956  18.071  59.273  1.00  0.00           C
ATOM   4807 3C21 POPES 178      83.956  17.301  60.133  1.00  0.00           C
ATOM   4810 4C21 POPES 178      85.006  18.241  60.733  1.00  0.00           C
ATOM   4813 5C21 POPES 178      85.976  17.461  61.623  1.00  0.00           C
ATOM   4816 6C21 POPES 178      87.076  18.351  62.203  1.00  0.00           C
ATOM   4819 7C21 POPES 178      87.786  17.651  63.363  1.00  0.00           C
ATOM   4822 8C21 POPES 178      88.796  18.541  64.083  1.00  0.00           C
ATOM   4826  C33 POPES 178      84.626  19.661  52.953  1.00  0.00           C
ATOM   4829  C34 POPES 178      84.256  18.941  54.263  1.00  0.00           C
ATOM   4832  C35 POPES 178      85.006  19.391  55.533  1.00  0.00           C
ATOM   4835  C36 POPES 178      84.896  20.901  55.813  1.00  0.00           C
ATOM   4838  C37 POPES 178      85.466  21.321  57.173  1.00  0.00           C
ATOM   4841  C38 POPES 178      85.686  22.841  57.233  1.00  0.00           C
ATOM   4844  C39 POPES 178      85.416  23.501  58.593  1.00  0.00           C
ATOM   4847 0C31 POPES 178      86.556  23.381  59.613  1.00  0.00           C
ATOM   4850 1C31 POPES 178      86.286  24.291  60.813  1.00  0.00           C
ATOM   4853 2C31 POPES 178      87.366  24.271  61.903  1.00  0.00           C
ATOM   4856 3C31 POPES 178      86.816  23.731  63.223  1.00  0.00           C
ATOM   4859 4C31 POPES 178      87.886  23.531  64.303  1.00  0.00           C
ATOM   4862 5C31 POPES 178      87.316  22.841  65.543  1.00  0.00           C
ATOM   4865 6C31 POPES 178      88.376  22.511  66.603  1.00  0.00           C
ATOM   4869  NH3 POPET 179      90.986  69.111  85.303  1.00  0.00           N
ATOM   4873  C12 POPET 179      91.676  69.811  86.443  1.00  0.00           C
ATOM   4876  C11 POPET 179      92.186  68.831  87.503  1.00  0.00           C
ATOM   4879  P   POPET 179      94.536  67.991  86.713  1.00  0.00           P
ATOM   4880  O13 POPET 179      95.926  68.501  86.783  1.00  0.00           O
ATOM   4881  O14 POPET 179      94.336  66.601  87.153  1.00  0.00           O
ATOM   4882  O11 POPET 179      93.966  68.101  85.233  1.00  0.00           O
ATOM   4883  O12 POPET 179      93.606  68.911  87.613  1.00  0.00           O
ATOM   4884  C1  POPET 179      94.196  66.991  84.323  1.00  0.00           C
ATOM   4887  C2  POPET 179      95.036  67.411  83.073  1.00  0.00           C
ATOM   4889  O21 POPET 179      95.996  66.391  82.693  1.00  0.00           O
ATOM   4890  C21 POPET 179      95.466  65.361  82.033  1.00  0.00           C
ATOM   4891  O22 POPET 179      94.266  65.161  81.873  1.00  0.00           O
ATOM   4892  C22 POPET 179      96.596  64.511  81.433  1.00  0.00           C
ATOM   4895  C3  POPET 179      95.796  68.741  83.313  1.00  0.00           C
ATOM   4898  O31 POPET 179      96.766  68.981  82.273  1.00  0.00           O
ATOM   4899  C31 POPET 179      97.996  69.291  82.653  1.00  0.00           C
ATOM   4900  O32 POPET 179      98.356  69.491  83.813  1.00  0.00           O
ATOM   4901  C32 POPET 179      98.866  69.511  81.423  1.00  0.00           C
ATOM   4904  C23 POPET 179      96.106  63.701  80.193  1.00  0.00           C
ATOM   4907  C24 POPET 179      97.206  63.291  79.203  1.00  0.00           C
ATOM   4910  C25 POPET 179      96.626  62.501  78.023  1.00  0.00           C
ATOM   4913  C26 POPET 179      97.686  62.081  76.993  1.00  0.00           C
ATOM   4916  C27 POPET 179      97.306  60.801  76.223  1.00  0.00           C
ATOM   4919  C28 POPET 179      98.456  60.321  75.313  1.00  0.00           C
ATOM   4922  C29 POPET 179      98.166  58.951  74.743  1.00  0.00           C
ATOM   4924 0C21 POPET 179      98.836  57.821  75.003  1.00  0.00           C
ATOM   4926 1C21 POPET 179     100.046  57.681  75.893  1.00  0.00           C
ATOM   4929 2C21 POPET 179     101.366  57.921  75.123  1.00  0.00           C
ATOM   4932 3C21 POPET 179     101.566  56.911  73.983  1.00  0.00           C
ATOM   4935 4C21 POPET 179     102.816  57.171  73.133  1.00  0.00           C
ATOM   4938 5C21 POPET 179     102.796  56.391  71.803  1.00  0.00           C
ATOM   4941 6C21 POPET 179     102.706  54.871  71.983  1.00  0.00           C
ATOM   4944 7C21 POPET 179     102.456  54.131  70.663  1.00  0.00           C
ATOM   4947 8C21 POPET 179     102.376  52.611  70.823  1.00  0.00           C
ATOM   4951  C33 POPET 179      98.496  68.641  80.203  1.00  0.00           C
ATOM   4954  C34 POPET 179      99.066  69.201  78.903  1.00  0.00           C
ATOM   4957  C35 POPET 179      98.656  68.421  77.643  1.00  0.00           C
ATOM   4960  C36 POPET 179      99.446  67.111  77.473  1.00  0.00           C
ATOM   4963  C37 POPET 179      99.086  66.311  76.213  1.00  0.00           C
ATOM   4966  C38 POPET 179      99.996  65.091  76.033  1.00  0.00           C
ATOM   4969  C39 POPET 179      99.696  64.261  74.773  1.00  0.00           C
ATOM   4972 0C31 POPET 179     100.596  64.591  73.573  1.00  0.00           C
ATOM   4975 1C31 POPET 179     100.246  63.751  72.333  1.00  0.00           C
ATOM   4978 2C31 POPET 179     101.136  64.051  71.113  1.00  0.00           C
ATOM   4981 3C31 POPET 179     102.546  63.441  71.183  1.00  0.00           C
ATOM   4984 4C31 POPET 179     102.616  62.001  70.633  1.00  0.00           C
ATOM   4987 5C31 POPET 179     104.036  61.421  70.693  1.00  0.00           C
ATOM   4990 6C31 POPET 179     104.196  60.101  69.943  1.00  0.00           C
ATOM   4994  NH3 POPEU 180       3.966  77.631  44.103  1.00  0.00           N
ATOM   4998  C12 POPEU 180       2.686  76.851  43.933  1.00  0.00           C
ATOM   5001  C11 POPEU 180       1.676  77.551  42.973  1.00  0.00           C
ATOM   5004  P   POPEU 180       1.216  79.541  44.723  1.00  0.00           P
ATOM   5005  O13 POPEU 180       2.666  79.831  44.743  1.00  0.00           O
ATOM   5006  O14 POPEU 180       0.296  80.701  44.693  1.00  0.00           O
ATOM   5007  O11 POPEU 180       0.866  78.541  45.883  1.00  0.00           O
ATOM   5008  O12 POPEU 180       0.926  78.671  43.453  1.00  0.00           O
ATOM   5009  C1  POPEU 180       0.306  79.041  47.103  1.00  0.00           C
ATOM   5012  C2  POPEU 180       1.346  78.991  48.263  1.00  0.00           C
ATOM   5014  O21 POPEU 180       0.726  79.091  49.573  1.00  0.00           O
ATOM   5015  C21 POPEU 180      -0.064  80.121  49.803  1.00  0.00           C
ATOM   5016  O22 POPEU 180      -0.404  80.971  49.013  1.00  0.00           O
ATOM   5017  C22 POPEU 180      -0.644  80.001  51.213  1.00  0.00           C
ATOM   5020  C3  POPEU 180       2.536  79.991  48.103  1.00  0.00           C
ATOM   5023  O31 POPEU 180       3.486  79.941  49.193  1.00  0.00           O
ATOM   5024  C31 POPEU 180       4.486  79.071  49.073  1.00  0.00           C
ATOM   5025  O32 POPEU 180       4.696  78.361  48.113  1.00  0.00           O
ATOM   5026  C32 POPEU 180       5.296  79.111  50.373  1.00  0.00           C
ATOM   5029  C23 POPEU 180      -0.934  81.371  51.873  1.00  0.00           C
ATOM   5032  C24 POPEU 180      -1.286  81.211  53.353  1.00  0.00           C
ATOM   5035  C25 POPEU 180      -1.506  82.531  54.113  1.00  0.00           C
ATOM   5038  C26 POPEU 180      -0.464  82.871  55.193  1.00  0.00           C
ATOM   5041  C27 POPEU 180      -0.364  81.831  56.323  1.00  0.00           C
ATOM   5044  C28 POPEU 180       0.366  82.391  57.573  1.00  0.00           C
ATOM   5047  C29 POPEU 180       1.836  82.661  57.383  1.00  0.00           C
ATOM   5049 0C21 POPEU 180       2.696  82.821  58.413  1.00  0.00           C
ATOM   5051 1C21 POPEU 180       2.286  82.801  59.863  1.00  0.00           C
ATOM   5054 2C21 POPEU 180       2.306  81.401  60.513  1.00  0.00           C
ATOM   5057 3C21 POPEU 180       1.336  81.361  61.703  1.00  0.00           C
ATOM   5060 4C21 POPEU 180       1.366  80.071  62.543  1.00  0.00           C
ATOM   5063 5C21 POPEU 180       0.266  80.141  63.603  1.00  0.00           C
ATOM   5066 6C21 POPEU 180       0.256  79.001  64.623  1.00  0.00           C
ATOM   5069 7C21 POPEU 180      -0.864  79.221  65.653  1.00  0.00           C
ATOM   5072 8C21 POPEU 180      -0.974  78.121  66.713  1.00  0.00           C
ATOM   5076  C33 POPEU 180       4.646  78.251  51.483  1.00  0.00           C
ATOM   5079  C34 POPEU 180       5.336  78.331  52.853  1.00  0.00           C
ATOM   5082  C35 POPEU 180       5.366  79.711  53.503  1.00  0.00           C
ATOM   5085  C36 POPEU 180       5.966  79.691  54.913  1.00  0.00           C
ATOM   5088  C37 POPEU 180       6.126  81.101  55.503  1.00  0.00           C
ATOM   5091  C38 POPEU 180       6.056  81.091  57.033  1.00  0.00           C
ATOM   5094  C39 POPEU 180       6.556  82.391  57.663  1.00  0.00           C
ATOM   5097 0C31 POPEU 180       8.086  82.391  57.833  1.00  0.00           C
ATOM   5100 1C31 POPEU 180       8.626  83.671  58.493  1.00  0.00           C
ATOM   5103 2C31 POPEU 180       8.776  83.591  60.023  1.00  0.00           C
ATOM   5106 3C31 POPEU 180       7.466  83.561  60.823  1.00  0.00           C
ATOM   5109 4C31 POPEU 180       7.706  83.741  62.333  1.00  0.00           C
ATOM   5112 5C31 POPEU 180       6.426  83.691  63.163  1.00  0.00           C
ATOM   5115 6C31 POPEU 180       6.706  83.631  64.673  1.00  0.00           C
ATOM   5119  NH3 POPEV 181      59.646 126.311  87.003  1.00  0.00           N
ATOM   5123  C12 POPEV 181      58.476 127.243  86.853  1.00  0.00           C
ATOM   5126  C11 POPEV 181      58.106 127.953  88.173  1.00  0.00           C
ATOM   5129  P   POPEV 181      56.026 129.403  87.593  1.00  0.00           P
ATOM   5130  O13 POPEV 181      55.456 130.273  88.653  1.00  0.00           O
ATOM   5131  O14 POPEV 181      56.976 129.973  86.623  1.00  0.00           O
ATOM   5132  O11 POPEV 181      54.776 128.793  86.823  1.00  0.00           O
ATOM   5133  O12 POPEV 181      56.686 128.143  88.263  1.00  0.00           O
ATOM   5134  C1  POPEV 181      54.946 127.863  85.753  1.00  0.00           C
ATOM   5137  C2  POPEV 181      54.266 128.343  84.423  1.00  0.00           C
ATOM   5139  O21 POPEV 181      53.536 127.283  83.773  1.00  0.00           O
ATOM   5140  C21 POPEV 181      54.246 126.261  83.333  1.00  0.00           C
ATOM   5141  O22 POPEV 181      55.386 126.001  83.653  1.00  0.00           O
ATOM   5142  C22 POPEV 181      53.436 125.401  82.363  1.00  0.00           C
ATOM   5145  C3  POPEV 181      55.286 129.053  83.453  1.00  0.00           C
ATOM   5148  O31 POPEV 181      54.896 128.893  82.063  1.00  0.00           O
ATOM   5149  C31 POPEV 181      55.826 128.513  81.183  1.00  0.00           C
ATOM   5150  O32 POPEV 181      57.006 128.353  81.423  1.00  0.00           O
ATOM   5151  C32 POPEV 181      55.176 128.273  79.823  1.00  0.00           C
ATOM   5154  C23 POPEV 181      52.226 126.091  81.693  1.00  0.00           C
ATOM   5157  C24 POPEV 181      51.296 125.101  80.963  1.00  0.00           C
ATOM   5160  C25 POPEV 181      51.996 124.191  79.933  1.00  0.00           C
ATOM   5163  C26 POPEV 181      52.626 124.951  78.753  1.00  0.00           C
ATOM   5166  C27 POPEV 181      53.546 124.061  77.903  1.00  0.00           C
ATOM   5169  C28 POPEV 181      52.786 123.031  77.043  1.00  0.00           C
ATOM   5172  C29 POPEV 181      53.756 122.231  76.203  1.00  0.00           C
ATOM   5174 0C21 POPEV 181      53.626 121.931  74.903  1.00  0.00           C
ATOM   5176 1C21 POPEV 181      52.446 122.261  74.023  1.00  0.00           C
ATOM   5179 2C21 POPEV 181      52.536 123.591  73.253  1.00  0.00           C
ATOM   5182 3C21 POPEV 181      53.686 123.621  72.233  1.00  0.00           C
ATOM   5185 4C21 POPEV 181      53.676 124.851  71.323  1.00  0.00           C
ATOM   5188 5C21 POPEV 181      54.026 126.171  72.033  1.00  0.00           C
ATOM   5191 6C21 POPEV 181      54.326 127.303  71.033  1.00  0.00           C
ATOM   5194 7C21 POPEV 181      54.676 128.633  71.703  1.00  0.00           C
ATOM   5197 8C21 POPEV 181      55.046 129.733  70.703  1.00  0.00           C
ATOM   5201  C33 POPEV 181      55.976 128.823  78.603  1.00  0.00           C
ATOM   5204  C34 POPEV 181      55.406 128.363  77.243  1.00  0.00           C
ATOM   5207  C35 POPEV 181      53.886 128.553  77.133  1.00  0.00           C
ATOM   5210  C36 POPEV 181      53.256 128.193  75.773  1.00  0.00           C
ATOM   5213  C37 POPEV 181      51.766 127.853  75.963  1.00  0.00           C
ATOM   5216  C38 POPEV 181      50.946 127.773  74.673  1.00  0.00           C
ATOM   5219  C39 POPEV 181      49.576 127.091  74.893  1.00  0.00           C
ATOM   5222 0C31 POPEV 181      49.696 125.561  75.013  1.00  0.00           C
ATOM   5225 1C31 POPEV 181      48.336 124.841  74.973  1.00  0.00           C
ATOM   5228 2C31 POPEV 181      48.446 123.351  74.563  1.00  0.00           C
ATOM   5231 3C31 POPEV 181      49.046 122.441  75.633  1.00  0.00           C
ATOM   5234 4C31 POPEV 181      48.066 122.071  76.753  1.00  0.00           C
ATOM   5237 5C31 POPEV 181      48.626 121.031  77.733  1.00  0.00           C
ATOM   5240 6C31 POPEV 181      47.546 120.431  78.643  1.00  0.00           C
ATOM   5244  NH3 POPEW 182      44.876  73.461  85.543  1.00  0.00           N
ATOM   5248  C12 POPEW 182      44.616  72.921  86.923  1.00  0.00           C
ATOM   5251  C11 POPEW 182      43.736  73.891  87.713  1.00  0.00           C
ATOM   5254  P   POPEW 182      41.636  75.421  87.403  1.00  0.00           P
ATOM   5255  O13 POPEW 182      40.266  74.891  87.213  1.00  0.00           O
ATOM   5256  O14 POPEW 182      42.046  75.851  88.743  1.00  0.00           O
ATOM   5257  O11 POPEW 182      41.876  76.561  86.323  1.00  0.00           O
ATOM   5258  O12 POPEW 182      42.656  74.331  86.893  1.00  0.00           O
ATOM   5259  C1  POPEW 182      41.816  76.151  84.953  1.00  0.00           C
ATOM   5262  C2  POPEW 182      41.946  77.351  84.003  1.00  0.00           C
ATOM   5264  O21 POPEW 182      42.256  76.841  82.703  1.00  0.00           O
ATOM   5265  C21 POPEW 182      41.216  76.541  81.953  1.00  0.00           C
ATOM   5266  O22 POPEW 182      40.046  76.671  82.283  1.00  0.00           O
ATOM   5267  C22 POPEW 182      41.706  75.991  80.623  1.00  0.00           C
ATOM   5270  C3  POPEW 182      43.066  78.341  84.383  1.00  0.00           C
ATOM   5273  O31 POPEW 182      42.776  79.621  83.783  1.00  0.00           O
ATOM   5274  C31 POPEW 182      43.186  79.761  82.523  1.00  0.00           C
ATOM   5275  O32 POPEW 182      43.946  79.041  81.923  1.00  0.00           O
ATOM   5276  C32 POPEW 182      42.456  80.961  81.923  1.00  0.00           C
ATOM   5279  C23 POPEW 182      40.596  76.061  79.553  1.00  0.00           C
ATOM   5282  C24 POPEW 182      41.136  76.021  78.123  1.00  0.00           C
ATOM   5285  C25 POPEW 182      39.996  76.021  77.103  1.00  0.00           C
ATOM   5288  C26 POPEW 182      40.516  76.001  75.663  1.00  0.00           C
ATOM   5291  C27 POPEW 182      39.426  75.641  74.653  1.00  0.00           C
ATOM   5294  C28 POPEW 182      39.976  75.091  73.313  1.00  0.00           C
ATOM   5297  C29 POPEW 182      40.546  76.171  72.423  1.00  0.00           C
ATOM   5299 0C21 POPEW 182      39.796  77.051  71.743  1.00  0.00           C
ATOM   5301 1C21 POPEW 182      38.296  77.081  71.763  1.00  0.00           C
ATOM   5304 2C21 POPEW 182      37.686  77.861  70.583  1.00  0.00           C
ATOM   5307 3C21 POPEW 182      38.026  77.321  69.183  1.00  0.00           C
ATOM   5310 4C21 POPEW 182      37.026  77.771  68.093  1.00  0.00           C
ATOM   5313 5C21 POPEW 182      36.726  79.281  68.023  1.00  0.00           C
ATOM   5316 6C21 POPEW 182      35.676  79.761  69.043  1.00  0.00           C
ATOM   5319 7C21 POPEW 182      35.086  81.131  68.723  1.00  0.00           C
ATOM   5322 8C21 POPEW 182      34.086  81.611  69.783  1.00  0.00           C
ATOM   5326  C33 POPEW 182      43.256  81.711  80.833  1.00  0.00           C
ATOM   5329  C34 POPEW 182      42.616  83.061  80.493  1.00  0.00           C
ATOM   5332  C35 POPEW 182      43.476  83.981  79.613  1.00  0.00           C
ATOM   5335  C36 POPEW 182      43.566  83.521  78.153  1.00  0.00           C
ATOM   5338  C37 POPEW 182      44.276  84.571  77.273  1.00  0.00           C
ATOM   5341  C38 POPEW 182      44.656  84.051  75.883  1.00  0.00           C
ATOM   5344  C39 POPEW 182      43.496  84.031  74.863  1.00  0.00           C
ATOM   5347 0C31 POPEW 182      43.496  85.231  73.903  1.00  0.00           C
ATOM   5350 1C31 POPEW 182      42.386  85.121  72.833  1.00  0.00           C
ATOM   5353 2C31 POPEW 182      42.446  86.171  71.713  1.00  0.00           C
ATOM   5356 3C31 POPEW 182      42.256  87.611  72.203  1.00  0.00           C
ATOM   5359 4C31 POPEW 182      41.766  88.551  71.093  1.00  0.00           C
ATOM   5362 5C31 POPEW 182      41.556  89.991  71.573  1.00  0.00           C
ATOM   5365 6C31 POPEW 182      40.896  90.891  70.523  1.00  0.00           C
ATOM   5369  NH3 POPEX 183       2.076   3.461  86.223  1.00  0.00           N
ATOM   5373  C12 POPEX 183       2.306   2.451  87.313  1.00  0.00           C
ATOM   5376  C11 POPEX 183       3.426   1.471  86.933  1.00  0.00           C
ATOM   5379  P   POPEX 183       2.776  -0.919  87.883  1.00  0.00           P
ATOM   5380  O13 POPEX 183       3.716  -1.971  88.323  1.00  0.00           O
ATOM   5381  O14 POPEX 183       1.536  -0.729  88.663  1.00  0.00           O
ATOM   5382  O11 POPEX 183       2.476  -1.069  86.323  1.00  0.00           O
ATOM   5383  O12 POPEX 183       3.546   0.461  87.923  1.00  0.00           O
ATOM   5384  C1  POPEX 183       2.856  -2.221  85.583  1.00  0.00           C
ATOM   5387  C2  POPEX 183       3.446  -1.859  84.203  1.00  0.00           C
ATOM   5389  O21 POPEX 183       3.796  -3.081  83.523  1.00  0.00           O
ATOM   5390  C21 POPEX 183       3.376  -3.171  82.273  1.00  0.00           C
ATOM   5391  O22 POPEX 183       2.586  -2.421  81.733  1.00  0.00           O
ATOM   5392  C22 POPEX 183       4.096  -4.301  81.553  1.00  0.00           C
ATOM   5395  C3  POPEX 183       4.746  -1.029  84.333  1.00  0.00           C
ATOM   5398  O31 POPEX 183       4.966  -0.149  83.203  1.00  0.00           O
ATOM   5399  C31 POPEX 183       6.106   0.531  83.343  1.00  0.00           C
ATOM   5400  O32 POPEX 183       6.946   0.311  84.193  1.00  0.00           O
ATOM   5401  C32 POPEX 183       6.186   1.651  82.313  1.00  0.00           C
ATOM   5404  C23 POPEX 183       5.496  -3.811  81.123  1.00  0.00           C
ATOM   5407  C24 POPEX 183       6.156  -4.741  80.093  1.00  0.00           C
ATOM   5410  C25 POPEX 183       5.456  -4.761  78.723  1.00  0.00           C
ATOM   5413  C26 POPEX 183       5.906  -3.661  77.743  1.00  0.00           C
ATOM   5416  C27 POPEX 183       5.336  -2.251  78.013  1.00  0.00           C
ATOM   5419  C28 POPEX 183       5.286  -1.409  76.723  1.00  0.00           C
ATOM   5422  C29 POPEX 183       5.036   0.051  76.963  1.00  0.00           C
ATOM   5424 0C21 POPEX 183       5.756   1.081  76.503  1.00  0.00           C
ATOM   5426 1C21 POPEX 183       7.016   1.011  75.683  1.00  0.00           C
ATOM   5429 2C21 POPEX 183       6.786   1.301  74.183  1.00  0.00           C
ATOM   5432 3C21 POPEX 183       8.056   1.881  73.533  1.00  0.00           C
ATOM   5435 4C21 POPEX 183       7.996   1.931  72.003  1.00  0.00           C
ATOM   5438 5C21 POPEX 183       9.236   2.631  71.423  1.00  0.00           C
ATOM   5441 6C21 POPEX 183       9.096   4.161  71.413  1.00  0.00           C
ATOM   5444 7C21 POPEX 183      10.406   4.891  71.123  1.00  0.00           C
ATOM   5447 8C21 POPEX 183      10.246   6.411  71.163  1.00  0.00           C
ATOM   5451  C33 POPEX 183       6.196   3.081  82.903  1.00  0.00           C
ATOM   5454  C34 POPEX 183       6.376   4.141  81.803  1.00  0.00           C
ATOM   5457  C35 POPEX 183       5.096   4.571  81.083  1.00  0.00           C
ATOM   5460  C36 POPEX 183       5.226   5.961  80.423  1.00  0.00           C
ATOM   5463  C37 POPEX 183       6.236   6.021  79.263  1.00  0.00           C
ATOM   5466  C38 POPEX 183       6.636   7.431  78.813  1.00  0.00           C
ATOM   5469  C39 POPEX 183       5.486   8.361  78.403  1.00  0.00           C
ATOM   5472 0C31 POPEX 183       4.506   7.761  77.383  1.00  0.00           C
ATOM   5475 1C31 POPEX 183       3.686   8.791  76.593  1.00  0.00           C
ATOM   5478 2C31 POPEX 183       2.536   9.481  77.353  1.00  0.00           C
ATOM   5481 3C31 POPEX 183       2.926  10.521  78.423  1.00  0.00           C
ATOM   5484 4C31 POPEX 183       3.836  11.661  77.943  1.00  0.00           C
ATOM   5487 5C31 POPEX 183       4.146  12.661  79.073  1.00  0.00           C
ATOM   5490 6C31 POPEX 183       4.806  13.951  78.593  1.00  0.00           C
ATOM   5494  NH3 POPEY 184      59.146  85.721  42.413  1.00  0.00           N
ATOM   5498  C12 POPEY 184      59.816  86.571  43.453  1.00  0.00           C
ATOM   5501  C11 POPEY 184      60.666  87.641  42.763  1.00  0.00           C
ATOM   5504  P   POPEY 184      62.896  87.711  41.463  1.00  0.00           P
ATOM   5505  O13 POPEY 184      62.706  89.141  41.203  1.00  0.00           O
ATOM   5506  O14 POPEY 184      63.596  86.881  40.453  1.00  0.00           O
ATOM   5507  O11 POPEY 184      63.696  87.621  42.823  1.00  0.00           O
ATOM   5508  O12 POPEY 184      61.566  87.011  41.853  1.00  0.00           O
ATOM   5509  C1  POPEY 184      63.856  86.411  43.563  1.00  0.00           C
ATOM   5512  C2  POPEY 184      65.316  86.211  44.073  1.00  0.00           C
ATOM   5514  O21 POPEY 184      65.526  87.061  45.223  1.00  0.00           O
ATOM   5515  C21 POPEY 184      66.146  86.501  46.253  1.00  0.00           C
ATOM   5516  O22 POPEY 184      66.436  85.321  46.363  1.00  0.00           O
ATOM   5517  C22 POPEY 184      66.546  87.611  47.233  1.00  0.00           C
ATOM   5520  C3  POPEY 184      66.336  86.551  42.933  1.00  0.00           C
ATOM   5523  O31 POPEY 184      67.706  86.611  43.383  1.00  0.00           O
ATOM   5524  C31 POPEY 184      68.086  87.781  43.883  1.00  0.00           C
ATOM   5525  O32 POPEY 184      67.406  88.801  43.923  1.00  0.00           O
ATOM   5526  C32 POPEY 184      69.456  87.631  44.573  1.00  0.00           C
ATOM   5529  C23 POPEY 184      67.356  87.191  48.473  1.00  0.00           C
ATOM   5532  C24 POPEY 184      67.916  88.441  49.183  1.00  0.00           C
ATOM   5535  C25 POPEY 184      69.026  88.141  50.193  1.00  0.00           C
ATOM   5538  C26 POPEY 184      68.516  87.421  51.453  1.00  0.00           C
ATOM   5541  C27 POPEY 184      69.636  86.751  52.253  1.00  0.00           C
ATOM   5544  C28 POPEY 184      69.216  86.361  53.683  1.00  0.00           C
ATOM   5547  C29 POPEY 184      69.536  87.431  54.703  1.00  0.00           C
ATOM   5549 0C21 POPEY 184      70.696  87.541  55.373  1.00  0.00           C
ATOM   5551 1C21 POPEY 184      71.876  86.621  55.193  1.00  0.00           C
ATOM   5554 2C21 POPEY 184      71.766  85.361  56.073  1.00  0.00           C
ATOM   5557 3C21 POPEY 184      72.036  85.621  57.553  1.00  0.00           C
ATOM   5560 4C21 POPEY 184      72.026  84.331  58.393  1.00  0.00           C
ATOM   5563 5C21 POPEY 184      70.656  83.711  58.643  1.00  0.00           C
ATOM   5566 6C21 POPEY 184      70.806  82.421  59.463  1.00  0.00           C
ATOM   5569 7C21 POPEY 184      69.486  81.661  59.613  1.00  0.00           C
ATOM   5572 8C21 POPEY 184      69.656  80.341  60.343  1.00  0.00           C
ATOM   5576  C33 POPEY 184      70.176  86.281  44.333  1.00  0.00           C
ATOM   5579  C34 POPEY 184      71.356  86.071  45.303  1.00  0.00           C
ATOM   5582  C35 POPEY 184      71.576  84.611  45.723  1.00  0.00           C
ATOM   5585  C36 POPEY 184      70.476  84.121  46.693  1.00  0.00           C
ATOM   5588  C37 POPEY 184      70.876  82.851  47.443  1.00  0.00           C
ATOM   5591  C38 POPEY 184      69.886  82.491  48.563  1.00  0.00           C
ATOM   5594  C39 POPEY 184      70.376  81.411  49.543  1.00  0.00           C
ATOM   5597 0C31 POPEY 184      71.796  81.691  50.063  1.00  0.00           C
ATOM   5600 1C31 POPEY 184      72.156  80.911  51.323  1.00  0.00           C
ATOM   5603 2C31 POPEY 184      73.436  81.451  51.963  1.00  0.00           C
ATOM   5606 3C31 POPEY 184      74.676  80.591  51.753  1.00  0.00           C
ATOM   5609 4C31 POPEY 184      75.876  81.221  52.473  1.00  0.00           C
ATOM   5612 5C31 POPEY 184      77.066  80.291  52.663  1.00  0.00           C
ATOM   5615 6C31 POPEY 184      78.066  80.861  53.673  1.00  0.00           C
ATOM   5619  NH3 POPEZ 185     114.046  61.901  46.873  1.00  0.00           N
ATOM   5623  C12 POPEZ 185     115.176  61.611  45.933  1.00  0.00           C
ATOM   5626  C11 POPEZ 185     116.426  62.441  46.303  1.00  0.00           C
ATOM   5629  P   POPEZ 185     117.196  61.091  48.453  1.00  0.00           P
ATOM   5630  O13 POPEZ 185     117.226  59.941  47.533  1.00  0.00           O
ATOM   5631  O14 POPEZ 185     118.446  61.391  49.173  1.00  0.00           O
ATOM   5632  O11 POPEZ 185     115.966  60.941  49.433  1.00  0.00           O
ATOM   5633  O12 POPEZ 185     116.716  62.401  47.703  1.00  0.00           O
ATOM   5634  C1  POPEZ 185     116.096  60.681  50.843  1.00  0.00           C
ATOM   5637  C2  POPEZ 185     116.786  61.831  51.643  1.00  0.00           C
ATOM   5639  O21 POPEZ 185     116.756  61.791  53.093  1.00  0.00           O
ATOM   5640  C21 POPEZ 185     116.486  60.721  53.793  1.00  0.00           C
ATOM   5641  O22 POPEZ 185     116.206  59.611  53.393  1.00  0.00           O
ATOM   5642  C22 POPEZ 185     116.636  61.081  55.273  1.00  0.00           C
ATOM   5645  C3  POPEZ 185     116.236  63.221  51.233  1.00  0.00           C
ATOM   5648  O31 POPEZ 185     114.946  63.431  51.873  1.00  0.00           O
ATOM   5649  C31 POPEZ 185     114.926  64.451  52.703  1.00  0.00           C
ATOM   5650  O32 POPEZ 185     115.766  65.331  52.783  1.00  0.00           O
ATOM   5651  C32 POPEZ 185     113.756  64.341  53.673  1.00  0.00           C
ATOM   5654  C23 POPEZ 185     115.306  61.011  56.063  1.00  0.00           C
ATOM   5657  C24 POPEZ 185     115.536  61.311  57.553  1.00  0.00           C
ATOM   5660  C25 POPEZ 185     114.236  61.521  58.333  1.00  0.00           C
ATOM   5663  C26 POPEZ 185     114.476  61.741  59.843  1.00  0.00           C
ATOM   5666  C27 POPEZ 185     113.186  61.561  60.653  1.00  0.00           C
ATOM   5669  C28 POPEZ 185     113.366  61.621  62.183  1.00  0.00           C
ATOM   5672  C29 POPEZ 185     113.926  62.931  62.693  1.00  0.00           C
ATOM   5674 0C21 POPEZ 185     113.226  64.041  62.983  1.00  0.00           C
ATOM   5676 1C21 POPEZ 185     111.736  64.221  62.873  1.00  0.00           C
ATOM   5679 2C21 POPEZ 185     111.136  65.181  63.923  1.00  0.00           C
ATOM   5682 3C21 POPEZ 185     111.376  64.741  65.383  1.00  0.00           C
ATOM   5685 4C21 POPEZ 185     110.346  65.291  66.383  1.00  0.00           C
ATOM   5688 5C21 POPEZ 185     110.216  66.821  66.343  1.00  0.00           C
ATOM   5691 6C21 POPEZ 185     109.306  67.371  67.453  1.00  0.00           C
ATOM   5694 7C21 POPEZ 185     109.466  68.891  67.673  1.00  0.00           C
ATOM   5697 8C21 POPEZ 185     109.286  69.721  66.403  1.00  0.00           C
ATOM   5701  C33 POPEZ 185     113.806  65.491  54.713  1.00  0.00           C
ATOM   5704  C34 POPEZ 185     113.016  65.211  55.993  1.00  0.00           C
ATOM   5707  C35 POPEZ 185     113.006  66.441  56.903  1.00  0.00           C
ATOM   5710  C36 POPEZ 185     112.336  66.211  58.263  1.00  0.00           C
ATOM   5713  C37 POPEZ 185     110.886  66.691  58.273  1.00  0.00           C
ATOM   5716  C38 POPEZ 185     110.306  66.731  59.693  1.00  0.00           C
ATOM   5719  C39 POPEZ 185     109.166  67.751  59.833  1.00  0.00           C
ATOM   5722 0C31 POPEZ 185     108.916  68.181  61.293  1.00  0.00           C
ATOM   5725 1C31 POPEZ 185     108.156  69.511  61.353  1.00  0.00           C
ATOM   5728 2C31 POPEZ 185     107.956  70.021  62.793  1.00  0.00           C
ATOM   5731 3C31 POPEZ 185     106.656  69.551  63.463  1.00  0.00           C
ATOM   5734 4C31 POPEZ 185     105.386  70.131  62.833  1.00  0.00           C
ATOM   5737 5C31 POPEZ 185     104.186  70.101  63.793  1.00  0.00           C
ATOM   5740 6C31 POPEZ 185     102.886  70.581  63.173  1.00  0.00           C
ATOM   5744  NH3 POPEa 186     117.536  -3.391  82.303  1.00  0.00           N
ATOM   5748  C12 POPEa 186     118.056  -2.001  82.013  1.00  0.00           C
ATOM   5751  C11 POPEa 186     118.816  -1.429  83.223  1.00  0.00           C
ATOM   5754  P   POPEa 186     118.846   1.181  82.993  1.00  0.00           P
ATOM   5755  O13 POPEa 186     117.436   1.091  82.633  1.00  0.00           O
ATOM   5756  O14 POPEa 186     119.206   1.871  84.253  1.00  0.00           O
ATOM   5757  O11 POPEa 186     119.486   2.031  81.823  1.00  0.00           O
ATOM   5758  O12 POPEa 186     119.526  -0.239  82.903  1.00  0.00           O
ATOM   5759  C1  POPEa 186     119.476   1.491  80.493  1.00  0.00           C
ATOM   5762  C2  POPEa 186     119.586   2.571  79.373  1.00  0.00           C
ATOM   5764  O21 POPEa 186     120.726   3.401  79.663  1.00  0.00           O
ATOM   5765  C21 POPEa 186     121.686   3.431  78.763  1.00  0.00           C
ATOM   5766  O22 POPEa 186     121.766   2.751  77.753  1.00  0.00           O
ATOM   5767  C22 POPEa 186     122.666   4.531  79.143  1.00  0.00           C
ATOM   5770  C3  POPEa 186     118.316   3.461  79.263  1.00  0.00           C
ATOM   5773  O31 POPEa 186     118.666   4.831  78.923  1.00  0.00           O
ATOM   5774  C31 POPEa 186     118.726   5.081  77.603  1.00  0.00           C
ATOM   5775  O32 POPEa 186     118.176   4.451  76.733  1.00  0.00           O
ATOM   5776  C32 POPEa 186     119.666   6.261  77.373  1.00  0.00           C
ATOM   5779  C23 POPEa 186     124.156   4.141  78.963  1.00  0.00           C
ATOM   5782  C24 POPEa 186     124.876   5.051  77.973  1.00  0.00           C
ATOM   5785  C25 POPEa 186     124.666   4.581  76.523  1.00  0.00           C
ATOM   5788  C26 POPEa 186     125.446   5.441  75.523  1.00  0.00           C
ATOM   5791  C27 POPEa 186     125.406   4.831  74.113  1.00  0.00           C
ATOM   5794  C28 POPEa 186     126.236   5.611  73.073  1.00  0.00           C
ATOM   5797  C29 POPEa 186     125.646   6.981  72.833  1.00  0.00           C
ATOM   5799 0C21 POPEa 186     125.146   7.471  71.683  1.00  0.00           C
ATOM   5801 1C21 POPEa 186     125.086   6.781  70.343  1.00  0.00           C
ATOM   5804 2C21 POPEa 186     126.056   7.481  69.363  1.00  0.00           C
ATOM   5807 3C21 POPEa 186     125.976   6.881  67.943  1.00  0.00           C
ATOM   5810 4C21 POPEa 186     127.226   7.181  67.103  1.00  0.00           C
ATOM   5813 5C21 POPEa 186     128.378   6.221  67.443  1.00  0.00           C
ATOM   5816 6C21 POPEa 186     129.628   6.411  66.583  1.00  0.00           C
ATOM   5819 7C21 POPEa 186     130.638   5.281  66.843  1.00  0.00           C
ATOM   5822 8C21 POPEa 186     131.948   5.371  66.053  1.00  0.00           C
ATOM   5826  C33 POPEa 186     119.696   6.741  75.913  1.00  0.00           C
ATOM   5829  C34 POPEa 186     120.836   7.751  75.663  1.00  0.00           C
ATOM   5832  C35 POPEa 186     121.076   8.031  74.173  1.00  0.00           C
ATOM   5835  C36 POPEa 186     119.846   8.601  73.463  1.00  0.00           C
ATOM   5838  C37 POPEa 186     119.986   8.621  71.933  1.00  0.00           C
ATOM   5841  C38 POPEa 186     118.706   9.111  71.233  1.00  0.00           C
ATOM   5844  C39 POPEa 186     118.566  10.631  71.283  1.00  0.00           C
ATOM   5847 0C31 POPEa 186     117.316  11.151  70.553  1.00  0.00           C
ATOM   5850 1C31 POPEa 186     117.356  12.671  70.363  1.00  0.00           C
ATOM   5853 2C31 POPEa 186     116.036  13.251  69.873  1.00  0.00           C
ATOM   5856 3C31 POPEa 186     115.826  13.171  68.353  1.00  0.00           C
ATOM   5859 4C31 POPEa 186     114.576  13.941  67.913  1.00  0.00           C
ATOM   5862 5C31 POPEa 186     114.296  13.931  66.413  1.00  0.00           C
ATOM   5865 6C31 POPEa 186     112.896  14.461  66.083  1.00  0.00           C
ATOM   5869  NH3 POPEb 187      76.686  42.751  89.513  1.00  0.00           N
ATOM   5873  C12 POPEb 187      77.076  41.391  89.023  1.00  0.00           C
ATOM   5876  C11 POPEb 187      75.916  40.391  89.073  1.00  0.00           C
ATOM   5879  P   POPEb 187      76.026  37.921  89.933  1.00  0.00           P
ATOM   5880  O13 POPEb 187      77.066  36.871  89.823  1.00  0.00           O
ATOM   5881  O14 POPEb 187      75.756  38.561  91.233  1.00  0.00           O
ATOM   5882  O11 POPEb 187      74.706  37.331  89.313  1.00  0.00           O
ATOM   5883  O12 POPEb 187      76.416  39.051  88.893  1.00  0.00           O
ATOM   5884  C1  POPEb 187      74.566  36.561  88.113  1.00  0.00           C
ATOM   5887  C2  POPEb 187      74.136  37.471  86.953  1.00  0.00           C
ATOM   5889  O21 POPEb 187      73.126  36.891  86.093  1.00  0.00           O
ATOM   5890  C21 POPEb 187      71.896  37.031  86.593  1.00  0.00           C
ATOM   5891  O22 POPEb 187      71.616  37.321  87.733  1.00  0.00           O
ATOM   5892  C22 POPEb 187      70.896  37.001  85.433  1.00  0.00           C
ATOM   5895  C3  POPEb 187      75.346  37.851  86.083  1.00  0.00           C
ATOM   5898  O31 POPEb 187      75.096  39.151  85.543  1.00  0.00           O
ATOM   5899  C31 POPEb 187      75.146  39.491  84.263  1.00  0.00           C
ATOM   5900  O32 POPEb 187      74.826  40.601  83.853  1.00  0.00           O
ATOM   5901  C32 POPEb 187      75.516  38.351  83.293  1.00  0.00           C
ATOM   5904  C23 POPEb 187      69.496  37.451  85.923  1.00  0.00           C
ATOM   5907  C24 POPEb 187      68.386  37.331  84.873  1.00  0.00           C
ATOM   5910  C25 POPEb 187      68.226  38.561  83.973  1.00  0.00           C
ATOM   5913  C26 POPEb 187      67.286  38.251  82.803  1.00  0.00           C
ATOM   5916  C27 POPEb 187      67.396  39.231  81.633  1.00  0.00           C
ATOM   5919  C28 POPEb 187      66.476  38.901  80.443  1.00  0.00           C
ATOM   5922  C29 POPEb 187      66.786  37.631  79.703  1.00  0.00           C
ATOM   5924 0C21 POPEb 187      66.696  37.411  78.383  1.00  0.00           C
ATOM   5926 1C21 POPEb 187      66.226  38.381  77.313  1.00  0.00           C
ATOM   5929 2C21 POPEb 187      67.206  38.491  76.123  1.00  0.00           C
ATOM   5932 3C21 POPEb 187      66.506  38.971  74.833  1.00  0.00           C
ATOM   5935 4C21 POPEb 187      67.456  39.161  73.633  1.00  0.00           C
ATOM   5938 5C21 POPEb 187      66.706  39.691  72.403  1.00  0.00           C
ATOM   5941 6C21 POPEb 187      67.606  39.981  71.193  1.00  0.00           C
ATOM   5944 7C21 POPEb 187      66.836  40.621  70.013  1.00  0.00           C
ATOM   5947 8C21 POPEb 187      67.756  41.111  68.893  1.00  0.00           C
ATOM   5951  C33 POPEb 187      75.816  38.831  81.853  1.00  0.00           C
ATOM   5954  C34 POPEb 187      76.016  37.701  80.833  1.00  0.00           C
ATOM   5957  C35 POPEb 187      76.756  38.161  79.563  1.00  0.00           C
ATOM   5960  C36 POPEb 187      77.346  36.971  78.813  1.00  0.00           C
ATOM   5963  C37 POPEb 187      78.126  37.311  77.533  1.00  0.00           C
ATOM   5966  C38 POPEb 187      77.356  37.061  76.223  1.00  0.00           C
ATOM   5969  C39 POPEb 187      78.276  36.621  75.083  1.00  0.00           C
ATOM   5972 0C31 POPEb 187      78.916  37.791  74.333  1.00  0.00           C
ATOM   5975 1C31 POPEb 187      80.196  37.371  73.603  1.00  0.00           C
ATOM   5978 2C31 POPEb 187      80.346  37.991  72.213  1.00  0.00           C
ATOM   5981 3C31 POPEb 187      79.296  37.431  71.233  1.00  0.00           C
ATOM   5984 4C31 POPEb 187      79.756  37.501  69.773  1.00  0.00           C
ATOM   5987 5C31 POPEb 187      78.746  36.841  68.833  1.00  0.00           C
ATOM   5990 6C31 POPEb 187      79.296  36.611  67.423  1.00  0.00           C
ATOM   5994  NH3 POPEc 188     101.946  39.931  47.103  1.00  0.00           N
ATOM   5998  C12 POPEc 188     101.306  41.171  47.633  1.00  0.00           C
ATOM   6001  C11 POPEc 188     101.066  42.201  46.533  1.00  0.00           C
ATOM   6004  P   POPEc 188     101.136  44.661  47.523  1.00  0.00           P
ATOM   6005  O13 POPEc 188     102.596  44.461  47.463  1.00  0.00           O
ATOM   6006  O14 POPEc 188     100.526  45.721  46.683  1.00  0.00           O
ATOM   6007  O11 POPEc 188     100.706  44.851  49.033  1.00  0.00           O
ATOM   6008  O12 POPEc 188     100.426  43.311  47.123  1.00  0.00           O
ATOM   6009  C1  POPEc 188     101.286  44.111  50.123  1.00  0.00           C
ATOM   6012  C2  POPEc 188     100.176  43.591  51.093  1.00  0.00           C
ATOM   6014  O21 POPEc 188     100.276  44.101  52.433  1.00  0.00           O
ATOM   6015  C21 POPEc 188     101.326  43.761  53.173  1.00  0.00           C
ATOM   6016  O22 POPEc 188     102.236  43.031  52.843  1.00  0.00           O
ATOM   6017  C22 POPEc 188     101.266  44.651  54.423  1.00  0.00           C
ATOM   6020  C3  POPEc 188      99.926  42.061  51.073  1.00  0.00           C
ATOM   6023  O31 POPEc 188      98.526  41.821  50.823  1.00  0.00           O
ATOM   6024  C31 POPEc 188      97.736  41.921  51.873  1.00  0.00           C
ATOM   6025  O32 POPEc 188      98.066  41.821  53.043  1.00  0.00           O
ATOM   6026  C32 POPEc 188      96.336  42.301  51.433  1.00  0.00           C
ATOM   6029  C23 POPEc 188     101.186  43.991  55.813  1.00  0.00           C
ATOM   6032  C24 POPEc 188     100.606  44.981  56.843  1.00  0.00           C
ATOM   6035  C25 POPEc 188     101.076  44.761  58.293  1.00  0.00           C
ATOM   6038  C26 POPEc 188     100.766  43.361  58.843  1.00  0.00           C
ATOM   6041  C27 POPEc 188     101.356  43.111  60.243  1.00  0.00           C
ATOM   6044  C28 POPEc 188     101.316  41.631  60.683  1.00  0.00           C
ATOM   6047  C29 POPEc 188     102.326  41.301  61.753  1.00  0.00           C
ATOM   6049 0C21 POPEc 188     102.126  41.011  63.053  1.00  0.00           C
ATOM   6051 1C21 POPEc 188     100.826  40.961  63.803  1.00  0.00           C
ATOM   6054 2C21 POPEc 188     100.786  39.831  64.853  1.00  0.00           C
ATOM   6057 3C21 POPEc 188      99.446  39.821  65.613  1.00  0.00           C
ATOM   6060 4C21 POPEc 188      99.476  39.101  66.983  1.00  0.00           C
ATOM   6063 5C21 POPEc 188      99.666  37.571  66.943  1.00  0.00           C
ATOM   6066 6C21 POPEc 188      99.556  36.951  68.343  1.00  0.00           C
ATOM   6069 7C21 POPEc 188      99.346  35.431  68.313  1.00  0.00           C
ATOM   6072 8C21 POPEc 188      99.486  34.761  69.693  1.00  0.00           C
ATOM   6076  C33 POPEc 188      95.446  42.751  52.613  1.00  0.00           C
ATOM   6079  C34 POPEc 188      94.456  43.831  52.183  1.00  0.00           C
ATOM   6082  C35 POPEc 188      93.236  43.961  53.103  1.00  0.00           C
ATOM   6085  C36 POPEc 188      93.516  44.501  54.513  1.00  0.00           C
ATOM   6088  C37 POPEc 188      92.186  44.911  55.153  1.00  0.00           C
ATOM   6091  C38 POPEc 188      92.286  45.571  56.533  1.00  0.00           C
ATOM   6094  C39 POPEc 188      90.886  46.021  56.983  1.00  0.00           C
ATOM   6097 0C31 POPEc 188      90.826  46.441  58.453  1.00  0.00           C
ATOM   6100 1C31 POPEc 188      89.416  46.811  58.923  1.00  0.00           C
ATOM   6103 2C31 POPEc 188      89.396  47.511  60.283  1.00  0.00           C
ATOM   6106 3C31 POPEc 188      90.026  46.711  61.423  1.00  0.00           C
ATOM   6109 4C31 POPEc 188      89.776  47.411  62.773  1.00  0.00           C
ATOM   6112 5C31 POPEc 188      90.136  46.561  63.993  1.00  0.00           C
ATOM   6115 6C31 POPEc 188      89.486  47.121  65.263  1.00  0.00           C
ATOM   6119  NH3 POPEd 189     112.096  16.311  44.663  1.00  0.00           N
ATOM   6123  C12 POPEd 189     111.336  17.591  44.393  1.00  0.00           C
ATOM   6126  C11 POPEd 189     109.796  17.431  44.283  1.00  0.00           C
ATOM   6129  P   POPEd 189     108.626  19.461  45.473  1.00  0.00           P
ATOM   6130  O13 POPEd 189     108.186  20.821  45.073  1.00  0.00           O
ATOM   6131  O14 POPEd 189     107.666  18.621  46.203  1.00  0.00           O
ATOM   6132  O11 POPEd 189     109.926  19.651  46.353  1.00  0.00           O
ATOM   6133  O12 POPEd 189     109.146  18.721  44.163  1.00  0.00           O
ATOM   6134  C1  POPEd 189     109.876  20.481  47.513  1.00  0.00           C
ATOM   6137  C2  POPEd 189     109.876  19.641  48.803  1.00  0.00           C
ATOM   6139  O21 POPEd 189     109.356  20.461  49.863  1.00  0.00           O
ATOM   6140  C21 POPEd 189     109.836  20.501  51.083  1.00  0.00           C
ATOM   6141  O22 POPEd 189     110.936  20.141  51.443  1.00  0.00           O
ATOM   6142  C22 POPEd 189     108.746  20.981  52.063  1.00  0.00           C
ATOM   6145  C3  POPEd 189     111.246  18.901  48.963  1.00  0.00           C
ATOM   6148  O31 POPEd 189     111.446  17.881  47.953  1.00  0.00           O
ATOM   6149  C31 POPEd 189     110.686  16.771  47.983  1.00  0.00           C
ATOM   6150  O32 POPEd 189     110.526  16.041  47.023  1.00  0.00           O
ATOM   6151  C32 POPEd 189     110.236  16.451  49.423  1.00  0.00           C
ATOM   6154  C23 POPEd 189     108.206  19.781  52.893  1.00  0.00           C
ATOM   6157  C24 POPEd 189     107.036  20.101  53.843  1.00  0.00           C
ATOM   6160  C25 POPEd 189     107.446  20.651  55.213  1.00  0.00           C
ATOM   6163  C26 POPEd 189     106.276  20.731  56.203  1.00  0.00           C
ATOM   6166  C27 POPEd 189     106.606  21.551  57.473  1.00  0.00           C
ATOM   6169  C28 POPEd 189     105.596  21.421  58.623  1.00  0.00           C
ATOM   6172  C29 POPEd 189     105.616  20.051  59.253  1.00  0.00           C
ATOM   6174 0C21 POPEd 189     106.096  19.711  60.473  1.00  0.00           C
ATOM   6176 1C21 POPEd 189     106.726  20.631  61.493  1.00  0.00           C
ATOM   6179 2C21 POPEd 189     106.036  20.581  62.863  1.00  0.00           C
ATOM   6182 3C21 POPEd 189     106.216  19.241  63.613  1.00  0.00           C
ATOM   6185 4C21 POPEd 189     106.156  19.401  65.143  1.00  0.00           C
ATOM   6188 5C21 POPEd 189     104.846  19.981  65.693  1.00  0.00           C
ATOM   6191 6C21 POPEd 189     103.656  19.031  65.523  1.00  0.00           C
ATOM   6194 7C21 POPEd 189     102.376  19.541  66.183  1.00  0.00           C
ATOM   6197 8C21 POPEd 189     101.276  18.471  66.253  1.00  0.00           C
ATOM   6201  C33 POPEd 189     109.426  15.181  49.733  1.00  0.00           C
ATOM   6204  C34 POPEd 189     109.436  14.901  51.253  1.00  0.00           C
ATOM   6207  C35 POPEd 189     109.196  16.151  52.133  1.00  0.00           C
ATOM   6210  C36 POPEd 189     109.516  16.001  53.633  1.00  0.00           C
ATOM   6213  C37 POPEd 189     108.436  15.321  54.473  1.00  0.00           C
ATOM   6216  C38 POPEd 189     108.116  16.091  55.773  1.00  0.00           C
ATOM   6219  C39 POPEd 189     109.356  16.401  56.633  1.00  0.00           C
ATOM   6222 0C31 POPEd 189     109.016  16.831  58.073  1.00  0.00           C
ATOM   6225 1C31 POPEd 189     110.256  17.241  58.883  1.00  0.00           C
ATOM   6228 2C31 POPEd 189     109.906  17.661  60.313  1.00  0.00           C
ATOM   6231 3C31 POPEd 189     111.136  17.951  61.183  1.00  0.00           C
ATOM   6234 4C31 POPEd 189     110.746  18.451  62.583  1.00  0.00           C
ATOM   6237 5C31 POPEd 189     111.946  18.731  63.493  1.00  0.00           C
ATOM   6240 6C31 POPEd 189     111.526  19.191  64.893  1.00  0.00           C
ATOM   6244  NH3 POPEe 190      96.966  34.181  45.113  1.00  0.00           N
ATOM   6248  C12 POPEe 190      98.446  34.101  45.413  1.00  0.00           C
ATOM   6251  C11 POPEe 190      99.096  35.451  45.763  1.00  0.00           C
ATOM   6254  P   POPEe 190     101.446  36.491  45.753  1.00  0.00           P
ATOM   6255  O13 POPEe 190     101.696  36.501  44.303  1.00  0.00           O
ATOM   6256  O14 POPEe 190     100.796  37.701  46.283  1.00  0.00           O
ATOM   6257  O11 POPEe 190     102.786  36.271  46.563  1.00  0.00           O
ATOM   6258  O12 POPEe 190     100.486  35.271  46.103  1.00  0.00           O
ATOM   6259  C1  POPEe 190     103.126  35.241  47.493  1.00  0.00           C
ATOM   6262  C2  POPEe 190     103.016  35.741  48.953  1.00  0.00           C
ATOM   6264  O21 POPEe 190     103.556  34.811  49.913  1.00  0.00           O
ATOM   6265  C21 POPEe 190     104.076  35.431  50.983  1.00  0.00           C
ATOM   6266  O22 POPEe 190     104.486  36.581  51.003  1.00  0.00           O
ATOM   6267  C22 POPEe 190     104.016  34.511  52.203  1.00  0.00           C
ATOM   6270  C3  POPEe 190     101.556  36.091  49.343  1.00  0.00           C
ATOM   6273  O31 POPEe 190     101.476  36.711  50.633  1.00  0.00           O
ATOM   6274  C31 POPEe 190     101.566  38.051  50.653  1.00  0.00           C
ATOM   6275  O32 POPEe 190     101.706  38.771  49.683  1.00  0.00           O
ATOM   6276  C32 POPEe 190     101.476  38.491  52.093  1.00  0.00           C
ATOM   6279  C23 POPEe 190     103.056  35.061  53.293  1.00  0.00           C
ATOM   6282  C24 POPEe 190     103.056  34.201  54.563  1.00  0.00           C
ATOM   6285  C25 POPEe 190     102.166  34.771  55.683  1.00  0.00           C
ATOM   6288  C26 POPEe 190     102.216  33.921  56.953  1.00  0.00           C
ATOM   6291  C27 POPEe 190     101.326  34.491  58.073  1.00  0.00           C
ATOM   6294  C28 POPEe 190     101.256  33.591  59.333  1.00  0.00           C
ATOM   6297  C29 POPEe 190     102.526  33.571  60.153  1.00  0.00           C
ATOM   6299 0C21 POPEe 190     102.606  33.461  61.493  1.00  0.00           C
ATOM   6301 1C21 POPEe 190     101.476  33.321  62.483  1.00  0.00           C
ATOM   6304 2C21 POPEe 190     101.676  34.141  63.773  1.00  0.00           C
ATOM   6307 3C21 POPEe 190     102.936  33.751  64.563  1.00  0.00           C
ATOM   6310 4C21 POPEe 190     102.966  34.291  65.993  1.00  0.00           C
ATOM   6313 5C21 POPEe 190     104.156  33.711  66.783  1.00  0.00           C
ATOM   6316 6C21 POPEe 190     104.146  34.091  68.263  1.00  0.00           C
ATOM   6319 7C21 POPEe 190     105.176  33.281  69.063  1.00  0.00           C
ATOM   6322 8C21 POPEe 190     105.286  33.701  70.523  1.00  0.00           C
ATOM   6326  C33 POPEe 190     102.786  39.111  52.573  1.00  0.00           C
ATOM   6329  C34 POPEe 190     102.716  39.421  54.073  1.00  0.00           C
ATOM   6332  C35 POPEe 190     103.786  40.431  54.463  1.00  0.00           C
ATOM   6335  C36 POPEe 190     103.656  40.841  55.923  1.00  0.00           C
ATOM   6338  C37 POPEe 190     104.436  42.121  56.223  1.00  0.00           C
ATOM   6341  C38 POPEe 190     104.316  42.531  57.683  1.00  0.00           C
ATOM   6344  C39 POPEe 190     105.316  41.771  58.543  1.00  0.00           C
ATOM   6347 0C31 POPEe 190     105.626  42.461  59.873  1.00  0.00           C
ATOM   6350 1C31 POPEe 190     106.686  41.671  60.643  1.00  0.00           C
ATOM   6353 2C31 POPEe 190     107.126  42.351  61.943  1.00  0.00           C
ATOM   6356 3C31 POPEe 190     108.096  41.471  62.733  1.00  0.00           C
ATOM   6359 4C31 POPEe 190     109.146  42.281  63.503  1.00  0.00           C
ATOM   6362 5C31 POPEe 190     110.046  41.401  64.353  1.00  0.00           C
ATOM   6365 6C31 POPEe 190     111.316  42.111  64.823  1.00  0.00           C
ATOM   6369  NH3 POPEf 191       6.196  23.611  47.193  1.00  0.00           N
ATOM   6373  C12 POPEf 191       6.576  22.291  46.613  1.00  0.00           C
ATOM   6376  C11 POPEf 191       5.566  21.831  45.553  1.00  0.00           C
ATOM   6379  P   POPEf 191       4.426  19.561  44.973  1.00  0.00           P
ATOM   6380  O13 POPEf 191       3.316  20.401  44.523  1.00  0.00           O
ATOM   6381  O14 POPEf 191       4.856  18.451  44.103  1.00  0.00           O
ATOM   6382  O11 POPEf 191       4.036  18.821  46.293  1.00  0.00           O
ATOM   6383  O12 POPEf 191       5.696  20.411  45.393  1.00  0.00           O
ATOM   6384  C1  POPEf 191       3.766  19.551  47.473  1.00  0.00           C
ATOM   6387  C2  POPEf 191       3.916  18.591  48.643  1.00  0.00           C
ATOM   6389  O21 POPEf 191       3.346  19.251  49.763  1.00  0.00           O
ATOM   6390  C21 POPEf 191       2.266  18.711  50.263  1.00  0.00           C
ATOM   6391  O22 POPEf 191       1.636  17.781  49.773  1.00  0.00           O
ATOM   6392  C22 POPEf 191       2.046  19.381  51.613  1.00  0.00           C
ATOM   6395  C3  POPEf 191       5.396  18.261  48.953  1.00  0.00           C
ATOM   6398  O31 POPEf 191       5.506  16.971  49.593  1.00  0.00           O
ATOM   6399  C31 POPEf 191       5.376  16.961  50.913  1.00  0.00           C
ATOM   6400  O32 POPEf 191       4.986  17.881  51.623  1.00  0.00           O
ATOM   6401  C32 POPEf 191       5.936  15.661  51.433  1.00  0.00           C
ATOM   6404  C23 POPEf 191       1.066  18.661  52.573  1.00  0.00           C
ATOM   6407  C24 POPEf 191      -0.274  19.391  52.683  1.00  0.00           C
ATOM   6410  C25 POPEf 191      -0.924  19.381  54.073  1.00  0.00           C
ATOM   6413  C26 POPEf 191      -2.126  18.431  54.163  1.00  0.00           C
ATOM   6416  C27 POPEf 191      -3.166  18.731  55.253  1.00  0.00           C
ATOM   6419  C28 POPEf 191      -2.626  18.891  56.693  1.00  0.00           C
ATOM   6422  C29 POPEf 191      -2.146  20.291  57.013  1.00  0.00           C
ATOM   6424 0C21 POPEf 191      -2.676  21.151  57.903  1.00  0.00           C
ATOM   6426 1C21 POPEf 191      -3.876  20.921  58.783  1.00  0.00           C
ATOM   6429 2C21 POPEf 191      -3.476  20.711  60.253  1.00  0.00           C
ATOM   6432 3C21 POPEf 191      -2.896  21.971  60.913  1.00  0.00           C
ATOM   6435 4C21 POPEf 191      -2.646  21.761  62.413  1.00  0.00           C
ATOM   6438 5C21 POPEf 191      -2.176  23.021  63.143  1.00  0.00           C
ATOM   6441 6C21 POPEf 191      -1.896  22.761  64.623  1.00  0.00           C
ATOM   6444 7C21 POPEf 191      -1.746  24.051  65.433  1.00  0.00           C
ATOM   6447 8C21 POPEf 191      -1.626  23.821  66.943  1.00  0.00           C
ATOM   6451  C33 POPEf 191       6.506  15.871  52.843  1.00  0.00           C
ATOM   6454  C34 POPEf 191       7.486  14.761  53.203  1.00  0.00           C
ATOM   6457  C35 POPEf 191       6.786  13.431  53.483  1.00  0.00           C
ATOM   6460  C36 POPEf 191       7.826  12.351  53.703  1.00  0.00           C
ATOM   6463  C37 POPEf 191       7.266  11.061  54.303  1.00  0.00           C
ATOM   6466  C38 POPEf 191       8.416  10.091  54.583  1.00  0.00           C
ATOM   6469  C39 POPEf 191       7.966   8.811  55.263  1.00  0.00           C
ATOM   6472 0C31 POPEf 191       7.506   9.011  56.713  1.00  0.00           C
ATOM   6475 1C31 POPEf 191       7.116   7.671  57.343  1.00  0.00           C
ATOM   6478 2C31 POPEf 191       6.596   7.841  58.773  1.00  0.00           C
ATOM   6481 3C31 POPEf 191       5.836   6.601  59.233  1.00  0.00           C
ATOM   6484 4C31 POPEf 191       5.316   6.771  60.663  1.00  0.00           C
ATOM   6487 5C31 POPEf 191       4.336   5.661  61.043  1.00  0.00           C
ATOM   6490 6C31 POPEf 191       3.876   5.781  62.483  1.00  0.00           C
ATOM   6494  NH3 POPEg 192      44.966  17.371  90.453  1.00  0.00           N
ATOM   6498  C12 POPEg 192      46.326  17.741  90.943  1.00  0.00           C
ATOM   6501  C11 POPEg 192      47.306  17.741  89.763  1.00  0.00           C
ATOM   6504  P   POPEg 192      48.436  20.021  90.213  1.00  0.00           P
ATOM   6505  O13 POPEg 192      47.466  20.541  89.223  1.00  0.00           O
ATOM   6506  O14 POPEg 192      48.276  20.321  91.643  1.00  0.00           O
ATOM   6507  O11 POPEg 192      49.936  20.351  89.773  1.00  0.00           O
ATOM   6508  O12 POPEg 192      48.486  18.451  90.073  1.00  0.00           O
ATOM   6509  C1  POPEg 192      50.256  21.111  88.603  1.00  0.00           C
ATOM   6512  C2  POPEg 192      50.596  20.221  87.373  1.00  0.00           C
ATOM   6514  O21 POPEg 192      51.166  21.011  86.313  1.00  0.00           O
ATOM   6515  C21 POPEg 192      50.386  21.861  85.673  1.00  0.00           C
ATOM   6516  O22 POPEg 192      49.216  22.111  85.933  1.00  0.00           O
ATOM   6517  C22 POPEg 192      51.126  22.451  84.473  1.00  0.00           C
ATOM   6520  C3  POPEg 192      49.436  19.301  86.913  1.00  0.00           C
ATOM   6523  O31 POPEg 192      49.896  18.511  85.813  1.00  0.00           O
ATOM   6524  C31 POPEg 192      49.076  18.391  84.793  1.00  0.00           C
ATOM   6525  O32 POPEg 192      47.876  18.611  84.823  1.00  0.00           O
ATOM   6526  C32 POPEg 192      49.876  17.991  83.573  1.00  0.00           C
ATOM   6529  C23 POPEg 192      50.316  22.211  83.183  1.00  0.00           C
ATOM   6532  C24 POPEg 192      50.976  22.761  81.913  1.00  0.00           C
ATOM   6535  C25 POPEg 192      50.856  24.281  81.753  1.00  0.00           C
ATOM   6538  C26 POPEg 192      51.386  24.781  80.403  1.00  0.00           C
ATOM   6541  C27 POPEg 192      51.126  26.271  80.163  1.00  0.00           C
ATOM   6544  C28 POPEg 192      51.446  26.721  78.713  1.00  0.00           C
ATOM   6547  C29 POPEg 192      52.876  26.451  78.333  1.00  0.00           C
ATOM   6549 0C21 POPEg 192      53.326  25.921  77.193  1.00  0.00           C
ATOM   6551 1C21 POPEg 192      52.516  25.501  75.983  1.00  0.00           C
ATOM   6554 2C21 POPEg 192      53.096  26.151  74.713  1.00  0.00           C
ATOM   6557 3C21 POPEg 192      52.266  25.821  73.473  1.00  0.00           C
ATOM   6560 4C21 POPEg 192      53.056  25.931  72.173  1.00  0.00           C
ATOM   6563 5C21 POPEg 192      52.596  24.901  71.133  1.00  0.00           C
ATOM   6566 6C21 POPEg 192      53.546  24.781  69.933  1.00  0.00           C
ATOM   6569 7C21 POPEg 192      53.186  23.601  69.033  1.00  0.00           C
ATOM   6572 8C21 POPEg 192      54.156  23.401  67.863  1.00  0.00           C
ATOM   6576  C33 POPEg 192      49.186  18.451  82.273  1.00  0.00           C
ATOM   6579  C34 POPEg 192      49.716  17.731  81.023  1.00  0.00           C
ATOM   6582  C35 POPEg 192      48.846  18.061  79.813  1.00  0.00           C
ATOM   6585  C36 POPEg 192      49.436  17.581  78.493  1.00  0.00           C
ATOM   6588  C37 POPEg 192      48.716  18.151  77.273  1.00  0.00           C
ATOM   6591  C38 POPEg 192      49.516  17.851  76.003  1.00  0.00           C
ATOM   6594  C39 POPEg 192      49.016  18.561  74.743  1.00  0.00           C
ATOM   6597 0C31 POPEg 192      47.696  18.031  74.183  1.00  0.00           C
ATOM   6600 1C31 POPEg 192      47.686  18.221  72.663  1.00  0.00           C
ATOM   6603 2C31 POPEg 192      46.386  17.841  71.953  1.00  0.00           C
ATOM   6606 3C31 POPEg 192      46.636  17.341  70.533  1.00  0.00           C
ATOM   6609 4C31 POPEg 192      47.326  18.351  69.603  1.00  0.00           C
ATOM   6612 5C31 POPEg 192      47.936  17.681  68.363  1.00  0.00           C
ATOM   6615 6C31 POPEg 192      48.556  18.661  67.363  1.00  0.00           C
ATOM   6619  NH3 POPEh 193      46.836  -3.971  89.153  1.00  0.00           N
ATOM   6623  C12 POPEh 193      45.476  -3.331  89.203  1.00  0.00           C
ATOM   6626  C11 POPEh 193      44.546  -4.191  90.063  1.00  0.00           C
ATOM   6629  P   POPEh 193      42.156  -5.121  89.773  1.00  0.00           P
ATOM   6630  O13 POPEh 193      42.836  -6.381  89.413  1.00  0.00           O
ATOM   6631  O14 POPEh 193      41.606  -5.041  91.153  1.00  0.00           O
ATOM   6632  O11 POPEh 193      41.006  -4.771  88.733  1.00  0.00           O
ATOM   6633  O12 POPEh 193      43.216  -3.941  89.643  1.00  0.00           O
ATOM   6634  C1  POPEh 193      40.746  -3.461  88.233  1.00  0.00           C
ATOM   6637  C2  POPEh 193      39.986  -3.541  86.883  1.00  0.00           C
ATOM   6639  O21 POPEh 193      40.396  -2.461  86.013  1.00  0.00           O
ATOM   6640  C21 POPEh 193      39.826  -1.279  86.193  1.00  0.00           C
ATOM   6641  O22 POPEh 193      39.046  -0.949  87.053  1.00  0.00           O
ATOM   6642  C22 POPEh 193      40.356  -0.359  85.083  1.00  0.00           C
ATOM   6645  C3  POPEh 193      38.446  -3.741  86.953  1.00  0.00           C
ATOM   6648  O31 POPEh 193      37.876  -3.531  85.643  1.00  0.00           O
ATOM   6649  C31 POPEh 193      36.776  -4.191  85.333  1.00  0.00           C
ATOM   6650  O32 POPEh 193      36.246  -5.051  86.003  1.00  0.00           O
ATOM   6651  C32 POPEh 193      36.226  -3.661  84.003  1.00  0.00           C
ATOM   6654  C23 POPEh 193      39.876   1.091  85.273  1.00  0.00           C
ATOM   6657  C24 POPEh 193      40.196   2.021  84.103  1.00  0.00           C
ATOM   6660  C25 POPEh 193      39.536   1.651  82.763  1.00  0.00           C
ATOM   6663  C26 POPEh 193      39.846   2.701  81.683  1.00  0.00           C
ATOM   6666  C27 POPEh 193      39.336   2.311  80.293  1.00  0.00           C
ATOM   6669  C28 POPEh 193      39.876   3.251  79.213  1.00  0.00           C
ATOM   6672  C29 POPEh 193      39.546   2.761  77.823  1.00  0.00           C
ATOM   6674 0C21 POPEh 193      39.706   3.471  76.693  1.00  0.00           C
ATOM   6676 1C21 POPEh 193      40.246   4.881  76.593  1.00  0.00           C
ATOM   6679 2C21 POPEh 193      39.276   5.811  75.853  1.00  0.00           C
ATOM   6682 3C21 POPEh 193      39.936   7.161  75.523  1.00  0.00           C
ATOM   6685 4C21 POPEh 193      39.226   7.921  74.393  1.00  0.00           C
ATOM   6688 5C21 POPEh 193      37.876   8.531  74.773  1.00  0.00           C
ATOM   6691 6C21 POPEh 193      37.306   9.381  73.633  1.00  0.00           C
ATOM   6694 7C21 POPEh 193      35.996  10.071  74.003  1.00  0.00           C
ATOM   6697 8C21 POPEh 193      35.546  11.081  72.953  1.00  0.00           C
ATOM   6701  C33 POPEh 193      35.936  -4.751  82.943  1.00  0.00           C
ATOM   6704  C34 POPEh 193      35.286  -4.151  81.673  1.00  0.00           C
ATOM   6707  C35 POPEh 193      36.306  -3.441  80.773  1.00  0.00           C
ATOM   6710  C36 POPEh 193      35.736  -2.391  79.823  1.00  0.00           C
ATOM   6713  C37 POPEh 193      36.836  -1.719  78.983  1.00  0.00           C
ATOM   6716  C38 POPEh 193      36.296  -0.789  77.873  1.00  0.00           C
ATOM   6719  C39 POPEh 193      35.926   0.621  78.353  1.00  0.00           C
ATOM   6722 0C31 POPEh 193      35.156   1.421  77.293  1.00  0.00           C
ATOM   6725 1C31 POPEh 193      35.096   2.931  77.593  1.00  0.00           C
ATOM   6728 2C31 POPEh 193      34.456   3.771  76.473  1.00  0.00           C
ATOM   6731 3C31 POPEh 193      32.936   3.921  76.563  1.00  0.00           C
ATOM   6734 4C31 POPEh 193      32.496   4.841  77.713  1.00  0.00           C
ATOM   6737 5C31 POPEh 193      30.996   5.151  77.723  1.00  0.00           C
ATOM   6740 6C31 POPEh 193      30.546   5.871  78.993  1.00  0.00           C
ATOM   6744  NH3 POPEi 194      37.926  43.721  46.753  1.00  0.00           N
ATOM   6748  C12 POPEi 194      39.316  43.181  46.583  1.00  0.00           C
ATOM   6751  C11 POPEi 194      39.386  41.661  46.813  1.00  0.00           C
ATOM   6754  P   POPEi 194      37.396  40.731  48.213  1.00  0.00           P
ATOM   6755  O13 POPEi 194      36.726  41.051  46.933  1.00  0.00           O
ATOM   6756  O14 POPEi 194      37.436  39.301  48.603  1.00  0.00           O
ATOM   6757  O11 POPEi 194      36.756  41.701  49.273  1.00  0.00           O
ATOM   6758  O12 POPEi 194      38.846  41.311  48.093  1.00  0.00           O
ATOM   6759  C1  POPEi 194      36.646  41.531  50.673  1.00  0.00           C
ATOM   6762  C2  POPEi 194      36.256  42.891  51.363  1.00  0.00           C
ATOM   6764  O21 POPEi 194      35.166  42.701  52.293  1.00  0.00           O
ATOM   6765  C21 POPEi 194      35.546  42.561  53.563  1.00  0.00           C
ATOM   6766  O22 POPEi 194      36.676  42.291  53.933  1.00  0.00           O
ATOM   6767  C22 POPEi 194      34.336  42.841  54.463  1.00  0.00           C
ATOM   6770  C3  POPEi 194      35.806  43.971  50.333  1.00  0.00           C
ATOM   6773  O31 POPEi 194      35.316  45.181  50.973  1.00  0.00           O
ATOM   6774  C31 POPEi 194      34.356  45.841  50.323  1.00  0.00           C
ATOM   6775  O32 POPEi 194      33.796  45.471  49.303  1.00  0.00           O
ATOM   6776  C32 POPEi 194      34.096  47.181  51.003  1.00  0.00           C
ATOM   6779  C23 POPEi 194      34.706  43.381  55.873  1.00  0.00           C
ATOM   6782  C24 POPEi 194      34.086  44.751  56.203  1.00  0.00           C
ATOM   6785  C25 POPEi 194      34.846  45.961  55.653  1.00  0.00           C
ATOM   6788  C26 POPEi 194      34.366  47.301  56.253  1.00  0.00           C
ATOM   6791  C27 POPEi 194      35.246  47.731  57.443  1.00  0.00           C
ATOM   6794  C28 POPEi 194      34.506  48.621  58.463  1.00  0.00           C
ATOM   6797  C29 POPEi 194      35.356  48.851  59.693  1.00  0.00           C
ATOM   6799 0C21 POPEi 194      35.016  48.581  60.963  1.00  0.00           C
ATOM   6801 1C21 POPEi 194      33.676  48.071  61.453  1.00  0.00           C
ATOM   6804 2C21 POPEi 194      33.196  48.831  62.713  1.00  0.00           C
ATOM   6807 3C21 POPEi 194      33.726  48.241  64.023  1.00  0.00           C
ATOM   6810 4C21 POPEi 194      32.826  47.101  64.553  1.00  0.00           C
ATOM   6813 5C21 POPEi 194      33.366  46.411  65.803  1.00  0.00           C
ATOM   6816 6C21 POPEi 194      33.786  47.391  66.913  1.00  0.00           C
ATOM   6819 7C21 POPEi 194      33.996  46.701  68.263  1.00  0.00           C
ATOM   6822 8C21 POPEi 194      34.806  47.541  69.253  1.00  0.00           C
ATOM   6826  C33 POPEi 194      32.636  47.361  51.503  1.00  0.00           C
ATOM   6829  C34 POPEi 194      32.386  46.791  52.913  1.00  0.00           C
ATOM   6832  C35 POPEi 194      31.046  47.301  53.473  1.00  0.00           C
ATOM   6835  C36 POPEi 194      30.636  46.641  54.793  1.00  0.00           C
ATOM   6838  C37 POPEi 194      29.446  47.351  55.443  1.00  0.00           C
ATOM   6841  C38 POPEi 194      28.966  46.671  56.733  1.00  0.00           C
ATOM   6844  C39 POPEi 194      27.586  47.151  57.183  1.00  0.00           C
ATOM   6847 0C31 POPEi 194      27.036  46.371  58.383  1.00  0.00           C
ATOM   6850 1C31 POPEi 194      25.606  46.781  58.783  1.00  0.00           C
ATOM   6853 2C31 POPEi 194      25.516  48.101  59.553  1.00  0.00           C
ATOM   6856 3C31 POPEi 194      26.156  48.031  60.943  1.00  0.00           C
ATOM   6859 4C31 POPEi 194      25.976  49.341  61.713  1.00  0.00           C
ATOM   6862 5C31 POPEi 194      26.766  49.391  63.013  1.00  0.00           C
ATOM   6865 6C31 POPEi 194      26.676  50.761  63.683  1.00  0.00           C
ATOM   6869  NH3 POPEj 195      91.216  92.501  38.793  1.00  0.00           N
ATOM   6873  C12 POPEj 195      91.386  91.051  38.403  1.00  0.00           C
ATOM   6876  C11 POPEj 195      90.326  90.621  37.343  1.00  0.00           C
ATOM   6879  P   POPEj 195      88.056  90.781  38.773  1.00  0.00           P
ATOM   6880  O13 POPEj 195      88.656  92.081  39.163  1.00  0.00           O
ATOM   6881  O14 POPEj 195      86.756  90.781  38.073  1.00  0.00           O
ATOM   6882  O11 POPEj 195      88.056  89.761  39.953  1.00  0.00           O
ATOM   6883  O12 POPEj 195      89.126  90.051  37.863  1.00  0.00           O
ATOM   6884  C1  POPEj 195      86.916  89.411  40.723  1.00  0.00           C
ATOM   6887  C2  POPEj 195      87.446  88.971  42.103  1.00  0.00           C
ATOM   6889  O21 POPEj 195      86.406  88.531  42.993  1.00  0.00           O
ATOM   6890  C21 POPEj 195      85.566  89.441  43.473  1.00  0.00           C
ATOM   6891  O22 POPEj 195      85.406  90.571  43.043  1.00  0.00           O
ATOM   6892  C22 POPEj 195      84.956  88.941  44.783  1.00  0.00           C
ATOM   6895  C3  POPEj 195      88.376  90.071  42.713  1.00  0.00           C
ATOM   6898  O31 POPEj 195      89.016  89.651  43.923  1.00  0.00           O
ATOM   6899  C31 POPEj 195      90.096  88.891  43.763  1.00  0.00           C
ATOM   6900  O32 POPEj 195      90.486  88.411  42.713  1.00  0.00           O
ATOM   6901  C32 POPEj 195      90.826  88.821  45.103  1.00  0.00           C
ATOM   6904  C23 POPEj 195      85.676  89.671  45.933  1.00  0.00           C
ATOM   6907  C24 POPEj 195      85.016  89.521  47.313  1.00  0.00           C
ATOM   6910  C25 POPEj 195      85.636  90.551  48.273  1.00  0.00           C
ATOM   6913  C26 POPEj 195      85.186  90.451  49.733  1.00  0.00           C
ATOM   6916  C27 POPEj 195      85.806  91.581  50.573  1.00  0.00           C
ATOM   6919  C28 POPEj 195      85.296  91.621  52.023  1.00  0.00           C
ATOM   6922  C29 POPEj 195      85.736  92.881  52.733  1.00  0.00           C
ATOM   6924 0C21 POPEj 195      86.086  92.991  54.023  1.00  0.00           C
ATOM   6926 1C21 POPEj 195      86.126  91.881  55.053  1.00  0.00           C
ATOM   6929 2C21 POPEj 195      84.756  91.561  55.693  1.00  0.00           C
ATOM   6932 3C21 POPEj 195      84.106  92.761  56.403  1.00  0.00           C
ATOM   6935 4C21 POPEj 195      82.976  92.371  57.373  1.00  0.00           C
ATOM   6938 5C21 POPEj 195      83.476  91.631  58.623  1.00  0.00           C
ATOM   6941 6C21 POPEj 195      82.436  91.581  59.753  1.00  0.00           C
ATOM   6944 7C21 POPEj 195      82.896  90.751  60.953  1.00  0.00           C
ATOM   6947 8C21 POPEj 195      82.096  91.041  62.233  1.00  0.00           C
ATOM   6951  C33 POPEj 195      89.936  88.461  46.333  1.00  0.00           C
ATOM   6954  C34 POPEj 195      90.316  89.241  47.593  1.00  0.00           C
ATOM   6957  C35 POPEj 195      89.516  88.791  48.823  1.00  0.00           C
ATOM   6960  C36 POPEj 195      89.936  89.621  50.043  1.00  0.00           C
ATOM   6963  C37 POPEj 195      89.596  88.981  51.393  1.00  0.00           C
ATOM   6966  C38 POPEj 195      90.436  89.641  52.493  1.00  0.00           C
ATOM   6969  C39 POPEj 195      89.886  89.441  53.913  1.00  0.00           C
ATOM   6972 0C31 POPEj 195      90.196  90.641  54.803  1.00  0.00           C
ATOM   6975 1C31 POPEj 195      89.576  90.531  56.203  1.00  0.00           C
ATOM   6978 2C31 POPEj 195      90.436  89.711  57.173  1.00  0.00           C
ATOM   6981 3C31 POPEj 195      91.076  90.591  58.253  1.00  0.00           C
ATOM   6984 4C31 POPEj 195      92.266  89.921  58.953  1.00  0.00           C
ATOM   6987 5C31 POPEj 195      92.856  90.821  60.043  1.00  0.00           C
ATOM   6990 6C31 POPEj 195      94.106  90.241  60.693  1.00  0.00           C
ATOM   6994  NH3 POPEk 196      90.486 111.251  83.023  1.00  0.00           N
ATOM   6998  C12 POPEk 196      89.736 111.601  84.283  1.00  0.00           C
ATOM   7001  C11 POPEk 196      88.266 111.231  84.123  1.00  0.00           C
ATOM   7004  P   POPEk 196      87.106 112.531  86.093  1.00  0.00           P
ATOM   7005  O13 POPEk 196      85.626 112.451  86.203  1.00  0.00           O
ATOM   7006  O14 POPEk 196      87.916 112.631  87.323  1.00  0.00           O
ATOM   7007  O11 POPEk 196      87.486 113.701  85.073  1.00  0.00           O
ATOM   7008  O12 POPEk 196      87.596 111.221  85.383  1.00  0.00           O
ATOM   7009  C1  POPEk 196      86.556 114.771  84.783  1.00  0.00           C
ATOM   7012  C2  POPEk 196      85.996 114.661  83.343  1.00  0.00           C
ATOM   7014  O21 POPEk 196      85.446 115.931  82.923  1.00  0.00           O
ATOM   7015  C21 POPEk 196      86.036 116.771  82.053  1.00  0.00           C
ATOM   7016  O22 POPEk 196      85.656 117.941  81.903  1.00  0.00           O
ATOM   7017  C22 POPEk 196      87.126 116.141  81.203  1.00  0.00           C
ATOM   7020  C3  POPEk 196      84.896 113.541  83.273  1.00  0.00           C
ATOM   7023  O31 POPEk 196      84.226 113.381  82.003  1.00  0.00           O
ATOM   7024  C31 POPEk 196      85.026 113.021  80.983  1.00  0.00           C
ATOM   7025  O32 POPEk 196      86.226 112.851  81.073  1.00  0.00           O
ATOM   7026  C32 POPEk 196      84.246 112.971  79.663  1.00  0.00           C
ATOM   7029  C23 POPEk 196      87.486 116.961  79.943  1.00  0.00           C
ATOM   7032  C24 POPEk 196      88.596 116.301  79.103  1.00  0.00           C
ATOM   7035  C25 POPEk 196      88.216 114.901  78.593  1.00  0.00           C
ATOM   7038  C26 POPEk 196      89.326 114.191  77.823  1.00  0.00           C
ATOM   7041  C27 POPEk 196      88.976 112.701  77.613  1.00  0.00           C
ATOM   7044  C28 POPEk 196      89.866 112.021  76.563  1.00  0.00           C
ATOM   7047  C29 POPEk 196      89.416 110.601  76.303  1.00  0.00           C
ATOM   7049 0C21 POPEk 196      88.636 110.191  75.283  1.00  0.00           C
ATOM   7051 1C21 POPEk 196      88.086 111.061  74.173  1.00  0.00           C
ATOM   7054 2C21 POPEk 196      87.706 110.211  72.943  1.00  0.00           C
ATOM   7057 3C21 POPEk 196      87.036 111.041  71.843  1.00  0.00           C
ATOM   7060 4C21 POPEk 196      86.356 110.161  70.773  1.00  0.00           C
ATOM   7063 5C21 POPEk 196      85.636 110.991  69.713  1.00  0.00           C
ATOM   7066 6C21 POPEk 196      86.466 111.261  68.443  1.00  0.00           C
ATOM   7069 7C21 POPEk 196      85.846 112.381  67.603  1.00  0.00           C
ATOM   7072 8C21 POPEk 196      86.466 112.551  66.213  1.00  0.00           C
ATOM   7076  C33 POPEk 196      84.896 112.081  78.583  1.00  0.00           C
ATOM   7079  C34 POPEk 196      85.046 112.821  77.243  1.00  0.00           C
ATOM   7082  C35 POPEk 196      83.716 113.071  76.533  1.00  0.00           C
ATOM   7085  C36 POPEk 196      83.796 114.181  75.473  1.00  0.00           C
ATOM   7088  C37 POPEk 196      84.666 113.841  74.253  1.00  0.00           C
ATOM   7091  C38 POPEk 196      84.566 114.931  73.183  1.00  0.00           C
ATOM   7094  C39 POPEk 196      84.496 114.421  71.733  1.00  0.00           C
ATOM   7097 0C31 POPEk 196      83.296 113.501  71.473  1.00  0.00           C
ATOM   7100 1C31 POPEk 196      82.876 113.481  69.993  1.00  0.00           C
ATOM   7103 2C31 POPEk 196      81.916 112.341  69.663  1.00  0.00           C
ATOM   7106 3C31 POPEk 196      81.506 112.301  68.183  1.00  0.00           C
ATOM   7109 4C31 POPEk 196      80.686 111.051  67.843  1.00  0.00           C
ATOM   7112 5C31 POPEk 196      80.066 111.101  66.433  1.00  0.00           C
ATOM   7115 6C31 POPEk 196      79.026 110.001  66.203  1.00  0.00           C
ATOM   7119  NH3 POPEl 197      14.836 113.901  44.443  1.00  0.00           N
ATOM   7123  C12 POPEl 197      15.656 114.271  45.643  1.00  0.00           C
ATOM   7126  C11 POPEl 197      15.076 115.511  46.353  1.00  0.00           C
ATOM   7129  P   POPEl 197      12.956 116.531  45.143  1.00  0.00           P
ATOM   7130  O13 POPEl 197      13.956 117.511  44.683  1.00  0.00           O
ATOM   7131  O14 POPEl 197      12.436 115.581  44.133  1.00  0.00           O
ATOM   7132  O11 POPEl 197      11.766 117.281  45.863  1.00  0.00           O
ATOM   7133  O12 POPEl 197      13.646 115.661  46.283  1.00  0.00           O
ATOM   7134  C1  POPEl 197      11.016 116.631  46.893  1.00  0.00           C
ATOM   7137  C2  POPEl 197      11.586 116.961  48.293  1.00  0.00           C
ATOM   7139  O21 POPEl 197      11.726 115.821  49.143  1.00  0.00           O
ATOM   7140  C21 POPEl 197      10.746 114.961  49.283  1.00  0.00           C
ATOM   7141  O22 POPEl 197       9.686 114.961  48.693  1.00  0.00           O
ATOM   7142  C22 POPEl 197      11.216 113.911  50.303  1.00  0.00           C
ATOM   7145  C3  POPEl 197      10.926 118.141  49.053  1.00  0.00           C
ATOM   7148  O31 POPEl 197      11.656 118.391  50.273  1.00  0.00           O
ATOM   7149  C31 POPEl 197      11.196 117.731  51.343  1.00  0.00           C
ATOM   7150  O32 POPEl 197      10.116 117.171  51.413  1.00  0.00           O
ATOM   7151  C32 POPEl 197      12.306 117.591  52.383  1.00  0.00           C
ATOM   7154  C23 POPEl 197      10.326 112.641  50.353  1.00  0.00           C
ATOM   7157  C24 POPEl 197      10.086 112.081  51.773  1.00  0.00           C
ATOM   7160  C25 POPEl 197       9.556 113.131  52.773  1.00  0.00           C
ATOM   7163  C26 POPEl 197       8.626 112.571  53.863  1.00  0.00           C
ATOM   7166  C27 POPEl 197       9.216 111.421  54.693  1.00  0.00           C
ATOM   7169  C28 POPEl 197       8.136 110.711  55.533  1.00  0.00           C
ATOM   7172  C29 POPEl 197       8.766 109.861  56.603  1.00  0.00           C
ATOM   7174 0C21 POPEl 197       8.196 109.451  57.753  1.00  0.00           C
ATOM   7176 1C21 POPEl 197       6.766 109.701  58.173  1.00  0.00           C
ATOM   7179 2C21 POPEl 197       6.626 110.881  59.153  1.00  0.00           C
ATOM   7182 3C21 POPEl 197       7.386 110.701  60.483  1.00  0.00           C
ATOM   7185 4C21 POPEl 197       7.006 111.801  61.483  1.00  0.00           C
ATOM   7188 5C21 POPEl 197       7.616 111.621  62.883  1.00  0.00           C
ATOM   7191 6C21 POPEl 197       7.246 112.811  63.793  1.00  0.00           C
ATOM   7194 7C21 POPEl 197       7.506 112.571  65.283  1.00  0.00           C
ATOM   7197 8C21 POPEl 197       6.986 113.711  66.163  1.00  0.00           C
ATOM   7201  C33 POPEl 197      11.846 116.661  53.543  1.00  0.00           C
ATOM   7204  C34 POPEl 197      12.946 116.181  54.483  1.00  0.00           C
ATOM   7207  C35 POPEl 197      13.306 117.181  55.603  1.00  0.00           C
ATOM   7210  C36 POPEl 197      12.236 117.401  56.683  1.00  0.00           C
ATOM   7213  C37 POPEl 197      12.746 118.391  57.753  1.00  0.00           C
ATOM   7216  C38 POPEl 197      11.686 118.721  58.813  1.00  0.00           C
ATOM   7219  C39 POPEl 197      12.256 119.481  60.023  1.00  0.00           C
ATOM   7222 0C31 POPEl 197      11.236 119.561  61.173  1.00  0.00           C
ATOM   7225 1C31 POPEl 197      11.846 120.041  62.493  1.00  0.00           C
ATOM   7228 2C31 POPEl 197      11.056 119.551  63.723  1.00  0.00           C
ATOM   7231 3C31 POPEl 197       9.596 120.031  63.793  1.00  0.00           C
ATOM   7234 4C31 POPEl 197       9.466 121.521  64.153  1.00  0.00           C
ATOM   7237 5C31 POPEl 197       8.006 121.991  64.213  1.00  0.00           C
ATOM   7240 6C31 POPEl 197       7.836 123.451  64.643  1.00  0.00           C
ATOM   7244  NH3 POPEm 198      40.766 113.201  87.723  1.00  0.00           N
ATOM   7248  C12 POPEm 198      40.366 112.761  89.103  1.00  0.00           C
ATOM   7251  C11 POPEm 198      41.466 111.961  89.793  1.00  0.00           C
ATOM   7254  P   POPEm 198      43.936 112.061  88.873  1.00  0.00           P
ATOM   7255  O13 POPEm 198      45.156 112.841  89.193  1.00  0.00           O
ATOM   7256  O14 POPEm 198      44.006 110.601  89.033  1.00  0.00           O
ATOM   7257  O11 POPEm 198      43.556 112.321  87.343  1.00  0.00           O
ATOM   7258  O12 POPEm 198      42.706 112.641  89.673  1.00  0.00           O
ATOM   7259  C1  POPEm 198      44.646 112.851  86.563  1.00  0.00           C
ATOM   7262  C2  POPEm 198      44.426 112.791  85.023  1.00  0.00           C
ATOM   7264  O21 POPEm 198      44.126 114.071  84.463  1.00  0.00           O
ATOM   7265  C21 POPEm 198      43.136 114.791  84.923  1.00  0.00           C
ATOM   7266  O22 POPEm 198      42.246 114.431  85.683  1.00  0.00           O
ATOM   7267  C22 POPEm 198      43.306 116.191  84.343  1.00  0.00           C
ATOM   7270  C3  POPEm 198      43.456 111.671  84.543  1.00  0.00           C
ATOM   7273  O31 POPEm 198      43.496 111.541  83.103  1.00  0.00           O
ATOM   7274  C31 POPEm 198      44.596 110.961  82.623  1.00  0.00           C
ATOM   7275  O32 POPEm 198      45.436 110.401  83.313  1.00  0.00           O
ATOM   7276  C32 POPEm 198      44.706 111.131  81.113  1.00  0.00           C
ATOM   7279  C23 POPEm 198      43.076 116.271  82.823  1.00  0.00           C
ATOM   7282  C24 POPEm 198      44.136 117.181  82.173  1.00  0.00           C
ATOM   7285  C25 POPEm 198      43.966 117.371  80.663  1.00  0.00           C
ATOM   7288  C26 POPEm 198      42.876 118.411  80.353  1.00  0.00           C
ATOM   7291  C27 POPEm 198      42.936 118.951  78.923  1.00  0.00           C
ATOM   7294  C28 POPEm 198      41.836 119.981  78.623  1.00  0.00           C
ATOM   7297  C29 POPEm 198      41.926 121.181  79.533  1.00  0.00           C
ATOM   7299 0C21 POPEm 198      40.896 121.841  80.073  1.00  0.00           C
ATOM   7301 1C21 POPEm 198      39.426 121.531  79.873  1.00  0.00           C
ATOM   7304 2C21 POPEm 198      38.876 121.851  78.473  1.00  0.00           C
ATOM   7307 3C21 POPEm 198      38.876 123.361  78.133  1.00  0.00           C
ATOM   7310 4C21 POPEm 198      38.156 123.701  76.813  1.00  0.00           C
ATOM   7313 5C21 POPEm 198      36.656 123.361  76.823  1.00  0.00           C
ATOM   7316 6C21 POPEm 198      35.976 123.591  75.463  1.00  0.00           C
ATOM   7319 7C21 POPEm 198      34.596 122.931  75.413  1.00  0.00           C
ATOM   7322 8C21 POPEm 198      33.986 122.861  74.003  1.00  0.00           C
ATOM   7326  C33 POPEm 198      43.706 112.161  80.553  1.00  0.00           C
ATOM   7329  C34 POPEm 198      43.956 112.491  79.073  1.00  0.00           C
ATOM   7332  C35 POPEm 198      42.816 113.341  78.503  1.00  0.00           C
ATOM   7335  C36 POPEm 198      43.186 114.001  77.183  1.00  0.00           C
ATOM   7338  C37 POPEm 198      42.166 115.081  76.783  1.00  0.00           C
ATOM   7341  C38 POPEm 198      42.626 115.941  75.593  1.00  0.00           C
ATOM   7344  C39 POPEm 198      43.986 116.611  75.853  1.00  0.00           C
ATOM   7347 0C31 POPEm 198      44.306 117.751  74.893  1.00  0.00           C
ATOM   7350 1C31 POPEm 198      45.586 118.501  75.303  1.00  0.00           C
ATOM   7353 2C31 POPEm 198      45.936 119.681  74.393  1.00  0.00           C
ATOM   7356 3C31 POPEm 198      46.206 119.271  72.933  1.00  0.00           C
ATOM   7359 4C31 POPEm 198      46.496 120.471  72.023  1.00  0.00           C
ATOM   7362 5C31 POPEm 198      46.336 120.101  70.543  1.00  0.00           C
ATOM   7365 6C31 POPEm 198      46.646 121.241  69.583  1.00  0.00           C
ATOM   7369  NH3 POPEn 199      52.466  58.511  41.433  1.00  0.00           N
ATOM   7373  C12 POPEn 199      51.586  57.311  41.223  1.00  0.00           C
ATOM   7376  C11 POPEn 199      52.346  56.011  41.533  1.00  0.00           C
ATOM   7379  P   POPEn 199      50.356  54.301  41.783  1.00  0.00           P
ATOM   7380  O13 POPEn 199      49.206  54.321  40.853  1.00  0.00           O
ATOM   7381  O14 POPEn 199      50.776  53.011  42.353  1.00  0.00           O
ATOM   7382  O11 POPEn 199      50.036  55.341  42.943  1.00  0.00           O
ATOM   7383  O12 POPEn 199      51.626  54.901  41.033  1.00  0.00           O
ATOM   7384  C1  POPEn 199      50.346  54.981  44.283  1.00  0.00           C
ATOM   7387  C2  POPEn 199      50.066  56.141  45.273  1.00  0.00           C
ATOM   7389  O21 POPEn 199      50.936  55.881  46.373  1.00  0.00           O
ATOM   7390  C21 POPEn 199      51.086  56.781  47.313  1.00  0.00           C
ATOM   7391  O22 POPEn 199      50.576  57.881  47.383  1.00  0.00           O
ATOM   7392  C22 POPEn 199      52.196  56.241  48.223  1.00  0.00           C
ATOM   7395  C3  POPEn 199      48.566  56.331  45.673  1.00  0.00           C
ATOM   7398  O31 POPEn 199      48.126  55.311  46.603  1.00  0.00           O
ATOM   7399  C31 POPEn 199      47.576  54.231  46.063  1.00  0.00           C
ATOM   7400  O32 POPEn 199      47.256  54.121  44.893  1.00  0.00           O
ATOM   7401  C32 POPEn 199      47.296  53.211  47.163  1.00  0.00           C
ATOM   7404  C23 POPEn 199      52.256  56.771  49.673  1.00  0.00           C
ATOM   7407  C24 POPEn 199      53.226  55.881  50.453  1.00  0.00           C
ATOM   7410  C25 POPEn 199      53.266  56.101  51.973  1.00  0.00           C
ATOM   7413  C26 POPEn 199      53.906  54.881  52.663  1.00  0.00           C
ATOM   7416  C27 POPEn 199      53.706  54.871  54.183  1.00  0.00           C
ATOM   7419  C28 POPEn 199      54.366  53.641  54.833  1.00  0.00           C
ATOM   7422  C29 POPEn 199      54.066  53.521  56.303  1.00  0.00           C
ATOM   7424 0C21 POPEn 199      54.756  54.111  57.303  1.00  0.00           C
ATOM   7426 1C21 POPEn 199      55.946  55.031  57.123  1.00  0.00           C
ATOM   7429 2C21 POPEn 199      57.286  54.281  57.253  1.00  0.00           C
ATOM   7432 3C21 POPEn 199      57.636  53.851  58.683  1.00  0.00           C
ATOM   7435 4C21 POPEn 199      58.786  52.831  58.703  1.00  0.00           C
ATOM   7438 5C21 POPEn 199      59.336  52.591  60.113  1.00  0.00           C
ATOM   7441 6C21 POPEn 199      60.186  51.321  60.213  1.00  0.00           C
ATOM   7444 7C21 POPEn 199      60.456  50.921  61.673  1.00  0.00           C
ATOM   7447 8C21 POPEn 199      61.336  49.681  61.803  1.00  0.00           C
ATOM   7451  C33 POPEn 199      48.566  52.491  47.683  1.00  0.00           C
ATOM   7454  C34 POPEn 199      49.506  53.401  48.503  1.00  0.00           C
ATOM   7457  C35 POPEn 199      50.686  52.721  49.233  1.00  0.00           C
ATOM   7460  C36 POPEn 199      50.516  51.231  49.513  1.00  0.00           C
ATOM   7463  C37 POPEn 199      51.736  50.591  50.193  1.00  0.00           C
ATOM   7466  C38 POPEn 199      51.686  49.061  50.083  1.00  0.00           C
ATOM   7469  C39 POPEn 199      52.396  48.281  51.193  1.00  0.00           C
ATOM   7472 0C31 POPEn 199      52.646  46.821  50.813  1.00  0.00           C
ATOM   7475 1C31 POPEn 199      53.316  45.981  51.923  1.00  0.00           C
ATOM   7478 2C31 POPEn 199      54.246  44.901  51.353  1.00  0.00           C
ATOM   7481 3C31 POPEn 199      54.776  43.941  52.433  1.00  0.00           C
ATOM   7484 4C31 POPEn 199      53.996  42.621  52.473  1.00  0.00           C
ATOM   7487 5C31 POPEn 199      54.586  41.611  53.463  1.00  0.00           C
ATOM   7490 6C31 POPEn 199      53.946  40.231  53.363  1.00  0.00           C
ATOM   7494  NH3 POPEo 200      71.156 114.651  42.053  1.00  0.00           N
ATOM   7498  C12 POPEo 200      72.256 114.241  41.103  1.00  0.00           C
ATOM   7501  C11 POPEo 200      73.506 115.041  41.453  1.00  0.00           C
ATOM   7504  P   POPEo 200      76.016 115.401  41.153  1.00  0.00           P
ATOM   7505  O13 POPEo 200      76.896 114.491  41.913  1.00  0.00           O
ATOM   7506  O14 POPEo 200      76.626 116.131  40.033  1.00  0.00           O
ATOM   7507  O11 POPEo 200      75.436 116.481  42.113  1.00  0.00           O
ATOM   7508  O12 POPEo 200      74.676 114.631  40.713  1.00  0.00           O
ATOM   7509  C1  POPEo 200      76.256 117.271  42.953  1.00  0.00           C
ATOM   7512  C2  POPEo 200      75.416 117.731  44.163  1.00  0.00           C
ATOM   7514  O21 POPEo 200      76.186 117.781  45.373  1.00  0.00           O
ATOM   7515  C21 POPEo 200      77.346 118.401  45.373  1.00  0.00           C
ATOM   7516  O22 POPEo 200      77.856 119.011  44.453  1.00  0.00           O
ATOM   7517  C22 POPEo 200      77.926 118.241  46.773  1.00  0.00           C
ATOM   7520  C3  POPEo 200      74.236 116.741  44.383  1.00  0.00           C
ATOM   7523  O31 POPEo 200      73.606 116.951  45.643  1.00  0.00           O
ATOM   7524  C31 POPEo 200      72.466 116.341  45.853  1.00  0.00           C
ATOM   7525  O32 POPEo 200      71.806 115.701  45.033  1.00  0.00           O
ATOM   7526  C32 POPEo 200      72.056 116.721  47.253  1.00  0.00           C
ATOM   7529  C23 POPEo 200      77.136 119.061  47.803  1.00  0.00           C
ATOM   7532  C24 POPEo 200      77.416 118.631  49.243  1.00  0.00           C
ATOM   7535  C25 POPEo 200      78.886 118.271  49.483  1.00  0.00           C
ATOM   7538  C26 POPEo 200      79.126 117.981  50.953  1.00  0.00           C
ATOM   7541  C27 POPEo 200      80.496 117.361  51.223  1.00  0.00           C
ATOM   7544  C28 POPEo 200      80.666 117.041  52.713  1.00  0.00           C
ATOM   7547  C29 POPEo 200      80.706 118.291  53.543  1.00  0.00           C
ATOM   7549 0C21 POPEo 200      79.986 118.531  54.653  1.00  0.00           C
ATOM   7551 1C21 POPEo 200      79.066 117.541  55.333  1.00  0.00           C
ATOM   7554 2C21 POPEo 200      79.126 117.731  56.863  1.00  0.00           C
ATOM   7557 3C21 POPEo 200      78.396 116.641  57.643  1.00  0.00           C
ATOM   7560 4C21 POPEo 200      78.576 116.841  59.153  1.00  0.00           C
ATOM   7563 5C21 POPEo 200      78.686 115.521  59.933  1.00  0.00           C
ATOM   7566 6C21 POPEo 200      79.286 115.711  61.333  1.00  0.00           C
ATOM   7569 7C21 POPEo 200      79.806 114.411  61.933  1.00  0.00           C
ATOM   7572 8C21 POPEo 200      80.366 114.571  63.353  1.00  0.00           C
ATOM   7576  C33 POPEo 200      73.066 116.311  48.343  1.00  0.00           C
ATOM   7579  C34 POPEo 200      72.706 116.911  49.703  1.00  0.00           C
ATOM   7582  C35 POPEo 200      73.876 116.921  50.673  1.00  0.00           C
ATOM   7585  C36 POPEo 200      73.616 117.811  51.893  1.00  0.00           C
ATOM   7588  C37 POPEo 200      74.866 118.011  52.743  1.00  0.00           C
ATOM   7591  C38 POPEo 200      74.716 119.151  53.763  1.00  0.00           C
ATOM   7594  C39 POPEo 200      73.846 118.831  54.983  1.00  0.00           C
ATOM   7597 0C31 POPEo 200      74.566 117.991  56.043  1.00  0.00           C
ATOM   7600 1C31 POPEo 200      73.866 118.081  57.423  1.00  0.00           C
ATOM   7603 2C31 POPEo 200      74.446 117.091  58.443  1.00  0.00           C
ATOM   7606 3C31 POPEo 200      74.516 117.561  59.903  1.00  0.00           C
ATOM   7609 4C31 POPEo 200      75.186 118.931  60.103  1.00  0.00           C
ATOM   7612 5C31 POPEo 200      75.726 119.111  61.533  1.00  0.00           C
ATOM   7615 6C31 POPEo 200      76.116 120.551  61.863  1.00  0.00           C
ATOM   7619  NH3 POPEp 201       3.936  69.231  47.003  1.00  0.00           N
ATOM   7623  C12 POPEp 201       4.876  68.411  46.153  1.00  0.00           C
ATOM   7626  C11 POPEp 201       6.326  68.911  46.273  1.00  0.00           C
ATOM   7629  P   POPEp 201       7.596  66.701  46.793  1.00  0.00           P
ATOM   7630  O13 POPEp 201       6.806  66.911  48.043  1.00  0.00           O
ATOM   7631  O14 POPEp 201       7.416  65.431  46.073  1.00  0.00           O
ATOM   7632  O11 POPEp 201       9.106  66.981  47.123  1.00  0.00           O
ATOM   7633  O12 POPEp 201       7.246  67.911  45.833  1.00  0.00           O
ATOM   7634  C1  POPEp 201       9.936  65.951  47.673  1.00  0.00           C
ATOM   7637  C2  POPEp 201      10.956  66.601  48.633  1.00  0.00           C
ATOM   7639  O21 POPEp 201      11.896  65.581  49.043  1.00  0.00           O
ATOM   7640  C21 POPEp 201      13.066  66.061  49.453  1.00  0.00           C
ATOM   7641  O22 POPEp 201      13.366  67.231  49.523  1.00  0.00           O
ATOM   7642  C22 POPEp 201      13.986  64.911  49.863  1.00  0.00           C
ATOM   7645  C3  POPEp 201      10.246  67.261  49.863  1.00  0.00           C
ATOM   7648  O31 POPEp 201      11.006  68.361  50.393  1.00  0.00           O
ATOM   7649  C31 POPEp 201      10.466  69.181  51.283  1.00  0.00           C
ATOM   7650  O32 POPEp 201      10.856  70.331  51.473  1.00  0.00           O
ATOM   7651  C32 POPEp 201       9.386  68.501  52.123  1.00  0.00           C
ATOM   7654  C23 POPEp 201      13.706  64.421  51.303  1.00  0.00           C
ATOM   7657  C24 POPEp 201      14.376  63.061  51.613  1.00  0.00           C
ATOM   7660  C25 POPEp 201      13.916  62.471  52.953  1.00  0.00           C
ATOM   7663  C26 POPEp 201      14.256  63.331  54.173  1.00  0.00           C
ATOM   7666  C27 POPEp 201      13.596  62.801  55.453  1.00  0.00           C
ATOM   7669  C28 POPEp 201      13.996  63.561  56.733  1.00  0.00           C
ATOM   7672  C29 POPEp 201      13.936  65.071  56.623  1.00  0.00           C
ATOM   7674 0C21 POPEp 201      12.846  65.841  56.723  1.00  0.00           C
ATOM   7676 1C21 POPEp 201      11.436  65.381  56.983  1.00  0.00           C
ATOM   7679 2C21 POPEp 201      10.926  65.791  58.383  1.00  0.00           C
ATOM   7682 3C21 POPEp 201      11.806  65.261  59.523  1.00  0.00           C
ATOM   7685 4C21 POPEp 201      11.136  65.401  60.893  1.00  0.00           C
ATOM   7688 5C21 POPEp 201      12.036  64.951  62.063  1.00  0.00           C
ATOM   7691 6C21 POPEp 201      11.256  64.841  63.373  1.00  0.00           C
ATOM   7694 7C21 POPEp 201      12.146  64.461  64.563  1.00  0.00           C
ATOM   7697 8C21 POPEp 201      11.376  64.301  65.873  1.00  0.00           C
ATOM   7701  C33 POPEp 201       8.996  69.321  53.373  1.00  0.00           C
ATOM   7704  C34 POPEp 201       7.546  69.071  53.783  1.00  0.00           C
ATOM   7707  C35 POPEp 201       7.326  69.101  55.303  1.00  0.00           C
ATOM   7710  C36 POPEp 201       5.926  68.621  55.683  1.00  0.00           C
ATOM   7713  C37 POPEp 201       5.816  68.301  57.173  1.00  0.00           C
ATOM   7716  C38 POPEp 201       4.496  67.581  57.503  1.00  0.00           C
ATOM   7719  C39 POPEp 201       4.446  67.011  58.923  1.00  0.00           C
ATOM   7722 0C31 POPEp 201       3.776  67.961  59.923  1.00  0.00           C
ATOM   7725 1C31 POPEp 201       3.326  67.251  61.213  1.00  0.00           C
ATOM   7728 2C31 POPEp 201       2.616  68.211  62.173  1.00  0.00           C
ATOM   7731 3C31 POPEp 201       2.166  67.531  63.473  1.00  0.00           C
ATOM   7734 4C31 POPEp 201       1.336  68.491  64.343  1.00  0.00           C
ATOM   7737 5C31 POPEp 201       1.006  67.931  65.733  1.00  0.00           C
ATOM   7740 6C31 POPEp 201       0.096  68.851  66.543  1.00  0.00           C
ATOM   7744  NH3 POPEq 202      38.366 122.731  47.673  1.00  0.00           N
ATOM   7748  C12 POPEq 202      39.296 123.921  47.813  1.00  0.00           C
ATOM   7751  C11 POPEq 202      38.776 125.251  47.193  1.00  0.00           C
ATOM   7754  P   POPEq 202      39.336 127.703  48.213  1.00  0.00           P
ATOM   7755  O13 POPEq 202      40.446 128.183  49.063  1.00  0.00           O
ATOM   7756  O14 POPEq 202      38.866 128.643  47.193  1.00  0.00           O
ATOM   7757  O11 POPEq 202      38.066 127.263  49.053  1.00  0.00           O
ATOM   7758  O12 POPEq 202      39.686 126.351  47.463  1.00  0.00           O
ATOM   7759  C1  POPEq 202      38.106 127.091  50.473  1.00  0.00           C
ATOM   7762  C2  POPEq 202      36.826 126.341  50.953  1.00  0.00           C
ATOM   7764  O21 POPEq 202      35.926 127.181  51.723  1.00  0.00           O
ATOM   7765  C21 POPEq 202      36.346 127.543  52.923  1.00  0.00           C
ATOM   7766  O22 POPEq 202      37.486 127.513  53.333  1.00  0.00           O
ATOM   7767  C22 POPEq 202      35.156 127.993  53.783  1.00  0.00           C
ATOM   7770  C3  POPEq 202      37.126 124.981  51.673  1.00  0.00           C
ATOM   7773  O31 POPEq 202      35.916 124.381  52.193  1.00  0.00           O
ATOM   7774  C31 POPEq 202      35.986 123.921  53.453  1.00  0.00           C
ATOM   7775  O32 POPEq 202      36.996 123.881  54.113  1.00  0.00           O
ATOM   7776  C32 POPEq 202      34.616 123.391  53.883  1.00  0.00           C
ATOM   7779  C23 POPEq 202      35.226 127.463  55.233  1.00  0.00           C
ATOM   7782  C24 POPEq 202      34.136 128.053  56.153  1.00  0.00           C
ATOM   7785  C25 POPEq 202      33.966 127.223  57.433  1.00  0.00           C
ATOM   7788  C26 POPEq 202      33.156 127.893  58.553  1.00  0.00           C
ATOM   7791  C27 POPEq 202      32.806 126.891  59.653  1.00  0.00           C
ATOM   7794  C28 POPEq 202      32.416 127.513  61.003  1.00  0.00           C
ATOM   7797  C29 POPEq 202      33.616 127.983  61.773  1.00  0.00           C
ATOM   7799 0C21 POPEq 202      33.636 128.943  62.723  1.00  0.00           C
ATOM   7801 1C21 POPEq 202      32.456 129.753  63.203  1.00  0.00           C
ATOM   7804 2C21 POPEq 202      32.686 131.273  63.323  1.00  0.00           C
ATOM   7807 3C21 POPEq 202      32.916 132.023  62.013  1.00  0.00           C
ATOM   7810 4C21 POPEq 202      34.366 132.003  61.513  1.00  0.00           C
ATOM   7813 5C21 POPEq 202      35.366 132.683  62.463  1.00  0.00           C
ATOM   7816 6C21 POPEq 202      36.816 132.613  61.983  1.00  0.00           C
ATOM   7819 7C21 POPEq 202      37.756 133.493  62.813  1.00  0.00           C
ATOM   7822 8C21 POPEq 202      39.236 133.233  62.533  1.00  0.00           C
ATOM   7826  C33 POPEq 202      34.416 123.401  55.423  1.00  0.00           C
ATOM   7829  C34 POPEq 202      33.356 122.391  55.883  1.00  0.00           C
ATOM   7832  C35 POPEq 202      33.336 122.151  57.403  1.00  0.00           C
ATOM   7835  C36 POPEq 202      32.906 123.371  58.233  1.00  0.00           C
ATOM   7838  C37 POPEq 202      32.256 123.001  59.573  1.00  0.00           C
ATOM   7841  C38 POPEq 202      33.226 122.581  60.693  1.00  0.00           C
ATOM   7844  C39 POPEq 202      33.736 123.771  61.523  1.00  0.00           C
ATOM   7847 0C31 POPEq 202      34.176 123.421  62.953  1.00  0.00           C
ATOM   7850 1C31 POPEq 202      34.496 124.691  63.753  1.00  0.00           C
ATOM   7853 2C31 POPEq 202      34.976 124.471  65.193  1.00  0.00           C
ATOM   7856 3C31 POPEq 202      35.026 125.781  66.003  1.00  0.00           C
ATOM   7859 4C31 POPEq 202      35.976 126.831  65.413  1.00  0.00           C
ATOM   7862 5C31 POPEq 202      35.746 128.223  65.973  1.00  0.00           C
ATOM   7865 6C31 POPEq 202      36.676 129.273  65.363  1.00  0.00           C
ATOM   7869  NH3 POPEr 203       7.466  44.131  53.273  1.00  0.00           N
ATOM   7873  C12 POPEr 203       8.176  44.931  52.213  1.00  0.00           C
ATOM   7876  C11 POPEr 203       7.166  45.511  51.213  1.00  0.00           C
ATOM   7879  P   POPEr 203       5.036  44.031  50.583  1.00  0.00           P
ATOM   7880  O13 POPEr 203       5.006  42.551  50.653  1.00  0.00           O
ATOM   7881  O14 POPEr 203       4.256  44.731  49.543  1.00  0.00           O
ATOM   7882  O11 POPEr 203       4.656  44.551  52.033  1.00  0.00           O
ATOM   7883  O12 POPEr 203       6.546  44.471  50.463  1.00  0.00           O
ATOM   7884  C1  POPEr 203       3.356  45.081  52.293  1.00  0.00           C
ATOM   7887  C2  POPEr 203       3.526  46.431  53.043  1.00  0.00           C
ATOM   7889  O21 POPEr 203       4.406  46.361  54.183  1.00  0.00           O
ATOM   7890  C21 POPEr 203       4.076  45.581  55.183  1.00  0.00           C
ATOM   7891  O22 POPEr 203       3.306  44.641  55.163  1.00  0.00           O
ATOM   7892  C22 POPEr 203       4.746  46.161  56.433  1.00  0.00           C
ATOM   7895  C3  POPEr 203       2.186  47.131  53.413  1.00  0.00           C
ATOM   7898  O31 POPEr 203       2.496  48.441  53.913  1.00  0.00           O
ATOM   7899  C31 POPEr 203       2.126  48.871  55.123  1.00  0.00           C
ATOM   7900  O32 POPEr 203       2.776  49.681  55.763  1.00  0.00           O
ATOM   7901  C32 POPEr 203       0.776  48.341  55.633  1.00  0.00           C
ATOM   7904  C23 POPEr 203       4.036  45.751  57.743  1.00  0.00           C
ATOM   7907  C24 POPEr 203       4.626  46.381  59.013  1.00  0.00           C
ATOM   7910  C25 POPEr 203       3.826  45.981  60.253  1.00  0.00           C
ATOM   7913  C26 POPEr 203       4.346  46.591  61.563  1.00  0.00           C
ATOM   7916  C27 POPEr 203       3.736  45.901  62.793  1.00  0.00           C
ATOM   7919  C28 POPEr 203       4.346  46.321  64.143  1.00  0.00           C
ATOM   7922  C29 POPEr 203       3.906  47.681  64.633  1.00  0.00           C
ATOM   7924 0C21 POPEr 203       3.736  48.021  65.923  1.00  0.00           C
ATOM   7926 1C21 POPEr 203       4.016  47.131  67.123  1.00  0.00           C
ATOM   7929 2C21 POPEr 203       2.736  46.541  67.753  1.00  0.00           C
ATOM   7932 3C21 POPEr 203       1.806  47.601  68.353  1.00  0.00           C
ATOM   7935 4C21 POPEr 203       0.566  47.021  69.043  1.00  0.00           C
ATOM   7938 5C21 POPEr 203      -0.284  48.131  69.673  1.00  0.00           C
ATOM   7941 6C21 POPEr 203      -1.506  47.631  70.453  1.00  0.00           C
ATOM   7944 7C21 POPEr 203      -2.476  48.771  70.803  1.00  0.00           C
ATOM   7947 8C21 POPEr 203      -3.696  48.321  71.603  1.00  0.00           C
ATOM   7951  C33 POPEr 203       0.366  49.051  56.953  1.00  0.00           C
ATOM   7954  C34 POPEr 203      -1.046  48.741  57.473  1.00  0.00           C
ATOM   7957  C35 POPEr 203      -1.346  49.541  58.763  1.00  0.00           C
ATOM   7960  C36 POPEr 203      -2.616  49.121  59.553  1.00  0.00           C
ATOM   7963  C37 POPEr 203      -2.996  50.161  60.623  1.00  0.00           C
ATOM   7966  C38 POPEr 203      -4.156  49.741  61.533  1.00  0.00           C
ATOM   7969  C39 POPEr 203      -4.586  50.871  62.493  1.00  0.00           C
ATOM   7972 0C31 POPEr 203      -5.416  50.361  63.683  1.00  0.00           C
ATOM   7975 1C31 POPEr 203      -5.826  51.461  64.663  1.00  0.00           C
ATOM   7978 2C31 POPEr 203      -6.696  50.941  65.823  1.00  0.00           C
ATOM   7981 3C31 POPEr 203      -5.966  50.011  66.803  1.00  0.00           C
ATOM   7984 4C31 POPEr 203      -6.936  49.321  67.763  1.00  0.00           C
ATOM   7987 5C31 POPEr 203      -6.276  48.521  68.893  1.00  0.00           C
ATOM   7990 6C31 POPEr 203      -7.286  48.051  69.943  1.00  0.00           C
ATOM   7994  NH3 POPEs 204      88.036  62.891  85.123  1.00  0.00           N
ATOM   7998  C12 POPEs 204      89.066  63.421  86.073  1.00  0.00           C
ATOM   8001  C11 POPEs 204      88.356  64.191  87.213  1.00  0.00           C
ATOM   8004  P   POPEs 204      87.546  66.441  85.973  1.00  0.00           P
ATOM   8005  O13 POPEs 204      86.206  66.821  86.483  1.00  0.00           O
ATOM   8006  O14 POPEs 204      88.446  67.531  85.553  1.00  0.00           O
ATOM   8007  O11 POPEs 204      87.266  65.441  84.753  1.00  0.00           O
ATOM   8008  O12 POPEs 204      88.316  65.601  87.043  1.00  0.00           O
ATOM   8009  C1  POPEs 204      87.576  65.881  83.423  1.00  0.00           C
ATOM   8012  C2  POPEs 204      86.516  65.541  82.323  1.00  0.00           C
ATOM   8014  O21 POPEs 204      87.076  65.931  81.063  1.00  0.00           O
ATOM   8015  C21 POPEs 204      87.866  65.101  80.453  1.00  0.00           C
ATOM   8016  O22 POPEs 204      88.206  64.001  80.873  1.00  0.00           O
ATOM   8017  C22 POPEs 204      88.356  65.851  79.213  1.00  0.00           C
ATOM   8020  C3  POPEs 204      85.226  66.391  82.413  1.00  0.00           C
ATOM   8023  O31 POPEs 204      84.196  65.911  81.523  1.00  0.00           O
ATOM   8024  C31 POPEs 204      83.156  66.751  81.473  1.00  0.00           C
ATOM   8025  O32 POPEs 204      83.116  67.841  82.023  1.00  0.00           O
ATOM   8026  C32 POPEs 204      81.986  66.151  80.703  1.00  0.00           C
ATOM   8029  C23 POPEs 204      88.946  64.951  78.153  1.00  0.00           C
ATOM   8032  C24 POPEs 204      87.906  64.071  77.473  1.00  0.00           C
ATOM   8035  C25 POPEs 204      86.986  64.881  76.563  1.00  0.00           C
ATOM   8038  C26 POPEs 204      86.896  64.231  75.183  1.00  0.00           C
ATOM   8041  C27 POPEs 204      86.246  65.121  74.133  1.00  0.00           C
ATOM   8044  C28 POPEs 204      86.996  65.081  72.793  1.00  0.00           C
ATOM   8047  C29 POPEs 204      86.676  63.821  72.023  1.00  0.00           C
ATOM   8049 0C21 POPEs 204      86.076  63.791  70.823  1.00  0.00           C
ATOM   8051 1C21 POPEs 204      85.636  65.001  70.043  1.00  0.00           C
ATOM   8054 2C21 POPEs 204      84.386  64.761  69.183  1.00  0.00           C
ATOM   8057 3C21 POPEs 204      84.236  65.761  68.013  1.00  0.00           C
ATOM   8060 4C21 POPEs 204      85.476  65.831  67.093  1.00  0.00           C
ATOM   8063 5C21 POPEs 204      85.206  66.371  65.683  1.00  0.00           C
ATOM   8066 6C21 POPEs 204      84.306  65.441  64.853  1.00  0.00           C
ATOM   8069 7C21 POPEs 204      84.256  65.831  63.373  1.00  0.00           C
ATOM   8072 8C21 POPEs 204      83.376  64.901  62.533  1.00  0.00           C
ATOM   8076  C33 POPEs 204      82.266  65.771  79.233  1.00  0.00           C
ATOM   8079  C34 POPEs 204      80.946  65.681  78.443  1.00  0.00           C
ATOM   8082  C35 POPEs 204      81.136  65.381  76.943  1.00  0.00           C
ATOM   8085  C36 POPEs 204      79.966  65.901  76.093  1.00  0.00           C
ATOM   8088  C37 POPEs 204      80.266  65.831  74.593  1.00  0.00           C
ATOM   8091  C38 POPEs 204      79.246  66.571  73.693  1.00  0.00           C
ATOM   8094  C39 POPEs 204      79.246  68.101  73.873  1.00  0.00           C
ATOM   8097 0C31 POPEs 204      78.126  68.641  74.773  1.00  0.00           C
ATOM   8100 1C31 POPEs 204      78.226  70.161  74.913  1.00  0.00           C
ATOM   8103 2C31 POPEs 204      77.246  70.771  75.923  1.00  0.00           C
ATOM   8106 3C31 POPEs 204      75.796  70.481  75.543  1.00  0.00           C
ATOM   8109 4C31 POPEs 204      74.826  71.541  76.053  1.00  0.00           C
ATOM   8112 5C31 POPEs 204      73.396  71.231  75.653  1.00  0.00           C
ATOM   8115 6C31 POPEs 204      72.466  72.401  75.913  1.00  0.00           C
ATOM   8119  NH3 POPEt 205      45.316  12.021  48.173  1.00  0.00           N
ATOM   8123  C12 POPEt 205      44.246  10.971  48.173  1.00  0.00           C
ATOM   8126  C11 POPEt 205      43.636  10.831  49.573  1.00  0.00           C
ATOM   8129  P   POPEt 205      41.026  10.971  49.863  1.00  0.00           P
ATOM   8130  O13 POPEt 205      41.326  12.421  50.003  1.00  0.00           O
ATOM   8131  O14 POPEt 205      39.926  10.681  48.923  1.00  0.00           O
ATOM   8132  O11 POPEt 205      40.656  10.431  51.293  1.00  0.00           O
ATOM   8133  O12 POPEt 205      42.356  10.211  49.453  1.00  0.00           O
ATOM   8134  C1  POPEt 205      41.436   9.621  52.163  1.00  0.00           C
ATOM   8137  C2  POPEt 205      41.936  10.411  53.413  1.00  0.00           C
ATOM   8139  O21 POPEt 205      40.846  10.661  54.313  1.00  0.00           O
ATOM   8140  C21 POPEt 205      40.676   9.761  55.283  1.00  0.00           C
ATOM   8141  O22 POPEt 205      41.396   8.801  55.473  1.00  0.00           O
ATOM   8142  C22 POPEt 205      39.496  10.181  56.153  1.00  0.00           C
ATOM   8145  C3  POPEt 205      42.576  11.771  52.983  1.00  0.00           C
ATOM   8148  O31 POPEt 205      43.256  12.461  54.053  1.00  0.00           O
ATOM   8149  C31 POPEt 205      42.806  13.611  54.583  1.00  0.00           C
ATOM   8150  O32 POPEt 205      43.526  14.391  55.173  1.00  0.00           O
ATOM   8151  C32 POPEt 205      41.296  13.861  54.383  1.00  0.00           C
ATOM   8154  C23 POPEt 205      39.616   9.561  57.563  1.00  0.00           C
ATOM   8157  C24 POPEt 205      38.346   9.741  58.413  1.00  0.00           C
ATOM   8160  C25 POPEt 205      38.406   9.001  59.763  1.00  0.00           C
ATOM   8163  C26 POPEt 205      39.686   9.251  60.573  1.00  0.00           C
ATOM   8166  C27 POPEt 205      39.946  10.731  60.903  1.00  0.00           C
ATOM   8169  C28 POPEt 205      41.266  10.931  61.673  1.00  0.00           C
ATOM   8172  C29 POPEt 205      41.546  12.391  61.933  1.00  0.00           C
ATOM   8174 0C21 POPEt 205      42.036  12.891  63.073  1.00  0.00           C
ATOM   8176 1C21 POPEt 205      42.426  12.091  64.293  1.00  0.00           C
ATOM   8179 2C21 POPEt 205      42.816  12.981  65.483  1.00  0.00           C
ATOM   8182 3C21 POPEt 205      44.146  13.731  65.283  1.00  0.00           C
ATOM   8185 4C21 POPEt 205      44.526  14.621  66.473  1.00  0.00           C
ATOM   8188 5C21 POPEt 205      43.586  15.821  66.663  1.00  0.00           C
ATOM   8191 6C21 POPEt 205      43.926  16.611  67.933  1.00  0.00           C
ATOM   8194 7C21 POPEt 205      42.986  17.791  68.173  1.00  0.00           C
ATOM   8197 8C21 POPEt 205      43.296  18.561  69.453  1.00  0.00           C
ATOM   8201  C33 POPEt 205      40.596  14.431  55.643  1.00  0.00           C
ATOM   8204  C34 POPEt 205      39.066  14.361  55.533  1.00  0.00           C
ATOM   8207  C35 POPEt 205      38.366  14.661  56.863  1.00  0.00           C
ATOM   8210  C36 POPEt 205      38.486  16.121  57.313  1.00  0.00           C
ATOM   8213  C37 POPEt 205      37.826  16.291  58.683  1.00  0.00           C
ATOM   8216  C38 POPEt 205      38.376  17.491  59.473  1.00  0.00           C
ATOM   8219  C39 POPEt 205      39.186  17.031  60.693  1.00  0.00           C
ATOM   8222 0C31 POPEt 205      38.306  16.401  61.773  1.00  0.00           C
ATOM   8225 1C31 POPEt 205      39.116  15.921  62.983  1.00  0.00           C
ATOM   8228 2C31 POPEt 205      38.216  15.691  64.193  1.00  0.00           C
ATOM   8231 3C31 POPEt 205      39.006  15.331  65.453  1.00  0.00           C
ATOM   8234 4C31 POPEt 205      38.176  15.591  66.713  1.00  0.00           C
ATOM   8237 5C31 POPEt 205      38.846  15.111  68.003  1.00  0.00           C
ATOM   8240 6C31 POPEt 205      37.876  15.181  69.173  1.00  0.00           C
ATOM   8244  NH3 POPEu 206       3.356  16.151  45.533  1.00  0.00           N
ATOM   8248  C12 POPEu 206       3.576  15.111  44.463  1.00  0.00           C
ATOM   8251  C11 POPEu 206       5.076  14.851  44.193  1.00  0.00           C
ATOM   8254  P   POPEu 206       5.556  12.551  42.943  1.00  0.00           P
ATOM   8255  O13 POPEu 206       4.276  11.811  42.953  1.00  0.00           O
ATOM   8256  O14 POPEu 206       6.496  12.151  41.863  1.00  0.00           O
ATOM   8257  O11 POPEu 206       6.246  12.331  44.343  1.00  0.00           O
ATOM   8258  O12 POPEu 206       5.266  14.091  42.993  1.00  0.00           O
ATOM   8259  C1  POPEu 206       6.436  11.051  44.953  1.00  0.00           C
ATOM   8262  C2  POPEu 206       6.446  11.141  46.503  1.00  0.00           C
ATOM   8264  O21 POPEu 206       7.216  10.031  46.993  1.00  0.00           O
ATOM   8265  C21 POPEu 206       6.756   9.001  47.673  1.00  0.00           C
ATOM   8266  O22 POPEu 206       5.586   8.791  47.983  1.00  0.00           O
ATOM   8267  C22 POPEu 206       7.916   8.051  47.953  1.00  0.00           C
ATOM   8270  C3  POPEu 206       4.996  11.391  47.053  1.00  0.00           C
ATOM   8273  O31 POPEu 206       4.916  12.041  48.343  1.00  0.00           O
ATOM   8274  C31 POPEu 206       5.126  11.271  49.413  1.00  0.00           C
ATOM   8275  O32 POPEu 206       6.206  10.941  49.843  1.00  0.00           O
ATOM   8276  C32 POPEu 206       3.776  10.931  50.033  1.00  0.00           C
ATOM   8279  C23 POPEu 206       7.516   6.951  48.963  1.00  0.00           C
ATOM   8282  C24 POPEu 206       7.536   7.431  50.423  1.00  0.00           C
ATOM   8285  C25 POPEu 206       7.166   6.311  51.403  1.00  0.00           C
ATOM   8288  C26 POPEu 206       8.146   6.131  52.553  1.00  0.00           C
ATOM   8291  C27 POPEu 206       7.676   5.041  53.523  1.00  0.00           C
ATOM   8294  C28 POPEu 206       8.526   4.971  54.793  1.00  0.00           C
ATOM   8297  C29 POPEu 206       7.956   3.991  55.783  1.00  0.00           C
ATOM   8299 0C21 POPEu 206       8.546   2.891  56.273  1.00  0.00           C
ATOM   8301 1C21 POPEu 206       9.926   2.391  55.953  1.00  0.00           C
ATOM   8304 2C21 POPEu 206      10.836   2.431  57.183  1.00  0.00           C
ATOM   8307 3C21 POPEu 206      12.226   1.851  56.873  1.00  0.00           C
ATOM   8310 4C21 POPEu 206      13.236   2.861  56.313  1.00  0.00           C
ATOM   8313 5C21 POPEu 206      13.716   3.871  57.353  1.00  0.00           C
ATOM   8316 6C21 POPEu 206      15.106   4.451  57.023  1.00  0.00           C
ATOM   8319 7C21 POPEu 206      15.576   5.501  58.043  1.00  0.00           C
ATOM   8322 8C21 POPEu 206      15.526   5.021  59.503  1.00  0.00           C
ATOM   8326  C33 POPEu 206       3.906   9.851  51.113  1.00  0.00           C
ATOM   8329  C34 POPEu 206       2.526   9.451  51.633  1.00  0.00           C
ATOM   8332  C35 POPEu 206       2.576   8.361  52.693  1.00  0.00           C
ATOM   8335  C36 POPEu 206       3.286   8.801  53.973  1.00  0.00           C
ATOM   8338  C37 POPEu 206       2.816   7.941  55.153  1.00  0.00           C
ATOM   8341  C38 POPEu 206       3.306   8.461  56.513  1.00  0.00           C
ATOM   8344  C39 POPEu 206       2.626   7.731  57.673  1.00  0.00           C
ATOM   8347 0C31 POPEu 206       1.106   7.951  57.683  1.00  0.00           C
ATOM   8350 1C31 POPEu 206       0.576   8.401  59.043  1.00  0.00           C
ATOM   8353 2C31 POPEu 206      -0.934   8.691  59.003  1.00  0.00           C
ATOM   8356 3C31 POPEu 206      -1.386   9.561  60.183  1.00  0.00           C
ATOM   8359 4C31 POPEu 206      -1.196   8.901  61.553  1.00  0.00           C
ATOM   8362 5C31 POPEu 206      -1.306   9.921  62.703  1.00  0.00           C
ATOM   8365 6C31 POPEu 206      -1.406   9.271  64.083  1.00  0.00           C
ATOM   8369  NH3 POPEv 207      38.476  94.311  89.233  1.00  0.00           N
ATOM   8373  C12 POPEv 207      37.276  94.921  89.933  1.00  0.00           C
ATOM   8376  C11 POPEv 207      37.546  96.341  90.493  1.00  0.00           C
ATOM   8379  P   POPEv 207      36.226  98.041  92.073  1.00  0.00           P
ATOM   8380  O13 POPEv 207      34.946  97.811  92.793  1.00  0.00           O
ATOM   8381  O14 POPEv 207      37.456  98.041  92.883  1.00  0.00           O
ATOM   8382  O11 POPEv 207      36.136  99.401  91.313  1.00  0.00           O
ATOM   8383  O12 POPEv 207      36.326  96.921  90.953  1.00  0.00           O
ATOM   8384  C1  POPEv 207      36.256  99.481  89.893  1.00  0.00           C
ATOM   8387  C2  POPEv 207      34.926  99.131  89.203  1.00  0.00           C
ATOM   8389  O21 POPEv 207      35.096  99.241  87.793  1.00  0.00           O
ATOM   8390  C21 POPEv 207      35.446  98.191  87.113  1.00  0.00           C
ATOM   8391  O22 POPEv 207      35.656  97.061  87.543  1.00  0.00           O
ATOM   8392  C22 POPEv 207      35.636  98.701  85.693  1.00  0.00           C
ATOM   8395  C3  POPEv 207      33.846 100.161  89.613  1.00  0.00           C
ATOM   8398  O31 POPEv 207      33.996 101.421  88.893  1.00  0.00           O
ATOM   8399  C31 POPEv 207      33.306 101.501  87.763  1.00  0.00           C
ATOM   8400  O32 POPEv 207      32.446 100.721  87.403  1.00  0.00           O
ATOM   8401  C32 POPEv 207      33.746 102.711  86.953  1.00  0.00           C
ATOM   8404  C23 POPEv 207      36.026  97.611  84.693  1.00  0.00           C
ATOM   8407  C24 POPEv 207      34.856  97.271  83.763  1.00  0.00           C
ATOM   8410  C25 POPEv 207      35.286  96.281  82.683  1.00  0.00           C
ATOM   8413  C26 POPEv 207      36.276  96.861  81.673  1.00  0.00           C
ATOM   8416  C27 POPEv 207      37.046  95.751  80.993  1.00  0.00           C
ATOM   8419  C28 POPEv 207      38.136  96.301  80.063  1.00  0.00           C
ATOM   8422  C29 POPEv 207      38.966  95.161  79.523  1.00  0.00           C
ATOM   8424 0C21 POPEv 207      39.076  94.781  78.233  1.00  0.00           C
ATOM   8426 1C21 POPEv 207      38.386  95.431  77.063  1.00  0.00           C
ATOM   8429 2C21 POPEv 207      39.116  96.691  76.603  1.00  0.00           C
ATOM   8432 3C21 POPEv 207      38.206  97.661  75.833  1.00  0.00           C
ATOM   8435 4C21 POPEv 207      38.686  99.111  75.923  1.00  0.00           C
ATOM   8438 5C21 POPEv 207      40.036  99.371  75.253  1.00  0.00           C
ATOM   8441 6C21 POPEv 207      40.416 100.851  75.333  1.00  0.00           C
ATOM   8444 7C21 POPEv 207      41.836 101.151  74.833  1.00  0.00           C
ATOM   8447 8C21 POPEv 207      42.166 102.641  74.913  1.00  0.00           C
ATOM   8451  C33 POPEv 207      32.946 102.701  85.643  1.00  0.00           C
ATOM   8454  C34 POPEv 207      33.216 103.861  84.673  1.00  0.00           C
ATOM   8457  C35 POPEv 207      32.436 103.571  83.383  1.00  0.00           C
ATOM   8460  C36 POPEv 207      32.446 104.681  82.333  1.00  0.00           C
ATOM   8463  C37 POPEv 207      31.616 104.221  81.123  1.00  0.00           C
ATOM   8466  C38 POPEv 207      31.836 105.021  79.853  1.00  0.00           C
ATOM   8469  C39 POPEv 207      33.296 105.091  79.403  1.00  0.00           C
ATOM   8472 0C31 POPEv 207      33.476 105.641  77.983  1.00  0.00           C
ATOM   8475 1C31 POPEv 207      32.606 106.881  77.713  1.00  0.00           C
ATOM   8478 2C31 POPEv 207      33.096 107.701  76.513  1.00  0.00           C
ATOM   8481 3C31 POPEv 207      33.146 106.901  75.213  1.00  0.00           C
ATOM   8484 4C31 POPEv 207      33.586 107.771  74.023  1.00  0.00           C
ATOM   8487 5C31 POPEv 207      33.886 106.941  72.773  1.00  0.00           C
ATOM   8490 6C31 POPEv 207      34.286 107.801  71.573  1.00  0.00           C
ATOM   8494  NH3 POPEw 208      80.196  26.201  87.043  1.00  0.00           N
ATOM   8498  C12 POPEw 208      81.026  26.911  88.083  1.00  0.00           C
ATOM   8501  C11 POPEw 208      82.096  25.961  88.623  1.00  0.00           C
ATOM   8504  P   POPEw 208      84.146  26.191  87.033  1.00  0.00           P
ATOM   8505  O13 POPEw 208      83.626  27.301  86.193  1.00  0.00           O
ATOM   8506  O14 POPEw 208      84.996  26.471  88.213  1.00  0.00           O
ATOM   8507  O11 POPEw 208      84.746  25.021  86.173  1.00  0.00           O
ATOM   8508  O12 POPEw 208      82.856  25.411  87.543  1.00  0.00           O
ATOM   8509  C1  POPEw 208      85.446  25.221  84.953  1.00  0.00           C
ATOM   8512  C2  POPEw 208      84.886  24.251  83.883  1.00  0.00           C
ATOM   8514  O21 POPEw 208      84.626  24.951  82.663  1.00  0.00           O
ATOM   8515  C21 POPEw 208      83.566  25.711  82.573  1.00  0.00           C
ATOM   8516  O22 POPEw 208      82.786  26.041  83.433  1.00  0.00           O
ATOM   8517  C22 POPEw 208      83.416  26.151  81.113  1.00  0.00           C
ATOM   8520  C3  POPEw 208      83.646  23.411  84.343  1.00  0.00           C
ATOM   8523  O31 POPEw 208      82.906  22.891  83.223  1.00  0.00           O
ATOM   8524  C31 POPEw 208      83.126  21.631  82.903  1.00  0.00           C
ATOM   8525  O32 POPEw 208      83.786  20.831  83.543  1.00  0.00           O
ATOM   8526  C32 POPEw 208      82.366  21.311  81.613  1.00  0.00           C
ATOM   8529  C23 POPEw 208      84.776  26.301  80.413  1.00  0.00           C
ATOM   8532  C24 POPEw 208      84.616  26.761  78.973  1.00  0.00           C
ATOM   8535  C25 POPEw 208      85.966  26.911  78.273  1.00  0.00           C
ATOM   8538  C26 POPEw 208      86.356  25.721  77.383  1.00  0.00           C
ATOM   8541  C27 POPEw 208      87.676  25.961  76.633  1.00  0.00           C
ATOM   8544  C28 POPEw 208      88.176  24.761  75.793  1.00  0.00           C
ATOM   8547  C29 POPEw 208      87.306  24.471  74.593  1.00  0.00           C
ATOM   8549 0C21 POPEw 208      87.696  24.261  73.323  1.00  0.00           C
ATOM   8551 1C21 POPEw 208      89.106  24.241  72.773  1.00  0.00           C
ATOM   8554 2C21 POPEw 208      89.606  22.811  72.463  1.00  0.00           C
ATOM   8557 3C21 POPEw 208      88.856  22.051  71.363  1.00  0.00           C
ATOM   8560 4C21 POPEw 208      89.536  20.701  71.133  1.00  0.00           C
ATOM   8563 5C21 POPEw 208      88.966  19.831  70.003  1.00  0.00           C
ATOM   8566 6C21 POPEw 208      89.726  18.501  69.893  1.00  0.00           C
ATOM   8569 7C21 POPEw 208      89.326  17.681  68.663  1.00  0.00           C
ATOM   8572 8C21 POPEw 208      90.136  16.391  68.523  1.00  0.00           C
ATOM   8576  C33 POPEw 208      82.796  22.171  80.403  1.00  0.00           C
ATOM   8579  C34 POPEw 208      81.926  21.861  79.183  1.00  0.00           C
ATOM   8582  C35 POPEw 208      82.116  22.801  77.983  1.00  0.00           C
ATOM   8585  C36 POPEw 208      81.136  22.431  76.863  1.00  0.00           C
ATOM   8588  C37 POPEw 208      81.046  23.461  75.723  1.00  0.00           C
ATOM   8591  C38 POPEw 208      80.026  23.081  74.633  1.00  0.00           C
ATOM   8594  C39 POPEw 208      78.586  22.871  75.153  1.00  0.00           C
ATOM   8597 0C31 POPEw 208      78.196  21.391  75.363  1.00  0.00           C
ATOM   8600 1C31 POPEw 208      76.756  21.261  75.903  1.00  0.00           C
ATOM   8603 2C31 POPEw 208      76.296  19.821  76.143  1.00  0.00           C
ATOM   8606 3C31 POPEw 208      76.256  18.941  74.883  1.00  0.00           C
ATOM   8609 4C31 POPEw 208      75.306  19.461  73.793  1.00  0.00           C
ATOM   8612 5C31 POPEw 208      75.246  18.541  72.563  1.00  0.00           C
ATOM   8615 6C31 POPEw 208      74.436  19.141  71.403  1.00  0.00           C
ATOM   8619  NH3 POPEx 209      79.486   1.211  84.993  1.00  0.00           N
ATOM   8623  C12 POPEx 209      78.906   2.151  86.003  1.00  0.00           C
ATOM   8626  C11 POPEx 209      79.826   2.311  87.223  1.00  0.00           C
ATOM   8629  P   POPEx 209      79.396   4.811  87.883  1.00  0.00           P
ATOM   8630  O13 POPEx 209      78.036   5.401  87.833  1.00  0.00           O
ATOM   8631  O14 POPEx 209      80.376   5.341  88.843  1.00  0.00           O
ATOM   8632  O11 POPEx 209      80.016   4.841  86.433  1.00  0.00           O
ATOM   8633  O12 POPEx 209      79.266   3.251  88.143  1.00  0.00           O
ATOM   8634  C1  POPEx 209      81.006   5.771  86.023  1.00  0.00           C
ATOM   8637  C2  POPEx 209      81.156   5.721  84.483  1.00  0.00           C
ATOM   8639  O21 POPEx 209      82.436   5.201  84.083  1.00  0.00           O
ATOM   8640  C21 POPEx 209      82.616   3.921  84.193  1.00  0.00           C
ATOM   8641  O22 POPEx 209      81.856   3.101  84.683  1.00  0.00           O
ATOM   8642  C22 POPEx 209      83.926   3.611  83.453  1.00  0.00           C
ATOM   8645  C3  POPEx 209      80.996   7.131  83.823  1.00  0.00           C
ATOM   8648  O31 POPEx 209      81.006   7.061  82.383  1.00  0.00           O
ATOM   8649  C31 POPEx 209      79.866   6.661  81.813  1.00  0.00           C
ATOM   8650  O32 POPEx 209      78.806   6.541  82.393  1.00  0.00           O
ATOM   8651  C32 POPEx 209      80.126   6.291  80.353  1.00  0.00           C
ATOM   8654  C23 POPEx 209      83.786   3.931  81.943  1.00  0.00           C
ATOM   8657  C24 POPEx 209      85.056   3.711  81.103  1.00  0.00           C
ATOM   8660  C25 POPEx 209      86.166   4.721  81.403  1.00  0.00           C
ATOM   8663  C26 POPEx 209      86.966   5.121  80.153  1.00  0.00           C
ATOM   8666  C27 POPEx 209      88.356   5.661  80.483  1.00  0.00           C
ATOM   8669  C28 POPEx 209      89.176   6.101  79.253  1.00  0.00           C
ATOM   8672  C29 POPEx 209      89.866   4.981  78.513  1.00  0.00           C
ATOM   8674 0C21 POPEx 209      89.956   4.831  77.173  1.00  0.00           C
ATOM   8676 1C21 POPEx 209      89.346   5.761  76.153  1.00  0.00           C
ATOM   8679 2C21 POPEx 209      90.166   7.051  75.983  1.00  0.00           C
ATOM   8682 3C21 POPEx 209      91.376   6.901  75.053  1.00  0.00           C
ATOM   8685 4C21 POPEx 209      91.956   8.261  74.653  1.00  0.00           C
ATOM   8688 5C21 POPEx 209      92.906   8.181  73.453  1.00  0.00           C
ATOM   8691 6C21 POPEx 209      92.156   8.041  72.123  1.00  0.00           C
ATOM   8694 7C21 POPEx 209      93.096   7.971  70.913  1.00  0.00           C
ATOM   8697 8C21 POPEx 209      92.346   7.791  69.593  1.00  0.00           C
ATOM   8701  C33 POPEx 209      78.866   5.721  79.663  1.00  0.00           C
ATOM   8704  C34 POPEx 209      79.166   5.071  78.303  1.00  0.00           C
ATOM   8707  C35 POPEx 209      79.586   6.071  77.213  1.00  0.00           C
ATOM   8710  C36 POPEx 209      79.696   5.381  75.843  1.00  0.00           C
ATOM   8713  C37 POPEx 209      79.766   6.351  74.663  1.00  0.00           C
ATOM   8716  C38 POPEx 209      79.466   5.661  73.323  1.00  0.00           C
ATOM   8719  C39 POPEx 209      79.746   6.591  72.133  1.00  0.00           C
ATOM   8722 0C31 POPEx 209      79.236   6.051  70.793  1.00  0.00           C
ATOM   8725 1C31 POPEx 209      79.466   7.061  69.663  1.00  0.00           C
ATOM   8728 2C31 POPEx 209      79.016   6.581  68.273  1.00  0.00           C
ATOM   8731 3C31 POPEx 209      79.906   5.481  67.693  1.00  0.00           C
ATOM   8734 4C31 POPEx 209      79.326   4.881  66.413  1.00  0.00           C
ATOM   8737 5C31 POPEx 209      79.916   3.501  66.093  1.00  0.00           C
ATOM   8740 6C31 POPEx 209      79.146   2.781  64.993  1.00  0.00           C
ATOM   8744  NH3 POPEy 210      95.696 122.391  85.393  1.00  0.00           N
ATOM   8748  C12 POPEy 210      95.796 122.201  86.883  1.00  0.00           C
ATOM   8751  C11 POPEy 210      95.176 120.891  87.403  1.00  0.00           C
ATOM   8754  P   POPEy 210      92.656 120.941  86.753  1.00  0.00           P
ATOM   8755  O13 POPEy 210      92.806 119.721  85.933  1.00  0.00           O
ATOM   8756  O14 POPEy 210      91.356 121.081  87.473  1.00  0.00           O
ATOM   8757  O11 POPEy 210      92.906 122.201  85.813  1.00  0.00           O
ATOM   8758  O12 POPEy 210      93.816 121.031  87.793  1.00  0.00           O
ATOM   8759  C1  POPEy 210      91.926 122.571  84.833  1.00  0.00           C
ATOM   8762  C2  POPEy 210      92.526 123.131  83.483  1.00  0.00           C
ATOM   8764  O21 POPEy 210      93.736 122.421  83.123  1.00  0.00           O
ATOM   8765  C21 POPEy 210      94.196 122.611  81.863  1.00  0.00           C
ATOM   8766  O22 POPEy 210      95.366 122.801  81.613  1.00  0.00           O
ATOM   8767  C22 POPEy 210      93.106 122.431  80.793  1.00  0.00           C
ATOM   8770  C3  POPEy 210      92.706 124.691  83.543  1.00  0.00           C
ATOM   8773  O31 POPEy 210      92.926 125.291  82.243  1.00  0.00           O
ATOM   8774  C31 POPEy 210      92.636 126.611  82.173  1.00  0.00           C
ATOM   8775  O32 POPEy 210      92.106 127.263  83.053  1.00  0.00           O
ATOM   8776  C32 POPEy 210      92.896 127.081  80.723  1.00  0.00           C
ATOM   8779  C23 POPEy 210      93.666 122.201  79.363  1.00  0.00           C
ATOM   8782  C24 POPEy 210      92.636 122.511  78.283  1.00  0.00           C
ATOM   8785  C25 POPEy 210      93.076 122.031  76.893  1.00  0.00           C
ATOM   8788  C26 POPEy 210      92.406 122.791  75.733  1.00  0.00           C
ATOM   8791  C27 POPEy 210      92.776 122.201  74.363  1.00  0.00           C
ATOM   8794  C28 POPEy 210      91.996 122.831  73.183  1.00  0.00           C
ATOM   8797  C29 POPEy 210      92.406 124.251  72.883  1.00  0.00           C
ATOM   8799 0C21 POPEy 210      91.956 124.971  71.833  1.00  0.00           C
ATOM   8801 1C21 POPEy 210      90.946 124.511  70.813  1.00  0.00           C
ATOM   8804 2C21 POPEy 210      90.196 125.671  70.133  1.00  0.00           C
ATOM   8807 3C21 POPEy 210      89.136 126.351  71.013  1.00  0.00           C
ATOM   8810 4C21 POPEy 210      88.806 127.773  70.513  1.00  0.00           C
ATOM   8813 5C21 POPEy 210      87.596 128.413  71.203  1.00  0.00           C
ATOM   8816 6C21 POPEy 210      86.246 127.983  70.603  1.00  0.00           C
ATOM   8819 7C21 POPEy 210      85.046 128.643  71.303  1.00  0.00           C
ATOM   8822 8C21 POPEy 210      83.696 128.333  70.643  1.00  0.00           C
ATOM   8826  C33 POPEy 210      93.816 128.323  80.563  1.00  0.00           C
ATOM   8829  C34 POPEy 210      93.476 129.173  79.333  1.00  0.00           C
ATOM   8832  C35 POPEy 210      94.506 130.273  78.993  1.00  0.00           C
ATOM   8835  C36 POPEy 210      93.876 131.293  78.033  1.00  0.00           C
ATOM   8838  C37 POPEy 210      94.756 132.133  77.103  1.00  0.00           C
ATOM   8841  C38 POPEy 210      93.876 133.033  76.213  1.00  0.00           C
ATOM   8844  C39 POPEy 210      94.576 133.673  74.993  1.00  0.00           C
ATOM   8847 0C31 POPEy 210      95.686 134.683  75.343  1.00  0.00           C
ATOM   8850 1C31 POPEy 210      96.356 135.273  74.083  1.00  0.00           C
ATOM   8853 2C31 POPEy 210      96.416 136.813  74.063  1.00  0.00           C
ATOM   8856 3C31 POPEy 210      96.696 137.363  72.653  1.00  0.00           C
ATOM   8859 4C31 POPEy 210      96.506 138.883  72.533  1.00  0.00           C
ATOM   8862 5C31 POPEy 210      96.636 139.383  71.083  1.00  0.00           C
ATOM   8865 6C31 POPEy 210      96.316 140.873  70.913  1.00  0.00           C
ATOM   8869  NH3 POPEz 211     119.306   4.571  82.703  1.00  0.00           N
ATOM   8873  C12 POPEz 211     118.306   5.401  83.463  1.00  0.00           C
ATOM   8876  C11 POPEz 211     116.916   5.301  82.813  1.00  0.00           C
ATOM   8879  P   POPEz 211     114.776   6.751  82.373  1.00  0.00           P
ATOM   8880  O13 POPEz 211     113.666   6.521  83.323  1.00  0.00           O
ATOM   8881  O14 POPEz 211     114.776   8.071  81.693  1.00  0.00           O
ATOM   8882  O11 POPEz 211     114.696   5.641  81.253  1.00  0.00           O
ATOM   8883  O12 POPEz 211     116.196   6.511  83.013  1.00  0.00           O
ATOM   8884  C1  POPEz 211     115.016   5.921  79.893  1.00  0.00           C
ATOM   8887  C2  POPEz 211     114.296   4.871  79.033  1.00  0.00           C
ATOM   8889  O21 POPEz 211     114.896   4.851  77.723  1.00  0.00           O
ATOM   8890  C21 POPEz 211     115.096   3.621  77.253  1.00  0.00           C
ATOM   8891  O22 POPEz 211     115.066   2.601  77.933  1.00  0.00           O
ATOM   8892  C22 POPEz 211     115.256   3.691  75.733  1.00  0.00           C
ATOM   8895  C3  POPEz 211     112.786   5.191  78.893  1.00  0.00           C
ATOM   8898  O31 POPEz 211     112.086   4.131  78.213  1.00  0.00           O
ATOM   8899  C31 POPEz 211     111.416   3.281  78.973  1.00  0.00           C
ATOM   8900  O32 POPEz 211     111.346   3.301  80.183  1.00  0.00           O
ATOM   8901  C32 POPEz 211     110.786   2.231  78.073  1.00  0.00           C
ATOM   8904  C23 POPEz 211     115.606   2.341  75.053  1.00  0.00           C
ATOM   8907  C24 POPEz 211     117.116   2.171  74.783  1.00  0.00           C
ATOM   8910  C25 POPEz 211     117.496   0.861  74.053  1.00  0.00           C
ATOM   8913  C26 POPEz 211     116.536   0.481  72.903  1.00  0.00           C
ATOM   8916  C27 POPEz 211     117.146  -0.479  71.873  1.00  0.00           C
ATOM   8919  C28 POPEz 211     116.186  -0.849  70.733  1.00  0.00           C
ATOM   8922  C29 POPEz 211     115.986   0.211  69.683  1.00  0.00           C
ATOM   8924 0C21 POPEz 211     116.626   0.311  68.503  1.00  0.00           C
ATOM   8926 1C21 POPEz 211     117.706  -0.619  67.983  1.00  0.00           C
ATOM   8929 2C21 POPEz 211     117.306  -1.259  66.643  1.00  0.00           C
ATOM   8932 3C21 POPEz 211     118.276  -2.361  66.193  1.00  0.00           C
ATOM   8935 4C21 POPEz 211     118.086  -2.701  64.713  1.00  0.00           C
ATOM   8938 5C21 POPEz 211     119.006  -3.811  64.223  1.00  0.00           C
ATOM   8941 6C21 POPEz 211     118.926  -3.981  62.703  1.00  0.00           C
ATOM   8944 7C21 POPEz 211     120.056  -4.861  62.153  1.00  0.00           C
ATOM   8947 8C21 POPEz 211     120.146  -4.871  60.623  1.00  0.00           C
ATOM   8951  C33 POPEz 211     111.726   1.031  77.843  1.00  0.00           C
ATOM   8954  C34 POPEz 211     111.416   0.251  76.563  1.00  0.00           C
ATOM   8957  C35 POPEz 211     111.766   1.051  75.303  1.00  0.00           C
ATOM   8960  C36 POPEz 211     111.356   0.341  74.013  1.00  0.00           C
ATOM   8963  C37 POPEz 211     111.766   1.171  72.803  1.00  0.00           C
ATOM   8966  C38 POPEz 211     111.326   0.591  71.463  1.00  0.00           C
ATOM   8969  C39 POPEz 211     112.216  -0.569  71.003  1.00  0.00           C
ATOM   8972 0C31 POPEz 211     111.556  -1.359  69.873  1.00  0.00           C
ATOM   8975 1C31 POPEz 211     112.426  -2.501  69.343  1.00  0.00           C
ATOM   8978 2C31 POPEz 211     111.556  -3.611  68.743  1.00  0.00           C
ATOM   8981 3C31 POPEz 211     112.356  -4.701  68.033  1.00  0.00           C
ATOM   8984 4C31 POPEz 211     113.026  -4.241  66.723  1.00  0.00           C
ATOM   8987 5C31 POPEz 211     113.556  -5.441  65.933  1.00  0.00           C
ATOM   8990 6C31 POPEz 211     114.526  -5.081  64.813  1.00  0.00           C
ATOM   8994  NH3 POPE0 212      56.636  63.011  42.773  1.00  0.00           N
ATOM   8998  C12 POPE0 212      56.686  61.531  42.563  1.00  0.00           C
ATOM   9001  C11 POPE0 212      56.916  61.171  41.093  1.00  0.00           C
ATOM   9004  P   POPE0 212      56.286  58.601  41.183  1.00  0.00           P
ATOM   9005  O13 POPE0 212      55.036  58.811  40.403  1.00  0.00           O
ATOM   9006  O14 POPE0 212      57.016  57.331  40.973  1.00  0.00           O
ATOM   9007  O11 POPE0 212      55.886  58.721  42.693  1.00  0.00           O
ATOM   9008  O12 POPE0 212      57.266  59.801  40.953  1.00  0.00           O
ATOM   9009  C1  POPE0 212      56.726  58.241  43.733  1.00  0.00           C
ATOM   9012  C2  POPE0 212      55.896  57.301  44.653  1.00  0.00           C
ATOM   9014  O21 POPE0 212      56.086  57.601  46.043  1.00  0.00           O
ATOM   9015  C21 POPE0 212      55.526  58.721  46.453  1.00  0.00           C
ATOM   9016  O22 POPE0 212      54.826  59.451  45.783  1.00  0.00           O
ATOM   9017  C22 POPE0 212      55.916  58.931  47.923  1.00  0.00           C
ATOM   9020  C3  POPE0 212      56.206  55.811  44.373  1.00  0.00           C
ATOM   9023  O31 POPE0 212      55.106  54.981  44.773  1.00  0.00           O
ATOM   9024  C31 POPE0 212      55.016  54.321  45.933  1.00  0.00           C
ATOM   9025  O32 POPE0 212      53.996  53.731  46.273  1.00  0.00           O
ATOM   9026  C32 POPE0 212      56.276  54.331  46.783  1.00  0.00           C
ATOM   9029  C23 POPE0 212      55.566  60.331  48.453  1.00  0.00           C
ATOM   9032  C24 POPE0 212      56.006  60.581  49.903  1.00  0.00           C
ATOM   9035  C25 POPE0 212      55.336  59.671  50.953  1.00  0.00           C
ATOM   9038  C26 POPE0 212      55.946  59.971  52.333  1.00  0.00           C
ATOM   9041  C27 POPE0 212      55.856  58.851  53.373  1.00  0.00           C
ATOM   9044  C28 POPE0 212      54.606  58.881  54.273  1.00  0.00           C
ATOM   9047  C29 POPE0 212      54.586  60.051  55.223  1.00  0.00           C
ATOM   9049 0C21 POPE0 212      54.456  59.991  56.563  1.00  0.00           C
ATOM   9051 1C21 POPE0 212      54.316  58.731  57.383  1.00  0.00           C
ATOM   9054 2C21 POPE0 212      54.816  58.901  58.833  1.00  0.00           C
ATOM   9057 3C21 POPE0 212      53.896  59.721  59.753  1.00  0.00           C
ATOM   9060 4C21 POPE0 212      54.206  59.411  61.223  1.00  0.00           C
ATOM   9063 5C21 POPE0 212      53.376  60.171  62.263  1.00  0.00           C
ATOM   9066 6C21 POPE0 212      53.876  59.901  63.693  1.00  0.00           C
ATOM   9069 7C21 POPE0 212      53.106  60.681  64.763  1.00  0.00           C
ATOM   9072 8C21 POPE0 212      53.616  60.401  66.183  1.00  0.00           C
ATOM   9076  C33 POPE0 212      56.006  53.671  48.153  1.00  0.00           C
ATOM   9079  C34 POPE0 212      57.216  53.701  49.103  1.00  0.00           C
ATOM   9082  C35 POPE0 212      57.696  55.111  49.473  1.00  0.00           C
ATOM   9085  C36 POPE0 212      58.646  55.061  50.683  1.00  0.00           C
ATOM   9088  C37 POPE0 212      59.206  56.431  51.093  1.00  0.00           C
ATOM   9091  C38 POPE0 212      59.816  56.421  52.503  1.00  0.00           C
ATOM   9094  C39 POPE0 212      58.916  57.051  53.563  1.00  0.00           C
ATOM   9097 0C31 POPE0 212      59.556  57.031  54.963  1.00  0.00           C
ATOM   9100 1C31 POPE0 212      58.726  57.771  56.023  1.00  0.00           C
ATOM   9103 2C31 POPE0 212      59.386  57.721  57.403  1.00  0.00           C
ATOM   9106 3C31 POPE0 212      58.496  58.311  58.493  1.00  0.00           C
ATOM   9109 4C31 POPE0 212      59.156  58.301  59.873  1.00  0.00           C
ATOM   9112 5C31 POPE0 212      58.296  59.001  60.933  1.00  0.00           C
ATOM   9115 6C31 POPE0 212      58.846  58.931  62.363  1.00  0.00           C
ATOM   9119  NH3 POPE1 213      45.266 101.541  48.543  1.00  0.00           N
ATOM   9123  C12 POPE1 213      44.396 102.491  47.753  1.00  0.00           C
ATOM   9126  C11 POPE1 213      45.166 103.221  46.643  1.00  0.00           C
ATOM   9129  P   POPE1 213      46.216 105.471  47.613  1.00  0.00           P
ATOM   9130  O13 POPE1 213      44.876 106.061  47.413  1.00  0.00           O
ATOM   9131  O14 POPE1 213      47.316 106.111  46.863  1.00  0.00           O
ATOM   9132  O11 POPE1 213      46.556 105.491  49.153  1.00  0.00           O
ATOM   9133  O12 POPE1 213      46.246 103.951  47.213  1.00  0.00           O
ATOM   9134  C1  POPE1 213      46.916 104.281  49.823  1.00  0.00           C
ATOM   9137  C2  POPE1 213      48.076 104.551  50.803  1.00  0.00           C
ATOM   9139  O21 POPE1 213      48.636 103.401  51.463  1.00  0.00           O
ATOM   9140  C21 POPE1 213      48.146 102.181  51.413  1.00  0.00           C
ATOM   9141  O22 POPE1 213      47.076 101.821  50.953  1.00  0.00           O
ATOM   9142  C22 POPE1 213      49.086 101.231  52.123  1.00  0.00           C
ATOM   9145  C3  POPE1 213      47.756 105.671  51.833  1.00  0.00           C
ATOM   9148  O31 POPE1 213      47.756 105.161  53.183  1.00  0.00           O
ATOM   9149  C31 POPE1 213      46.566 104.961  53.723  1.00  0.00           C
ATOM   9150  O32 POPE1 213      45.526 105.441  53.333  1.00  0.00           O
ATOM   9151  C32 POPE1 213      46.706 104.031  54.913  1.00  0.00           C
ATOM   9154  C23 POPE1 213      48.546 100.781  53.503  1.00  0.00           C
ATOM   9157  C24 POPE1 213      49.146  99.431  53.873  1.00  0.00           C
ATOM   9160  C25 POPE1 213      48.316  98.611  54.863  1.00  0.00           C
ATOM   9163  C26 POPE1 213      48.106  99.291  56.213  1.00  0.00           C
ATOM   9166  C27 POPE1 213      47.796  98.241  57.283  1.00  0.00           C
ATOM   9169  C28 POPE1 213      48.076  98.731  58.703  1.00  0.00           C
ATOM   9172  C29 POPE1 213      48.126  97.571  59.663  1.00  0.00           C
ATOM   9174 0C21 POPE1 213      47.126  97.111  60.423  1.00  0.00           C
ATOM   9176 1C21 POPE1 213      45.736  97.691  60.463  1.00  0.00           C
ATOM   9179 2C21 POPE1 213      45.666  98.941  61.353  1.00  0.00           C
ATOM   9182 3C21 POPE1 213      46.136  98.721  62.793  1.00  0.00           C
ATOM   9185 4C21 POPE1 213      45.836  99.961  63.653  1.00  0.00           C
ATOM   9188 5C21 POPE1 213      46.346  99.871  65.093  1.00  0.00           C
ATOM   9191 6C21 POPE1 213      46.006 101.151  65.873  1.00  0.00           C
ATOM   9194 7C21 POPE1 213      46.206 101.001  67.383  1.00  0.00           C
ATOM   9197 8C21 POPE1 213      45.996 102.311  68.153  1.00  0.00           C
ATOM   9201  C33 POPE1 213      47.916 104.371  55.793  1.00  0.00           C
ATOM   9204  C34 POPE1 213      47.946 103.491  57.043  1.00  0.00           C
ATOM   9207  C35 POPE1 213      48.816 104.121  58.123  1.00  0.00           C
ATOM   9210  C36 POPE1 213      48.846 103.271  59.393  1.00  0.00           C
ATOM   9213  C37 POPE1 213      49.766 103.861  60.473  1.00  0.00           C
ATOM   9216  C38 POPE1 213      49.786 103.031  61.773  1.00  0.00           C
ATOM   9219  C39 POPE1 213      50.186 101.571  61.533  1.00  0.00           C
ATOM   9222 0C31 POPE1 213      50.146 100.691  62.783  1.00  0.00           C
ATOM   9225 1C31 POPE1 213      50.416  99.221  62.403  1.00  0.00           C
ATOM   9228 2C31 POPE1 213      50.246  98.231  63.563  1.00  0.00           C
ATOM   9231 3C31 POPE1 213      51.086  98.561  64.793  1.00  0.00           C
ATOM   9234 4C31 POPE1 213      52.606  98.571  64.523  1.00  0.00           C
ATOM   9237 5C31 POPE1 213      53.376  98.751  65.833  1.00  0.00           C
ATOM   9240 6C31 POPE1 213      54.896  98.831  65.703  1.00  0.00           C
ATOM   9244  NH3 POPE2 214      13.626 106.151  87.473  1.00  0.00           N
ATOM   9248  C12 POPE2 214      12.596 106.631  88.473  1.00  0.00           C
ATOM   9251  C11 POPE2 214      11.636 107.731  87.963  1.00  0.00           C
ATOM   9254  P   POPE2 214       9.206 108.471  88.543  1.00  0.00           P
ATOM   9255  O13 POPE2 214       8.416 107.331  88.013  1.00  0.00           O
ATOM   9256  O14 POPE2 214       8.606 109.241  89.663  1.00  0.00           O
ATOM   9257  O11 POPE2 214       9.566 109.461  87.363  1.00  0.00           O
ATOM   9258  O12 POPE2 214      10.636 107.961  88.963  1.00  0.00           O
ATOM   9259  C1  POPE2 214       8.776 109.501  86.163  1.00  0.00           C
ATOM   9262  C2  POPE2 214       9.556 110.111  84.963  1.00  0.00           C
ATOM   9264  O21 POPE2 214       8.626 110.991  84.293  1.00  0.00           O
ATOM   9265  C21 POPE2 214       9.166 111.891  83.483  1.00  0.00           C
ATOM   9266  O22 POPE2 214      10.356 112.061  83.293  1.00  0.00           O
ATOM   9267  C22 POPE2 214       8.046 112.641  82.773  1.00  0.00           C
ATOM   9270  C3  POPE2 214      10.166 109.001  84.033  1.00  0.00           C
ATOM   9273  O31 POPE2 214      10.236 109.341  82.633  1.00  0.00           O
ATOM   9274  C31 POPE2 214      11.416 109.501  82.063  1.00  0.00           C
ATOM   9275  O32 POPE2 214      12.516 109.431  82.593  1.00  0.00           O
ATOM   9276  C32 POPE2 214      11.176 109.851  80.583  1.00  0.00           C
ATOM   9279  C23 POPE2 214       8.456 114.041  82.263  1.00  0.00           C
ATOM   9282  C24 POPE2 214       7.366 114.761  81.443  1.00  0.00           C
ATOM   9285  C25 POPE2 214       7.096 114.111  80.073  1.00  0.00           C
ATOM   9288  C26 POPE2 214       7.276 115.051  78.873  1.00  0.00           C
ATOM   9291  C27 POPE2 214       7.456 114.281  77.563  1.00  0.00           C
ATOM   9294  C28 POPE2 214       7.526 115.181  76.313  1.00  0.00           C
ATOM   9297  C29 POPE2 214       8.376 114.581  75.213  1.00  0.00           C
ATOM   9299 0C21 POPE2 214       8.026 114.191  73.983  1.00  0.00           C
ATOM   9301 1C21 POPE2 214       6.656 114.241  73.333  1.00  0.00           C
ATOM   9304 2C21 POPE2 214       6.616 115.141  72.083  1.00  0.00           C
ATOM   9307 3C21 POPE2 214       7.556 114.701  70.943  1.00  0.00           C
ATOM   9310 4C21 POPE2 214       7.286 115.421  69.613  1.00  0.00           C
ATOM   9313 5C21 POPE2 214       7.336 116.961  69.683  1.00  0.00           C
ATOM   9316 6C21 POPE2 214       8.736 117.511  69.983  1.00  0.00           C
ATOM   9319 7C21 POPE2 214       8.736 119.041  70.123  1.00  0.00           C
ATOM   9322 8C21 POPE2 214      10.136 119.661  70.103  1.00  0.00           C
ATOM   9326  C33 POPE2 214      12.346 109.611  79.593  1.00  0.00           C
ATOM   9329  C34 POPE2 214      12.026 110.241  78.223  1.00  0.00           C
ATOM   9332  C35 POPE2 214      13.056 109.981  77.113  1.00  0.00           C
ATOM   9335  C36 POPE2 214      12.676 110.661  75.793  1.00  0.00           C
ATOM   9338  C37 POPE2 214      13.606 110.301  74.623  1.00  0.00           C
ATOM   9341  C38 POPE2 214      13.236 110.991  73.293  1.00  0.00           C
ATOM   9344  C39 POPE2 214      13.436 112.521  73.293  1.00  0.00           C
ATOM   9347 0C31 POPE2 214      14.906 112.961  73.213  1.00  0.00           C
ATOM   9350 1C31 POPE2 214      15.086 114.371  73.803  1.00  0.00           C
ATOM   9353 2C31 POPE2 214      16.416 115.051  73.453  1.00  0.00           C
ATOM   9356 3C31 POPE2 214      16.406 115.711  72.063  1.00  0.00           C
ATOM   9359 4C31 POPE2 214      17.516 116.751  71.903  1.00  0.00           C
ATOM   9362 5C31 POPE2 214      17.426 117.501  70.573  1.00  0.00           C
ATOM   9365 6C31 POPE2 214      18.426 118.651  70.473  1.00  0.00           C
ATOM   9369  NH3 POPE3 215     117.246  26.281  87.103  1.00  0.00           N
ATOM   9373  C12 POPE3 215     117.766  25.021  87.743  1.00  0.00           C
ATOM   9376  C11 POPE3 215     116.956  23.781  87.293  1.00  0.00           C
ATOM   9379  P   POPE3 215     114.486  24.441  87.813  1.00  0.00           P
ATOM   9380  O13 POPE3 215     113.356  23.831  88.543  1.00  0.00           O
ATOM   9381  O14 POPE3 215     114.806  25.861  88.043  1.00  0.00           O
ATOM   9382  O11 POPE3 215     114.286  24.191  86.283  1.00  0.00           O
ATOM   9383  O12 POPE3 215     115.786  23.611  88.103  1.00  0.00           O
ATOM   9384  C1  POPE3 215     114.006  25.221  85.343  1.00  0.00           C
ATOM   9387  C2  POPE3 215     114.226  24.651  83.923  1.00  0.00           C
ATOM   9389  O21 POPE3 215     113.316  25.351  83.043  1.00  0.00           O
ATOM   9390  C21 POPE3 215     113.746  25.441  81.783  1.00  0.00           C
ATOM   9391  O22 POPE3 215     114.676  24.821  81.303  1.00  0.00           O
ATOM   9392  C22 POPE3 215     112.946  26.481  81.013  1.00  0.00           C
ATOM   9395  C3  POPE3 215     113.996  23.091  83.933  1.00  0.00           C
ATOM   9398  O31 POPE3 215     114.146  22.471  82.643  1.00  0.00           O
ATOM   9399  C31 POPE3 215     115.426  22.281  82.293  1.00  0.00           C
ATOM   9400  O32 POPE3 215     116.396  22.511  82.993  1.00  0.00           O
ATOM   9401  C32 POPE3 215     115.436  21.811  80.843  1.00  0.00           C
ATOM   9404  C23 POPE3 215     113.546  27.891  81.183  1.00  0.00           C
ATOM   9407  C24 POPE3 215     113.406  28.841  79.983  1.00  0.00           C
ATOM   9410  C25 POPE3 215     114.276  28.501  78.763  1.00  0.00           C
ATOM   9413  C26 POPE3 215     115.696  29.081  78.923  1.00  0.00           C
ATOM   9416  C27 POPE3 215     116.756  28.441  78.013  1.00  0.00           C
ATOM   9419  C28 POPE3 215     116.826  29.041  76.603  1.00  0.00           C
ATOM   9422  C29 POPE3 215     118.096  28.561  75.933  1.00  0.00           C
ATOM   9424 0C21 POPE3 215     118.226  28.011  74.713  1.00  0.00           C
ATOM   9426 1C21 POPE3 215     117.156  27.771  73.683  1.00  0.00           C
ATOM   9429 2C21 POPE3 215     117.386  28.641  72.433  1.00  0.00           C
ATOM   9432 3C21 POPE3 215     116.276  28.451  71.393  1.00  0.00           C
ATOM   9435 4C21 POPE3 215     116.376  29.481  70.253  1.00  0.00           C
ATOM   9438 5C21 POPE3 215     115.356  29.251  69.133  1.00  0.00           C
ATOM   9441 6C21 POPE3 215     113.916  29.101  69.643  1.00  0.00           C
ATOM   9444 7C21 POPE3 215     112.886  29.181  68.513  1.00  0.00           C
ATOM   9447 8C21 POPE3 215     111.436  28.951  68.943  1.00  0.00           C
ATOM   9451  C33 POPE3 215     116.846  21.511  80.283  1.00  0.00           C
ATOM   9454  C34 POPE3 215     116.786  20.521  79.113  1.00  0.00           C
ATOM   9457  C35 POPE3 215     115.916  20.961  77.923  1.00  0.00           C
ATOM   9460  C36 POPE3 215     115.666  19.761  77.013  1.00  0.00           C
ATOM   9463  C37 POPE3 215     114.906  20.061  75.713  1.00  0.00           C
ATOM   9466  C38 POPE3 215     115.246  18.981  74.683  1.00  0.00           C
ATOM   9469  C39 POPE3 215     114.796  19.281  73.253  1.00  0.00           C
ATOM   9472 0C31 POPE3 215     115.416  18.281  72.263  1.00  0.00           C
ATOM   9475 1C31 POPE3 215     116.906  18.521  71.973  1.00  0.00           C
ATOM   9478 2C31 POPE3 215     117.576  17.361  71.223  1.00  0.00           C
ATOM   9481 3C31 POPE3 215     116.876  16.931  69.923  1.00  0.00           C
ATOM   9484 4C31 POPE3 215     116.746  18.041  68.873  1.00  0.00           C
ATOM   9487 5C31 POPE3 215     116.286  17.501  67.523  1.00  0.00           C
ATOM   9490 6C31 POPE3 215     116.416  18.521  66.393  1.00  0.00           C
ATOM   9494  NH3 POPE4 216      63.366  17.721  84.003  1.00  0.00           N
ATOM   9498  C12 POPE4 216      62.886  16.771  85.063  1.00  0.00           C
ATOM   9501  C11 POPE4 216      63.746  16.861  86.343  1.00  0.00           C
ATOM   9504  P   POPE4 216      65.786  15.741  87.523  1.00  0.00           P
ATOM   9505  O13 POPE4 216      65.516  16.841  88.473  1.00  0.00           O
ATOM   9506  O14 POPE4 216      65.826  14.341  88.023  1.00  0.00           O
ATOM   9507  O11 POPE4 216      67.106  16.021  86.703  1.00  0.00           O
ATOM   9508  O12 POPE4 216      64.676  15.771  86.373  1.00  0.00           O
ATOM   9509  C1  POPE4 216      67.346  17.241  86.003  1.00  0.00           C
ATOM   9512  C2  POPE4 216      67.276  17.041  84.453  1.00  0.00           C
ATOM   9514  O21 POPE4 216      66.466  18.081  83.843  1.00  0.00           O
ATOM   9515  C21 POPE4 216      67.196  19.101  83.413  1.00  0.00           C
ATOM   9516  O22 POPE4 216      68.366  19.311  83.693  1.00  0.00           O
ATOM   9517  C22 POPE4 216      66.396  19.891  82.373  1.00  0.00           C
ATOM   9520  C3  POPE4 216      66.676  15.661  84.033  1.00  0.00           C
ATOM   9523  O31 POPE4 216      66.946  15.411  82.653  1.00  0.00           O
ATOM   9524  C31 POPE4 216      66.046  15.841  81.793  1.00  0.00           C
ATOM   9525  O32 POPE4 216      64.936  16.261  82.063  1.00  0.00           O
ATOM   9526  C32 POPE4 216      66.716  15.861  80.433  1.00  0.00           C
ATOM   9529  C23 POPE4 216      65.366  20.871  82.993  1.00  0.00           C
ATOM   9532  C24 POPE4 216      64.486  21.551  81.933  1.00  0.00           C
ATOM   9535  C25 POPE4 216      65.266  22.411  80.933  1.00  0.00           C
ATOM   9538  C26 POPE4 216      64.736  22.281  79.493  1.00  0.00           C
ATOM   9541  C27 POPE4 216      65.596  23.061  78.483  1.00  0.00           C
ATOM   9544  C28 POPE4 216      65.036  22.981  77.053  1.00  0.00           C
ATOM   9547  C29 POPE4 216      66.016  23.521  76.033  1.00  0.00           C
ATOM   9549 0C21 POPE4 216      66.746  22.811  75.153  1.00  0.00           C
ATOM   9551 1C21 POPE4 216      66.766  21.311  75.033  1.00  0.00           C
ATOM   9554 2C21 POPE4 216      66.286  20.711  73.693  1.00  0.00           C
ATOM   9557 3C21 POPE4 216      66.296  19.171  73.743  1.00  0.00           C
ATOM   9560 4C21 POPE4 216      65.706  18.511  72.483  1.00  0.00           C
ATOM   9563 5C21 POPE4 216      65.516  17.001  72.643  1.00  0.00           C
ATOM   9566 6C21 POPE4 216      64.816  16.361  71.433  1.00  0.00           C
ATOM   9569 7C21 POPE4 216      64.326  14.931  71.703  1.00  0.00           C
ATOM   9572 8C21 POPE4 216      63.496  14.361  70.563  1.00  0.00           C
ATOM   9576  C33 POPE4 216      65.756  16.331  79.323  1.00  0.00           C
ATOM   9579  C34 POPE4 216      66.446  16.271  77.963  1.00  0.00           C
ATOM   9582  C35 POPE4 216      66.796  14.861  77.513  1.00  0.00           C
ATOM   9585  C36 POPE4 216      67.466  14.851  76.133  1.00  0.00           C
ATOM   9588  C37 POPE4 216      68.016  13.451  75.823  1.00  0.00           C
ATOM   9591  C38 POPE4 216      67.836  13.021  74.373  1.00  0.00           C
ATOM   9594  C39 POPE4 216      68.926  13.531  73.433  1.00  0.00           C
ATOM   9597 0C31 POPE4 216      68.786  12.901  72.043  1.00  0.00           C
ATOM   9600 1C31 POPE4 216      68.156  13.851  71.013  1.00  0.00           C
ATOM   9603 2C31 POPE4 216      67.406  13.121  69.893  1.00  0.00           C
ATOM   9606 3C31 POPE4 216      68.216  12.841  68.623  1.00  0.00           C
ATOM   9609 4C31 POPE4 216      69.616  12.251  68.833  1.00  0.00           C
ATOM   9612 5C31 POPE4 216      70.316  11.901  67.513  1.00  0.00           C
ATOM   9615 6C31 POPE4 216      71.756  11.431  67.693  1.00  0.00           C
ATOM   9619  NH3 POPE5 217       7.776  97.931  88.043  1.00  0.00           N
ATOM   9623  C12 POPE5 217       8.276  96.841  88.973  1.00  0.00           C
ATOM   9626  C11 POPE5 217       9.206  95.861  88.233  1.00  0.00           C
ATOM   9629  P   POPE5 217      11.636  94.871  88.653  1.00  0.00           P
ATOM   9630  O13 POPE5 217      12.336  95.891  87.843  1.00  0.00           O
ATOM   9631  O14 POPE5 217      12.396  94.391  89.813  1.00  0.00           O
ATOM   9632  O11 POPE5 217      11.316  93.601  87.753  1.00  0.00           O
ATOM   9633  O12 POPE5 217      10.206  95.381  89.123  1.00  0.00           O
ATOM   9634  C1  POPE5 217      11.766  93.541  86.403  1.00  0.00           C
ATOM   9637  C2  POPE5 217      10.826  94.351  85.473  1.00  0.00           C
ATOM   9639  O21 POPE5 217       9.966  93.451  84.783  1.00  0.00           O
ATOM   9640  C21 POPE5 217       8.796  93.971  84.453  1.00  0.00           C
ATOM   9641  O22 POPE5 217       8.246  94.911  84.983  1.00  0.00           O
ATOM   9642  C22 POPE5 217       8.346  93.231  83.193  1.00  0.00           C
ATOM   9645  C3  POPE5 217      11.636  95.211  84.463  1.00  0.00           C
ATOM   9648  O31 POPE5 217      10.886  96.221  83.743  1.00  0.00           O
ATOM   9649  C31 POPE5 217      10.666  97.351  84.413  1.00  0.00           C
ATOM   9650  O32 POPE5 217      10.866  97.541  85.593  1.00  0.00           O
ATOM   9651  C32 POPE5 217      10.126  98.441  83.493  1.00  0.00           C
ATOM   9654  C23 POPE5 217       6.916  93.521  82.743  1.00  0.00           C
ATOM   9657  C24 POPE5 217       6.746  93.331  81.233  1.00  0.00           C
ATOM   9660  C25 POPE5 217       5.286  93.211  80.793  1.00  0.00           C
ATOM   9663  C26 POPE5 217       5.176  92.731  79.333  1.00  0.00           C
ATOM   9666  C27 POPE5 217       3.806  92.111  78.993  1.00  0.00           C
ATOM   9669  C28 POPE5 217       3.766  91.411  77.613  1.00  0.00           C
ATOM   9672  C29 POPE5 217       4.726  90.251  77.473  1.00  0.00           C
ATOM   9674 0C21 POPE5 217       4.706  89.311  76.503  1.00  0.00           C
ATOM   9676 1C21 POPE5 217       3.686  89.181  75.403  1.00  0.00           C
ATOM   9679 2C21 POPE5 217       4.116  89.751  74.043  1.00  0.00           C
ATOM   9682 3C21 POPE5 217       5.356  89.111  73.393  1.00  0.00           C
ATOM   9685 4C21 POPE5 217       5.236  89.121  71.863  1.00  0.00           C
ATOM   9688 5C21 POPE5 217       6.556  89.021  71.093  1.00  0.00           C
ATOM   9691 6C21 POPE5 217       7.366  90.331  71.123  1.00  0.00           C
ATOM   9694 7C21 POPE5 217       8.416  90.381  70.003  1.00  0.00           C
ATOM   9697 8C21 POPE5 217       9.356  91.591  70.103  1.00  0.00           C
ATOM   9701  C33 POPE5 217       9.456  97.941  82.193  1.00  0.00           C
ATOM   9704  C34 POPE5 217       8.876  99.121  81.423  1.00  0.00           C
ATOM   9707  C35 POPE5 217       8.366  98.711  80.043  1.00  0.00           C
ATOM   9710  C36 POPE5 217       8.076  99.921  79.153  1.00  0.00           C
ATOM   9713  C37 POPE5 217       7.636  99.481  77.753  1.00  0.00           C
ATOM   9716  C38 POPE5 217       7.906 100.521  76.663  1.00  0.00           C
ATOM   9719  C39 POPE5 217       7.226 100.091  75.363  1.00  0.00           C
ATOM   9722 0C31 POPE5 217       7.496 101.031  74.193  1.00  0.00           C
ATOM   9725 1C31 POPE5 217       6.706 100.591  72.963  1.00  0.00           C
ATOM   9728 2C31 POPE5 217       6.706 101.621  71.833  1.00  0.00           C
ATOM   9731 3C31 POPE5 217       5.776 101.191  70.703  1.00  0.00           C
ATOM   9734 4C31 POPE5 217       5.116 102.341  69.933  1.00  0.00           C
ATOM   9737 5C31 POPE5 217       3.716 101.991  69.433  1.00  0.00           C
ATOM   9740 6C31 POPE5 217       3.126 103.021  68.463  1.00  0.00           C
ATOM   9744  NH3 POPE6 218     100.176  54.181  45.413  1.00  0.00           N
ATOM   9748  C12 POPE6 218      99.006  53.761  44.553  1.00  0.00           C
ATOM   9751  C11 POPE6 218      98.336  52.441  44.993  1.00  0.00           C
ATOM   9754  P   POPE6 218      96.096  51.061  44.663  1.00  0.00           P
ATOM   9755  O13 POPE6 218      95.116  50.911  43.563  1.00  0.00           O
ATOM   9756  O14 POPE6 218      96.786  49.851  45.163  1.00  0.00           O
ATOM   9757  O11 POPE6 218      95.296  51.741  45.833  1.00  0.00           O
ATOM   9758  O12 POPE6 218      97.096  52.241  44.313  1.00  0.00           O
ATOM   9759  C1  POPE6 218      95.566  51.691  47.233  1.00  0.00           C
ATOM   9762  C2  POPE6 218      94.226  51.471  47.993  1.00  0.00           C
ATOM   9764  O21 POPE6 218      93.576  52.741  48.183  1.00  0.00           O
ATOM   9765  C21 POPE6 218      93.266  53.261  49.343  1.00  0.00           C
ATOM   9766  O22 POPE6 218      93.606  52.861  50.443  1.00  0.00           O
ATOM   9767  C22 POPE6 218      92.306  54.421  49.113  1.00  0.00           C
ATOM   9770  C3  POPE6 218      94.446  50.531  49.213  1.00  0.00           C
ATOM   9773  O31 POPE6 218      93.256  50.331  50.013  1.00  0.00           O
ATOM   9774  C31 POPE6 218      93.606  49.771  51.173  1.00  0.00           C
ATOM   9775  O32 POPE6 218      94.636  49.131  51.333  1.00  0.00           O
ATOM   9776  C32 POPE6 218      92.586  50.071  52.263  1.00  0.00           C
ATOM   9779  C23 POPE6 218      91.856  55.121  50.423  1.00  0.00           C
ATOM   9782  C24 POPE6 218      90.846  56.251  50.153  1.00  0.00           C
ATOM   9785  C25 POPE6 218      91.486  57.641  49.983  1.00  0.00           C
ATOM   9788  C26 POPE6 218      91.926  58.281  51.313  1.00  0.00           C
ATOM   9791  C27 POPE6 218      92.596  59.651  51.083  1.00  0.00           C
ATOM   9794  C28 POPE6 218      93.666  60.041  52.123  1.00  0.00           C
ATOM   9797  C29 POPE6 218      94.706  58.971  52.223  1.00  0.00           C
ATOM   9799 0C21 POPE6 218      95.506  58.731  53.263  1.00  0.00           C
ATOM   9801 1C21 POPE6 218      95.696  59.511  54.533  1.00  0.00           C
ATOM   9804 2C21 POPE6 218      95.636  58.621  55.773  1.00  0.00           C
ATOM   9807 3C21 POPE6 218      96.906  57.771  56.023  1.00  0.00           C
ATOM   9810 4C21 POPE6 218      96.716  56.771  57.183  1.00  0.00           C
ATOM   9813 5C21 POPE6 218      96.136  57.411  58.443  1.00  0.00           C
ATOM   9816 6C21 POPE6 218      95.756  56.401  59.533  1.00  0.00           C
ATOM   9819 7C21 POPE6 218      94.956  57.071  60.653  1.00  0.00           C
ATOM   9822 8C21 POPE6 218      94.536  56.121  61.773  1.00  0.00           C
ATOM   9826  C33 POPE6 218      93.336  50.221  53.613  1.00  0.00           C
ATOM   9829  C34 POPE6 218      92.466  49.981  54.853  1.00  0.00           C
ATOM   9832  C35 POPE6 218      93.346  49.961  56.103  1.00  0.00           C
ATOM   9835  C36 POPE6 218      92.546  50.151  57.393  1.00  0.00           C
ATOM   9838  C37 POPE6 218      93.446  50.191  58.633  1.00  0.00           C
ATOM   9841  C38 POPE6 218      92.776  49.481  59.813  1.00  0.00           C
ATOM   9844  C39 POPE6 218      93.466  49.671  61.163  1.00  0.00           C
ATOM   9847 0C31 POPE6 218      93.216  51.071  61.733  1.00  0.00           C
ATOM   9850 1C31 POPE6 218      93.616  51.161  63.203  1.00  0.00           C
ATOM   9853 2C31 POPE6 218      93.216  52.501  63.813  1.00  0.00           C
ATOM   9856 3C31 POPE6 218      91.716  52.561  64.113  1.00  0.00           C
ATOM   9859 4C31 POPE6 218      91.366  51.981  65.483  1.00  0.00           C
ATOM   9862 5C31 POPE6 218      89.886  52.181  65.803  1.00  0.00           C
ATOM   9865 6C31 POPE6 218      89.446  51.481  67.083  1.00  0.00           C
ATOM   9869  NH3 POPE7 219      32.496  69.941  85.473  1.00  0.00           N
ATOM   9873  C12 POPE7 219      32.986  69.611  86.853  1.00  0.00           C
ATOM   9876  C11 POPE7 219      32.756  68.121  87.173  1.00  0.00           C
ATOM   9879  P   POPE7 219      35.166  67.031  87.213  1.00  0.00           P
ATOM   9880  O13 POPE7 219      36.306  67.891  87.583  1.00  0.00           O
ATOM   9881  O14 POPE7 219      35.286  65.581  87.473  1.00  0.00           O
ATOM   9882  O11 POPE7 219      34.846  67.291  85.693  1.00  0.00           O
ATOM   9883  O12 POPE7 219      33.846  67.571  87.903  1.00  0.00           O
ATOM   9884  C1  POPE7 219      34.466  66.211  84.823  1.00  0.00           C
ATOM   9887  C2  POPE7 219      34.396  66.741  83.373  1.00  0.00           C
ATOM   9889  O21 POPE7 219      33.666  65.901  82.463  1.00  0.00           O
ATOM   9890  C21 POPE7 219      34.166  64.691  82.223  1.00  0.00           C
ATOM   9891  O22 POPE7 219      35.026  64.131  82.873  1.00  0.00           O
ATOM   9892  C22 POPE7 219      33.516  64.091  80.963  1.00  0.00           C
ATOM   9895  C3  POPE7 219      35.796  67.131  82.833  1.00  0.00           C
ATOM   9898  O31 POPE7 219      35.706  67.521  81.453  1.00  0.00           O
ATOM   9899  C31 POPE7 219      35.576  68.811  81.203  1.00  0.00           C
ATOM   9900  O32 POPE7 219      35.576  69.721  82.013  1.00  0.00           O
ATOM   9901  C32 POPE7 219      35.286  68.961  79.703  1.00  0.00           C
ATOM   9904  C23 POPE7 219      34.386  64.311  79.693  1.00  0.00           C
ATOM   9907  C24 POPE7 219      33.616  64.841  78.473  1.00  0.00           C
ATOM   9910  C25 POPE7 219      32.856  63.771  77.663  1.00  0.00           C
ATOM   9913  C26 POPE7 219      32.196  64.391  76.413  1.00  0.00           C
ATOM   9916  C27 POPE7 219      31.236  63.451  75.673  1.00  0.00           C
ATOM   9919  C28 POPE7 219      30.096  64.221  74.973  1.00  0.00           C
ATOM   9922  C29 POPE7 219      29.246  63.321  74.113  1.00  0.00           C
ATOM   9924 0C21 POPE7 219      28.026  63.621  73.613  1.00  0.00           C
ATOM   9926 1C21 POPE7 219      27.266  64.911  73.813  1.00  0.00           C
ATOM   9929 2C21 POPE7 219      27.336  65.861  72.593  1.00  0.00           C
ATOM   9932 3C21 POPE7 219      26.626  65.311  71.353  1.00  0.00           C
ATOM   9935 4C21 POPE7 219      26.546  66.291  70.183  1.00  0.00           C
ATOM   9938 5C21 POPE7 219      26.046  65.591  68.913  1.00  0.00           C
ATOM   9941 6C21 POPE7 219      25.866  66.511  67.703  1.00  0.00           C
ATOM   9944 7C21 POPE7 219      25.486  65.711  66.453  1.00  0.00           C
ATOM   9947 8C21 POPE7 219      25.376  66.551  65.183  1.00  0.00           C
ATOM   9951  C33 POPE7 219      34.096  69.911  79.433  1.00  0.00           C
ATOM   9954  C34 POPE7 219      33.796  70.131  77.943  1.00  0.00           C
ATOM   9957  C35 POPE7 219      33.676  68.841  77.123  1.00  0.00           C
ATOM   9960  C36 POPE7 219      33.196  69.091  75.683  1.00  0.00           C
ATOM   9963  C37 POPE7 219      33.296  67.841  74.803  1.00  0.00           C
ATOM   9966  C38 POPE7 219      32.486  67.951  73.513  1.00  0.00           C
ATOM   9969  C39 POPE7 219      32.616  66.681  72.663  1.00  0.00           C
ATOM   9972 0C31 POPE7 219      31.506  66.511  71.613  1.00  0.00           C
ATOM   9975 1C31 POPE7 219      31.226  65.031  71.363  1.00  0.00           C
ATOM   9978 2C31 POPE7 219      30.146  64.761  70.313  1.00  0.00           C
ATOM   9981 3C31 POPE7 219      30.706  64.581  68.903  1.00  0.00           C
ATOM   9984 4C31 POPE7 219      31.546  63.311  68.773  1.00  0.00           C
ATOM   9987 5C31 POPE7 219      32.146  63.151  67.373  1.00  0.00           C
ATOM   9990 6C31 POPE7 219      32.836  61.801  67.173  1.00  0.00           C
ATOM   9994  NH3 POPE8 220      38.876  87.221  43.173  1.00  0.00           N
ATOM   9998  C12 POPE8 220      39.746  86.791  42.033  1.00  0.00           C
ATOM  10001  C11 POPE8 220      40.906  87.781  41.833  1.00  0.00           C
ATOM  10004  P   POPE8 220      41.376  90.361  41.633  1.00  0.00           P
ATOM  10005  O13 POPE8 220      41.996  90.001  40.333  1.00  0.00           O
ATOM  10006  O14 POPE8 220      40.546  91.591  41.733  1.00  0.00           O
ATOM  10007  O11 POPE8 220      42.496  90.391  42.753  1.00  0.00           O
ATOM  10008  O12 POPE8 220      40.476  89.131  42.093  1.00  0.00           O
ATOM  10009  C1  POPE8 220      42.186  90.521  44.143  1.00  0.00           C
ATOM  10012  C2  POPE8 220      42.676  89.301  44.963  1.00  0.00           C
ATOM  10014  O21 POPE8 220      42.556  89.581  46.373  1.00  0.00           O
ATOM  10015  C21 POPE8 220      42.076  88.561  47.093  1.00  0.00           C
ATOM  10016  O22 POPE8 220      41.436  87.621  46.653  1.00  0.00           O
ATOM  10017  C22 POPE8 220      42.586  88.671  48.533  1.00  0.00           C
ATOM  10020  C3  POPE8 220      44.156  89.021  44.623  1.00  0.00           C
ATOM  10023  O31 POPE8 220      44.766  87.971  45.403  1.00  0.00           O
ATOM  10024  C31 POPE8 220      44.366  86.751  45.043  1.00  0.00           C
ATOM  10025  O32 POPE8 220      43.546  86.511  44.183  1.00  0.00           O
ATOM  10026  C32 POPE8 220      45.056  85.691  45.893  1.00  0.00           C
ATOM  10029  C23 POPE8 220      42.236  87.541  49.533  1.00  0.00           C
ATOM  10032  C24 POPE8 220      42.586  88.001  50.963  1.00  0.00           C
ATOM  10035  C25 POPE8 220      43.016  86.901  51.943  1.00  0.00           C
ATOM  10038  C26 POPE8 220      41.856  86.301  52.753  1.00  0.00           C
ATOM  10041  C27 POPE8 220      42.386  85.341  53.833  1.00  0.00           C
ATOM  10044  C28 POPE8 220      41.386  85.051  54.973  1.00  0.00           C
ATOM  10047  C29 POPE8 220      42.086  84.411  56.143  1.00  0.00           C
ATOM  10049 0C21 POPE8 220      41.776  83.261  56.763  1.00  0.00           C
ATOM  10051 1C21 POPE8 220      40.626  82.331  56.463  1.00  0.00           C
ATOM  10054 2C21 POPE8 220      40.026  81.691  57.733  1.00  0.00           C
ATOM  10057 3C21 POPE8 220      41.006  80.781  58.493  1.00  0.00           C
ATOM  10060 4C21 POPE8 220      40.326  79.901  59.553  1.00  0.00           C
ATOM  10063 5C21 POPE8 220      41.306  79.171  60.473  1.00  0.00           C
ATOM  10066 6C21 POPE8 220      41.846  80.071  61.593  1.00  0.00           C
ATOM  10069 7C21 POPE8 220      42.856  79.341  62.493  1.00  0.00           C
ATOM  10072 8C21 POPE8 220      43.526  80.281  63.493  1.00  0.00           C
ATOM  10076  C33 POPE8 220      44.076  85.241  46.993  1.00  0.00           C
ATOM  10079  C34 POPE8 220      44.626  84.121  47.883  1.00  0.00           C
ATOM  10082  C35 POPE8 220      43.516  83.471  48.723  1.00  0.00           C
ATOM  10085  C36 POPE8 220      42.546  82.631  47.883  1.00  0.00           C
ATOM  10088  C37 POPE8 220      41.086  82.771  48.353  1.00  0.00           C
ATOM  10091  C38 POPE8 220      40.126  81.771  47.693  1.00  0.00           C
ATOM  10094  C39 POPE8 220      40.626  80.331  47.743  1.00  0.00           C
ATOM  10097 0C31 POPE8 220      39.526  79.291  47.503  1.00  0.00           C
ATOM  10100 1C31 POPE8 220      40.096  77.871  47.373  1.00  0.00           C
ATOM  10103 2C31 POPE8 220      39.036  76.771  47.453  1.00  0.00           C
ATOM  10106 3C31 POPE8 220      38.366  76.691  48.823  1.00  0.00           C
ATOM  10109 4C31 POPE8 220      37.456  75.461  48.963  1.00  0.00           C
ATOM  10112 5C31 POPE8 220      36.756  75.421  50.323  1.00  0.00           C
ATOM  10115 6C31 POPE8 220      35.766  74.261  50.473  1.00  0.00           C
ATOM  10119  NH3 POPE9 221       3.466 111.011  84.113  1.00  0.00           N
ATOM  10123  C12 POPE9 221       4.696 110.231  84.513  1.00  0.00           C
ATOM  10126  C11 POPE9 221       4.816 109.001  83.613  1.00  0.00           C
ATOM  10129  P   POPE9 221       6.026 106.691  83.743  1.00  0.00           P
ATOM  10130  O13 POPE9 221       7.066 106.251  82.803  1.00  0.00           O
ATOM  10131  O14 POPE9 221       6.156 106.141  85.103  1.00  0.00           O
ATOM  10132  O11 POPE9 221       4.606 106.381  83.153  1.00  0.00           O
ATOM  10133  O12 POPE9 221       6.016 108.271  83.873  1.00  0.00           O
ATOM  10134  C1  POPE9 221       4.336 105.831  81.863  1.00  0.00           C
ATOM  10137  C2  POPE9 221       4.086 106.911  80.773  1.00  0.00           C
ATOM  10139  O21 POPE9 221       2.876 106.621  80.043  1.00  0.00           O
ATOM  10140  C21 POPE9 221       1.906 107.521  80.133  1.00  0.00           C
ATOM  10141  O22 POPE9 221       1.936 108.541  80.793  1.00  0.00           O
ATOM  10142  C22 POPE9 221       0.746 107.101  79.233  1.00  0.00           C
ATOM  10145  C3  POPE9 221       5.276 106.991  79.773  1.00  0.00           C
ATOM  10148  O31 POPE9 221       5.036 107.951  78.713  1.00  0.00           O
ATOM  10149  C31 POPE9 221       5.436 109.191  79.023  1.00  0.00           C
ATOM  10150  O32 POPE9 221       5.896 109.531  80.093  1.00  0.00           O
ATOM  10151  C32 POPE9 221       5.146 110.131  77.843  1.00  0.00           C
ATOM  10154  C23 POPE9 221      -0.124 108.311  78.833  1.00  0.00           C
ATOM  10157  C24 POPE9 221      -1.226 107.951  77.823  1.00  0.00           C
ATOM  10160  C25 POPE9 221      -0.734 107.461  76.453  1.00  0.00           C
ATOM  10163  C26 POPE9 221      -1.736 107.761  75.333  1.00  0.00           C
ATOM  10166  C27 POPE9 221      -1.386 107.111  73.973  1.00  0.00           C
ATOM  10169  C28 POPE9 221      -2.356 107.491  72.823  1.00  0.00           C
ATOM  10172  C29 POPE9 221      -2.306 108.951  72.453  1.00  0.00           C
ATOM  10174 0C21 POPE9 221      -2.036 109.461  71.233  1.00  0.00           C
ATOM  10176 1C21 POPE9 221      -1.756 108.681  69.973  1.00  0.00           C
ATOM  10179 2C21 POPE9 221      -1.446 109.571  68.743  1.00  0.00           C
ATOM  10182 3C21 POPE9 221      -2.626 110.451  68.293  1.00  0.00           C
ATOM  10185 4C21 POPE9 221      -2.386 111.171  66.953  1.00  0.00           C
ATOM  10188 5C21 POPE9 221      -1.166 112.101  66.943  1.00  0.00           C
ATOM  10191 6C21 POPE9 221      -1.066 112.951  65.663  1.00  0.00           C
ATOM  10194 7C21 POPE9 221       0.176 113.851  65.633  1.00  0.00           C
ATOM  10197 8C21 POPE9 221       0.226 114.761  64.403  1.00  0.00           C
ATOM  10201  C33 POPE9 221       5.696 109.631  76.493  1.00  0.00           C
ATOM  10204  C34 POPE9 221       5.196 110.451  75.293  1.00  0.00           C
ATOM  10207  C35 POPE9 221       5.866 110.051  73.963  1.00  0.00           C
ATOM  10210  C36 POPE9 221       7.366 110.351  73.903  1.00  0.00           C
ATOM  10213  C37 POPE9 221       7.906 110.211  72.473  1.00  0.00           C
ATOM  10216  C38 POPE9 221       9.416 110.471  72.363  1.00  0.00           C
ATOM  10219  C39 POPE9 221       9.896 110.331  70.913  1.00  0.00           C
ATOM  10222 0C31 POPE9 221      10.766 109.091  70.673  1.00  0.00           C
ATOM  10225 1C31 POPE9 221      10.916 108.781  69.173  1.00  0.00           C
ATOM  10228 2C31 POPE9 221      12.256 108.131  68.813  1.00  0.00           C
ATOM  10231 3C31 POPE9 221      13.386 109.161  68.713  1.00  0.00           C
ATOM  10234 4C31 POPE9 221      14.686 108.571  68.173  1.00  0.00           C
ATOM  10237 5C31 POPE9 221      15.596 109.631  67.533  1.00  0.00           C
ATOM  10240 6C31 POPE9 221      16.746 109.021  66.733  1.00  0.00           C
ATOM  10244  NH3 POPE  222      85.906  14.271  85.983  1.00  0.00           N
ATOM  10248  C12 POPE  222      86.516  12.911  85.913  1.00  0.00           C
ATOM  10251  C11 POPE  222      87.746  12.851  86.793  1.00  0.00           C
ATOM  10254  P   POPE  222      88.676  10.421  86.703  1.00  0.00           P
ATOM  10255  O13 POPE  222      88.006   9.141  87.053  1.00  0.00           O
ATOM  10256  O14 POPE  222      90.056  10.631  87.173  1.00  0.00           O
ATOM  10257  O11 POPE  222      88.546  10.751  85.163  1.00  0.00           O
ATOM  10258  O12 POPE  222      87.806  11.551  87.363  1.00  0.00           O
ATOM  10259  C1  POPE  222      87.596  10.081  84.333  1.00  0.00           C
ATOM  10262  C2  POPE  222      87.936  10.341  82.843  1.00  0.00           C
ATOM  10264  O21 POPE  222      86.766  10.591  82.023  1.00  0.00           O
ATOM  10265  C21 POPE  222      85.846   9.631  81.953  1.00  0.00           C
ATOM  10266  O22 POPE  222      85.786   8.641  82.653  1.00  0.00           O
ATOM  10267  C22 POPE  222      84.836   9.961  80.853  1.00  0.00           C
ATOM  10270  C3  POPE  222      88.886   9.231  82.283  1.00  0.00           C
ATOM  10273  O31 POPE  222      89.536   9.601  81.043  1.00  0.00           O
ATOM  10274  C31 POPE  222      88.836   9.431  79.943  1.00  0.00           C
ATOM  10275  O32 POPE  222      87.696   8.991  79.863  1.00  0.00           O
ATOM  10276  C32 POPE  222      89.666   9.891  78.743  1.00  0.00           C
ATOM  10279  C23 POPE  222      84.366   8.661  80.143  1.00  0.00           C
ATOM  10282  C24 POPE  222      83.326   8.901  79.043  1.00  0.00           C
ATOM  10285  C25 POPE  222      83.826   9.751  77.863  1.00  0.00           C
ATOM  10288  C26 POPE  222      82.706  10.001  76.833  1.00  0.00           C
ATOM  10291  C27 POPE  222      83.086  10.951  75.693  1.00  0.00           C
ATOM  10294  C28 POPE  222      81.896  11.161  74.723  1.00  0.00           C
ATOM  10297  C29 POPE  222      82.146  12.171  73.623  1.00  0.00           C
ATOM  10299 0C21 POPE  222      81.886  12.021  72.313  1.00  0.00           C
ATOM  10301 1C21 POPE  222      81.326  10.781  71.633  1.00  0.00           C
ATOM  10304 2C21 POPE  222      79.796  10.621  71.733  1.00  0.00           C
ATOM  10307 3C21 POPE  222      78.956  11.691  71.013  1.00  0.00           C
ATOM  10310 4C21 POPE  222      77.446  11.441  71.223  1.00  0.00           C
ATOM  10313 5C21 POPE  222      76.546  12.551  70.663  1.00  0.00           C
ATOM  10316 6C21 POPE  222      75.086  12.411  71.123  1.00  0.00           C
ATOM  10319 7C21 POPE  222      74.166  13.491  70.543  1.00  0.00           C
ATOM  10322 8C21 POPE  222      72.706  13.351  70.993  1.00  0.00           C
ATOM  10326  C33 POPE  222      88.796  10.431  77.583  1.00  0.00           C
ATOM  10329  C34 POPE  222      89.666  10.841  76.383  1.00  0.00           C
ATOM  10332  C35 POPE  222      88.876  11.421  75.203  1.00  0.00           C
ATOM  10335  C36 POPE  222      87.876  10.471  74.533  1.00  0.00           C
ATOM  10338  C37 POPE  222      88.246  10.131  73.083  1.00  0.00           C
ATOM  10341  C38 POPE  222      87.236   9.191  72.383  1.00  0.00           C
ATOM  10344  C39 POPE  222      85.796   9.731  72.353  1.00  0.00           C
ATOM  10347 0C31 POPE  222      84.786   8.741  71.763  1.00  0.00           C
ATOM  10350 1C31 POPE  222      84.696   8.791  70.233  1.00  0.00           C
ATOM  10353 2C31 POPE  222      83.656   7.801  69.683  1.00  0.00           C
ATOM  10356 3C31 POPE  222      83.376   7.971  68.183  1.00  0.00           C
ATOM  10359 4C31 POPE  222      82.596   9.241  67.843  1.00  0.00           C
ATOM  10362 5C31 POPE  222      82.326   9.391  66.343  1.00  0.00           C
ATOM  10365 6C31 POPE  222      81.596  10.691  65.993  1.00  0.00           C
ATOM  10369  NH3 POPE  223      21.326   5.891  46.983  1.00  0.00           N
ATOM  10373  C12 POPE  223      20.426   5.781  45.783  1.00  0.00           C
ATOM  10376  C11 POPE  223      19.226   6.731  45.813  1.00  0.00           C
ATOM  10379  P   POPE  223      16.826   5.721  45.943  1.00  0.00           P
ATOM  10380  O13 POPE  223      16.356   7.001  46.543  1.00  0.00           O
ATOM  10381  O14 POPE  223      15.866   4.961  45.113  1.00  0.00           O
ATOM  10382  O11 POPE  223      17.456   4.831  47.083  1.00  0.00           O
ATOM  10383  O12 POPE  223      18.116   6.141  45.123  1.00  0.00           O
ATOM  10384  C1  POPE  223      16.746   3.691  47.593  1.00  0.00           C
ATOM  10387  C2  POPE  223      17.036   3.471  49.113  1.00  0.00           C
ATOM  10389  O21 POPE  223      15.956   2.681  49.653  1.00  0.00           O
ATOM  10390  C21 POPE  223      16.206   1.551  50.303  1.00  0.00           C
ATOM  10391  O22 POPE  223      17.306   1.081  50.533  1.00  0.00           O
ATOM  10392  C22 POPE  223      14.846   0.911  50.613  1.00  0.00           C
ATOM  10395  C3  POPE  223      17.026   4.851  49.813  1.00  0.00           C
ATOM  10398  O31 POPE  223      17.196   4.741  51.233  1.00  0.00           O
ATOM  10399  C31 POPE  223      16.156   4.391  51.983  1.00  0.00           C
ATOM  10400  O32 POPE  223      16.166   3.501  52.813  1.00  0.00           O
ATOM  10401  C32 POPE  223      14.946   5.291  51.773  1.00  0.00           C
ATOM  10404  C23 POPE  223      14.736   0.221  51.983  1.00  0.00           C
ATOM  10407  C24 POPE  223      13.276  -0.089  52.363  1.00  0.00           C
ATOM  10410  C25 POPE  223      13.186  -1.019  53.583  1.00  0.00           C
ATOM  10413  C26 POPE  223      14.106  -0.629  54.753  1.00  0.00           C
ATOM  10416  C27 POPE  223      13.816  -1.439  56.023  1.00  0.00           C
ATOM  10419  C28 POPE  223      14.876  -1.349  57.143  1.00  0.00           C
ATOM  10422  C29 POPE  223      15.426   0.031  57.413  1.00  0.00           C
ATOM  10424 0C21 POPE  223      15.286   0.721  58.553  1.00  0.00           C
ATOM  10426 1C21 POPE  223      14.516   0.261  59.753  1.00  0.00           C
ATOM  10429 2C21 POPE  223      13.966   1.421  60.593  1.00  0.00           C
ATOM  10432 3C21 POPE  223      13.356   0.931  61.913  1.00  0.00           C
ATOM  10435 4C21 POPE  223      13.136   2.061  62.933  1.00  0.00           C
ATOM  10438 5C21 POPE  223      14.446   2.571  63.553  1.00  0.00           C
ATOM  10441 6C21 POPE  223      14.206   3.561  64.693  1.00  0.00           C
ATOM  10444 7C21 POPE  223      15.506   4.171  65.223  1.00  0.00           C
ATOM  10447 8C21 POPE  223      15.276   5.191  66.343  1.00  0.00           C
ATOM  10451  C33 POPE  223      14.066   5.321  53.053  1.00  0.00           C
ATOM  10454  C34 POPE  223      12.816   6.171  52.903  1.00  0.00           C
ATOM  10457  C35 POPE  223      12.136   6.511  54.233  1.00  0.00           C
ATOM  10460  C36 POPE  223      12.816   7.661  54.983  1.00  0.00           C
ATOM  10463  C37 POPE  223      11.856   8.501  55.843  1.00  0.00           C
ATOM  10466  C38 POPE  223      11.136   7.711  56.943  1.00  0.00           C
ATOM  10469  C39 POPE  223      11.916   7.611  58.253  1.00  0.00           C
ATOM  10472 0C31 POPE  223      11.256   6.581  59.173  1.00  0.00           C
ATOM  10475 1C31 POPE  223      11.896   6.481  60.553  1.00  0.00           C
ATOM  10478 2C31 POPE  223      11.396   5.241  61.313  1.00  0.00           C
ATOM  10481 3C31 POPE  223       9.856   5.131  61.343  1.00  0.00           C
ATOM  10484 4C31 POPE  223       9.366   4.061  62.313  1.00  0.00           C
ATOM  10487 5C31 POPE  223       7.866   4.161  62.593  1.00  0.00           C
ATOM  10490 6C31 POPE  223       7.456   3.411  63.873  1.00  0.00           C
ATOM  10494  NH3 POPE  224      29.166  85.291  43.113  1.00  0.00           N
ATOM  10498  C12 POPE  224      27.956  84.401  43.113  1.00  0.00           C
ATOM  10501  C11 POPE  224      27.736  83.831  41.713  1.00  0.00           C
ATOM  10504  P   POPE  224      28.996  81.571  41.173  1.00  0.00           P
ATOM  10505  O13 POPE  224      27.646  81.031  41.333  1.00  0.00           O
ATOM  10506  O14 POPE  224      29.736  81.201  39.943  1.00  0.00           O
ATOM  10507  O11 POPE  224      29.866  81.151  42.453  1.00  0.00           O
ATOM  10508  O12 POPE  224      28.926  83.161  41.263  1.00  0.00           O
ATOM  10509  C1  POPE  224      29.646  79.821  42.973  1.00  0.00           C
ATOM  10512  C2  POPE  224      30.166  79.651  44.443  1.00  0.00           C
ATOM  10514  O21 POPE  224      31.606  79.591  44.453  1.00  0.00           O
ATOM  10515  C21 POPE  224      32.156  80.201  45.503  1.00  0.00           C
ATOM  10516  O22 POPE  224      31.566  80.921  46.293  1.00  0.00           O
ATOM  10517  C22 POPE  224      33.666  79.991  45.523  1.00  0.00           C
ATOM  10520  C3  POPE  224      29.616  78.361  45.153  1.00  0.00           C
ATOM  10523  O31 POPE  224      29.926  78.351  46.563  1.00  0.00           O
ATOM  10524  C31 POPE  224      30.956  77.601  46.953  1.00  0.00           C
ATOM  10525  O32 POPE  224      31.656  76.941  46.193  1.00  0.00           O
ATOM  10526  C32 POPE  224      31.266  77.821  48.433  1.00  0.00           C
ATOM  10529  C23 POPE  224      34.186  79.121  46.693  1.00  0.00           C
ATOM  10532  C24 POPE  224      35.566  79.541  47.223  1.00  0.00           C
ATOM  10535  C25 POPE  224      35.626  80.991  47.753  1.00  0.00           C
ATOM  10538  C26 POPE  224      34.466  81.391  48.683  1.00  0.00           C
ATOM  10541  C27 POPE  224      34.566  82.871  49.073  1.00  0.00           C
ATOM  10544  C28 POPE  224      33.256  83.471  49.623  1.00  0.00           C
ATOM  10547  C29 POPE  224      33.296  84.981  49.573  1.00  0.00           C
ATOM  10549 0C21 POPE  224      33.326  85.831  50.603  1.00  0.00           C
ATOM  10551 1C21 POPE  224      33.266  85.471  52.063  1.00  0.00           C
ATOM  10554 2C21 POPE  224      32.926  86.681  52.943  1.00  0.00           C
ATOM  10557 3C21 POPE  224      31.566  87.351  52.643  1.00  0.00           C
ATOM  10560 4C21 POPE  224      31.246  88.471  53.633  1.00  0.00           C
ATOM  10563 5C21 POPE  224      29.836  89.061  53.463  1.00  0.00           C
ATOM  10566 6C21 POPE  224      29.656  89.831  52.153  1.00  0.00           C
ATOM  10569 7C21 POPE  224      28.266  90.471  52.043  1.00  0.00           C
ATOM  10572 8C21 POPE  224      28.016  91.291  50.773  1.00  0.00           C
ATOM  10576  C33 POPE  224      32.356  76.831  48.933  1.00  0.00           C
ATOM  10579  C34 POPE  224      32.696  76.941  50.423  1.00  0.00           C
ATOM  10582  C35 POPE  224      33.546  78.171  50.763  1.00  0.00           C
ATOM  10585  C36 POPE  224      34.386  78.001  52.043  1.00  0.00           C
ATOM  10588  C37 POPE  224      35.166  79.281  52.383  1.00  0.00           C
ATOM  10591  C38 POPE  224      36.146  79.131  53.563  1.00  0.00           C
ATOM  10594  C39 POPE  224      37.586  78.761  53.153  1.00  0.00           C
ATOM  10597 0C31 POPE  224      38.296  79.841  52.313  1.00  0.00           C
ATOM  10600 1C31 POPE  224      39.446  80.581  53.043  1.00  0.00           C
ATOM  10603 2C31 POPE  224      40.336  81.341  52.053  1.00  0.00           C
ATOM  10606 3C31 POPE  224      41.606  81.971  52.663  1.00  0.00           C
ATOM  10609 4C31 POPE  224      42.706  80.961  53.033  1.00  0.00           C
ATOM  10612 5C31 POPE  224      44.076  81.631  53.233  1.00  0.00           C
ATOM  10615 6C31 POPE  224      45.166  80.651  53.683  1.00  0.00           C
ATOM  10619  NH3 POPE  225     106.226 114.381  79.323  1.00  0.00           N
ATOM  10623  C12 POPE  225     106.556 114.511  80.773  1.00  0.00           C
ATOM  10626  C11 POPE  225     105.706 113.591  81.663  1.00  0.00           C
ATOM  10629  P   POPE  225     103.276 114.591  82.083  1.00  0.00           P
ATOM  10630  O13 POPE  225     103.006 114.131  83.453  1.00  0.00           O
ATOM  10631  O14 POPE  225     103.636 116.021  81.943  1.00  0.00           O
ATOM  10632  O11 POPE  225     102.006 114.301  81.223  1.00  0.00           O
ATOM  10633  O12 POPE  225     104.326 113.691  81.313  1.00  0.00           O
ATOM  10634  C1  POPE  225     101.956 114.631  79.843  1.00  0.00           C
ATOM  10637  C2  POPE  225     100.616 114.131  79.233  1.00  0.00           C
ATOM  10639  O21 POPE  225      99.846 115.151  78.583  1.00  0.00           O
ATOM  10640  C21 POPE  225     100.426 115.841  77.633  1.00  0.00           C
ATOM  10641  O22 POPE  225     101.576 115.771  77.263  1.00  0.00           O
ATOM  10642  C22 POPE  225      99.396 116.831  77.073  1.00  0.00           C
ATOM  10645  C3  POPE  225      99.716 113.431  80.303  1.00  0.00           C
ATOM  10648  O31 POPE  225      98.446 113.001  79.743  1.00  0.00           O
ATOM  10649  C31 POPE  225      97.456 113.891  79.823  1.00  0.00           C
ATOM  10650  O32 POPE  225      97.456 114.921  80.463  1.00  0.00           O
ATOM  10651  C32 POPE  225      96.326 113.451  78.883  1.00  0.00           C
ATOM  10654  C23 POPE  225      99.506 116.981  75.543  1.00  0.00           C
ATOM  10657  C24 POPE  225      98.506 116.071  74.833  1.00  0.00           C
ATOM  10660  C25 POPE  225      98.736 115.961  73.323  1.00  0.00           C
ATOM  10663  C26 POPE  225      99.866 114.971  72.963  1.00  0.00           C
ATOM  10666  C27 POPE  225     101.246 115.611  72.783  1.00  0.00           C
ATOM  10669  C28 POPE  225     102.406 114.821  73.443  1.00  0.00           C
ATOM  10672  C29 POPE  225     102.496 113.371  73.023  1.00  0.00           C
ATOM  10674 0C21 POPE  225     102.956 112.381  73.793  1.00  0.00           C
ATOM  10676 1C21 POPE  225     103.516 112.591  75.183  1.00  0.00           C
ATOM  10679 2C21 POPE  225     104.356 111.431  75.753  1.00  0.00           C
ATOM  10682 3C21 POPE  225     103.516 110.201  76.163  1.00  0.00           C
ATOM  10685 4C21 POPE  225     104.356 109.221  77.003  1.00  0.00           C
ATOM  10688 5C21 POPE  225     103.566 108.001  77.513  1.00  0.00           C
ATOM  10691 6C21 POPE  225     103.336 106.951  76.423  1.00  0.00           C
ATOM  10694 7C21 POPE  225     102.206 105.951  76.693  1.00  0.00           C
ATOM  10697 8C21 POPE  225     102.326 104.661  75.873  1.00  0.00           C
ATOM  10701  C33 POPE  225      96.896 112.951  77.533  1.00  0.00           C
ATOM  10704  C34 POPE  225      95.936 113.041  76.353  1.00  0.00           C
ATOM  10707  C35 POPE  225      94.776 112.041  76.393  1.00  0.00           C
ATOM  10710  C36 POPE  225      93.906 112.151  75.133  1.00  0.00           C
ATOM  10713  C37 POPE  225      93.456 110.801  74.563  1.00  0.00           C
ATOM  10716  C38 POPE  225      93.216 110.881  73.053  1.00  0.00           C
ATOM  10719  C39 POPE  225      91.996 111.721  72.683  1.00  0.00           C
ATOM  10722 0C31 POPE  225      91.966 112.091  71.193  1.00  0.00           C
ATOM  10725 1C31 POPE  225      90.726 112.891  70.823  1.00  0.00           C
ATOM  10728 2C31 POPE  225      90.756 113.461  69.403  1.00  0.00           C
ATOM  10731 3C31 POPE  225      91.416 114.851  69.273  1.00  0.00           C
ATOM  10734 4C31 POPE  225      90.996 115.571  67.983  1.00  0.00           C
ATOM  10737 5C31 POPE  225      91.456 117.041  67.913  1.00  0.00           C
ATOM  10740 6C31 POPE  225      90.896 117.771  66.683  1.00  0.00           C
ATOM  10744  NH3 POPE  226      56.496  94.231  86.493  1.00  0.00           N
ATOM  10748  C12 POPE  226      57.586  95.101  87.063  1.00  0.00           C
ATOM  10751  C11 POPE  226      58.856  94.281  87.363  1.00  0.00           C
ATOM  10754  P   POPE  226      58.506  91.801  88.093  1.00  0.00           P
ATOM  10755  O13 POPE  226      59.856  91.251  87.983  1.00  0.00           O
ATOM  10756  O14 POPE  226      57.556  91.181  89.023  1.00  0.00           O
ATOM  10757  O11 POPE  226      57.866  91.841  86.633  1.00  0.00           O
ATOM  10758  O12 POPE  226      58.586  93.351  88.403  1.00  0.00           O
ATOM  10759  C1  POPE  226      57.166  90.691  86.163  1.00  0.00           C
ATOM  10762  C2  POPE  226      57.816  90.151  84.873  1.00  0.00           C
ATOM  10764  O21 POPE  226      56.936  90.371  83.753  1.00  0.00           O
ATOM  10765  C21 POPE  226      57.226  91.411  83.013  1.00  0.00           C
ATOM  10766  O22 POPE  226      58.026  92.291  83.263  1.00  0.00           O
ATOM  10767  C22 POPE  226      56.406  91.311  81.733  1.00  0.00           C
ATOM  10770  C3  POPE  226      58.066  88.631  85.013  1.00  0.00           C
ATOM  10773  O31 POPE  226      58.326  88.011  83.743  1.00  0.00           O
ATOM  10774  C31 POPE  226      59.496  88.181  83.163  1.00  0.00           C
ATOM  10775  O32 POPE  226      60.456  88.771  83.643  1.00  0.00           O
ATOM  10776  C32 POPE  226      59.506  87.401  81.863  1.00  0.00           C
ATOM  10779  C23 POPE  226      56.466  92.601  80.893  1.00  0.00           C
ATOM  10782  C24 POPE  226      55.986  92.331  79.463  1.00  0.00           C
ATOM  10785  C25 POPE  226      56.086  93.561  78.563  1.00  0.00           C
ATOM  10788  C26 POPE  226      55.876  93.161  77.103  1.00  0.00           C
ATOM  10791  C27 POPE  226      56.146  94.301  76.103  1.00  0.00           C
ATOM  10794  C28 POPE  226      56.656  93.781  74.753  1.00  0.00           C
ATOM  10797  C29 POPE  226      55.726  92.781  74.113  1.00  0.00           C
ATOM  10799 0C21 POPE  226      55.086  92.891  72.943  1.00  0.00           C
ATOM  10801 1C21 POPE  226      55.156  94.061  71.983  1.00  0.00           C
ATOM  10804 2C21 POPE  226      53.896  94.941  72.033  1.00  0.00           C
ATOM  10807 3C21 POPE  226      52.656  94.231  71.473  1.00  0.00           C
ATOM  10810 4C21 POPE  226      51.396  95.111  71.413  1.00  0.00           C
ATOM  10813 5C21 POPE  226      51.426  96.171  70.313  1.00  0.00           C
ATOM  10816 6C21 POPE  226      50.036  96.801  70.083  1.00  0.00           C
ATOM  10819 7C21 POPE  226      49.986  97.701  68.853  1.00  0.00           C
ATOM  10822 8C21 POPE  226      48.566  98.161  68.493  1.00  0.00           C
ATOM  10826  C33 POPE  226      60.346  88.061  80.743  1.00  0.00           C
ATOM  10829  C34 POPE  226      59.846  87.641  79.363  1.00  0.00           C
ATOM  10832  C35 POPE  226      58.796  88.601  78.793  1.00  0.00           C
ATOM  10835  C36 POPE  226      58.326  88.221  77.393  1.00  0.00           C
ATOM  10838  C37 POPE  226      57.356  89.261  76.793  1.00  0.00           C
ATOM  10841  C38 POPE  226      57.366  89.281  75.263  1.00  0.00           C
ATOM  10844  C39 POPE  226      58.516  90.111  74.703  1.00  0.00           C
ATOM  10847 0C31 POPE  226      58.516  90.121  73.183  1.00  0.00           C
ATOM  10850 1C31 POPE  226      59.686  90.941  72.623  1.00  0.00           C
ATOM  10853 2C31 POPE  226      59.846  90.811  71.113  1.00  0.00           C
ATOM  10856 3C31 POPE  226      60.446  89.451  70.723  1.00  0.00           C
ATOM  10859 4C31 POPE  226      60.456  89.211  69.223  1.00  0.00           C
ATOM  10862 5C31 POPE  226      60.886  87.781  68.883  1.00  0.00           C
ATOM  10865 6C31 POPE  226      61.356  87.621  67.443  1.00  0.00           C
ATOM  10869  NH3 POPE  227      48.116 122.161  48.563  1.00  0.00           N
ATOM  10873  C12 POPE  227      47.776 120.831  47.943  1.00  0.00           C
ATOM  10876  C11 POPE  227      47.946 119.681  48.943  1.00  0.00           C
ATOM  10879  P   POPE  227      47.756 117.111  48.313  1.00  0.00           P
ATOM  10880  O13 POPE  227      46.286 117.221  48.363  1.00  0.00           O
ATOM  10881  O14 POPE  227      48.356 116.321  47.213  1.00  0.00           O
ATOM  10882  O11 POPE  227      48.336 116.611  49.693  1.00  0.00           O
ATOM  10883  O12 POPE  227      48.416 118.541  48.243  1.00  0.00           O
ATOM  10884  C1  POPE  227      47.856 115.481  50.413  1.00  0.00           C
ATOM  10887  C2  POPE  227      47.866 115.791  51.943  1.00  0.00           C
ATOM  10889  O21 POPE  227      47.756 114.561  52.703  1.00  0.00           O
ATOM  10890  C21 POPE  227      48.936 113.981  52.953  1.00  0.00           C
ATOM  10891  O22 POPE  227      50.006 114.351  52.523  1.00  0.00           O
ATOM  10892  C22 POPE  227      48.766 112.771  53.873  1.00  0.00           C
ATOM  10895  C3  POPE  227      46.736 116.771  52.353  1.00  0.00           C
ATOM  10898  O31 POPE  227      46.856 117.141  53.753  1.00  0.00           O
ATOM  10899  C31 POPE  227      46.076 116.451  54.573  1.00  0.00           C
ATOM  10900  O32 POPE  227      45.256 115.621  54.243  1.00  0.00           O
ATOM  10901  C32 POPE  227      46.376 116.811  56.043  1.00  0.00           C
ATOM  10904  C23 POPE  227      49.586 112.931  55.183  1.00  0.00           C
ATOM  10907  C24 POPE  227      49.226 111.881  56.253  1.00  0.00           C
ATOM  10910  C25 POPE  227      50.346 111.601  57.263  1.00  0.00           C
ATOM  10913  C26 POPE  227      50.536 112.661  58.363  1.00  0.00           C
ATOM  10916  C27 POPE  227      51.516 112.171  59.443  1.00  0.00           C
ATOM  10919  C28 POPE  227      51.936 113.231  60.473  1.00  0.00           C
ATOM  10922  C29 POPE  227      53.066 112.711  61.343  1.00  0.00           C
ATOM  10924 0C21 POPE  227      52.996 112.291  62.623  1.00  0.00           C
ATOM  10926 1C21 POPE  227      51.776 112.231  63.503  1.00  0.00           C
ATOM  10929 2C21 POPE  227      51.306 110.791  63.773  1.00  0.00           C
ATOM  10932 3C21 POPE  227      52.156 110.031  64.813  1.00  0.00           C
ATOM  10935 4C21 POPE  227      51.746 108.561  64.943  1.00  0.00           C
ATOM  10938 5C21 POPE  227      52.546 107.801  66.013  1.00  0.00           C
ATOM  10941 6C21 POPE  227      52.206 106.301  66.073  1.00  0.00           C
ATOM  10944 7C21 POPE  227      52.976 105.571  67.193  1.00  0.00           C
ATOM  10947 8C21 POPE  227      52.646 104.081  67.283  1.00  0.00           C
ATOM  10951  C33 POPE  227      47.616 116.111  56.613  1.00  0.00           C
ATOM  10954  C34 POPE  227      47.996 116.571  58.033  1.00  0.00           C
ATOM  10957  C35 POPE  227      47.376 115.831  59.223  1.00  0.00           C
ATOM  10960  C36 POPE  227      46.176 116.561  59.863  1.00  0.00           C
ATOM  10963  C37 POPE  227      45.886 116.001  61.263  1.00  0.00           C
ATOM  10966  C38 POPE  227      44.936 116.851  62.123  1.00  0.00           C
ATOM  10969  C39 POPE  227      44.956 116.391  63.583  1.00  0.00           C
ATOM  10972 0C31 POPE  227      44.186 117.301  64.563  1.00  0.00           C
ATOM  10975 1C31 POPE  227      44.266 116.771  66.003  1.00  0.00           C
ATOM  10978 2C31 POPE  227      43.606 117.671  67.063  1.00  0.00           C
ATOM  10981 3C31 POPE  227      43.716 117.061  68.463  1.00  0.00           C
ATOM  10984 4C31 POPE  227      42.916 117.811  69.533  1.00  0.00           C
ATOM  10987 5C31 POPE  227      43.026 117.181  70.933  1.00  0.00           C
ATOM  10990 6C31 POPE  227      42.166 117.891  71.973  1.00  0.00           C
ATOM  10994  NH3 POPE  228      36.636 104.031  88.843  1.00  0.00           N
ATOM  10998  C12 POPE  228      36.296 103.481  90.203  1.00  0.00           C
ATOM  11001  C11 POPE  228      37.486 102.751  90.863  1.00  0.00           C
ATOM  11004  P   POPE  228      39.726 102.431  89.523  1.00  0.00           P
ATOM  11005  O13 POPE  228      40.156 103.601  90.353  1.00  0.00           O
ATOM  11006  O14 POPE  228      40.596 101.231  89.493  1.00  0.00           O
ATOM  11007  O11 POPE  228      39.416 102.931  88.053  1.00  0.00           O
ATOM  11008  O12 POPE  228      38.276 102.031  89.923  1.00  0.00           O
ATOM  11009  C1  POPE  228      39.456 102.031  86.933  1.00  0.00           C
ATOM  11012  C2  POPE  228      38.786 102.721  85.713  1.00  0.00           C
ATOM  11014  O21 POPE  228      38.956 101.981  84.463  1.00  0.00           O
ATOM  11015  C21 POPE  228      37.826 101.751  83.783  1.00  0.00           C
ATOM  11016  O22 POPE  228      36.706 101.891  84.223  1.00  0.00           O
ATOM  11017  C22 POPE  228      38.146 101.421  82.303  1.00  0.00           C
ATOM  11020  C3  POPE  228      39.406 104.141  85.533  1.00  0.00           C
ATOM  11023  O31 POPE  228      38.426 105.181  85.713  1.00  0.00           O
ATOM  11024  C31 POPE  228      37.366 105.181  84.903  1.00  0.00           C
ATOM  11025  O32 POPE  228      36.226 105.151  85.333  1.00  0.00           O
ATOM  11026  C32 POPE  228      37.766 105.311  83.423  1.00  0.00           C
ATOM  11029  C23 POPE  228      37.196 100.391  81.623  1.00  0.00           C
ATOM  11032  C24 POPE  228      35.806 100.901  81.213  1.00  0.00           C
ATOM  11035  C25 POPE  228      35.756 101.911  80.043  1.00  0.00           C
ATOM  11038  C26 POPE  228      35.906 101.361  78.613  1.00  0.00           C
ATOM  11041  C27 POPE  228      35.386 102.401  77.583  1.00  0.00           C
ATOM  11044  C28 POPE  228      35.836 102.191  76.123  1.00  0.00           C
ATOM  11047  C29 POPE  228      37.246 102.681  75.873  1.00  0.00           C
ATOM  11049 0C21 POPE  228      37.646 103.651  75.023  1.00  0.00           C
ATOM  11051 1C21 POPE  228      36.796 104.461  74.073  1.00  0.00           C
ATOM  11054 2C21 POPE  228      37.406 104.631  72.663  1.00  0.00           C
ATOM  11057 3C21 POPE  228      38.586 105.621  72.593  1.00  0.00           C
ATOM  11060 4C21 POPE  228      39.226 105.671  71.203  1.00  0.00           C
ATOM  11063 5C21 POPE  228      40.316 106.751  71.023  1.00  0.00           C
ATOM  11066 6C21 POPE  228      41.336 106.801  72.173  1.00  0.00           C
ATOM  11069 7C21 POPE  228      42.556 107.671  71.843  1.00  0.00           C
ATOM  11072 8C21 POPE  228      43.496 107.851  73.043  1.00  0.00           C
ATOM  11076  C33 POPE  228      36.566 105.181  82.443  1.00  0.00           C
ATOM  11079  C34 POPE  228      36.986 105.111  80.973  1.00  0.00           C
ATOM  11082  C35 POPE  228      37.436 106.431  80.323  1.00  0.00           C
ATOM  11085  C36 POPE  228      37.996 106.191  78.903  1.00  0.00           C
ATOM  11088  C37 POPE  228      38.246 107.501  78.133  1.00  0.00           C
ATOM  11091  C38 POPE  228      38.806 107.321  76.713  1.00  0.00           C
ATOM  11094  C39 POPE  228      40.256 106.801  76.633  1.00  0.00           C
ATOM  11097 0C31 POPE  228      41.266 107.751  77.273  1.00  0.00           C
ATOM  11100 1C31 POPE  228      42.736 107.421  76.983  1.00  0.00           C
ATOM  11103 2C31 POPE  228      43.696 108.531  77.443  1.00  0.00           C
ATOM  11106 3C31 POPE  228      45.106 108.431  76.833  1.00  0.00           C
ATOM  11109 4C31 POPE  228      45.966 107.321  77.443  1.00  0.00           C
ATOM  11112 5C31 POPE  228      47.326 107.191  76.733  1.00  0.00           C
ATOM  11115 6C31 POPE  228      48.376 106.441  77.553  1.00  0.00           C
ATOM  11119  NH3 POPE  229       3.956  54.421  89.763  1.00  0.00           N
ATOM  11123  C12 POPE  229       4.436  54.791  91.153  1.00  0.00           C
ATOM  11126  C11 POPE  229       4.846  53.571  92.003  1.00  0.00           C
ATOM  11129  P   POPE  229       3.476  51.381  92.473  1.00  0.00           P
ATOM  11130  O13 POPE  229       4.706  50.661  92.873  1.00  0.00           O
ATOM  11131  O14 POPE  229       2.186  50.991  93.103  1.00  0.00           O
ATOM  11132  O11 POPE  229       3.356  51.341  90.913  1.00  0.00           O
ATOM  11133  O12 POPE  229       3.706  52.941  92.613  1.00  0.00           O
ATOM  11134  C1  POPE  229       2.626  50.341  90.213  1.00  0.00           C
ATOM  11137  C2  POPE  229       2.916  50.561  88.723  1.00  0.00           C
ATOM  11139  O21 POPE  229       2.166  49.621  87.953  1.00  0.00           O
ATOM  11140  C21 POPE  229       1.886  50.071  86.743  1.00  0.00           C
ATOM  11141  O22 POPE  229       1.986  51.221  86.373  1.00  0.00           O
ATOM  11142  C22 POPE  229       1.446  48.941  85.843  1.00  0.00           C
ATOM  11145  C3  POPE  229       4.436  50.401  88.443  1.00  0.00           C
ATOM  11148  O31 POPE  229       4.816  50.771  87.093  1.00  0.00           O
ATOM  11149  C31 POPE  229       5.136  52.051  86.933  1.00  0.00           C
ATOM  11150  O32 POPE  229       5.076  52.911  87.803  1.00  0.00           O
ATOM  11151  C32 POPE  229       5.626  52.261  85.513  1.00  0.00           C
ATOM  11154  C23 POPE  229       1.996  49.161  84.413  1.00  0.00           C
ATOM  11157  C24 POPE  229       1.706  47.941  83.533  1.00  0.00           C
ATOM  11160  C25 POPE  229       1.916  48.141  82.023  1.00  0.00           C
ATOM  11163  C26 POPE  229       0.796  48.971  81.383  1.00  0.00           C
ATOM  11166  C27 POPE  229       0.596  48.731  79.873  1.00  0.00           C
ATOM  11169  C28 POPE  229       1.166  49.841  78.973  1.00  0.00           C
ATOM  11172  C29 POPE  229       0.316  51.091  78.993  1.00  0.00           C
ATOM  11174 0C21 POPE  229       0.296  52.081  78.083  1.00  0.00           C
ATOM  11176 1C21 POPE  229       1.156  52.181  76.843  1.00  0.00           C
ATOM  11179 2C21 POPE  229       2.256  53.251  76.973  1.00  0.00           C
ATOM  11182 3C21 POPE  229       1.766  54.681  76.763  1.00  0.00           C
ATOM  11185 4C21 POPE  229       2.856  55.741  76.993  1.00  0.00           C
ATOM  11188 5C21 POPE  229       3.146  56.001  78.473  1.00  0.00           C
ATOM  11191 6C21 POPE  229       4.406  56.841  78.693  1.00  0.00           C
ATOM  11194 7C21 POPE  229       4.756  57.001  80.173  1.00  0.00           C
ATOM  11197 8C21 POPE  229       6.076  57.731  80.413  1.00  0.00           C
ATOM  11201  C33 POPE  229       7.116  51.891  85.433  1.00  0.00           C
ATOM  11204  C34 POPE  229       7.806  52.471  84.203  1.00  0.00           C
ATOM  11207  C35 POPE  229       8.526  51.431  83.333  1.00  0.00           C
ATOM  11210  C36 POPE  229       7.586  50.361  82.753  1.00  0.00           C
ATOM  11213  C37 POPE  229       8.256  49.461  81.693  1.00  0.00           C
ATOM  11216  C38 POPE  229       8.556  50.191  80.383  1.00  0.00           C
ATOM  11219  C39 POPE  229       9.956  50.821  80.313  1.00  0.00           C
ATOM  11222 0C31 POPE  229      10.956  50.011  79.483  1.00  0.00           C
ATOM  11225 1C31 POPE  229      12.356  50.651  79.463  1.00  0.00           C
ATOM  11228 2C31 POPE  229      13.386  49.861  78.623  1.00  0.00           C
ATOM  11231 3C31 POPE  229      13.146  49.961  77.113  1.00  0.00           C
ATOM  11234 4C31 POPE  229      12.246  48.851  76.543  1.00  0.00           C
ATOM  11237 5C31 POPE  229      11.296  49.381  75.453  1.00  0.00           C
ATOM  11240 6C31 POPE  229      10.296  48.321  74.973  1.00  0.00           C
ATOM  11244  NH3 POPE  230      23.846 127.273  47.903  1.00  0.00           N
ATOM  11248  C12 POPE  230      24.816 126.231  47.393  1.00  0.00           C
ATOM  11251  C11 POPE  230      25.006 125.041  48.363  1.00  0.00           C
ATOM  11254  P   POPE  230      27.556 124.471  48.093  1.00  0.00           P
ATOM  11255  O13 POPE  230      27.316 123.141  47.503  1.00  0.00           O
ATOM  11256  O14 POPE  230      28.046 125.481  47.123  1.00  0.00           O
ATOM  11257  O11 POPE  230      28.686 124.321  49.203  1.00  0.00           O
ATOM  11258  O12 POPE  230      26.326 125.051  48.893  1.00  0.00           O
ATOM  11259  C1  POPE  230      28.486 123.291  50.183  1.00  0.00           C
ATOM  11262  C2  POPE  230      29.656 123.291  51.183  1.00  0.00           C
ATOM  11264  O21 POPE  230      29.716 122.031  51.863  1.00  0.00           O
ATOM  11265  C21 POPE  230      29.206 121.861  53.063  1.00  0.00           C
ATOM  11266  O22 POPE  230      28.366 122.541  53.613  1.00  0.00           O
ATOM  11267  C22 POPE  230      29.926 120.681  53.713  1.00  0.00           C
ATOM  11270  C3  POPE  230      29.716 124.601  52.033  1.00  0.00           C
ATOM  11273  O31 POPE  230      30.996 124.791  52.663  1.00  0.00           O
ATOM  11274  C31 POPE  230      31.186 125.491  53.793  1.00  0.00           C
ATOM  11275  O32 POPE  230      32.246 126.001  54.103  1.00  0.00           O
ATOM  11276  C32 POPE  230      29.926 125.621  54.643  1.00  0.00           C
ATOM  11279  C23 POPE  230      29.456 120.291  55.123  1.00  0.00           C
ATOM  11282  C24 POPE  230      30.286 119.101  55.603  1.00  0.00           C
ATOM  11285  C25 POPE  230      29.806 118.431  56.883  1.00  0.00           C
ATOM  11288  C26 POPE  230      30.206 119.191  58.153  1.00  0.00           C
ATOM  11291  C27 POPE  230      29.906 118.341  59.403  1.00  0.00           C
ATOM  11294  C28 POPE  230      30.736 118.771  60.613  1.00  0.00           C
ATOM  11297  C29 POPE  230      30.526 117.841  61.773  1.00  0.00           C
ATOM  11299 0C21 POPE  230      30.916 118.071  63.033  1.00  0.00           C
ATOM  11301 1C21 POPE  230      31.676 119.281  63.513  1.00  0.00           C
ATOM  11304 2C21 POPE  230      32.986 118.931  64.233  1.00  0.00           C
ATOM  11307 3C21 POPE  230      32.936 119.371  65.703  1.00  0.00           C
ATOM  11310 4C21 POPE  230      34.136 118.961  66.563  1.00  0.00           C
ATOM  11313 5C21 POPE  230      33.986 119.441  68.023  1.00  0.00           C
ATOM  11316 6C21 POPE  230      34.386 120.911  68.213  1.00  0.00           C
ATOM  11319 7C21 POPE  230      34.066 121.431  69.623  1.00  0.00           C
ATOM  11322 8C21 POPE  230      34.476 122.881  69.823  1.00  0.00           C
ATOM  11326  C33 POPE  230      30.246 126.141  56.063  1.00  0.00           C
ATOM  11329  C34 POPE  230      28.956 126.561  56.763  1.00  0.00           C
ATOM  11332  C35 POPE  230      29.216 127.091  58.163  1.00  0.00           C
ATOM  11335  C36 POPE  230      27.936 127.673  58.763  1.00  0.00           C
ATOM  11338  C37 POPE  230      28.186 128.383  60.093  1.00  0.00           C
ATOM  11341  C38 POPE  230      26.946 129.183  60.503  1.00  0.00           C
ATOM  11344  C39 POPE  230      27.146 130.003  61.773  1.00  0.00           C
ATOM  11347 0C31 POPE  230      25.816 130.603  62.233  1.00  0.00           C
ATOM  11350 1C31 POPE  230      25.906 131.213  63.633  1.00  0.00           C
ATOM  11353 2C31 POPE  230      24.536 131.543  64.213  1.00  0.00           C
ATOM  11356 3C31 POPE  230      24.606 132.203  65.593  1.00  0.00           C
ATOM  11359 4C31 POPE  230      25.236 131.303  66.653  1.00  0.00           C
ATOM  11362 5C31 POPE  230      25.206 131.953  68.043  1.00  0.00           C
ATOM  11365 6C31 POPE  230      25.986 131.163  69.103  1.00  0.00           C
ATOM  11369  NH3 POPE  231     113.936  73.911  43.833  1.00  0.00           N
ATOM  11373  C12 POPE  231     114.506  75.131  43.153  1.00  0.00           C
ATOM  11376  C11 POPE  231     115.956  74.941  42.673  1.00  0.00           C
ATOM  11379  P   POPE  231     117.146  77.301  42.583  1.00  0.00           P
ATOM  11380  O13 POPE  231     116.226  77.511  41.453  1.00  0.00           O
ATOM  11381  O14 POPE  231     118.576  77.421  42.263  1.00  0.00           O
ATOM  11382  O11 POPE  231     116.886  78.371  43.713  1.00  0.00           O
ATOM  11383  O12 POPE  231     116.846  75.901  43.263  1.00  0.00           O
ATOM  11384  C1  POPE  231     117.476  78.231  45.013  1.00  0.00           C
ATOM  11387  C2  POPE  231     116.396  78.181  46.113  1.00  0.00           C
ATOM  11389  O21 POPE  231     116.966  78.621  47.373  1.00  0.00           O
ATOM  11390  C21 POPE  231     116.896  79.931  47.603  1.00  0.00           C
ATOM  11391  O22 POPE  231     116.556  80.781  46.793  1.00  0.00           O
ATOM  11392  C22 POPE  231     117.216  80.171  49.083  1.00  0.00           C
ATOM  11395  C3  POPE  231     115.786  76.751  46.273  1.00  0.00           C
ATOM  11398  O31 POPE  231     116.006  76.161  47.563  1.00  0.00           O
ATOM  11399  C31 POPE  231     117.106  75.461  47.733  1.00  0.00           C
ATOM  11400  O32 POPE  231     118.086  75.431  46.983  1.00  0.00           O
ATOM  11401  C32 POPE  231     116.996  74.691  49.063  1.00  0.00           C
ATOM  11404  C23 POPE  231     116.076  80.921  49.813  1.00  0.00           C
ATOM  11407  C24 POPE  231     116.326  81.091  51.323  1.00  0.00           C
ATOM  11410  C25 POPE  231     116.576  79.761  52.063  1.00  0.00           C
ATOM  11413  C26 POPE  231     116.466  79.891  53.583  1.00  0.00           C
ATOM  11416  C27 POPE  231     117.536  80.811  54.203  1.00  0.00           C
ATOM  11419  C28 POPE  231     117.076  81.491  55.493  1.00  0.00           C
ATOM  11422  C29 POPE  231     116.966  80.521  56.643  1.00  0.00           C
ATOM  11424 0C21 POPE  231     117.526  80.701  57.853  1.00  0.00           C
ATOM  11426 1C21 POPE  231     118.306  81.921  58.273  1.00  0.00           C
ATOM  11429 2C21 POPE  231     118.236  82.161  59.783  1.00  0.00           C
ATOM  11432 3C21 POPE  231     119.016  83.411  60.193  1.00  0.00           C
ATOM  11435 4C21 POPE  231     119.166  83.521  61.713  1.00  0.00           C
ATOM  11438 5C21 POPE  231     120.106  84.661  62.113  1.00  0.00           C
ATOM  11441 6C21 POPE  231     120.856  84.341  63.413  1.00  0.00           C
ATOM  11444 7C21 POPE  231     121.896  85.411  63.753  1.00  0.00           C
ATOM  11447 8C21 POPE  231     122.636  85.121  65.063  1.00  0.00           C
ATOM  11451  C33 POPE  231     117.036  75.571  50.343  1.00  0.00           C
ATOM  11454  C34 POPE  231     116.566  74.851  51.613  1.00  0.00           C
ATOM  11457  C35 POPE  231     116.876  75.641  52.893  1.00  0.00           C
ATOM  11460  C36 POPE  231     116.286  75.041  54.183  1.00  0.00           C
ATOM  11463  C37 POPE  231     116.696  75.841  55.433  1.00  0.00           C
ATOM  11466  C38 POPE  231     115.606  75.911  56.513  1.00  0.00           C
ATOM  11469  C39 POPE  231     116.166  76.141  57.923  1.00  0.00           C
ATOM  11472 0C31 POPE  231     115.066  76.411  58.953  1.00  0.00           C
ATOM  11475 1C31 POPE  231     114.546  77.851  58.913  1.00  0.00           C
ATOM  11478 2C31 POPE  231     113.516  78.151  60.013  1.00  0.00           C
ATOM  11481 3C31 POPE  231     114.146  78.391  61.383  1.00  0.00           C
ATOM  11484 4C31 POPE  231     113.086  78.721  62.443  1.00  0.00           C
ATOM  11487 5C31 POPE  231     113.676  79.031  63.813  1.00  0.00           C
ATOM  11490 6C31 POPE  231     112.626  79.601  64.773  1.00  0.00           C
ATOM  11494  NH3 POPE  232      83.406 103.651  40.793  1.00  0.00           N
ATOM  11498  C12 POPE  232      83.746 102.351  40.133  1.00  0.00           C
ATOM  11501  C11 POPE  232      84.546 101.501  41.103  1.00  0.00           C
ATOM  11504  P   POPE  232      85.696  99.741  39.543  1.00  0.00           P
ATOM  11505  O13 POPE  232      85.256  98.431  39.003  1.00  0.00           O
ATOM  11506  O14 POPE  232      85.926 100.841  38.583  1.00  0.00           O
ATOM  11507  O11 POPE  232      86.976  99.461  40.443  1.00  0.00           O
ATOM  11508  O12 POPE  232      84.626 100.181  40.613  1.00  0.00           O
ATOM  11509  C1  POPE  232      86.886  99.491  41.873  1.00  0.00           C
ATOM  11512  C2  POPE  232      88.096  98.771  42.503  1.00  0.00           C
ATOM  11514  O21 POPE  232      87.846  98.271  43.843  1.00  0.00           O
ATOM  11515  C21 POPE  232      87.396  99.101  44.753  1.00  0.00           C
ATOM  11516  O22 POPE  232      87.146 100.281  44.603  1.00  0.00           O
ATOM  11517  C22 POPE  232      87.306  98.341  46.073  1.00  0.00           C
ATOM  11520  C3  POPE  232      89.366  99.661  42.423  1.00  0.00           C
ATOM  11523  O31 POPE  232      90.496  98.971  42.983  1.00  0.00           O
ATOM  11524  C31 POPE  232      90.906  99.421  44.153  1.00  0.00           C
ATOM  11525  O32 POPE  232      90.596 100.471  44.683  1.00  0.00           O
ATOM  11526  C32 POPE  232      91.866  98.401  44.773  1.00  0.00           C
ATOM  11529  C23 POPE  232      86.596  99.121  47.193  1.00  0.00           C
ATOM  11532  C24 POPE  232      86.596  98.321  48.493  1.00  0.00           C
ATOM  11535  C25 POPE  232      87.956  98.351  49.213  1.00  0.00           C
ATOM  11538  C26 POPE  232      87.866  97.771  50.633  1.00  0.00           C
ATOM  11541  C27 POPE  232      89.246  97.391  51.163  1.00  0.00           C
ATOM  11544  C28 POPE  232      89.186  96.751  52.563  1.00  0.00           C
ATOM  11547  C29 POPE  232      90.556  96.231  52.933  1.00  0.00           C
ATOM  11549 0C21 POPE  232      91.096  96.211  54.163  1.00  0.00           C
ATOM  11551 1C21 POPE  232      90.436  96.631  55.453  1.00  0.00           C
ATOM  11554 2C21 POPE  232      91.066  97.881  56.093  1.00  0.00           C
ATOM  11557 3C21 POPE  232      92.586  97.821  56.243  1.00  0.00           C
ATOM  11560 4C21 POPE  232      93.116  98.711  57.373  1.00  0.00           C
ATOM  11563 5C21 POPE  232      94.636  98.911  57.313  1.00  0.00           C
ATOM  11566 6C21 POPE  232      95.056 100.081  56.403  1.00  0.00           C
ATOM  11569 7C21 POPE  232      96.566 100.331  56.403  1.00  0.00           C
ATOM  11572 8C21 POPE  232      96.996 101.521  55.533  1.00  0.00           C
ATOM  11576  C33 POPE  232      91.446  98.121  46.233  1.00  0.00           C
ATOM  11579  C34 POPE  232      92.586  97.551  47.083  1.00  0.00           C
ATOM  11582  C35 POPE  232      92.246  97.551  48.573  1.00  0.00           C
ATOM  11585  C36 POPE  232      93.486  97.791  49.433  1.00  0.00           C
ATOM  11588  C37 POPE  232      93.156  97.901  50.933  1.00  0.00           C
ATOM  11591  C38 POPE  232      94.146  98.761  51.703  1.00  0.00           C
ATOM  11594  C39 POPE  232      95.566  98.191  51.783  1.00  0.00           C
ATOM  11597 0C31 POPE  232      95.726  97.031  52.763  1.00  0.00           C
ATOM  11600 1C31 POPE  232      97.176  96.881  53.233  1.00  0.00           C
ATOM  11603 2C31 POPE  232      97.326  95.821  54.333  1.00  0.00           C
ATOM  11606 3C31 POPE  232      98.746  95.721  54.903  1.00  0.00           C
ATOM  11609 4C31 POPE  232      99.196  97.001  55.643  1.00  0.00           C
ATOM  11612 5C31 POPE  232     100.456  97.621  55.033  1.00  0.00           C
ATOM  11615 6C31 POPE  232     100.756  99.031  55.533  1.00  0.00           C
ATOM  11619  NH3 POPE  233      41.046  65.291  43.353  1.00  0.00           N
ATOM  11623  C12 POPE  233      41.286  64.041  42.553  1.00  0.00           C
ATOM  11626  C11 POPE  233      42.756  63.621  42.633  1.00  0.00           C
ATOM  11629  P   POPE  233      44.746  65.141  43.283  1.00  0.00           P
ATOM  11630  O13 POPE  233      45.566  63.951  43.563  1.00  0.00           O
ATOM  11631  O14 POPE  233      45.416  66.361  42.783  1.00  0.00           O
ATOM  11632  O11 POPE  233      43.906  65.481  44.593  1.00  0.00           O
ATOM  11633  O12 POPE  233      43.586  64.741  42.303  1.00  0.00           O
ATOM  11634  C1  POPE  233      44.636  65.751  45.813  1.00  0.00           C
ATOM  11637  C2  POPE  233      44.766  64.521  46.783  1.00  0.00           C
ATOM  11639  O21 POPE  233      44.566  64.981  48.133  1.00  0.00           O
ATOM  11640  C21 POPE  233      43.316  65.131  48.543  1.00  0.00           C
ATOM  11641  O22 POPE  233      42.316  64.861  47.913  1.00  0.00           O
ATOM  11642  C22 POPE  233      43.366  65.631  49.993  1.00  0.00           C
ATOM  11645  C3  POPE  233      46.156  63.811  46.703  1.00  0.00           C
ATOM  11648  O31 POPE  233      46.236  62.581  47.473  1.00  0.00           O
ATOM  11649  C31 POPE  233      46.636  62.751  48.733  1.00  0.00           C
ATOM  11650  O32 POPE  233      46.906  63.821  49.243  1.00  0.00           O
ATOM  11651  C32 POPE  233      46.716  61.431  49.513  1.00  0.00           C
ATOM  11654  C23 POPE  233      42.046  66.271  50.463  1.00  0.00           C
ATOM  11657  C24 POPE  233      42.116  66.731  51.923  1.00  0.00           C
ATOM  11660  C25 POPE  233      41.476  65.701  52.853  1.00  0.00           C
ATOM  11663  C26 POPE  233      42.206  65.541  54.183  1.00  0.00           C
ATOM  11666  C27 POPE  233      41.426  64.641  55.133  1.00  0.00           C
ATOM  11669  C28 POPE  233      42.166  64.411  56.463  1.00  0.00           C
ATOM  11672  C29 POPE  233      41.286  63.671  57.433  1.00  0.00           C
ATOM  11674 0C21 POPE  233      41.286  63.851  58.763  1.00  0.00           C
ATOM  11676 1C21 POPE  233      42.236  64.751  59.503  1.00  0.00           C
ATOM  11679 2C21 POPE  233      42.686  64.191  60.873  1.00  0.00           C
ATOM  11682 3C21 POPE  233      41.696  64.481  62.013  1.00  0.00           C
ATOM  11685 4C21 POPE  233      42.356  64.311  63.383  1.00  0.00           C
ATOM  11688 5C21 POPE  233      41.446  64.721  64.553  1.00  0.00           C
ATOM  11691 6C21 POPE  233      42.196  64.671  65.893  1.00  0.00           C
ATOM  11694 7C21 POPE  233      41.306  64.991  67.103  1.00  0.00           C
ATOM  11697 8C21 POPE  233      41.636  66.321  67.793  1.00  0.00           C
ATOM  11701  C33 POPE  233      47.876  60.451  49.153  1.00  0.00           C
ATOM  11704  C34 POPE  233      47.996  59.321  50.193  1.00  0.00           C
ATOM  11707  C35 POPE  233      48.916  59.571  51.403  1.00  0.00           C
ATOM  11710  C36 POPE  233      48.476  58.731  52.623  1.00  0.00           C
ATOM  11713  C37 POPE  233      49.526  58.541  53.723  1.00  0.00           C
ATOM  11716  C38 POPE  233      48.886  58.271  55.093  1.00  0.00           C
ATOM  11719  C39 POPE  233      49.836  57.641  56.133  1.00  0.00           C
ATOM  11722 0C31 POPE  233      50.146  56.171  55.823  1.00  0.00           C
ATOM  11725 1C31 POPE  233      50.556  55.331  57.053  1.00  0.00           C
ATOM  11728 2C31 POPE  233      49.396  54.561  57.713  1.00  0.00           C
ATOM  11731 3C31 POPE  233      48.556  55.401  58.693  1.00  0.00           C
ATOM  11734 4C31 POPE  233      47.336  54.641  59.233  1.00  0.00           C
ATOM  11737 5C31 POPE  233      46.796  55.281  60.523  1.00  0.00           C
ATOM  11740 6C31 POPE  233      45.296  55.051  60.743  1.00  0.00           C
ATOM  11744  NH3 POPE  234      54.526  21.111  47.113  1.00  0.00           N
ATOM  11748  C12 POPE  234      53.756  22.291  46.573  1.00  0.00           C
ATOM  11751  C11 POPE  234      53.306  22.041  45.113  1.00  0.00           C
ATOM  11754  P   POPE  234      50.866  23.021  44.963  1.00  0.00           P
ATOM  11755  O13 POPE  234      51.596  24.291  44.753  1.00  0.00           O
ATOM  11756  O14 POPE  234      49.816  22.691  43.983  1.00  0.00           O
ATOM  11757  O11 POPE  234      50.306  22.961  46.433  1.00  0.00           O
ATOM  11758  O12 POPE  234      51.906  21.811  45.013  1.00  0.00           O
ATOM  11759  C1  POPE  234      49.756  24.091  47.123  1.00  0.00           C
ATOM  11762  C2  POPE  234      50.786  24.641  48.153  1.00  0.00           C
ATOM  11764  O21 POPE  234      50.206  25.021  49.413  1.00  0.00           O
ATOM  11765  C21 POPE  234      49.226  25.891  49.433  1.00  0.00           C
ATOM  11766  O22 POPE  234      48.726  26.451  48.473  1.00  0.00           O
ATOM  11767  C22 POPE  234      48.836  26.101  50.903  1.00  0.00           C
ATOM  11770  C3  POPE  234      51.696  25.761  47.563  1.00  0.00           C
ATOM  11773  O31 POPE  234      52.406  26.521  48.563  1.00  0.00           O
ATOM  11774  C31 POPE  234      53.486  25.931  49.083  1.00  0.00           C
ATOM  11775  O32 POPE  234      53.866  24.801  48.813  1.00  0.00           O
ATOM  11776  C32 POPE  234      54.286  26.951  49.923  1.00  0.00           C
ATOM  11779  C23 POPE  234      49.586  27.301  51.533  1.00  0.00           C
ATOM  11782  C24 POPE  234      49.756  27.201  53.053  1.00  0.00           C
ATOM  11785  C25 POPE  234      50.626  28.361  53.573  1.00  0.00           C
ATOM  11788  C26 POPE  234      49.816  29.641  53.823  1.00  0.00           C
ATOM  11791  C27 POPE  234      50.666  30.781  54.403  1.00  0.00           C
ATOM  11794  C28 POPE  234      49.786  31.861  55.063  1.00  0.00           C
ATOM  11797  C29 POPE  234      50.576  32.921  55.803  1.00  0.00           C
ATOM  11799 0C21 POPE  234      50.216  34.211  55.953  1.00  0.00           C
ATOM  11801 1C21 POPE  234      48.956  34.861  55.423  1.00  0.00           C
ATOM  11804 2C21 POPE  234      48.046  35.471  56.513  1.00  0.00           C
ATOM  11807 3C21 POPE  234      47.476  34.441  57.503  1.00  0.00           C
ATOM  11810 4C21 POPE  234      46.546  35.101  58.523  1.00  0.00           C
ATOM  11813 5C21 POPE  234      45.846  34.081  59.433  1.00  0.00           C
ATOM  11816 6C21 POPE  234      45.056  34.751  60.563  1.00  0.00           C
ATOM  11819 7C21 POPE  234      44.416  33.731  61.523  1.00  0.00           C
ATOM  11822 8C21 POPE  234      43.746  34.381  62.743  1.00  0.00           C
ATOM  11826  C33 POPE  234      54.386  26.651  51.443  1.00  0.00           C
ATOM  11829  C34 POPE  234      55.306  27.631  52.223  1.00  0.00           C
ATOM  11832  C35 POPE  234      54.726  29.041  52.413  1.00  0.00           C
ATOM  11835  C36 POPE  234      55.276  29.801  53.633  1.00  0.00           C
ATOM  11838  C37 POPE  234      54.796  31.271  53.693  1.00  0.00           C
ATOM  11841  C38 POPE  234      54.696  31.841  55.123  1.00  0.00           C
ATOM  11844  C39 POPE  234      56.046  32.031  55.823  1.00  0.00           C
ATOM  11847 0C31 POPE  234      55.916  32.291  57.333  1.00  0.00           C
ATOM  11850 1C31 POPE  234      57.256  32.631  57.983  1.00  0.00           C
ATOM  11853 2C31 POPE  234      57.246  32.591  59.523  1.00  0.00           C
ATOM  11856 3C31 POPE  234      56.356  33.651  60.193  1.00  0.00           C
ATOM  11859 4C31 POPE  234      56.486  33.591  61.723  1.00  0.00           C
ATOM  11862 5C31 POPE  234      55.336  34.281  62.463  1.00  0.00           C
ATOM  11865 6C31 POPE  234      55.386  34.021  63.973  1.00  0.00           C
ATOM  11869  NH3 POPE  235      36.876  63.501  86.813  1.00  0.00           N
ATOM  11873  C12 POPE  235      37.376  63.831  85.433  1.00  0.00           C
ATOM  11876  C11 POPE  235      38.476  62.881  84.933  1.00  0.00           C
ATOM  11879  P   POPE  235      39.576  64.111  82.903  1.00  0.00           P
ATOM  11880  O13 POPE  235      38.836  65.401  82.923  1.00  0.00           O
ATOM  11881  O14 POPE  235      40.906  64.061  83.543  1.00  0.00           O
ATOM  11882  O11 POPE  235      39.616  63.551  81.423  1.00  0.00           O
ATOM  11883  O12 POPE  235      38.646  63.001  83.523  1.00  0.00           O
ATOM  11884  C1  POPE  235      40.566  62.511  81.133  1.00  0.00           C
ATOM  11887  C2  POPE  235      41.806  63.121  80.453  1.00  0.00           C
ATOM  11889  O21 POPE  235      41.516  63.131  79.043  1.00  0.00           O
ATOM  11890  C21 POPE  235      41.996  64.131  78.353  1.00  0.00           C
ATOM  11891  O22 POPE  235      42.636  65.081  78.773  1.00  0.00           O
ATOM  11892  C22 POPE  235      41.706  63.861  76.873  1.00  0.00           C
ATOM  11895  C3  POPE  235      43.096  62.311  80.763  1.00  0.00           C
ATOM  11898  O31 POPE  235      44.296  63.021  80.403  1.00  0.00           O
ATOM  11899  C31 POPE  235      45.066  62.781  79.343  1.00  0.00           C
ATOM  11900  O32 POPE  235      46.116  63.371  79.143  1.00  0.00           O
ATOM  11901  C32 POPE  235      44.536  61.691  78.403  1.00  0.00           C
ATOM  11904  C23 POPE  235      42.736  64.561  75.963  1.00  0.00           C
ATOM  11907  C24 POPE  235      42.696  64.101  74.503  1.00  0.00           C
ATOM  11910  C25 POPE  235      43.946  64.491  73.723  1.00  0.00           C
ATOM  11913  C26 POPE  235      43.906  63.971  72.283  1.00  0.00           C
ATOM  11916  C27 POPE  235      45.266  64.091  71.563  1.00  0.00           C
ATOM  11919  C28 POPE  235      45.336  63.261  70.273  1.00  0.00           C
ATOM  11922  C29 POPE  235      44.666  63.941  69.113  1.00  0.00           C
ATOM  11924 0C21 POPE  235      45.246  64.381  67.983  1.00  0.00           C
ATOM  11926 1C21 POPE  235      46.696  64.241  67.583  1.00  0.00           C
ATOM  11929 2C21 POPE  235      46.866  63.681  66.163  1.00  0.00           C
ATOM  11932 3C21 POPE  235      46.646  64.731  65.053  1.00  0.00           C
ATOM  11935 4C21 POPE  235      46.676  64.091  63.663  1.00  0.00           C
ATOM  11938 5C21 POPE  235      46.916  65.091  62.523  1.00  0.00           C
ATOM  11941 6C21 POPE  235      46.916  64.411  61.153  1.00  0.00           C
ATOM  11944 7C21 POPE  235      47.216  65.371  59.993  1.00  0.00           C
ATOM  11947 8C21 POPE  235      47.066  64.711  58.623  1.00  0.00           C
ATOM  11951  C33 POPE  235      45.216  61.751  77.013  1.00  0.00           C
ATOM  11954  C34 POPE  235      44.446  61.011  75.903  1.00  0.00           C
ATOM  11957  C35 POPE  235      44.766  59.511  75.793  1.00  0.00           C
ATOM  11960  C36 POPE  235      44.236  58.901  74.483  1.00  0.00           C
ATOM  11963  C37 POPE  235      44.496  57.401  74.363  1.00  0.00           C
ATOM  11966  C38 POPE  235      44.416  56.861  72.913  1.00  0.00           C
ATOM  11969  C39 POPE  235      43.076  57.081  72.193  1.00  0.00           C
ATOM  11972 0C31 POPE  235      43.106  56.511  70.753  1.00  0.00           C
ATOM  11975 1C31 POPE  235      42.416  55.141  70.633  1.00  0.00           C
ATOM  11978 2C31 POPE  235      42.756  54.361  69.343  1.00  0.00           C
ATOM  11981 3C31 POPE  235      42.566  55.121  68.023  1.00  0.00           C
ATOM  11984 4C31 POPE  235      43.866  55.761  67.483  1.00  0.00           C
ATOM  11987 5C31 POPE  235      43.806  56.061  65.983  1.00  0.00           C
ATOM  11990 6C31 POPE  235      45.086  56.701  65.443  1.00  0.00           C
ATOM  11994  NH3 POPE  236     119.986  32.601  89.653  1.00  0.00           N
ATOM  11998  C12 POPE  236     119.016  31.731  90.413  1.00  0.00           C
ATOM  12001  C11 POPE  236     118.656  30.451  89.633  1.00  0.00           C
ATOM  12004  P   POPE  236     119.996  28.911  87.963  1.00  0.00           P
ATOM  12005  O13 POPE  236     120.976  27.841  88.213  1.00  0.00           O
ATOM  12006  O14 POPE  236     118.666  28.501  87.453  1.00  0.00           O
ATOM  12007  O11 POPE  236     120.636  29.981  86.983  1.00  0.00           O
ATOM  12008  O12 POPE  236     119.856  29.781  89.273  1.00  0.00           O
ATOM  12009  C1  POPE  236     119.996  30.371  85.773  1.00  0.00           C
ATOM  12012  C2  POPE  236     119.996  31.911  85.673  1.00  0.00           C
ATOM  12014  O21 POPE  236     119.266  32.301  84.493  1.00  0.00           O
ATOM  12015  C21 POPE  236     118.806  33.561  84.623  1.00  0.00           C
ATOM  12016  O22 POPE  236     118.876  34.211  85.653  1.00  0.00           O
ATOM  12017  C22 POPE  236     118.226  34.051  83.303  1.00  0.00           C
ATOM  12020  C3  POPE  236     121.426  32.531  85.773  1.00  0.00           C
ATOM  12023  O31 POPE  236     122.066  32.691  84.483  1.00  0.00           O
ATOM  12024  C31 POPE  236     122.036  33.931  83.993  1.00  0.00           C
ATOM  12025  O32 POPE  236     121.426  34.881  84.463  1.00  0.00           O
ATOM  12026  C32 POPE  236     122.806  33.961  82.683  1.00  0.00           C
ATOM  12029  C23 POPE  236     117.076  33.161  82.753  1.00  0.00           C
ATOM  12032  C24 POPE  236     116.426  33.741  81.493  1.00  0.00           C
ATOM  12035  C25 POPE  236     115.436  32.771  80.823  1.00  0.00           C
ATOM  12038  C26 POPE  236     114.026  33.371  80.643  1.00  0.00           C
ATOM  12041  C27 POPE  236     112.986  32.321  80.263  1.00  0.00           C
ATOM  12044  C28 POPE  236     111.566  32.881  80.073  1.00  0.00           C
ATOM  12047  C29 POPE  236     110.606  31.771  79.723  1.00  0.00           C
ATOM  12049 0C21 POPE  236     110.286  31.281  78.503  1.00  0.00           C
ATOM  12051 1C21 POPE  236     110.726  31.701  77.123  1.00  0.00           C
ATOM  12054 2C21 POPE  236     111.086  33.171  76.853  1.00  0.00           C
ATOM  12057 3C21 POPE  236     110.896  33.581  75.383  1.00  0.00           C
ATOM  12060 4C21 POPE  236     111.676  34.841  74.993  1.00  0.00           C
ATOM  12063 5C21 POPE  236     111.276  35.391  73.613  1.00  0.00           C
ATOM  12066 6C21 POPE  236     111.286  34.341  72.493  1.00  0.00           C
ATOM  12069 7C21 POPE  236     110.896  34.921  71.123  1.00  0.00           C
ATOM  12072 8C21 POPE  236     110.846  33.871  70.013  1.00  0.00           C
ATOM  12076  C33 POPE  236     122.356  35.151  81.803  1.00  0.00           C
ATOM  12079  C34 POPE  236     122.656  34.941  80.313  1.00  0.00           C
ATOM  12082  C35 POPE  236     121.926  35.961  79.433  1.00  0.00           C
ATOM  12085  C36 POPE  236     122.156  35.741  77.933  1.00  0.00           C
ATOM  12088  C37 POPE  236     121.706  36.951  77.103  1.00  0.00           C
ATOM  12091  C38 POPE  236     122.076  36.821  75.613  1.00  0.00           C
ATOM  12094  C39 POPE  236     122.036  38.171  74.903  1.00  0.00           C
ATOM  12097 0C31 POPE  236     122.526  38.121  73.443  1.00  0.00           C
ATOM  12100 1C31 POPE  236     122.476  39.511  72.793  1.00  0.00           C
ATOM  12103 2C31 POPE  236     123.346  39.651  71.533  1.00  0.00           C
ATOM  12106 3C31 POPE  236     122.556  39.851  70.223  1.00  0.00           C
ATOM  12109 4C31 POPE  236     122.306  38.561  69.423  1.00  0.00           C
ATOM  12112 5C31 POPE  236     121.976  38.871  67.953  1.00  0.00           C
ATOM  12115 6C31 POPE  236     121.526  37.661  67.143  1.00  0.00           C
ATOM  12119  NH3 POPE  237     110.016  76.311  85.813  1.00  0.00           N
ATOM  12123  C12 POPE  237     110.576  74.961  86.113  1.00  0.00           C
ATOM  12126  C11 POPE  237     111.756  75.021  87.103  1.00  0.00           C
ATOM  12129  P   POPE  237     113.236  76.581  88.533  1.00  0.00           P
ATOM  12130  O13 POPE  237     113.306  78.021  88.873  1.00  0.00           O
ATOM  12131  O14 POPE  237     113.456  75.631  89.633  1.00  0.00           O
ATOM  12132  O11 POPE  237     114.216  76.281  87.333  1.00  0.00           O
ATOM  12133  O12 POPE  237     111.846  76.271  87.823  1.00  0.00           O
ATOM  12134  C1  POPE  237     115.566  75.901  87.603  1.00  0.00           C
ATOM  12137  C2  POPE  237     116.186  75.201  86.373  1.00  0.00           C
ATOM  12139  O21 POPE  237     115.216  74.321  85.763  1.00  0.00           O
ATOM  12140  C21 POPE  237     114.616  74.581  84.603  1.00  0.00           C
ATOM  12141  O22 POPE  237     113.596  74.001  84.253  1.00  0.00           O
ATOM  12142  C22 POPE  237     115.416  75.481  83.633  1.00  0.00           C
ATOM  12145  C3  POPE  237     117.426  74.351  86.763  1.00  0.00           C
ATOM  12148  O31 POPE  237     117.946  73.731  85.573  1.00  0.00           O
ATOM  12149  C31 POPE  237     117.506  72.531  85.283  1.00  0.00           C
ATOM  12150  O32 POPE  237     116.826  71.801  85.993  1.00  0.00           O
ATOM  12151  C32 POPE  237     117.776  72.231  83.813  1.00  0.00           C
ATOM  12154  C23 POPE  237     115.026  75.201  82.153  1.00  0.00           C
ATOM  12157  C24 POPE  237     116.006  75.721  81.093  1.00  0.00           C
ATOM  12160  C25 POPE  237     115.666  75.321  79.643  1.00  0.00           C
ATOM  12163  C26 POPE  237     116.866  74.701  78.893  1.00  0.00           C
ATOM  12166  C27 POPE  237     116.616  74.501  77.373  1.00  0.00           C
ATOM  12169  C28 POPE  237     117.186  75.621  76.473  1.00  0.00           C
ATOM  12172  C29 POPE  237     118.696  75.571  76.363  1.00  0.00           C
ATOM  12174 0C21 POPE  237     119.436  75.671  75.243  1.00  0.00           C
ATOM  12176 1C21 POPE  237     118.926  75.941  73.843  1.00  0.00           C
ATOM  12179 2C21 POPE  237     118.566  74.661  73.063  1.00  0.00           C
ATOM  12182 3C21 POPE  237     119.746  73.711  72.813  1.00  0.00           C
ATOM  12185 4C21 POPE  237     119.396  72.551  71.883  1.00  0.00           C
ATOM  12188 5C21 POPE  237     119.176  73.001  70.423  1.00  0.00           C
ATOM  12191 6C21 POPE  237     118.706  71.871  69.513  1.00  0.00           C
ATOM  12194 7C21 POPE  237     118.316  72.391  68.123  1.00  0.00           C
ATOM  12197 8C21 POPE  237     117.456  71.401  67.333  1.00  0.00           C
ATOM  12201  C33 POPE  237     116.486  71.661  83.203  1.00  0.00           C
ATOM  12204  C34 POPE  237     116.556  71.601  81.683  1.00  0.00           C
ATOM  12207  C35 POPE  237     115.286  70.991  81.043  1.00  0.00           C
ATOM  12210  C36 POPE  237     114.016  71.801  81.293  1.00  0.00           C
ATOM  12213  C37 POPE  237     112.786  71.241  80.593  1.00  0.00           C
ATOM  12216  C38 POPE  237     111.536  72.071  80.923  1.00  0.00           C
ATOM  12219  C39 POPE  237     110.346  71.621  80.073  1.00  0.00           C
ATOM  12222 0C31 POPE  237     109.036  72.341  80.383  1.00  0.00           C
ATOM  12225 1C31 POPE  237     107.896  71.771  79.513  1.00  0.00           C
ATOM  12228 2C31 POPE  237     106.566  72.481  79.783  1.00  0.00           C
ATOM  12231 3C31 POPE  237     105.496  72.171  78.723  1.00  0.00           C
ATOM  12234 4C31 POPE  237     104.126  72.681  79.173  1.00  0.00           C
ATOM  12237 5C31 POPE  237     103.016  72.401  78.163  1.00  0.00           C
ATOM  12240 6C31 POPE  237     101.606  72.651  78.723  1.00  0.00           C
ATOM  12244  NH3 POPE  238      92.706  71.191  42.703  1.00  0.00           N
ATOM  12248  C12 POPE  238      93.546  70.661  41.583  1.00  0.00           C
ATOM  12251  C11 POPE  238      94.956  71.241  41.683  1.00  0.00           C
ATOM  12254  P   POPE  238      96.946  71.641  43.263  1.00  0.00           P
ATOM  12255  O13 POPE  238      97.776  71.461  42.053  1.00  0.00           O
[truncated: 1,739,118 more chars]
