# Supplementary material for: Characterizing Membrane Association and Periplasmic Transfer of Bacterial Lipoproteins through Molecular Dynamics Simulations
Source: Structure. 2020 Apr 7;28(4):475–487.e3. doi: 10.1016/j.str.2020.01.012 (PMC7139219; doi:10.1016/j.str.2020.01.012)
Supplement: Data S1. Final Coordinates from Simulations (Y–Z), Related to Figure 3 [file mmc3.zip › Y-Z/YAJI-5-atomistic.pdb]

TITLE     Protein
REMARK    THIS IS A SIMULATION BOX
CRYST1  129.188  129.188  158.921  90.00  90.00  90.00 P 1           1
MODEL        1
ATOM      1  N   CYSTA   1      77.384  70.584  80.886  1.00  0.00           N
ATOM      3  CA  CYSTA   1      78.354  70.794  79.826  1.00  0.00           C
ATOM      5  C   CYSTA   1      79.664  70.204  80.266  1.00  0.00           C
ATOM      6  O   CYSTA   1      80.664  70.884  80.406  1.00  0.00           O
ATOM      7  CB  CYSTA   1      78.504  72.294  79.475  1.00  0.00           C
ATOM     10  SG  CYSTA   1      77.044  72.834  78.546  1.00  0.00           S
ATOM     11  C1  CYSTA   1      76.684  74.404  79.405  1.00  0.00           C
ATOM     14  CA1 CYSTA   1      76.294  69.804  80.855  1.00  0.00           C
ATOM     15  OA1 CYSTA   1      75.754  69.524  81.925  1.00  0.00           O
ATOM     16  CA2 CYSTA   1      75.764  69.274  79.556  1.00  0.00           C
ATOM     19  C11 CYSTA   1      77.044  75.684  78.625  1.00  0.00           C
ATOM     21  O11 CYSTA   1      76.294  75.754  77.405  1.00  0.00           O
ATOM     22  CX1 CYSTA   1      76.794  75.384  76.244  1.00  0.00           C
ATOM     23  OX1 CYSTA   1      77.834  74.794  76.035  1.00  0.00           O
ATOM     24  CX2 CYSTA   1      75.844  75.854  75.156  1.00  0.00           C
ATOM     27  C12 CYSTA   1      78.574  75.974  78.515  1.00  0.00           C
ATOM     30  O12 CYSTA   1      78.764  77.224  77.816  1.00  0.00           O
ATOM     31  CD1 CYSTA   1      79.934  77.314  77.205  1.00  0.00           C
ATOM     32  OD1 CYSTA   1      80.904  76.604  77.416  1.00  0.00           O
ATOM     33  CD2 CYSTA   1      79.854  78.404  76.146  1.00  0.00           C
ATOM     36  CA3 CYSTA   1      76.464  67.954  79.145  1.00  0.00           C
ATOM     39  CA4 CYSTA   1      76.294  67.644  77.656  1.00  0.00           C
ATOM     42  CA5 CYSTA   1      77.354  66.654  77.176  1.00  0.00           C
ATOM     45  CA6 CYSTA   1      77.414  66.594  75.646  1.00  0.00           C
ATOM     48  CA7 CYSTA   1      76.344  65.694  74.994  1.00  0.00           C
ATOM     51  CA8 CYSTA   1      75.134  66.504  74.516  1.00  0.00           C
ATOM     54  CA9 CYSTA   1      74.104  65.654  73.756  1.00  0.00           C
ATOM     57 0CA1 CYSTA   1      74.564  65.304  72.336  1.00  0.00           C
ATOM     60 1CA1 CYSTA   1      73.594  64.344  71.656  1.00  0.00           C
ATOM     63 2CA1 CYSTA   1      73.994  63.994  70.226  1.00  0.00           C
ATOM     66 3CA1 CYSTA   1      73.124  62.854  69.666  1.00  0.00           C
ATOM     69 4CA1 CYSTA   1      73.894  61.534  69.495  1.00  0.00           C
ATOM     72 5CA1 CYSTA   1      74.864  61.604  68.315  1.00  0.00           C
ATOM     75 6CA1 CYSTA   1      75.594  60.294  68.035  1.00  0.00           C
ATOM     79  CD3 CYSTA   1      79.674  77.804  74.726  1.00  0.00           C
ATOM     82  CD4 CYSTA   1      80.984  77.254  74.146  1.00  0.00           C
ATOM     85  CD5 CYSTA   1      80.784  76.464  72.836  1.00  0.00           C
ATOM     88  CD6 CYSTA   1      80.104  77.244  71.706  1.00  0.00           C
ATOM     91  CD7 CYSTA   1      80.824  78.544  71.296  1.00  0.00           C
ATOM     94  CD8 CYSTA   1      80.144  79.244  70.116  1.00  0.00           C
ATOM     97  CD9 CYSTA   1      80.714  80.634  69.796  1.00  0.00           C
ATOM    100 0CD1 CYSTA   1      79.894  81.384  68.744  1.00  0.00           C
ATOM    103 1CD1 CYSTA   1      80.354  82.844  68.516  1.00  0.00           C
ATOM    106 2CD1 CYSTA   1      79.374  83.624  67.616  1.00  0.00           C
ATOM    109 3CD1 CYSTA   1      79.694  85.124  67.546  1.00  0.00           C
ATOM    112 4CD1 CYSTA   1      78.664  85.934  66.736  1.00  0.00           C
ATOM    115 5CD1 CYSTA   1      78.974  87.434  66.726  1.00  0.00           C
ATOM    118 6CD1 CYSTA   1      78.024  88.294  65.885  1.00  0.00           C
ATOM    122  CX3 CYSTA   1      76.224  75.324  73.756  1.00  0.00           C
ATOM    125  CX4 CYSTA   1      75.314  75.894  72.665  1.00  0.00           C
ATOM    128  CX5 CYSTA   1      75.544  75.254  71.286  1.00  0.00           C
ATOM    131  CX6 CYSTA   1      76.924  75.544  70.675  1.00  0.00           C
ATOM    134  CX7 CYSTA   1      76.864  75.544  69.136  1.00  0.00           C
ATOM    137  CX8 CYSTA   1      78.224  75.764  68.446  1.00  0.00           C
ATOM    140  CX9 CYSTA   1      79.034  74.494  68.346  1.00  0.00           C
ATOM    142 0CX1 CYSTA   1      79.674  74.054  67.245  1.00  0.00           C
ATOM    144 1CX1 CYSTA   1      79.764  74.774  65.916  1.00  0.00           C
ATOM    147 2CX1 CYSTA   1      78.584  74.464  64.976  1.00  0.00           C
ATOM    150 3CX1 CYSTA   1      78.654  73.094  64.276  1.00  0.00           C
ATOM    153 4CX1 CYSTA   1      77.264  72.564  63.916  1.00  0.00           C
ATOM    156 5CX1 CYSTA   1      77.244  71.444  62.855  1.00  0.00           C
ATOM    159 6CX1 CYSTA   1      78.144  70.244  63.176  1.00  0.00           C
ATOM    162 7CX1 CYSTA   1      77.894  69.044  62.246  1.00  0.00           C
ATOM    165 8CX1 CYSTA   1      78.824  67.864  62.516  1.00  0.00           C
ATOM    169  N   VAL A   2      79.644  68.894  80.596  1.00  0.00           N
ATOM    171  CA  VAL A   2      80.294  68.384  81.785  1.00  0.00           C
ATOM    173  CB  VAL A   2      81.814  68.374  81.765  1.00  0.00           C
ATOM    175  CG1 VAL A   2      82.374  67.504  82.906  1.00  0.00           C
ATOM    179  CG2 VAL A   2      82.224  67.724  80.436  1.00  0.00           C
ATOM    183  C   VAL A   2      79.644  69.024  83.006  1.00  0.00           C
ATOM    184  O   VAL A   2      78.434  68.904  83.136  1.00  0.00           O
ATOM    185  N   GLN A   3      80.374  69.694  83.926  1.00  0.00           N
ATOM    187  CA  GLN A   3      79.754  70.084  85.176  1.00  0.00           C
ATOM    189  CB  GLN A   3      79.174  68.854  85.935  1.00  0.00           C
ATOM    192  CG  GLN A   3      77.634  68.794  85.986  1.00  0.00           C
ATOM    195  CD  GLN A   3      76.864  70.114  85.926  1.00  0.00           C
ATOM    196  OE1 GLN A   3      76.404  70.554  86.965  1.00  0.00           O
ATOM    197  NE2 GLN A   3      76.654  70.684  84.726  1.00  0.00           N
ATOM    200  C   GLN A   3      80.474  71.064  86.076  1.00  0.00           C
ATOM    201  O   GLN A   3      80.844  72.154  85.636  1.00  0.00           O
ATOM    202  N   GLN A   4      80.634  70.794  87.385  1.00  0.00           N
ATOM    204  CA  GLN A   4      81.684  69.844  87.705  1.00  0.00           C
ATOM    206  CB  GLN A   4      82.964  70.674  87.886  1.00  0.00           C
ATOM    209  CG  GLN A   4      84.284  69.884  88.046  1.00  0.00           C
ATOM    212  CD  GLN A   4      84.664  69.464  89.465  1.00  0.00           C
ATOM    213  OE1 GLN A   4      85.584  68.664  89.624  1.00  0.00           O
ATOM    214  NE2 GLN A   4      84.004  70.004  90.515  1.00  0.00           N
ATOM    217  C   GLN A   4      81.384  68.924  88.865  1.00  0.00           C
ATOM    218  O   GLN A   4      82.164  68.044  89.186  1.00  0.00           O
ATOM    219  N   SER A   5      80.174  68.954  89.456  1.00  0.00           N
ATOM    221  CA  SER A   5      79.744  67.854  90.305  1.00  0.00           C
ATOM    223  CB  SER A   5      78.714  68.284  91.376  1.00  0.00           C
ATOM    226  OG  SER A   5      79.234  69.344  92.166  1.00  0.00           O
ATOM    228  C   SER A   5      79.104  66.804  89.446  1.00  0.00           C
ATOM    229  O   SER A   5      78.134  67.104  88.756  1.00  0.00           O
ATOM    230  N   GLU A   6      79.594  65.534  89.446  1.00  0.00           N
ATOM    232  CA  GLU A   6      78.844  64.474  88.786  1.00  0.00           C
ATOM    234  CB  GLU A   6      79.744  63.354  88.186  1.00  0.00           C
ATOM    237  CG  GLU A   6      79.114  62.664  86.936  1.00  0.00           C
ATOM    240  CD  GLU A   6      78.994  63.544  85.686  1.00  0.00           C
ATOM    241  OE1 GLU A   6      78.774  63.004  84.576  1.00  0.00           O
ATOM    242  OE2 GLU A   6      79.024  64.804  85.786  1.00  0.00           O
ATOM    243  C   GLU A   6      77.804  63.974  89.764  1.00  0.00           C
ATOM    244  O   GLU A   6      77.284  64.754  90.555  1.00  0.00           O
ATOM    245  N   VAL A   7      77.484  62.674  89.745  1.00  0.00           N
ATOM    247  CA  VAL A   7      76.494  62.084  90.625  1.00  0.00           C
ATOM    249  CB  VAL A   7      76.804  62.294  92.105  1.00  0.00           C
ATOM    251  CG1 VAL A   7      75.794  61.564  93.006  1.00  0.00           C
ATOM    255  CG2 VAL A   7      78.184  61.694  92.404  1.00  0.00           C
ATOM    259  C   VAL A   7      75.094  62.374  90.115  1.00  0.00           C
ATOM    260  O   VAL A   7      74.134  62.594  90.846  1.00  0.00           O
ATOM    261  N   ARG A   8      74.914  62.314  88.794  1.00  0.00           N
ATOM    263  CA  ARG A   8      73.614  62.034  88.215  1.00  0.00           C
ATOM    265  CB  ARG A   8      73.024  63.104  87.276  1.00  0.00           C
ATOM    268  CG  ARG A   8      74.004  64.014  86.555  1.00  0.00           C
ATOM    271  CD  ARG A   8      73.224  65.214  86.026  1.00  0.00           C
ATOM    274  NE  ARG A   8      74.224  66.114  85.425  1.00  0.00           N
ATOM    276  CZ  ARG A   8      73.914  67.274  84.885  1.00  0.00           C
ATOM    277  NH1 ARG A   8      74.844  68.184  84.816  1.00  0.00           N
ATOM    280  NH2 ARG A   8      72.734  67.584  84.425  1.00  0.00           N
ATOM    283  C   ARG A   8      73.544  60.614  87.715  1.00  0.00           C
ATOM    284  O   ARG A   8      73.554  60.284  86.535  1.00  0.00           O
ATOM    285  N   GLN A   9      73.434  59.724  88.715  1.00  0.00           N
ATOM    287  CA  GLN A   9      72.514  58.614  88.624  1.00  0.00           C
ATOM    289  CB  GLN A   9      73.054  57.374  89.366  1.00  0.00           C
ATOM    292  CG  GLN A   9      72.784  56.074  88.585  1.00  0.00           C
ATOM    295  CD  GLN A   9      73.654  55.884  87.335  1.00  0.00           C
ATOM    296  OE1 GLN A   9      73.394  54.984  86.535  1.00  0.00           O
ATOM    297  NE2 GLN A   9      74.724  56.684  87.176  1.00  0.00           N
ATOM    300  C   GLN A   9      71.264  59.184  89.285  1.00  0.00           C
ATOM    301  O   GLN A   9      71.374  59.964  90.236  1.00  0.00           O
ATOM    302  N   MET A  10      70.084  58.934  88.694  1.00  0.00           N
ATOM    304  CA  MET A  10      69.164  59.954  88.196  1.00  0.00           C
ATOM    306  CB  MET A  10      67.674  59.594  88.386  1.00  0.00           C
ATOM    309  CG  MET A  10      66.714  60.494  87.565  1.00  0.00           C
ATOM    312  SD  MET A  10      67.084  60.534  85.786  1.00  0.00           S
ATOM    313  CE  MET A  10      67.694  62.214  85.445  1.00  0.00           C
ATOM    317  C   MET A  10      69.464  61.434  88.445  1.00  0.00           C
ATOM    318  O   MET A  10      70.244  62.024  87.705  1.00  0.00           O
ATOM    319  N   LYS A  11      68.864  62.094  89.465  1.00  0.00           N
ATOM    321  CA  LYS A  11      69.054  63.534  89.566  1.00  0.00           C
ATOM    323  CB  LYS A  11      67.774  64.274  90.036  1.00  0.00           C
ATOM    326  CG  LYS A  11      67.014  64.574  88.764  1.00  0.00           C
ATOM    329  CD  LYS A  11      65.514  64.824  88.885  1.00  0.00           C
ATOM    332  CE  LYS A  11      64.914  64.254  87.606  1.00  0.00           C
ATOM    335  NZ  LYS A  11      63.574  64.774  87.316  1.00  0.00           N
ATOM    339  C   LYS A  11      70.234  63.964  90.336  1.00  0.00           C
ATOM    340  O   LYS A  11      71.134  64.584  89.776  1.00  0.00           O
ATOM    341  N   HIS A  12      70.294  63.624  91.616  1.00  0.00           N
ATOM    343  CA  HIS A  12      71.514  63.644  92.355  1.00  0.00           C
ATOM    345  CB  HIS A  12      71.944  65.094  92.746  1.00  0.00           C
ATOM    348  ND1 HIS A  12      74.244  65.814  92.316  1.00  0.00           N
ATOM    349  CG  HIS A  12      72.954  65.744  91.854  1.00  0.00           C
ATOM    350  CE1 HIS A  12      74.924  66.464  91.396  1.00  0.00           C
ATOM    352  NE2 HIS A  12      74.134  66.854  90.375  1.00  0.00           N
ATOM    354  CD2 HIS A  12      72.854  66.434  90.686  1.00  0.00           C
ATOM    356  C   HIS A  12      71.314  62.594  93.435  1.00  0.00           C
ATOM    357  O   HIS A  12      71.094  62.844  94.626  1.00  0.00           O
ATOM    358  N   SER A  13      71.244  61.324  92.985  1.00  0.00           N
ATOM    360  CA  SER A  13      71.204  60.134  93.826  1.00  0.00           C
ATOM    362  CB  SER A  13      70.314  59.004  93.255  1.00  0.00           C
ATOM    365  OG  SER A  13      68.934  59.144  93.615  1.00  0.00           O
ATOM    367  C   SER A  13      72.624  59.654  94.055  1.00  0.00           C
ATOM    368  O   SER A  13      73.404  59.694  93.125  1.00  0.00           O
ATOM    369  N   VAL A  14      72.964  59.264  95.315  1.00  0.00           N
ATOM    371  CA  VAL A  14      74.304  59.134  95.905  1.00  0.00           C
ATOM    373  CB  VAL A  14      75.434  58.614  95.014  1.00  0.00           C
ATOM    375  CG1 VAL A  14      76.824  58.944  95.585  1.00  0.00           C
ATOM    379  CG2 VAL A  14      75.244  57.094  94.836  1.00  0.00           C
ATOM    383  C   VAL A  14      74.654  60.344  96.765  1.00  0.00           C
ATOM    384  O   VAL A  14      74.764  60.244  97.985  1.00  0.00           O
ATOM    385  N   SER A  15      74.724  61.534  96.175  1.00  0.00           N
ATOM    387  CA  SER A  15      74.914  62.784  96.886  1.00  0.00           C
ATOM    389  CB  SER A  15      76.384  63.344  96.825  1.00  0.00           C
ATOM    392  OG  SER A  15      77.334  62.494  97.486  1.00  0.00           O
ATOM    394  C   SER A  15      73.914  63.714  96.236  1.00  0.00           C
ATOM    395  O   SER A  15      73.834  63.764  95.014  1.00  0.00           O
ATOM    396  N   THR A  16      73.094  64.454  97.005  1.00  0.00           N
ATOM    398  CA  THR A  16      72.244  65.584  96.595  1.00  0.00           C
ATOM    400  CB  THR A  16      70.724  65.294  96.366  1.00  0.00           C
ATOM    402  OG1 THR A  16      70.324  65.474  95.035  1.00  0.00           O
ATOM    404  CG2 THR A  16      69.704  66.174  97.105  1.00  0.00           C
ATOM    408  C   THR A  16      72.434  66.494  97.786  1.00  0.00           C
ATOM    409  O   THR A  16      72.614  65.984  98.896  1.00  0.00           O
ATOM    410  N   LEU A  17      72.464  67.824  97.686  1.00  0.00           N
ATOM    412  CA  LEU A  17      72.164  68.684  96.555  1.00  0.00           C
ATOM    414  CB  LEU A  17      71.694  70.094  97.075  1.00  0.00           C
ATOM    417  CG  LEU A  17      70.174  70.284  97.255  1.00  0.00           C
ATOM    419  CD1 LEU A  17      69.894  71.784  97.435  1.00  0.00           C
ATOM    423  CD2 LEU A  17      69.604  69.554  98.456  1.00  0.00           C
ATOM    427  C   LEU A  17      73.354  68.794  95.596  1.00  0.00           C
ATOM    428  O   LEU A  17      74.064  67.854  95.286  1.00  0.00           O
ATOM    429  N   ASN A  18      73.534  70.014  95.105  1.00  0.00           N
ATOM    431  CA  ASN A  18      74.584  70.534  94.286  1.00  0.00           C
ATOM    433  CB  ASN A  18      74.034  71.684  93.395  1.00  0.00           C
ATOM    436  CG  ASN A  18      72.754  71.384  92.615  1.00  0.00           C
ATOM    437  OD1 ASN A  18      72.064  72.314  92.206  1.00  0.00           O
ATOM    438  ND2 ASN A  18      72.364  70.104  92.436  1.00  0.00           N
ATOM    441  C   ASN A  18      75.534  71.084  95.305  1.00  0.00           C
ATOM    442  O   ASN A  18      75.114  71.864  96.166  1.00  0.00           O
ATOM    443  N   GLN A  19      76.824  70.724  95.294  1.00  0.00           N
ATOM    445  CA  GLN A  19      77.734  71.474  96.135  1.00  0.00           C
ATOM    447  CB  GLN A  19      78.294  70.754  97.395  1.00  0.00           C
ATOM    450  CG  GLN A  19      79.504  69.794  97.276  1.00  0.00           C
ATOM    453  CD  GLN A  19      79.184  68.354  96.905  1.00  0.00           C
ATOM    454  OE1 GLN A  19      79.994  67.474  97.196  1.00  0.00           O
ATOM    455  NE2 GLN A  19      78.024  68.094  96.285  1.00  0.00           N
ATOM    458  C   GLN A  19      78.754  71.964  95.186  1.00  0.00           C
ATOM    459  O   GLN A  19      79.554  71.244  94.615  1.00  0.00           O
ATOM    460  N   GLU A  20      78.674  73.274  94.976  1.00  0.00           N
ATOM    462  CA  GLU A  20      79.644  74.004  94.256  1.00  0.00           C
ATOM    464  CB  GLU A  20      79.074  74.534  92.945  1.00  0.00           C
ATOM    467  CG  GLU A  20      80.244  74.904  92.016  1.00  0.00           C
ATOM    470  CD  GLU A  20      80.654  73.794  91.066  1.00  0.00           C
ATOM    471  OE1 GLU A  20      81.784  73.894  90.535  1.00  0.00           O
ATOM    472  OE2 GLU A  20      79.824  72.874  90.816  1.00  0.00           O
ATOM    473  C   GLU A  20      79.894  75.144  95.186  1.00  0.00           C
ATOM    474  O   GLU A  20      79.004  75.974  95.375  1.00  0.00           O
ATOM    475  N   MET A  21      81.064  75.234  95.825  1.00  0.00           N
ATOM    477  CA  MET A  21      81.984  74.124  96.026  1.00  0.00           C
ATOM    479  CB  MET A  21      83.244  74.294  95.125  1.00  0.00           C
ATOM    482  CG  MET A  21      84.124  73.034  94.935  1.00  0.00           C
ATOM    485  SD  MET A  21      83.224  71.534  94.416  1.00  0.00           S
ATOM    486  CE  MET A  21      84.614  70.374  94.596  1.00  0.00           C
ATOM    490  C   MET A  21      82.314  74.084  97.506  1.00  0.00           C
ATOM    491  O   MET A  21      81.744  74.824  98.295  1.00  0.00           O
ATOM    492  N   THR A  22      83.224  73.184  97.885  1.00  0.00           N
ATOM    494  CA  THR A  22      83.784  72.824  99.205  1.00  0.00           C
ATOM    496  CB  THR A  22      83.264  71.494  99.776  1.00  0.00           C
ATOM    498  OG1 THR A  22      82.294  70.904  98.925  1.00  0.00           O
ATOM    500  CG2 THR A  22      84.454  70.544  99.885  1.00  0.00           C
ATOM    504  C   THR A  22      83.924  73.824 100.345  1.00  0.00           C
ATOM    505  O   THR A  22      84.154  73.414 101.476  1.00  0.00           O
ATOM    506  N   GLN A  23      83.814  75.144 100.105  1.00  0.00           N
ATOM    508  CA  GLN A  23      83.714  76.084 101.206  1.00  0.00           C
ATOM    510  CB  GLN A  23      84.044  77.554 100.765  1.00  0.00           C
ATOM    513  CG  GLN A  23      85.264  78.204 101.486  1.00  0.00           C
ATOM    516  CD  GLN A  23      86.694  77.684 101.185  1.00  0.00           C
ATOM    517  OE1 GLN A  23      87.644  78.044 101.896  1.00  0.00           O
ATOM    518  NE2 GLN A  23      86.864  76.864 100.135  1.00  0.00           N
ATOM    521  C   GLN A  23      82.294  75.924 101.765  1.00  0.00           C
ATOM    522  O   GLN A  23      81.334  76.454 101.215  1.00  0.00           O
ATOM    523  N   LEU A  24      82.054  75.124 102.835  1.00  0.00           N
ATOM    525  CA  LEU A  24      82.854  74.974 104.055  1.00  0.00           C
ATOM    527  CB  LEU A  24      82.384  76.104 105.065  1.00  0.00           C
ATOM    530  CG  LEU A  24      81.114  76.964 104.736  1.00  0.00           C
ATOM    532  CD1 LEU A  24      81.034  78.204 105.646  1.00  0.00           C
ATOM    536  CD2 LEU A  24      79.764  76.224 104.776  1.00  0.00           C
ATOM    540  C   LEU A  24      82.864  73.544 104.725  1.00  0.00           C
ATOM    541  O   LEU A  24      82.154  73.304 105.695  1.00  0.00           O
ATOM    542  N   ASN A  25      83.634  72.544 104.155  1.00  0.00           N
ATOM    544  CA  ASN A  25      83.404  71.064 104.155  1.00  0.00           C
ATOM    546  CB  ASN A  25      84.504  69.964 104.325  1.00  0.00           C
ATOM    549  CG  ASN A  25      84.064  68.644 103.635  1.00  0.00           C
ATOM    550  OD1 ASN A  25      83.314  68.674 102.654  1.00  0.00           O
ATOM    551  ND2 ASN A  25      84.484  67.454 104.125  1.00  0.00           N
ATOM    554  C   ASN A  25      82.074  70.534 104.645  1.00  0.00           C
ATOM    555  O   ASN A  25      81.914  69.904 105.685  1.00  0.00           O
ATOM    556  N   GLN A  26      81.144  70.804 103.785  1.00  0.00           N
ATOM    558  CA  GLN A  26      79.744  70.904 103.966  1.00  0.00           C
ATOM    560  CB  GLN A  26      79.354  71.524 102.625  1.00  0.00           C
ATOM    563  CG  GLN A  26      80.134  72.804 102.285  1.00  0.00           C
ATOM    566  CD  GLN A  26      79.574  73.404 100.995  1.00  0.00           C
ATOM    567  OE1 GLN A  26      78.644  74.204 101.035  1.00  0.00           O
ATOM    568  NE2 GLN A  26      80.094  72.964  99.836  1.00  0.00           N
ATOM    571  C   GLN A  26      79.014  69.594 104.205  1.00  0.00           C
ATOM    572  O   GLN A  26      78.134  69.534 105.056  1.00  0.00           O
ATOM    573  N   GLU A  27      79.314  68.524 103.426  1.00  0.00           N
ATOM    575  CA  GLU A  27      78.534  67.284 103.475  1.00  0.00           C
ATOM    577  CB  GLU A  27      78.934  66.294 102.346  1.00  0.00           C
ATOM    580  CG  GLU A  27      77.944  65.134 102.045  1.00  0.00           C
ATOM    583  CD  GLU A  27      78.424  64.284 100.855  1.00  0.00           C
ATOM    584  OE1 GLU A  27      79.394  63.494 101.026  1.00  0.00           O
ATOM    585  OE2 GLU A  27      77.874  64.444  99.725  1.00  0.00           O
ATOM    586  C   GLU A  27      78.614  66.674 104.855  1.00  0.00           C
ATOM    587  O   GLU A  27      77.594  66.424 105.485  1.00  0.00           O
ATOM    588  N   THR A  28      79.834  66.604 105.426  1.00  0.00           N
ATOM    590  CA  THR A  28      80.134  66.224 106.805  1.00  0.00           C
ATOM    592  CB  THR A  28      81.634  66.284 107.085  1.00  0.00           C
ATOM    594  OG1 THR A  28      82.384  65.684 106.035  1.00  0.00           O
ATOM    596  CG2 THR A  28      81.974  65.514 108.365  1.00  0.00           C
ATOM    600  C   THR A  28      79.454  67.104 107.835  1.00  0.00           C
ATOM    601  O   THR A  28      78.864  66.644 108.806  1.00  0.00           O
ATOM    602  N   VAL A  29      79.494  68.444 107.635  1.00  0.00           N
ATOM    604  CA  VAL A  29      78.844  69.394 108.516  1.00  0.00           C
ATOM    606  CB  VAL A  29      79.244  70.814 108.155  1.00  0.00           C
ATOM    608  CG1 VAL A  29      78.544  71.784 109.095  1.00  0.00           C
ATOM    612  CG2 VAL A  29      80.754  71.014 108.376  1.00  0.00           C
ATOM    616  C   VAL A  29      77.314  69.264 108.535  1.00  0.00           C
ATOM    617  O   VAL A  29      76.654  69.264 109.575  1.00  0.00           O
ATOM    618  N   LYS A  30      76.694  69.104 107.365  1.00  0.00           N
ATOM    620  CA  LYS A  30      75.304  68.754 107.206  1.00  0.00           C
ATOM    622  CB  LYS A  30      74.894  68.964 105.736  1.00  0.00           C
ATOM    625  CG  LYS A  30      75.034  70.454 105.326  1.00  0.00           C
ATOM    628  CD  LYS A  30      74.744  70.714 103.836  1.00  0.00           C
ATOM    631  CE  LYS A  30      75.774  70.054 102.905  1.00  0.00           C
ATOM    634  NZ  LYS A  30      75.424  70.174 101.476  1.00  0.00           N
ATOM    638  C   LYS A  30      74.924  67.394 107.756  1.00  0.00           C
ATOM    639  O   LYS A  30      73.924  67.264 108.456  1.00  0.00           O
ATOM    640  N   ILE A  31      75.704  66.334 107.506  1.00  0.00           N
ATOM    642  CA  ILE A  31      75.474  65.004 108.085  1.00  0.00           C
ATOM    644  CB  ILE A  31      76.304  63.934 107.374  1.00  0.00           C
ATOM    646  CG2 ILE A  31      76.124  62.584 108.096  1.00  0.00           C
ATOM    650  CG1 ILE A  31      75.924  63.794 105.876  1.00  0.00           C
ATOM    653  CD  ILE A  31      76.934  62.954 105.086  1.00  0.00           C
ATOM    657  C   ILE A  31      75.634  64.934 109.615  1.00  0.00           C
ATOM    658  O   ILE A  31      74.814  64.364 110.335  1.00  0.00           O
ATOM    659  N   THR A  32      76.684  65.554 110.195  1.00  0.00           N
ATOM    661  CA  THR A  32      76.844  65.674 111.655  1.00  0.00           C
ATOM    663  CB  THR A  32      78.184  66.264 112.075  1.00  0.00           C
ATOM    665  OG1 THR A  32      78.554  65.914 113.405  1.00  0.00           O
ATOM    667  CG2 THR A  32      78.284  67.794 111.945  1.00  0.00           C
ATOM    671  C   THR A  32      75.714  66.454 112.285  1.00  0.00           C
ATOM    672  O   THR A  32      75.184  66.104 113.346  1.00  0.00           O
ATOM    673  N   GLN A  33      75.264  67.544 111.625  1.00  0.00           N
ATOM    675  CA  GLN A  33      74.104  68.284 112.026  1.00  0.00           C
ATOM    677  CB  GLN A  33      73.944  69.494 111.076  1.00  0.00           C
ATOM    680  CG  GLN A  33      72.714  70.394 111.296  1.00  0.00           C
ATOM    683  CD  GLN A  33      72.914  71.434 112.395  1.00  0.00           C
ATOM    684  OE1 GLN A  33      72.114  71.524 113.325  1.00  0.00           O
ATOM    685  NE2 GLN A  33      73.954  72.294 112.255  1.00  0.00           N
ATOM    688  C   GLN A  33      72.874  67.424 111.986  1.00  0.00           C
ATOM    689  O   GLN A  33      72.094  67.394 112.934  1.00  0.00           O
ATOM    690  N   GLN A  34      72.684  66.664 110.886  1.00  0.00           N
ATOM    692  CA  GLN A  34      71.514  65.844 110.715  1.00  0.00           C
ATOM    694  CB  GLN A  34      71.364  65.294 109.246  1.00  0.00           C
ATOM    697  CG  GLN A  34      71.904  63.904 108.826  1.00  0.00           C
ATOM    700  CD  GLN A  34      71.114  62.734 109.435  1.00  0.00           C
ATOM    701  OE1 GLN A  34      70.034  62.884 110.006  1.00  0.00           O
ATOM    702  NE2 GLN A  34      71.704  61.534 109.325  1.00  0.00           N
ATOM    705  C   GLN A  34      71.434  64.784 111.816  1.00  0.00           C
ATOM    706  O   GLN A  34      70.434  64.664 112.535  1.00  0.00           O
ATOM    707  N   ASN A  35      72.534  64.044 112.075  1.00  0.00           N
ATOM    709  CA  ASN A  35      72.554  63.034 113.125  1.00  0.00           C
ATOM    711  CB  ASN A  35      73.904  62.304 113.115  1.00  0.00           C
ATOM    714  CG  ASN A  35      73.904  61.314 111.945  1.00  0.00           C
ATOM    715  OD1 ASN A  35      73.004  60.484 111.856  1.00  0.00           O
ATOM    716  ND2 ASN A  35      74.914  61.384 111.066  1.00  0.00           N
ATOM    719  C   ASN A  35      72.264  63.614 114.505  1.00  0.00           C
ATOM    720  O   ASN A  35      71.504  63.054 115.294  1.00  0.00           O
ATOM    721  N   ARG A  36      72.854  64.774 114.826  1.00  0.00           N
ATOM    723  CA  ARG A  36      72.584  65.454 116.076  1.00  0.00           C
ATOM    725  CB  ARG A  36      73.524  66.644 116.315  1.00  0.00           C
ATOM    728  CG  ARG A  36      74.964  66.224 116.635  1.00  0.00           C
ATOM    731  CD  ARG A  36      75.764  67.364 117.276  1.00  0.00           C
ATOM    734  NE  ARG A  36      77.184  66.924 117.306  1.00  0.00           N
ATOM    736  CZ  ARG A  36      78.094  67.254 116.415  1.00  0.00           C
ATOM    737  NH1 ARG A  36      77.854  67.894 115.294  1.00  0.00           N
ATOM    740  NH2 ARG A  36      79.314  66.834 116.635  1.00  0.00           N
ATOM    743  C   ARG A  36      71.144  65.904 116.306  1.00  0.00           C
ATOM    744  O   ARG A  36      70.594  65.654 117.365  1.00  0.00           O
ATOM    745  N   LEU A  37      70.494  66.554 115.326  1.00  0.00           N
ATOM    747  CA  LEU A  37      69.104  66.954 115.434  1.00  0.00           C
ATOM    749  CB  LEU A  37      68.724  67.864 114.265  1.00  0.00           C
ATOM    752  CG  LEU A  37      69.534  69.164 114.235  1.00  0.00           C
ATOM    754  CD1 LEU A  37      69.154  69.954 112.985  1.00  0.00           C
ATOM    758  CD2 LEU A  37      69.344  69.974 115.536  1.00  0.00           C
ATOM    762  C   LEU A  37      68.124  65.804 115.515  1.00  0.00           C
ATOM    763  O   LEU A  37      67.154  65.824 116.275  1.00  0.00           O
ATOM    764  N   ASN A  38      68.404  64.734 114.766  1.00  0.00           N
ATOM    766  CA  ASN A  38      67.714  63.464 114.836  1.00  0.00           C
ATOM    768  CB  ASN A  38      68.344  62.564 113.726  1.00  0.00           C
ATOM    771  CG  ASN A  38      67.654  61.214 113.596  1.00  0.00           C
ATOM    772  OD1 ASN A  38      66.564  61.034 114.135  1.00  0.00           O
ATOM    773  ND2 ASN A  38      68.314  60.264 112.905  1.00  0.00           N
ATOM    776  C   ASN A  38      67.784  62.834 116.236  1.00  0.00           C
ATOM    777  O   ASN A  38      66.794  62.384 116.805  1.00  0.00           O
ATOM    778  N   ALA A  39      68.964  62.854 116.886  1.00  0.00           N
ATOM    780  CA  ALA A  39      69.134  62.254 118.195  1.00  0.00           C
ATOM    782  CB  ALA A  39      70.634  62.164 118.545  1.00  0.00           C
ATOM    786  C   ALA A  39      68.394  62.954 119.325  1.00  0.00           C
ATOM    787  O   ALA A  39      67.924  62.354 120.286  1.00  0.00           O
ATOM    788  N   LYS A  40      68.244  64.274 119.184  1.00  0.00           N
ATOM    790  CA  LYS A  40      67.424  65.124 120.035  1.00  0.00           C
ATOM    792  CB  LYS A  40      67.834  66.604 119.826  1.00  0.00           C
ATOM    795  CG  LYS A  40      69.314  66.914 120.165  1.00  0.00           C
ATOM    798  CD  LYS A  40      69.714  68.364 119.826  1.00  0.00           C
ATOM    801  CE  LYS A  40      69.444  69.384 120.946  1.00  0.00           C
ATOM    804  NZ  LYS A  40      70.534  69.414 121.945  1.00  0.00           N
ATOM    808  C   LYS A  40      65.934  64.974 119.736  1.00  0.00           C
ATOM    809  O   LYS A  40      65.084  65.384 120.525  1.00  0.00           O
ATOM    810  N   SER A  41      65.574  64.384 118.576  1.00  0.00           N
ATOM    812  CA  SER A  41      64.194  64.314 118.125  1.00  0.00           C
ATOM    814  CB  SER A  41      64.054  63.914 116.635  1.00  0.00           C
ATOM    817  OG  SER A  41      62.724  64.144 116.145  1.00  0.00           O
ATOM    819  C   SER A  41      63.424  63.284 118.904  1.00  0.00           C
ATOM    820  O   SER A  41      63.654  62.084 118.785  1.00  0.00           O
ATOM    821  N   SER A  42      62.444  63.724 119.706  1.00  0.00           N
ATOM    823  CA  SER A  42      61.704  62.824 120.575  1.00  0.00           C
ATOM    825  CB  SER A  42      60.924  63.584 121.676  1.00  0.00           C
ATOM    828  OG  SER A  42      60.034  64.534 121.086  1.00  0.00           O
ATOM    830  C   SER A  42      60.704  62.004 119.795  1.00  0.00           C
ATOM    831  O   SER A  42      60.284  60.944 120.245  1.00  0.00           O
ATOM    832  N   SER A  43      60.294  62.454 118.605  1.00  0.00           N
ATOM    834  CA  SER A  43      59.554  61.594 117.716  1.00  0.00           C
ATOM    836  CB  SER A  43      58.024  61.544 117.975  1.00  0.00           C
ATOM    839  OG  SER A  43      57.324  62.744 117.635  1.00  0.00           O
ATOM    841  C   SER A  43      59.824  61.964 116.296  1.00  0.00           C
ATOM    842  O   SER A  43      59.844  63.124 115.886  1.00  0.00           O
ATOM    843  N   GLY A  44      60.034  60.934 115.466  1.00  0.00           N
ATOM    845  CA  GLY A  44      60.504  61.104 114.116  1.00  0.00           C
ATOM    848  C   GLY A  44      61.974  61.324 114.044  1.00  0.00           C
ATOM    849  O   GLY A  44      62.744  60.944 114.916  1.00  0.00           O
ATOM    850  N   VAL A  45      62.374  61.934 112.934  1.00  0.00           N
ATOM    852  CA  VAL A  45      63.724  61.904 112.446  1.00  0.00           C
ATOM    854  CB  VAL A  45      63.834  60.734 111.506  1.00  0.00           C
ATOM    856  CG1 VAL A  45      62.834  60.874 110.345  1.00  0.00           C
ATOM    860  CG2 VAL A  45      65.244  60.484 110.965  1.00  0.00           C
ATOM    864  C   VAL A  45      63.884  63.174 111.684  1.00  0.00           C
ATOM    865  O   VAL A  45      62.894  63.774 111.275  1.00  0.00           O
ATOM    866  N   TYR A  46      65.114  63.624 111.445  1.00  0.00           N
ATOM    868  CA  TYR A  46      65.354  64.794 110.646  1.00  0.00           C
ATOM    870  CB  TYR A  46      66.024  65.904 111.486  1.00  0.00           C
ATOM    873  CG  TYR A  46      65.094  66.614 112.406  1.00  0.00           C
ATOM    874  CD1 TYR A  46      64.744  66.064 113.645  1.00  0.00           C
ATOM    876  CE1 TYR A  46      63.964  66.794 114.545  1.00  0.00           C
ATOM    878  CZ  TYR A  46      63.524  68.074 114.216  1.00  0.00           C
ATOM    879  OH  TYR A  46      62.694  68.754 115.105  1.00  0.00           O
ATOM    881  CD2 TYR A  46      64.684  67.914 112.096  1.00  0.00           C
ATOM    883  CE2 TYR A  46      63.884  68.644 112.996  1.00  0.00           C
ATOM    885  C   TYR A  46      66.194  64.374 109.445  1.00  0.00           C
ATOM    886  O   TYR A  46      67.194  63.674 109.556  1.00  0.00           O
ATOM    887  N   LEU A  47      65.784  64.774 108.236  1.00  0.00           N
ATOM    889  CA  LEU A  47      66.514  64.604 107.005  1.00  0.00           C
ATOM    891  CB  LEU A  47      65.654  63.914 105.916  1.00  0.00           C
ATOM    894  CG  LEU A  47      65.304  62.454 106.226  1.00  0.00           C
ATOM    896  CD1 LEU A  47      64.284  61.874 105.236  1.00  0.00           C
ATOM    900  CD2 LEU A  47      66.594  61.604 106.275  1.00  0.00           C
ATOM    904  C   LEU A  47      66.864  65.984 106.525  1.00  0.00           C
ATOM    905  O   LEU A  47      65.994  66.824 106.326  1.00  0.00           O
ATOM    906  N   LEU A  48      68.154  66.274 106.336  1.00  0.00           N
ATOM    908  CA  LEU A  48      68.524  67.564 105.786  1.00  0.00           C
ATOM    910  CB  LEU A  48      69.784  68.174 106.436  1.00  0.00           C
ATOM    913  CG  LEU A  48      69.504  68.904 107.775  1.00  0.00           C
ATOM    915  CD1 LEU A  48      68.834  68.024 108.836  1.00  0.00           C
ATOM    919  CD2 LEU A  48      70.794  69.494 108.335  1.00  0.00           C
ATOM    923  C   LEU A  48      68.664  67.414 104.275  1.00  0.00           C
ATOM    924  O   LEU A  48      69.284  66.444 103.815  1.00  0.00           O
ATOM    925  N   PRO A  49      68.114  68.304 103.435  1.00  0.00           N
ATOM    926  CD  PRO A  49      67.194  69.374 103.846  1.00  0.00           C
ATOM    929  CA  PRO A  49      68.284  68.284 101.996  1.00  0.00           C
ATOM    931  CB  PRO A  49      67.684  69.604 101.486  1.00  0.00           C
ATOM    934  CG  PRO A  49      66.624  69.924 102.535  1.00  0.00           C
ATOM    937  C   PRO A  49      69.714  68.154 101.544  1.00  0.00           C
ATOM    938  O   PRO A  49      69.974  67.454 100.566  1.00  0.00           O
ATOM    939  N   GLY A  50      70.644  68.824 102.225  1.00  0.00           N
ATOM    941  CA  GLY A  50      72.034  68.844 101.865  1.00  0.00           C
ATOM    944  C   GLY A  50      72.844  67.724 102.446  1.00  0.00           C
ATOM    945  O   GLY A  50      74.024  67.644 102.126  1.00  0.00           O
ATOM    946  N   ALA A  51      72.264  66.834 103.265  1.00  0.00           N
ATOM    948  CA  ALA A  51      72.944  65.664 103.806  1.00  0.00           C
ATOM    950  CB  ALA A  51      72.594  65.464 105.294  1.00  0.00           C
ATOM    954  C   ALA A  51      72.434  64.444 103.055  1.00  0.00           C
ATOM    955  O   ALA A  51      71.224  64.274 102.905  1.00  0.00           O
ATOM    956  N   LYS A  52      73.304  63.554 102.535  1.00  0.00           N
ATOM    958  CA  LYS A  52      72.834  62.234 102.155  1.00  0.00           C
ATOM    960  CB  LYS A  52      73.154  61.774 100.715  1.00  0.00           C
ATOM    963  CG  LYS A  52      72.374  62.584  99.676  1.00  0.00           C
ATOM    966  CD  LYS A  52      70.844  62.604  99.865  1.00  0.00           C
ATOM    969  CE  LYS A  52      70.224  63.934  99.486  1.00  0.00           C
ATOM    972  NZ  LYS A  52      70.664  64.964 100.415  1.00  0.00           N
ATOM    976  C   LYS A  52      73.214  61.204 103.146  1.00  0.00           C
ATOM    977  O   LYS A  52      74.374  60.864 103.306  1.00  0.00           O
ATOM    978  N   THR A  53      72.174  60.694 103.815  1.00  0.00           N
ATOM    980  CA  THR A  53      72.264  59.744 104.885  1.00  0.00           C
ATOM    982  CB  THR A  53      72.484  60.324 106.296  1.00  0.00           C
ATOM    984  OG1 THR A  53      73.474  61.334 106.326  1.00  0.00           O
ATOM    986  CG2 THR A  53      72.964  59.184 107.196  1.00  0.00           C
ATOM    990  C   THR A  53      70.874  59.134 104.925  1.00  0.00           C
ATOM    991  O   THR A  53      69.944  59.884 105.216  1.00  0.00           O
ATOM    992  N   PRO A  54      70.624  57.874 104.655  1.00  0.00           N
ATOM    993  CD  PRO A  54      71.534  56.994 103.936  1.00  0.00           C
ATOM    996  CA  PRO A  54      69.444  57.184 105.154  1.00  0.00           C
ATOM    998  CB  PRO A  54      69.624  55.724 104.725  1.00  0.00           C
ATOM   1001  CG  PRO A  54      70.714  55.734 103.656  1.00  0.00           C
ATOM   1004  C   PRO A  54      69.294  57.264 106.655  1.00  0.00           C
ATOM   1005  O   PRO A  54      70.284  57.104 107.355  1.00  0.00           O
ATOM   1006  N   ALA A  55      68.094  57.484 107.185  1.00  0.00           N
ATOM   1008  CA  ALA A  55      67.894  57.614 108.605  1.00  0.00           C
ATOM   1010  CB  ALA A  55      67.264  58.974 108.866  1.00  0.00           C
ATOM   1014  C   ALA A  55      66.974  56.514 109.076  1.00  0.00           C
ATOM   1015  O   ALA A  55      66.094  56.074 108.346  1.00  0.00           O
ATOM   1016  N   ARG A  56      67.184  55.994 110.294  1.00  0.00           N
ATOM   1018  CA  ARG A  56      66.354  54.944 110.816  1.00  0.00           C
ATOM   1020  CB  ARG A  56      67.184  53.924 111.616  1.00  0.00           C
ATOM   1023  CG  ARG A  56      66.384  52.714 112.145  1.00  0.00           C
ATOM   1026  CD  ARG A  56      66.954  52.114 113.435  1.00  0.00           C
ATOM   1029  NE  ARG A  56      66.704  53.124 114.526  1.00  0.00           N
ATOM   1031  CZ  ARG A  56      66.004  52.874 115.615  1.00  0.00           C
ATOM   1032  NH1 ARG A  56      65.834  51.664 116.086  1.00  0.00           N
ATOM   1035  NH2 ARG A  56      65.524  53.874 116.306  1.00  0.00           N
ATOM   1038  C   ARG A  56      65.334  55.574 111.735  1.00  0.00           C
ATOM   1039  O   ARG A  56      65.674  56.174 112.756  1.00  0.00           O
ATOM   1040  N   LEU A  57      64.044  55.434 111.415  1.00  0.00           N
ATOM   1042  CA  LEU A  57      62.984  55.904 112.276  1.00  0.00           C
ATOM   1044  CB  LEU A  57      61.714  56.404 111.544  1.00  0.00           C
ATOM   1047  CG  LEU A  57      61.894  57.654 110.695  1.00  0.00           C
ATOM   1049  CD1 LEU A  57      62.764  57.414 109.465  1.00  0.00           C
ATOM   1053  CD2 LEU A  57      60.514  58.254 110.375  1.00  0.00           C
ATOM   1057  C   LEU A  57      62.514  54.784 113.136  1.00  0.00           C
ATOM   1058  O   LEU A  57      62.494  53.614 112.756  1.00  0.00           O
ATOM   1059  N   GLU A  58      61.994  55.154 114.305  1.00  0.00           N
ATOM   1061  CA  GLU A  58      60.934  54.404 114.916  1.00  0.00           C
ATOM   1063  CB  GLU A  58      60.954  54.704 116.415  1.00  0.00           C
ATOM   1066  CG  GLU A  58      59.954  53.834 117.176  1.00  0.00           C
ATOM   1069  CD  GLU A  58      60.194  53.974 118.645  1.00  0.00           C
ATOM   1070  OE1 GLU A  58      61.304  53.594 119.095  1.00  0.00           O
ATOM   1071  OE2 GLU A  58      59.244  54.354 119.386  1.00  0.00           O
ATOM   1072  C   GLU A  58      59.594  54.764 114.356  1.00  0.00           C
ATOM   1073  O   GLU A  58      59.284  55.934 114.155  1.00  0.00           O
ATOM   1074  N   SER A  59      58.734  53.774 114.085  1.00  0.00           N
ATOM   1076  CA  SER A  59      57.374  54.014 113.666  1.00  0.00           C
ATOM   1078  CB  SER A  59      57.164  53.894 112.145  1.00  0.00           C
ATOM   1081  OG  SER A  59      57.274  52.554 111.676  1.00  0.00           O
ATOM   1083  C   SER A  59      56.424  53.074 114.356  1.00  0.00           C
ATOM   1084  O   SER A  59      56.814  52.114 115.006  1.00  0.00           O
ATOM   1085  N   GLN A  60      55.104  53.334 114.205  1.00  0.00           N
ATOM   1087  CA  GLN A  60      54.084  52.494 114.785  1.00  0.00           C
ATOM   1089  CB  GLN A  60      52.724  53.244 114.806  1.00  0.00           C
ATOM   1092  CG  GLN A  60      52.704  54.614 115.515  1.00  0.00           C
ATOM   1095  CD  GLN A  60      51.284  55.204 115.455  1.00  0.00           C
ATOM   1096  OE1 GLN A  60      50.354  54.634 114.895  1.00  0.00           O
ATOM   1097  NE2 GLN A  60      51.114  56.384 116.076  1.00  0.00           N
ATOM   1100  C   GLN A  60      53.894  51.214 113.966  1.00  0.00           C
ATOM   1101  O   GLN A  60      53.274  50.264 114.435  1.00  0.00           O
ATOM   1102  N   ILE A  61      54.434  51.174 112.726  1.00  0.00           N
ATOM   1104  CA  ILE A  61      54.464  49.944 111.935  1.00  0.00           C
ATOM   1106  CB  ILE A  61      54.424  50.144 110.415  1.00  0.00           C
ATOM   1108  CG2 ILE A  61      53.094  50.834 110.056  1.00  0.00           C
ATOM   1112  CG1 ILE A  61      55.614  50.904 109.795  1.00  0.00           C
ATOM   1115  CD  ILE A  61      55.664  50.774 108.265  1.00  0.00           C
ATOM   1119  C   ILE A  61      55.634  49.044 112.306  1.00  0.00           C
ATOM   1120  O   ILE A  61      55.544  47.834 112.115  1.00  0.00           O
ATOM   1121  N   GLY A  62      56.744  49.564 112.866  1.00  0.00           N
ATOM   1123  CA  GLY A  62      57.954  48.784 113.096  1.00  0.00           C
ATOM   1126  C   GLY A  62      59.174  49.624 112.866  1.00  0.00           C
ATOM   1127  O   GLY A  62      59.144  50.844 113.045  1.00  0.00           O
ATOM   1128  N   THR A  63      60.294  49.004 112.476  1.00  0.00           N
ATOM   1130  CA  THR A  63      61.554  49.704 112.225  1.00  0.00           C
ATOM   1132  CB  THR A  63      62.814  49.054 112.775  1.00  0.00           C
ATOM   1134  OG1 THR A  63      62.634  48.744 114.135  1.00  0.00           O
ATOM   1136  CG2 THR A  63      64.014  50.014 112.745  1.00  0.00           C
ATOM   1140  C   THR A  63      61.734  49.834 110.736  1.00  0.00           C
ATOM   1141  O   THR A  63      61.594  48.884 109.956  1.00  0.00           O
ATOM   1142  N   LEU A  64      62.044  51.044 110.286  1.00  0.00           N
ATOM   1144  CA  LEU A  64      62.124  51.324 108.885  1.00  0.00           C
ATOM   1146  CB  LEU A  64      60.764  51.804 108.325  1.00  0.00           C
ATOM   1149  CG  LEU A  64      60.114  53.004 109.044  1.00  0.00           C
ATOM   1151  CD1 LEU A  64      60.844  54.304 108.726  1.00  0.00           C
ATOM   1155  CD2 LEU A  64      58.644  53.154 108.615  1.00  0.00           C
ATOM   1159  C   LEU A  64      63.254  52.304 108.666  1.00  0.00           C
ATOM   1160  O   LEU A  64      63.804  52.894 109.596  1.00  0.00           O
ATOM   1161  N   ARG A  65      63.604  52.484 107.395  1.00  0.00           N
ATOM   1163  CA  ARG A  65      64.604  53.424 106.945  1.00  0.00           C
ATOM   1165  CB  ARG A  65      65.664  52.644 106.145  1.00  0.00           C
ATOM   1168  CG  ARG A  65      66.774  53.494 105.525  1.00  0.00           C
ATOM   1171  CD  ARG A  65      67.634  52.674 104.556  1.00  0.00           C
ATOM   1174  NE  ARG A  65      66.934  52.604 103.215  1.00  0.00           N
ATOM   1176  CZ  ARG A  65      67.424  53.054 102.066  1.00  0.00           C
ATOM   1177  NH1 ARG A  65      68.534  53.744 101.986  1.00  0.00           N
ATOM   1180  NH2 ARG A  65      66.934  52.604 100.935  1.00  0.00           N
ATOM   1183  C   ARG A  65      63.934  54.434 106.045  1.00  0.00           C
ATOM   1184  O   ARG A  65      63.004  54.094 105.315  1.00  0.00           O
ATOM   1185  N   MET A  66      64.384  55.704 106.066  1.00  0.00           N
ATOM   1187  CA  MET A  66      63.934  56.704 105.116  1.00  0.00           C
ATOM   1189  CB  MET A  66      62.874  57.634 105.746  1.00  0.00           C
ATOM   1192  CG  MET A  66      61.634  56.884 106.264  1.00  0.00           C
ATOM   1195  SD  MET A  66      60.444  57.954 107.126  1.00  0.00           S
ATOM   1196  CE  MET A  66      59.054  56.804 107.145  1.00  0.00           C
ATOM   1200  C   MET A  66      65.124  57.524 104.636  1.00  0.00           C
ATOM   1201  O   MET A  66      66.164  57.534 105.275  1.00  0.00           O
ATOM   1202  N   SER A  67      65.004  58.194 103.475  1.00  0.00           N
ATOM   1204  CA  SER A  67      66.064  59.074 102.996  1.00  0.00           C
ATOM   1206  CB  SER A  67      67.264  58.384 102.285  1.00  0.00           C
ATOM   1209  OG  SER A  67      68.374  59.294 102.185  1.00  0.00           O
ATOM   1211  C   SER A  67      65.444  59.984 101.965  1.00  0.00           C
ATOM   1212  O   SER A  67      64.394  59.654 101.404  1.00  0.00           O
ATOM   1213  N   LEU A  68      66.084  61.124 101.684  1.00  0.00           N
ATOM   1215  CA  LEU A  68      65.614  62.054 100.666  1.00  0.00           C
ATOM   1217  CB  LEU A  68      65.644  63.544 101.124  1.00  0.00           C
ATOM   1220  CG  LEU A  68      64.704  63.894 102.306  1.00  0.00           C
ATOM   1222  CD1 LEU A  68      64.784  65.384 102.646  1.00  0.00           C
ATOM   1226  CD2 LEU A  68      63.234  63.524 102.066  1.00  0.00           C
ATOM   1230  C   LEU A  68      66.444  61.954  99.386  1.00  0.00           C
ATOM   1231  O   LEU A  68      67.654  62.164  99.386  1.00  0.00           O
ATOM   1232  N   VAL A  69      65.784  61.694  98.236  1.00  0.00           N
ATOM   1234  CA  VAL A  69      66.424  61.614  96.935  1.00  0.00           C
ATOM   1236  CB  VAL A  69      66.544  60.194  96.355  1.00  0.00           C
ATOM   1238  CG1 VAL A  69      67.254  59.254  97.346  1.00  0.00           C
ATOM   1242  CG2 VAL A  69      65.164  59.614  96.016  1.00  0.00           C
ATOM   1246  C   VAL A  69      65.684  62.504  95.946  1.00  0.00           C
ATOM   1247  O   VAL A  69      64.564  62.964  96.196  1.00  0.00           O
ATOM   1248  N   ASN A  70      66.304  62.774  94.776  1.00  0.00           N
ATOM   1250  CA  ASN A  70      65.754  63.594  93.696  1.00  0.00           C
ATOM   1252  CB  ASN A  70      64.694  62.794  92.895  1.00  0.00           C
ATOM   1255  CG  ASN A  70      65.334  61.494  92.456  1.00  0.00           C
ATOM   1256  OD1 ASN A  70      66.364  61.504  91.776  1.00  0.00           O
ATOM   1257  ND2 ASN A  70      64.714  60.344  92.785  1.00  0.00           N
ATOM   1260  C   ASN A  70      65.174  64.944  94.095  1.00  0.00           C
ATOM   1261  O   ASN A  70      64.104  65.344  93.635  1.00  0.00           O
ATOM   1262  N   ILE A  71      65.864  65.694  94.976  1.00  0.00           N
ATOM   1264  CA  ILE A  71      65.374  66.984  95.445  1.00  0.00           C
ATOM   1266  CB  ILE A  71      66.064  67.434  96.746  1.00  0.00           C
ATOM   1268  CG2 ILE A  71      65.464  68.794  97.185  1.00  0.00           C
ATOM   1272  CG1 ILE A  71      65.924  66.354  97.856  1.00  0.00           C
ATOM   1275  CD  ILE A  71      66.634  66.724  99.165  1.00  0.00           C
ATOM   1279  C   ILE A  71      65.574  67.994  94.325  1.00  0.00           C
ATOM   1280  O   ILE A  71      66.694  68.394  94.044  1.00  0.00           O
ATOM   1281  N   THR A  72      64.484  68.414  93.666  1.00  0.00           N
ATOM   1283  CA  THR A  72      64.534  69.254  92.475  1.00  0.00           C
ATOM   1285  CB  THR A  72      64.014  68.574  91.206  1.00  0.00           C
ATOM   1287  OG1 THR A  72      64.724  67.374  90.935  1.00  0.00           O
ATOM   1289  CG2 THR A  72      64.194  69.444  89.956  1.00  0.00           C
ATOM   1293  C   THR A  72      63.624  70.424  92.766  1.00  0.00           C
ATOM   1294  O   THR A  72      62.514  70.194  93.255  1.00  0.00           O
ATOM   1295  N   PRO A  73      63.954  71.694  92.576  1.00  0.00           N
ATOM   1296  CD  PRO A  73      65.274  72.154  92.115  1.00  0.00           C
ATOM   1299  CA  PRO A  73      62.974  72.774  92.606  1.00  0.00           C
ATOM   1301  CB  PRO A  73      63.804  74.024  92.285  1.00  0.00           C
ATOM   1304  CG  PRO A  73      65.004  73.514  91.486  1.00  0.00           C
ATOM   1307  C   PRO A  73      61.754  72.604  91.675  1.00  0.00           C
ATOM   1308  O   PRO A  73      61.834  71.884  90.686  1.00  0.00           O
ATOM   1309  N   ASP A  74      60.634  73.254  92.016  1.00  0.00           N
ATOM   1311  CA  ASP A  74      59.374  73.214  91.294  1.00  0.00           C
ATOM   1313  CB  ASP A  74      58.384  72.244  92.036  1.00  0.00           C
ATOM   1316  CG  ASP A  74      56.904  72.264  91.656  1.00  0.00           C
ATOM   1317  OD1 ASP A  74      56.554  72.564  90.485  1.00  0.00           O
ATOM   1318  OD2 ASP A  74      56.074  71.964  92.544  1.00  0.00           O
ATOM   1319  C   ASP A  74      58.864  74.654  91.124  1.00  0.00           C
ATOM   1320  O   ASP A  74      59.384  75.624  91.695  1.00  0.00           O
ATOM   1321  N   ALA A  75      57.824  74.834  90.296  1.00  0.00           N
ATOM   1323  CA  ALA A  75      56.994  76.014  90.215  1.00  0.00           C
ATOM   1325  CB  ALA A  75      55.974  75.854  89.116  1.00  0.00           C
ATOM   1329  C   ALA A  75      56.274  76.344  91.496  1.00  0.00           C
ATOM   1330  O   ALA A  75      56.244  77.514  91.905  1.00  0.00           O
ATOM   1331  N   ASP A  76      55.724  75.334  92.185  1.00  0.00           N
ATOM   1333  CA  ASP A  76      54.924  75.524  93.376  1.00  0.00           C
ATOM   1335  CB  ASP A  76      53.804  74.464  93.395  1.00  0.00           C
ATOM   1338  CG  ASP A  76      52.854  74.694  92.236  1.00  0.00           C
ATOM   1339  OD1 ASP A  76      52.394  75.854  92.086  1.00  0.00           O
ATOM   1340  OD2 ASP A  76      52.474  73.704  91.546  1.00  0.00           O
ATOM   1341  C   ASP A  76      55.784  75.454  94.636  1.00  0.00           C
ATOM   1342  O   ASP A  76      55.364  75.794  95.746  1.00  0.00           O
ATOM   1343  N   GLY A  77      57.064  75.084  94.456  1.00  0.00           N
ATOM   1345  CA  GLY A  77      58.054  75.134  95.506  1.00  0.00           C
ATOM   1348  C   GLY A  77      59.214  74.244  95.226  1.00  0.00           C
ATOM   1349  O   GLY A  77      60.124  74.594  94.475  1.00  0.00           O
ATOM   1350  N   THR A  78      59.234  73.064  95.865  1.00  0.00           N
ATOM   1352  CA  THR A  78      60.254  72.044  95.655  1.00  0.00           C
ATOM   1354  CB  THR A  78      61.204  71.834  96.835  1.00  0.00           C
ATOM   1356  OG1 THR A  78      61.784  73.054  97.236  1.00  0.00           O
ATOM   1358  CG2 THR A  78      62.404  70.934  96.495  1.00  0.00           C
ATOM   1362  C   THR A  78      59.544  70.734  95.415  1.00  0.00           C
ATOM   1363  O   THR A  78      58.564  70.434  96.096  1.00  0.00           O
ATOM   1364  N   THR A  79      60.064  69.864  94.536  1.00  0.00           N
ATOM   1366  CA  THR A  79      59.614  68.474  94.456  1.00  0.00           C
ATOM   1368  CB  THR A  79      59.044  68.074  93.106  1.00  0.00           C
ATOM   1370  OG1 THR A  79      57.884  68.854  92.906  1.00  0.00           O
ATOM   1372  CG2 THR A  79      58.574  66.614  93.045  1.00  0.00           C
ATOM   1376  C   THR A  79      60.734  67.524  94.795  1.00  0.00           C
ATOM   1377  O   THR A  79      61.864  67.624  94.316  1.00  0.00           O
ATOM   1378  N   LEU A  80      60.444  66.534  95.655  1.00  0.00           N
ATOM   1380  CA  LEU A  80      61.434  65.564  96.086  1.00  0.00           C
ATOM   1382  CB  LEU A  80      62.114  65.954  97.425  1.00  0.00           C
ATOM   1385  CG  LEU A  80      61.264  66.114  98.715  1.00  0.00           C
ATOM   1387  CD1 LEU A  80      60.654  64.854  99.365  1.00  0.00           C
ATOM   1391  CD2 LEU A  80      62.094  66.884  99.766  1.00  0.00           C
ATOM   1395  C   LEU A  80      60.764  64.224  96.166  1.00  0.00           C
ATOM   1396  O   LEU A  80      59.534  64.164  96.236  1.00  0.00           O
ATOM   1397  N   THR A  81      61.524  63.114  96.185  1.00  0.00           N
ATOM   1399  CA  THR A  81      60.924  61.794  96.285  1.00  0.00           C
ATOM   1401  CB  THR A  81      61.384  60.814  95.226  1.00  0.00           C
ATOM   1403  OG1 THR A  81      60.784  61.184  93.995  1.00  0.00           O
ATOM   1405  CG2 THR A  81      60.894  59.374  95.485  1.00  0.00           C
ATOM   1409  C   THR A  81      61.264  61.254  97.616  1.00  0.00           C
ATOM   1410  O   THR A  81      62.424  60.984  97.905  1.00  0.00           O
ATOM   1411  N   LEU A  82      60.274  61.094  98.505  1.00  0.00           N
ATOM   1413  CA  LEU A  82      60.524  60.534  99.806  1.00  0.00           C
ATOM   1415  CB  LEU A  82      59.534  61.124 100.825  1.00  0.00           C
ATOM   1418  CG  LEU A  82      59.694  60.574 102.245  1.00  0.00           C
ATOM   1420  CD1 LEU A  82      61.064  60.914 102.845  1.00  0.00           C
ATOM   1424  CD2 LEU A  82      58.574  61.084 103.176  1.00  0.00           C
ATOM   1428  C   LEU A  82      60.464  59.014  99.715  1.00  0.00           C
ATOM   1429  O   LEU A  82      59.504  58.434  99.205  1.00  0.00           O
ATOM   1430  N   ARG A  83      61.524  58.324 100.165  1.00  0.00           N
ATOM   1432  CA  ARG A  83      61.674  56.894 100.035  1.00  0.00           C
ATOM   1434  CB  ARG A  83      62.984  56.484  99.325  1.00  0.00           C
ATOM   1437  CG  ARG A  83      63.164  57.144  97.945  1.00  0.00           C
ATOM   1440  CD  ARG A  83      64.104  56.404  96.975  1.00  0.00           C
ATOM   1443  NE  ARG A  83      63.474  55.084  96.665  1.00  0.00           N
ATOM   1445  CZ  ARG A  83      63.954  53.894  96.986  1.00  0.00           C
ATOM   1446  NH1 ARG A  83      65.034  53.664  97.705  1.00  0.00           N
ATOM   1449  NH2 ARG A  83      63.264  52.874  96.525  1.00  0.00           N
ATOM   1452  C   ARG A  83      61.654  56.294 101.425  1.00  0.00           C
ATOM   1453  O   ARG A  83      62.174  56.874 102.374  1.00  0.00           O
ATOM   1454  N   ILE A  84      60.984  55.144 101.565  1.00  0.00           N
ATOM   1456  CA  ILE A  84      60.864  54.404 102.794  1.00  0.00           C
ATOM   1458  CB  ILE A  84      59.414  54.334 103.255  1.00  0.00           C
ATOM   1460  CG2 ILE A  84      59.324  53.554 104.585  1.00  0.00           C
ATOM   1464  CG1 ILE A  84      58.744  55.704 103.446  1.00  0.00           C
ATOM   1467  CD  ILE A  84      58.144  56.374 102.196  1.00  0.00           C
ATOM   1471  C   ILE A  84      61.304  52.994 102.495  1.00  0.00           C
ATOM   1472  O   ILE A  84      60.954  52.464 101.445  1.00  0.00           O
ATOM   1473  N   GLN A  85      62.054  52.314 103.386  1.00  0.00           N
ATOM   1475  CA  GLN A  85      62.284  50.894 103.246  1.00  0.00           C
ATOM   1477  CB  GLN A  85      63.724  50.644 102.775  1.00  0.00           C
ATOM   1480  CG  GLN A  85      63.924  49.234 102.196  1.00  0.00           C
ATOM   1483  CD  GLN A  85      65.204  49.194 101.375  1.00  0.00           C
ATOM   1484  OE1 GLN A  85      65.994  50.134 101.425  1.00  0.00           O
ATOM   1485  NE2 GLN A  85      65.324  48.144 100.536  1.00  0.00           N
ATOM   1488  C   GLN A  85      62.114  50.184 104.575  1.00  0.00           C
ATOM   1489  O   GLN A  85      62.294  50.774 105.636  1.00  0.00           O
ATOM   1490  N   GLY A  86      61.744  48.884 104.566  1.00  0.00           N
ATOM   1492  CA  GLY A  86      61.744  48.054 105.776  1.00  0.00           C
ATOM   1495  C   GLY A  86      63.124  47.664 106.256  1.00  0.00           C
ATOM   1496  O   GLY A  86      63.964  47.304 105.445  1.00  0.00           O
ATOM   1497  N   GLU A  87      63.394  47.674 107.565  1.00  0.00           N
ATOM   1499  CA  GLU A  87      64.654  47.174 108.106  1.00  0.00           C
ATOM   1501  CB  GLU A  87      64.974  47.894 109.426  1.00  0.00           C
ATOM   1504  CG  GLU A  87      65.264  49.414 109.256  1.00  0.00           C
ATOM   1507  CD  GLU A  87      66.594  49.714 108.596  1.00  0.00           C
ATOM   1508  OE1 GLU A  87      66.704  49.484 107.365  1.00  0.00           O
ATOM   1509  OE2 GLU A  87      67.504  50.214 109.305  1.00  0.00           O
ATOM   1510  C   GLU A  87      64.624  45.674 108.365  1.00  0.00           C
ATOM   1511  O   GLU A  87      65.644  45.024 108.556  1.00  0.00           O
ATOM   1512  N   SER A  88      63.414  45.064 108.316  1.00  0.00           N
ATOM   1514  CA  SER A  88      63.244  43.624 108.306  1.00  0.00           C
ATOM   1516  CB  SER A  88      62.134  43.154 109.305  1.00  0.00           C
ATOM   1519  OG  SER A  88      61.994  41.734 109.346  1.00  0.00           O
ATOM   1521  C   SER A  88      62.934  43.184 106.886  1.00  0.00           C
ATOM   1522  O   SER A  88      62.664  43.994 105.995  1.00  0.00           O
ATOM   1523  N   ASN A  89      62.944  41.864 106.646  1.00  0.00           N
ATOM   1525  CA  ASN A  89      62.734  41.254 105.356  1.00  0.00           C
ATOM   1527  CB  ASN A  89      63.564  39.944 105.286  1.00  0.00           C
ATOM   1530  CG  ASN A  89      63.194  38.974 106.396  1.00  0.00           C
ATOM   1531  OD1 ASN A  89      63.414  39.254 107.576  1.00  0.00           O
ATOM   1532  ND2 ASN A  89      62.654  37.794 106.035  1.00  0.00           N
ATOM   1535  C   ASN A  89      61.264  40.924 105.146  1.00  0.00           C
ATOM   1536  O   ASN A  89      60.904  40.114 104.295  1.00  0.00           O
ATOM   1537  N   ASP A  90      60.374  41.544 105.926  1.00  0.00           N
ATOM   1539  CA  ASP A  90      58.944  41.394 105.825  1.00  0.00           C
ATOM   1541  CB  ASP A  90      58.304  41.644 107.225  1.00  0.00           C
ATOM   1544  CG  ASP A  90      58.854  40.714 108.306  1.00  0.00           C
ATOM   1545  OD1 ASP A  90      59.344  39.594 107.975  1.00  0.00           O
ATOM   1546  OD2 ASP A  90      58.704  41.074 109.505  1.00  0.00           O
ATOM   1547  C   ASP A  90      58.394  42.354 104.745  1.00  0.00           C
ATOM   1548  O   ASP A  90      58.934  43.454 104.566  1.00  0.00           O
ATOM   1549  N   PRO A  91      57.354  42.034 103.966  1.00  0.00           N
ATOM   1550  CD  PRO A  91      56.764  40.694 103.896  1.00  0.00           C
ATOM   1553  CA  PRO A  91      56.544  43.024 103.265  1.00  0.00           C
ATOM   1555  CB  PRO A  91      55.614  42.214 102.355  1.00  0.00           C
ATOM   1558  CG  PRO A  91      55.524  40.824 102.996  1.00  0.00           C
ATOM   1561  C   PRO A  91      55.804  43.954 104.205  1.00  0.00           C
ATOM   1562  O   PRO A  91      54.964  43.514 105.006  1.00  0.00           O
ATOM   1563  N   LEU A  92      56.084  45.264 104.116  1.00  0.00           N
ATOM   1565  CA  LEU A  92      55.444  46.294 104.895  1.00  0.00           C
ATOM   1567  CB  LEU A  92      56.184  47.644 104.755  1.00  0.00           C
ATOM   1570  CG  LEU A  92      57.614  47.704 105.335  1.00  0.00           C
ATOM   1572  CD1 LEU A  92      58.224  49.114 105.154  1.00  0.00           C
ATOM   1576  CD2 LEU A  92      57.664  47.324 106.816  1.00  0.00           C
ATOM   1580  C   LEU A  92      53.954  46.504 104.575  1.00  0.00           C
ATOM   1581  O   LEU A  92      53.524  46.294 103.435  1.00  0.00           O
ATOM   1582  N   PRO A  93      53.134  46.934 105.545  1.00  0.00           N
ATOM   1583  CD  PRO A  93      53.454  46.864 106.975  1.00  0.00           C
ATOM   1586  CA  PRO A  93      51.764  47.354 105.294  1.00  0.00           C
ATOM   1588  CB  PRO A  93      51.094  47.094 106.655  1.00  0.00           C
ATOM   1591  CG  PRO A  93      52.194  47.354 107.686  1.00  0.00           C
ATOM   1594  C   PRO A  93      51.704  48.834 104.976  1.00  0.00           C
ATOM   1595  O   PRO A  93      52.694  49.544 105.146  1.00  0.00           O
ATOM   1596  N   ALA A  94      50.534  49.304 104.515  1.00  0.00           N
ATOM   1598  CA  ALA A  94      50.244  50.704 104.305  1.00  0.00           C
ATOM   1600  CB  ALA A  94      48.874  50.834 103.615  1.00  0.00           C
ATOM   1604  C   ALA A  94      50.244  51.544 105.575  1.00  0.00           C
ATOM   1605  O   ALA A  94      49.864  51.104 106.665  1.00  0.00           O
ATOM   1606  N   PHE A  95      50.634  52.814 105.455  1.00  0.00           N
ATOM   1608  CA  PHE A  95      50.784  53.674 106.595  1.00  0.00           C
ATOM   1610  CB  PHE A  95      52.134  53.454 107.355  1.00  0.00           C
ATOM   1613  CG  PHE A  95      53.304  53.754 106.455  1.00  0.00           C
ATOM   1614  CD1 PHE A  95      53.844  52.714 105.706  1.00  0.00           C
ATOM   1616  CE1 PHE A  95      54.834  52.964 104.766  1.00  0.00           C
ATOM   1618  CZ  PHE A  95      55.324  54.264 104.596  1.00  0.00           C
ATOM   1620  CD2 PHE A  95      53.794  55.054 106.285  1.00  0.00           C
ATOM   1622  CE2 PHE A  95      54.804  55.314 105.356  1.00  0.00           C
ATOM   1624  C   PHE A  95      50.694  55.084 106.105  1.00  0.00           C
ATOM   1625  O   PHE A  95      50.774  55.364 104.906  1.00  0.00           O
ATOM   1626  N   SER A  96      50.574  56.024 107.045  1.00  0.00           N
ATOM   1628  CA  SER A  96      50.614  57.414 106.676  1.00  0.00           C
ATOM   1630  CB  SER A  96      49.214  58.014 106.404  1.00  0.00           C
ATOM   1633  OG  SER A  96      48.564  57.244 105.405  1.00  0.00           O
ATOM   1635  C   SER A  96      51.224  58.124 107.826  1.00  0.00           C
ATOM   1636  O   SER A  96      51.094  57.704 108.976  1.00  0.00           O
ATOM   1637  N   GLY A  97      51.924  59.224 107.546  1.00  0.00           N
ATOM   1639  CA  GLY A  97      52.494  60.034 108.586  1.00  0.00           C
ATOM   1642  C   GLY A  97      52.474  61.454 108.185  1.00  0.00           C
ATOM   1643  O   GLY A  97      51.874  61.844 107.176  1.00  0.00           O
ATOM   1644  N   THR A  98      53.164  62.264 108.976  1.00  0.00           N
ATOM   1646  CA  THR A  98      53.244  63.694 108.736  1.00  0.00           C
ATOM   1648  CB  THR A  98      52.724  64.514 109.906  1.00  0.00           C
ATOM   1650  OG1 THR A  98      52.564  65.874 109.566  1.00  0.00           O
ATOM   1652  CG2 THR A  98      53.644  64.434 111.115  1.00  0.00           C
ATOM   1656  C   THR A  98      54.674  64.034 108.405  1.00  0.00           C
ATOM   1657  O   THR A  98      55.624  63.444 108.915  1.00  0.00           O
ATOM   1658  N   VAL A  99      54.854  65.004 107.506  1.00  0.00           N
ATOM   1660  CA  VAL A  99      56.154  65.534 107.155  1.00  0.00           C
ATOM   1662  CB  VAL A  99      56.534  65.274 105.695  1.00  0.00           C
ATOM   1664  CG1 VAL A  99      55.394  65.624 104.725  1.00  0.00           C
ATOM   1668  CG2 VAL A  99      57.804  66.054 105.294  1.00  0.00           C
ATOM   1672  C   VAL A  99      56.154  67.004 107.506  1.00  0.00           C
ATOM   1673  O   VAL A  99      55.244  67.744 107.126  1.00  0.00           O
ATOM   1674  N   GLU A 100      57.184  67.454 108.246  1.00  0.00           N
ATOM   1676  CA  GLU A 100      57.424  68.854 108.545  1.00  0.00           C
ATOM   1678  CB  GLU A 100      57.804  69.094 110.025  1.00  0.00           C
ATOM   1681  CG  GLU A 100      56.804  68.454 111.016  1.00  0.00           C
ATOM   1684  CD  GLU A 100      56.914  69.014 112.425  1.00  0.00           C
ATOM   1685  OE1 GLU A 100      57.854  68.674 113.195  1.00  0.00           O
ATOM   1686  OE2 GLU A 100      55.964  69.764 112.775  1.00  0.00           O
ATOM   1687  C   GLU A 100      58.604  69.294 107.736  1.00  0.00           C
ATOM   1688  O   GLU A 100      59.584  68.574 107.596  1.00  0.00           O
ATOM   1689  N   TYR A 101      58.574  70.494 107.166  1.00  0.00           N
ATOM   1691  CA  TYR A 101      59.714  70.984 106.425  1.00  0.00           C
ATOM   1693  CB  TYR A 101      59.684  70.574 104.925  1.00  0.00           C
ATOM   1696  CG  TYR A 101      58.354  70.894 104.256  1.00  0.00           C
ATOM   1697  CD1 TYR A 101      57.214  70.094 104.486  1.00  0.00           C
ATOM   1699  CE1 TYR A 101      55.984  70.434 103.925  1.00  0.00           C
ATOM   1701  CZ  TYR A 101      55.894  71.534 103.066  1.00  0.00           C
ATOM   1702  OH  TYR A 101      54.664  71.904 102.506  1.00  0.00           O
ATOM   1704  CD2 TYR A 101      58.254  71.984 103.386  1.00  0.00           C
ATOM   1706  CE2 TYR A 101      57.024  72.294 102.775  1.00  0.00           C
ATOM   1708  C   TYR A 101      59.784  72.484 106.625  1.00  0.00           C
ATOM   1709  O   TYR A 101      58.834  73.194 106.315  1.00  0.00           O
ATOM   1710  N   GLY A 102      60.904  73.014 107.176  1.00  0.00           N
ATOM   1712  CA  GLY A 102      61.064  74.424 107.546  1.00  0.00           C
ATOM   1715  C   GLY A 102      62.484  74.854 107.395  1.00  0.00           C
ATOM   1716  O   GLY A 102      63.234  74.244 106.646  1.00  0.00           O
ATOM   1717  N   GLN A 103      62.914  75.904 108.125  1.00  0.00           N
ATOM   1719  CA  GLN A 103      64.324  76.244 108.215  1.00  0.00           C
ATOM   1721  CB  GLN A 103      64.744  77.434 107.326  1.00  0.00           C
ATOM   1724  CG  GLN A 103      64.294  78.854 107.786  1.00  0.00           C
ATOM   1727  CD  GLN A 103      64.634  79.924 106.735  1.00  0.00           C
ATOM   1728  OE1 GLN A 103      64.974  81.074 107.026  1.00  0.00           O
ATOM   1729  NE2 GLN A 103      64.514  79.534 105.455  1.00  0.00           N
ATOM   1732  C   GLN A 103      64.734  76.494 109.655  1.00  0.00           C
ATOM   1733  O   GLN A 103      63.914  76.574 110.566  1.00  0.00           O
ATOM   1734  N   ILE A 104      66.054  76.554 109.874  1.00  0.00           N
ATOM   1736  CA  ILE A 104      66.644  76.574 111.196  1.00  0.00           C
ATOM   1738  CB  ILE A 104      67.654  75.444 111.385  1.00  0.00           C
ATOM   1740  CG2 ILE A 104      68.414  75.554 112.726  1.00  0.00           C
ATOM   1744  CG1 ILE A 104      66.944  74.074 111.285  1.00  0.00           C
ATOM   1747  CD  ILE A 104      65.734  73.934 112.225  1.00  0.00           C
ATOM   1751  C   ILE A 104      67.304  77.914 111.366  1.00  0.00           C
ATOM   1752  O   ILE A 104      68.094  78.374 110.545  1.00  0.00           O
ATOM   1753  N   GLN A 105      66.944  78.584 112.465  1.00  0.00           N
ATOM   1755  CA  GLN A 105      67.534  79.834 112.835  1.00  0.00           C
ATOM   1757  CB  GLN A 105      66.564  80.544 113.806  1.00  0.00           C
ATOM   1760  CG  GLN A 105      66.884  82.044 114.006  1.00  0.00           C
ATOM   1763  CD  GLN A 105      65.774  82.694 114.816  1.00  0.00           C
ATOM   1764  OE1 GLN A 105      65.354  82.164 115.835  1.00  0.00           O
ATOM   1765  NE2 GLN A 105      65.234  83.844 114.335  1.00  0.00           N
ATOM   1768  C   GLN A 105      68.864  79.684 113.535  1.00  0.00           C
ATOM   1769  O   GLN A 105      69.734  80.514 113.365  1.00  0.00           O
ATOM   1770  N   GLY A 106      69.044  78.614 114.335  1.00  0.00           N
ATOM   1772  CA  GLY A 106      70.144  78.564 115.294  1.00  0.00           C
ATOM   1775  C   GLY A 106      71.024  77.354 115.216  1.00  0.00           C
ATOM   1776  O   GLY A 106      71.284  76.744 114.176  1.00  0.00           O
ATOM   1777  N   THR A 107      71.534  76.984 116.404  1.00  0.00           N
ATOM   1779  CA  THR A 107      72.534  75.954 116.606  1.00  0.00           C
ATOM   1781  CB  THR A 107      73.484  76.234 117.786  1.00  0.00           C
ATOM   1783  OG1 THR A 107      72.924  75.974 119.076  1.00  0.00           O
ATOM   1785  CG2 THR A 107      73.954  77.694 117.756  1.00  0.00           C
ATOM   1789  C   THR A 107      71.874  74.594 116.756  1.00  0.00           C
ATOM   1790  O   THR A 107      70.674  74.414 116.625  1.00  0.00           O
ATOM   1791  N   ILE A 108      72.684  73.544 116.986  1.00  0.00           N
ATOM   1793  CA  ILE A 108      72.214  72.214 117.346  1.00  0.00           C
ATOM   1795  CB  ILE A 108      73.364  71.214 117.486  1.00  0.00           C
ATOM   1797  CG2 ILE A 108      72.904  69.884 118.136  1.00  0.00           C
ATOM   1801  CG1 ILE A 108      73.974  70.874 116.115  1.00  0.00           C
ATOM   1804  CD  ILE A 108      74.814  71.964 115.485  1.00  0.00           C
ATOM   1808  C   ILE A 108      71.394  72.204 118.615  1.00  0.00           C
ATOM   1809  O   ILE A 108      70.334  71.594 118.666  1.00  0.00           O
ATOM   1810  N   ASP A 109      71.864  72.874 119.696  1.00  0.00           N
ATOM   1812  CA  ASP A 109      71.234  72.814 120.995  1.00  0.00           C
ATOM   1814  CB  ASP A 109      72.304  73.034 122.085  1.00  0.00           C
ATOM   1817  CG  ASP A 109      73.264  71.854 122.155  1.00  0.00           C
ATOM   1818  OD1 ASP A 109      72.864  70.724 121.756  1.00  0.00           O
ATOM   1819  OD2 ASP A 109      74.364  72.044 122.716  1.00  0.00           O
ATOM   1820  C   ASP A 109      70.094  73.814 121.145  1.00  0.00           C
ATOM   1821  O   ASP A 109      69.064  73.494 121.735  1.00  0.00           O
ATOM   1822  N   ASN A 110      70.264  75.014 120.555  1.00  0.00           N
ATOM   1824  CA  ASN A 110      69.354  76.124 120.706  1.00  0.00           C
ATOM   1826  CB  ASN A 110      70.104  77.364 121.256  1.00  0.00           C
ATOM   1829  CG  ASN A 110      70.924  77.094 122.506  1.00  0.00           C
ATOM   1830  OD1 ASN A 110      70.784  76.144 123.265  1.00  0.00           O
ATOM   1831  ND2 ASN A 110      71.914  77.994 122.726  1.00  0.00           N
ATOM   1834  C   ASN A 110      68.854  76.554 119.325  1.00  0.00           C
ATOM   1835  O   ASN A 110      69.604  77.104 118.526  1.00  0.00           O
ATOM   1836  N   PHE A 111      67.574  76.344 118.995  1.00  0.00           N
ATOM   1838  CA  PHE A 111      67.124  76.694 117.665  1.00  0.00           C
ATOM   1840  CB  PHE A 111      67.554  75.654 116.595  1.00  0.00           C
ATOM   1843  CG  PHE A 111      67.054  74.274 116.935  1.00  0.00           C
ATOM   1844  CD1 PHE A 111      67.824  73.374 117.705  1.00  0.00           C
ATOM   1846  CE1 PHE A 111      67.314  72.114 118.055  1.00  0.00           C
ATOM   1848  CZ  PHE A 111      66.034  71.744 117.646  1.00  0.00           C
ATOM   1850  CD2 PHE A 111      65.784  73.874 116.506  1.00  0.00           C
ATOM   1852  CE2 PHE A 111      65.254  72.644 116.905  1.00  0.00           C
ATOM   1854  C   PHE A 111      65.634  76.864 117.654  1.00  0.00           C
ATOM   1855  O   PHE A 111      64.924  76.244 118.446  1.00  0.00           O
ATOM   1856  N   GLN A 112      65.134  77.674 116.716  1.00  0.00           N
ATOM   1858  CA  GLN A 112      63.734  77.824 116.425  1.00  0.00           C
ATOM   1860  CB  GLN A 112      63.294  79.294 116.635  1.00  0.00           C
ATOM   1863  CG  GLN A 112      63.424  79.714 118.115  1.00  0.00           C
ATOM   1866  CD  GLN A 112      62.784  81.074 118.416  1.00  0.00           C
ATOM   1867  OE1 GLN A 112      63.194  82.134 117.934  1.00  0.00           O
ATOM   1868  NE2 GLN A 112      61.774  81.074 119.316  1.00  0.00           N
ATOM   1871  C   GLN A 112      63.434  77.364 115.006  1.00  0.00           C
ATOM   1872  O   GLN A 112      64.174  77.664 114.065  1.00  0.00           O
ATOM   1873  N   GLU A 113      62.344  76.594 114.836  1.00  0.00           N
ATOM   1875  CA  GLU A 113      61.864  76.154 113.535  1.00  0.00           C
ATOM   1877  CB  GLU A 113      60.974  74.914 113.715  1.00  0.00           C
ATOM   1880  CG  GLU A 113      61.754  73.714 114.286  1.00  0.00           C
ATOM   1883  CD  GLU A 113      60.824  72.634 114.795  1.00  0.00           C
ATOM   1884  OE1 GLU A 113      60.074  72.904 115.786  1.00  0.00           O
ATOM   1885  OE2 GLU A 113      60.904  71.514 114.246  1.00  0.00           O
ATOM   1886  C   GLU A 113      61.034  77.244 112.866  1.00  0.00           C
ATOM   1887  O   GLU A 113      59.894  77.514 113.246  1.00  0.00           O
ATOM   1888  N   ILE A 114      61.594  77.904 111.846  1.00  0.00           N
ATOM   1890  CA  ILE A 114      60.944  79.044 111.226  1.00  0.00           C
ATOM   1892  CB  ILE A 114      61.834  80.274 111.145  1.00  0.00           C
ATOM   1894  CG2 ILE A 114      61.014  81.494 110.625  1.00  0.00           C
ATOM   1898  CG1 ILE A 114      62.404  80.574 112.546  1.00  0.00           C
ATOM   1901  CD  ILE A 114      63.414  81.714 112.576  1.00  0.00           C
ATOM   1905  C   ILE A 114      60.484  78.634 109.865  1.00  0.00           C
ATOM   1906  O   ILE A 114      61.104  77.794 109.216  1.00  0.00           O
ATOM   1907  N   ASN A 115      59.334  79.204 109.426  1.00  0.00           N
ATOM   1909  CA  ASN A 115      58.654  78.944 108.176  1.00  0.00           C
ATOM   1911  CB  ASN A 115      59.144  79.884 107.036  1.00  0.00           C
ATOM   1914  CG  ASN A 115      60.634  79.824 106.695  1.00  0.00           C
ATOM   1915  OD1 ASN A 115      61.394  80.744 106.986  1.00  0.00           O
ATOM   1916  ND2 ASN A 115      61.064  78.734 106.026  1.00  0.00           N
ATOM   1919  C   ASN A 115      58.564  77.464 107.805  1.00  0.00           C
ATOM   1920  O   ASN A 115      58.804  77.074 106.665  1.00  0.00           O
ATOM   1921  N   VAL A 116      58.214  76.634 108.806  1.00  0.00           N
ATOM   1923  CA  VAL A 116      57.944  75.214 108.645  1.00  0.00           C
ATOM   1925  CB  VAL A 116      58.344  74.434 109.895  1.00  0.00           C
ATOM   1927  CG1 VAL A 116      57.484  74.834 111.086  1.00  0.00           C
ATOM   1931  CG2 VAL A 116      58.244  72.904 109.745  1.00  0.00           C
ATOM   1935  C   VAL A 116      56.494  75.034 108.286  1.00  0.00           C
ATOM   1936  O   VAL A 116      55.614  75.714 108.796  1.00  0.00           O
ATOM   1937  N   GLN A 117      56.184  74.114 107.365  1.00  0.00           N
ATOM   1939  CA  GLN A 117      54.824  73.784 107.026  1.00  0.00           C
ATOM   1941  CB  GLN A 117      54.324  74.434 105.725  1.00  0.00           C
ATOM   1944  CG  GLN A 117      55.414  74.554 104.636  1.00  0.00           C
ATOM   1947  CD  GLN A 117      56.354  75.744 104.836  1.00  0.00           C
ATOM   1948  OE1 GLN A 117      55.974  76.864 105.226  1.00  0.00           O
ATOM   1949  NE2 GLN A 117      57.664  75.514 104.585  1.00  0.00           N
ATOM   1952  C   GLN A 117      54.714  72.284 106.986  1.00  0.00           C
ATOM   1953  O   GLN A 117      55.714  71.574 106.926  1.00  0.00           O
ATOM   1954  N   ASN A 118      53.464  71.784 107.126  1.00  0.00           N
ATOM   1956  CA  ASN A 118      53.204  70.374 107.255  1.00  0.00           C
ATOM   1958  CB  ASN A 118      52.524  69.984 108.605  1.00  0.00           C
ATOM   1961  CG  ASN A 118      53.434  69.974 109.846  1.00  0.00           C
ATOM   1962  OD1 ASN A 118      53.264  69.094 110.706  1.00  0.00           O
ATOM   1963  ND2 ASN A 118      54.384  70.924 109.986  1.00  0.00           N
ATOM   1966  C   ASN A 118      52.364  69.884 106.076  1.00  0.00           C
ATOM   1967  O   ASN A 118      51.494  70.554 105.525  1.00  0.00           O
ATOM   1968  N   GLN A 119      52.644  68.624 105.706  1.00  0.00           N
ATOM   1970  CA  GLN A 119      51.854  67.864 104.766  1.00  0.00           C
ATOM   1972  CB  GLN A 119      52.514  67.754 103.365  1.00  0.00           C
ATOM   1975  CG  GLN A 119      52.524  69.114 102.646  1.00  0.00           C
ATOM   1978  CD  GLN A 119      53.154  69.134 101.256  1.00  0.00           C
ATOM   1979  OE1 GLN A 119      53.014  70.144 100.555  1.00  0.00           O
ATOM   1980  NE2 GLN A 119      53.854  68.064 100.816  1.00  0.00           N
ATOM   1983  C   GLN A 119      51.684  66.484 105.335  1.00  0.00           C
ATOM   1984  O   GLN A 119      52.424  66.084 106.236  1.00  0.00           O
ATOM   1985  N   LEU A 120      50.694  65.714 104.865  1.00  0.00           N
ATOM   1987  CA  LEU A 120      50.634  64.304 105.165  1.00  0.00           C
ATOM   1989  CB  LEU A 120      49.214  63.824 105.536  1.00  0.00           C
ATOM   1992  CG  LEU A 120      48.624  64.544 106.765  1.00  0.00           C
ATOM   1994  CD1 LEU A 120      47.174  64.104 106.996  1.00  0.00           C
ATOM   1998  CD2 LEU A 120      49.474  64.314 108.025  1.00  0.00           C
ATOM   2002  C   LEU A 120      51.174  63.504 104.015  1.00  0.00           C
ATOM   2003  O   LEU A 120      51.084  63.884 102.845  1.00  0.00           O
ATOM   2004  N   ILE A 121      51.764  62.364 104.356  1.00  0.00           N
ATOM   2006  CA  ILE A 121      52.224  61.384 103.416  1.00  0.00           C
ATOM   2008  CB  ILE A 121      53.704  61.094 103.556  1.00  0.00           C
ATOM   2010  CG2 ILE A 121      54.454  62.374 103.136  1.00  0.00           C
ATOM   2014  CG1 ILE A 121      54.144  60.664 104.976  1.00  0.00           C
ATOM   2017  CD  ILE A 121      55.644  60.454 105.076  1.00  0.00           C
ATOM   2021  C   ILE A 121      51.404  60.134 103.615  1.00  0.00           C
ATOM   2022  O   ILE A 121      51.314  59.614 104.725  1.00  0.00           O
ATOM   2023  N   ASN A 122      50.774  59.644 102.546  1.00  0.00           N
ATOM   2025  CA  ASN A 122      49.954  58.454 102.586  1.00  0.00           C
ATOM   2027  CB  ASN A 122      48.504  58.774 102.126  1.00  0.00           C
ATOM   2030  CG  ASN A 122      47.824  59.854 102.985  1.00  0.00           C
ATOM   2031  OD1 ASN A 122      47.704  61.034 102.675  1.00  0.00           O
ATOM   2032  ND2 ASN A 122      47.224  59.394 104.095  1.00  0.00           N
ATOM   2035  C   ASN A 122      50.584  57.434 101.655  1.00  0.00           C
ATOM   2036  O   ASN A 122      50.664  57.664 100.445  1.00  0.00           O
ATOM   2037  N   ALA A 123      51.034  56.274 102.166  1.00  0.00           N
ATOM   2039  CA  ALA A 123      51.814  55.314 101.415  1.00  0.00           C
ATOM   2041  CB  ALA A 123      53.184  55.094 102.096  1.00  0.00           C
ATOM   2045  C   ALA A 123      51.074  53.984 101.275  1.00  0.00           C
ATOM   2046  O   ALA A 123      50.374  53.574 102.206  1.00  0.00           O
ATOM   2047  N   PRO A 124      51.154  53.274 100.154  1.00  0.00           N
ATOM   2048  CD  PRO A 124      51.674  53.804  98.904  1.00  0.00           C
ATOM   2051  CA  PRO A 124      50.324  52.094  99.935  1.00  0.00           C
ATOM   2053  CB  PRO A 124      50.194  52.014  98.405  1.00  0.00           C
ATOM   2056  CG  PRO A 124      51.454  52.694  97.885  1.00  0.00           C
ATOM   2059  C   PRO A 124      50.994  50.844 100.485  1.00  0.00           C
ATOM   2060  O   PRO A 124      52.164  50.874 100.876  1.00  0.00           O
ATOM   2061  N   ALA A 125      50.224  49.744 100.525  1.00  0.00           N
ATOM   2063  CA  ALA A 125      50.644  48.464 101.045  1.00  0.00           C
ATOM   2065  CB  ALA A 125      49.454  47.624 101.515  1.00  0.00           C
ATOM   2069  C   ALA A 125      51.424  47.624 100.046  1.00  0.00           C
ATOM   2070  O   ALA A 125      51.014  47.404  98.896  1.00  0.00           O
ATOM   2071  N   SER A 126      52.564  47.094 100.485  1.00  0.00           N
ATOM   2073  CA  SER A 126      53.454  46.334  99.636  1.00  0.00           C
ATOM   2075  CB  SER A 126      54.934  46.484 100.025  1.00  0.00           C
ATOM   2078  OG  SER A 126      55.384  47.754  99.596  1.00  0.00           O
ATOM   2080  C   SER A 126      53.164  44.874  99.615  1.00  0.00           C
ATOM   2081  O   SER A 126      52.604  44.294 100.536  1.00  0.00           O
ATOM   2082  N   VAL A 127      53.564  44.244  98.516  1.00  0.00           N
ATOM   2084  CA  VAL A 127      53.264  42.864  98.255  1.00  0.00           C
ATOM   2086  CB  VAL A 127      52.854  42.704  96.795  1.00  0.00           C
ATOM   2088  CG1 VAL A 127      51.504  43.424  96.606  1.00  0.00           C
ATOM   2092  CG2 VAL A 127      53.904  43.314  95.835  1.00  0.00           C
ATOM   2096  C   VAL A 127      54.424  41.944  98.605  1.00  0.00           C
ATOM   2097  O   VAL A 127      54.224  40.824  99.076  1.00  0.00           O
ATOM   2098  N   LEU A 128      55.674  42.404  98.416  1.00  0.00           N
ATOM   2100  CA  LEU A 128      56.824  41.524  98.416  1.00  0.00           C
ATOM   2102  CB  LEU A 128      57.224  41.094  96.986  1.00  0.00           C
ATOM   2105  CG  LEU A 128      56.264  40.124  96.264  1.00  0.00           C
ATOM   2107  CD1 LEU A 128      56.894  39.704  94.935  1.00  0.00           C
ATOM   2111  CD2 LEU A 128      55.974  38.874  97.105  1.00  0.00           C
ATOM   2115  C   LEU A 128      58.014  42.194  99.025  1.00  0.00           C
ATOM   2116  O   LEU A 128      58.114  43.424  99.085  1.00  0.00           O
ATOM   2117  N   ALA A 129      58.964  41.384  99.505  1.00  0.00           N
ATOM   2119  CA  ALA A 129      60.064  41.844 100.294  1.00  0.00           C
ATOM   2121  CB  ALA A 129      60.164  41.054 101.595  1.00  0.00           C
ATOM   2125  C   ALA A 129      61.374  41.704  99.545  1.00  0.00           C
ATOM   2126  O   ALA A 129      61.544  40.774  98.756  1.00  0.00           O
ATOM   2127  N   PRO A 130      62.354  42.554  99.806  1.00  0.00           N
ATOM   2128  CD  PRO A 130      63.684  42.354  99.235  1.00  0.00           C
ATOM   2131  CA  PRO A 130      62.274  43.764 100.606  1.00  0.00           C
ATOM   2133  CB  PRO A 130      63.704  44.274 100.636  1.00  0.00           C
ATOM   2136  CG  PRO A 130      64.374  43.704  99.386  1.00  0.00           C
ATOM   2139  C   PRO A 130      61.304  44.814 100.086  1.00  0.00           C
ATOM   2140  O   PRO A 130      61.274  45.104  98.885  1.00  0.00           O
ATOM   2141  N   SER A 131      60.534  45.424 101.005  1.00  0.00           N
ATOM   2143  CA  SER A 131      59.654  46.534 100.685  1.00  0.00           C
ATOM   2145  CB  SER A 131      58.424  46.664 101.635  1.00  0.00           C
ATOM   2148  OG  SER A 131      57.594  47.774 101.264  1.00  0.00           O
ATOM   2150  C   SER A 131      60.404  47.834 100.715  1.00  0.00           C
ATOM   2151  O   SER A 131      60.764  48.344 101.786  1.00  0.00           O
ATOM   2152  N   ASP A 132      60.604  48.414  99.526  1.00  0.00           N
ATOM   2154  CA  ASP A 132      60.914  49.794  99.246  1.00  0.00           C
ATOM   2156  CB  ASP A 132      62.184  49.914  98.355  1.00  0.00           C
ATOM   2159  CG  ASP A 132      62.134  49.164  97.036  1.00  0.00           C
ATOM   2160  OD1 ASP A 132      61.344  48.184  96.896  1.00  0.00           O
ATOM   2161  OD2 ASP A 132      62.954  49.474  96.135  1.00  0.00           O
ATOM   2162  C   ASP A 132      59.694  50.414  98.556  1.00  0.00           C
ATOM   2163  O   ASP A 132      59.144  49.914  97.576  1.00  0.00           O
ATOM   2164  N   VAL A 133      59.214  51.534  99.106  1.00  0.00           N
ATOM   2166  CA  VAL A 133      58.024  52.224  98.635  1.00  0.00           C
ATOM   2168  CB  VAL A 133      56.894  52.044  99.645  1.00  0.00           C
ATOM   2170  CG1 VAL A 133      55.624  52.874  99.426  1.00  0.00           C
ATOM   2174  CG2 VAL A 133      56.494  50.564  99.725  1.00  0.00           C
ATOM   2178  C   VAL A 133      58.424  53.674  98.615  1.00  0.00           C
ATOM   2179  O   VAL A 133      58.994  54.174  99.585  1.00  0.00           O
ATOM   2180  N   ASP A 134      58.164  54.414  97.525  1.00  0.00           N
ATOM   2182  CA  ASP A 134      58.634  55.764  97.425  1.00  0.00           C
ATOM   2184  CB  ASP A 134      60.044  55.834  96.775  1.00  0.00           C
ATOM   2187  CG  ASP A 134      60.134  55.074  95.485  1.00  0.00           C
ATOM   2188  OD1 ASP A 134      59.144  55.094  94.706  1.00  0.00           O
ATOM   2189  OD2 ASP A 134      61.224  54.514  95.195  1.00  0.00           O
ATOM   2190  C   ASP A 134      57.574  56.634  96.765  1.00  0.00           C
ATOM   2191  O   ASP A 134      56.774  56.224  95.926  1.00  0.00           O
ATOM   2192  N   ILE A 135      57.454  57.864  97.276  1.00  0.00           N
ATOM   2194  CA  ILE A 135      56.334  58.714  96.965  1.00  0.00           C
ATOM   2196  CB  ILE A 135      55.274  58.784  98.066  1.00  0.00           C
ATOM   2198  CG2 ILE A 135      54.594  57.404  98.185  1.00  0.00           C
ATOM   2202  CG1 ILE A 135      55.844  59.244  99.416  1.00  0.00           C
ATOM   2205  CD  ILE A 135      54.734  59.574 100.426  1.00  0.00           C
ATOM   2209  C   ILE A 135      56.884  60.084  96.625  1.00  0.00           C
ATOM   2210  O   ILE A 135      57.734  60.614  97.346  1.00  0.00           O
ATOM   2211  N   PRO A 136      56.474  60.714  95.536  1.00  0.00           N
ATOM   2212  CD  PRO A 136      55.974  60.034  94.346  1.00  0.00           C
ATOM   2215  CA  PRO A 136      56.914  62.074  95.256  1.00  0.00           C
ATOM   2217  CB  PRO A 136      56.714  62.224  93.745  1.00  0.00           C
ATOM   2220  CG  PRO A 136      55.694  61.154  93.355  1.00  0.00           C
ATOM   2223  C   PRO A 136      56.124  63.084  96.066  1.00  0.00           C
ATOM   2224  O   PRO A 136      54.904  63.014  96.145  1.00  0.00           O
ATOM   2225  N   LEU A 137      56.814  64.064  96.684  1.00  0.00           N
ATOM   2227  CA  LEU A 137      56.234  65.094  97.506  1.00  0.00           C
ATOM   2229  CB  LEU A 137      56.854  65.154  98.925  1.00  0.00           C
ATOM   2232  CG  LEU A 137      56.714  63.884  99.776  1.00  0.00           C
ATOM   2234  CD1 LEU A 137      57.324  64.074 101.166  1.00  0.00           C
ATOM   2238  CD2 LEU A 137      55.244  63.474  99.916  1.00  0.00           C
ATOM   2242  C   LEU A 137      56.484  66.434  96.856  1.00  0.00           C
ATOM   2243  O   LEU A 137      57.614  66.904  96.756  1.00  0.00           O
ATOM   2244  N   GLN A 138      55.394  67.114  96.476  1.00  0.00           N
ATOM   2246  CA  GLN A 138      55.434  68.514  96.145  1.00  0.00           C
ATOM   2248  CB  GLN A 138      54.264  68.814  95.216  1.00  0.00           C
ATOM   2251  CG  GLN A 138      54.254  70.254  94.676  1.00  0.00           C
ATOM   2254  CD  GLN A 138      53.074  70.444  93.726  1.00  0.00           C
ATOM   2255  OE1 GLN A 138      51.964  69.974  93.976  1.00  0.00           O
ATOM   2256  NE2 GLN A 138      53.324  71.154  92.606  1.00  0.00           N
ATOM   2259  C   GLN A 138      55.334  69.324  97.425  1.00  0.00           C
ATOM   2260  O   GLN A 138      54.364  69.224  98.176  1.00  0.00           O
ATOM   2261  N   LEU A 139      56.364  70.124  97.736  1.00  0.00           N
ATOM   2263  CA  LEU A 139      56.424  70.914  98.936  1.00  0.00           C
ATOM   2265  CB  LEU A 139      57.834  70.874  99.575  1.00  0.00           C
ATOM   2268  CG  LEU A 139      58.304  69.484 100.065  1.00  0.00           C
ATOM   2270  CD1 LEU A 139      59.644  69.644 100.776  1.00  0.00           C
ATOM   2274  CD2 LEU A 139      57.294  68.764 100.975  1.00  0.00           C
ATOM   2278  C   LEU A 139      56.124  72.334  98.545  1.00  0.00           C
ATOM   2279  O   LEU A 139      56.924  72.994  97.866  1.00  0.00           O
ATOM   2280  N   LYS A 140      54.934  72.834  98.915  1.00  0.00           N
ATOM   2282  CA  LYS A 140      54.444  74.094  98.395  1.00  0.00           C
ATOM   2284  CB  LYS A 140      52.924  74.094  98.075  1.00  0.00           C
ATOM   2287  CG  LYS A 140      52.464  73.034  97.056  1.00  0.00           C
ATOM   2290  CD  LYS A 140      52.094  71.674  97.675  1.00  0.00           C
ATOM   2293  CE  LYS A 140      50.864  71.714  98.586  1.00  0.00           C
ATOM   2296  NZ  LYS A 140      50.664  70.404  99.246  1.00  0.00           N
ATOM   2300  C   LYS A 140      54.784  75.244  99.316  1.00  0.00           C
ATOM   2301  O   LYS A 140      54.674  75.144 100.545  1.00  0.00           O
ATOM   2302  N   GLY A 141      55.224  76.374  98.745  1.00  0.00           N
ATOM   2304  CA  GLY A 141      55.454  77.624  99.456  1.00  0.00           C
ATOM   2307  C   GLY A 141      56.844  77.684  99.986  1.00  0.00           C
ATOM   2308  O   GLY A 141      57.154  78.444 100.886  1.00  0.00           O
ATOM   2309  N   ILE A 142      57.704  76.814  99.456  1.00  0.00           N
ATOM   2311  CA  ILE A 142      59.064  76.734  99.885  1.00  0.00           C
ATOM   2313  CB  ILE A 142      59.204  75.724 101.005  1.00  0.00           C
ATOM   2315  CG2 ILE A 142      59.014  74.284 100.485  1.00  0.00           C
ATOM   2319  CG1 ILE A 142      60.554  75.894 101.725  1.00  0.00           C
ATOM   2322  CD  ILE A 142      60.594  77.064 102.716  1.00  0.00           C
ATOM   2326  C   ILE A 142      59.934  76.374  98.706  1.00  0.00           C
ATOM   2327  O   ILE A 142      59.614  75.514  97.896  1.00  0.00           O
ATOM   2328  N   SER A 143      61.074  77.054  98.566  1.00  0.00           N
ATOM   2330  CA  SER A 143      62.014  76.824  97.495  1.00  0.00           C
ATOM   2332  CB  SER A 143      62.724  78.124  97.036  1.00  0.00           C
ATOM   2335  OG  SER A 143      61.794  79.144  96.695  1.00  0.00           O
ATOM   2337  C   SER A 143      63.064  75.864  98.006  1.00  0.00           C
ATOM   2338  O   SER A 143      63.204  75.664  99.205  1.00  0.00           O
ATOM   2339  N   VAL A 144      63.844  75.254  97.096  1.00  0.00           N
ATOM   2341  CA  VAL A 144      64.844  74.264  97.465  1.00  0.00           C
ATOM   2343  CB  VAL A 144      65.394  73.564  96.226  1.00  0.00           C
ATOM   2345  CG1 VAL A 144      66.224  74.514  95.335  1.00  0.00           C
ATOM   2349  CG2 VAL A 144      66.244  72.364  96.676  1.00  0.00           C
ATOM   2353  C   VAL A 144      65.934  74.794  98.386  1.00  0.00           C
ATOM   2354  O   VAL A 144      66.334  74.114  99.335  1.00  0.00           O
ATOM   2355  N   ASP A 145      66.394  76.054  98.206  1.00  0.00           N
ATOM   2357  CA  ASP A 145      67.384  76.684  99.065  1.00  0.00           C
ATOM   2359  CB  ASP A 145      68.004  77.874  98.276  1.00  0.00           C
ATOM   2362  CG  ASP A 145      69.214  78.504  98.915  1.00  0.00           C
ATOM   2363  OD1 ASP A 145      69.654  78.064 100.006  1.00  0.00           O
ATOM   2364  OD2 ASP A 145      69.694  79.514  98.355  1.00  0.00           O
ATOM   2365  C   ASP A 145      66.764  77.114 100.396  1.00  0.00           C
ATOM   2366  O   ASP A 145      67.394  77.234 101.445  1.00  0.00           O
ATOM   2367  N   GLN A 146      65.434  77.284 100.434  1.00  0.00           N
ATOM   2369  CA  GLN A 146      64.754  77.574 101.676  1.00  0.00           C
ATOM   2371  CB  GLN A 146      63.414  78.294 101.404  1.00  0.00           C
ATOM   2374  CG  GLN A 146      63.584  79.724 100.855  1.00  0.00           C
ATOM   2377  CD  GLN A 146      64.204  80.624 101.926  1.00  0.00           C
ATOM   2378  OE1 GLN A 146      63.584  80.874 102.966  1.00  0.00           O
ATOM   2379  NE2 GLN A 146      65.424  81.134 101.716  1.00  0.00           N
ATOM   2382  C   GLN A 146      64.554  76.364 102.565  1.00  0.00           C
ATOM   2383  O   GLN A 146      64.294  76.514 103.756  1.00  0.00           O
ATOM   2384  N   LEU A 147      64.714  75.134 102.036  1.00  0.00           N
ATOM   2386  CA  LEU A 147      64.624  73.934 102.835  1.00  0.00           C
ATOM   2388  CB  LEU A 147      64.524  72.664 101.965  1.00  0.00           C
ATOM   2391  CG  LEU A 147      63.284  72.534 101.056  1.00  0.00           C
ATOM   2393  CD1 LEU A 147      63.334  71.214 100.265  1.00  0.00           C
ATOM   2397  CD2 LEU A 147      62.014  72.564 101.896  1.00  0.00           C
ATOM   2401  C   LEU A 147      65.794  73.764 103.796  1.00  0.00           C
ATOM   2402  O   LEU A 147      66.914  73.444 103.395  1.00  0.00           O
ATOM   2403  N   GLY A 148      65.574  73.954 105.116  1.00  0.00           N
ATOM   2405  CA  GLY A 148      66.644  73.774 106.086  1.00  0.00           C
ATOM   2408  C   GLY A 148      66.664  72.404 106.665  1.00  0.00           C
ATOM   2409  O   GLY A 148      67.714  71.874 107.026  1.00  0.00           O
ATOM   2410  N   PHE A 149      65.484  71.774 106.775  1.00  0.00           N
ATOM   2412  CA  PHE A 149      65.364  70.464 107.355  1.00  0.00           C
ATOM   2414  CB  PHE A 149      65.354  70.484 108.925  1.00  0.00           C
ATOM   2417  CG  PHE A 149      64.104  71.084 109.545  1.00  0.00           C
ATOM   2418  CD1 PHE A 149      63.984  72.474 109.696  1.00  0.00           C
ATOM   2420  CE1 PHE A 149      62.874  73.034 110.366  1.00  0.00           C
ATOM   2422  CZ  PHE A 149      61.864  72.204 110.846  1.00  0.00           C
ATOM   2424  CD2 PHE A 149      63.074  70.264 110.035  1.00  0.00           C
ATOM   2426  CE2 PHE A 149      61.954  70.814 110.676  1.00  0.00           C
ATOM   2428  C   PHE A 149      64.054  69.904 106.846  1.00  0.00           C
ATOM   2429  O   PHE A 149      63.184  70.654 106.415  1.00  0.00           O
ATOM   2430  N   VAL A 150      63.894  68.574 106.935  1.00  0.00           N
ATOM   2432  CA  VAL A 150      62.644  67.884 106.775  1.00  0.00           C
ATOM   2434  CB  VAL A 150      62.614  67.134 105.434  1.00  0.00           C
ATOM   2436  CG1 VAL A 150      61.294  66.354 105.256  1.00  0.00           C
ATOM   2440  CG2 VAL A 150      62.784  68.134 104.275  1.00  0.00           C
ATOM   2444  C   VAL A 150      62.524  66.914 107.955  1.00  0.00           C
ATOM   2445  O   VAL A 150      63.404  66.084 108.166  1.00  0.00           O
ATOM   2446  N   ARG A 151      61.454  66.984 108.775  1.00  0.00           N
ATOM   2448  CA  ARG A 151      61.224  66.034 109.855  1.00  0.00           C
ATOM   2450  CB  ARG A 151      60.984  66.694 111.245  1.00  0.00           C
ATOM   2453  CG  ARG A 151      60.544  65.764 112.416  1.00  0.00           C
ATOM   2456  CD  ARG A 151      60.334  66.544 113.715  1.00  0.00           C
ATOM   2459  NE  ARG A 151      59.574  65.724 114.725  1.00  0.00           N
ATOM   2461  CZ  ARG A 151      59.024  66.284 115.795  1.00  0.00           C
ATOM   2462  NH1 ARG A 151      58.854  67.584 115.865  1.00  0.00           N
ATOM   2465  NH2 ARG A 151      58.614  65.514 116.795  1.00  0.00           N
ATOM   2468  C   ARG A 151      60.084  65.104 109.496  1.00  0.00           C
ATOM   2469  O   ARG A 151      58.984  65.554 109.165  1.00  0.00           O
ATOM   2470  N   ILE A 152      60.314  63.774 109.536  1.00  0.00           N
ATOM   2472  CA  ILE A 152      59.284  62.794 109.225  1.00  0.00           C
ATOM   2474  CB  ILE A 152      59.714  61.714 108.236  1.00  0.00           C
ATOM   2476  CG2 ILE A 152      58.484  60.834 107.885  1.00  0.00           C
ATOM   2480  CG1 ILE A 152      60.354  62.304 106.945  1.00  0.00           C
ATOM   2483  CD  ILE A 152      59.414  63.174 106.124  1.00  0.00           C
ATOM   2487  C   ILE A 152      58.904  62.154 110.536  1.00  0.00           C
ATOM   2488  O   ILE A 152      59.754  61.714 111.306  1.00  0.00           O
ATOM   2489  N   HIS A 153      57.614  62.124 110.876  1.00  0.00           N
ATOM   2491  CA  HIS A 153      57.244  61.604 112.176  1.00  0.00           C
ATOM   2493  CB  HIS A 153      57.364  62.674 113.295  1.00  0.00           C
ATOM   2496  ND1 HIS A 153      55.384  64.044 114.006  1.00  0.00           N
ATOM   2498  CG  HIS A 153      56.484  63.894 113.206  1.00  0.00           C
ATOM   2499  CE1 HIS A 153      54.954  65.324 113.885  1.00  0.00           C
ATOM   2501  NE2 HIS A 153      55.724  66.034 113.075  1.00  0.00           N
ATOM   2502  CD2 HIS A 153      56.704  65.134 112.654  1.00  0.00           C
ATOM   2504  C   HIS A 153      55.884  60.994 112.036  1.00  0.00           C
ATOM   2505  O   HIS A 153      55.194  61.224 111.045  1.00  0.00           O
ATOM   2506  N   ASP A 154      55.474  60.134 112.985  1.00  0.00           N
ATOM   2508  CA  ASP A 154      54.094  59.734 113.106  1.00  0.00           C
ATOM   2510  CB  ASP A 154      53.084  60.884 113.206  1.00  0.00           C
ATOM   2513  CG  ASP A 154      53.424  61.814 114.335  1.00  0.00           C
ATOM   2514  OD1 ASP A 154      54.174  61.444 115.275  1.00  0.00           O
ATOM   2515  OD2 ASP A 154      52.814  62.904 114.365  1.00  0.00           O
ATOM   2516  C   ASP A 154      53.654  58.754 112.056  1.00  0.00           C
ATOM   2517  O   ASP A 154      52.624  58.924 111.425  1.00  0.00           O
ATOM   2518  N   ILE A 155      54.474  57.734 111.816  1.00  0.00           N
ATOM   2520  CA  ILE A 155      54.184  56.784 110.776  1.00  0.00           C
ATOM   2522  CB  ILE A 155      55.484  56.274 110.175  1.00  0.00           C
ATOM   2524  CG2 ILE A 155      55.234  55.014 109.325  1.00  0.00           C
ATOM   2528  CG1 ILE A 155      56.234  57.394 109.426  1.00  0.00           C
ATOM   2531  CD  ILE A 155      55.614  57.774 108.075  1.00  0.00           C
ATOM   2535  C   ILE A 155      53.254  55.714 111.336  1.00  0.00           C
ATOM   2536  O   ILE A 155      53.674  54.784 112.026  1.00  0.00           O
ATOM   2537  N   GLN A 156      51.944  55.904 111.086  1.00  0.00           N
ATOM   2539  CA  GLN A 156      50.844  55.204 111.705  1.00  0.00           C
ATOM   2541  CB  GLN A 156      49.614  56.134 111.986  1.00  0.00           C
ATOM   2544  CG  GLN A 156      49.884  57.484 112.695  1.00  0.00           C
ATOM   2547  CD  GLN A 156      48.594  58.324 112.716  1.00  0.00           C
ATOM   2548  OE1 GLN A 156      47.644  57.944 112.026  1.00  0.00           O
ATOM   2549  NE2 GLN A 156      48.564  59.444 113.465  1.00  0.00           N
ATOM   2552  C   GLN A 156      50.314  54.174 110.715  1.00  0.00           C
ATOM   2553  O   GLN A 156      50.094  54.564 109.566  1.00  0.00           O
ATOM   2554  N   PRO A 157      50.054  52.904 111.026  1.00  0.00           N
ATOM   2555  CD  PRO A 157      50.414  52.264 112.285  1.00  0.00           C
ATOM   2558  CA  PRO A 157      49.164  52.064 110.226  1.00  0.00           C
ATOM   2560  CB  PRO A 157      48.904  50.804 111.066  1.00  0.00           C
ATOM   2563  CG  PRO A 157      49.964  50.814 112.176  1.00  0.00           C
ATOM   2566  C   PRO A 157      47.864  52.734 109.816  1.00  0.00           C
ATOM   2567  O   PRO A 157      47.224  53.344 110.676  1.00  0.00           O
ATOM   2568  N   VAL A 158      47.434  52.594 108.545  1.00  0.00           N
ATOM   2570  CA  VAL A 158      46.144  53.054 108.045  1.00  0.00           C
ATOM   2572  CB  VAL A 158      46.254  53.344 106.544  1.00  0.00           C
ATOM   2574  CG1 VAL A 158      46.604  52.074 105.755  1.00  0.00           C
ATOM   2578  CG2 VAL A 158      44.944  53.944 105.995  1.00  0.00           C
ATOM   2582  C   VAL A 158      45.044  52.034 108.325  1.00  0.00           C
ATOM   2583  O   VAL A 158      43.854  52.324 108.265  1.00  0.00           O
ATOM   2584  N   MET A 159      45.444  50.794 108.675  1.00  0.00           N
ATOM   2586  CA  MET A 159      44.664  49.574 108.576  1.00  0.00           C
ATOM   2588  CB  MET A 159      45.524  48.374 109.055  1.00  0.00           C
ATOM   2591  CG  MET A 159      46.994  48.374 108.586  1.00  0.00           C
ATOM   2594  SD  MET A 159      47.584  46.794 107.934  1.00  0.00           S
ATOM   2595  CE  MET A 159      47.384  47.284 106.206  1.00  0.00           C
ATOM   2599  C   MET A 159      43.394  49.574 109.405  1.00  0.00           C
ATOM   2600  O   MET A 159      42.434  48.854 109.106  1.00  0.00           O
ATOM   2601  N   GLN A 160      43.454  50.334 110.515  1.00  0.00           N
ATOM   2603  CA  GLN A 160      42.454  50.514 111.544  1.00  0.00           C
ATOM   2605  CB  GLN A 160      42.314  49.294 112.486  1.00  0.00           C
ATOM   2608  CG  GLN A 160      41.664  48.054 111.846  1.00  0.00           C
ATOM   2611  CD  GLN A 160      41.124  47.064 112.875  1.00  0.00           C
ATOM   2612  OE1 GLN A 160      40.884  47.364 114.044  1.00  0.00           O
ATOM   2613  NE2 GLN A 160      40.874  45.824 112.406  1.00  0.00           N
ATOM   2616  C   GLN A 160      41.074  51.054 111.115  1.00  0.00           C
ATOM   2617  OT1 GLN A 160      40.824  51.314 109.916  1.00  0.00           O
ATOM   2618  OT2 GLN A 160      40.224  51.244 112.036  1.00  0.00           O
ATOM   2619  NH3 POPEB 161      78.964  87.074  82.615  1.00  0.00           N
ATOM   2623  C12 POPEB 161      79.334  86.744  84.035  1.00  0.00           C
ATOM   2626  C11 POPEB 161      80.864  86.704  84.235  1.00  0.00           C
ATOM   2629  P   POPEB 161      83.074  85.744  83.295  1.00  0.00           P
ATOM   2630  O13 POPEB 161      83.564  85.784  84.685  1.00  0.00           O
ATOM   2631  O14 POPEB 161      83.494  84.594  82.465  1.00  0.00           O
ATOM   2632  O11 POPEB 161      83.544  87.054  82.556  1.00  0.00           O
ATOM   2633  O12 POPEB 161      81.474  85.864  83.256  1.00  0.00           O
ATOM   2634  C1  POPEB 161      82.714  87.874  81.726  1.00  0.00           C
ATOM   2637  C2  POPEB 161      82.784  87.524  80.196  1.00  0.00           C
ATOM   2639  O21 POPEB 161      82.174  88.534  79.354  1.00  0.00           O
ATOM   2640  C21 POPEB 161      80.884  88.804  79.545  1.00  0.00           C
ATOM   2641  O22 POPEB 161      80.174  88.234  80.355  1.00  0.00           O
ATOM   2642  C22 POPEB 161      80.364  89.884  78.556  1.00  0.00           C
ATOM   2645  C3  POPEB 161      82.304  86.094  79.816  1.00  0.00           C
ATOM   2648  O31 POPEB 161      82.214  85.874  78.396  1.00  0.00           O
ATOM   2649  C31 POPEB 161      83.364  85.734  77.755  1.00  0.00           C
ATOM   2650  O32 POPEB 161      84.474  85.804  78.256  1.00  0.00           O
ATOM   2651  C32 POPEB 161      83.074  85.414  76.296  1.00  0.00           C
ATOM   2654  C23 POPEB 161      81.394  90.634  77.676  1.00  0.00           C
ATOM   2657  C24 POPEB 161      80.974  91.004  76.256  1.00  0.00           C
ATOM   2660  C25 POPEB 161      79.874  92.074  76.156  1.00  0.00           C
ATOM   2663  C26 POPEB 161      79.944  92.854  74.826  1.00  0.00           C
ATOM   2666  C27 POPEB 161      80.064  91.964  73.576  1.00  0.00           C
ATOM   2669  C28 POPEB 161      80.434  92.784  72.326  1.00  0.00           C
ATOM   2672  C29 POPEB 161      81.024  91.954  71.206  1.00  0.00           C
ATOM   2674 0C21 POPEB 161      80.604  91.894  69.936  1.00  0.00           C
ATOM   2676 1C21 POPEB 161      79.414  92.614  69.354  1.00  0.00           C
ATOM   2679 2C21 POPEB 161      79.834  93.864  68.576  1.00  0.00           C
ATOM   2682 3C21 POPEB 161      80.364  93.594  67.166  1.00  0.00           C
ATOM   2685 4C21 POPEB 161      80.584  94.914  66.426  1.00  0.00           C
ATOM   2688 5C21 POPEB 161      81.014  94.744  64.965  1.00  0.00           C
ATOM   2691 6C21 POPEB 161      80.764  96.014  64.156  1.00  0.00           C
ATOM   2694 7C21 POPEB 161      81.274  95.874  62.726  1.00  0.00           C
ATOM   2697 8C21 POPEB 161      81.044  97.114  61.866  1.00  0.00           C
ATOM   2701  C33 POPEB 161      84.364  85.314  75.445  1.00  0.00           C
ATOM   2704  C34 POPEB 161      85.004  83.924  75.576  1.00  0.00           C
ATOM   2707  C35 POPEB 161      84.364  82.864  74.666  1.00  0.00           C
ATOM   2710  C36 POPEB 161      84.554  83.124  73.166  1.00  0.00           C
ATOM   2713  C37 POPEB 161      83.814  82.124  72.266  1.00  0.00           C
ATOM   2716  C38 POPEB 161      84.324  82.174  70.815  1.00  0.00           C
ATOM   2719  C39 POPEB 161      84.304  83.584  70.204  1.00  0.00           C
ATOM   2722 0C31 POPEB 161      84.964  83.664  68.826  1.00  0.00           C
ATOM   2725 1C31 POPEB 161      85.074  85.114  68.346  1.00  0.00           C
ATOM   2728 2C31 POPEB 161      85.744  85.294  66.976  1.00  0.00           C
ATOM   2731 3C31 POPEB 161      85.144  84.404  65.876  1.00  0.00           C
ATOM   2734 4C31 POPEB 161      85.704  84.704  64.486  1.00  0.00           C
ATOM   2737 5C31 POPEB 161      85.184  83.714  63.436  1.00  0.00           C
ATOM   2740 6C31 POPEB 161      85.384  84.184  61.996  1.00  0.00           C
ATOM   2744  NH3 POPEC 162      32.574  72.234  48.496  1.00  0.00           N
ATOM   2748  C12 POPEC 162      33.714  72.164  47.516  1.00  0.00           C
ATOM   2751  C11 POPEC 162      33.564  73.254  46.446  1.00  0.00           C
ATOM   2754  P   POPEC 162      35.884  73.364  45.156  1.00  0.00           P
ATOM   2755  O13 POPEC 162      36.114  74.814  45.386  1.00  0.00           O
ATOM   2756  O14 POPEC 162      36.314  72.874  43.836  1.00  0.00           O
ATOM   2757  O11 POPEC 162      36.584  72.524  46.286  1.00  0.00           O
ATOM   2758  O12 POPEC 162      34.374  73.004  45.306  1.00  0.00           O
ATOM   2759  C1  POPEC 162      37.664  73.064  47.056  1.00  0.00           C
ATOM   2762  C2  POPEC 162      38.364  71.924  47.846  1.00  0.00           C
ATOM   2764  O21 POPEC 162      39.774  72.114  48.056  1.00  0.00           O
ATOM   2765  C21 POPEC 162      40.244  73.254  48.526  1.00  0.00           C
ATOM   2766  O22 POPEC 162      39.604  74.254  48.766  1.00  0.00           O
ATOM   2767  C22 POPEC 162      41.764  73.114  48.636  1.00  0.00           C
ATOM   2770  C3  POPEC 162      38.164  70.574  47.085  1.00  0.00           C
ATOM   2773  O31 POPEC 162      39.014  69.524  47.616  1.00  0.00           O
ATOM   2774  C31 POPEC 162      40.264  69.564  47.126  1.00  0.00           C
ATOM   2775  O32 POPEC 162      40.594  70.124  46.096  1.00  0.00           O
ATOM   2776  C32 POPEC 162      41.234  68.964  48.146  1.00  0.00           C
ATOM   2779  C23 POPEC 162      42.444  74.154  49.556  1.00  0.00           C
ATOM   2782  C24 POPEC 162      42.124  73.974  51.035  1.00  0.00           C
ATOM   2785  C25 POPEC 162      43.154  74.614  51.976  1.00  0.00           C
ATOM   2788  C26 POPEC 162      42.864  74.384  53.466  1.00  0.00           C
ATOM   2791  C27 POPEC 162      41.714  75.234  54.035  1.00  0.00           C
ATOM   2794  C28 POPEC 162      41.444  75.014  55.536  1.00  0.00           C
ATOM   2797  C29 POPEC 162      40.874  73.634  55.786  1.00  0.00           C
ATOM   2799 0C21 POPEC 162      39.754  73.334  56.476  1.00  0.00           C
ATOM   2801 1C21 POPEC 162      38.884  74.274  57.256  1.00  0.00           C
ATOM   2804 2C21 POPEC 162      38.454  73.634  58.576  1.00  0.00           C
ATOM   2807 3C21 POPEC 162      37.954  74.664  59.596  1.00  0.00           C
ATOM   2810 4C21 POPEC 162      37.674  74.034  60.966  1.00  0.00           C
ATOM   2813 5C21 POPEC 162      38.954  73.814  61.786  1.00  0.00           C
ATOM   2816 6C21 POPEC 162      38.644  73.234  63.166  1.00  0.00           C
ATOM   2819 7C21 POPEC 162      39.794  73.374  64.156  1.00  0.00           C
ATOM   2822 8C21 POPEC 162      39.434  72.764  65.506  1.00  0.00           C
ATOM   2826  C33 POPEC 162      40.724  67.664  48.816  1.00  0.00           C
ATOM   2829  C34 POPEC 162      41.444  67.314  50.126  1.00  0.00           C
ATOM   2832  C35 POPEC 162      40.784  67.964  51.346  1.00  0.00           C
ATOM   2835  C36 POPEC 162      41.534  67.714  52.656  1.00  0.00           C
ATOM   2838  C37 POPEC 162      40.834  68.414  53.826  1.00  0.00           C
ATOM   2841  C38 POPEC 162      41.624  68.384  55.136  1.00  0.00           C
ATOM   2844  C39 POPEC 162      41.004  69.354  56.166  1.00  0.00           C
ATOM   2847 0C31 POPEC 162      41.834  69.514  57.436  1.00  0.00           C
ATOM   2850 1C31 POPEC 162      41.094  70.324  58.516  1.00  0.00           C
ATOM   2853 2C31 POPEC 162      41.984  70.714  59.706  1.00  0.00           C
ATOM   2856 3C31 POPEC 162      42.924  71.894  59.406  1.00  0.00           C
ATOM   2859 4C31 POPEC 162      42.254  73.264  59.566  1.00  0.00           C
ATOM   2862 5C31 POPEC 162      43.184  74.454  59.296  1.00  0.00           C
ATOM   2865 6C31 POPEC 162      42.484  75.814  59.406  1.00  0.00           C
ATOM   2869  NH3 POPED 163      43.114  36.004  43.976  1.00  0.00           N
ATOM   2873  C12 POPED 163      42.854  34.694  43.296  1.00  0.00           C
ATOM   2876  C11 POPED 163      43.134  33.474  44.186  1.00  0.00           C
ATOM   2879  P   POPED 163      42.324  30.984  43.976  1.00  0.00           P
ATOM   2880  O13 POPED 163      40.994  31.104  44.616  1.00  0.00           O
ATOM   2881  O14 POPED 163      42.444  30.014  42.875  1.00  0.00           O
ATOM   2882  O11 POPED 163      43.504  30.704  44.976  1.00  0.00           O
ATOM   2883  O12 POPED 163      42.844  32.344  43.396  1.00  0.00           O
ATOM   2884  C1  POPED 163      43.374  30.314  46.336  1.00  0.00           C
ATOM   2887  C2  POPED 163      44.054  31.374  47.236  1.00  0.00           C
ATOM   2889  O21 POPED 163      44.984  30.714  48.125  1.00  0.00           O
ATOM   2890  C21 POPED 163      46.164  31.304  48.246  1.00  0.00           C
ATOM   2891  O22 POPED 163      46.514  32.314  47.666  1.00  0.00           O
ATOM   2892  C22 POPED 163      47.034  30.524  49.226  1.00  0.00           C
ATOM   2895  C3  POPED 163      42.984  32.164  48.026  1.00  0.00           C
ATOM   2898  O31 POPED 163      43.564  32.894  49.125  1.00  0.00           O
ATOM   2899  C31 POPED 163      43.104  32.584  50.326  1.00  0.00           C
ATOM   2900  O32 POPED 163      42.294  31.704  50.576  1.00  0.00           O
ATOM   2901  C32 POPED 163      43.654  33.534  51.366  1.00  0.00           C
ATOM   2904  C23 POPED 163      47.524  31.384  50.416  1.00  0.00           C
ATOM   2907  C24 POPED 163      48.274  30.534  51.446  1.00  0.00           C
ATOM   2910  C25 POPED 163      48.704  31.334  52.686  1.00  0.00           C
ATOM   2913  C26 POPED 163      49.434  30.444  53.715  1.00  0.00           C
ATOM   2916  C27 POPED 163      50.024  31.254  54.886  1.00  0.00           C
ATOM   2919  C28 POPED 163      50.994  30.434  55.756  1.00  0.00           C
ATOM   2922  C29 POPED 163      50.334  29.364  56.576  1.00  0.00           C
ATOM   2924 0C21 POPED 163      50.904  28.694  57.596  1.00  0.00           C
ATOM   2926 1C21 POPED 163      52.314  28.844  58.106  1.00  0.00           C
ATOM   2929 2C21 POPED 163      53.144  27.574  57.836  1.00  0.00           C
ATOM   2932 3C21 POPED 163      54.544  27.584  58.466  1.00  0.00           C
ATOM   2935 4C21 POPED 163      55.524  28.534  57.756  1.00  0.00           C
ATOM   2938 5C21 POPED 163      56.974  28.024  57.726  1.00  0.00           C
ATOM   2941 6C21 POPED 163      57.574  27.734  59.116  1.00  0.00           C
ATOM   2944 7C21 POPED 163      58.994  27.174  59.016  1.00  0.00           C
ATOM   2947 8C21 POPED 163      59.694  26.994  60.355  1.00  0.00           C
ATOM   2951  C33 POPED 163      43.294  33.074  52.796  1.00  0.00           C
ATOM   2954  C34 POPED 163      43.934  33.934  53.886  1.00  0.00           C
ATOM   2957  C35 POPED 163      45.454  34.074  53.736  1.00  0.00           C
ATOM   2960  C36 POPED 163      46.144  34.554  55.006  1.00  0.00           C
ATOM   2963  C37 POPED 163      47.644  34.794  54.756  1.00  0.00           C
ATOM   2966  C38 POPED 163      48.374  35.334  55.996  1.00  0.00           C
ATOM   2969  C39 POPED 163      48.524  34.314  57.146  1.00  0.00           C
ATOM   2972 0C31 POPED 163      50.004  34.174  57.516  1.00  0.00           C
ATOM   2975 1C31 POPED 163      50.384  33.244  58.666  1.00  0.00           C
ATOM   2978 2C31 POPED 163      51.914  33.154  58.736  1.00  0.00           C
ATOM   2981 3C31 POPED 163      52.424  32.064  59.686  1.00  0.00           C
ATOM   2984 4C31 POPED 163      52.574  32.554  61.136  1.00  0.00           C
ATOM   2987 5C31 POPED 163      52.914  31.404  62.085  1.00  0.00           C
ATOM   2990 6C31 POPED 163      53.054  31.854  63.546  1.00  0.00           C
ATOM   2994  NH3 POPEE 164     119.454 103.864  45.476  1.00  0.00           N
ATOM   2998  C12 POPEE 164     120.134 103.774  44.146  1.00  0.00           C
ATOM   3001  C11 POPEE 164     120.864 105.084  43.856  1.00  0.00           C
ATOM   3004  P   POPEE 164     121.664 106.524  41.826  1.00  0.00           P
ATOM   3005  O13 POPEE 164     122.594 106.104  40.756  1.00  0.00           O
ATOM   3006  O14 POPEE 164     120.514 107.394  41.526  1.00  0.00           O
ATOM   3007  O11 POPEE 164     122.454 107.094  43.056  1.00  0.00           O
ATOM   3008  O12 POPEE 164     121.044 105.204  42.446  1.00  0.00           O
ATOM   3009  C1  POPEE 164     122.614 108.504  43.246  1.00  0.00           C
ATOM   3012  C2  POPEE 164     123.574 108.714  44.436  1.00  0.00           C
ATOM   3014  O21 POPEE 164     122.864 108.334  45.625  1.00  0.00           O
ATOM   3015  C21 POPEE 164     123.114 107.124  46.066  1.00  0.00           C
ATOM   3016  O22 POPEE 164     123.964 106.354  45.635  1.00  0.00           O
ATOM   3017  C22 POPEE 164     122.174 106.804  47.225  1.00  0.00           C
ATOM   3020  C3  POPEE 164     124.064 110.174  44.616  1.00  0.00           C
ATOM   3023  O31 POPEE 164     124.764 110.324  45.876  1.00  0.00           O
ATOM   3024  C31 POPEE 164     125.204 111.584  46.066  1.00  0.00           C
ATOM   3025  O32 POPEE 164     125.154 112.464  45.215  1.00  0.00           O
ATOM   3026  C32 POPEE 164     125.714 111.754  47.506  1.00  0.00           C
ATOM   3029  C23 POPEE 164     122.074 107.964  48.256  1.00  0.00           C
ATOM   3032  C24 POPEE 164     121.714 107.464  49.655  1.00  0.00           C
ATOM   3035  C25 POPEE 164     122.844 107.674  50.676  1.00  0.00           C
ATOM   3038  C26 POPEE 164     122.494 107.064  52.046  1.00  0.00           C
ATOM   3041  C27 POPEE 164     123.564 107.314  53.125  1.00  0.00           C
ATOM   3044  C28 POPEE 164     123.164 106.794  54.515  1.00  0.00           C
ATOM   3047  C29 POPEE 164     121.944 107.514  55.046  1.00  0.00           C
ATOM   3049 0C21 POPEE 164     121.334 107.314  56.215  1.00  0.00           C
ATOM   3051 1C21 POPEE 164     121.724 106.324  57.276  1.00  0.00           C
ATOM   3054 2C21 POPEE 164     122.204 107.034  58.535  1.00  0.00           C
ATOM   3057 3C21 POPEE 164     122.394 106.054  59.696  1.00  0.00           C
ATOM   3060 4C21 POPEE 164     122.874 106.744  60.975  1.00  0.00           C
ATOM   3063 5C21 POPEE 164     124.354 107.134  60.916  1.00  0.00           C
ATOM   3066 6C21 POPEE 164     124.834 107.884  62.155  1.00  0.00           C
ATOM   3069 7C21 POPEE 164     126.124 107.294  62.726  1.00  0.00           C
ATOM   3072 8C21 POPEE 164     126.804 108.224  63.726  1.00  0.00           C
ATOM   3076  C33 POPEE 164     127.024 110.994  47.875  1.00  0.00           C
ATOM   3079  C34 POPEE 164     126.954 110.324  49.276  1.00  0.00           C
ATOM   3082  C35 POPEE 164     126.914 111.264  50.495  1.00  0.00           C
ATOM   3085  C36 POPEE 164     128.264 111.374  51.236  1.00  0.00           C
ATOM   3088  C37 POPEE 164     128.224 112.184  52.556  1.00  0.00           C
ATOM   3091  C38 POPEE 164     129.632 112.514  53.106  1.00  0.00           C
ATOM   3094  C39 POPEE 164     129.584 113.614  54.175  1.00  0.00           C
ATOM   3097 0C31 POPEE 164     130.952 113.974  54.776  1.00  0.00           C
ATOM   3100 1C31 POPEE 164     130.882 115.224  55.666  1.00  0.00           C
ATOM   3103 2C31 POPEE 164     132.202 115.594  56.356  1.00  0.00           C
ATOM   3106 3C31 POPEE 164     132.452 114.834  57.676  1.00  0.00           C
ATOM   3109 4C31 POPEE 164     133.712 115.324  58.416  1.00  0.00           C
ATOM   3112 5C31 POPEE 164     133.862 114.714  59.816  1.00  0.00           C
ATOM   3115 6C31 POPEE 164     135.132 115.164  60.536  1.00  0.00           C
ATOM   3119  NH3 POPEF 165      80.704  76.354  38.806  1.00  0.00           N
ATOM   3123  C12 POPEF 165      81.654  77.284  39.496  1.00  0.00           C
ATOM   3126  C11 POPEF 165      82.714  77.664  38.456  1.00  0.00           C
ATOM   3129  P   POPEF 165      84.444  75.764  38.046  1.00  0.00           P
ATOM   3130  O13 POPEF 165      84.354  74.414  37.456  1.00  0.00           O
ATOM   3131  O14 POPEF 165      85.504  76.654  37.536  1.00  0.00           O
ATOM   3132  O11 POPEF 165      84.304  75.644  39.616  1.00  0.00           O
ATOM   3133  O12 POPEF 165      83.094  76.514  37.696  1.00  0.00           O
ATOM   3134  C1  POPEF 165      85.104  76.194  40.656  1.00  0.00           C
ATOM   3137  C2  POPEF 165      84.824  75.404  41.976  1.00  0.00           C
ATOM   3139  O21 POPEF 165      85.214  75.984  43.246  1.00  0.00           O
ATOM   3140  C21 POPEF 165      86.094  76.934  43.366  1.00  0.00           C
ATOM   3141  O22 POPEF 165      86.774  77.454  42.496  1.00  0.00           O
ATOM   3142  C22 POPEF 165      86.184  77.344  44.855  1.00  0.00           C
ATOM   3145  C3  POPEF 165      85.344  73.944  41.906  1.00  0.00           C
ATOM   3148  O31 POPEF 165      84.404  73.034  42.496  1.00  0.00           O
ATOM   3149  C31 POPEF 165      84.904  72.044  43.226  1.00  0.00           C
ATOM   3150  O32 POPEF 165      86.084  71.794  43.406  1.00  0.00           O
ATOM   3151  C32 POPEF 165      83.764  71.364  43.965  1.00  0.00           C
ATOM   3154  C23 POPEF 165      85.274  78.524  45.285  1.00  0.00           C
ATOM   3157  C24 POPEF 165      83.924  78.054  45.876  1.00  0.00           C
ATOM   3160  C25 POPEF 165      82.864  79.154  46.026  1.00  0.00           C
ATOM   3163  C26 POPEF 165      82.754  79.754  47.436  1.00  0.00           C
ATOM   3166  C27 POPEF 165      81.874  78.934  48.396  1.00  0.00           C
ATOM   3169  C28 POPEF 165      81.594  79.674  49.715  1.00  0.00           C
ATOM   3172  C29 POPEF 165      80.474  79.064  50.526  1.00  0.00           C
ATOM   3174 0C21 POPEF 165      80.464  78.774  51.846  1.00  0.00           C
ATOM   3176 1C21 POPEF 165      81.574  79.024  52.836  1.00  0.00           C
ATOM   3179 2C21 POPEF 165      81.144  79.924  54.016  1.00  0.00           C
ATOM   3182 3C21 POPEF 165      80.734  79.144  55.266  1.00  0.00           C
ATOM   3185 4C21 POPEF 165      80.444  80.064  56.465  1.00  0.00           C
ATOM   3188 5C21 POPEF 165      80.354  79.284  57.785  1.00  0.00           C
ATOM   3191 6C21 POPEF 165      81.664  79.334  58.586  1.00  0.00           C
ATOM   3194 7C21 POPEF 165      81.644  78.464  59.855  1.00  0.00           C
ATOM   3197 8C21 POPEF 165      82.924  78.574  60.686  1.00  0.00           C
ATOM   3201  C33 POPEF 165      83.484  72.144  45.276  1.00  0.00           C
ATOM   3204  C34 POPEF 165      82.414  71.494  46.156  1.00  0.00           C
ATOM   3207  C35 POPEF 165      82.314  72.084  47.566  1.00  0.00           C
ATOM   3210  C36 POPEF 165      81.104  71.544  48.335  1.00  0.00           C
ATOM   3213  C37 POPEF 165      80.934  72.084  49.766  1.00  0.00           C
ATOM   3216  C38 POPEF 165      79.684  71.504  50.456  1.00  0.00           C
ATOM   3219  C39 POPEF 165      78.404  71.854  49.696  1.00  0.00           C
ATOM   3222 0C31 POPEF 165      77.094  71.564  50.445  1.00  0.00           C
ATOM   3225 1C31 POPEF 165      75.904  71.974  49.576  1.00  0.00           C
ATOM   3228 2C31 POPEF 165      74.524  71.674  50.176  1.00  0.00           C
ATOM   3231 3C31 POPEF 165      73.824  72.834  50.886  1.00  0.00           C
ATOM   3234 4C31 POPEF 165      73.724  74.124  50.056  1.00  0.00           C
ATOM   3237 5C31 POPEF 165      72.524  74.994  50.425  1.00  0.00           C
ATOM   3240 6C31 POPEF 165      72.494  76.344  49.706  1.00  0.00           C
ATOM   3244  NH3 POPEG 166      21.534 107.544  46.875  1.00  0.00           N
ATOM   3248  C12 POPEG 166      22.824 107.844  46.136  1.00  0.00           C
ATOM   3251  C11 POPEG 166      22.584 108.204  44.656  1.00  0.00           C
ATOM   3254  P   POPEG 166      23.584 110.414  43.605  1.00  0.00           P
ATOM   3255  O13 POPEG 166      24.944 110.924  43.356  1.00  0.00           O
ATOM   3256  O14 POPEG 166      22.604 110.474  42.496  1.00  0.00           O
ATOM   3257  O11 POPEG 166      22.974 111.154  44.855  1.00  0.00           O
ATOM   3258  O12 POPEG 166      23.694 108.924  44.116  1.00  0.00           O
ATOM   3259  C1  POPEG 166      23.804 111.504  45.975  1.00  0.00           C
ATOM   3262  C2  POPEG 166      22.934 111.684  47.256  1.00  0.00           C
ATOM   3264  O21 POPEG 166      22.904 110.444  47.995  1.00  0.00           O
ATOM   3265  C21 POPEG 166      23.904 110.284  48.836  1.00  0.00           C
ATOM   3266  O22 POPEG 166      24.824 111.064  49.016  1.00  0.00           O
ATOM   3267  C22 POPEG 166      23.704 108.984  49.616  1.00  0.00           C
ATOM   3270  C3  POPEG 166      21.494 112.114  46.866  1.00  0.00           C
ATOM   3273  O31 POPEG 166      20.584 112.154  47.995  1.00  0.00           O
ATOM   3274  C31 POPEG 166      20.044 110.974  48.296  1.00  0.00           C
ATOM   3275  O32 POPEG 166      20.294 109.894  47.776  1.00  0.00           O
ATOM   3276  C32 POPEG 166      19.104 111.154  49.476  1.00  0.00           C
ATOM   3279  C23 POPEG 166      24.064 109.154  51.116  1.00  0.00           C
ATOM   3282  C24 POPEG 166      23.134 108.344  52.026  1.00  0.00           C
ATOM   3285  C25 POPEG 166      23.444 108.524  53.516  1.00  0.00           C
ATOM   3288  C26 POPEG 166      22.354 107.884  54.396  1.00  0.00           C
ATOM   3291  C27 POPEG 166      22.874 106.934  55.476  1.00  0.00           C
ATOM   3294  C28 POPEG 166      21.714 106.184  56.156  1.00  0.00           C
ATOM   3297  C29 POPEG 166      22.174 104.954  56.886  1.00  0.00           C
ATOM   3299 0C21 POPEG 166      22.234 103.704  56.376  1.00  0.00           C
ATOM   3301 1C21 POPEG 166      21.844 103.294  54.976  1.00  0.00           C
ATOM   3304 2C21 POPEG 166      21.154 101.924  54.926  1.00  0.00           C
ATOM   3307 3C21 POPEG 166      20.764 101.504  53.496  1.00  0.00           C
ATOM   3310 4C21 POPEG 166      20.024 100.164  53.496  1.00  0.00           C
ATOM   3313 5C21 POPEG 166      19.574  99.664  52.126  1.00  0.00           C
ATOM   3316 6C21 POPEG 166      18.644  98.444  52.236  1.00  0.00           C
ATOM   3319 7C21 POPEG 166      18.084  98.034  50.876  1.00  0.00           C
ATOM   3322 8C21 POPEG 166      17.534  96.614  50.866  1.00  0.00           C
ATOM   3326  C33 POPEG 166      19.754 110.614  50.776  1.00  0.00           C
ATOM   3329  C34 POPEG 166      18.934 110.914  52.046  1.00  0.00           C
ATOM   3332  C35 POPEG 166      18.724 112.414  52.306  1.00  0.00           C
ATOM   3335  C36 POPEG 166      18.164 112.704  53.696  1.00  0.00           C
ATOM   3338  C37 POPEG 166      17.614 114.134  53.816  1.00  0.00           C
ATOM   3341  C38 POPEG 166      16.994 114.414  55.186  1.00  0.00           C
ATOM   3344  C39 POPEG 166      18.074 114.664  56.246  1.00  0.00           C
ATOM   3347 0C31 POPEG 166      17.564 114.844  57.666  1.00  0.00           C
ATOM   3350 1C31 POPEG 166      18.724 115.164  58.616  1.00  0.00           C
ATOM   3353 2C31 POPEG 166      18.274 115.634  60.006  1.00  0.00           C
ATOM   3356 3C31 POPEG 166      17.644 117.034  60.036  1.00  0.00           C
ATOM   3359 4C31 POPEG 166      18.614 118.164  59.666  1.00  0.00           C
ATOM   3362 5C31 POPEG 166      18.024 119.554  59.926  1.00  0.00           C
ATOM   3365 6C31 POPEG 166      18.884 120.704  59.396  1.00  0.00           C
ATOM   3369  NH3 POPEH 167      11.894   6.884  45.396  1.00  0.00           N
ATOM   3373  C12 POPEH 167      11.204   5.694  44.796  1.00  0.00           C
ATOM   3376  C11 POPEH 167       9.934   5.334  45.576  1.00  0.00           C
ATOM   3379  P   POPEH 167       9.014   4.024  47.586  1.00  0.00           P
ATOM   3380  O13 POPEH 167       7.944   3.574  46.666  1.00  0.00           O
ATOM   3381  O14 POPEH 167       9.504   2.974  48.506  1.00  0.00           O
ATOM   3382  O11 POPEH 167       8.624   5.354  48.366  1.00  0.00           O
ATOM   3383  O12 POPEH 167      10.264   4.544  46.726  1.00  0.00           O
ATOM   3384  C1  POPEH 167       7.334   5.984  48.306  1.00  0.00           C
ATOM   3387  C2  POPEH 167       6.864   6.424  49.725  1.00  0.00           C
ATOM   3389  O21 POPEH 167       7.924   7.154  50.375  1.00  0.00           O
ATOM   3390  C21 POPEH 167       7.604   8.104  51.236  1.00  0.00           C
ATOM   3391  O22 POPEH 167       6.474   8.454  51.546  1.00  0.00           O
ATOM   3392  C22 POPEH 167       8.884   8.824  51.706  1.00  0.00           C
ATOM   3395  C3  POPEH 167       6.484   5.164  50.546  1.00  0.00           C
ATOM   3398  O31 POPEH 167       5.684   5.494  51.706  1.00  0.00           O
ATOM   3399  C31 POPEH 167       5.084   4.424  52.225  1.00  0.00           C
ATOM   3400  O32 POPEH 167       5.304   3.274  51.875  1.00  0.00           O
ATOM   3401  C32 POPEH 167       4.124   4.814  53.335  1.00  0.00           C
ATOM   3404  C23 POPEH 167       8.884   9.344  53.176  1.00  0.00           C
ATOM   3407  C24 POPEH 167      10.074  10.284  53.446  1.00  0.00           C
ATOM   3410  C25 POPEH 167      10.184  10.874  54.876  1.00  0.00           C
ATOM   3413  C26 POPEH 167      10.744   9.954  55.975  1.00  0.00           C
ATOM   3416  C27 POPEH 167      10.934  10.674  57.336  1.00  0.00           C
ATOM   3419  C28 POPEH 167      11.314   9.724  58.506  1.00  0.00           C
ATOM   3422  C29 POPEH 167      12.684   9.904  59.116  1.00  0.00           C
ATOM   3424 0C21 POPEH 167      13.044   9.714  60.406  1.00  0.00           C
ATOM   3426 1C21 POPEH 167      12.164   9.294  61.566  1.00  0.00           C
ATOM   3429 2C21 POPEH 167      12.394   7.854  62.096  1.00  0.00           C
ATOM   3432 3C21 POPEH 167      13.484   7.704  63.166  1.00  0.00           C
ATOM   3435 4C21 POPEH 167      13.544   6.254  63.706  1.00  0.00           C
ATOM   3438 5C21 POPEH 167      14.254   6.104  65.066  1.00  0.00           C
ATOM   3441 6C21 POPEH 167      14.244   4.654  65.586  1.00  0.00           C
ATOM   3444 7C21 POPEH 167      14.664   4.524  67.056  1.00  0.00           C
ATOM   3447 8C21 POPEH 167      14.844   3.084  67.536  1.00  0.00           C
ATOM   3451  C33 POPEH 167       3.364   3.614  53.976  1.00  0.00           C
ATOM   3454  C34 POPEH 167       3.834   3.244  55.396  1.00  0.00           C
ATOM   3457  C35 POPEH 167       3.604   4.354  56.436  1.00  0.00           C
ATOM   3460  C36 POPEH 167       3.884   3.894  57.875  1.00  0.00           C
ATOM   3463  C37 POPEH 167       3.754   5.044  58.896  1.00  0.00           C
ATOM   3466  C38 POPEH 167       3.774   4.584  60.366  1.00  0.00           C
ATOM   3469  C39 POPEH 167       5.154   4.144  60.856  1.00  0.00           C
ATOM   3472 0C31 POPEH 167       5.224   3.804  62.355  1.00  0.00           C
ATOM   3475 1C31 POPEH 167       6.664   3.514  62.796  1.00  0.00           C
ATOM   3478 2C31 POPEH 167       6.844   3.164  64.276  1.00  0.00           C
ATOM   3481 3C31 POPEH 167       6.294   1.794  64.705  1.00  0.00           C
ATOM   3484 4C31 POPEH 167       6.954   0.604  63.996  1.00  0.00           C
ATOM   3487 5C31 POPEH 167       6.454  -0.746  64.526  1.00  0.00           C
ATOM   3490 6C31 POPEH 167       7.094  -1.956  63.836  1.00  0.00           C
ATOM   3494  NH3 POPEI 168     131.592  78.154  44.626  1.00  0.00           N
ATOM   3498  C12 POPEI 168     131.752  76.814  43.976  1.00  0.00           C
ATOM   3501  C11 POPEI 168     130.952  75.784  44.766  1.00  0.00           C
ATOM   3504  P   POPEI 168     129.882  74.264  42.925  1.00  0.00           P
ATOM   3505  O13 POPEI 168     130.352  75.044  41.765  1.00  0.00           O
ATOM   3506  O14 POPEI 168     129.772  72.794  42.766  1.00  0.00           O
ATOM   3507  O11 POPEI 168     128.514  74.834  43.496  1.00  0.00           O
ATOM   3508  O12 POPEI 168     130.892  74.514  44.116  1.00  0.00           O
ATOM   3509  C1  POPEI 168     127.644  74.094  44.356  1.00  0.00           C
ATOM   3512  C2  POPEI 168     127.854  74.364  45.876  1.00  0.00           C
ATOM   3514  O21 POPEI 168     128.294  73.204  46.596  1.00  0.00           O
ATOM   3515  C21 POPEI 168     127.444  72.184  46.706  1.00  0.00           C
ATOM   3516  O22 POPEI 168     126.474  71.984  45.996  1.00  0.00           O
ATOM   3517  C22 POPEI 168     127.884  71.254  47.836  1.00  0.00           C
ATOM   3520  C3  POPEI 168     126.634  75.054  46.586  1.00  0.00           C
ATOM   3523  O31 POPEI 168     126.884  75.214  48.006  1.00  0.00           O
ATOM   3524  C31 POPEI 168     127.724  76.174  48.326  1.00  0.00           C
ATOM   3525  O32 POPEI 168     128.184  77.024  47.576  1.00  0.00           O
ATOM   3526  C32 POPEI 168     128.154  75.984  49.785  1.00  0.00           C
ATOM   3529  C23 POPEI 168     128.134  71.984  49.175  1.00  0.00           C
ATOM   3532  C24 POPEI 168     128.304  71.014  50.346  1.00  0.00           C
ATOM   3535  C25 POPEI 168     129.264  71.504  51.436  1.00  0.00           C
ATOM   3538  C26 POPEI 168     128.834  72.784  52.186  1.00  0.00           C
ATOM   3541  C27 POPEI 168     129.912  73.304  53.156  1.00  0.00           C
ATOM   3544  C28 POPEI 168     129.544  74.654  53.796  1.00  0.00           C
ATOM   3547  C29 POPEI 168     130.602  75.334  54.626  1.00  0.00           C
ATOM   3549 0C21 POPEI 168     130.312  76.274  55.546  1.00  0.00           C
ATOM   3551 1C21 POPEI 168     128.914  76.784  55.796  1.00  0.00           C
ATOM   3554 2C21 POPEI 168     128.824  78.054  56.646  1.00  0.00           C
ATOM   3557 3C21 POPEI 168     128.784  77.824  58.166  1.00  0.00           C
ATOM   3560 4C21 POPEI 168     128.394  79.114  58.906  1.00  0.00           C
ATOM   3563 5C21 POPEI 168     127.394  78.944  60.056  1.00  0.00           C
ATOM   3566 6C21 POPEI 168     127.914  78.204  61.296  1.00  0.00           C
ATOM   3569 7C21 POPEI 168     126.854  78.174  62.416  1.00  0.00           C
ATOM   3572 8C21 POPEI 168     127.344  77.504  63.706  1.00  0.00           C
ATOM   3576  C33 POPEI 168     129.264  76.954  50.236  1.00  0.00           C
ATOM   3579  C34 POPEI 168     128.754  78.354  50.576  1.00  0.00           C
ATOM   3582  C35 POPEI 168     128.164  78.424  51.996  1.00  0.00           C
ATOM   3585  C36 POPEI 168     127.764  79.834  52.426  1.00  0.00           C
ATOM   3588  C37 POPEI 168     127.234  79.834  53.876  1.00  0.00           C
ATOM   3591  C38 POPEI 168     126.674  81.184  54.326  1.00  0.00           C
ATOM   3594  C39 POPEI 168     126.424  81.274  55.835  1.00  0.00           C
ATOM   3597 0C31 POPEI 168     125.274  80.374  56.326  1.00  0.00           C
ATOM   3600 1C31 POPEI 168     124.944  80.554  57.826  1.00  0.00           C
ATOM   3603 2C31 POPEI 168     123.504  81.034  58.076  1.00  0.00           C
ATOM   3606 3C31 POPEI 168     123.284  82.514  57.756  1.00  0.00           C
ATOM   3609 4C31 POPEI 168     123.124  83.404  59.006  1.00  0.00           C
ATOM   3612 5C31 POPEI 168     122.824  84.864  58.646  1.00  0.00           C
ATOM   3615 6C31 POPEI 168     122.684  85.784  59.866  1.00  0.00           C
ATOM   3619  NH3 POPEJ 169      94.534  70.404  85.324  1.00  0.00           N
ATOM   3623  C12 POPEJ 169      93.404  70.444  84.346  1.00  0.00           C
ATOM   3626  C11 POPEJ 169      92.064  70.054  84.986  1.00  0.00           C
ATOM   3629  P   POPEJ 169      90.694  70.074  82.646  1.00  0.00           P
ATOM   3630  O13 POPEJ 169      91.984  70.114  81.936  1.00  0.00           O
ATOM   3631  O14 POPEJ 169      89.874  68.844  82.536  1.00  0.00           O
ATOM   3632  O11 POPEJ 169      89.864  71.364  82.326  1.00  0.00           O
ATOM   3633  O12 POPEJ 169      90.944  70.374  84.175  1.00  0.00           O
ATOM   3634  C1  POPEJ 169      89.154  71.584  81.116  1.00  0.00           C
ATOM   3637  C2  POPEJ 169      89.974  72.364  80.036  1.00  0.00           C
ATOM   3639  O21 POPEJ 169      90.434  71.424  79.035  1.00  0.00           O
ATOM   3640  C21 POPEJ 169      90.454  71.874  77.796  1.00  0.00           C
ATOM   3641  O22 POPEJ 169      90.094  72.984  77.436  1.00  0.00           O
ATOM   3642  C22 POPEJ 169      90.994  70.804  76.846  1.00  0.00           C
ATOM   3645  C3  POPEJ 169      91.184  73.124  80.666  1.00  0.00           C
ATOM   3648  O31 POPEJ 169      91.464  74.404  80.036  1.00  0.00           O
ATOM   3649  C31 POPEJ 169      92.284  74.354  78.986  1.00  0.00           C
ATOM   3650  O32 POPEJ 169      92.854  73.354  78.576  1.00  0.00           O
ATOM   3651  C32 POPEJ 169      92.424  75.754  78.385  1.00  0.00           C
ATOM   3654  C23 POPEJ 169      91.084  71.324  75.386  1.00  0.00           C
ATOM   3657  C24 POPEJ 169      91.434  70.224  74.366  1.00  0.00           C
ATOM   3660  C25 POPEJ 169      91.574  70.794  72.936  1.00  0.00           C
ATOM   3663  C26 POPEJ 169      93.024  70.824  72.396  1.00  0.00           C
ATOM   3666  C27 POPEJ 169      93.254  71.844  71.275  1.00  0.00           C
ATOM   3669  C28 POPEJ 169      94.734  72.214  71.035  1.00  0.00           C
ATOM   3672  C29 POPEJ 169      95.614  71.054  70.646  1.00  0.00           C
ATOM   3674 0C21 POPEJ 169      96.444  70.984  69.596  1.00  0.00           C
ATOM   3676 1C21 POPEJ 169      96.674  72.074  68.576  1.00  0.00           C
ATOM   3679 2C21 POPEJ 169      98.054  72.024  67.886  1.00  0.00           C
ATOM   3682 3C21 POPEJ 169      99.184  72.634  68.726  1.00  0.00           C
ATOM   3685 4C21 POPEJ 169     100.504  72.724  67.936  1.00  0.00           C
ATOM   3688 5C21 POPEJ 169     101.584  73.524  68.674  1.00  0.00           C
ATOM   3691 6C21 POPEJ 169     102.924  73.554  67.915  1.00  0.00           C
ATOM   3694 7C21 POPEJ 169     104.014  74.334  68.656  1.00  0.00           C
ATOM   3697 8C21 POPEJ 169     105.314  74.464  67.866  1.00  0.00           C
ATOM   3701  C33 POPEJ 169      91.974  75.834  76.905  1.00  0.00           C
ATOM   3704  C34 POPEJ 169      91.924  77.284  76.415  1.00  0.00           C
ATOM   3707  C35 POPEJ 169      91.004  77.524  75.204  1.00  0.00           C
ATOM   3710  C36 POPEJ 169      91.504  76.914  73.876  1.00  0.00           C
ATOM   3713  C37 POPEJ 169      90.554  75.874  73.266  1.00  0.00           C
ATOM   3716  C38 POPEJ 169      90.754  75.744  71.746  1.00  0.00           C
ATOM   3719  C39 POPEJ 169      89.644  74.934  71.046  1.00  0.00           C
ATOM   3722 0C31 POPEJ 169      89.904  74.804  69.536  1.00  0.00           C
ATOM   3725 1C31 POPEJ 169      88.804  74.024  68.786  1.00  0.00           C
ATOM   3728 2C31 POPEJ 169      88.974  74.034  67.256  1.00  0.00           C
ATOM   3731 3C31 POPEJ 169      90.324  73.504  66.736  1.00  0.00           C
ATOM   3734 4C31 POPEJ 169      90.344  73.524  65.196  1.00  0.00           C
ATOM   3737 5C31 POPEJ 169      91.494  72.754  64.556  1.00  0.00           C
ATOM   3740 6C31 POPEJ 169      91.484  72.914  63.036  1.00  0.00           C
ATOM   3744  NH3 POPEK 170      38.924  75.404  44.516  1.00  0.00           N
ATOM   3748  C12 POPEK 170      39.064  74.534  43.296  1.00  0.00           C
ATOM   3751  C11 POPEK 170      39.724  75.254  42.096  1.00  0.00           C
ATOM   3754  P   POPEK 170      42.274  74.704  42.785  1.00  0.00           P
ATOM   3755  O13 POPEK 170      41.794  73.394  43.246  1.00  0.00           O
ATOM   3756  O14 POPEK 170      43.494  74.704  41.946  1.00  0.00           O
ATOM   3757  O11 POPEK 170      42.554  75.554  44.066  1.00  0.00           O
ATOM   3758  O12 POPEK 170      41.104  75.584  42.176  1.00  0.00           O
ATOM   3759  C1  POPEK 170      43.784  76.254  44.226  1.00  0.00           C
ATOM   3762  C2  POPEK 170      43.864  76.824  45.666  1.00  0.00           C
ATOM   3764  O21 POPEK 170      45.164  77.264  46.066  1.00  0.00           O
ATOM   3765  C21 POPEK 170      45.944  77.964  45.276  1.00  0.00           C
ATOM   3766  O22 POPEK 170      45.704  78.324  44.136  1.00  0.00           O
ATOM   3767  C22 POPEK 170      47.184  78.354  46.066  1.00  0.00           C
ATOM   3770  C3  POPEK 170      43.384  75.804  46.736  1.00  0.00           C
ATOM   3773  O31 POPEK 170      44.484  75.244  47.496  1.00  0.00           O
ATOM   3774  C31 POPEK 170      45.214  74.364  46.846  1.00  0.00           C
ATOM   3775  O32 POPEK 170      44.844  73.694  45.896  1.00  0.00           O
ATOM   3776  C32 POPEK 170      46.604  74.294  47.466  1.00  0.00           C
ATOM   3779  C23 POPEK 170      48.064  79.414  45.355  1.00  0.00           C
ATOM   3782  C24 POPEK 170      48.234  80.744  46.116  1.00  0.00           C
ATOM   3785  C25 POPEK 170      48.774  80.604  47.556  1.00  0.00           C
ATOM   3788  C26 POPEK 170      50.054  79.774  47.656  1.00  0.00           C
ATOM   3791  C27 POPEK 170      50.624  79.784  49.086  1.00  0.00           C
ATOM   3794  C28 POPEK 170      52.024  79.144  49.156  1.00  0.00           C
ATOM   3797  C29 POPEK 170      53.164  80.064  48.806  1.00  0.00           C
ATOM   3799 0C21 POPEK 170      54.344  80.124  49.455  1.00  0.00           C
ATOM   3801 1C21 POPEK 170      54.764  79.224  50.586  1.00  0.00           C
ATOM   3804 2C21 POPEK 170      54.334  79.734  51.976  1.00  0.00           C
ATOM   3807 3C21 POPEK 170      54.304  78.604  53.015  1.00  0.00           C
ATOM   3810 4C21 POPEK 170      54.144  79.084  54.466  1.00  0.00           C
ATOM   3813 5C21 POPEK 170      52.904  79.954  54.706  1.00  0.00           C
ATOM   3816 6C21 POPEK 170      52.434  79.914  56.176  1.00  0.00           C
ATOM   3819 7C21 POPEK 170      51.254  80.854  56.436  1.00  0.00           C
ATOM   3822 8C21 POPEK 170      50.754  80.844  57.875  1.00  0.00           C
ATOM   3826  C33 POPEK 170      46.614  73.844  48.946  1.00  0.00           C
ATOM   3829  C34 POPEK 170      47.174  74.884  49.906  1.00  0.00           C
ATOM   3832  C35 POPEK 170      46.294  76.114  50.106  1.00  0.00           C
ATOM   3835  C36 POPEK 170      46.984  77.134  51.006  1.00  0.00           C
ATOM   3838  C37 POPEK 170      46.064  78.254  51.486  1.00  0.00           C
ATOM   3841  C38 POPEK 170      46.704  79.154  52.566  1.00  0.00           C
ATOM   3844  C39 POPEK 170      47.824  80.054  52.036  1.00  0.00           C
ATOM   3847 0C31 POPEK 170      48.344  80.994  53.136  1.00  0.00           C
ATOM   3850 1C31 POPEK 170      49.464  81.934  52.686  1.00  0.00           C
ATOM   3853 2C31 POPEK 170      49.744  82.994  53.756  1.00  0.00           C
ATOM   3856 3C31 POPEK 170      50.784  84.034  53.366  1.00  0.00           C
ATOM   3859 4C31 POPEK 170      51.174  84.914  54.566  1.00  0.00           C
ATOM   3862 5C31 POPEK 170      52.164  86.024  54.236  1.00  0.00           C
ATOM   3865 6C31 POPEK 170      52.694  86.724  55.496  1.00  0.00           C
ATOM   3869  NH3 POPEL 171      15.944  88.954  44.916  1.00  0.00           N
ATOM   3873  C12 POPEL 171      15.894  90.084  43.926  1.00  0.00           C
ATOM   3876  C11 POPEL 171      17.284  90.564  43.456  1.00  0.00           C
ATOM   3879  P   POPEL 171      17.854  92.854  44.596  1.00  0.00           P
ATOM   3880  O13 POPEL 171      19.234  93.344  44.336  1.00  0.00           O
ATOM   3881  O14 POPEL 171      16.834  93.904  44.836  1.00  0.00           O
ATOM   3882  O11 POPEL 171      17.824  91.764  45.756  1.00  0.00           O
ATOM   3883  O12 POPEL 171      17.324  92.004  43.356  1.00  0.00           O
ATOM   3884  C1  POPEL 171      18.324  92.134  47.036  1.00  0.00           C
ATOM   3887  C2  POPEL 171      18.154  91.004  48.086  1.00  0.00           C
ATOM   3889  O21 POPEL 171      16.954  91.234  48.846  1.00  0.00           O
ATOM   3890  C21 POPEL 171      15.804  90.834  48.326  1.00  0.00           C
ATOM   3891  O22 POPEL 171      15.654  90.174  47.306  1.00  0.00           O
ATOM   3892  C22 POPEL 171      14.704  91.304  49.276  1.00  0.00           C
ATOM   3895  C3  POPEL 171      19.374  90.974  49.046  1.00  0.00           C
ATOM   3898  O31 POPEL 171      19.174  90.104  50.176  1.00  0.00           O
ATOM   3899  C31 POPEL 171      18.774  90.544  51.366  1.00  0.00           C
ATOM   3900  O32 POPEL 171      18.564  89.804  52.326  1.00  0.00           O
ATOM   3901  C32 POPEL 171      18.624  92.054  51.506  1.00  0.00           C
ATOM   3904  C23 POPEL 171      14.894  90.814  50.746  1.00  0.00           C
ATOM   3907  C24 POPEL 171      13.764  91.274  51.666  1.00  0.00           C
ATOM   3910  C25 POPEL 171      13.964  90.884  53.146  1.00  0.00           C
ATOM   3913  C26 POPEL 171      12.794  91.314  54.046  1.00  0.00           C
ATOM   3916  C27 POPEL 171      13.074  91.204  55.556  1.00  0.00           C
ATOM   3919  C28 POPEL 171      12.184  92.144  56.406  1.00  0.00           C
ATOM   3922  C29 POPEL 171      10.714  91.844  56.256  1.00  0.00           C
ATOM   3924 0C21 POPEL 171       9.714  92.734  56.126  1.00  0.00           C
ATOM   3926 1C21 POPEL 171       9.804  94.244  56.126  1.00  0.00           C
ATOM   3929 2C21 POPEL 171       9.314  94.884  54.816  1.00  0.00           C
ATOM   3932 3C21 POPEL 171       9.054  96.394  54.956  1.00  0.00           C
ATOM   3935 4C21 POPEL 171       8.654  97.104  53.656  1.00  0.00           C
ATOM   3938 5C21 POPEL 171       9.854  97.554  52.796  1.00  0.00           C
ATOM   3941 6C21 POPEL 171       9.444  98.494  51.656  1.00  0.00           C
ATOM   3944 7C21 POPEL 171      10.604  98.974  50.776  1.00  0.00           C
ATOM   3947 8C21 POPEL 171      10.134  99.724  49.515  1.00  0.00           C
ATOM   3951  C33 POPEL 171      18.214  92.434  52.945  1.00  0.00           C
ATOM   3954  C34 POPEL 171      17.954  93.934  53.106  1.00  0.00           C
ATOM   3957  C35 POPEL 171      18.014  94.434  54.566  1.00  0.00           C
ATOM   3960  C36 POPEL 171      16.894  93.904  55.476  1.00  0.00           C
ATOM   3963  C37 POPEL 171      16.944  94.614  56.836  1.00  0.00           C
ATOM   3966  C38 POPEL 171      15.924  94.104  57.855  1.00  0.00           C
ATOM   3969  C39 POPEL 171      15.994  94.894  59.175  1.00  0.00           C
ATOM   3972 0C31 POPEL 171      15.744  94.034  60.416  1.00  0.00           C
ATOM   3975 1C31 POPEL 171      15.744  94.854  61.716  1.00  0.00           C
ATOM   3978 2C31 POPEL 171      15.814  93.974  62.976  1.00  0.00           C
ATOM   3981 3C31 POPEL 171      17.224  93.434  63.265  1.00  0.00           C
ATOM   3984 4C31 POPEL 171      17.214  92.454  64.445  1.00  0.00           C
ATOM   3987 5C31 POPEL 171      18.524  91.684  64.605  1.00  0.00           C
ATOM   3990 6C31 POPEL 171      18.394  90.504  65.576  1.00  0.00           C
ATOM   3994  NH3 POPEM 172      45.014 125.922  44.086  1.00  0.00           N
ATOM   3998  C12 POPEM 172      45.154 126.312  42.636  1.00  0.00           C
ATOM   4001  C11 POPEM 172      44.474 127.682  42.355  1.00  0.00           C
ATOM   4004  P   POPEM 172      46.354 128.322  40.546  1.00  0.00           P
ATOM   4005  O13 POPEM 172      46.494 126.912  40.116  1.00  0.00           O
ATOM   4006  O14 POPEM 172      46.594 129.402  39.556  1.00  0.00           O
ATOM   4007  O11 POPEM 172      47.364 128.582  41.745  1.00  0.00           O
ATOM   4008  O12 POPEM 172      44.924 128.432  41.206  1.00  0.00           O
ATOM   4009  C1  POPEM 172      47.134 129.492  42.826  1.00  0.00           C
ATOM   4012  C2  POPEM 172      47.194 128.692  44.156  1.00  0.00           C
ATOM   4014  O21 POPEM 172      46.344 129.212  45.206  1.00  0.00           O
ATOM   4015  C21 POPEM 172      46.724 130.322  45.786  1.00  0.00           C
ATOM   4016  O22 POPEM 172      47.584 131.092  45.406  1.00  0.00           O
ATOM   4017  C22 POPEM 172      46.024 130.422  47.155  1.00  0.00           C
ATOM   4020  C3  POPEM 172      48.624 128.262  44.616  1.00  0.00           C
ATOM   4023  O31 POPEM 172      48.614 127.722  45.965  1.00  0.00           O
ATOM   4024  C31 POPEM 172      47.994 126.532  46.046  1.00  0.00           C
ATOM   4025  O32 POPEM 172      47.624 125.872  45.096  1.00  0.00           O
ATOM   4026  C32 POPEM 172      47.614 126.272  47.506  1.00  0.00           C
ATOM   4029  C23 POPEM 172      47.004 130.232  48.346  1.00  0.00           C
ATOM   4032  C24 POPEM 172      46.394 129.512  49.576  1.00  0.00           C
ATOM   4035  C25 POPEM 172      46.094 130.432  50.765  1.00  0.00           C
ATOM   4038  C26 POPEM 172      45.934 129.652  52.085  1.00  0.00           C
ATOM   4041  C27 POPEM 172      45.674 130.562  53.296  1.00  0.00           C
ATOM   4044  C28 POPEM 172      46.194 130.002  54.636  1.00  0.00           C
ATOM   4047  C29 POPEM 172      47.684 130.202  54.806  1.00  0.00           C
ATOM   4049 0C21 POPEM 172      48.344 130.382  55.966  1.00  0.00           C
ATOM   4051 1C21 POPEM 172      47.734 130.322  57.346  1.00  0.00           C
ATOM   4054 2C21 POPEM 172      48.664 129.642  58.376  1.00  0.00           C
ATOM   4057 3C21 POPEM 172      47.934 129.352  59.696  1.00  0.00           C
ATOM   4060 4C21 POPEM 172      48.814 128.732  60.786  1.00  0.00           C
ATOM   4063 5C21 POPEM 172      49.184 127.242  60.596  1.00  0.00           C
ATOM   4066 6C21 POPEM 172      47.984 126.282  60.676  1.00  0.00           C
ATOM   4069 7C21 POPEM 172      48.414 124.812  60.716  1.00  0.00           C
ATOM   4072 8C21 POPEM 172      47.274 123.814  60.456  1.00  0.00           C
ATOM   4076  C33 POPEM 172      46.864 124.932  47.726  1.00  0.00           C
ATOM   4079  C34 POPEM 172      45.934 124.962  48.946  1.00  0.00           C
ATOM   4082  C35 POPEM 172      46.574 125.392  50.276  1.00  0.00           C
ATOM   4085  C36 POPEM 172      47.654 124.434  50.796  1.00  0.00           C
ATOM   4088  C37 POPEM 172      48.164 124.852  52.176  1.00  0.00           C
ATOM   4091  C38 POPEM 172      49.444 124.124  52.606  1.00  0.00           C
ATOM   4094  C39 POPEM 172      49.904 124.574  53.996  1.00  0.00           C
ATOM   4097 0C31 POPEM 172      51.214 123.914  54.466  1.00  0.00           C
ATOM   4100 1C31 POPEM 172      51.444 124.124  55.966  1.00  0.00           C
ATOM   4103 2C31 POPEM 172      52.764 123.524  56.465  1.00  0.00           C
ATOM   4106 3C31 POPEM 172      53.044 123.814  57.956  1.00  0.00           C
ATOM   4109 4C31 POPEM 172      52.244 122.944  58.936  1.00  0.00           C
ATOM   4112 5C31 POPEM 172      52.684 123.174  60.386  1.00  0.00           C
ATOM   4115 6C31 POPEM 172      51.934 122.314  61.406  1.00  0.00           C
ATOM   4119  NH3 POPEN 173       9.154  -7.634  87.855  1.00  0.00           N
ATOM   4123  C12 POPEN 173       9.814  -6.814  88.926  1.00  0.00           C
ATOM   4126  C11 POPEN 173       9.664  -5.314  88.624  1.00  0.00           C
ATOM   4129  P   POPEN 173       9.634  -3.136  90.076  1.00  0.00           P
ATOM   4130  O13 POPEN 173       8.214  -3.166  90.445  1.00  0.00           O
ATOM   4131  O14 POPEN 173      10.604  -2.696  91.096  1.00  0.00           O
ATOM   4132  O11 POPEN 173       9.884  -2.386  88.706  1.00  0.00           O
ATOM   4133  O12 POPEN 173      10.164  -4.574  89.745  1.00  0.00           O
ATOM   4134  C1  POPEN 173       9.544  -0.996  88.526  1.00  0.00           C
ATOM   4137  C2  POPEN 173       9.104  -0.756  87.056  1.00  0.00           C
ATOM   4139  O21 POPEN 173       9.584   0.494  86.525  1.00  0.00           O
ATOM   4140  C21 POPEN 173       8.964   1.584  86.975  1.00  0.00           C
ATOM   4141  O22 POPEN 173       8.374   1.684  88.046  1.00  0.00           O
ATOM   4142  C22 POPEN 173       9.024   2.714  85.945  1.00  0.00           C
ATOM   4145  C3  POPEN 173       7.574  -0.956  86.835  1.00  0.00           C
ATOM   4148  O31 POPEN 173       7.264  -0.636  85.464  1.00  0.00           O
ATOM   4149  C31 POPEN 173       5.964  -0.566  85.184  1.00  0.00           C
ATOM   4150  O32 POPEN 173       5.054  -0.766  85.976  1.00  0.00           O
ATOM   4151  C32 POPEN 173       5.834  -0.146  83.715  1.00  0.00           C
ATOM   4154  C23 POPEN 173       7.604   3.214  85.604  1.00  0.00           C
ATOM   4157  C24 POPEN 173       7.524   4.404  84.636  1.00  0.00           C
ATOM   4160  C25 POPEN 173       7.844   4.044  83.175  1.00  0.00           C
ATOM   4163  C26 POPEN 173       7.434   5.174  82.206  1.00  0.00           C
ATOM   4166  C27 POPEN 173       7.654   4.814  80.725  1.00  0.00           C
ATOM   4169  C28 POPEN 173       7.144   5.894  79.745  1.00  0.00           C
ATOM   4172  C29 POPEN 173       7.884   7.194  79.905  1.00  0.00           C
ATOM   4174 0C21 POPEN 173       8.864   7.654  79.096  1.00  0.00           C
ATOM   4176 1C21 POPEN 173       9.434   6.954  77.895  1.00  0.00           C
ATOM   4179 2C21 POPEN 173       8.854   7.494  76.576  1.00  0.00           C
ATOM   4182 3C21 POPEN 173       9.254   6.644  75.366  1.00  0.00           C
ATOM   4185 4C21 POPEN 173       8.314   6.834  74.165  1.00  0.00           C
ATOM   4188 5C21 POPEN 173       8.404   5.694  73.155  1.00  0.00           C
ATOM   4191 6C21 POPEN 173       7.204   5.654  72.196  1.00  0.00           C
ATOM   4194 7C21 POPEN 173       6.914   4.224  71.706  1.00  0.00           C
ATOM   4197 8C21 POPEN 173       5.524   4.034  71.086  1.00  0.00           C
ATOM   4201  C33 POPEN 173       4.424  -0.156  83.066  1.00  0.00           C
ATOM   4204  C34 POPEN 173       4.524   0.284  81.595  1.00  0.00           C
ATOM   4207  C35 POPEN 173       3.254   0.124  80.745  1.00  0.00           C
ATOM   4210  C36 POPEN 173       2.024   0.904  81.236  1.00  0.00           C
ATOM   4213  C37 POPEN 173       0.754   0.904  80.275  1.00  0.00           C
ATOM   4216  C38 POPEN 173       0.346   0.224  78.886  1.00  0.00           C
ATOM   4219  C39 POPEN 173       1.454  -0.486  78.096  1.00  0.00           C
ATOM   4222 0C31 POPEN 173       0.914  -1.466  77.036  1.00  0.00           C
ATOM   4225 1C31 POPEN 173       2.044  -2.306  76.426  1.00  0.00           C
ATOM   4228 2C31 POPEN 173       1.544  -3.316  75.386  1.00  0.00           C
ATOM   4231 3C31 POPEN 173       2.524  -3.506  74.215  1.00  0.00           C
ATOM   4234 4C31 POPEN 173       2.484  -2.336  73.215  1.00  0.00           C
ATOM   4237 5C31 POPEN 173       3.524  -2.466  72.105  1.00  0.00           C
ATOM   4240 6C31 POPEN 173       3.354  -1.426  70.995  1.00  0.00           C
ATOM   4244  NH3 POPEO 174      92.214  92.384  81.505  1.00  0.00           N
ATOM   4248  C12 POPEO 174      92.604  93.184  82.696  1.00  0.00           C
ATOM   4251  C11 POPEO 174      93.944  92.724  83.266  1.00  0.00           C
ATOM   4254  P   POPEO 174      95.754  94.494  84.086  1.00  0.00           P
ATOM   4255  O13 POPEO 174      95.504  95.964  84.105  1.00  0.00           O
ATOM   4256  O14 POPEO 174      96.594  93.914  85.146  1.00  0.00           O
ATOM   4257  O11 POPEO 174      96.394  94.134  82.684  1.00  0.00           O
ATOM   4258  O12 POPEO 174      94.374  93.774  84.105  1.00  0.00           O
ATOM   4259  C1  POPEO 174      97.304  95.104  82.136  1.00  0.00           C
ATOM   4262  C2  POPEO 174      96.684  95.844  80.926  1.00  0.00           C
ATOM   4264  O21 POPEO 174      97.454  97.014  80.616  1.00  0.00           O
ATOM   4265  C21 POPEO 174      97.484  98.044  81.415  1.00  0.00           C
ATOM   4266  O22 POPEO 174      96.764  98.254  82.385  1.00  0.00           O
ATOM   4267  C22 POPEO 174      98.694  98.904  81.035  1.00  0.00           C
ATOM   4270  C3  POPEO 174      95.154  96.094  80.906  1.00  0.00           C
ATOM   4273  O31 POPEO 174      94.734  96.404  79.556  1.00  0.00           O
ATOM   4274  C31 POPEO 174      94.634  95.324  78.775  1.00  0.00           C
ATOM   4275  O32 POPEO 174      94.714  94.164  79.145  1.00  0.00           O
ATOM   4276  C32 POPEO 174      94.454  95.744  77.326  1.00  0.00           C
ATOM   4279  C23 POPEO 174      98.344 100.104  80.135  1.00  0.00           C
ATOM   4282  C24 POPEO 174      97.884  99.774  78.706  1.00  0.00           C
ATOM   4285  C25 POPEO 174      99.014  99.404  77.746  1.00  0.00           C
ATOM   4288  C26 POPEO 174      98.624  99.584  76.275  1.00  0.00           C
ATOM   4291  C27 POPEO 174      99.724  99.124  75.316  1.00  0.00           C
ATOM   4294  C28 POPEO 174      99.254  98.894  73.856  1.00  0.00           C
ATOM   4297  C29 POPEO 174      99.074 100.164  73.056  1.00  0.00           C
ATOM   4299 0C21 POPEO 174      99.694 100.494  71.905  1.00  0.00           C
ATOM   4301 1C21 POPEO 174     100.744  99.684  71.174  1.00  0.00           C
ATOM   4304 2C21 POPEO 174     100.384  99.384  69.705  1.00  0.00           C
ATOM   4307 3C21 POPEO 174     100.354 100.624  68.806  1.00  0.00           C
ATOM   4310 4C21 POPEO 174     100.374 100.294  67.306  1.00  0.00           C
ATOM   4313 5C21 POPEO 174     101.754  99.844  66.796  1.00  0.00           C
ATOM   4316 6C21 POPEO 174     101.744  99.504  65.296  1.00  0.00           C
ATOM   4319 7C21 POPEO 174     103.114  99.094  64.776  1.00  0.00           C
ATOM   4322 8C21 POPEO 174     103.114  98.764  63.276  1.00  0.00           C
ATOM   4326  C33 POPEO 174      94.744  94.504  76.465  1.00  0.00           C
ATOM   4329  C34 POPEO 174      95.074  94.804  74.994  1.00  0.00           C
ATOM   4332  C35 POPEO 174      96.214  93.864  74.565  1.00  0.00           C
ATOM   4335  C36 POPEO 174      96.934  94.264  73.276  1.00  0.00           C
ATOM   4338  C37 POPEO 174      98.284  93.544  73.196  1.00  0.00           C
ATOM   4341  C38 POPEO 174      99.174  94.014  72.045  1.00  0.00           C
ATOM   4344  C39 POPEO 174      98.524  93.894  70.666  1.00  0.00           C
ATOM   4347 0C31 POPEO 174      98.114  92.464  70.296  1.00  0.00           C
ATOM   4350 1C31 POPEO 174      97.964  92.324  68.775  1.00  0.00           C
ATOM   4353 2C31 POPEO 174      97.444  90.954  68.315  1.00  0.00           C
ATOM   4356 3C31 POPEO 174      97.594  90.764  66.785  1.00  0.00           C
ATOM   4359 4C31 POPEO 174      96.924  91.874  65.955  1.00  0.00           C
ATOM   4362 5C31 POPEO 174      97.004  91.614  64.445  1.00  0.00           C
ATOM   4365 6C31 POPEO 174      96.384  92.744  63.616  1.00  0.00           C
ATOM   4369  NH3 POPEP 175      35.514 100.514  42.875  1.00  0.00           N
ATOM   4373  C12 POPEP 175      36.624 100.244  43.856  1.00  0.00           C
ATOM   4376  C11 POPEP 175      37.444  99.014  43.426  1.00  0.00           C
ATOM   4379  P   POPEP 175      39.774  98.844  42.215  1.00  0.00           P
ATOM   4380  O13 POPEP 175      39.044  97.824  41.436  1.00  0.00           O
ATOM   4381  O14 POPEP 175      40.274 100.034  41.506  1.00  0.00           O
ATOM   4382  O11 POPEP 175      40.894  98.244  43.146  1.00  0.00           O
ATOM   4383  O12 POPEP 175      38.784  99.444  43.286  1.00  0.00           O
ATOM   4384  C1  POPEP 175      40.684  98.024  44.546  1.00  0.00           C
ATOM   4387  C2  POPEP 175      41.524  96.834  45.056  1.00  0.00           C
ATOM   4389  O21 POPEP 175      41.434  96.764  46.506  1.00  0.00           O
ATOM   4390  C21 POPEP 175      40.474  95.944  46.936  1.00  0.00           C
ATOM   4391  O22 POPEP 175      39.634  95.434  46.226  1.00  0.00           O
ATOM   4392  C22 POPEP 175      40.664  95.624  48.416  1.00  0.00           C
ATOM   4395  C3  POPEP 175      43.014  96.944  44.646  1.00  0.00           C
ATOM   4398  O31 POPEP 175      43.784  95.864  45.226  1.00  0.00           O
ATOM   4399  C31 POPEP 175      45.084  96.034  45.056  1.00  0.00           C
ATOM   4400  O32 POPEP 175      45.604  96.934  44.426  1.00  0.00           O
ATOM   4401  C32 POPEP 175      45.854  94.914  45.736  1.00  0.00           C
ATOM   4404  C23 POPEP 175      39.994  94.274  48.766  1.00  0.00           C
ATOM   4407  C24 POPEP 175      40.164  93.824  50.236  1.00  0.00           C
ATOM   4410  C25 POPEP 175      41.624  93.584  50.635  1.00  0.00           C
ATOM   4413  C26 POPEP 175      41.754  92.914  52.015  1.00  0.00           C
ATOM   4416  C27 POPEP 175      41.314  93.814  53.176  1.00  0.00           C
ATOM   4419  C28 POPEP 175      42.034  93.424  54.486  1.00  0.00           C
ATOM   4422  C29 POPEP 175      41.354  94.024  55.695  1.00  0.00           C
ATOM   4424 0C21 POPEP 175      41.234  93.464  56.906  1.00  0.00           C
ATOM   4426 1C21 POPEP 175      41.844  92.154  57.346  1.00  0.00           C
ATOM   4429 2C21 POPEP 175      42.804  92.414  58.526  1.00  0.00           C
ATOM   4432 3C21 POPEP 175      43.854  93.504  58.236  1.00  0.00           C
ATOM   4435 4C21 POPEP 175      44.874  93.714  59.356  1.00  0.00           C
ATOM   4438 5C21 POPEP 175      44.284  94.264  60.666  1.00  0.00           C
ATOM   4441 6C21 POPEP 175      45.194  95.294  61.356  1.00  0.00           C
ATOM   4444 7C21 POPEP 175      46.634  94.804  61.616  1.00  0.00           C
ATOM   4447 8C21 POPEP 175      46.904  94.464  63.086  1.00  0.00           C
ATOM   4451  C33 POPEP 175      45.954  95.134  47.256  1.00  0.00           C
ATOM   4454  C34 POPEP 175      46.784  94.054  47.945  1.00  0.00           C
ATOM   4457  C35 POPEP 175      46.864  94.214  49.466  1.00  0.00           C
ATOM   4460  C36 POPEP 175      45.534  93.934  50.186  1.00  0.00           C
ATOM   4463  C37 POPEP 175      45.714  93.534  51.666  1.00  0.00           C
ATOM   4466  C38 POPEP 175      46.194  94.674  52.586  1.00  0.00           C
ATOM   4469  C39 POPEP 175      46.274  94.264  54.066  1.00  0.00           C
ATOM   4472 0C31 POPEP 175      47.374  93.244  54.356  1.00  0.00           C
ATOM   4475 1C31 POPEP 175      47.284  92.584  55.736  1.00  0.00           C
ATOM   4478 2C31 POPEP 175      47.464  91.064  55.646  1.00  0.00           C
ATOM   4481 3C31 POPEP 175      47.844  90.384  56.976  1.00  0.00           C
ATOM   4484 4C31 POPEP 175      46.654  90.114  57.906  1.00  0.00           C
ATOM   4487 5C31 POPEP 175      47.074  89.264  59.116  1.00  0.00           C
ATOM   4490 6C31 POPEP 175      45.914  88.674  59.906  1.00  0.00           C
ATOM   4494  NH3 POPEQ 176      79.584  80.084  82.444  1.00  0.00           N
ATOM   4498  C12 POPEQ 176      80.804  79.204  82.385  1.00  0.00           C
ATOM   4501  C11 POPEQ 176      80.654  78.094  81.335  1.00  0.00           C
ATOM   4504  P   POPEQ 176      81.974  76.104  82.416  1.00  0.00           P
ATOM   4505  O13 POPEQ 176      80.644  75.614  82.836  1.00  0.00           O
ATOM   4506  O14 POPEQ 176      82.924  76.564  83.445  1.00  0.00           O
ATOM   4507  O11 POPEQ 176      82.674  74.954  81.546  1.00  0.00           O
ATOM   4508  O12 POPEQ 176      81.814  77.274  81.335  1.00  0.00           O
ATOM   4509  C1  POPEQ 176      81.934  74.524  80.386  1.00  0.00           C
ATOM   4512  C2  POPEQ 176      82.864  73.894  79.326  1.00  0.00           C
ATOM   4514  O21 POPEQ 176      82.054  73.574  78.186  1.00  0.00           O
ATOM   4515  C21 POPEQ 176      82.564  73.964  77.036  1.00  0.00           C
ATOM   4516  O22 POPEQ 176      83.614  74.544  76.866  1.00  0.00           O
ATOM   4517  C22 POPEQ 176      81.634  73.554  75.906  1.00  0.00           C
ATOM   4520  C3  POPEQ 176      83.574  72.624  79.905  1.00  0.00           C
ATOM   4523  O31 POPEQ 176      84.004  71.694  78.886  1.00  0.00           O
ATOM   4524  C31 POPEQ 176      85.284  71.344  78.896  1.00  0.00           C
ATOM   4525  O32 POPEQ 176      86.174  71.884  79.536  1.00  0.00           O
ATOM   4526  C32 POPEQ 176      85.434  70.094  78.035  1.00  0.00           C
ATOM   4529  C23 POPEQ 176      82.394  72.774  74.806  1.00  0.00           C
ATOM   4532  C24 POPEQ 176      81.614  72.764  73.495  1.00  0.00           C
ATOM   4535  C25 POPEQ 176      82.024  71.614  72.576  1.00  0.00           C
ATOM   4538  C26 POPEQ 176      81.384  71.754  71.195  1.00  0.00           C
ATOM   4541  C27 POPEQ 176      81.364  70.444  70.406  1.00  0.00           C
ATOM   4544  C28 POPEQ 176      80.654  70.574  69.035  1.00  0.00           C
ATOM   4547  C29 POPEQ 176      79.174  70.884  69.195  1.00  0.00           C
ATOM   4549 0C21 POPEQ 176      78.124  70.184  68.736  1.00  0.00           C
ATOM   4551 1C21 POPEQ 176      78.154  68.944  67.886  1.00  0.00           C
ATOM   4554 2C21 POPEQ 176      77.334  69.104  66.596  1.00  0.00           C
ATOM   4557 3C21 POPEQ 176      75.844  68.754  66.706  1.00  0.00           C
ATOM   4560 4C21 POPEQ 176      75.144  68.844  65.336  1.00  0.00           C
ATOM   4563 5C21 POPEQ 176      73.844  68.034  65.215  1.00  0.00           C
ATOM   4566 6C21 POPEQ 176      74.094  66.514  65.206  1.00  0.00           C
ATOM   4569 7C21 POPEQ 176      72.834  65.694  64.926  1.00  0.00           C
ATOM   4572 8C21 POPEQ 176      72.994  64.214  65.266  1.00  0.00           C
ATOM   4576  C33 POPEQ 176      86.874  69.534  78.066  1.00  0.00           C
ATOM   4579  C34 POPEQ 176      87.244  68.804  79.366  1.00  0.00           C
ATOM   4582  C35 POPEQ 176      88.684  68.254  79.376  1.00  0.00           C
ATOM   4585  C36 POPEQ 176      88.934  67.184  78.306  1.00  0.00           C
ATOM   4588  C37 POPEQ 176      90.424  66.824  78.166  1.00  0.00           C
ATOM   4591  C38 POPEQ 176      90.624  65.744  77.105  1.00  0.00           C
ATOM   4594  C39 POPEQ 176      92.084  65.564  76.675  1.00  0.00           C
ATOM   4597 0C31 POPEQ 176      92.534  66.544  75.585  1.00  0.00           C
ATOM   4600 1C31 POPEQ 176      93.934  66.204  75.056  1.00  0.00           C
ATOM   4603 2C31 POPEQ 176      94.344  66.934  73.775  1.00  0.00           C
ATOM   4606 3C31 POPEQ 176      95.794  66.564  73.396  1.00  0.00           C
ATOM   4609 4C31 POPEQ 176      96.254  67.114  72.045  1.00  0.00           C
ATOM   4612 5C31 POPEQ 176      97.764  66.924  71.835  1.00  0.00           C
ATOM   4615 6C31 POPEQ 176      98.244  67.244  70.415  1.00  0.00           C
ATOM   4619  NH3 POPER 177      94.464  99.104  83.876  1.00  0.00           N
ATOM   4623  C12 POPER 177      93.894 100.094  82.875  1.00  0.00           C
ATOM   4626  C11 POPER 177      92.584 100.794  83.316  1.00  0.00           C
ATOM   4629  P   POPER 177      92.294 103.404  83.066  1.00  0.00           P
ATOM   4630  O13 POPER 177      91.034 103.694  83.786  1.00  0.00           O
ATOM   4631  O14 POPER 177      93.564 103.504  83.846  1.00  0.00           O
ATOM   4632  O11 POPER 177      92.434 104.304  81.785  1.00  0.00           O
ATOM   4633  O12 POPER 177      92.274 101.924  82.486  1.00  0.00           O
ATOM   4634  C1  POPER 177      91.334 104.984  81.206  1.00  0.00           C
ATOM   4637  C2  POPER 177      91.644 105.324  79.716  1.00  0.00           C
ATOM   4639  O21 POPER 177      90.594 106.114  79.145  1.00  0.00           O
ATOM   4640  C21 POPER 177      90.844 107.404  79.145  1.00  0.00           C
ATOM   4641  O22 POPER 177      91.704 107.964  79.796  1.00  0.00           O
ATOM   4642  C22 POPER 177      89.964 108.054  78.066  1.00  0.00           C
ATOM   4645  C3  POPER 177      91.784 104.064  78.826  1.00  0.00           C
ATOM   4648  O31 POPER 177      91.884 104.464  77.436  1.00  0.00           O
ATOM   4649  C31 POPER 177      91.534 103.544  76.535  1.00  0.00           C
ATOM   4650  O32 POPER 177      91.344 102.364  76.776  1.00  0.00           O
ATOM   4651  C32 POPER 177      91.394 104.224  75.165  1.00  0.00           C
ATOM   4654  C23 POPER 177      90.084 109.594  77.956  1.00  0.00           C
ATOM   4657  C24 POPER 177      90.254 110.064  76.496  1.00  0.00           C
ATOM   4660  C25 POPER 177      91.704 109.964  75.986  1.00  0.00           C
ATOM   4663  C26 POPER 177      91.814 110.184  74.465  1.00  0.00           C
ATOM   4666  C27 POPER 177      93.224 110.564  74.006  1.00  0.00           C
ATOM   4669  C28 POPER 177      93.274 110.974  72.515  1.00  0.00           C
ATOM   4672  C29 POPER 177      94.594 111.604  72.135  1.00  0.00           C
ATOM   4674 0C21 POPER 177      95.354 111.274  71.076  1.00  0.00           C
ATOM   4676 1C21 POPER 177      94.994 110.204  70.064  1.00  0.00           C
ATOM   4679 2C21 POPER 177      96.024 110.044  68.936  1.00  0.00           C
ATOM   4682 3C21 POPER 177      97.324 109.374  69.376  1.00  0.00           C
ATOM   4685 4C21 POPER 177      98.244 109.064  68.186  1.00  0.00           C
ATOM   4688 5C21 POPER 177      99.514 108.284  68.535  1.00  0.00           C
ATOM   4691 6C21 POPER 177      99.254 106.824  68.926  1.00  0.00           C
ATOM   4694 7C21 POPER 177     100.544 105.994  68.986  1.00  0.00           C
ATOM   4697 8C21 POPER 177     100.294 104.504  69.215  1.00  0.00           C
ATOM   4701  C33 POPER 177      90.804 103.354  74.024  1.00  0.00           C
ATOM   4704  C34 POPER 177      90.764 104.134  72.696  1.00  0.00           C
ATOM   4707  C35 POPER 177      90.164 103.374  71.496  1.00  0.00           C
ATOM   4710  C36 POPER 177      89.844 104.294  70.296  1.00  0.00           C
ATOM   4713  C37 POPER 177      89.364 103.504  69.056  1.00  0.00           C
ATOM   4716  C38 POPER 177      89.294 104.294  67.726  1.00  0.00           C
ATOM   4719  C39 POPER 177      88.334 105.504  67.706  1.00  0.00           C
ATOM   4722 0C31 POPER 177      87.994 105.954  66.266  1.00  0.00           C
ATOM   4725 1C31 POPER 177      87.674 107.454  66.135  1.00  0.00           C
ATOM   4728 2C31 POPER 177      87.024 107.844  64.796  1.00  0.00           C
ATOM   4731 3C31 POPER 177      87.114 109.354  64.515  1.00  0.00           C
ATOM   4734 4C31 POPER 177      86.204 109.824  63.376  1.00  0.00           C
ATOM   4737 5C31 POPER 177      86.404 111.314  63.036  1.00  0.00           C
ATOM   4740 6C31 POPER 177      85.444 111.834  61.976  1.00  0.00           C
ATOM   4744  NH3 POPES 178      56.404  53.724  44.385  1.00  0.00           N
ATOM   4748  C12 POPES 178      57.154  53.064  45.515  1.00  0.00           C
ATOM   4751  C11 POPES 178      58.124  51.984  45.016  1.00  0.00           C
ATOM   4754  P   POPES 178      58.444  49.914  46.556  1.00  0.00           P
ATOM   4755  O13 POPES 178      57.004  49.784  46.896  1.00  0.00           O
ATOM   4756  O14 POPES 178      58.934  48.994  45.506  1.00  0.00           O
ATOM   4757  O11 POPES 178      59.304  49.714  47.855  1.00  0.00           O
ATOM   4758  O12 POPES 178      58.764  51.384  46.126  1.00  0.00           O
ATOM   4759  C1  POPES 178      60.724  49.814  47.816  1.00  0.00           C
ATOM   4762  C2  POPES 178      61.354  48.474  48.256  1.00  0.00           C
ATOM   4764  O21 POPES 178      62.744  48.634  48.576  1.00  0.00           O
ATOM   4765  C21 POPES 178      63.574  48.794  47.566  1.00  0.00           C
ATOM   4766  O22 POPES 178      63.304  49.014  46.406  1.00  0.00           O
ATOM   4767  C22 POPES 178      65.004  48.604  48.056  1.00  0.00           C
ATOM   4770  C3  POPES 178      61.054  47.294  47.276  1.00  0.00           C
ATOM   4773  O31 POPES 178      61.784  46.094  47.666  1.00  0.00           O
ATOM   4774  C31 POPES 178      61.214  45.424  48.656  1.00  0.00           C
ATOM   4775  O32 POPES 178      60.124  45.654  49.146  1.00  0.00           O
ATOM   4776  C32 POPES 178      62.174  44.354  49.156  1.00  0.00           C
ATOM   4779  C23 POPES 178      65.434  47.124  47.956  1.00  0.00           C
ATOM   4782  C24 POPES 178      66.784  46.874  48.626  1.00  0.00           C
ATOM   4785  C25 POPES 178      66.694  46.894  50.156  1.00  0.00           C
ATOM   4788  C26 POPES 178      68.044  47.214  50.796  1.00  0.00           C
ATOM   4791  C27 POPES 178      67.944  47.504  52.296  1.00  0.00           C
ATOM   4794  C28 POPES 178      69.004  48.534  52.726  1.00  0.00           C
ATOM   4797  C29 POPES 178      69.054  48.764  54.216  1.00  0.00           C
ATOM   4799 0C21 POPES 178      70.064  48.364  55.016  1.00  0.00           C
ATOM   4801 1C21 POPES 178      71.274  47.604  54.536  1.00  0.00           C
ATOM   4804 2C21 POPES 178      72.154  47.104  55.695  1.00  0.00           C
ATOM   4807 3C21 POPES 178      71.454  46.114  56.636  1.00  0.00           C
ATOM   4810 4C21 POPES 178      72.424  45.424  57.606  1.00  0.00           C
ATOM   4813 5C21 POPES 178      73.164  46.374  58.566  1.00  0.00           C
ATOM   4816 6C21 POPES 178      72.254  47.174  59.496  1.00  0.00           C
ATOM   4819 7C21 POPES 178      73.034  47.874  60.616  1.00  0.00           C
ATOM   4822 8C21 POPES 178      72.174  48.764  61.506  1.00  0.00           C
ATOM   4826  C33 POPES 178      62.424  44.554  50.656  1.00  0.00           C
ATOM   4829  C34 POPES 178      63.274  43.434  51.276  1.00  0.00           C
ATOM   4832  C35 POPES 178      63.534  43.674  52.766  1.00  0.00           C
ATOM   4835  C36 POPES 178      64.594  44.764  53.036  1.00  0.00           C
ATOM   4838  C37 POPES 178      64.774  44.974  54.546  1.00  0.00           C
ATOM   4841  C38 POPES 178      66.024  45.744  54.965  1.00  0.00           C
ATOM   4844  C39 POPES 178      65.984  46.044  56.465  1.00  0.00           C
ATOM   4847 0C31 POPES 178      67.244  46.774  56.956  1.00  0.00           C
ATOM   4850 1C31 POPES 178      67.184  47.144  58.436  1.00  0.00           C
ATOM   4853 2C31 POPES 178      68.514  47.744  58.926  1.00  0.00           C
ATOM   4856 3C31 POPES 178      68.394  48.594  60.196  1.00  0.00           C
ATOM   4859 4C31 POPES 178      67.674  47.914  61.366  1.00  0.00           C
ATOM   4862 5C31 POPES 178      67.644  48.804  62.616  1.00  0.00           C
ATOM   4865 6C31 POPES 178      66.804  48.234  63.766  1.00  0.00           C
ATOM   4869  NH3 POPET 179      32.554  74.964  90.616  1.00  0.00           N
ATOM   4873  C12 POPET 179      31.344  74.104  90.836  1.00  0.00           C
ATOM   4876  C11 POPET 179      31.264  72.954  89.806  1.00  0.00           C
ATOM   4879  P   POPET 179      28.644  72.654  90.336  1.00  0.00           P
ATOM   4880  O13 POPET 179      28.714  73.044  91.746  1.00  0.00           O
ATOM   4881  O14 POPET 179      27.754  71.534  89.965  1.00  0.00           O
ATOM   4882  O11 POPET 179      28.304  73.944  89.486  1.00  0.00           O
ATOM   4883  O12 POPET 179      30.074  72.174  89.885  1.00  0.00           O
ATOM   4884  C1  POPET 179      28.704  74.234  88.146  1.00  0.00           C
ATOM   4887  C2  POPET 179      28.214  73.144  87.156  1.00  0.00           C
ATOM   4889  O21 POPET 179      28.654  73.274  85.795  1.00  0.00           O
ATOM   4890  C21 POPET 179      29.914  73.414  85.464  1.00  0.00           C
ATOM   4891  O22 POPET 179      30.874  73.514  86.206  1.00  0.00           O
ATOM   4892  C22 POPET 179      30.014  73.334  83.926  1.00  0.00           C
ATOM   4895  C3  POPET 179      26.654  73.124  87.195  1.00  0.00           C
ATOM   4898  O31 POPET 179      26.124  74.264  86.486  1.00  0.00           O
ATOM   4899  C31 POPET 179      26.024  74.084  85.184  1.00  0.00           C
ATOM   4900  O32 POPET 179      26.094  73.004  84.615  1.00  0.00           O
ATOM   4901  C32 POPET 179      25.794  75.414  84.475  1.00  0.00           C
ATOM   4904  C23 POPET 179      29.534  71.964  83.386  1.00  0.00           C
ATOM   4907  C24 POPET 179      29.854  71.724  81.896  1.00  0.00           C
ATOM   4910  C25 POPET 179      29.604  70.254  81.496  1.00  0.00           C
ATOM   4913  C26 POPET 179      29.954  69.924  80.036  1.00  0.00           C
ATOM   4916  C27 POPET 179      30.154  68.414  79.816  1.00  0.00           C
ATOM   4919  C28 POPET 179      30.044  67.954  78.346  1.00  0.00           C
ATOM   4922  C29 POPET 179      30.834  68.794  77.375  1.00  0.00           C
ATOM   4924 0C21 POPET 179      32.044  68.534  76.854  1.00  0.00           C
ATOM   4926 1C21 POPET 179      32.934  67.344  77.166  1.00  0.00           C
ATOM   4929 2C21 POPET 179      33.054  66.344  76.005  1.00  0.00           C
ATOM   4932 3C21 POPET 179      33.844  66.864  74.785  1.00  0.00           C
ATOM   4935 4C21 POPET 179      35.134  66.074  74.516  1.00  0.00           C
ATOM   4938 5C21 POPET 179      35.764  66.424  73.166  1.00  0.00           C
ATOM   4941 6C21 POPET 179      36.924  65.504  72.756  1.00  0.00           C
ATOM   4944 7C21 POPET 179      37.414  65.794  71.335  1.00  0.00           C
ATOM   4947 8C21 POPET 179      38.234  64.654  70.706  1.00  0.00           C
ATOM   4951  C33 POPET 179      25.184  75.194  83.076  1.00  0.00           C
ATOM   4954  C34 POPET 179      24.784  76.494  82.374  1.00  0.00           C
ATOM   4957  C35 POPET 179      23.994  76.214  81.096  1.00  0.00           C
ATOM   4960  C36 POPET 179      24.844  75.824  79.885  1.00  0.00           C
ATOM   4963  C37 POPET 179      23.924  75.464  78.715  1.00  0.00           C
ATOM   4966  C38 POPET 179      24.624  75.274  77.366  1.00  0.00           C
ATOM   4969  C39 POPET 179      23.614  74.924  76.256  1.00  0.00           C
ATOM   4972 0C31 POPET 179      22.554  76.024  76.056  1.00  0.00           C
ATOM   4975 1C31 POPET 179      21.734  75.874  74.776  1.00  0.00           C
ATOM   4978 2C31 POPET 179      20.754  77.034  74.526  1.00  0.00           C
ATOM   4981 3C31 POPET 179      21.414  78.424  74.446  1.00  0.00           C
ATOM   4984 4C31 POPET 179      22.484  78.534  73.346  1.00  0.00           C
ATOM   4987 5C31 POPET 179      23.294  79.834  73.435  1.00  0.00           C
ATOM   4990 6C31 POPET 179      24.304  79.984  72.296  1.00  0.00           C
ATOM   4994  NH3 POPEU 180      71.804  32.334  42.056  1.00  0.00           N
ATOM   4998  C12 POPEU 180      71.184  33.584  41.486  1.00  0.00           C
ATOM   5001  C11 POPEU 180      69.684  33.454  41.196  1.00  0.00           C
ATOM   5004  P   POPEU 180      68.024  35.184  40.036  1.00  0.00           P
ATOM   5005  O13 POPEU 180      68.114  36.644  39.836  1.00  0.00           O
ATOM   5006  O14 POPEU 180      67.954  34.344  38.816  1.00  0.00           O
ATOM   5007  O11 POPEU 180      66.784  34.814  40.946  1.00  0.00           O
ATOM   5008  O12 POPEU 180      69.224  34.754  40.926  1.00  0.00           O
ATOM   5009  C1  POPEU 180      66.404  35.554  42.116  1.00  0.00           C
ATOM   5012  C2  POPEU 180      67.064  35.034  43.436  1.00  0.00           C
ATOM   5014  O21 POPEU 180      66.094  34.904  44.496  1.00  0.00           O
ATOM   5015  C21 POPEU 180      65.574  36.014  44.996  1.00  0.00           C
ATOM   5016  O22 POPEU 180      65.984  37.144  44.816  1.00  0.00           O
ATOM   5017  C22 POPEU 180      64.294  35.624  45.726  1.00  0.00           C
ATOM   5020  C3  POPEU 180      68.334  35.864  43.826  1.00  0.00           C
ATOM   5023  O31 POPEU 180      68.774  35.684  45.186  1.00  0.00           O
ATOM   5024  C31 POPEU 180      69.554  34.614  45.355  1.00  0.00           C
ATOM   5025  O32 POPEU 180      69.654  33.674  44.586  1.00  0.00           O
ATOM   5026  C32 POPEU 180      70.484  34.884  46.535  1.00  0.00           C
ATOM   5029  C23 POPEU 180      64.504  35.164  47.176  1.00  0.00           C
ATOM   5032  C24 POPEU 180      63.294  34.364  47.666  1.00  0.00           C
ATOM   5035  C25 POPEU 180      63.454  33.814  49.086  1.00  0.00           C
ATOM   5038  C26 POPEU 180      63.234  34.844  50.206  1.00  0.00           C
ATOM   5041  C27 POPEU 180      63.434  34.174  51.566  1.00  0.00           C
ATOM   5044  C28 POPEU 180      63.174  35.064  52.796  1.00  0.00           C
ATOM   5047  C29 POPEU 180      63.464  34.204  54.006  1.00  0.00           C
ATOM   5049 0C21 POPEU 180      63.674  34.594  55.276  1.00  0.00           C
ATOM   5051 1C21 POPEU 180      63.594  35.984  55.846  1.00  0.00           C
ATOM   5054 2C21 POPEU 180      62.564  36.014  56.986  1.00  0.00           C
ATOM   5057 3C21 POPEU 180      62.984  35.224  58.246  1.00  0.00           C
ATOM   5060 4C21 POPEU 180      61.774  34.714  59.046  1.00  0.00           C
ATOM   5063 5C21 POPEU 180      60.984  35.814  59.766  1.00  0.00           C
ATOM   5066 6C21 POPEU 180      61.704  36.364  60.996  1.00  0.00           C
ATOM   5069 7C21 POPEU 180      60.774  37.214  61.866  1.00  0.00           C
ATOM   5072 8C21 POPEU 180      61.404  37.584  63.216  1.00  0.00           C
ATOM   5076  C33 POPEU 180      70.104  34.214  47.875  1.00  0.00           C
ATOM   5079  C34 POPEU 180      69.404  35.184  48.846  1.00  0.00           C
ATOM   5082  C35 POPEU 180      69.094  34.574  50.226  1.00  0.00           C
ATOM   5085  C36 POPEU 180      67.994  33.504  50.176  1.00  0.00           C
ATOM   5088  C37 POPEU 180      67.424  33.224  51.566  1.00  0.00           C
ATOM   5091  C38 POPEU 180      66.584  31.944  51.625  1.00  0.00           C
ATOM   5094  C39 POPEU 180      66.164  31.594  53.056  1.00  0.00           C
ATOM   5097 0C31 POPEU 180      66.144  30.084  53.286  1.00  0.00           C
ATOM   5100 1C31 POPEU 180      65.614  29.714  54.676  1.00  0.00           C
ATOM   5103 2C31 POPEU 180      65.894  28.244  55.036  1.00  0.00           C
ATOM   5106 3C31 POPEU 180      65.574  27.914  56.496  1.00  0.00           C
ATOM   5109 4C31 POPEU 180      66.404  28.724  57.516  1.00  0.00           C
ATOM   5112 5C31 POPEU 180      67.054  27.854  58.596  1.00  0.00           C
ATOM   5115 6C31 POPEU 180      67.254  28.594  59.916  1.00  0.00           C
ATOM   5119  NH3 POPEV 181      58.184  34.744  87.086  1.00  0.00           N
ATOM   5123  C12 POPEV 181      59.574  35.314  87.296  1.00  0.00           C
ATOM   5126  C11 POPEV 181      60.564  34.724  86.286  1.00  0.00           C
ATOM   5129  P   POPEV 181      62.614  33.714  87.525  1.00  0.00           P
ATOM   5130  O13 POPEV 181      64.074  33.984  87.635  1.00  0.00           O
ATOM   5131  O14 POPEV 181      61.834  33.474  88.756  1.00  0.00           O
ATOM   5132  O11 POPEV 181      62.414  32.524  86.486  1.00  0.00           O
ATOM   5133  O12 POPEV 181      61.914  34.884  86.726  1.00  0.00           O
ATOM   5134  C1  POPEV 181      63.284  32.574  85.345  1.00  0.00           C
ATOM   5137  C2  POPEV 181      62.744  31.764  84.145  1.00  0.00           C
ATOM   5139  O21 POPEV 181      63.584  31.734  82.976  1.00  0.00           O
ATOM   5140  C21 POPEV 181      64.694  32.414  82.785  1.00  0.00           C
ATOM   5141  O22 POPEV 181      65.124  33.334  83.465  1.00  0.00           O
ATOM   5142  C22 POPEV 181      65.344  31.864  81.525  1.00  0.00           C
ATOM   5145  C3  POPEV 181      61.314  32.214  83.764  1.00  0.00           C
ATOM   5148  O31 POPEV 181      60.714  31.384  82.746  1.00  0.00           O
ATOM   5149  C31 POPEV 181      60.224  32.004  81.665  1.00  0.00           C
ATOM   5150  O32 POPEV 181      59.044  31.944  81.346  1.00  0.00           O
ATOM   5151  C32 POPEV 181      61.314  32.704  80.855  1.00  0.00           C
ATOM   5154  C23 POPEV 181      65.194  32.794  80.316  1.00  0.00           C
ATOM   5157  C24 POPEV 181      65.894  32.154  79.116  1.00  0.00           C
ATOM   5160  C25 POPEV 181      65.804  32.904  77.785  1.00  0.00           C
ATOM   5163  C26 POPEV 181      66.644  32.144  76.736  1.00  0.00           C
ATOM   5166  C27 POPEV 181      66.604  32.714  75.316  1.00  0.00           C
ATOM   5169  C28 POPEV 181      67.554  32.004  74.326  1.00  0.00           C
ATOM   5172  C29 POPEV 181      69.014  32.214  74.656  1.00  0.00           C
ATOM   5174 0C21 POPEV 181      70.024  32.414  73.796  1.00  0.00           C
ATOM   5176 1C21 POPEV 181      69.914  32.384  72.285  1.00  0.00           C
ATOM   5179 2C21 POPEV 181      71.194  31.834  71.646  1.00  0.00           C
ATOM   5182 3C21 POPEV 181      71.054  31.624  70.126  1.00  0.00           C
ATOM   5185 4C21 POPEV 181      71.024  30.134  69.755  1.00  0.00           C
ATOM   5188 5C21 POPEV 181      72.384  29.434  69.866  1.00  0.00           C
ATOM   5191 6C21 POPEV 181      73.254  29.574  68.616  1.00  0.00           C
ATOM   5194 7C21 POPEV 181      72.834  28.614  67.496  1.00  0.00           C
ATOM   5197 8C21 POPEV 181      73.534  28.894  66.166  1.00  0.00           C
ATOM   5201  C33 POPEV 181      60.904  32.954  79.376  1.00  0.00           C
ATOM   5204  C34 POPEV 181      61.884  33.904  78.686  1.00  0.00           C
ATOM   5207  C35 POPEV 181      61.494  34.334  77.265  1.00  0.00           C
ATOM   5210  C36 POPEV 181      60.244  35.214  77.205  1.00  0.00           C
ATOM   5213  C37 POPEV 181      60.234  36.034  75.916  1.00  0.00           C
ATOM   5216  C38 POPEV 181      58.934  36.794  75.666  1.00  0.00           C
ATOM   5219  C39 POPEV 181      58.974  37.574  74.354  1.00  0.00           C
ATOM   5222 0C31 POPEV 181      58.774  36.674  73.126  1.00  0.00           C
ATOM   5225 1C31 POPEV 181      58.774  37.474  71.806  1.00  0.00           C
ATOM   5228 2C31 POPEV 181      58.614  36.584  70.566  1.00  0.00           C
ATOM   5231 3C31 POPEV 181      59.844  35.734  70.215  1.00  0.00           C
ATOM   5234 4C31 POPEV 181      61.094  36.554  69.854  1.00  0.00           C
ATOM   5237 5C31 POPEV 181      62.224  35.674  69.326  1.00  0.00           C
ATOM   5240 6C31 POPEV 181      63.484  36.454  68.936  1.00  0.00           C
ATOM   5244  NH3 POPEW 182      35.704  13.254  87.276  1.00  0.00           N
ATOM   5248  C12 POPEW 182      36.714  14.154  87.915  1.00  0.00           C
ATOM   5251  C11 POPEW 182      36.054  14.994  89.025  1.00  0.00           C
ATOM   5254  P   POPEW 182      36.874  17.464  88.635  1.00  0.00           P
ATOM   5255  O13 POPEW 182      35.464  17.744  88.306  1.00  0.00           O
ATOM   5256  O14 POPEW 182      37.584  18.504  89.375  1.00  0.00           O
ATOM   5257  O11 POPEW 182      37.704  17.114  87.335  1.00  0.00           O
ATOM   5258  O12 POPEW 182      36.874  16.094  89.416  1.00  0.00           O
ATOM   5259  C1  POPEW 182      37.094  17.184  86.046  1.00  0.00           C
ATOM   5262  C2  POPEW 182      38.164  16.894  84.965  1.00  0.00           C
ATOM   5264  O21 POPEW 182      37.604  17.024  83.654  1.00  0.00           O
ATOM   5265  C21 POPEW 182      36.844  16.074  83.186  1.00  0.00           C
ATOM   5266  O22 POPEW 182      36.284  15.194  83.815  1.00  0.00           O
ATOM   5267  C22 POPEW 182      36.764  16.284  81.675  1.00  0.00           C
ATOM   5270  C3  POPEW 182      38.934  15.554  85.156  1.00  0.00           C
ATOM   5273  O31 POPEW 182      39.864  15.374  84.066  1.00  0.00           O
ATOM   5274  C31 POPEW 182      40.134  14.104  83.745  1.00  0.00           C
ATOM   5275  O32 POPEW 182      39.664  13.124  84.296  1.00  0.00           O
ATOM   5276  C32 POPEW 182      40.984  14.074  82.465  1.00  0.00           C
ATOM   5279  C23 POPEW 182      36.374  15.024  80.855  1.00  0.00           C
ATOM   5282  C24 POPEW 182      36.514  15.294  79.346  1.00  0.00           C
ATOM   5285  C25 POPEW 182      35.454  16.274  78.835  1.00  0.00           C
ATOM   5288  C26 POPEW 182      35.594  16.594  77.335  1.00  0.00           C
ATOM   5291  C27 POPEW 182      34.314  17.274  76.816  1.00  0.00           C
ATOM   5294  C28 POPEW 182      34.484  18.064  75.506  1.00  0.00           C
ATOM   5297  C29 POPEW 182      34.984  17.234  74.354  1.00  0.00           C
ATOM   5299 0C21 POPEW 182      34.354  17.014  73.186  1.00  0.00           C
ATOM   5301 1C21 POPEW 182      33.014  17.544  72.774  1.00  0.00           C
ATOM   5304 2C21 POPEW 182      31.844  16.624  73.196  1.00  0.00           C
ATOM   5307 3C21 POPEW 182      30.474  17.044  72.616  1.00  0.00           C
ATOM   5310 4C21 POPEW 182      30.204  18.564  72.616  1.00  0.00           C
ATOM   5313 5C21 POPEW 182      28.944  18.934  71.816  1.00  0.00           C
ATOM   5316 6C21 POPEW 182      27.634  18.844  72.606  1.00  0.00           C
ATOM   5319 7C21 POPEW 182      26.414  19.014  71.686  1.00  0.00           C
ATOM   5322 8C21 POPEW 182      25.084  19.004  72.436  1.00  0.00           C
ATOM   5326  C33 POPEW 182      40.214  13.504  81.245  1.00  0.00           C
ATOM   5329  C34 POPEW 182      40.614  14.124  79.905  1.00  0.00           C
ATOM   5332  C35 POPEW 182      41.994  13.684  79.376  1.00  0.00           C
ATOM   5335  C36 POPEW 182      41.984  12.324  78.686  1.00  0.00           C
ATOM   5338  C37 POPEW 182      43.354  11.934  78.104  1.00  0.00           C
ATOM   5341  C38 POPEW 182      43.504  10.434  77.806  1.00  0.00           C
ATOM   5344  C39 POPEW 182      42.524   9.894  76.746  1.00  0.00           C
ATOM   5347 0C31 POPEW 182      42.944  10.114  75.285  1.00  0.00           C
ATOM   5350 1C31 POPEW 182      44.054   9.174  74.806  1.00  0.00           C
ATOM   5353 2C31 POPEW 182      44.364   9.344  73.306  1.00  0.00           C
ATOM   5356 3C31 POPEW 182      44.794   8.044  72.616  1.00  0.00           C
ATOM   5359 4C31 POPEW 182      45.174   8.264  71.135  1.00  0.00           C
ATOM   5362 5C31 POPEW 182      45.504   6.964  70.406  1.00  0.00           C
ATOM   5365 6C31 POPEW 182      45.904   7.154  68.946  1.00  0.00           C
ATOM   5369  NH3 POPEX 183      89.054  52.574  85.596  1.00  0.00           N
ATOM   5373  C12 POPEX 183      90.324  51.824  85.795  1.00  0.00           C
ATOM   5376  C11 POPEX 183      91.294  52.584  86.675  1.00  0.00           C
ATOM   5379  P   POPEX 183      93.804  53.214  86.306  1.00  0.00           P
ATOM   5380  O13 POPEX 183      93.414  54.634  86.465  1.00  0.00           O
ATOM   5381  O14 POPEX 183      94.754  52.644  87.264  1.00  0.00           O
ATOM   5382  O11 POPEX 183      94.404  52.994  84.885  1.00  0.00           O
ATOM   5383  O12 POPEX 183      92.594  52.224  86.236  1.00  0.00           O
ATOM   5384  C1  POPEX 183      93.694  53.454  83.736  1.00  0.00           C
ATOM   5387  C2  POPEX 183      93.824  52.394  82.615  1.00  0.00           C
ATOM   5389  O21 POPEX 183      93.234  52.864  81.385  1.00  0.00           O
ATOM   5390  C21 POPEX 183      91.924  52.944  81.306  1.00  0.00           C
ATOM   5391  O22 POPEX 183      91.114  52.584  82.146  1.00  0.00           O
ATOM   5392  C22 POPEX 183      91.534  53.604  79.975  1.00  0.00           C
ATOM   5395  C3  POPEX 183      93.334  50.994  83.146  1.00  0.00           C
ATOM   5398  O31 POPEX 183      92.894  50.064  82.136  1.00  0.00           O
ATOM   5399  C31 POPEX 183      92.934  48.794  82.544  1.00  0.00           C
ATOM   5400  O32 POPEX 183      93.454  48.404  83.566  1.00  0.00           O
ATOM   5401  C32 POPEX 183      92.084  47.934  81.605  1.00  0.00           C
ATOM   5404  C23 POPEX 183      90.004  53.564  79.745  1.00  0.00           C
ATOM   5407  C24 POPEX 183      89.564  53.894  78.315  1.00  0.00           C
ATOM   5410  C25 POPEX 183      89.594  55.374  77.916  1.00  0.00           C
ATOM   5413  C26 POPEX 183      88.594  55.694  76.796  1.00  0.00           C
ATOM   5416  C27 POPEX 183      88.844  57.024  76.066  1.00  0.00           C
ATOM   5419  C28 POPEX 183      89.974  56.914  75.015  1.00  0.00           C
ATOM   5422  C29 POPEX 183      90.404  58.264  74.495  1.00  0.00           C
ATOM   5424 0C21 POPEX 183      90.284  58.764  73.245  1.00  0.00           C
ATOM   5426 1C21 POPEX 183      89.714  58.094  72.026  1.00  0.00           C
ATOM   5429 2C21 POPEX 183      88.534  58.874  71.406  1.00  0.00           C
ATOM   5432 3C21 POPEX 183      88.054  58.234  70.096  1.00  0.00           C
ATOM   5435 4C21 POPEX 183      87.134  59.124  69.246  1.00  0.00           C
ATOM   5438 5C21 POPEX 183      85.704  59.354  69.785  1.00  0.00           C
ATOM   5441 6C21 POPEX 183      84.964  60.384  68.926  1.00  0.00           C
ATOM   5444 7C21 POPEX 183      83.474  60.554  69.276  1.00  0.00           C
ATOM   5447 8C21 POPEX 183      82.834  61.734  68.535  1.00  0.00           C
ATOM   5451  C33 POPEX 183      92.344  46.414  81.776  1.00  0.00           C
ATOM   5454  C34 POPEX 183      93.514  45.934  80.916  1.00  0.00           C
ATOM   5457  C35 POPEX 183      93.074  45.504  79.506  1.00  0.00           C
ATOM   5460  C36 POPEX 183      92.934  43.974  79.386  1.00  0.00           C
ATOM   5463  C37 POPEX 183      92.294  43.534  78.066  1.00  0.00           C
ATOM   5466  C38 POPEX 183      92.334  42.014  77.875  1.00  0.00           C
ATOM   5469  C39 POPEX 183      91.474  41.504  76.706  1.00  0.00           C
ATOM   5472 0C31 POPEX 183      91.624  42.294  75.406  1.00  0.00           C
ATOM   5475 1C31 POPEX 183      90.854  41.654  74.236  1.00  0.00           C
ATOM   5478 2C31 POPEX 183      90.824  42.554  72.986  1.00  0.00           C
ATOM   5481 3C31 POPEX 183      90.214  41.854  71.776  1.00  0.00           C
ATOM   5484 4C31 POPEX 183      90.514  42.534  70.425  1.00  0.00           C
ATOM   5487 5C31 POPEX 183      89.694  43.794  70.126  1.00  0.00           C
ATOM   5490 6C31 POPEX 183      89.944  44.344  68.706  1.00  0.00           C
ATOM   5494  NH3 POPEY 184     123.534  50.204  45.965  1.00  0.00           N
ATOM   5498  C12 POPEY 184     123.184  49.194  47.026  1.00  0.00           C
ATOM   5501  C11 POPEY 184     121.784  48.624  46.786  1.00  0.00           C
ATOM   5504  P   POPEY 184     120.374  46.494  46.836  1.00  0.00           P
ATOM   5505  O13 POPEY 184     119.844  46.864  45.495  1.00  0.00           O
ATOM   5506  O14 POPEY 184     120.484  45.064  47.166  1.00  0.00           O
ATOM   5507  O11 POPEY 184     119.474  47.224  47.936  1.00  0.00           O
ATOM   5508  O12 POPEY 184     121.784  47.214  47.036  1.00  0.00           O
ATOM   5509  C1  POPEY 184     119.714  46.964  49.336  1.00  0.00           C
ATOM   5512  C2  POPEY 184     119.094  48.024  50.316  1.00  0.00           C
ATOM   5514  O21 POPEY 184     119.634  48.034  51.646  1.00  0.00           O
ATOM   5515  C21 POPEY 184     120.084  46.954  52.236  1.00  0.00           C
ATOM   5516  O22 POPEY 184     119.954  45.794  51.875  1.00  0.00           O
ATOM   5517  C22 POPEY 184     120.854  47.374  53.506  1.00  0.00           C
ATOM   5520  C3  POPEY 184     117.534  48.014  50.396  1.00  0.00           C
ATOM   5523  O31 POPEY 184     116.964  48.554  51.625  1.00  0.00           O
ATOM   5524  C31 POPEY 184     117.144  49.844  51.866  1.00  0.00           C
ATOM   5525  O32 POPEY 184     117.804  50.624  51.216  1.00  0.00           O
ATOM   5526  C32 POPEY 184     116.224  50.264  53.036  1.00  0.00           C
ATOM   5529  C23 POPEY 184     121.404  48.824  53.535  1.00  0.00           C
ATOM   5532  C24 POPEY 184     120.564  49.764  54.396  1.00  0.00           C
ATOM   5535  C25 POPEY 184     120.934  49.794  55.886  1.00  0.00           C
ATOM   5538  C26 POPEY 184     120.314  48.694  56.765  1.00  0.00           C
ATOM   5541  C27 POPEY 184     120.814  48.784  58.226  1.00  0.00           C
ATOM   5544  C28 POPEY 184     120.034  47.934  59.256  1.00  0.00           C
ATOM   5547  C29 POPEY 184     119.874  46.484  58.886  1.00  0.00           C
ATOM   5549 0C21 POPEY 184     120.494  45.424  59.426  1.00  0.00           C
ATOM   5551 1C21 POPEY 184     121.534  45.414  60.515  1.00  0.00           C
ATOM   5554 2C21 POPEY 184     121.074  44.524  61.686  1.00  0.00           C
ATOM   5557 3C21 POPEY 184     122.154  44.364  62.756  1.00  0.00           C
ATOM   5560 4C21 POPEY 184     121.664  43.584  63.976  1.00  0.00           C
ATOM   5563 5C21 POPEY 184     122.684  43.554  65.116  1.00  0.00           C
ATOM   5566 6C21 POPEY 184     122.184  42.854  66.396  1.00  0.00           C
ATOM   5569 7C21 POPEY 184     120.864  43.424  66.925  1.00  0.00           C
ATOM   5572 8C21 POPEY 184     120.494  42.914  68.315  1.00  0.00           C
ATOM   5576  C33 POPEY 184     116.824  50.054  54.456  1.00  0.00           C
ATOM   5579  C34 POPEY 184     115.744  50.184  55.556  1.00  0.00           C
ATOM   5582  C35 POPEY 184     116.114  49.564  56.916  1.00  0.00           C
ATOM   5585  C36 POPEY 184     116.764  50.554  57.906  1.00  0.00           C
ATOM   5588  C37 POPEY 184     116.604  50.094  59.366  1.00  0.00           C
ATOM   5591  C38 POPEY 184     117.254  51.064  60.366  1.00  0.00           C
ATOM   5594  C39 POPEY 184     117.344  50.504  61.796  1.00  0.00           C
ATOM   5597 0C31 POPEY 184     115.974  50.354  62.465  1.00  0.00           C
ATOM   5600 1C31 POPEY 184     116.044  49.654  63.826  1.00  0.00           C
ATOM   5603 2C31 POPEY 184     114.644  49.324  64.355  1.00  0.00           C
ATOM   5606 3C31 POPEY 184     114.624  48.784  65.786  1.00  0.00           C
ATOM   5609 4C31 POPEY 184     113.194  48.414  66.215  1.00  0.00           C
ATOM   5612 5C31 POPEY 184     113.034  48.254  67.736  1.00  0.00           C
ATOM   5615 6C31 POPEY 184     111.564  48.114  68.136  1.00  0.00           C
ATOM   5619  NH3 POPEZ 185      60.084  73.024  42.056  1.00  0.00           N
ATOM   5623  C12 POPEZ 185      58.644  73.374  41.786  1.00  0.00           C
ATOM   5626  C11 POPEZ 185      58.454  74.854  41.376  1.00  0.00           C
ATOM   5629  P   POPEZ 185      58.384  76.984  43.015  1.00  0.00           P
ATOM   5630  O13 POPEZ 185      59.244  78.184  42.976  1.00  0.00           O
ATOM   5631  O14 POPEZ 185      56.974  77.174  42.616  1.00  0.00           O
ATOM   5632  O11 POPEZ 185      58.424  76.474  44.486  1.00  0.00           O
ATOM   5633  O12 POPEZ 185      59.094  75.804  42.215  1.00  0.00           O
ATOM   5634  C1  POPEZ 185      58.334  75.074  44.706  1.00  0.00           C
ATOM   5637  C2  POPEZ 185      58.124  74.834  46.216  1.00  0.00           C
ATOM   5639  O21 POPEZ 185      58.404  73.514  46.695  1.00  0.00           O
ATOM   5640  C21 POPEZ 185      57.924  72.464  46.056  1.00  0.00           C
ATOM   5641  O22 POPEZ 185      57.514  72.434  44.916  1.00  0.00           O
ATOM   5642  C22 POPEZ 185      57.954  71.264  46.986  1.00  0.00           C
ATOM   5645  C3  POPEZ 185      56.704  75.284  46.646  1.00  0.00           C
ATOM   5648  O31 POPEZ 185      56.744  75.934  47.936  1.00  0.00           O
ATOM   5649  C31 POPEZ 185      56.704  75.084  48.956  1.00  0.00           C
ATOM   5650  O32 POPEZ 185      56.584  73.884  48.886  1.00  0.00           O
ATOM   5651  C32 POPEZ 185      56.794  75.884  50.266  1.00  0.00           C
ATOM   5654  C23 POPEZ 185      58.524  70.014  46.276  1.00  0.00           C
ATOM   5657  C24 POPEZ 185      58.544  68.784  47.196  1.00  0.00           C
ATOM   5660  C25 POPEZ 185      59.544  68.944  48.356  1.00  0.00           C
ATOM   5663  C26 POPEZ 185      59.484  67.834  49.406  1.00  0.00           C
ATOM   5666  C27 POPEZ 185      60.504  68.114  50.526  1.00  0.00           C
ATOM   5669  C28 POPEZ 185      60.704  66.964  51.526  1.00  0.00           C
ATOM   5672  C29 POPEZ 185      61.714  67.344  52.586  1.00  0.00           C
ATOM   5674 0C21 POPEZ 185      61.714  66.954  53.876  1.00  0.00           C
ATOM   5676 1C21 POPEZ 185      60.734  65.994  54.496  1.00  0.00           C
ATOM   5679 2C21 POPEZ 185      60.464  66.114  56.006  1.00  0.00           C
ATOM   5682 3C21 POPEZ 185      59.314  65.164  56.356  1.00  0.00           C
ATOM   5685 4C21 POPEZ 185      58.934  65.034  57.826  1.00  0.00           C
ATOM   5688 5C21 POPEZ 185      57.774  64.034  57.976  1.00  0.00           C
ATOM   5691 6C21 POPEZ 185      57.284  63.834  59.416  1.00  0.00           C
ATOM   5694 7C21 POPEZ 185      56.104  62.864  59.476  1.00  0.00           C
ATOM   5697 8C21 POPEZ 185      55.544  62.674  60.886  1.00  0.00           C
ATOM   5701  C33 POPEZ 185      57.794  75.284  51.276  1.00  0.00           C
ATOM   5704  C34 POPEZ 185      57.324  75.444  52.726  1.00  0.00           C
ATOM   5707  C35 POPEZ 185      57.804  76.714  53.446  1.00  0.00           C
ATOM   5710  C36 POPEZ 185      57.264  76.744  54.886  1.00  0.00           C
ATOM   5713  C37 POPEZ 185      58.324  77.074  55.936  1.00  0.00           C
ATOM   5716  C38 POPEZ 185      57.814  76.904  57.376  1.00  0.00           C
ATOM   5719  C39 POPEZ 185      58.934  77.004  58.426  1.00  0.00           C
ATOM   5722 0C31 POPEZ 185      59.714  75.694  58.605  1.00  0.00           C
ATOM   5725 1C31 POPEZ 185      60.784  75.764  59.706  1.00  0.00           C
ATOM   5728 2C31 POPEZ 185      61.554  74.454  59.886  1.00  0.00           C
ATOM   5731 3C31 POPEZ 185      61.014  73.544  61.006  1.00  0.00           C
ATOM   5734 4C31 POPEZ 185      61.504  73.964  62.406  1.00  0.00           C
ATOM   5737 5C31 POPEZ 185      61.164  72.944  63.506  1.00  0.00           C
ATOM   5740 6C31 POPEZ 185      61.784  73.284  64.854  1.00  0.00           C
ATOM   5744  NH3 POPEa 186      56.654  74.514  85.886  1.00  0.00           N
ATOM   5748  C12 POPEa 186      57.644  75.444  85.246  1.00  0.00           C
ATOM   5751  C11 POPEa 186      56.954  76.474  84.326  1.00  0.00           C
ATOM   5754  P   POPEa 186      58.674  78.444  84.366  1.00  0.00           P
ATOM   5755  O13 POPEa 186      57.754  79.294  85.146  1.00  0.00           O
ATOM   5756  O14 POPEa 186      59.884  77.904  85.044  1.00  0.00           O
ATOM   5757  O11 POPEa 186      59.214  79.364  83.225  1.00  0.00           O
ATOM   5758  O12 POPEa 186      57.894  77.294  83.624  1.00  0.00           O
ATOM   5759  C1  POPEa 186      58.364  80.034  82.296  1.00  0.00           C
ATOM   5762  C2  POPEa 186      59.044  79.924  80.926  1.00  0.00           C
ATOM   5764  O21 POPEa 186      58.474  80.874  79.996  1.00  0.00           O
ATOM   5765  C21 POPEa 186      57.804  80.464  78.946  1.00  0.00           C
ATOM   5766  O22 POPEa 186      57.014  79.554  78.926  1.00  0.00           O
ATOM   5767  C22 POPEa 186      58.274  81.284  77.736  1.00  0.00           C
ATOM   5770  C3  POPEa 186      59.244  78.434  80.476  1.00  0.00           C
ATOM   5773  O31 POPEa 186      60.574  78.044  80.865  1.00  0.00           O
ATOM   5774  C31 POPEa 186      60.984  76.834  80.566  1.00  0.00           C
ATOM   5775  O32 POPEa 186      60.294  75.904  80.176  1.00  0.00           O
ATOM   5776  C32 POPEa 186      62.494  76.894  80.386  1.00  0.00           C
ATOM   5779  C23 POPEa 186      57.934  80.644  76.366  1.00  0.00           C
ATOM   5782  C24 POPEa 186      58.434  79.184  76.236  1.00  0.00           C
ATOM   5785  C25 POPEa 186      59.394  78.954  75.064  1.00  0.00           C
ATOM   5788  C26 POPEa 186      58.684  78.574  73.756  1.00  0.00           C
ATOM   5791  C27 POPEa 186      59.634  78.664  72.556  1.00  0.00           C
ATOM   5794  C28 POPEa 186      58.984  78.224  71.226  1.00  0.00           C
ATOM   5797  C29 POPEa 186      58.914  76.714  71.076  1.00  0.00           C
ATOM   5799 0C21 POPEa 186      59.604  75.964  70.196  1.00  0.00           C
ATOM   5801 1C21 POPEa 186      60.614  76.444  69.175  1.00  0.00           C
ATOM   5804 2C21 POPEa 186      61.864  75.544  69.146  1.00  0.00           C
ATOM   5807 3C21 POPEa 186      62.874  75.984  68.066  1.00  0.00           C
ATOM   5810 4C21 POPEa 186      64.284  75.424  68.306  1.00  0.00           C
ATOM   5813 5C21 POPEa 186      65.294  75.874  67.245  1.00  0.00           C
ATOM   5816 6C21 POPEa 186      66.744  75.754  67.736  1.00  0.00           C
ATOM   5819 7C21 POPEa 186      67.814  76.174  66.706  1.00  0.00           C
ATOM   5822 8C21 POPEa 186      67.674  75.514  65.336  1.00  0.00           C
ATOM   5826  C33 POPEa 186      62.734  77.574  79.026  1.00  0.00           C
ATOM   5829  C34 POPEa 186      64.184  77.984  78.786  1.00  0.00           C
ATOM   5832  C35 POPEa 186      64.294  78.944  77.596  1.00  0.00           C
ATOM   5835  C36 POPEa 186      63.914  78.364  76.226  1.00  0.00           C
ATOM   5838  C37 POPEa 186      63.334  79.464  75.316  1.00  0.00           C
ATOM   5841  C38 POPEa 186      63.514  79.184  73.814  1.00  0.00           C
ATOM   5844  C39 POPEa 186      64.744  79.914  73.256  1.00  0.00           C
ATOM   5847 0C31 POPEa 186      64.484  81.404  72.956  1.00  0.00           C
ATOM   5850 1C31 POPEa 186      65.754  82.274  73.046  1.00  0.00           C
ATOM   5853 2C31 POPEa 186      65.484  83.784  72.896  1.00  0.00           C
ATOM   5856 3C31 POPEa 186      64.814  84.154  71.566  1.00  0.00           C
ATOM   5859 4C31 POPEa 186      64.664  85.664  71.366  1.00  0.00           C
ATOM   5862 5C31 POPEa 186      64.084  86.004  69.994  1.00  0.00           C
ATOM   5865 6C31 POPEa 186      64.014  87.504  69.716  1.00  0.00           C
ATOM   5869  NH3 POPEb 187      81.034 107.964  79.306  1.00  0.00           N
ATOM   5873  C12 POPEb 187      81.064 106.874  80.336  1.00  0.00           C
ATOM   5876  C11 POPEb 187      82.304 106.994  81.225  1.00  0.00           C
ATOM   5879  P   POPEb 187      82.724 104.504  81.896  1.00  0.00           P
ATOM   5880  O13 POPEb 187      83.434 103.884  83.046  1.00  0.00           O
ATOM   5881  O14 POPEb 187      81.534 103.824  81.335  1.00  0.00           O
ATOM   5882  O11 POPEb 187      83.774 104.624  80.706  1.00  0.00           O
ATOM   5883  O12 POPEb 187      82.324 105.994  82.255  1.00  0.00           O
ATOM   5884  C1  POPEb 187      84.074 103.374  80.056  1.00  0.00           C
ATOM   5887  C2  POPEb 187      84.584 103.544  78.596  1.00  0.00           C
ATOM   5889  O21 POPEb 187      85.804 102.794  78.495  1.00  0.00           O
ATOM   5890  C21 POPEb 187      85.794 101.804  77.615  1.00  0.00           C
ATOM   5891  O22 POPEb 187      84.944 101.634  76.756  1.00  0.00           O
ATOM   5892  C22 POPEb 187      87.004 100.924  77.825  1.00  0.00           C
ATOM   5895  C3  POPEb 187      84.834 105.034  78.225  1.00  0.00           C
ATOM   5898  O31 POPEb 187      85.044 105.184  76.806  1.00  0.00           O
ATOM   5899  C31 POPEb 187      86.264 105.474  76.415  1.00  0.00           C
ATOM   5900  O32 POPEb 187      87.254 105.564  77.105  1.00  0.00           O
ATOM   5901  C32 POPEb 187      86.204 105.784  74.916  1.00  0.00           C
ATOM   5904  C23 POPEb 187      86.584  99.444  77.846  1.00  0.00           C
ATOM   5907  C24 POPEb 187      87.714  98.434  78.035  1.00  0.00           C
ATOM   5910  C25 POPEb 187      88.314  97.904  76.715  1.00  0.00           C
ATOM   5913  C26 POPEb 187      89.384  98.814  76.086  1.00  0.00           C
ATOM   5916  C27 POPEb 187      90.294  98.054  75.106  1.00  0.00           C
ATOM   5919  C28 POPEb 187      91.264  98.954  74.306  1.00  0.00           C
ATOM   5922  C29 POPEb 187      92.214  99.744  75.165  1.00  0.00           C
ATOM   5924 0C21 POPEb 187      93.554  99.874  75.036  1.00  0.00           C
ATOM   5926 1C21 POPEb 187      94.434  99.294  73.954  1.00  0.00           C
ATOM   5929 2C21 POPEb 187      95.384 100.344  73.346  1.00  0.00           C
ATOM   5932 3C21 POPEb 187      94.654 101.504  72.646  1.00  0.00           C
ATOM   5935 4C21 POPEb 187      95.584 102.424  71.835  1.00  0.00           C
ATOM   5938 5C21 POPEb 187      95.094 103.874  71.776  1.00  0.00           C
ATOM   5941 6C21 POPEb 187      95.504 104.674  73.026  1.00  0.00           C
ATOM   5944 7C21 POPEb 187      94.924 106.094  73.096  1.00  0.00           C
ATOM   5947 8C21 POPEb 187      95.344 106.824  74.376  1.00  0.00           C
ATOM   5951  C33 POPEb 187      87.524 106.284  74.306  1.00  0.00           C
ATOM   5954  C34 POPEb 187      87.274 107.014  72.986  1.00  0.00           C
ATOM   5957  C35 POPEb 187      88.554 107.514  72.316  1.00  0.00           C
ATOM   5960  C36 POPEb 187      88.294 108.294  71.026  1.00  0.00           C
ATOM   5963  C37 POPEb 187      89.594 108.564  70.246  1.00  0.00           C
ATOM   5966  C38 POPEb 187      89.334 109.414  68.996  1.00  0.00           C
ATOM   5969  C39 POPEb 187      90.574 109.704  68.136  1.00  0.00           C
ATOM   5972 0C31 POPEb 187      91.224 108.444  67.525  1.00  0.00           C
ATOM   5975 1C31 POPEb 187      92.464 107.964  68.286  1.00  0.00           C
ATOM   5978 2C31 POPEb 187      92.904 106.574  67.836  1.00  0.00           C
ATOM   5981 3C31 POPEb 187      94.354 106.244  68.215  1.00  0.00           C
ATOM   5984 4C31 POPEb 187      94.714 104.794  67.855  1.00  0.00           C
ATOM   5987 5C31 POPEb 187      96.214 104.494  68.035  1.00  0.00           C
ATOM   5990 6C31 POPEb 187      96.544 103.014  67.796  1.00  0.00           C
ATOM   5994  NH3 POPEc 188     122.994 121.534  46.296  1.00  0.00           N
ATOM   5998  C12 POPEc 188     122.064 120.394  46.625  1.00  0.00           C
ATOM   6001  C11 POPEc 188     122.614 119.084  46.116  1.00  0.00           C
ATOM   6004  P   POPEc 188     124.324 117.294  46.656  1.00  0.00           P
ATOM   6005  O13 POPEc 188     123.244 116.294  46.556  1.00  0.00           O
ATOM   6006  O14 POPEc 188     125.214 117.424  45.506  1.00  0.00           O
ATOM   6007  O11 POPEc 188     125.214 117.094  47.945  1.00  0.00           O
ATOM   6008  O12 POPEc 188     123.744 118.734  46.926  1.00  0.00           O
ATOM   6009  C1  POPEc 188     124.804 116.114  48.916  1.00  0.00           C
ATOM   6012  C2  POPEc 188     125.034 116.614  50.375  1.00  0.00           C
ATOM   6014  O21 POPEc 188     125.014 115.504  51.306  1.00  0.00           O
ATOM   6015  C21 POPEc 188     123.874 114.804  51.406  1.00  0.00           C
ATOM   6016  O22 POPEc 188     122.814 115.094  50.866  1.00  0.00           O
ATOM   6017  C22 POPEc 188     124.104 113.524  52.196  1.00  0.00           C
ATOM   6020  C3  POPEc 188     124.044 117.774  50.716  1.00  0.00           C
ATOM   6023  O31 POPEc 188     124.494 118.714  51.716  1.00  0.00           O
ATOM   6024  C31 POPEc 188     124.274 118.354  52.986  1.00  0.00           C
ATOM   6025  O32 POPEc 188     124.084 117.214  53.366  1.00  0.00           O
ATOM   6026  C32 POPEc 188     124.264 119.604  53.876  1.00  0.00           C
ATOM   6029  C23 POPEc 188     122.844 112.664  52.046  1.00  0.00           C
ATOM   6032  C24 POPEc 188     122.774 111.444  52.966  1.00  0.00           C
ATOM   6035  C25 POPEc 188     121.344 110.904  53.086  1.00  0.00           C
ATOM   6038  C26 POPEc 188     120.344 111.964  53.566  1.00  0.00           C
ATOM   6041  C27 POPEc 188     119.104 111.444  54.296  1.00  0.00           C
ATOM   6044  C28 POPEc 188     118.404 112.634  54.986  1.00  0.00           C
ATOM   6047  C29 POPEc 188     117.194 112.234  55.796  1.00  0.00           C
ATOM   6049 0C21 POPEc 188     116.864 112.724  57.006  1.00  0.00           C
ATOM   6051 1C21 POPEc 188     117.634 113.754  57.796  1.00  0.00           C
ATOM   6054 2C21 POPEc 188     118.864 113.144  58.506  1.00  0.00           C
ATOM   6057 3C21 POPEc 188     118.534 112.034  59.515  1.00  0.00           C
ATOM   6060 4C21 POPEc 188     119.474 110.824  59.375  1.00  0.00           C
ATOM   6063 5C21 POPEc 188     120.944 111.124  59.706  1.00  0.00           C
ATOM   6066 6C21 POPEc 188     121.274 110.794  61.176  1.00  0.00           C
ATOM   6069 7C21 POPEc 188     122.724 111.134  61.535  1.00  0.00           C
ATOM   6072 8C21 POPEc 188     122.994 111.014  63.036  1.00  0.00           C
ATOM   6076  C33 POPEc 188     124.274 119.284  55.386  1.00  0.00           C
ATOM   6079  C34 POPEc 188     123.774 120.474  56.226  1.00  0.00           C
ATOM   6082  C35 POPEc 188     124.384 120.554  57.636  1.00  0.00           C
ATOM   6085  C36 POPEc 188     125.844 121.024  57.606  1.00  0.00           C
ATOM   6088  C37 POPEc 188     126.514 121.074  58.986  1.00  0.00           C
ATOM   6091  C38 POPEc 188     127.984 121.464  58.866  1.00  0.00           C
ATOM   6094  C39 POPEc 188     128.834 121.214  60.126  1.00  0.00           C
ATOM   6097 0C31 POPEc 188     128.524 122.164  61.296  1.00  0.00           C
ATOM   6100 1C31 POPEc 188     129.732 122.364  62.225  1.00  0.00           C
ATOM   6103 2C31 POPEc 188     130.792 123.294  61.616  1.00  0.00           C
ATOM   6106 3C31 POPEc 188     132.132 123.314  62.355  1.00  0.00           C
ATOM   6109 4C31 POPEc 188     132.112 124.074  63.686  1.00  0.00           C
ATOM   6112 5C31 POPEc 188     133.492 124.134  64.326  1.00  0.00           C
ATOM   6115 6C31 POPEc 188     133.552 125.012  65.576  1.00  0.00           C
ATOM   6119  NH3 POPEd 189      92.434  96.244  43.336  1.00  0.00           N
ATOM   6123  C12 POPEd 189      93.314  97.344  42.796  1.00  0.00           C
ATOM   6126  C11 POPEd 189      92.994  98.754  43.296  1.00  0.00           C
ATOM   6129  P   POPEd 189      94.194 101.084  43.086  1.00  0.00           P
ATOM   6130  O13 POPEd 189      95.624 101.464  42.995  1.00  0.00           O
ATOM   6131  O14 POPEd 189      93.234 101.864  42.266  1.00  0.00           O
ATOM   6132  O11 POPEd 189      93.814 101.164  44.606  1.00  0.00           O
ATOM   6133  O12 POPEd 189      94.044  99.564  42.776  1.00  0.00           O
ATOM   6134  C1  POPEd 189      93.204 102.314  45.176  1.00  0.00           C
ATOM   6137  C2  POPEd 189      93.844 102.604  46.556  1.00  0.00           C
ATOM   6139  O21 POPEd 189      92.964 103.374  47.376  1.00  0.00           O
ATOM   6140  C21 POPEd 189      91.944 102.714  47.875  1.00  0.00           C
ATOM   6141  O22 POPEd 189      91.704 101.524  47.726  1.00  0.00           O
ATOM   6142  C22 POPEd 189      91.194 103.664  48.816  1.00  0.00           C
ATOM   6145  C3  POPEd 189      95.174 103.394  46.446  1.00  0.00           C
ATOM   6148  O31 POPEd 189      95.684 103.794  47.746  1.00  0.00           O
ATOM   6149  C31 POPEd 189      96.324 102.844  48.405  1.00  0.00           C
ATOM   6150  O32 POPEd 189      96.604 101.744  47.945  1.00  0.00           O
ATOM   6151  C32 POPEd 189      96.664 103.334  49.826  1.00  0.00           C
ATOM   6154  C23 POPEd 189      91.494 103.304  50.276  1.00  0.00           C
ATOM   6157  C24 POPEd 189      90.984 104.344  51.286  1.00  0.00           C
ATOM   6160  C25 POPEd 189      91.634 104.164  52.666  1.00  0.00           C
ATOM   6163  C26 POPEd 189      91.674 102.704  53.125  1.00  0.00           C
ATOM   6166  C27 POPEd 189      92.374 102.514  54.476  1.00  0.00           C
ATOM   6169  C28 POPEd 189      92.814 101.064  54.725  1.00  0.00           C
ATOM   6172  C29 POPEd 189      91.664 100.124  54.956  1.00  0.00           C
ATOM   6174 0C21 POPEd 189      91.654  99.074  55.796  1.00  0.00           C
ATOM   6176 1C21 POPEd 189      92.804  98.644  56.675  1.00  0.00           C
ATOM   6179 2C21 POPEd 189      92.574  99.084  58.136  1.00  0.00           C
ATOM   6182 3C21 POPEd 189      91.474  98.264  58.826  1.00  0.00           C
ATOM   6185 4C21 POPEd 189      91.044  98.864  60.166  1.00  0.00           C
ATOM   6188 5C21 POPEd 189      89.954  98.054  60.866  1.00  0.00           C
ATOM   6191 6C21 POPEd 189      88.694  97.894  60.006  1.00  0.00           C
ATOM   6194 7C21 POPEd 189      87.464  97.524  60.846  1.00  0.00           C
ATOM   6197 8C21 POPEd 189      86.194  97.334  60.016  1.00  0.00           C
ATOM   6201  C33 POPEd 189      95.404 103.534  50.716  1.00  0.00           C
ATOM   6204  C34 POPEd 189      95.734 104.054  52.126  1.00  0.00           C
ATOM   6207  C35 POPEd 189      96.074 102.914  53.106  1.00  0.00           C
ATOM   6210  C36 POPEd 189      96.384 103.334  54.546  1.00  0.00           C
ATOM   6213  C37 POPEd 189      96.634 102.104  55.436  1.00  0.00           C
ATOM   6216  C38 POPEd 189      97.044 102.384  56.886  1.00  0.00           C
ATOM   6219  C39 POPEd 189      97.344 101.064  57.606  1.00  0.00           C
ATOM   6222 0C31 POPEd 189      97.674 101.174  59.105  1.00  0.00           C
ATOM   6225 1C31 POPEd 189      98.004  99.774  59.655  1.00  0.00           C
ATOM   6228 2C31 POPEd 189      98.584  99.724  61.076  1.00  0.00           C
ATOM   6231 3C31 POPEd 189      99.234  98.344  61.336  1.00  0.00           C
ATOM   6234 4C31 POPEd 189      98.814  97.714  62.666  1.00  0.00           C
ATOM   6237 5C31 POPEd 189      99.324  96.284  62.855  1.00  0.00           C
ATOM   6240 6C31 POPEd 189      99.004  95.684  64.226  1.00  0.00           C
ATOM   6244  NH3 POPEe 190     111.324  -0.276  48.106  1.00  0.00           N
ATOM   6248  C12 POPEe 190     112.564   0.304  47.526  1.00  0.00           C
ATOM   6251  C11 POPEe 190     113.614   0.544  48.616  1.00  0.00           C
ATOM   6254  P   POPEe 190     116.094   1.244  48.806  1.00  0.00           P
ATOM   6255  O13 POPEe 190     116.604  -0.006  49.406  1.00  0.00           O
ATOM   6256  O14 POPEe 190     117.054   1.994  47.976  1.00  0.00           O
ATOM   6257  O11 POPEe 190     115.494   2.184  49.936  1.00  0.00           O
ATOM   6258  O12 POPEe 190     114.814   0.904  47.956  1.00  0.00           O
ATOM   6259  C1  POPEe 190     116.054   2.224  51.246  1.00  0.00           C
ATOM   6262  C2  POPEe 190     115.184   1.434  52.236  1.00  0.00           C
ATOM   6264  O21 POPEe 190     115.284   2.134  53.486  1.00  0.00           O
ATOM   6265  C21 POPEe 190     114.244   1.914  54.265  1.00  0.00           C
ATOM   6266  O22 POPEe 190     113.244   1.294  53.976  1.00  0.00           O
ATOM   6267  C22 POPEe 190     114.544   2.424  55.656  1.00  0.00           C
ATOM   6270  C3  POPEe 190     115.644  -0.066  52.346  1.00  0.00           C
ATOM   6273  O31 POPEe 190     115.434  -0.696  53.626  1.00  0.00           O
ATOM   6274  C31 POPEe 190     114.424  -1.556  53.696  1.00  0.00           C
ATOM   6275  O32 POPEe 190     113.524  -1.676  52.875  1.00  0.00           O
ATOM   6276  C32 POPEe 190     114.694  -2.496  54.876  1.00  0.00           C
ATOM   6279  C23 POPEe 190     113.324   3.084  56.336  1.00  0.00           C
ATOM   6282  C24 POPEe 190     113.254   2.734  57.826  1.00  0.00           C
ATOM   6285  C25 POPEe 190     114.614   2.854  58.516  1.00  0.00           C
ATOM   6288  C26 POPEe 190     114.544   2.734  60.036  1.00  0.00           C
ATOM   6291  C27 POPEe 190     115.954   2.534  60.625  1.00  0.00           C
ATOM   6294  C28 POPEe 190     116.024   2.734  62.146  1.00  0.00           C
ATOM   6297  C29 POPEe 190     115.154   1.754  62.886  1.00  0.00           C
ATOM   6299 0C21 POPEe 190     114.674   1.924  64.125  1.00  0.00           C
ATOM   6301 1C21 POPEe 190     114.924   3.124  65.025  1.00  0.00           C
ATOM   6304 2C21 POPEe 190     113.634   3.944  65.215  1.00  0.00           C
ATOM   6307 3C21 POPEe 190     113.714   4.824  66.465  1.00  0.00           C
ATOM   6310 4C21 POPEe 190     112.354   5.454  66.836  1.00  0.00           C
ATOM   6313 5C21 POPEe 190     112.294   5.964  68.286  1.00  0.00           C
ATOM   6316 6C21 POPEe 190     112.234   4.834  69.326  1.00  0.00           C
ATOM   6319 7C21 POPEe 190     112.394   5.334  70.766  1.00  0.00           C
ATOM   6322 8C21 POPEe 190     112.684   4.194  71.746  1.00  0.00           C
ATOM   6326  C33 POPEe 190     114.434  -1.856  56.256  1.00  0.00           C
ATOM   6329  C34 POPEe 190     114.674  -2.836  57.416  1.00  0.00           C
ATOM   6332  C35 POPEe 190     114.514  -2.156  58.786  1.00  0.00           C
ATOM   6335  C36 POPEe 190     114.464  -3.146  59.956  1.00  0.00           C
ATOM   6338  C37 POPEe 190     114.324  -2.436  61.316  1.00  0.00           C
ATOM   6341  C38 POPEe 190     114.064  -3.396  62.496  1.00  0.00           C
ATOM   6344  C39 POPEe 190     115.214  -4.376  62.806  1.00  0.00           C
ATOM   6347 0C31 POPEe 190     116.524  -3.706  63.256  1.00  0.00           C
ATOM   6350 1C31 POPEe 190     117.484  -4.704  63.926  1.00  0.00           C
ATOM   6353 2C31 POPEe 190     118.904  -4.146  64.136  1.00  0.00           C
ATOM   6356 3C31 POPEe 190     119.684  -4.834  65.266  1.00  0.00           C
ATOM   6359 4C31 POPEe 190     119.214  -4.416  66.666  1.00  0.00           C
ATOM   6362 5C31 POPEe 190     120.094  -4.984  67.785  1.00  0.00           C
ATOM   6365 6C31 POPEe 190     119.614  -4.674  69.206  1.00  0.00           C
ATOM   6369  NH3 POPEf 191      86.314  62.824  43.836  1.00  0.00           N
ATOM   6373  C12 POPEf 191      86.354  61.944  42.616  1.00  0.00           C
ATOM   6376  C11 POPEf 191      86.974  62.684  41.426  1.00  0.00           C
ATOM   6379  P   POPEf 191      89.564  62.264  41.296  1.00  0.00           P
ATOM   6380  O13 POPEf 191      89.914  63.634  40.906  1.00  0.00           O
ATOM   6381  O14 POPEf 191      90.354  61.194  40.686  1.00  0.00           O
ATOM   6382  O11 POPEf 191      89.604  62.054  42.855  1.00  0.00           O
ATOM   6383  O12 POPEf 191      88.094  61.974  40.936  1.00  0.00           O
ATOM   6384  C1  POPEf 191      90.714  61.334  43.426  1.00  0.00           C
ATOM   6387  C2  POPEf 191      91.374  62.154  44.566  1.00  0.00           C
ATOM   6389  O21 POPEf 191      90.484  62.324  45.676  1.00  0.00           O
ATOM   6390  C21 POPEf 191      90.244  61.244  46.386  1.00  0.00           C
ATOM   6391  O22 POPEf 191      90.464  60.084  46.066  1.00  0.00           O
ATOM   6392  C22 POPEf 191      89.754  61.644  47.766  1.00  0.00           C
ATOM   6395  C3  POPEf 191      91.834  63.544  44.026  1.00  0.00           C
ATOM   6398  O31 POPEf 191      92.274  64.404  45.106  1.00  0.00           O
ATOM   6399  C31 POPEf 191      91.484  65.434  45.346  1.00  0.00           C
ATOM   6400  O32 POPEf 191      90.534  65.784  44.656  1.00  0.00           O
ATOM   6401  C32 POPEf 191      91.904  66.124  46.636  1.00  0.00           C
ATOM   6404  C23 POPEf 191      90.864  61.354  48.806  1.00  0.00           C
ATOM   6407  C24 POPEf 191      91.924  62.464  48.886  1.00  0.00           C
ATOM   6410  C25 POPEf 191      91.434  63.744  49.566  1.00  0.00           C
ATOM   6413  C26 POPEf 191      91.054  63.524  51.035  1.00  0.00           C
ATOM   6416  C27 POPEf 191      90.474  64.774  51.716  1.00  0.00           C
ATOM   6419  C28 POPEf 191      89.854  64.424  53.086  1.00  0.00           C
ATOM   6422  C29 POPEf 191      89.334  65.654  53.786  1.00  0.00           C
ATOM   6424 0C21 POPEf 191      89.984  66.324  54.746  1.00  0.00           C
ATOM   6426 1C21 POPEf 191      91.354  65.964  55.276  1.00  0.00           C
ATOM   6429 2C21 POPEf 191      91.264  64.894  56.386  1.00  0.00           C
ATOM   6432 3C21 POPEf 191      90.764  65.444  57.726  1.00  0.00           C
ATOM   6435 4C21 POPEf 191      90.334  64.354  58.715  1.00  0.00           C
ATOM   6438 5C21 POPEf 191      90.004  64.864  60.136  1.00  0.00           C
ATOM   6441 6C21 POPEf 191      88.694  65.664  60.246  1.00  0.00           C
ATOM   6444 7C21 POPEf 191      88.524  66.414  61.576  1.00  0.00           C
ATOM   6447 8C21 POPEf 191      87.314  67.344  61.616  1.00  0.00           C
ATOM   6451  C33 POPEf 191      91.744  67.654  46.506  1.00  0.00           C
ATOM   6454  C34 POPEf 191      91.944  68.434  47.816  1.00  0.00           C
ATOM   6457  C35 POPEf 191      91.214  67.864  49.046  1.00  0.00           C
ATOM   6460  C36 POPEf 191      90.714  68.974  49.996  1.00  0.00           C
ATOM   6463  C37 POPEf 191      90.294  68.454  51.386  1.00  0.00           C
ATOM   6466  C38 POPEf 191      88.974  69.034  51.906  1.00  0.00           C
ATOM   6469  C39 POPEf 191      88.894  70.564  52.026  1.00  0.00           C
ATOM   6472 0C31 POPEf 191      89.474  71.104  53.346  1.00  0.00           C
ATOM   6475 1C31 POPEf 191      89.034  72.564  53.586  1.00  0.00           C
ATOM   6478 2C31 POPEf 191      89.704  73.254  54.785  1.00  0.00           C
ATOM   6481 3C31 POPEf 191      88.964  73.124  56.126  1.00  0.00           C
ATOM   6484 4C31 POPEf 191      89.104  71.764  56.806  1.00  0.00           C
ATOM   6487 5C31 POPEf 191      88.384  71.704  58.156  1.00  0.00           C
ATOM   6490 6C31 POPEf 191      88.314  70.294  58.746  1.00  0.00           C
ATOM   6494  NH3 POPEg 192      95.184  43.524  89.576  1.00  0.00           N
ATOM   6498  C12 POPEg 192      93.794  44.044  89.706  1.00  0.00           C
ATOM   6501  C11 POPEg 192      92.834  42.954  90.246  1.00  0.00           C
ATOM   6504  P   POPEg 192      94.024  40.824  91.236  1.00  0.00           P
ATOM   6505  O13 POPEg 192      94.864  41.804  91.965  1.00  0.00           O
ATOM   6506  O14 POPEg 192      93.004  40.074  92.016  1.00  0.00           O
ATOM   6507  O11 POPEg 192      94.924  39.834  90.406  1.00  0.00           O
ATOM   6508  O12 POPEg 192      93.314  41.614  90.056  1.00  0.00           O
ATOM   6509  C1  POPEg 192      94.334  38.824  89.576  1.00  0.00           C
ATOM   6512  C2  POPEg 192      94.164  39.224  88.076  1.00  0.00           C
ATOM   6514  O21 POPEg 192      94.134  38.024  87.285  1.00  0.00           O
ATOM   6515  C21 POPEg 192      92.964  37.414  87.226  1.00  0.00           C
ATOM   6516  O22 POPEg 192      92.014  37.624  87.945  1.00  0.00           O
ATOM   6517  C22 POPEg 192      93.064  36.344  86.116  1.00  0.00           C
ATOM   6520  C3  POPEg 192      95.314  40.094  87.514  1.00  0.00           C
ATOM   6523  O31 POPEg 192      95.044  40.524  86.154  1.00  0.00           O
ATOM   6524  C31 POPEg 192      94.564  41.744  86.005  1.00  0.00           C
ATOM   6525  O32 POPEg 192      94.394  42.554  86.916  1.00  0.00           O
ATOM   6526  C32 POPEg 192      94.204  41.974  84.526  1.00  0.00           C
ATOM   6529  C23 POPEg 192      93.754  36.844  84.816  1.00  0.00           C
ATOM   6532  C24 POPEg 192      94.884  35.924  84.326  1.00  0.00           C
ATOM   6535  C25 POPEg 192      94.414  34.574  83.764  1.00  0.00           C
ATOM   6538  C26 POPEg 192      93.994  34.634  82.285  1.00  0.00           C
ATOM   6541  C27 POPEg 192      93.914  33.234  81.645  1.00  0.00           C
ATOM   6544  C28 POPEg 192      92.874  33.084  80.515  1.00  0.00           C
ATOM   6547  C29 POPEg 192      93.304  33.574  79.156  1.00  0.00           C
ATOM   6549 0C21 POPEg 192      92.604  33.334  78.026  1.00  0.00           C
ATOM   6551 1C21 POPEg 192      91.264  32.624  77.986  1.00  0.00           C
ATOM   6554 2C21 POPEg 192      90.224  33.324  77.096  1.00  0.00           C
ATOM   6557 3C21 POPEg 192      88.784  33.044  77.566  1.00  0.00           C
ATOM   6560 4C21 POPEg 192      87.714  33.624  76.616  1.00  0.00           C
ATOM   6563 5C21 POPEg 192      86.314  33.684  77.236  1.00  0.00           C
ATOM   6566 6C21 POPEg 192      85.674  32.324  77.545  1.00  0.00           C
ATOM   6569 7C21 POPEg 192      84.314  32.474  78.236  1.00  0.00           C
ATOM   6572 8C21 POPEg 192      83.654  31.164  78.655  1.00  0.00           C
ATOM   6576  C33 POPEg 192      93.674  40.714  83.815  1.00  0.00           C
ATOM   6579  C34 POPEg 192      93.094  41.014  82.416  1.00  0.00           C
ATOM   6582  C35 POPEg 192      92.344  39.814  81.805  1.00  0.00           C
ATOM   6585  C36 POPEg 192      93.224  38.654  81.326  1.00  0.00           C
ATOM   6588  C37 POPEg 192      93.844  38.844  79.926  1.00  0.00           C
ATOM   6591  C38 POPEg 192      94.564  37.564  79.465  1.00  0.00           C
ATOM   6594  C39 POPEg 192      95.334  37.684  78.136  1.00  0.00           C
ATOM   6597 0C31 POPEg 192      94.444  37.924  76.905  1.00  0.00           C
ATOM   6600 1C31 POPEg 192      95.134  37.494  75.604  1.00  0.00           C
ATOM   6603 2C31 POPEg 192      94.334  37.814  74.316  1.00  0.00           C
ATOM   6606 3C31 POPEg 192      92.974  37.104  74.256  1.00  0.00           C
ATOM   6609 4C31 POPEg 192      92.324  37.154  72.855  1.00  0.00           C
ATOM   6612 5C31 POPEg 192      90.924  36.534  72.836  1.00  0.00           C
ATOM   6615 6C31 POPEg 192      90.314  36.444  71.446  1.00  0.00           C
ATOM   6619  NH3 POPEh 193      11.204   4.134  90.566  1.00  0.00           N
ATOM   6623  C12 POPEh 193       9.884   4.654  90.995  1.00  0.00           C
ATOM   6626  C11 POPEh 193       9.364   3.894  92.226  1.00  0.00           C
ATOM   6629  P   POPEh 193       7.564   5.644  92.785  1.00  0.00           P
ATOM   6630  O13 POPEh 193       6.334   5.584  93.596  1.00  0.00           O
ATOM   6631  O14 POPEh 193       8.714   6.394  93.316  1.00  0.00           O
ATOM   6632  O11 POPEh 193       7.264   6.224  91.346  1.00  0.00           O
ATOM   6633  O12 POPEh 193       7.974   4.164  92.425  1.00  0.00           O
ATOM   6634  C1  POPEh 193       6.084   5.754  90.696  1.00  0.00           C
ATOM   6637  C2  POPEh 193       5.684   6.704  89.566  1.00  0.00           C
ATOM   6639  O21 POPEh 193       4.494   6.144  89.046  1.00  0.00           O
ATOM   6640  C21 POPEh 193       3.584   6.974  88.616  1.00  0.00           C
ATOM   6641  O22 POPEh 193       3.694   8.194  88.546  1.00  0.00           O
ATOM   6642  C22 POPEh 193       2.314   6.204  88.276  1.00  0.00           C
ATOM   6645  C3  POPEh 193       6.774   6.764  88.456  1.00  0.00           C
ATOM   6648  O31 POPEh 193       6.644   7.924  87.585  1.00  0.00           O
ATOM   6649  C31 POPEh 193       5.954   7.704  86.455  1.00  0.00           C
ATOM   6650  O32 POPEh 193       5.544   6.624  86.096  1.00  0.00           O
ATOM   6651  C32 POPEh 193       5.824   9.004  85.666  1.00  0.00           C
ATOM   6654  C23 POPEh 193       1.984   6.124  86.765  1.00  0.00           C
ATOM   6657  C24 POPEh 193       2.534   4.854  86.116  1.00  0.00           C
ATOM   6660  C25 POPEh 193       2.024   4.674  84.676  1.00  0.00           C
ATOM   6663  C26 POPEh 193       2.964   5.274  83.624  1.00  0.00           C
ATOM   6666  C27 POPEh 193       2.324   5.304  82.236  1.00  0.00           C
ATOM   6669  C28 POPEh 193       3.324   5.414  81.066  1.00  0.00           C
ATOM   6672  C29 POPEh 193       4.014   4.104  80.786  1.00  0.00           C
ATOM   6674 0C21 POPEh 193       4.234   3.514  79.596  1.00  0.00           C
ATOM   6676 1C21 POPEh 193       3.864   4.044  78.225  1.00  0.00           C
ATOM   6679 2C21 POPEh 193       2.994   3.054  77.436  1.00  0.00           C
ATOM   6682 3C21 POPEh 193       2.654   3.594  76.035  1.00  0.00           C
ATOM   6685 4C21 POPEh 193       1.774   2.644  75.226  1.00  0.00           C
ATOM   6688 5C21 POPEh 193       1.424   3.234  73.846  1.00  0.00           C
ATOM   6691 6C21 POPEh 193       0.634   2.234  72.996  1.00  0.00           C
ATOM   6694 7C21 POPEh 193       0.386   2.724  71.566  1.00  0.00           C
ATOM   6697 8C21 POPEh 193      -0.254   1.614  70.725  1.00  0.00           C
ATOM   6701  C33 POPEh 193       5.214   8.734  84.265  1.00  0.00           C
ATOM   6704  C34 POPEh 193       4.774  10.014  83.535  1.00  0.00           C
ATOM   6707  C35 POPEh 193       3.874   9.704  82.335  1.00  0.00           C
ATOM   6710  C36 POPEh 193       4.614   9.634  80.986  1.00  0.00           C
ATOM   6713  C37 POPEh 193       3.714   9.044  79.885  1.00  0.00           C
ATOM   6716  C38 POPEh 193       4.134   9.414  78.466  1.00  0.00           C
ATOM   6719  C39 POPEh 193       3.344   8.584  77.436  1.00  0.00           C
ATOM   6722 0C31 POPEh 193       3.684   8.924  75.976  1.00  0.00           C
ATOM   6725 1C31 POPEh 193       3.064   7.904  75.015  1.00  0.00           C
ATOM   6728 2C31 POPEh 193       3.214   8.304  73.546  1.00  0.00           C
ATOM   6731 3C31 POPEh 193       2.544   7.294  72.596  1.00  0.00           C
ATOM   6734 4C31 POPEh 193       2.254   7.894  71.215  1.00  0.00           C
ATOM   6737 5C31 POPEh 193       1.494   6.924  70.296  1.00  0.00           C
ATOM   6740 6C31 POPEh 193       1.514   7.334  68.826  1.00  0.00           C
ATOM   6744  NH3 POPEi 194       0.424 122.984  48.046  1.00  0.00           N
ATOM   6748  C12 POPEi 194       1.064 121.954  48.916  1.00  0.00           C
ATOM   6751  C11 POPEi 194       2.464 121.664  48.405  1.00  0.00           C
ATOM   6754  P   POPEi 194       2.974 120.594  46.046  1.00  0.00           P
ATOM   6755  O13 POPEi 194       1.884 120.814  45.076  1.00  0.00           O
ATOM   6756  O14 POPEi 194       4.134 121.504  45.956  1.00  0.00           O
ATOM   6757  O11 POPEi 194       3.474 119.084  46.026  1.00  0.00           O
ATOM   6758  O12 POPEi 194       2.314 120.634  47.456  1.00  0.00           O
ATOM   6759  C1  POPEi 194       4.334 118.634  47.106  1.00  0.00           C
ATOM   6762  C2  POPEi 194       3.544 118.084  48.335  1.00  0.00           C
ATOM   6764  O21 POPEi 194       4.494 117.584  49.296  1.00  0.00           O
ATOM   6765  C21 POPEi 194       4.114 117.574  50.576  1.00  0.00           C
ATOM   6766  O22 POPEi 194       3.094 118.074  51.026  1.00  0.00           O
ATOM   6767  C22 POPEi 194       5.184 116.874  51.406  1.00  0.00           C
ATOM   6770  C3  POPEi 194       2.524 116.994  47.906  1.00  0.00           C
ATOM   6773  O31 POPEi 194       1.774 116.554  49.056  1.00  0.00           O
ATOM   6774  C31 POPEi 194       0.604 117.144  49.216  1.00  0.00           C
ATOM   6775  O32 POPEi 194      -0.044 117.654  48.316  1.00  0.00           O
ATOM   6776  C32 POPEi 194       0.156 117.084  50.676  1.00  0.00           C
ATOM   6779  C23 POPEi 194       4.654 116.124  52.656  1.00  0.00           C
ATOM   6782  C24 POPEi 194       5.794 115.364  53.366  1.00  0.00           C
ATOM   6785  C25 POPEi 194       6.834 116.274  54.056  1.00  0.00           C
ATOM   6788  C26 POPEi 194       6.334 116.914  55.355  1.00  0.00           C
ATOM   6791  C27 POPEi 194       7.394 117.814  56.016  1.00  0.00           C
ATOM   6794  C28 POPEi 194       6.854 118.524  57.266  1.00  0.00           C
ATOM   6797  C29 POPEi 194       7.794 119.614  57.736  1.00  0.00           C
ATOM   6799 0C21 POPEi 194       8.564 119.614  58.836  1.00  0.00           C
ATOM   6801 1C21 POPEi 194       8.684 118.524  59.866  1.00  0.00           C
ATOM   6804 2C21 POPEi 194       8.454 119.084  61.276  1.00  0.00           C
ATOM   6807 3C21 POPEi 194       8.544 117.984  62.346  1.00  0.00           C
ATOM   6810 4C21 POPEi 194       8.364 118.554  63.756  1.00  0.00           C
ATOM   6813 5C21 POPEi 194       8.464 117.494  64.866  1.00  0.00           C
ATOM   6816 6C21 POPEi 194       7.354 116.434  64.776  1.00  0.00           C
ATOM   6819 7C21 POPEi 194       7.414 115.424  65.916  1.00  0.00           C
ATOM   6822 8C21 POPEi 194       6.284 114.394  65.846  1.00  0.00           C
ATOM   6826  C33 POPEi 194      -0.244 118.454  51.266  1.00  0.00           C
ATOM   6829  C34 POPEi 194      -0.264 118.444  52.806  1.00  0.00           C
ATOM   6832  C35 POPEi 194      -1.254 117.454  53.426  1.00  0.00           C
ATOM   6835  C36 POPEi 194      -1.294 117.554  54.965  1.00  0.00           C
ATOM   6838  C37 POPEi 194      -2.094 116.434  55.625  1.00  0.00           C
ATOM   6841  C38 POPEi 194      -2.544 116.754  57.066  1.00  0.00           C
ATOM   6844  C39 POPEi 194      -1.454 116.674  58.146  1.00  0.00           C
ATOM   6847 0C31 POPEi 194      -1.274 115.264  58.726  1.00  0.00           C
ATOM   6850 1C31 POPEi 194      -0.304 115.244  59.916  1.00  0.00           C
ATOM   6853 2C31 POPEi 194      -0.164 113.854  60.556  1.00  0.00           C
ATOM   6856 3C31 POPEi 194       1.054 113.724  61.476  1.00  0.00           C
ATOM   6859 4C31 POPEi 194       0.994 114.604  62.746  1.00  0.00           C
ATOM   6862 5C31 POPEi 194       2.354 114.704  63.436  1.00  0.00           C
ATOM   6865 6C31 POPEi 194       2.304 115.354  64.816  1.00  0.00           C
ATOM   6869  NH3 POPEj 195       3.084  18.034  48.816  1.00  0.00           N
ATOM   6873  C12 POPEj 195       3.274  18.764  47.526  1.00  0.00           C
ATOM   6876  C11 POPEj 195       3.564  20.254  47.785  1.00  0.00           C
ATOM   6879  P   POPEj 195       1.924  21.304  49.546  1.00  0.00           P
ATOM   6880  O13 POPEj 195       0.604  21.964  49.536  1.00  0.00           O
ATOM   6881  O14 POPEj 195       2.034  19.994  50.256  1.00  0.00           O
ATOM   6882  O11 POPEj 195       3.084  22.284  50.036  1.00  0.00           O
ATOM   6883  O12 POPEj 195       2.364  20.984  48.056  1.00  0.00           O
ATOM   6884  C1  POPEj 195       3.674  22.144  51.336  1.00  0.00           C
ATOM   6887  C2  POPEj 195       5.024  22.944  51.486  1.00  0.00           C
ATOM   6889  O21 POPEj 195       5.444  22.994  52.855  1.00  0.00           O
ATOM   6890  C21 POPEj 195       5.854  21.894  53.426  1.00  0.00           C
ATOM   6891  O22 POPEj 195       6.014  20.814  52.896  1.00  0.00           O
ATOM   6892  C22 POPEj 195       6.004  22.184  54.926  1.00  0.00           C
ATOM   6895  C3  POPEj 195       4.884  24.414  51.035  1.00  0.00           C
ATOM   6898  O31 POPEj 195       6.134  25.144  51.116  1.00  0.00           O
ATOM   6899  C31 POPEj 195       6.234  26.054  52.096  1.00  0.00           C
ATOM   6900  O32 POPEj 195       5.324  26.384  52.836  1.00  0.00           O
ATOM   6901  C32 POPEj 195       7.654  26.604  52.146  1.00  0.00           C
ATOM   6904  C23 POPEj 195       7.274  21.594  55.596  1.00  0.00           C
ATOM   6907  C24 POPEj 195       7.204  21.644  57.126  1.00  0.00           C
ATOM   6910  C25 POPEj 195       8.474  21.094  57.785  1.00  0.00           C
ATOM   6913  C26 POPEj 195       8.554  21.314  59.306  1.00  0.00           C
ATOM   6916  C27 POPEj 195       9.904  20.834  59.855  1.00  0.00           C
ATOM   6919  C28 POPEj 195      10.044  20.954  61.376  1.00  0.00           C
ATOM   6922  C29 POPEj 195      11.394  20.414  61.765  1.00  0.00           C
ATOM   6924 0C21 POPEj 195      12.294  20.984  62.596  1.00  0.00           C
ATOM   6926 1C21 POPEj 195      12.124  22.234  63.405  1.00  0.00           C
ATOM   6929 2C21 POPEj 195      12.944  22.094  64.696  1.00  0.00           C
ATOM   6932 3C21 POPEj 195      12.984  23.364  65.546  1.00  0.00           C
ATOM   6935 4C21 POPEj 195      13.994  23.224  66.686  1.00  0.00           C
ATOM   6938 5C21 POPEj 195      14.024  24.394  67.676  1.00  0.00           C
ATOM   6941 6C21 POPEj 195      14.164  25.774  67.026  1.00  0.00           C
ATOM   6944 7C21 POPEj 195      14.354  26.874  68.076  1.00  0.00           C
ATOM   6947 8C21 POPEj 195      14.534  28.264  67.476  1.00  0.00           C
ATOM   6951  C33 POPEj 195       8.324  26.574  53.556  1.00  0.00           C
ATOM   6954  C34 POPEj 195       8.724  25.174  54.026  1.00  0.00           C
ATOM   6957  C35 POPEj 195       9.554  25.154  55.326  1.00  0.00           C
ATOM   6960  C36 POPEj 195       8.744  25.284  56.625  1.00  0.00           C
ATOM   6963  C37 POPEj 195       9.604  25.004  57.886  1.00  0.00           C
ATOM   6966  C38 POPEj 195       8.984  25.564  59.166  1.00  0.00           C
ATOM   6969  C39 POPEj 195       9.874  25.404  60.406  1.00  0.00           C
ATOM   6972 0C31 POPEj 195       9.264  26.064  61.656  1.00  0.00           C
ATOM   6975 1C31 POPEj 195      10.174  25.974  62.886  1.00  0.00           C
ATOM   6978 2C31 POPEj 195       9.484  26.444  64.166  1.00  0.00           C
ATOM   6981 3C31 POPEj 195      10.464  26.504  65.355  1.00  0.00           C
ATOM   6984 4C31 POPEj 195       9.764  26.634  66.715  1.00  0.00           C
ATOM   6987 5C31 POPEj 195      10.794  26.724  67.845  1.00  0.00           C
ATOM   6990 6C31 POPEj 195      10.194  26.884  69.246  1.00  0.00           C
ATOM   6994  NH3 POPEk 196      61.854  85.094  82.576  1.00  0.00           N
ATOM   6998  C12 POPEk 196      61.384  84.324  83.794  1.00  0.00           C
ATOM   7001  C11 POPEk 196      62.164  83.034  84.175  1.00  0.00           C
ATOM   7004  P   POPEk 196      64.564  83.294  83.215  1.00  0.00           P
ATOM   7005  O13 POPEk 196      64.654  84.254  84.335  1.00  0.00           O
ATOM   7006  O14 POPEk 196      65.664  82.334  83.055  1.00  0.00           O
ATOM   7007  O11 POPEk 196      64.394  84.124  81.886  1.00  0.00           O
ATOM   7008  O12 POPEk 196      63.154  82.574  83.236  1.00  0.00           O
ATOM   7009  C1  POPEk 196      64.384  83.374  80.675  1.00  0.00           C
ATOM   7012  C2  POPEk 196      64.024  84.254  79.456  1.00  0.00           C
ATOM   7014  O21 POPEk 196      63.824  83.374  78.326  1.00  0.00           O
ATOM   7015  C21 POPEk 196      62.724  83.624  77.615  1.00  0.00           C
ATOM   7016  O22 POPEk 196      61.874  84.444  77.886  1.00  0.00           O
ATOM   7017  C22 POPEk 196      62.634  82.584  76.506  1.00  0.00           C
ATOM   7020  C3  POPEk 196      65.154  85.294  79.166  1.00  0.00           C
ATOM   7023  O31 POPEk 196      65.294  85.554  77.755  1.00  0.00           O
ATOM   7024  C31 POPEk 196      65.344  86.814  77.335  1.00  0.00           C
ATOM   7025  O32 POPEk 196      65.114  87.804  78.006  1.00  0.00           O
ATOM   7026  C32 POPEk 196      65.684  86.764  75.846  1.00  0.00           C
ATOM   7029  C23 POPEk 196      61.514  82.824  75.465  1.00  0.00           C
ATOM   7032  C24 POPEk 196      61.834  83.964  74.495  1.00  0.00           C
ATOM   7035  C25 POPEk 196      61.274  83.734  73.076  1.00  0.00           C
ATOM   7038  C26 POPEk 196      59.744  83.684  73.035  1.00  0.00           C
ATOM   7041  C27 POPEk 196      59.174  83.444  71.625  1.00  0.00           C
ATOM   7044  C28 POPEk 196      57.634  83.444  71.656  1.00  0.00           C
ATOM   7047  C29 POPEk 196      56.994  83.204  70.306  1.00  0.00           C
ATOM   7049 0C21 POPEk 196      56.264  82.124  69.936  1.00  0.00           C
ATOM   7051 1C21 POPEk 196      55.944  80.914  70.776  1.00  0.00           C
ATOM   7054 2C21 POPEk 196      54.444  80.694  71.005  1.00  0.00           C
ATOM   7057 3C21 POPEk 196      53.754  81.764  71.854  1.00  0.00           C
ATOM   7060 4C21 POPEk 196      52.414  81.234  72.375  1.00  0.00           C
ATOM   7063 5C21 POPEk 196      51.604  82.234  73.206  1.00  0.00           C
ATOM   7066 6C21 POPEk 196      50.424  81.524  73.884  1.00  0.00           C
ATOM   7069 7C21 POPEk 196      49.634  82.434  74.816  1.00  0.00           C
ATOM   7072 8C21 POPEk 196      48.554  81.654  75.566  1.00  0.00           C
ATOM   7076  C33 POPEk 196      65.944  88.134  75.176  1.00  0.00           C
ATOM   7079  C34 POPEk 196      66.874  87.974  73.965  1.00  0.00           C
ATOM   7082  C35 POPEk 196      67.194  89.304  73.256  1.00  0.00           C
ATOM   7085  C36 POPEk 196      66.014  89.864  72.445  1.00  0.00           C
ATOM   7088  C37 POPEk 196      66.404  91.164  71.726  1.00  0.00           C
ATOM   7091  C38 POPEk 196      65.214  91.904  71.104  1.00  0.00           C
ATOM   7094  C39 POPEk 196      64.464  91.114  70.025  1.00  0.00           C
ATOM   7097 0C31 POPEk 196      63.684  92.034  69.076  1.00  0.00           C
ATOM   7100 1C31 POPEk 196      62.604  91.334  68.245  1.00  0.00           C
ATOM   7103 2C31 POPEk 196      62.024  92.254  67.166  1.00  0.00           C
ATOM   7106 3C31 POPEk 196      60.754  91.704  66.496  1.00  0.00           C
ATOM   7109 4C31 POPEk 196      59.474  91.974  67.296  1.00  0.00           C
ATOM   7112 5C31 POPEk 196      58.204  91.604  66.516  1.00  0.00           C
ATOM   7115 6C31 POPEk 196      56.914  91.704  67.346  1.00  0.00           C
ATOM   7119  NH3 POPEl 197      38.844  80.524  44.346  1.00  0.00           N
ATOM   7123  C12 POPEl 197      39.144  81.104  42.986  1.00  0.00           C
ATOM   7126  C11 POPEl 197      40.574  80.764  42.526  1.00  0.00           C
ATOM   7129  P   POPEl 197      41.614  82.804  41.186  1.00  0.00           P
ATOM   7130  O13 POPEl 197      43.044  82.604  40.886  1.00  0.00           O
ATOM   7131  O14 POPEl 197      40.854  83.634  40.236  1.00  0.00           O
ATOM   7132  O11 POPEl 197      41.414  83.434  42.636  1.00  0.00           O
ATOM   7133  O12 POPEl 197      40.864  81.404  41.286  1.00  0.00           O
ATOM   7134  C1  POPEl 197      42.554  83.534  43.516  1.00  0.00           C
ATOM   7137  C2  POPEl 197      42.224  84.264  44.855  1.00  0.00           C
ATOM   7139  O21 POPEl 197      42.964  83.604  45.905  1.00  0.00           O
ATOM   7140  C21 POPEl 197      43.434  84.384  46.866  1.00  0.00           C
ATOM   7141  O22 POPEl 197      43.174  85.564  47.026  1.00  0.00           O
ATOM   7142  C22 POPEl 197      44.444  83.564  47.676  1.00  0.00           C
ATOM   7145  C3  POPEl 197      40.694  84.304  45.146  1.00  0.00           C
ATOM   7148  O31 POPEl 197      40.324  84.274  46.546  1.00  0.00           O
ATOM   7149  C31 POPEl 197      40.214  83.034  47.006  1.00  0.00           C
ATOM   7150  O32 POPEl 197      40.514  82.024  46.386  1.00  0.00           O
ATOM   7151  C32 POPEl 197      39.654  83.014  48.405  1.00  0.00           C
ATOM   7154  C23 POPEl 197      44.814  84.114  49.066  1.00  0.00           C
ATOM   7157  C24 POPEl 197      45.724  83.114  49.806  1.00  0.00           C
ATOM   7160  C25 POPEl 197      46.324  83.684  51.096  1.00  0.00           C
ATOM   7163  C26 POPEl 197      45.404  83.644  52.316  1.00  0.00           C
ATOM   7166  C27 POPEl 197      45.874  84.664  53.366  1.00  0.00           C
ATOM   7169  C28 POPEl 197      45.194  84.504  54.736  1.00  0.00           C
ATOM   7172  C29 POPEl 197      45.484  85.664  55.646  1.00  0.00           C
ATOM   7174 0C21 POPEl 197      46.374  85.674  56.646  1.00  0.00           C
ATOM   7176 1C21 POPEl 197      47.274  84.524  57.036  1.00  0.00           C
ATOM   7179 2C21 POPEl 197      48.054  84.834  58.316  1.00  0.00           C
ATOM   7182 3C21 POPEl 197      49.154  85.894  58.125  1.00  0.00           C
ATOM   7185 4C21 POPEl 197      49.764  86.374  59.445  1.00  0.00           C
ATOM   7188 5C21 POPEl 197      50.414  85.254  60.266  1.00  0.00           C
ATOM   7191 6C21 POPEl 197      51.044  85.764  61.556  1.00  0.00           C
ATOM   7194 7C21 POPEl 197      51.504  84.614  62.465  1.00  0.00           C
ATOM   7197 8C21 POPEl 197      52.054  85.104  63.796  1.00  0.00           C
ATOM   7201  C33 POPEl 197      40.544  83.664  49.466  1.00  0.00           C
ATOM   7204  C34 POPEl 197      40.014  83.304  50.866  1.00  0.00           C
ATOM   7207  C35 POPEl 197      40.864  83.944  51.955  1.00  0.00           C
ATOM   7210  C36 POPEl 197      40.444  83.594  53.386  1.00  0.00           C
ATOM   7213  C37 POPEl 197      41.454  84.194  54.366  1.00  0.00           C
ATOM   7216  C38 POPEl 197      40.894  84.434  55.765  1.00  0.00           C
ATOM   7219  C39 POPEl 197      41.834  85.254  56.656  1.00  0.00           C
ATOM   7222 0C31 POPEl 197      41.164  85.634  57.986  1.00  0.00           C
ATOM   7225 1C31 POPEl 197      42.194  85.804  59.096  1.00  0.00           C
ATOM   7228 2C31 POPEl 197      41.664  86.614  60.276  1.00  0.00           C
ATOM   7231 3C31 POPEl 197      42.664  86.714  61.436  1.00  0.00           C
ATOM   7234 4C31 POPEl 197      42.984  85.354  62.056  1.00  0.00           C
ATOM   7237 5C31 POPEl 197      43.514  85.484  63.486  1.00  0.00           C
ATOM   7240 6C31 POPEl 197      43.694  84.134  64.186  1.00  0.00           C
ATOM   7244  NH3 POPEm 198      54.734 102.974  83.035  1.00  0.00           N
ATOM   7248  C12 POPEm 198      55.114 103.514  84.386  1.00  0.00           C
ATOM   7251  C11 POPEm 198      56.164 104.634  84.226  1.00  0.00           C
ATOM   7254  P   POPEm 198      58.184 103.464  82.964  1.00  0.00           P
ATOM   7255  O13 POPEm 198      59.494 102.934  83.374  1.00  0.00           O
ATOM   7256  O14 POPEm 198      57.204 102.554  82.335  1.00  0.00           O
ATOM   7257  O11 POPEm 198      58.424 104.674  81.956  1.00  0.00           O
ATOM   7258  O12 POPEm 198      57.494 104.134  84.214  1.00  0.00           O
ATOM   7259  C1  POPEm 198      59.194 104.354  80.776  1.00  0.00           C
ATOM   7262  C2  POPEm 198      58.334 103.824  79.596  1.00  0.00           C
ATOM   7264  O21 POPEm 198      59.124 103.974  78.396  1.00  0.00           O
ATOM   7265  C21 POPEm 198      59.004 103.024  77.486  1.00  0.00           C
ATOM   7266  O22 POPEm 198      58.384 101.984  77.615  1.00  0.00           O
ATOM   7267  C22 POPEm 198      59.794 103.414  76.244  1.00  0.00           C
ATOM   7270  C3  POPEm 198      57.004 104.624  79.446  1.00  0.00           C
ATOM   7273  O31 POPEm 198      56.124 104.024  78.476  1.00  0.00           O
ATOM   7274  C31 POPEm 198      55.994 104.644  77.316  1.00  0.00           C
ATOM   7275  O32 POPEm 198      56.604 105.644  76.965  1.00  0.00           O
ATOM   7276  C32 POPEm 198      55.034 103.854  76.454  1.00  0.00           C
ATOM   7279  C23 POPEm 198      58.884 103.484  74.994  1.00  0.00           C
ATOM   7282  C24 POPEm 198      59.654 103.794  73.706  1.00  0.00           C
ATOM   7285  C25 POPEm 198      59.994 102.534  72.896  1.00  0.00           C
ATOM   7288  C26 POPEm 198      60.784 102.814  71.605  1.00  0.00           C
ATOM   7291  C27 POPEm 198      60.744 101.604  70.666  1.00  0.00           C
ATOM   7294  C28 POPEm 198      61.754 101.674  69.516  1.00  0.00           C
ATOM   7297  C29 POPEm 198      61.614 100.454  68.635  1.00  0.00           C
ATOM   7299 0C21 POPEm 198      61.744 100.404  67.306  1.00  0.00           C
ATOM   7301 1C21 POPEm 198      62.154 101.554  66.426  1.00  0.00           C
ATOM   7304 2C21 POPEm 198      63.114 101.134  65.296  1.00  0.00           C
ATOM   7307 3C21 POPEm 198      64.394 100.444  65.796  1.00  0.00           C
ATOM   7310 4C21 POPEm 198      65.564 100.594  64.816  1.00  0.00           C
ATOM   7313 5C21 POPEm 198      66.774  99.754  65.206  1.00  0.00           C
ATOM   7316 6C21 POPEm 198      67.964  99.974  64.265  1.00  0.00           C
ATOM   7319 7C21 POPEm 198      68.784  98.694  64.046  1.00  0.00           C
ATOM   7322 8C21 POPEm 198      69.954  98.884  63.076  1.00  0.00           C
ATOM   7326  C33 POPEm 198      54.654 104.584  75.146  1.00  0.00           C
ATOM   7329  C34 POPEm 198      53.724 103.744  74.265  1.00  0.00           C
ATOM   7332  C35 POPEm 198      54.454 102.604  73.516  1.00  0.00           C
ATOM   7335  C36 POPEm 198      54.724 102.914  72.036  1.00  0.00           C
ATOM   7338  C37 POPEm 198      55.504 101.794  71.346  1.00  0.00           C
ATOM   7341  C38 POPEm 198      55.644 101.924  69.816  1.00  0.00           C
ATOM   7344  C39 POPEm 198      54.304 101.984  69.066  1.00  0.00           C
ATOM   7347 0C31 POPEm 198      54.444 101.864  67.536  1.00  0.00           C
ATOM   7350 1C31 POPEm 198      53.174 102.304  66.785  1.00  0.00           C
ATOM   7353 2C31 POPEm 198      53.144 101.944  65.285  1.00  0.00           C
ATOM   7356 3C31 POPEm 198      54.204 102.654  64.425  1.00  0.00           C
ATOM   7359 4C31 POPEm 198      54.034 102.334  62.925  1.00  0.00           C
ATOM   7362 5C31 POPEm 198      54.934 103.134  61.966  1.00  0.00           C
ATOM   7365 6C31 POPEm 198      54.764 102.744  60.496  1.00  0.00           C
ATOM   7369  NH3 POPEn 199      26.354  90.454  45.106  1.00  0.00           N
ATOM   7373  C12 POPEn 199      27.514  90.594  44.156  1.00  0.00           C
ATOM   7376  C11 POPEn 199      28.814  90.954  44.896  1.00  0.00           C
ATOM   7379  P   POPEn 199      31.244  91.344  43.836  1.00  0.00           P
ATOM   7380  O13 POPEn 199      32.354  90.394  43.636  1.00  0.00           O
ATOM   7381  O14 POPEn 199      31.044  92.314  42.756  1.00  0.00           O
ATOM   7382  O11 POPEn 199      31.554  92.164  45.176  1.00  0.00           O
ATOM   7383  O12 POPEn 199      29.924  90.534  44.116  1.00  0.00           O
ATOM   7384  C1  POPEn 199      32.724  91.814  45.946  1.00  0.00           C
ATOM   7387  C2  POPEn 199      32.464  91.964  47.446  1.00  0.00           C
ATOM   7389  O21 POPEn 199      33.764  92.014  48.076  1.00  0.00           O
ATOM   7390  C21 POPEn 199      33.784  92.724  49.186  1.00  0.00           C
ATOM   7391  O22 POPEn 199      32.844  93.374  49.616  1.00  0.00           O
ATOM   7392  C22 POPEn 199      35.134  92.614  49.886  1.00  0.00           C
ATOM   7395  C3  POPEn 199      31.604  90.774  47.976  1.00  0.00           C
ATOM   7398  O31 POPEn 199      30.914  91.064  49.216  1.00  0.00           O
ATOM   7399  C31 POPEn 199      31.524  90.644  50.326  1.00  0.00           C
ATOM   7400  O32 POPEn 199      32.564  90.024  50.375  1.00  0.00           O
ATOM   7401  C32 POPEn 199      30.694  91.084  51.535  1.00  0.00           C
ATOM   7404  C23 POPEn 199      35.154  93.324  51.246  1.00  0.00           C
ATOM   7407  C24 POPEn 199      36.534  93.274  51.916  1.00  0.00           C
ATOM   7410  C25 POPEn 199      36.544  94.014  53.256  1.00  0.00           C
ATOM   7413  C26 POPEn 199      36.034  93.184  54.445  1.00  0.00           C
ATOM   7416  C27 POPEn 199      35.454  94.074  55.546  1.00  0.00           C
ATOM   7419  C28 POPEn 199      35.454  93.474  56.966  1.00  0.00           C
ATOM   7422  C29 POPEn 199      34.634  92.214  57.056  1.00  0.00           C
ATOM   7424 0C21 POPEn 199      33.514  92.004  57.776  1.00  0.00           C
ATOM   7426 1C21 POPEn 199      32.794  92.984  58.666  1.00  0.00           C
ATOM   7429 2C21 POPEn 199      31.314  93.214  58.265  1.00  0.00           C
ATOM   7432 3C21 POPEn 199      30.584  94.104  59.276  1.00  0.00           C
ATOM   7435 4C21 POPEn 199      29.144  94.454  58.866  1.00  0.00           C
ATOM   7438 5C21 POPEn 199      29.124  95.714  57.986  1.00  0.00           C
ATOM   7441 6C21 POPEn 199      27.754  96.074  57.396  1.00  0.00           C
ATOM   7444 7C21 POPEn 199      27.834  97.394  56.616  1.00  0.00           C
ATOM   7447 8C21 POPEn 199      26.514  98.154  56.546  1.00  0.00           C
ATOM   7451  C33 POPEn 199      31.414  90.884  52.896  1.00  0.00           C
ATOM   7454  C34 POPEn 199      30.574  91.294  54.105  1.00  0.00           C
ATOM   7457  C35 POPEn 199      31.024  90.614  55.416  1.00  0.00           C
ATOM   7460  C36 POPEn 199      30.214  89.344  55.746  1.00  0.00           C
ATOM   7463  C37 POPEn 199      30.824  88.464  56.856  1.00  0.00           C
ATOM   7466  C38 POPEn 199      30.794  89.054  58.276  1.00  0.00           C
ATOM   7469  C39 POPEn 199      31.514  88.114  59.256  1.00  0.00           C
ATOM   7472 0C31 POPEn 199      31.574  88.604  60.706  1.00  0.00           C
ATOM   7475 1C31 POPEn 199      32.294  87.574  61.586  1.00  0.00           C
ATOM   7478 2C31 POPEn 199      32.334  87.934  63.076  1.00  0.00           C
ATOM   7481 3C31 POPEn 199      32.984  86.834  63.916  1.00  0.00           C
ATOM   7484 4C31 POPEn 199      32.824  87.054  65.425  1.00  0.00           C
ATOM   7487 5C31 POPEn 199      33.734  86.114  66.236  1.00  0.00           C
ATOM   7490 6C31 POPEn 199      33.544  86.204  67.746  1.00  0.00           C
ATOM   7494  NH3 POPEo 200      20.034  12.784  47.396  1.00  0.00           N
ATOM   7498  C12 POPEo 200      21.144  12.214  48.236  1.00  0.00           C
ATOM   7501  C11 POPEo 200      21.904  11.054  47.546  1.00  0.00           C
ATOM   7504  P   POPEo 200      20.024   9.254  47.266  1.00  0.00           P
ATOM   7505  O13 POPEo 200      18.804  10.084  47.306  1.00  0.00           O
ATOM   7506  O14 POPEo 200      20.054   8.024  46.436  1.00  0.00           O
ATOM   7507  O11 POPEo 200      20.514   8.994  48.726  1.00  0.00           O
ATOM   7508  O12 POPEo 200      21.164  10.194  46.675  1.00  0.00           O
ATOM   7509  C1  POPEo 200      20.224   7.764  49.396  1.00  0.00           C
ATOM   7512  C2  POPEo 200      18.874   7.814  50.196  1.00  0.00           C
ATOM   7514  O21 POPEo 200      19.104   7.494  51.576  1.00  0.00           O
ATOM   7515  C21 POPEo 200      19.754   6.384  51.846  1.00  0.00           C
ATOM   7516  O22 POPEo 200      20.004   5.474  51.076  1.00  0.00           O
ATOM   7517  C22 POPEo 200      20.334   6.544  53.246  1.00  0.00           C
ATOM   7520  C3  POPEo 200      17.724   6.964  49.566  1.00  0.00           C
ATOM   7523  O31 POPEo 200      16.454   7.034  50.285  1.00  0.00           O
ATOM   7524  C31 POPEo 200      16.174   5.984  51.066  1.00  0.00           C
ATOM   7525  O32 POPEo 200      16.984   5.154  51.446  1.00  0.00           O
ATOM   7526  C32 POPEo 200      14.684   5.894  51.386  1.00  0.00           C
ATOM   7529  C23 POPEo 200      20.814   5.194  53.816  1.00  0.00           C
ATOM   7532  C24 POPEo 200      21.484   5.374  55.176  1.00  0.00           C
ATOM   7535  C25 POPEo 200      21.864   4.024  55.796  1.00  0.00           C
ATOM   7538  C26 POPEo 200      22.404   4.204  57.216  1.00  0.00           C
ATOM   7541  C27 POPEo 200      22.774   2.884  57.886  1.00  0.00           C
ATOM   7544  C28 POPEo 200      23.034   3.054  59.396  1.00  0.00           C
ATOM   7547  C29 POPEo 200      23.574   1.774  59.976  1.00  0.00           C
ATOM   7549 0C21 POPEo 200      24.714   1.634  60.686  1.00  0.00           C
ATOM   7551 1C21 POPEo 200      25.674   2.714  61.096  1.00  0.00           C
ATOM   7554 2C21 POPEo 200      26.044   2.574  62.586  1.00  0.00           C
ATOM   7557 3C21 POPEo 200      26.834   1.294  62.886  1.00  0.00           C
ATOM   7560 4C21 POPEo 200      27.404   1.294  64.306  1.00  0.00           C
ATOM   7563 5C21 POPEo 200      28.114  -0.026  64.626  1.00  0.00           C
ATOM   7566 6C21 POPEo 200      28.864   0.064  65.955  1.00  0.00           C
ATOM   7569 7C21 POPEo 200      29.574  -1.236  66.306  1.00  0.00           C
ATOM   7572 8C21 POPEo 200      30.494  -1.086  67.516  1.00  0.00           C
ATOM   7576  C33 POPEo 200      14.214   4.414  51.426  1.00  0.00           C
ATOM   7579  C34 POPEo 200      12.694   4.194  51.326  1.00  0.00           C
ATOM   7582  C35 POPEo 200      11.884   4.784  52.496  1.00  0.00           C
ATOM   7585  C36 POPEo 200      10.384   4.444  52.406  1.00  0.00           C
ATOM   7588  C37 POPEo 200       9.554   4.984  53.586  1.00  0.00           C
ATOM   7591  C38 POPEo 200       8.154   4.344  53.686  1.00  0.00           C
ATOM   7594  C39 POPEo 200       8.014   3.264  54.776  1.00  0.00           C
ATOM   7597 0C31 POPEo 200       7.464   3.774  56.116  1.00  0.00           C
ATOM   7600 1C31 POPEo 200       8.544   4.174  57.136  1.00  0.00           C
ATOM   7603 2C31 POPEo 200       7.914   4.944  58.306  1.00  0.00           C
ATOM   7606 3C31 POPEo 200       8.904   5.334  59.406  1.00  0.00           C
ATOM   7609 4C31 POPEo 200       9.344   4.134  60.256  1.00  0.00           C
ATOM   7612 5C31 POPEo 200      10.064   4.524  61.556  1.00  0.00           C
ATOM   7615 6C31 POPEo 200      10.424   3.304  62.416  1.00  0.00           C
ATOM   7619  NH3 POPEp 201      82.964 103.124  39.236  1.00  0.00           N
ATOM   7623  C12 POPEp 201      84.424 102.924  38.936  1.00  0.00           C
ATOM   7626  C11 POPEp 201      85.034 104.134  38.206  1.00  0.00           C
ATOM   7629  P   POPEp 201      85.614 106.114  39.816  1.00  0.00           P
ATOM   7630  O13 POPEp 201      86.964 106.184  39.206  1.00  0.00           O
ATOM   7631  O14 POPEp 201      84.994 107.394  40.215  1.00  0.00           O
ATOM   7632  O11 POPEp 201      85.664 105.194  41.086  1.00  0.00           O
ATOM   7633  O12 POPEp 201      84.634 105.354  38.826  1.00  0.00           O
ATOM   7634  C1  POPEp 201      85.934 105.754  42.386  1.00  0.00           C
ATOM   7637  C2  POPEp 201      84.644 106.104  43.196  1.00  0.00           C
ATOM   7639  O21 POPEp 201      84.734 105.514  44.506  1.00  0.00           O
ATOM   7640  C21 POPEp 201      84.494 106.314  45.536  1.00  0.00           C
ATOM   7641  O22 POPEp 201      84.304 107.514  45.495  1.00  0.00           O
ATOM   7642  C22 POPEp 201      84.554 105.514  46.846  1.00  0.00           C
ATOM   7645  C3  POPEp 201      83.424 105.494  42.456  1.00  0.00           C
ATOM   7648  O31 POPEp 201      82.174 105.684  43.146  1.00  0.00           O
ATOM   7649  C31 POPEp 201      81.234 104.994  42.496  1.00  0.00           C
ATOM   7650  O32 POPEp 201      81.434 104.324  41.496  1.00  0.00           O
ATOM   7651  C32 POPEp 201      79.894 105.224  43.186  1.00  0.00           C
ATOM   7654  C23 POPEp 201      85.354 104.184  46.826  1.00  0.00           C
ATOM   7657  C24 POPEp 201      84.514 102.914  47.096  1.00  0.00           C
ATOM   7660  C25 POPEp 201      83.744 102.904  48.426  1.00  0.00           C
ATOM   7663  C26 POPEp 201      84.634 103.014  49.676  1.00  0.00           C
ATOM   7666  C27 POPEp 201      84.034 103.954  50.726  1.00  0.00           C
ATOM   7669  C28 POPEp 201      84.804 104.004  52.066  1.00  0.00           C
ATOM   7672  C29 POPEp 201      86.204 104.544  51.926  1.00  0.00           C
ATOM   7674 0C21 POPEp 201      86.854 105.334  52.806  1.00  0.00           C
ATOM   7676 1C21 POPEp 201      86.354 105.794  54.146  1.00  0.00           C
ATOM   7679 2C21 POPEp 201      87.454 106.484  54.976  1.00  0.00           C
ATOM   7682 3C21 POPEp 201      88.684 105.584  55.226  1.00  0.00           C
ATOM   7685 4C21 POPEp 201      89.584 106.034  56.386  1.00  0.00           C
ATOM   7688 5C21 POPEp 201      90.684 105.004  56.666  1.00  0.00           C
ATOM   7691 6C21 POPEp 201      91.094 104.904  58.146  1.00  0.00           C
ATOM   7694 7C21 POPEp 201      92.074 103.754  58.405  1.00  0.00           C
ATOM   7697 8C21 POPEp 201      92.224 103.404  59.886  1.00  0.00           C
ATOM   7701  C33 POPEp 201      79.874 105.004  44.715  1.00  0.00           C
ATOM   7704  C34 POPEp 201      78.514 105.454  45.266  1.00  0.00           C
ATOM   7707  C35 POPEp 201      77.974 104.634  46.436  1.00  0.00           C
ATOM   7710  C36 POPEp 201      78.914 104.614  47.646  1.00  0.00           C
ATOM   7713  C37 POPEp 201      78.154 104.524  48.976  1.00  0.00           C
ATOM   7716  C38 POPEp 201      79.114 104.394  50.166  1.00  0.00           C
ATOM   7719  C39 POPEp 201      78.714 105.264  51.376  1.00  0.00           C
ATOM   7722 0C31 POPEp 201      77.514 104.734  52.176  1.00  0.00           C
ATOM   7725 1C31 POPEp 201      77.314 105.514  53.486  1.00  0.00           C
ATOM   7728 2C31 POPEp 201      76.294 104.884  54.445  1.00  0.00           C
ATOM   7731 3C31 POPEp 201      76.954 104.384  55.746  1.00  0.00           C
ATOM   7734 4C31 POPEp 201      75.974 103.604  56.636  1.00  0.00           C
ATOM   7737 5C31 POPEp 201      76.594 103.224  57.986  1.00  0.00           C
ATOM   7740 6C31 POPEp 201      76.004 101.934  58.576  1.00  0.00           C
ATOM   7744  NH3 POPEq 202      63.914   6.864  42.276  1.00  0.00           N
ATOM   7748  C12 POPEq 202      64.174   7.924  41.236  1.00  0.00           C
ATOM   7751  C11 POPEq 202      65.684   8.084  40.996  1.00  0.00           C
ATOM   7754  P   POPEq 202      66.854  10.424  41.046  1.00  0.00           P
ATOM   7755  O13 POPEq 202      68.274  10.144  40.746  1.00  0.00           O
ATOM   7756  O14 POPEq 202      66.374  11.784  40.696  1.00  0.00           O
ATOM   7757  O11 POPEq 202      66.604  10.184  42.596  1.00  0.00           O
ATOM   7758  O12 POPEq 202      65.944   9.334  40.336  1.00  0.00           O
ATOM   7759  C1  POPEq 202      67.304  10.914  43.605  1.00  0.00           C
ATOM   7762  C2  POPEq 202      67.544   9.974  44.816  1.00  0.00           C
ATOM   7764  O21 POPEq 202      67.694  10.764  46.026  1.00  0.00           O
ATOM   7765  C21 POPEq 202      67.164  10.234  47.136  1.00  0.00           C
ATOM   7766  O22 POPEq 202      66.724   9.104  47.206  1.00  0.00           O
ATOM   7767  C22 POPEq 202      67.104  11.224  48.316  1.00  0.00           C
ATOM   7770  C3  POPEq 202      68.734   9.024  44.506  1.00  0.00           C
ATOM   7773  O31 POPEq 202      68.464   7.664  44.936  1.00  0.00           O
ATOM   7774  C31 POPEq 202      68.904   7.364  46.156  1.00  0.00           C
ATOM   7775  O32 POPEq 202      69.734   8.024  46.765  1.00  0.00           O
ATOM   7776  C32 POPEq 202      68.294   6.024  46.576  1.00  0.00           C
ATOM   7779  C23 POPEq 202      66.924  10.534  49.696  1.00  0.00           C
ATOM   7782  C24 POPEq 202      68.074   9.604  50.126  1.00  0.00           C
ATOM   7785  C25 POPEq 202      67.704   8.594  51.226  1.00  0.00           C
ATOM   7788  C26 POPEq 202      67.674   9.164  52.646  1.00  0.00           C
ATOM   7791  C27 POPEq 202      66.864   8.244  53.576  1.00  0.00           C
ATOM   7794  C28 POPEq 202      66.744   8.724  55.036  1.00  0.00           C
ATOM   7797  C29 POPEq 202      65.604   8.004  55.736  1.00  0.00           C
ATOM   7799 0C21 POPEq 202      65.544   7.624  57.026  1.00  0.00           C
ATOM   7801 1C21 POPEq 202      66.574   7.884  58.096  1.00  0.00           C
ATOM   7804 2C21 POPEq 202      65.974   8.554  59.356  1.00  0.00           C
ATOM   7807 3C21 POPEq 202      65.034   7.634  60.156  1.00  0.00           C
ATOM   7810 4C21 POPEq 202      64.764   8.134  61.586  1.00  0.00           C
ATOM   7813 5C21 POPEq 202      63.884   9.384  61.695  1.00  0.00           C
ATOM   7816 6C21 POPEq 202      63.894   9.954  63.116  1.00  0.00           C
ATOM   7819 7C21 POPEq 202      63.284  11.354  63.216  1.00  0.00           C
ATOM   7822 8C21 POPEq 202      63.374  11.964  64.616  1.00  0.00           C
ATOM   7826  C33 POPEq 202      66.784   6.064  46.926  1.00  0.00           C
ATOM   7829  C34 POPEq 202      66.174   4.654  47.015  1.00  0.00           C
ATOM   7832  C35 POPEq 202      65.814   4.194  48.436  1.00  0.00           C
ATOM   7835  C36 POPEq 202      67.004   4.234  49.406  1.00  0.00           C
ATOM   7838  C37 POPEq 202      66.754   3.484  50.726  1.00  0.00           C
ATOM   7841  C38 POPEq 202      66.204   4.344  51.875  1.00  0.00           C
ATOM   7844  C39 POPEq 202      64.924   5.114  51.546  1.00  0.00           C
ATOM   7847 0C31 POPEq 202      64.224   5.684  52.785  1.00  0.00           C
ATOM   7850 1C31 POPEq 202      63.034   6.574  52.406  1.00  0.00           C
ATOM   7853 2C31 POPEq 202      61.684   6.054  52.925  1.00  0.00           C
ATOM   7856 3C31 POPEq 202      60.494   6.684  52.196  1.00  0.00           C
ATOM   7859 4C31 POPEq 202      60.294   6.094  50.786  1.00  0.00           C
ATOM   7862 5C31 POPEq 202      59.334   6.924  49.936  1.00  0.00           C
ATOM   7865 6C31 POPEq 202      59.374   6.544  48.465  1.00  0.00           C
ATOM   7869  NH3 POPEr 203      45.614  73.224  43.396  1.00  0.00           N
ATOM   7873  C12 POPEr 203      45.744  71.784  42.995  1.00  0.00           C
ATOM   7876  C11 POPEr 203      46.024  70.914  44.226  1.00  0.00           C
ATOM   7879  P   POPEr 203      44.924  68.554  43.926  1.00  0.00           P
ATOM   7880  O13 POPEr 203      43.754  69.224  43.316  1.00  0.00           O
ATOM   7881  O14 POPEr 203      45.334  67.244  43.356  1.00  0.00           O
ATOM   7882  O11 POPEr 203      44.714  68.364  45.495  1.00  0.00           O
ATOM   7883  O12 POPEr 203      46.144  69.544  43.816  1.00  0.00           O
ATOM   7884  C1  POPEr 203      45.374  67.194  46.016  1.00  0.00           C
ATOM   7887  C2  POPEr 203      45.374  67.104  47.576  1.00  0.00           C
ATOM   7889  O21 POPEr 203      45.014  68.334  48.205  1.00  0.00           O
ATOM   7890  C21 POPEr 203      45.764  69.394  47.956  1.00  0.00           C
ATOM   7891  O22 POPEr 203      46.824  69.424  47.366  1.00  0.00           O
ATOM   7892  C22 POPEr 203      45.164  70.584  48.686  1.00  0.00           C
ATOM   7895  C3  POPEr 203      46.734  66.554  48.086  1.00  0.00           C
ATOM   7898  O31 POPEr 203      46.814  65.124  47.916  1.00  0.00           O
ATOM   7899  C31 POPEr 203      46.574  64.254  48.896  1.00  0.00           C
ATOM   7900  O32 POPEr 203      46.814  63.064  48.836  1.00  0.00           O
ATOM   7901  C32 POPEr 203      45.934  64.904  50.146  1.00  0.00           C
ATOM   7904  C23 POPEr 203      44.844  70.214  50.146  1.00  0.00           C
ATOM   7907  C24 POPEr 203      45.154  71.334  51.146  1.00  0.00           C
ATOM   7910  C25 POPEr 203      45.014  70.794  52.566  1.00  0.00           C
ATOM   7913  C26 POPEr 203      45.464  71.774  53.656  1.00  0.00           C
ATOM   7916  C27 POPEr 203      45.584  71.044  54.996  1.00  0.00           C
ATOM   7919  C28 POPEr 203      45.634  71.984  56.206  1.00  0.00           C
ATOM   7922  C29 POPEr 203      46.904  72.804  56.276  1.00  0.00           C
ATOM   7924 0C21 POPEr 203      47.304  73.504  57.355  1.00  0.00           C
ATOM   7926 1C21 POPEr 203      46.544  73.624  58.646  1.00  0.00           C
ATOM   7929 2C21 POPEr 203      47.294  73.104  59.886  1.00  0.00           C
ATOM   7932 3C21 POPEr 203      46.444  73.284  61.156  1.00  0.00           C
ATOM   7935 4C21 POPEr 203      47.104  72.774  62.456  1.00  0.00           C
ATOM   7938 5C21 POPEr 203      47.954  73.834  63.176  1.00  0.00           C
ATOM   7941 6C21 POPEr 203      48.374  73.354  64.576  1.00  0.00           C
ATOM   7944 7C21 POPEr 203      48.814  74.494  65.506  1.00  0.00           C
ATOM   7947 8C21 POPEr 203      48.954  74.054  66.965  1.00  0.00           C
ATOM   7951  C33 POPEr 203      45.564  63.924  51.276  1.00  0.00           C
ATOM   7954  C34 POPEr 203      44.744  64.564  52.416  1.00  0.00           C
ATOM   7957  C35 POPEr 203      45.404  65.834  52.945  1.00  0.00           C
ATOM   7960  C36 POPEr 203      45.114  66.174  54.416  1.00  0.00           C
ATOM   7963  C37 POPEr 203      46.114  67.204  54.965  1.00  0.00           C
ATOM   7966  C38 POPEr 203      46.034  67.394  56.486  1.00  0.00           C
ATOM   7969  C39 POPEr 203      47.284  68.114  57.006  1.00  0.00           C
ATOM   7972 0C31 POPEr 203      47.304  68.274  58.526  1.00  0.00           C
ATOM   7975 1C31 POPEr 203      48.544  68.984  59.066  1.00  0.00           C
ATOM   7978 2C31 POPEr 203      48.614  68.874  60.596  1.00  0.00           C
ATOM   7981 3C31 POPEr 203      49.594  69.844  61.266  1.00  0.00           C
ATOM   7984 4C31 POPEr 203      51.044  69.744  60.796  1.00  0.00           C
ATOM   7987 5C31 POPEr 203      51.994  70.434  61.786  1.00  0.00           C
ATOM   7990 6C31 POPEr 203      53.274  70.984  61.166  1.00  0.00           C
ATOM   7994  NH3 POPEs 204     125.134 109.564  87.056  1.00  0.00           N
ATOM   7998  C12 POPEs 204     126.084 109.004  88.096  1.00  0.00           C
ATOM   8001  C11 POPEs 204     125.384 108.014  89.035  1.00  0.00           C
ATOM   8004  P   POPEs 204     123.854 105.944  89.066  1.00  0.00           P
ATOM   8005  O13 POPEs 204     124.194 104.534  88.826  1.00  0.00           O
ATOM   8006  O14 POPEs 204     123.654 106.394  90.464  1.00  0.00           O
ATOM   8007  O11 POPEs 204     122.434 106.144  88.406  1.00  0.00           O
ATOM   8008  O12 POPEs 204     124.784 106.954  88.276  1.00  0.00           O
ATOM   8009  C1  POPEs 204     122.144 107.054  87.366  1.00  0.00           C
ATOM   8012  C2  POPEs 204     122.724 106.594  86.005  1.00  0.00           C
ATOM   8014  O21 POPEs 204     122.084 107.344  84.965  1.00  0.00           O
ATOM   8015  C21 POPEs 204     122.924 108.144  84.326  1.00  0.00           C
ATOM   8016  O22 POPEs 204     124.014 108.494  84.745  1.00  0.00           O
ATOM   8017  C22 POPEs 204     122.304 108.554  82.996  1.00  0.00           C
ATOM   8020  C3  POPEs 204     122.494 105.094  85.696  1.00  0.00           C
ATOM   8023  O31 POPEs 204     123.084 104.774  84.425  1.00  0.00           O
ATOM   8024  C31 POPEs 204     123.364 103.484  84.235  1.00  0.00           C
ATOM   8025  O32 POPEs 204     123.014 102.584  84.956  1.00  0.00           O
ATOM   8026  C32 POPEs 204     124.384 103.394  83.096  1.00  0.00           C
ATOM   8029  C23 POPEs 204     123.334 108.654  81.846  1.00  0.00           C
ATOM   8032  C24 POPEs 204     123.644 107.294  81.175  1.00  0.00           C
ATOM   8035  C25 POPEs 204     124.064 107.434  79.705  1.00  0.00           C
ATOM   8038  C26 POPEs 204     122.884 107.694  78.765  1.00  0.00           C
ATOM   8041  C27 POPEs 204     123.274 107.954  77.306  1.00  0.00           C
ATOM   8044  C28 POPEs 204     122.044 108.184  76.415  1.00  0.00           C
ATOM   8047  C29 POPEs 204     122.364 108.864  75.106  1.00  0.00           C
ATOM   8049 0C21 POPEs 204     122.294 108.354  73.866  1.00  0.00           C
ATOM   8051 1C21 POPEs 204     121.894 106.954  73.466  1.00  0.00           C
ATOM   8054 2C21 POPEs 204     120.584 106.914  72.656  1.00  0.00           C
ATOM   8057 3C21 POPEs 204     120.724 107.194  71.146  1.00  0.00           C
ATOM   8060 4C21 POPEs 204     120.924 108.674  70.756  1.00  0.00           C
ATOM   8063 5C21 POPEs 204     120.174 109.044  69.465  1.00  0.00           C
ATOM   8066 6C21 POPEs 204     120.634 108.324  68.196  1.00  0.00           C
ATOM   8069 7C21 POPEs 204     119.684 108.564  67.015  1.00  0.00           C
ATOM   8072 8C21 POPEs 204     119.594 107.384  66.056  1.00  0.00           C
ATOM   8076  C33 POPEs 204     124.064 102.454  81.896  1.00  0.00           C
ATOM   8079  C34 POPEs 204     125.354 102.154  81.105  1.00  0.00           C
ATOM   8082  C35 POPEs 204     125.204 101.384  79.786  1.00  0.00           C
ATOM   8085  C36 POPEs 204     124.584 102.244  78.676  1.00  0.00           C
ATOM   8088  C37 POPEs 204     124.724 101.644  77.276  1.00  0.00           C
ATOM   8091  C38 POPEs 204     124.184 102.564  76.174  1.00  0.00           C
ATOM   8094  C39 POPEs 204     124.684 102.164  74.776  1.00  0.00           C
ATOM   8097 0C31 POPEs 204     124.224 100.754  74.354  1.00  0.00           C
ATOM   8100 1C31 POPEs 204     124.724 100.314  72.976  1.00  0.00           C
ATOM   8103 2C31 POPEs 204     123.684 100.484  71.854  1.00  0.00           C
ATOM   8106 3C31 POPEs 204     123.264 101.944  71.625  1.00  0.00           C
ATOM   8109 4C31 POPEs 204     122.304 102.114  70.445  1.00  0.00           C
ATOM   8112 5C31 POPEs 204     121.434 103.364  70.596  1.00  0.00           C
ATOM   8115 6C31 POPEs 204     120.594 103.654  69.354  1.00  0.00           C
ATOM   8119  NH3 POPEt 205      30.164  64.794  49.256  1.00  0.00           N
ATOM   8123  C12 POPEt 205      29.744  65.804  48.236  1.00  0.00           C
ATOM   8126  C11 POPEt 205      29.794  67.184  48.866  1.00  0.00           C
ATOM   8129  P   POPEt 205      29.344  69.684  48.465  1.00  0.00           P
ATOM   8130  O13 POPEt 205      30.584  70.444  48.146  1.00  0.00           O
ATOM   8131  O14 POPEt 205      28.074  70.284  48.015  1.00  0.00           O
ATOM   8132  O11 POPEt 205      29.284  69.554  50.036  1.00  0.00           O
ATOM   8133  O12 POPEt 205      29.464  68.194  47.916  1.00  0.00           O
ATOM   8134  C1  POPEt 205      28.994  70.724  50.816  1.00  0.00           C
ATOM   8137  C2  POPEt 205      28.274  70.254  52.096  1.00  0.00           C
ATOM   8139  O21 POPEt 205      27.834  71.344  52.936  1.00  0.00           O
ATOM   8140  C21 POPEt 205      28.774  72.024  53.576  1.00  0.00           C
ATOM   8141  O22 POPEt 205      29.984  71.894  53.436  1.00  0.00           O
ATOM   8142  C22 POPEt 205      28.144  73.034  54.536  1.00  0.00           C
ATOM   8145  C3  POPEt 205      29.084  69.174  52.866  1.00  0.00           C
ATOM   8148  O31 POPEt 205      28.644  68.974  54.226  1.00  0.00           O
ATOM   8149  C31 POPEt 205      27.524  68.264  54.316  1.00  0.00           C
ATOM   8150  O32 POPEt 205      26.864  67.884  53.376  1.00  0.00           O
ATOM   8151  C32 POPEt 205      27.224  67.964  55.776  1.00  0.00           C
ATOM   8154  C23 POPEt 205      28.104  72.554  56.006  1.00  0.00           C
ATOM   8157  C24 POPEt 205      26.714  72.074  56.456  1.00  0.00           C
ATOM   8160  C25 POPEt 205      26.604  71.824  57.966  1.00  0.00           C
ATOM   8163  C26 POPEt 205      26.784  73.074  58.836  1.00  0.00           C
ATOM   8166  C27 POPEt 205      26.084  72.964  60.206  1.00  0.00           C
ATOM   8169  C28 POPEt 205      26.574  74.004  61.226  1.00  0.00           C
ATOM   8172  C29 POPEt 205      25.664  74.024  62.436  1.00  0.00           C
ATOM   8174 0C21 POPEt 205      25.874  73.454  63.636  1.00  0.00           C
ATOM   8176 1C21 POPEt 205      27.064  72.634  64.076  1.00  0.00           C
ATOM   8179 2C21 POPEt 205      26.644  71.344  64.826  1.00  0.00           C
ATOM   8182 3C21 POPEt 205      26.214  70.184  63.916  1.00  0.00           C
ATOM   8185 4C21 POPEt 205      25.824  68.944  64.736  1.00  0.00           C
ATOM   8188 5C21 POPEt 205      25.724  67.644  63.926  1.00  0.00           C
ATOM   8191 6C21 POPEt 205      25.604  66.414  64.836  1.00  0.00           C
ATOM   8194 7C21 POPEt 205      25.504  65.084  64.066  1.00  0.00           C
ATOM   8197 8C21 POPEt 205      25.604  63.864  64.986  1.00  0.00           C
ATOM   8201  C33 POPEt 205      25.724  68.114  56.096  1.00  0.00           C
ATOM   8204  C34 POPEt 205      25.464  68.044  57.596  1.00  0.00           C
ATOM   8207  C35 POPEt 205      23.994  67.804  57.966  1.00  0.00           C
ATOM   8210  C36 POPEt 205      23.844  67.694  59.486  1.00  0.00           C
ATOM   8213  C37 POPEt 205      22.464  67.204  59.926  1.00  0.00           C
ATOM   8216  C38 POPEt 205      22.494  66.724  61.386  1.00  0.00           C
ATOM   8219  C39 POPEt 205      21.174  66.074  61.806  1.00  0.00           C
ATOM   8222 0C31 POPEt 205      21.304  65.214  63.066  1.00  0.00           C
ATOM   8225 1C31 POPEt 205      21.404  66.014  64.375  1.00  0.00           C
ATOM   8228 2C31 POPEt 205      21.734  65.134  65.596  1.00  0.00           C
ATOM   8231 3C31 POPEt 205      20.864  63.874  65.695  1.00  0.00           C
ATOM   8234 4C31 POPEt 205      21.274  62.924  66.826  1.00  0.00           C
ATOM   8237 5C31 POPEt 205      20.634  61.544  66.675  1.00  0.00           C
ATOM   8240 6C31 POPEt 205      21.294  60.484  67.556  1.00  0.00           C
ATOM   8244  NH3 POPEu 206       0.714 133.492  48.786  1.00  0.00           N
ATOM   8248  C12 POPEu 206       0.276 133.702  47.366  1.00  0.00           C
ATOM   8251  C11 POPEu 206       1.244 133.102  46.326  1.00  0.00           C
ATOM   8254  P   POPEu 206       1.934 130.542  46.306  1.00  0.00           P
ATOM   8255  O13 POPEu 206       2.014 129.602  45.176  1.00  0.00           O
ATOM   8256  O14 POPEu 206       3.214 131.112  46.765  1.00  0.00           O
ATOM   8257  O11 POPEu 206       1.174 129.802  47.476  1.00  0.00           O
ATOM   8258  O12 POPEu 206       0.924 131.732  46.056  1.00  0.00           O
ATOM   8259  C1  POPEu 206       1.334 130.032  48.866  1.00  0.00           C
ATOM   8262  C2  POPEu 206       1.014 128.722  49.626  1.00  0.00           C
ATOM   8264  O21 POPEu 206       1.264 128.712  51.046  1.00  0.00           O
ATOM   8265  C21 POPEu 206       1.224 129.792  51.806  1.00  0.00           C
ATOM   8266  O22 POPEu 206       1.394 130.952  51.465  1.00  0.00           O
ATOM   8267  C22 POPEu 206       0.834 129.402  53.256  1.00  0.00           C
ATOM   8270  C3  POPEu 206       1.724 127.542  48.886  1.00  0.00           C
ATOM   8273  O31 POPEu 206       1.534 126.252  49.496  1.00  0.00           O
ATOM   8274  C31 POPEu 206       2.564 125.632  50.096  1.00  0.00           C
ATOM   8275  O32 POPEu 206       2.604 124.414  50.196  1.00  0.00           O
ATOM   8276  C32 POPEu 206       3.624 126.552  50.726  1.00  0.00           C
ATOM   8279  C23 POPEu 206      -0.484 130.102  53.696  1.00  0.00           C
ATOM   8282  C24 POPEu 206      -0.854 130.012  55.196  1.00  0.00           C
ATOM   8285  C25 POPEu 206      -0.674 128.622  55.816  1.00  0.00           C
ATOM   8288  C26 POPEu 206      -1.394 128.372  57.155  1.00  0.00           C
ATOM   8291  C27 POPEu 206      -0.784 127.162  57.896  1.00  0.00           C
ATOM   8294  C28 POPEu 206      -1.594 126.542  59.056  1.00  0.00           C
ATOM   8297  C29 POPEu 206      -1.904 127.532  60.146  1.00  0.00           C
ATOM   8299 0C21 POPEu 206      -1.764 127.382  61.476  1.00  0.00           C
ATOM   8301 1C21 POPEu 206      -1.274 126.182  62.236  1.00  0.00           C
ATOM   8304 2C21 POPEu 206       0.076 126.452  62.945  1.00  0.00           C
ATOM   8307 3C21 POPEu 206       0.076 127.732  63.796  1.00  0.00           C
ATOM   8310 4C21 POPEu 206       1.344 127.922  64.635  1.00  0.00           C
ATOM   8313 5C21 POPEu 206       1.274 129.212  65.476  1.00  0.00           C
ATOM   8316 6C21 POPEu 206       1.424 130.502  64.646  1.00  0.00           C
ATOM   8319 7C21 POPEu 206       0.784 131.722  65.326  1.00  0.00           C
ATOM   8322 8C21 POPEu 206       0.864 132.992  64.476  1.00  0.00           C
ATOM   8326  C33 POPEu 206       4.564 125.822  51.716  1.00  0.00           C
ATOM   8329  C34 POPEu 206       5.574 126.772  52.396  1.00  0.00           C
ATOM   8332  C35 POPEu 206       4.994 127.702  53.486  1.00  0.00           C
ATOM   8335  C36 POPEu 206       4.684 127.022  54.816  1.00  0.00           C
ATOM   8338  C37 POPEu 206       4.414 128.022  55.956  1.00  0.00           C
ATOM   8341  C38 POPEu 206       4.444 127.392  57.355  1.00  0.00           C
ATOM   8344  C39 POPEu 206       4.044 128.372  58.475  1.00  0.00           C
ATOM   8347 0C31 POPEu 206       5.164 128.702  59.476  1.00  0.00           C
ATOM   8350 1C31 POPEu 206       6.354 129.422  58.836  1.00  0.00           C
ATOM   8353 2C31 POPEu 206       7.384 129.912  59.866  1.00  0.00           C
ATOM   8356 3C31 POPEu 206       8.834 129.452  59.585  1.00  0.00           C
ATOM   8359 4C31 POPEu 206       9.014 127.932  59.706  1.00  0.00           C
ATOM   8362 5C31 POPEu 206      10.484 127.522  59.846  1.00  0.00           C
ATOM   8365 6C31 POPEu 206      10.684 126.002  59.855  1.00  0.00           C
ATOM   8369  NH3 POPEv 207      58.264  67.874  87.746  1.00  0.00           N
ATOM   8373  C12 POPEv 207      59.714  68.264  87.775  1.00  0.00           C
ATOM   8376  C11 POPEv 207      60.034  69.424  86.805  1.00  0.00           C
ATOM   8379  P   POPEv 207      58.094  71.174  87.166  1.00  0.00           P
ATOM   8380  O13 POPEv 207      57.244  70.364  88.055  1.00  0.00           O
ATOM   8381  O14 POPEv 207      58.054  72.654  87.215  1.00  0.00           O
ATOM   8382  O11 POPEv 207      57.744  70.754  85.686  1.00  0.00           O
ATOM   8383  O12 POPEv 207      59.594  70.684  87.296  1.00  0.00           O
ATOM   8384  C1  POPEv 207      56.564  71.274  85.056  1.00  0.00           C
ATOM   8387  C2  POPEv 207      55.654  70.114  84.586  1.00  0.00           C
ATOM   8389  O21 POPEv 207      54.424  70.604  84.055  1.00  0.00           O
ATOM   8390  C21 POPEv 207      54.384  71.204  82.886  1.00  0.00           C
ATOM   8391  O22 POPEv 207      55.334  71.544  82.185  1.00  0.00           O
ATOM   8392  C22 POPEv 207      52.924  71.254  82.486  1.00  0.00           C
ATOM   8395  C3  POPEv 207      55.314  69.174  85.776  1.00  0.00           C
ATOM   8398  O31 POPEv 207      54.424  68.104  85.375  1.00  0.00           O
ATOM   8399  C31 POPEv 207      54.944  66.894  85.305  1.00  0.00           C
ATOM   8400  O32 POPEv 207      56.104  66.604  85.526  1.00  0.00           O
ATOM   8401  C32 POPEv 207      53.834  65.954  84.796  1.00  0.00           C
ATOM   8404  C23 POPEv 207      52.664  71.784  81.066  1.00  0.00           C
ATOM   8407  C24 POPEv 207      51.174  71.664  80.725  1.00  0.00           C
ATOM   8410  C25 POPEv 207      50.784  72.464  79.475  1.00  0.00           C
ATOM   8413  C26 POPEv 207      51.344  71.944  78.155  1.00  0.00           C
ATOM   8416  C27 POPEv 207      50.984  72.894  77.006  1.00  0.00           C
ATOM   8419  C28 POPEv 207      51.524  72.464  75.636  1.00  0.00           C
ATOM   8422  C29 POPEv 207      50.754  71.294  75.076  1.00  0.00           C
ATOM   8424 0C21 POPEv 207      50.444  71.104  73.775  1.00  0.00           C
ATOM   8426 1C21 POPEv 207      50.814  72.004  72.626  1.00  0.00           C
ATOM   8429 2C21 POPEv 207      49.634  72.894  72.216  1.00  0.00           C
ATOM   8432 3C21 POPEv 207      48.504  72.094  71.546  1.00  0.00           C
ATOM   8435 4C21 POPEv 207      47.184  72.884  71.436  1.00  0.00           C
ATOM   8438 5C21 POPEv 207      46.054  72.024  70.855  1.00  0.00           C
ATOM   8441 6C21 POPEv 207      46.214  71.734  69.366  1.00  0.00           C
ATOM   8444 7C21 POPEv 207      45.224  70.674  68.866  1.00  0.00           C
ATOM   8447 8C21 POPEv 207      45.344  70.394  67.366  1.00  0.00           C
ATOM   8451  C33 POPEv 207      53.064  66.474  83.535  1.00  0.00           C
ATOM   8454  C34 POPEv 207      51.694  65.804  83.346  1.00  0.00           C
ATOM   8457  C35 POPEv 207      50.634  66.684  82.656  1.00  0.00           C
ATOM   8460  C36 POPEv 207      50.994  67.124  81.225  1.00  0.00           C
ATOM   8463  C37 POPEv 207      49.764  67.494  80.375  1.00  0.00           C
ATOM   8466  C38 POPEv 207      50.164  68.104  79.016  1.00  0.00           C
ATOM   8469  C39 POPEv 207      48.974  68.454  78.096  1.00  0.00           C
ATOM   8472 0C31 POPEv 207      48.414  67.234  77.346  1.00  0.00           C
ATOM   8475 1C31 POPEv 207      47.744  67.604  76.016  1.00  0.00           C
ATOM   8478 2C31 POPEv 207      47.144  66.394  75.296  1.00  0.00           C
ATOM   8481 3C31 POPEv 207      46.564  66.724  73.906  1.00  0.00           C
ATOM   8484 4C31 POPEv 207      47.664  67.094  72.896  1.00  0.00           C
ATOM   8487 5C31 POPEv 207      47.134  67.284  71.476  1.00  0.00           C
ATOM   8490 6C31 POPEv 207      48.204  67.754  70.496  1.00  0.00           C
ATOM   8494  NH3 POPEw 208       6.714  74.444  90.246  1.00  0.00           N
ATOM   8498  C12 POPEw 208       5.854  73.714  89.256  1.00  0.00           C
ATOM   8501  C11 POPEw 208       5.104  72.544  89.936  1.00  0.00           C
ATOM   8504  P   POPEw 208       3.644  74.034  91.574  1.00  0.00           P
ATOM   8505  O13 POPEw 208       4.544  75.214  91.735  1.00  0.00           O
ATOM   8506  O14 POPEw 208       2.764  73.654  92.696  1.00  0.00           O
ATOM   8507  O11 POPEw 208       2.794  74.174  90.255  1.00  0.00           O
ATOM   8508  O12 POPEw 208       4.604  72.814  91.256  1.00  0.00           O
ATOM   8509  C1  POPEw 208       1.724  73.264  89.986  1.00  0.00           C
ATOM   8512  C2  POPEw 208       1.724  72.834  88.495  1.00  0.00           C
ATOM   8514  O21 POPEw 208       0.674  73.524  87.805  1.00  0.00           O
ATOM   8515  C21 POPEw 208       0.984  74.724  87.316  1.00  0.00           C
ATOM   8516  O22 POPEw 208       2.074  75.254  87.346  1.00  0.00           O
ATOM   8517  C22 POPEw 208      -0.304  75.294  86.706  1.00  0.00           C
ATOM   8520  C3  POPEw 208       1.494  71.294  88.416  1.00  0.00           C
ATOM   8523  O31 POPEw 208       1.034  70.814  87.136  1.00  0.00           O
ATOM   8524  C31 POPEw 208       1.974  70.674  86.215  1.00  0.00           C
ATOM   8525  O32 POPEw 208       3.124  71.034  86.315  1.00  0.00           O
ATOM   8526  C32 POPEw 208       1.374  69.914  85.044  1.00  0.00           C
ATOM   8529  C23 POPEw 208      -0.074  76.414  85.666  1.00  0.00           C
ATOM   8532  C24 POPEw 208      -0.164  75.914  84.206  1.00  0.00           C
ATOM   8535  C25 POPEw 208       0.574  76.884  83.276  1.00  0.00           C
ATOM   8538  C26 POPEw 208       0.256  76.794  81.776  1.00  0.00           C
ATOM   8541  C27 POPEw 208       0.286  78.194  81.135  1.00  0.00           C
ATOM   8544  C28 POPEw 208       0.066  78.204  79.615  1.00  0.00           C
ATOM   8547  C29 POPEw 208       1.314  77.824  78.856  1.00  0.00           C
ATOM   8549 0C21 POPEw 208       1.984  78.574  77.956  1.00  0.00           C
ATOM   8551 1C21 POPEw 208       1.654  79.984  77.506  1.00  0.00           C
ATOM   8554 2C21 POPEw 208       1.204  80.084  76.035  1.00  0.00           C
ATOM   8557 3C21 POPEw 208       0.684  81.494  75.715  1.00  0.00           C
ATOM   8560 4C21 POPEw 208       0.156  81.654  74.276  1.00  0.00           C
ATOM   8563 5C21 POPEw 208       1.224  82.024  73.236  1.00  0.00           C
ATOM   8566 6C21 POPEw 208       1.874  83.384  73.505  1.00  0.00           C
ATOM   8569 7C21 POPEw 208       2.524  84.024  72.255  1.00  0.00           C
ATOM   8572 8C21 POPEw 208       3.044  85.434  72.515  1.00  0.00           C
ATOM   8576  C33 POPEw 208       2.434  69.324  84.095  1.00  0.00           C
ATOM   8579  C34 POPEw 208       1.774  68.744  82.845  1.00  0.00           C
ATOM   8582  C35 POPEw 208       2.764  68.064  81.896  1.00  0.00           C
ATOM   8585  C36 POPEw 208       3.224  66.704  82.425  1.00  0.00           C
ATOM   8588  C37 POPEw 208       4.194  65.994  81.476  1.00  0.00           C
ATOM   8591  C38 POPEw 208       4.244  64.474  81.695  1.00  0.00           C
ATOM   8594  C39 POPEw 208       5.464  63.814  81.026  1.00  0.00           C
ATOM   8597 0C31 POPEw 208       5.634  64.214  79.556  1.00  0.00           C
ATOM   8600 1C31 POPEw 208       6.864  63.554  78.915  1.00  0.00           C
ATOM   8603 2C31 POPEw 208       7.064  64.004  77.465  1.00  0.00           C
ATOM   8606 3C31 POPEw 208       8.324  63.414  76.835  1.00  0.00           C
ATOM   8609 4C31 POPEw 208       8.394  63.654  75.326  1.00  0.00           C
ATOM   8612 5C31 POPEw 208       9.644  63.044  74.685  1.00  0.00           C
ATOM   8615 6C31 POPEw 208       9.684  63.224  73.166  1.00  0.00           C
ATOM   8619  NH3 POPEx 209      65.904  41.644  81.434  1.00  0.00           N
ATOM   8623  C12 POPEx 209      67.174  42.194  82.016  1.00  0.00           C
ATOM   8626  C11 POPEx 209      67.554  41.404  83.276  1.00  0.00           C
ATOM   8629  P   POPEx 209      70.114  41.094  83.146  1.00  0.00           P
ATOM   8630  O13 POPEx 209      70.614  39.954  83.955  1.00  0.00           O
ATOM   8631  O14 POPEx 209      69.914  40.854  81.706  1.00  0.00           O
ATOM   8632  O11 POPEx 209      71.114  42.284  83.346  1.00  0.00           O
ATOM   8633  O12 POPEx 209      68.834  41.764  83.794  1.00  0.00           O
ATOM   8634  C1  POPEx 209      72.084  42.554  82.335  1.00  0.00           C
ATOM   8637  C2  POPEx 209      71.434  43.254  81.105  1.00  0.00           C
ATOM   8639  O21 POPEx 209      71.854  42.634  79.885  1.00  0.00           O
ATOM   8640  C21 POPEx 209      73.134  42.634  79.605  1.00  0.00           C
ATOM   8641  O22 POPEx 209      74.024  43.124  80.275  1.00  0.00           O
ATOM   8642  C22 POPEx 209      73.334  41.914  78.276  1.00  0.00           C
ATOM   8645  C3  POPEx 209      71.564  44.794  81.076  1.00  0.00           C
ATOM   8648  O31 POPEx 209      71.264  45.354  79.796  1.00  0.00           O
ATOM   8649  C31 POPEx 209      70.004  45.264  79.386  1.00  0.00           C
ATOM   8650  O32 POPEx 209      69.084  44.684  79.945  1.00  0.00           O
ATOM   8651  C32 POPEx 209      69.814  46.044  78.085  1.00  0.00           C
ATOM   8654  C23 POPEx 209      72.244  42.184  77.216  1.00  0.00           C
ATOM   8657  C24 POPEx 209      72.194  40.994  76.244  1.00  0.00           C
ATOM   8660  C25 POPEx 209      71.484  41.284  74.924  1.00  0.00           C
ATOM   8663  C26 POPEx 209      72.274  42.284  74.076  1.00  0.00           C
ATOM   8666  C27 POPEx 209      71.764  42.454  72.646  1.00  0.00           C
ATOM   8669  C28 POPEx 209      72.874  43.014  71.746  1.00  0.00           C
ATOM   8672  C29 POPEx 209      72.374  43.334  70.366  1.00  0.00           C
ATOM   8674 0C21 POPEx 209      73.064  44.064  69.465  1.00  0.00           C
ATOM   8676 1C21 POPEx 209      74.434  44.654  69.676  1.00  0.00           C
ATOM   8679 2C21 POPEx 209      75.404  44.234  68.566  1.00  0.00           C
ATOM   8682 3C21 POPEx 209      75.094  44.884  67.216  1.00  0.00           C
ATOM   8685 4C21 POPEx 209      76.204  44.644  66.196  1.00  0.00           C
ATOM   8688 5C21 POPEx 209      75.934  45.284  64.836  1.00  0.00           C
ATOM   8691 6C21 POPEx 209      76.084  46.814  64.836  1.00  0.00           C
ATOM   8694 7C21 POPEx 209      75.914  47.394  63.426  1.00  0.00           C
ATOM   8697 8C21 POPEx 209      76.094  48.914  63.366  1.00  0.00           C
ATOM   8701  C33 POPEx 209      71.144  46.254  77.346  1.00  0.00           C
ATOM   8704  C34 POPEx 209      71.044  47.154  76.116  1.00  0.00           C
ATOM   8707  C35 POPEx 209      72.464  47.504  75.655  1.00  0.00           C
ATOM   8710  C36 POPEx 209      72.504  48.744  74.766  1.00  0.00           C
ATOM   8713  C37 POPEx 209      73.914  49.344  74.696  1.00  0.00           C
ATOM   8716  C38 POPEx 209      73.964  50.754  74.076  1.00  0.00           C
ATOM   8719  C39 POPEx 209      73.444  50.794  72.626  1.00  0.00           C
ATOM   8722 0C31 POPEx 209      71.954  51.174  72.515  1.00  0.00           C
ATOM   8725 1C31 POPEx 209      71.334  50.734  71.174  1.00  0.00           C
ATOM   8728 2C31 POPEx 209      71.714  51.654  70.006  1.00  0.00           C
ATOM   8731 3C31 POPEx 209      71.654  50.944  68.656  1.00  0.00           C
ATOM   8734 4C31 POPEx 209      72.164  51.834  67.516  1.00  0.00           C
ATOM   8737 5C31 POPEx 209      72.734  51.054  66.326  1.00  0.00           C
ATOM   8740 6C31 POPEx 209      73.484  51.964  65.346  1.00  0.00           C
ATOM   8744  NH3 POPEy 210     109.284  12.944  91.194  1.00  0.00           N
ATOM   8748  C12 POPEy 210     109.114  11.684  92.016  1.00  0.00           C
ATOM   8751  C11 POPEy 210     107.844  10.914  91.586  1.00  0.00           C
ATOM   8754  P   POPEy 210     105.964  12.504  92.465  1.00  0.00           P
ATOM   8755  O13 POPEy 210     105.674  11.554  93.545  1.00  0.00           O
ATOM   8756  O14 POPEy 210     106.744  13.714  92.785  1.00  0.00           O
ATOM   8757  O11 POPEy 210     104.614  12.974  91.796  1.00  0.00           O
ATOM   8758  O12 POPEy 210     106.744  11.774  91.306  1.00  0.00           O
ATOM   8759  C1  POPEy 210     103.834  12.044  91.056  1.00  0.00           C
ATOM   8762  C2  POPEy 210     103.944  12.244  89.516  1.00  0.00           C
ATOM   8764  O21 POPEy 210     104.244  11.014  88.846  1.00  0.00           O
ATOM   8765  C21 POPEy 210     103.244  10.164  88.764  1.00  0.00           C
ATOM   8766  O22 POPEy 210     102.174  10.284  89.335  1.00  0.00           O
ATOM   8767  C22 POPEy 210     103.694   8.994  87.886  1.00  0.00           C
ATOM   8770  C3  POPEy 210     105.024  13.264  89.074  1.00  0.00           C
ATOM   8773  O31 POPEy 210     104.724  13.644  87.715  1.00  0.00           O
ATOM   8774  C31 POPEy 210     105.704  13.564  86.835  1.00  0.00           C
ATOM   8775  O32 POPEy 210     106.894  13.434  87.096  1.00  0.00           O
ATOM   8776  C32 POPEy 210     105.104  13.524  85.445  1.00  0.00           C
ATOM   8779  C23 POPEy 210     102.854   7.724  88.096  1.00  0.00           C
ATOM   8782  C24 POPEy 210     102.984   6.694  86.965  1.00  0.00           C
ATOM   8785  C25 POPEy 210     104.394   6.254  86.566  1.00  0.00           C
ATOM   8788  C26 POPEy 210     104.334   5.034  85.616  1.00  0.00           C
ATOM   8791  C27 POPEy 210     105.704   4.644  85.044  1.00  0.00           C
ATOM   8794  C28 POPEy 210     105.714   3.294  84.285  1.00  0.00           C
ATOM   8797  C29 POPEy 210     105.464   3.424  82.805  1.00  0.00           C
ATOM   8799 0C21 POPEy 210     106.104   2.734  81.835  1.00  0.00           C
ATOM   8801 1C21 POPEy 210     107.174   1.694  82.056  1.00  0.00           C
ATOM   8804 2C21 POPEy 210     108.004   1.334  80.806  1.00  0.00           C
ATOM   8807 3C21 POPEy 210     108.974   2.444  80.355  1.00  0.00           C
ATOM   8810 4C21 POPEy 210     110.004   1.964  79.316  1.00  0.00           C
ATOM   8813 5C21 POPEy 210     109.384   1.714  77.936  1.00  0.00           C
ATOM   8816 6C21 POPEy 210     110.434   1.724  76.816  1.00  0.00           C
ATOM   8819 7C21 POPEy 210     109.824   1.564  75.415  1.00  0.00           C
ATOM   8822 8C21 POPEy 210     109.214   0.184  75.134  1.00  0.00           C
ATOM   8826  C33 POPEy 210     105.984  14.214  84.386  1.00  0.00           C
ATOM   8829  C34 POPEy 210     105.394  14.114  82.985  1.00  0.00           C
ATOM   8832  C35 POPEy 210     105.644  12.764  82.306  1.00  0.00           C
ATOM   8835  C36 POPEy 210     105.084  12.744  80.886  1.00  0.00           C
ATOM   8838  C37 POPEy 210     104.994  11.324  80.316  1.00  0.00           C
ATOM   8841  C38 POPEy 210     104.154  11.264  79.035  1.00  0.00           C
ATOM   8844  C39 POPEy 210     104.884  11.714  77.766  1.00  0.00           C
ATOM   8847 0C31 POPEy 210     105.794  10.634  77.166  1.00  0.00           C
ATOM   8850 1C31 POPEy 210     106.244  10.964  75.736  1.00  0.00           C
ATOM   8853 2C31 POPEy 210     107.094   9.834  75.126  1.00  0.00           C
ATOM   8856 3C31 POPEy 210     107.634  10.114  73.706  1.00  0.00           C
ATOM   8859 4C31 POPEy 210     108.504  11.374  73.596  1.00  0.00           C
ATOM   8862 5C31 POPEy 210     109.224  11.474  72.245  1.00  0.00           C
ATOM   8865 6C31 POPEy 210     109.984  12.794  72.076  1.00  0.00           C
ATOM   8869  NH3 POPEz 211      87.614 127.932  84.596  1.00  0.00           N
ATOM   8873  C12 POPEz 211      87.464 129.282  85.255  1.00  0.00           C
ATOM   8876  C11 POPEz 211      86.664 130.262  84.375  1.00  0.00           C
ATOM   8879  P   POPEz 211      86.794 132.932  84.346  1.00  0.00           P
ATOM   8880  O13 POPEz 211      86.284 133.972  85.275  1.00  0.00           O
ATOM   8881  O14 POPEz 211      88.194 133.062  83.915  1.00  0.00           O
ATOM   8882  O11 POPEz 211      85.864 132.882  83.055  1.00  0.00           O
ATOM   8883  O12 POPEz 211      86.594 131.522  85.036  1.00  0.00           O
ATOM   8884  C1  POPEz 211      86.414 132.602  81.765  1.00  0.00           C
ATOM   8887  C2  POPEz 211      85.514 131.672  80.865  1.00  0.00           C
ATOM   8889  O21 POPEz 211      85.274 132.162  79.536  1.00  0.00           O
ATOM   8890  C21 POPEz 211      84.844 133.382  79.285  1.00  0.00           C
ATOM   8891  O22 POPEz 211      84.844 134.342  80.044  1.00  0.00           O
ATOM   8892  C22 POPEz 211      84.314 133.422  77.846  1.00  0.00           C
ATOM   8895  C3  POPEz 211      84.184 131.172  81.505  1.00  0.00           C
ATOM   8898  O31 POPEz 211      83.424 130.432  80.526  1.00  0.00           O
ATOM   8899  C31 POPEz 211      82.954 129.222  80.795  1.00  0.00           C
ATOM   8900  O32 POPEz 211      83.094 128.612  81.846  1.00  0.00           O
ATOM   8901  C32 POPEz 211      82.304 128.702  79.516  1.00  0.00           C
ATOM   8904  C23 POPEz 211      85.224 132.762  76.776  1.00  0.00           C
ATOM   8907  C24 POPEz 211      84.484 131.902  75.725  1.00  0.00           C
ATOM   8910  C25 POPEz 211      84.174 132.572  74.376  1.00  0.00           C
ATOM   8913  C26 POPEz 211      83.524 131.572  73.416  1.00  0.00           C
ATOM   8916  C27 POPEz 211      83.024 132.152  72.076  1.00  0.00           C
ATOM   8919  C28 POPEz 211      82.534 131.012  71.156  1.00  0.00           C
ATOM   8922  C29 POPEz 211      81.914 131.482  69.854  1.00  0.00           C
ATOM   8924 0C21 POPEz 211      82.194 131.012  68.625  1.00  0.00           C
ATOM   8926 1C21 POPEz 211      83.164 129.902  68.306  1.00  0.00           C
ATOM   8929 2C21 POPEz 211      82.814 129.082  67.046  1.00  0.00           C
ATOM   8932 3C21 POPEz 211      82.934 129.872  65.736  1.00  0.00           C
ATOM   8935 4C21 POPEz 211      82.894 128.982  64.486  1.00  0.00           C
ATOM   8938 5C21 POPEz 211      82.814 129.802  63.186  1.00  0.00           C
ATOM   8941 6C21 POPEz 211      82.544 128.932  61.956  1.00  0.00           C
ATOM   8944 7C21 POPEz 211      82.074 129.742  60.746  1.00  0.00           C
ATOM   8947 8C21 POPEz 211      81.834 128.882  59.496  1.00  0.00           C
ATOM   8951  C33 POPEz 211      81.864 127.232  79.625  1.00  0.00           C
ATOM   8954  C34 POPEz 211      81.214 126.702  78.336  1.00  0.00           C
ATOM   8957  C35 POPEz 211      82.224 126.332  77.245  1.00  0.00           C
ATOM   8960  C36 POPEz 211      81.524 125.692  76.035  1.00  0.00           C
ATOM   8963  C37 POPEz 211      82.484 125.002  75.056  1.00  0.00           C
ATOM   8966  C38 POPEz 211      81.764 123.954  74.186  1.00  0.00           C
ATOM   8969  C39 POPEz 211      81.514 122.644  74.956  1.00  0.00           C
ATOM   8972 0C31 POPEz 211      80.894 121.494  74.136  1.00  0.00           C
ATOM   8975 1C31 POPEz 211      81.414 120.134  74.596  1.00  0.00           C
ATOM   8978 2C31 POPEz 211      80.564 118.924  74.175  1.00  0.00           C
ATOM   8981 3C31 POPEz 211      80.564 118.664  72.656  1.00  0.00           C
ATOM   8984 4C31 POPEz 211      79.734 117.424  72.306  1.00  0.00           C
ATOM   8987 5C31 POPEz 211      79.634 117.184  70.795  1.00  0.00           C
ATOM   8990 6C31 POPEz 211      78.734 115.994  70.436  1.00  0.00           C
ATOM   8994  NH3 POPE0 212      49.784  53.044  43.596  1.00  0.00           N
ATOM   8998  C12 POPE0 212      49.064  54.234  43.026  1.00  0.00           C
ATOM   9001  C11 POPE0 212      48.424  53.884  41.675  1.00  0.00           C
ATOM   9004  P   POPE0 212      46.434  52.224  42.176  1.00  0.00           P
ATOM   9005  O13 POPE0 212      45.504  52.534  41.066  1.00  0.00           O
ATOM   9006  O14 POPE0 212      46.464  50.824  42.676  1.00  0.00           O
ATOM   9007  O11 POPE0 212      46.184  53.194  43.406  1.00  0.00           O
ATOM   9008  O12 POPE0 212      47.904  52.554  41.686  1.00  0.00           O
ATOM   9009  C1  POPE0 212      46.104  52.634  44.715  1.00  0.00           C
ATOM   9012  C2  POPE0 212      45.774  53.714  45.776  1.00  0.00           C
ATOM   9014  O21 POPE0 212      46.304  53.294  47.036  1.00  0.00           O
ATOM   9015  C21 POPE0 212      47.054  54.174  47.686  1.00  0.00           C
ATOM   9016  O22 POPE0 212      47.554  55.174  47.196  1.00  0.00           O
ATOM   9017  C22 POPE0 212      47.174  53.754  49.146  1.00  0.00           C
ATOM   9020  C3  POPE0 212      44.234  53.904  45.905  1.00  0.00           C
ATOM   9023  O31 POPE0 212      43.894  54.894  46.906  1.00  0.00           O
ATOM   9024  C31 POPE0 212      43.494  54.454  48.096  1.00  0.00           C
ATOM   9025  O32 POPE0 212      43.564  53.304  48.496  1.00  0.00           O
ATOM   9026  C32 POPE0 212      42.954  55.634  48.896  1.00  0.00           C
ATOM   9029  C23 POPE0 212      46.674  54.804  50.176  1.00  0.00           C
ATOM   9032  C24 POPE0 212      47.794  55.434  51.006  1.00  0.00           C
ATOM   9035  C25 POPE0 212      47.304  56.394  52.096  1.00  0.00           C
ATOM   9038  C26 POPE0 212      48.394  56.804  53.116  1.00  0.00           C
ATOM   9041  C27 POPE0 212      47.954  57.974  54.006  1.00  0.00           C
ATOM   9044  C28 POPE0 212      48.914  58.294  55.176  1.00  0.00           C
ATOM   9047  C29 POPE0 212      48.964  57.214  56.215  1.00  0.00           C
ATOM   9049 0C21 POPE0 212      48.474  57.254  57.465  1.00  0.00           C
ATOM   9051 1C21 POPE0 212      47.764  58.384  58.166  1.00  0.00           C
ATOM   9054 2C21 POPE0 212      48.374  58.604  59.566  1.00  0.00           C
ATOM   9057 3C21 POPE0 212      49.824  59.124  59.515  1.00  0.00           C
ATOM   9060 4C21 POPE0 212      50.424  59.434  60.896  1.00  0.00           C
ATOM   9063 5C21 POPE0 212      50.624  58.214  61.816  1.00  0.00           C
ATOM   9066 6C21 POPE0 212      51.844  57.354  61.456  1.00  0.00           C
ATOM   9069 7C21 POPE0 212      51.984  56.134  62.376  1.00  0.00           C
ATOM   9072 8C21 POPE0 212      53.224  55.284  62.106  1.00  0.00           C
ATOM   9076  C33 POPE0 212      42.984  55.364  50.416  1.00  0.00           C
ATOM   9079  C34 POPE0 212      42.254  56.444  51.206  1.00  0.00           C
ATOM   9082  C35 POPE0 212      42.134  56.124  52.696  1.00  0.00           C
ATOM   9085  C36 POPE0 212      43.384  56.474  53.506  1.00  0.00           C
ATOM   9088  C37 POPE0 212      43.174  56.324  55.016  1.00  0.00           C
ATOM   9091  C38 POPE0 212      44.424  56.744  55.796  1.00  0.00           C
ATOM   9094  C39 POPE0 212      44.824  55.814  56.945  1.00  0.00           C
ATOM   9097 0C31 POPE0 212      44.224  56.144  58.326  1.00  0.00           C
ATOM   9100 1C31 POPE0 212      44.944  55.314  59.406  1.00  0.00           C
ATOM   9103 2C31 POPE0 212      44.644  55.734  60.846  1.00  0.00           C
ATOM   9106 3C31 POPE0 212      45.394  54.864  61.866  1.00  0.00           C
ATOM   9109 4C31 POPE0 212      45.204  55.334  63.316  1.00  0.00           C
ATOM   9112 5C31 POPE0 212      45.844  54.384  64.336  1.00  0.00           C
ATOM   9115 6C31 POPE0 212      45.734  54.864  65.776  1.00  0.00           C
ATOM   9119  NH3 POPE1 213      85.924  72.354  37.236  1.00  0.00           N
ATOM   9123  C12 POPE1 213      87.324  72.104  37.726  1.00  0.00           C
ATOM   9126  C11 POPE1 213      87.504  72.724  39.096  1.00  0.00           C
ATOM   9129  P   POPE1 213      89.494  73.484  40.526  1.00  0.00           P
ATOM   9130  O13 POPE1 213      90.114  74.524  39.676  1.00  0.00           O
ATOM   9131  O14 POPE1 213      88.494  73.954  41.516  1.00  0.00           O
ATOM   9132  O11 POPE1 213      90.624  72.644  41.256  1.00  0.00           O
ATOM   9133  O12 POPE1 213      88.824  72.424  39.546  1.00  0.00           O
ATOM   9134  C1  POPE1 213      90.454  72.204  42.596  1.00  0.00           C
ATOM   9137  C2  POPE1 213      91.134  73.144  43.656  1.00  0.00           C
ATOM   9139  O21 POPE1 213      90.624  74.484  43.686  1.00  0.00           O
ATOM   9140  C21 POPE1 213      89.434  74.834  44.236  1.00  0.00           C
ATOM   9141  O22 POPE1 213      89.004  75.984  44.186  1.00  0.00           O
ATOM   9142  C22 POPE1 213      88.744  73.734  45.036  1.00  0.00           C
ATOM   9145  C3  POPE1 213      92.674  73.224  43.426  1.00  0.00           C
ATOM   9148  O31 POPE1 213      93.364  72.184  44.146  1.00  0.00           O
ATOM   9149  C31 POPE1 213      93.274  72.154  45.495  1.00  0.00           C
ATOM   9150  O32 POPE1 213      93.084  71.124  46.126  1.00  0.00           O
ATOM   9151  C32 POPE1 213      93.444  73.514  46.196  1.00  0.00           C
ATOM   9154  C23 POPE1 213      87.584  74.214  45.936  1.00  0.00           C
ATOM   9157  C24 POPE1 213      87.314  73.234  47.085  1.00  0.00           C
ATOM   9160  C25 POPE1 213      86.234  73.704  48.076  1.00  0.00           C
ATOM   9163  C26 POPE1 213      86.324  72.984  49.436  1.00  0.00           C
ATOM   9166  C27 POPE1 213      85.204  73.424  50.386  1.00  0.00           C
ATOM   9169  C28 POPE1 213      85.274  72.764  51.786  1.00  0.00           C
ATOM   9172  C29 POPE1 213      83.914  72.564  52.406  1.00  0.00           C
ATOM   9174 0C21 POPE1 213      83.664  72.004  53.605  1.00  0.00           C
ATOM   9176 1C21 POPE1 213      84.694  71.504  54.585  1.00  0.00           C
ATOM   9179 2C21 POPE1 213      85.004  70.004  54.466  1.00  0.00           C
ATOM   9182 3C21 POPE1 213      86.064  69.584  55.486  1.00  0.00           C
ATOM   9185 4C21 POPE1 213      86.524  68.114  55.416  1.00  0.00           C
ATOM   9188 5C21 POPE1 213      85.524  67.124  56.035  1.00  0.00           C
ATOM   9191 6C21 POPE1 213      86.194  66.054  56.906  1.00  0.00           C
ATOM   9194 7C21 POPE1 213      85.234  64.924  57.306  1.00  0.00           C
ATOM   9197 8C21 POPE1 213      85.854  63.884  58.236  1.00  0.00           C
ATOM   9201  C33 POPE1 213      93.004  73.454  47.686  1.00  0.00           C
ATOM   9204  C34 POPE1 213      93.674  74.534  48.546  1.00  0.00           C
ATOM   9207  C35 POPE1 213      92.984  74.764  49.906  1.00  0.00           C
ATOM   9210  C36 POPE1 213      93.054  73.604  50.905  1.00  0.00           C
ATOM   9213  C37 POPE1 213      92.144  73.774  52.136  1.00  0.00           C
ATOM   9216  C38 POPE1 213      92.474  74.964  53.066  1.00  0.00           C
ATOM   9219  C39 POPE1 213      93.694  74.744  53.986  1.00  0.00           C
ATOM   9222 0C31 POPE1 213      93.884  75.904  54.986  1.00  0.00           C
ATOM   9225 1C31 POPE1 213      95.164  75.794  55.835  1.00  0.00           C
ATOM   9228 2C31 POPE1 213      95.464  77.074  56.625  1.00  0.00           C
ATOM   9231 3C31 POPE1 213      96.884  77.154  57.206  1.00  0.00           C
ATOM   9234 4C31 POPE1 213      97.064  76.444  58.556  1.00  0.00           C
ATOM   9237 5C31 POPE1 213      98.414  76.784  59.226  1.00  0.00           C
ATOM   9240 6C31 POPE1 213      98.564  76.194  60.636  1.00  0.00           C
ATOM   9244  NH3 POPE2 214      32.154  34.364  88.175  1.00  0.00           N
ATOM   9248  C12 POPE2 214      32.414  33.094  88.946  1.00  0.00           C
ATOM   9251  C11 POPE2 214      31.304  32.034  88.806  1.00  0.00           C
ATOM   9254  P   POPE2 214      32.484  29.684  89.246  1.00  0.00           P
ATOM   9255  O13 POPE2 214      33.664  29.644  90.165  1.00  0.00           O
ATOM   9256  O14 POPE2 214      31.694  28.434  89.145  1.00  0.00           O
ATOM   9257  O11 POPE2 214      32.984  30.114  87.836  1.00  0.00           O
ATOM   9258  O12 POPE2 214      31.584  30.904  89.646  1.00  0.00           O
ATOM   9259  C1  POPE2 214      34.004  29.384  87.156  1.00  0.00           C
ATOM   9262  C2  POPE2 214      33.824  29.604  85.646  1.00  0.00           C
ATOM   9264  O21 POPE2 214      35.074  29.374  84.975  1.00  0.00           O
ATOM   9265  C21 POPE2 214      35.984  30.324  84.925  1.00  0.00           C
ATOM   9266  O22 POPE2 214      35.954  31.434  85.415  1.00  0.00           O
ATOM   9267  C22 POPE2 214      37.094  29.784  84.025  1.00  0.00           C
ATOM   9270  C3  POPE2 214      33.154  30.984  85.336  1.00  0.00           C
ATOM   9273  O31 POPE2 214      33.334  31.344  83.946  1.00  0.00           O
ATOM   9274  C31 POPE2 214      33.014  32.614  83.736  1.00  0.00           C
ATOM   9275  O32 POPE2 214      32.494  33.344  84.566  1.00  0.00           O
ATOM   9276  C32 POPE2 214      33.474  33.044  82.346  1.00  0.00           C
ATOM   9279  C23 POPE2 214      38.424  30.564  84.074  1.00  0.00           C
ATOM   9282  C24 POPE2 214      39.534  29.804  83.326  1.00  0.00           C
ATOM   9285  C25 POPE2 214      39.294  29.654  81.805  1.00  0.00           C
ATOM   9288  C26 POPE2 214      39.504  30.964  81.046  1.00  0.00           C
ATOM   9291  C27 POPE2 214      39.284  30.824  79.536  1.00  0.00           C
ATOM   9294  C28 POPE2 214      39.674  32.104  78.775  1.00  0.00           C
ATOM   9297  C29 POPE2 214      39.344  32.004  77.316  1.00  0.00           C
ATOM   9299 0C21 POPE2 214      40.134  31.504  76.356  1.00  0.00           C
ATOM   9301 1C21 POPE2 214      41.524  30.934  76.516  1.00  0.00           C
ATOM   9304 2C21 POPE2 214      42.534  31.454  75.486  1.00  0.00           C
ATOM   9307 3C21 POPE2 214      42.094  31.244  74.024  1.00  0.00           C
ATOM   9310 4C21 POPE2 214      43.224  31.424  73.015  1.00  0.00           C
ATOM   9313 5C21 POPE2 214      42.704  31.544  71.576  1.00  0.00           C
ATOM   9316 6C21 POPE2 214      43.854  31.614  70.566  1.00  0.00           C
ATOM   9319 7C21 POPE2 214      43.394  32.024  69.165  1.00  0.00           C
ATOM   9322 8C21 POPE2 214      44.584  32.224  68.215  1.00  0.00           C
ATOM   9326  C33 POPE2 214      34.794  33.844  82.395  1.00  0.00           C
ATOM   9329  C34 POPE2 214      35.434  34.114  81.026  1.00  0.00           C
ATOM   9332  C35 POPE2 214      34.954  35.394  80.316  1.00  0.00           C
ATOM   9335  C36 POPE2 214      33.474  35.354  79.896  1.00  0.00           C
ATOM   9338  C37 POPE2 214      33.094  36.494  78.935  1.00  0.00           C
ATOM   9341  C38 POPE2 214      32.314  36.014  77.706  1.00  0.00           C
ATOM   9344  C39 POPE2 214      32.114  37.104  76.646  1.00  0.00           C
ATOM   9347 0C31 POPE2 214      33.414  37.414  75.885  1.00  0.00           C
ATOM   9350 1C31 POPE2 214      33.444  38.824  75.285  1.00  0.00           C
ATOM   9353 2C31 POPE2 214      34.874  39.364  75.126  1.00  0.00           C
ATOM   9356 3C31 POPE2 214      35.714  38.614  74.095  1.00  0.00           C
ATOM   9359 4C31 POPE2 214      37.104  39.244  73.954  1.00  0.00           C
ATOM   9362 5C31 POPE2 214      38.004  38.564  72.915  1.00  0.00           C
ATOM   9365 6C31 POPE2 214      39.384  39.224  72.806  1.00  0.00           C
ATOM   9369  NH3 POPE3 215      15.804 118.164  85.846  1.00  0.00           N
ATOM   9373  C12 POPE3 215      14.474 118.174  86.574  1.00  0.00           C
ATOM   9376  C11 POPE3 215      14.264 119.324  87.606  1.00  0.00           C
ATOM   9379  P   POPE3 215      13.994 121.914  87.836  1.00  0.00           P
ATOM   9380  O13 POPE3 215      13.054 122.854  87.195  1.00  0.00           O
ATOM   9381  O14 POPE3 215      13.734 121.614  89.256  1.00  0.00           O
ATOM   9382  O11 POPE3 215      15.454 122.494  87.684  1.00  0.00           O
ATOM   9383  O12 POPE3 215      14.034 120.584  86.965  1.00  0.00           O
ATOM   9384  C1  POPE3 215      16.304 122.264  86.555  1.00  0.00           C
ATOM   9387  C2  POPE3 215      16.364 123.454  85.535  1.00  0.00           C
ATOM   9389  O21 POPE3 215      17.694 123.654  85.006  1.00  0.00           O
ATOM   9390  C21 POPE3 215      18.224 122.644  84.335  1.00  0.00           C
ATOM   9391  O22 POPE3 215      17.704 121.544  84.186  1.00  0.00           O
ATOM   9392  C22 POPE3 215      19.564 123.054  83.736  1.00  0.00           C
ATOM   9395  C3  POPE3 215      15.894 124.772  86.236  1.00  0.00           C
ATOM   9398  O31 POPE3 215      16.444 125.952  85.625  1.00  0.00           O
ATOM   9399  C31 POPE3 215      15.774 127.072  85.386  1.00  0.00           C
ATOM   9400  O32 POPE3 215      16.314 128.162  85.266  1.00  0.00           O
ATOM   9401  C32 POPE3 215      14.264 126.892  85.176  1.00  0.00           C
ATOM   9404  C23 POPE3 215      19.694 122.534  82.285  1.00  0.00           C
ATOM   9407  C24 POPE3 215      20.834 123.184  81.496  1.00  0.00           C
ATOM   9410  C25 POPE3 215      20.904 122.704  80.036  1.00  0.00           C
ATOM   9413  C26 POPE3 215      21.414 121.264  79.866  1.00  0.00           C
ATOM   9416  C27 POPE3 215      21.634 120.904  78.385  1.00  0.00           C
ATOM   9419  C28 POPE3 215      21.414 119.414  78.066  1.00  0.00           C
ATOM   9422  C29 POPE3 215      19.984 118.994  78.315  1.00  0.00           C
ATOM   9424 0C21 POPE3 215      18.964 119.094  77.445  1.00  0.00           C
ATOM   9426 1C21 POPE3 215      19.034 119.664  76.056  1.00  0.00           C
ATOM   9429 2C21 POPE3 215      17.874 119.224  75.146  1.00  0.00           C
ATOM   9432 3C21 POPE3 215      18.074 117.914  74.376  1.00  0.00           C
ATOM   9435 4C21 POPE3 215      17.964 116.634  75.236  1.00  0.00           C
ATOM   9438 5C21 POPE3 215      17.904 115.384  74.346  1.00  0.00           C
ATOM   9441 6C21 POPE3 215      17.714 114.064  75.116  1.00  0.00           C
ATOM   9444 7C21 POPE3 215      17.294 112.924  74.175  1.00  0.00           C
ATOM   9447 8C21 POPE3 215      17.604 111.524  74.696  1.00  0.00           C
ATOM   9451  C33 POPE3 215      13.554 128.222  84.806  1.00  0.00           C
ATOM   9454  C34 POPE3 215      12.374 128.022  83.856  1.00  0.00           C
ATOM   9457  C35 POPE3 215      11.694 129.352  83.514  1.00  0.00           C
ATOM   9460  C36 POPE3 215      10.794 129.292  82.276  1.00  0.00           C
ATOM   9463  C37 POPE3 215       9.294 129.442  82.585  1.00  0.00           C
ATOM   9466  C38 POPE3 215       8.494 129.802  81.326  1.00  0.00           C
ATOM   9469  C39 POPE3 215       8.744 128.802  80.184  1.00  0.00           C
ATOM   9472 0C31 POPE3 215       7.824 129.002  78.976  1.00  0.00           C
ATOM   9475 1C31 POPE3 215       8.204 128.012  77.875  1.00  0.00           C
ATOM   9478 2C31 POPE3 215       7.204 127.982  76.706  1.00  0.00           C
ATOM   9481 3C31 POPE3 215       7.204 129.282  75.906  1.00  0.00           C
ATOM   9484 4C31 POPE3 215       6.274 129.222  74.685  1.00  0.00           C
ATOM   9487 5C31 POPE3 215       5.564 130.552  74.456  1.00  0.00           C
ATOM   9490 6C31 POPE3 215       4.724 130.562  73.175  1.00  0.00           C
ATOM   9494  NH3 POPE4 216     109.584  58.794  86.735  1.00  0.00           N
ATOM   9498  C12 POPE4 216     108.984  57.634  87.475  1.00  0.00           C
ATOM   9501  C11 POPE4 216     108.694  56.444  86.516  1.00  0.00           C
ATOM   9504  P   POPE4 216     106.894  57.434  84.846  1.00  0.00           P
ATOM   9505  O13 POPE4 216     105.474  57.844  85.036  1.00  0.00           O
ATOM   9506  O14 POPE4 216     107.894  58.514  84.745  1.00  0.00           O
ATOM   9507  O11 POPE4 216     106.974  56.574  83.546  1.00  0.00           O
ATOM   9508  O12 POPE4 216     107.384  56.384  85.916  1.00  0.00           O
ATOM   9509  C1  POPE4 216     108.234  56.294  82.915  1.00  0.00           C
ATOM   9512  C2  POPE4 216     108.234  54.854  82.326  1.00  0.00           C
ATOM   9514  O21 POPE4 216     107.494  54.814  81.105  1.00  0.00           O
ATOM   9515  C21 POPE4 216     107.914  55.264  79.926  1.00  0.00           C
ATOM   9516  O22 POPE4 216     107.194  55.294  78.935  1.00  0.00           O
ATOM   9517  C22 POPE4 216     109.384  55.714  79.826  1.00  0.00           C
ATOM   9520  C3  POPE4 216     107.634  53.834  83.346  1.00  0.00           C
ATOM   9523  O31 POPE4 216     106.924  52.754  82.715  1.00  0.00           O
ATOM   9524  C31 POPE4 216     107.684  51.814  82.206  1.00  0.00           C
ATOM   9525  O32 POPE4 216     108.914  51.794  82.264  1.00  0.00           O
ATOM   9526  C32 POPE4 216     106.834  50.714  81.574  1.00  0.00           C
ATOM   9529  C23 POPE4 216     110.424  54.564  79.745  1.00  0.00           C
ATOM   9532  C24 POPE4 216     110.804  54.174  78.306  1.00  0.00           C
ATOM   9535  C25 POPE4 216     109.714  53.454  77.525  1.00  0.00           C
ATOM   9538  C26 POPE4 216     110.214  52.894  76.186  1.00  0.00           C
ATOM   9541  C27 POPE4 216     109.154  52.014  75.515  1.00  0.00           C
ATOM   9544  C28 POPE4 216     109.624  51.394  74.195  1.00  0.00           C
ATOM   9547  C29 POPE4 216     108.744  51.784  73.035  1.00  0.00           C
ATOM   9549 0C21 POPE4 216     109.124  52.404  71.905  1.00  0.00           C
ATOM   9551 1C21 POPE4 216     110.524  52.804  71.516  1.00  0.00           C
ATOM   9554 2C21 POPE4 216     110.794  52.564  70.015  1.00  0.00           C
ATOM   9557 3C21 POPE4 216     110.014  53.524  69.116  1.00  0.00           C
ATOM   9560 4C21 POPE4 216     110.314  53.334  67.616  1.00  0.00           C
ATOM   9563 5C21 POPE4 216     109.524  54.334  66.765  1.00  0.00           C
ATOM   9566 6C21 POPE4 216     108.034  53.984  66.625  1.00  0.00           C
ATOM   9569 7C21 POPE4 216     107.154  55.184  66.256  1.00  0.00           C
ATOM   9572 8C21 POPE4 216     105.674  54.824  66.116  1.00  0.00           C
ATOM   9576  C33 POPE4 216     107.024  50.534  80.036  1.00  0.00           C
ATOM   9579  C34 POPE4 216     106.034  51.324  79.166  1.00  0.00           C
ATOM   9582  C35 POPE4 216     106.024  50.884  77.685  1.00  0.00           C
ATOM   9585  C36 POPE4 216     104.934  49.834  77.366  1.00  0.00           C
ATOM   9588  C37 POPE4 216     104.774  49.434  75.885  1.00  0.00           C
ATOM   9591  C38 POPE4 216     103.534  48.534  75.666  1.00  0.00           C
ATOM   9594  C39 POPE4 216     103.454  47.774  74.326  1.00  0.00           C
ATOM   9597 0C31 POPE4 216     102.744  48.514  73.175  1.00  0.00           C
ATOM   9600 1C31 POPE4 216     102.594  47.654  71.896  1.00  0.00           C
ATOM   9603 2C31 POPE4 216     101.854  48.384  70.756  1.00  0.00           C
ATOM   9606 3C31 POPE4 216     102.234  47.964  69.316  1.00  0.00           C
ATOM   9609 4C31 POPE4 216     102.024  46.484  68.936  1.00  0.00           C
ATOM   9612 5C31 POPE4 216     102.304  46.254  67.436  1.00  0.00           C
ATOM   9615 6C31 POPE4 216     102.204  44.814  66.906  1.00  0.00           C
ATOM   9619  NH3 POPE5 217      57.524  60.724  86.886  1.00  0.00           N
ATOM   9623  C12 POPE5 217      57.794  60.984  88.365  1.00  0.00           C
ATOM   9626  C11 POPE5 217      57.404  62.404  88.876  1.00  0.00           C
ATOM   9629  P   POPE5 217      59.174  64.394  89.335  1.00  0.00           P
ATOM   9630  O13 POPE5 217      59.964  64.814  90.526  1.00  0.00           O
ATOM   9631  O14 POPE5 217      58.224  65.384  88.786  1.00  0.00           O
ATOM   9632  O11 POPE5 217      60.224  63.994  88.236  1.00  0.00           O
ATOM   9633  O12 POPE5 217      58.464  63.004  89.624  1.00  0.00           O
ATOM   9634  C1  POPE5 217      59.794  63.494  86.965  1.00  0.00           C
ATOM   9637  C2  POPE5 217      60.164  64.494  85.874  1.00  0.00           C
ATOM   9639  O21 POPE5 217      59.014  64.694  85.044  1.00  0.00           O
ATOM   9640  C21 POPE5 217      59.014  65.834  84.396  1.00  0.00           C
ATOM   9641  O22 POPE5 217      59.714  66.804  84.646  1.00  0.00           O
ATOM   9642  C22 POPE5 217      58.054  65.714  83.215  1.00  0.00           C
ATOM   9645  C3  POPE5 217      61.314  63.934  85.014  1.00  0.00           C
ATOM   9648  O31 POPE5 217      62.004  64.994  84.354  1.00  0.00           O
ATOM   9649  C31 POPE5 217      61.884  65.064  83.035  1.00  0.00           C
ATOM   9650  O32 POPE5 217      61.184  64.344  82.346  1.00  0.00           O
ATOM   9651  C32 POPE5 217      62.784  66.184  82.495  1.00  0.00           C
ATOM   9654  C23 POPE5 217      57.874  67.054  82.495  1.00  0.00           C
ATOM   9657  C24 POPE5 217      56.824  66.974  81.376  1.00  0.00           C
ATOM   9660  C25 POPE5 217      56.734  68.294  80.604  1.00  0.00           C
ATOM   9663  C26 POPE5 217      55.804  68.224  79.386  1.00  0.00           C
ATOM   9666  C27 POPE5 217      55.614  69.604  78.756  1.00  0.00           C
ATOM   9669  C28 POPE5 217      55.064  69.624  77.316  1.00  0.00           C
ATOM   9672  C29 POPE5 217      53.744  68.934  77.146  1.00  0.00           C
ATOM   9674 0C21 POPE5 217      53.104  68.794  75.966  1.00  0.00           C
ATOM   9676 1C21 POPE5 217      53.574  69.394  74.656  1.00  0.00           C
ATOM   9679 2C21 POPE5 217      54.484  68.514  73.786  1.00  0.00           C
ATOM   9682 3C21 POPE5 217      54.984  69.224  72.525  1.00  0.00           C
ATOM   9685 4C21 POPE5 217      55.584  68.254  71.496  1.00  0.00           C
ATOM   9688 5C21 POPE5 217      56.344  68.984  70.375  1.00  0.00           C
ATOM   9691 6C21 POPE5 217      56.864  68.044  69.276  1.00  0.00           C
ATOM   9694 7C21 POPE5 217      58.054  68.654  68.526  1.00  0.00           C
ATOM   9697 8C21 POPE5 217      58.324  68.004  67.166  1.00  0.00           C
ATOM   9701  C33 POPE5 217      61.964  67.384  81.986  1.00  0.00           C
ATOM   9704  C34 POPE5 217      62.764  68.254  81.005  1.00  0.00           C
ATOM   9707  C35 POPE5 217      63.184  67.464  79.755  1.00  0.00           C
ATOM   9710  C36 POPE5 217      63.394  68.324  78.505  1.00  0.00           C
ATOM   9713  C37 POPE5 217      64.854  68.454  78.035  1.00  0.00           C
ATOM   9716  C38 POPE5 217      64.934  68.874  76.556  1.00  0.00           C
ATOM   9719  C39 POPE5 217      66.384  69.064  76.086  1.00  0.00           C
ATOM   9722 0C31 POPE5 217      66.534  69.364  74.596  1.00  0.00           C
ATOM   9725 1C31 POPE5 217      67.984  69.744  74.256  1.00  0.00           C
ATOM   9728 2C31 POPE5 217      68.124  70.234  72.816  1.00  0.00           C
ATOM   9731 3C31 POPE5 217      69.574  70.404  72.336  1.00  0.00           C
ATOM   9734 4C31 POPE5 217      70.264  69.084  71.975  1.00  0.00           C
ATOM   9737 5C31 POPE5 217      71.294  69.254  70.855  1.00  0.00           C
ATOM   9740 6C31 POPE5 217      71.944  67.944  70.415  1.00  0.00           C
ATOM   9744  NH3 POPE6 218      29.254   6.874  47.586  1.00  0.00           N
ATOM   9748  C12 POPE6 218      27.974   6.074  47.516  1.00  0.00           C
ATOM   9751  C11 POPE6 218      26.744   7.004  47.396  1.00  0.00           C
ATOM   9754  P   POPE6 218      24.144   6.994  47.355  1.00  0.00           P
ATOM   9755  O13 POPE6 218      24.384   8.384  46.916  1.00  0.00           O
ATOM   9756  O14 POPE6 218      23.154   6.274  46.526  1.00  0.00           O
ATOM   9757  O11 POPE6 218      23.624   6.924  48.836  1.00  0.00           O
ATOM   9758  O12 POPE6 218      25.534   6.244  47.336  1.00  0.00           O
ATOM   9759  C1  POPE6 218      24.314   7.284  50.026  1.00  0.00           C
ATOM   9762  C2  POPE6 218      23.934   6.354  51.226  1.00  0.00           C
ATOM   9764  O21 POPE6 218      24.584   6.774  52.446  1.00  0.00           O
ATOM   9765  C21 POPE6 218      25.904   6.644  52.496  1.00  0.00           C
ATOM   9766  O22 POPE6 218      26.624   6.154  51.646  1.00  0.00           O
ATOM   9767  C22 POPE6 218      26.434   7.194  53.816  1.00  0.00           C
ATOM   9770  C3  POPE6 218      24.144   4.834  50.896  1.00  0.00           C
ATOM   9773  O31 POPE6 218      24.164   3.994  52.085  1.00  0.00           O
ATOM   9774  C31 POPE6 218      25.134   3.084  52.085  1.00  0.00           C
ATOM   9775  O32 POPE6 218      25.934   2.914  51.176  1.00  0.00           O
ATOM   9776  C32 POPE6 218      25.134   2.244  53.356  1.00  0.00           C
ATOM   9779  C23 POPE6 218      26.084   6.324  55.026  1.00  0.00           C
ATOM   9782  C24 POPE6 218      26.234   7.104  56.336  1.00  0.00           C
ATOM   9785  C25 POPE6 218      25.054   8.024  56.656  1.00  0.00           C
ATOM   9788  C26 POPE6 218      24.424   7.684  58.015  1.00  0.00           C
ATOM   9791  C27 POPE6 218      23.244   8.594  58.356  1.00  0.00           C
ATOM   9794  C28 POPE6 218      22.454   8.134  59.596  1.00  0.00           C
ATOM   9797  C29 POPE6 218      21.524   6.994  59.286  1.00  0.00           C
ATOM   9799 0C21 POPE6 218      20.964   6.174  60.186  1.00  0.00           C
ATOM   9801 1C21 POPE6 218      21.124   6.264  61.686  1.00  0.00           C
ATOM   9804 2C21 POPE6 218      19.744   6.294  62.376  1.00  0.00           C
ATOM   9807 3C21 POPE6 218      19.854   6.324  63.896  1.00  0.00           C
ATOM   9810 4C21 POPE6 218      18.514   5.994  64.576  1.00  0.00           C
ATOM   9813 5C21 POPE6 218      18.564   6.154  66.096  1.00  0.00           C
ATOM   9816 6C21 POPE6 218      18.394   7.604  66.546  1.00  0.00           C
ATOM   9819 7C21 POPE6 218      18.284   7.734  68.066  1.00  0.00           C
ATOM   9822 8C21 POPE6 218      17.834   9.124  68.505  1.00  0.00           C
ATOM   9826  C33 POPE6 218      26.134   2.744  54.426  1.00  0.00           C
ATOM   9829  C34 POPE6 218      26.594   1.664  55.406  1.00  0.00           C
ATOM   9832  C35 POPE6 218      27.784   2.124  56.256  1.00  0.00           C
ATOM   9835  C36 POPE6 218      28.074   1.254  57.496  1.00  0.00           C
ATOM   9838  C37 POPE6 218      28.994   1.984  58.496  1.00  0.00           C
ATOM   9841  C38 POPE6 218      29.564   1.124  59.636  1.00  0.00           C
ATOM   9844  C39 POPE6 218      30.244   1.954  60.746  1.00  0.00           C
ATOM   9847 0C31 POPE6 218      31.394   2.854  60.256  1.00  0.00           C
ATOM   9850 1C31 POPE6 218      32.004   3.754  61.336  1.00  0.00           C
ATOM   9853 2C31 POPE6 218      32.694   4.984  60.736  1.00  0.00           C
ATOM   9856 3C31 POPE6 218      33.544   5.794  61.726  1.00  0.00           C
ATOM   9859 4C31 POPE6 218      33.894   7.184  61.156  1.00  0.00           C
ATOM   9862 5C31 POPE6 218      34.904   7.964  62.015  1.00  0.00           C
ATOM   9865 6C31 POPE6 218      35.024   9.434  61.605  1.00  0.00           C
ATOM   9869  NH3 POPE7 219      95.484  50.194  86.605  1.00  0.00           N
ATOM   9873  C12 POPE7 219      94.664  49.304  87.495  1.00  0.00           C
ATOM   9876  C11 POPE7 219      93.904  48.184  86.765  1.00  0.00           C
ATOM   9879  P   POPE7 219      92.174  47.294  88.566  1.00  0.00           P
ATOM   9880  O13 POPE7 219      92.484  46.784  89.916  1.00  0.00           O
ATOM   9881  O14 POPE7 219      91.664  48.674  88.476  1.00  0.00           O
ATOM   9882  O11 POPE7 219      91.184  46.274  87.866  1.00  0.00           O
ATOM   9883  O12 POPE7 219      93.494  47.184  87.696  1.00  0.00           O
ATOM   9884  C1  POPE7 219      91.374  45.854  86.516  1.00  0.00           C
ATOM   9887  C2  POPE7 219      90.184  44.984  86.026  1.00  0.00           C
ATOM   9889  O21 POPE7 219      88.974  45.774  85.976  1.00  0.00           O
ATOM   9890  C21 POPE7 219      88.304  46.064  84.855  1.00  0.00           C
ATOM   9891  O22 POPE7 219      87.384  46.874  84.816  1.00  0.00           O
ATOM   9892  C22 POPE7 219      88.804  45.314  83.624  1.00  0.00           C
ATOM   9895  C3  POPE7 219      89.954  43.774  86.965  1.00  0.00           C
ATOM   9898  O31 POPE7 219      88.894  42.924  86.486  1.00  0.00           O
ATOM   9899  C31 POPE7 219      89.204  42.044  85.535  1.00  0.00           C
ATOM   9900  O32 POPE7 219      90.284  41.924  84.995  1.00  0.00           O
ATOM   9901  C32 POPE7 219      87.944  41.224  85.285  1.00  0.00           C
ATOM   9904  C23 POPE7 219      87.984  45.584  82.366  1.00  0.00           C
ATOM   9907  C24 POPE7 219      88.514  44.754  81.186  1.00  0.00           C
ATOM   9910  C25 POPE7 219      88.084  45.294  79.826  1.00  0.00           C
ATOM   9913  C26 POPE7 219      86.574  45.504  79.705  1.00  0.00           C
ATOM   9916  C27 POPE7 219      86.114  45.674  78.256  1.00  0.00           C
ATOM   9919  C28 POPE7 219      85.634  44.364  77.615  1.00  0.00           C
ATOM   9922  C29 POPE7 219      86.694  43.294  77.496  1.00  0.00           C
ATOM   9924 0C21 POPE7 219      87.214  42.804  76.346  1.00  0.00           C
ATOM   9926 1C21 POPE7 219      86.854  43.234  74.945  1.00  0.00           C
ATOM   9929 2C21 POPE7 219      87.404  44.624  74.605  1.00  0.00           C
ATOM   9932 3C21 POPE7 219      87.294  44.954  73.116  1.00  0.00           C
ATOM   9935 4C21 POPE7 219      87.444  46.464  72.826  1.00  0.00           C
ATOM   9938 5C21 POPE7 219      88.714  47.124  73.385  1.00  0.00           C
ATOM   9941 6C21 POPE7 219      89.984  46.694  72.646  1.00  0.00           C
ATOM   9944 7C21 POPE7 219      91.244  47.464  73.066  1.00  0.00           C
ATOM   9947 8C21 POPE7 219      92.424  47.184  72.146  1.00  0.00           C
ATOM   9951  C33 POPE7 219      87.984  40.264  84.074  1.00  0.00           C
ATOM   9954  C34 POPE7 219      86.914  39.174  84.226  1.00  0.00           C
ATOM   9957  C35 POPE7 219      86.674  38.364  82.956  1.00  0.00           C
ATOM   9960  C36 POPE7 219      85.634  39.034  82.045  1.00  0.00           C
ATOM   9963  C37 POPE7 219      85.384  38.294  80.736  1.00  0.00           C
ATOM   9966  C38 POPE7 219      84.594  39.164  79.755  1.00  0.00           C
ATOM   9969  C39 POPE7 219      84.054  38.384  78.546  1.00  0.00           C
ATOM   9972 0C31 POPE7 219      82.694  37.734  78.835  1.00  0.00           C
ATOM   9975 1C31 POPE7 219      82.194  36.874  77.665  1.00  0.00           C
ATOM   9978 2C31 POPE7 219      80.744  36.414  77.866  1.00  0.00           C
ATOM   9981 3C31 POPE7 219      80.014  36.054  76.566  1.00  0.00           C
ATOM   9984 4C31 POPE7 219      80.474  34.754  75.885  1.00  0.00           C
ATOM   9987 5C31 POPE7 219      79.424  34.264  74.875  1.00  0.00           C
ATOM   9990 6C31 POPE7 219      79.944  33.184  73.926  1.00  0.00           C
ATOM   9994  NH3 POPE8 220     125.954  37.464  52.085  1.00  0.00           N
ATOM   9998  C12 POPE8 220     125.374  36.474  51.105  1.00  0.00           C
ATOM  10001  C11 POPE8 220     124.354  37.174  50.176  1.00  0.00           C
ATOM  10004  P   POPE8 220     122.764  35.204  49.476  1.00  0.00           P
ATOM  10005  O13 POPE8 220     121.694  35.814  50.285  1.00  0.00           O
ATOM  10006  O14 POPE8 220     122.374  34.574  48.195  1.00  0.00           O
ATOM  10007  O11 POPE8 220     123.614  34.234  50.406  1.00  0.00           O
ATOM  10008  O12 POPE8 220     123.834  36.324  49.146  1.00  0.00           O
ATOM  10009  C1  POPE8 220     123.054  33.164  51.176  1.00  0.00           C
ATOM  10012  C2  POPE8 220     123.154  33.394  52.726  1.00  0.00           C
ATOM  10014  O21 POPE8 220     122.714  32.174  53.346  1.00  0.00           O
ATOM  10015  C21 POPE8 220     123.004  32.054  54.636  1.00  0.00           C
ATOM  10016  O22 POPE8 220     123.774  32.754  55.266  1.00  0.00           O
ATOM  10017  C22 POPE8 220     122.114  30.964  55.236  1.00  0.00           C
ATOM  10020  C3  POPE8 220     122.294  34.634  53.156  1.00  0.00           C
ATOM  10023  O31 POPE8 220     121.624  34.504  54.426  1.00  0.00           O
ATOM  10024  C31 POPE8 220     122.054  35.184  55.476  1.00  0.00           C
ATOM  10025  O32 POPE8 220     122.934  36.024  55.486  1.00  0.00           O
ATOM  10026  C32 POPE8 220     121.204  34.734  56.675  1.00  0.00           C
ATOM  10029  C23 POPE8 220     122.334  30.814  56.756  1.00  0.00           C
ATOM  10032  C24 POPE8 220     121.374  29.804  57.406  1.00  0.00           C
ATOM  10035  C25 POPE8 220     121.484  29.754  58.936  1.00  0.00           C
ATOM  10038  C26 POPE8 220     122.904  29.494  59.445  1.00  0.00           C
ATOM  10041  C27 POPE8 220     122.954  29.214  60.956  1.00  0.00           C
ATOM  10044  C28 POPE8 220     124.344  28.724  61.426  1.00  0.00           C
ATOM  10047  C29 POPE8 220     125.144  29.734  62.216  1.00  0.00           C
ATOM  10049 0C21 POPE8 220     125.354  29.724  63.546  1.00  0.00           C
ATOM  10051 1C21 POPE8 220     124.834  28.714  64.526  1.00  0.00           C
ATOM  10054 2C21 POPE8 220     125.884  28.234  65.546  1.00  0.00           C
ATOM  10057 3C21 POPE8 220     126.134  29.224  66.695  1.00  0.00           C
ATOM  10060 4C21 POPE8 220     126.744  28.534  67.915  1.00  0.00           C
ATOM  10063 5C21 POPE8 220     126.644  29.374  69.195  1.00  0.00           C
ATOM  10066 6C21 POPE8 220     127.304  28.674  70.396  1.00  0.00           C
ATOM  10069 7C21 POPE8 220     127.084  29.444  71.695  1.00  0.00           C
ATOM  10072 8C21 POPE8 220     127.824  28.854  72.896  1.00  0.00           C
ATOM  10076  C33 POPE8 220     121.914  34.774  58.046  1.00  0.00           C
ATOM  10079  C34 POPE8 220     121.044  34.044  59.086  1.00  0.00           C
ATOM  10082  C35 POPE8 220     121.684  33.864  60.476  1.00  0.00           C
ATOM  10085  C36 POPE8 220     121.494  35.064  61.416  1.00  0.00           C
ATOM  10088  C37 POPE8 220     120.984  34.624  62.796  1.00  0.00           C
ATOM  10091  C38 POPE8 220     120.934  35.774  63.816  1.00  0.00           C
ATOM  10094  C39 POPE8 220     120.644  35.274  65.236  1.00  0.00           C
ATOM  10097 0C31 POPE8 220     119.154  35.224  65.616  1.00  0.00           C
ATOM  10100 1C31 POPE8 220     118.984  34.804  67.085  1.00  0.00           C
ATOM  10103 2C31 POPE8 220     117.564  35.054  67.616  1.00  0.00           C
ATOM  10106 3C31 POPE8 220     117.444  34.824  69.125  1.00  0.00           C
ATOM  10109 4C31 POPE8 220     116.174  35.474  69.676  1.00  0.00           C
ATOM  10112 5C31 POPE8 220     115.714  34.884  71.005  1.00  0.00           C
ATOM  10115 6C31 POPE8 220     114.424  35.534  71.496  1.00  0.00           C
ATOM  10119  NH3 POPE9 221      49.984 122.754  83.116  1.00  0.00           N
ATOM  10123  C12 POPE9 221      48.934 121.894  82.456  1.00  0.00           C
ATOM  10126  C11 POPE9 221      47.664 122.704  82.176  1.00  0.00           C
ATOM  10129  P   POPE9 221      46.944 125.132  81.476  1.00  0.00           P
ATOM  10130  O13 POPE9 221      47.604 126.152  80.655  1.00  0.00           O
ATOM  10131  O14 POPE9 221      46.254 125.672  82.676  1.00  0.00           O
ATOM  10132  O11 POPE9 221      45.884 124.324  80.616  1.00  0.00           O
ATOM  10133  O12 POPE9 221      48.014 124.054  81.854  1.00  0.00           O
ATOM  10134  C1  POPE9 221      45.514 124.832  79.326  1.00  0.00           C
ATOM  10137  C2  POPE9 221      45.184 123.664  78.355  1.00  0.00           C
ATOM  10139  O21 POPE9 221      44.754 124.024  77.036  1.00  0.00           O
ATOM  10140  C21 POPE9 221      44.814 125.222  76.535  1.00  0.00           C
ATOM  10141  O22 POPE9 221      44.844 126.292  77.105  1.00  0.00           O
ATOM  10142  C22 POPE9 221      44.854 125.062  75.025  1.00  0.00           C
ATOM  10145  C3  POPE9 221      44.154 122.684  78.976  1.00  0.00           C
ATOM  10148  O31 POPE9 221      43.484 121.864  77.996  1.00  0.00           O
ATOM  10149  C31 POPE9 221      44.254 120.934  77.445  1.00  0.00           C
ATOM  10150  O32 POPE9 221      45.434 120.754  77.676  1.00  0.00           O
ATOM  10151  C32 POPE9 221      43.404 120.064  76.524  1.00  0.00           C
ATOM  10154  C23 POPE9 221      46.314 124.862  74.565  1.00  0.00           C
ATOM  10157  C24 POPE9 221      46.464 124.314  73.146  1.00  0.00           C
ATOM  10160  C25 POPE9 221      46.334 125.362  72.026  1.00  0.00           C
ATOM  10163  C26 POPE9 221      44.904 125.882  71.826  1.00  0.00           C
ATOM  10166  C27 POPE9 221      44.754 126.792  70.604  1.00  0.00           C
ATOM  10169  C28 POPE9 221      43.294 127.192  70.375  1.00  0.00           C
ATOM  10172  C29 POPE9 221      43.154 128.362  69.446  1.00  0.00           C
ATOM  10174 0C21 POPE9 221      42.754 128.342  68.166  1.00  0.00           C
ATOM  10176 1C21 POPE9 221      42.384 127.122  67.354  1.00  0.00           C
ATOM  10179 2C21 POPE9 221      43.324 126.982  66.146  1.00  0.00           C
ATOM  10182 3C21 POPE9 221      43.054 125.702  65.355  1.00  0.00           C
ATOM  10185 4C21 POPE9 221      44.034 125.502  64.195  1.00  0.00           C
ATOM  10188 5C21 POPE9 221      43.734 124.254  63.356  1.00  0.00           C
ATOM  10191 6C21 POPE9 221      42.404 124.344  62.586  1.00  0.00           C
ATOM  10194 7C21 POPE9 221      42.134 123.094  61.736  1.00  0.00           C
ATOM  10197 8C21 POPE9 221      40.894 123.224  60.846  1.00  0.00           C
ATOM  10201  C33 POPE9 221      43.194 118.674  77.156  1.00  0.00           C
ATOM  10204  C34 POPE9 221      42.074 117.894  76.454  1.00  0.00           C
ATOM  10207  C35 POPE9 221      42.464 117.364  75.076  1.00  0.00           C
ATOM  10210  C36 POPE9 221      41.274 116.694  74.386  1.00  0.00           C
ATOM  10213  C37 POPE9 221      41.644 116.174  72.996  1.00  0.00           C
ATOM  10216  C38 POPE9 221      40.464 115.474  72.316  1.00  0.00           C
ATOM  10219  C39 POPE9 221      39.414 116.434  71.746  1.00  0.00           C
ATOM  10222 0C31 POPE9 221      39.884 117.154  70.476  1.00  0.00           C
ATOM  10225 1C31 POPE9 221      38.734 117.834  69.716  1.00  0.00           C
ATOM  10228 2C31 POPE9 221      39.174 118.384  68.355  1.00  0.00           C
ATOM  10231 3C31 POPE9 221      39.794 119.784  68.416  1.00  0.00           C
ATOM  10234 4C31 POPE9 221      38.744 120.894  68.586  1.00  0.00           C
ATOM  10237 5C31 POPE9 221      39.334 122.304  68.466  1.00  0.00           C
ATOM  10240 6C31 POPE9 221      38.394 123.274  67.756  1.00  0.00           C
ATOM  10244  NH3 POPE  222     111.524  49.214  86.014  1.00  0.00           N
ATOM  10248  C12 POPE  222     112.324  50.264  86.695  1.00  0.00           C
ATOM  10251  C11 POPE  222     111.754  51.624  86.294  1.00  0.00           C
ATOM  10254  P   POPE  222     111.714  54.094  86.925  1.00  0.00           P
ATOM  10255  O13 POPE  222     110.274  53.964  86.656  1.00  0.00           O
ATOM  10256  O14 POPE  222     112.114  54.884  88.104  1.00  0.00           O
ATOM  10257  O11 POPE  222     112.424  54.634  85.625  1.00  0.00           O
ATOM  10258  O12 POPE  222     112.324  52.644  87.115  1.00  0.00           O
ATOM  10259  C1  POPE  222     113.834  54.634  85.436  1.00  0.00           C
ATOM  10262  C2  POPE  222     114.184  54.184  83.996  1.00  0.00           C
ATOM  10264  O21 POPE  222     115.604  53.934  83.846  1.00  0.00           O
ATOM  10265  C21 POPE  222     116.414  55.004  83.794  1.00  0.00           C
ATOM  10266  O22 POPE  222     116.064  56.144  83.976  1.00  0.00           O
ATOM  10267  C22 POPE  222     117.854  54.554  83.495  1.00  0.00           C
ATOM  10270  C3  POPE  222     113.584  55.164  82.936  1.00  0.00           C
ATOM  10273  O31 POPE  222     114.324  55.124  81.706  1.00  0.00           O
ATOM  10274  C31 POPE  222     114.274  53.994  81.035  1.00  0.00           C
ATOM  10275  O32 POPE  222     113.394  53.154  81.105  1.00  0.00           O
ATOM  10276  C32 POPE  222     115.574  53.924  80.215  1.00  0.00           C
ATOM  10279  C23 POPE  222     118.844  55.694  83.146  1.00  0.00           C
ATOM  10282  C24 POPE  222     119.234  55.804  81.656  1.00  0.00           C
ATOM  10285  C25 POPE  222     120.164  57.014  81.415  1.00  0.00           C
ATOM  10288  C26 POPE  222     120.684  57.164  79.975  1.00  0.00           C
ATOM  10291  C27 POPE  222     121.134  58.614  79.695  1.00  0.00           C
ATOM  10294  C28 POPE  222     122.134  58.794  78.526  1.00  0.00           C
ATOM  10297  C29 POPE  222     122.454  60.244  78.276  1.00  0.00           C
ATOM  10299 0C21 POPE  222     122.214  60.974  77.166  1.00  0.00           C
ATOM  10301 1C21 POPE  222     121.594  60.534  75.865  1.00  0.00           C
ATOM  10304 2C21 POPE  222     122.424  60.924  74.626  1.00  0.00           C
ATOM  10307 3C21 POPE  222     121.694  60.564  73.326  1.00  0.00           C
ATOM  10310 4C21 POPE  222     122.184  61.354  72.096  1.00  0.00           C
ATOM  10313 5C21 POPE  222     123.114  60.564  71.166  1.00  0.00           C
ATOM  10316 6C21 POPE  222     123.674  61.464  70.056  1.00  0.00           C
ATOM  10319 7C21 POPE  222     124.394  60.704  68.936  1.00  0.00           C
ATOM  10322 8C21 POPE  222     125.444  61.564  68.215  1.00  0.00           C
ATOM  10326  C33 POPE  222     115.784  52.724  79.265  1.00  0.00           C
ATOM  10329  C34 POPE  222     116.924  53.084  78.306  1.00  0.00           C
ATOM  10332  C35 POPE  222     117.144  52.144  77.105  1.00  0.00           C
ATOM  10335  C36 POPE  222     118.274  52.664  76.206  1.00  0.00           C
ATOM  10338  C37 POPE  222     118.594  51.764  75.006  1.00  0.00           C
ATOM  10341  C38 POPE  222     119.794  52.264  74.165  1.00  0.00           C
ATOM  10344  C39 POPE  222     119.574  53.624  73.486  1.00  0.00           C
ATOM  10347 0C31 POPE  222     120.794  54.144  72.715  1.00  0.00           C
ATOM  10350 1C31 POPE  222     120.624  55.594  72.226  1.00  0.00           C
ATOM  10353 2C31 POPE  222     121.944  56.294  71.854  1.00  0.00           C
ATOM  10356 3C31 POPE  222     122.554  55.894  70.506  1.00  0.00           C
ATOM  10359 4C31 POPE  222     121.864  56.564  69.306  1.00  0.00           C
ATOM  10362 5C31 POPE  222     122.594  56.284  67.986  1.00  0.00           C
ATOM  10365 6C31 POPE  222     121.914  56.924  66.765  1.00  0.00           C
ATOM  10369  NH3 POPE  223      73.224  93.384  39.396  1.00  0.00           N
ATOM  10373  C12 POPE  223      74.674  93.294  38.976  1.00  0.00           C
ATOM  10376  C11 POPE  223      75.174  91.834  38.866  1.00  0.00           C
ATOM  10379  P   POPE  223      77.504  90.624  38.626  1.00  0.00           P
ATOM  10380  O13 POPE  223      76.834  89.494  39.306  1.00  0.00           O
ATOM  10381  O14 POPE  223      78.204  90.344  37.346  1.00  0.00           O
ATOM  10382  O11 POPE  223      78.514  91.254  39.656  1.00  0.00           O
ATOM  10383  O12 POPE  223      76.524  91.854  38.406  1.00  0.00           O
ATOM  10384  C1  POPE  223      77.984  91.784  40.876  1.00  0.00           C
ATOM  10387  C2  POPE  223      79.084  92.564  41.625  1.00  0.00           C
ATOM  10389  O21 POPE  223      78.664  92.904  42.945  1.00  0.00           O
ATOM  10390  C21 POPE  223      77.704  93.774  43.135  1.00  0.00           C
ATOM  10391  O22 POPE  223      77.074  94.404  42.296  1.00  0.00           O
ATOM  10392  C22 POPE  223      77.454  93.834  44.626  1.00  0.00           C
ATOM  10395  C3  POPE  223      79.604  93.784  40.806  1.00  0.00           C
ATOM  10398  O31 POPE  223      80.474  94.624  41.586  1.00  0.00           O
ATOM  10399  C31 POPE  223      81.754  94.224  41.636  1.00  0.00           C
ATOM  10400  O32 POPE  223      82.154  93.114  41.326  1.00  0.00           O
ATOM  10401  C32 POPE  223      82.634  95.384  42.076  1.00  0.00           C
ATOM  10404  C23 POPE  223      78.324  94.864  45.355  1.00  0.00           C
ATOM  10407  C24 POPE  223      77.634  95.144  46.686  1.00  0.00           C
ATOM  10410  C25 POPE  223      78.494  95.844  47.715  1.00  0.00           C
ATOM  10413  C26 POPE  223      77.924  95.594  49.116  1.00  0.00           C
ATOM  10416  C27 POPE  223      78.744  96.294  50.186  1.00  0.00           C
ATOM  10419  C28 POPE  223      78.204  96.064  51.616  1.00  0.00           C
ATOM  10422  C29 POPE  223      78.364  97.184  52.616  1.00  0.00           C
ATOM  10424 0C21 POPE  223      79.274  98.174  52.646  1.00  0.00           C
ATOM  10426 1C21 POPE  223      80.444  98.374  51.706  1.00  0.00           C
ATOM  10429 2C21 POPE  223      81.674  98.934  52.426  1.00  0.00           C
ATOM  10432 3C21 POPE  223      82.894  98.984  51.496  1.00  0.00           C
ATOM  10435 4C21 POPE  223      84.084  99.704  52.136  1.00  0.00           C
ATOM  10438 5C21 POPE  223      84.564  99.084  53.456  1.00  0.00           C
ATOM  10441 6C21 POPE  223      85.254  97.724  53.326  1.00  0.00           C
ATOM  10444 7C21 POPE  223      86.084  97.394  54.576  1.00  0.00           C
ATOM  10447 8C21 POPE  223      86.634  95.974  54.606  1.00  0.00           C
ATOM  10451  C33 POPE  223      83.494  95.034  43.306  1.00  0.00           C
ATOM  10454  C34 POPE  223      82.634  95.004  44.566  1.00  0.00           C
ATOM  10457  C35 POPE  223      83.344  94.384  45.756  1.00  0.00           C
ATOM  10460  C36 POPE  223      82.494  94.544  47.015  1.00  0.00           C
ATOM  10463  C37 POPE  223      83.154  93.984  48.276  1.00  0.00           C
ATOM  10466  C38 POPE  223      82.314  94.354  49.496  1.00  0.00           C
ATOM  10469  C39 POPE  223      82.944  93.954  50.826  1.00  0.00           C
ATOM  10472 0C31 POPE  223      82.074  94.384  52.015  1.00  0.00           C
ATOM  10475 1C31 POPE  223      82.614  93.854  53.346  1.00  0.00           C
ATOM  10478 2C31 POPE  223      81.714  94.174  54.546  1.00  0.00           C
ATOM  10481 3C31 POPE  223      81.584  95.674  54.855  1.00  0.00           C
ATOM  10484 4C31 POPE  223      80.844  95.924  56.176  1.00  0.00           C
ATOM  10487 5C31 POPE  223      80.664  97.414  56.496  1.00  0.00           C
ATOM  10490 6C31 POPE  223      80.234  97.664  57.945  1.00  0.00           C
ATOM  10494  NH3 POPE  224      97.924 115.444  43.006  1.00  0.00           N
ATOM  10498  C12 POPE  224      96.814 116.184  42.296  1.00  0.00           C
ATOM  10501  C11 POPE  224      97.114 117.684  42.156  1.00  0.00           C
ATOM  10504  P   POPE  224      95.294 119.234  43.196  1.00  0.00           P
ATOM  10505  O13 POPE  224      96.094 120.434  43.486  1.00  0.00           O
ATOM  10506  O14 POPE  224      93.864 119.524  43.006  1.00  0.00           O
ATOM  10507  O11 POPE  224      95.534 118.214  44.385  1.00  0.00           O
ATOM  10508  O12 POPE  224      95.894 118.424  41.966  1.00  0.00           O
ATOM  10509  C1  POPE  224      94.694 118.194  45.536  1.00  0.00           C
ATOM  10512  C2  POPE  224      95.414 118.784  46.796  1.00  0.00           C
ATOM  10514  O21 POPE  224      94.484 118.984  47.866  1.00  0.00           O
ATOM  10515  C21 POPE  224      93.524 119.874  47.706  1.00  0.00           C
ATOM  10516  O22 POPE  224      93.274 120.524  46.706  1.00  0.00           O
ATOM  10517  C22 POPE  224      92.754 119.914  49.016  1.00  0.00           C
ATOM  10520  C3  POPE  224      96.304 120.044  46.576  1.00  0.00           C
ATOM  10523  O31 POPE  224      97.004 120.444  47.785  1.00  0.00           O
ATOM  10524  C31 POPE  224      96.414 121.404  48.496  1.00  0.00           C
ATOM  10525  O32 POPE  224      95.404 121.994  48.186  1.00  0.00           O
ATOM  10526  C32 POPE  224      97.204 121.644  49.776  1.00  0.00           C
ATOM  10529  C23 POPE  224      91.634 120.954  48.996  1.00  0.00           C
ATOM  10532  C24 POPE  224      90.294 120.264  48.716  1.00  0.00           C
ATOM  10535  C25 POPE  224      89.714 119.654  49.996  1.00  0.00           C
ATOM  10538  C26 POPE  224      88.234 119.344  49.855  1.00  0.00           C
ATOM  10541  C27 POPE  224      87.524 119.344  51.216  1.00  0.00           C
ATOM  10544  C28 POPE  224      86.194 118.594  51.206  1.00  0.00           C
ATOM  10547  C29 POPE  224      86.394 117.104  51.196  1.00  0.00           C
ATOM  10549 0C21 POPE  224      86.464 116.324  52.285  1.00  0.00           C
ATOM  10551 1C21 POPE  224      86.424 116.774  53.726  1.00  0.00           C
ATOM  10554 2C21 POPE  224      85.294 116.094  54.515  1.00  0.00           C
ATOM  10557 3C21 POPE  224      85.274 116.504  55.996  1.00  0.00           C
ATOM  10560 4C21 POPE  224      84.324 115.634  56.836  1.00  0.00           C
ATOM  10563 5C21 POPE  224      82.834 115.964  56.656  1.00  0.00           C
ATOM  10566 6C21 POPE  224      82.244 116.634  57.906  1.00  0.00           C
ATOM  10569 7C21 POPE  224      80.734 116.844  57.836  1.00  0.00           C
ATOM  10572 8C21 POPE  224      80.134 117.264  59.186  1.00  0.00           C
ATOM  10576  C33 POPE  224      96.404 122.314  50.926  1.00  0.00           C
ATOM  10579  C34 POPE  224      97.364 123.154  51.776  1.00  0.00           C
ATOM  10582  C35 POPE  224      96.784 123.814  53.036  1.00  0.00           C
ATOM  10585  C36 POPE  224      96.454 122.854  54.186  1.00  0.00           C
ATOM  10588  C37 POPE  224      96.244 123.604  55.506  1.00  0.00           C
ATOM  10591  C38 POPE  224      96.354 122.684  56.726  1.00  0.00           C
ATOM  10594  C39 POPE  224      96.284 123.414  58.086  1.00  0.00           C
ATOM  10597 0C31 POPE  224      97.634 123.414  58.826  1.00  0.00           C
ATOM  10600 1C31 POPE  224      97.524 123.664  60.326  1.00  0.00           C
ATOM  10603 2C31 POPE  224      98.914 123.654  60.975  1.00  0.00           C
ATOM  10606 3C31 POPE  224      98.964 123.044  62.386  1.00  0.00           C
ATOM  10609 4C31 POPE  224      98.014 123.644  63.426  1.00  0.00           C
ATOM  10612 5C31 POPE  224      98.324 123.104  64.826  1.00  0.00           C
ATOM  10615 6C31 POPE  224      97.324 123.544  65.885  1.00  0.00           C
ATOM  10619  NH3 POPE  225     122.414 102.424  88.885  1.00  0.00           N
ATOM  10623  C12 POPE  225     121.324 102.864  87.945  1.00  0.00           C
ATOM  10626  C11 POPE  225     119.884 102.544  88.386  1.00  0.00           C
ATOM  10629  P   POPE  225     117.484 103.164  87.404  1.00  0.00           P
ATOM  10630  O13 POPE  225     117.034 101.894  88.015  1.00  0.00           O
ATOM  10631  O14 POPE  225     116.854 104.404  87.886  1.00  0.00           O
ATOM  10632  O11 POPE  225     117.344 103.044  85.836  1.00  0.00           O
ATOM  10633  O12 POPE  225     119.044 103.334  87.565  1.00  0.00           O
ATOM  10634  C1  POPE  225     118.274 102.264  85.056  1.00  0.00           C
ATOM  10637  C2  POPE  225     118.474 102.904  83.654  1.00  0.00           C
ATOM  10639  O21 POPE  225     119.304 102.034  82.875  1.00  0.00           O
ATOM  10640  C21 POPE  225     118.994 101.944  81.595  1.00  0.00           C
ATOM  10641  O22 POPE  225     118.014 102.444  81.066  1.00  0.00           O
ATOM  10642  C22 POPE  225     120.114 101.184  80.865  1.00  0.00           C
ATOM  10645  C3  POPE  225     119.164 104.304  83.764  1.00  0.00           C
ATOM  10648  O31 POPE  225     118.854 105.164  82.635  1.00  0.00           O
ATOM  10649  C31 POPE  225     119.694 105.094  81.595  1.00  0.00           C
ATOM  10650  O32 POPE  225     120.754 104.504  81.595  1.00  0.00           O
ATOM  10651  C32 POPE  225     119.074 105.814  80.395  1.00  0.00           C
ATOM  10654  C23 POPE  225     119.884 101.044  79.346  1.00  0.00           C
ATOM  10657  C24 POPE  225     120.934 100.154  78.635  1.00  0.00           C
ATOM  10660  C25 POPE  225     120.674 100.004  77.125  1.00  0.00           C
ATOM  10663  C26 POPE  225     121.534  98.914  76.446  1.00  0.00           C
ATOM  10666  C27 POPE  225     121.114  98.594  74.994  1.00  0.00           C
ATOM  10669  C28 POPE  225     121.654  97.254  74.446  1.00  0.00           C
ATOM  10672  C29 POPE  225     123.164  97.134  74.456  1.00  0.00           C
ATOM  10674 0C21 POPE  225     123.954  96.584  73.516  1.00  0.00           C
ATOM  10676 1C21 POPE  225     123.544  95.964  72.196  1.00  0.00           C
ATOM  10679 2C21 POPE  225     124.414  96.474  71.035  1.00  0.00           C
ATOM  10682 3C21 POPE  225     124.124  95.774  69.696  1.00  0.00           C
ATOM  10685 4C21 POPE  225     124.854  96.414  68.505  1.00  0.00           C
ATOM  10688 5C21 POPE  225     124.304  97.814  68.175  1.00  0.00           C
ATOM  10691 6C21 POPE  225     124.914  98.454  66.925  1.00  0.00           C
ATOM  10694 7C21 POPE  225     124.304  99.844  66.686  1.00  0.00           C
ATOM  10697 8C21 POPE  225     124.904 100.584  65.496  1.00  0.00           C
ATOM  10701  C33 POPE  225     118.884 104.884  79.175  1.00  0.00           C
ATOM  10704  C34 POPE  225     118.524 105.674  77.906  1.00  0.00           C
ATOM  10707  C35 POPE  225     118.394 104.814  76.646  1.00  0.00           C
ATOM  10710  C36 POPE  225     117.864 105.664  75.476  1.00  0.00           C
ATOM  10713  C37 POPE  225     117.674 104.924  74.146  1.00  0.00           C
ATOM  10716  C38 POPE  225     117.044 105.864  73.104  1.00  0.00           C
ATOM  10719  C39 POPE  225     117.364 105.544  71.646  1.00  0.00           C
ATOM  10722 0C31 POPE  225     116.474 104.474  70.995  1.00  0.00           C
ATOM  10725 1C31 POPE  225     116.794 104.314  69.506  1.00  0.00           C
ATOM  10728 2C31 POPE  225     116.024 103.204  68.786  1.00  0.00           C
ATOM  10731 3C31 POPE  225     116.424 103.144  67.296  1.00  0.00           C
ATOM  10734 4C31 POPE  225     115.584 102.174  66.456  1.00  0.00           C
ATOM  10737 5C31 POPE  225     115.884 102.304  64.956  1.00  0.00           C
ATOM  10740 6C31 POPE  225     114.934 101.504  64.066  1.00  0.00           C
ATOM  10744  NH3 POPE  226     120.584  16.844  93.706  1.00  0.00           N
ATOM  10748  C12 POPE  226     121.464  15.674  94.015  1.00  0.00           C
ATOM  10751  C11 POPE  226     120.814  14.324  93.706  1.00  0.00           C
ATOM  10754  P   POPE  226     118.994  14.514  91.816  1.00  0.00           P
ATOM  10755  O13 POPE  226     118.004  13.564  92.326  1.00  0.00           O
ATOM  10756  O14 POPE  226     118.764  15.964  92.006  1.00  0.00           O
ATOM  10757  O11 POPE  226     119.144  14.224  90.275  1.00  0.00           O
ATOM  10758  O12 POPE  226     120.434  14.184  92.355  1.00  0.00           O
ATOM  10759  C1  POPE  226     120.404  14.014  89.636  1.00  0.00           C
ATOM  10762  C2  POPE  226     120.544  15.044  88.495  1.00  0.00           C
ATOM  10764  O21 POPE  226     121.284  14.524  87.385  1.00  0.00           O
ATOM  10765  C21 POPE  226     120.584  13.704  86.636  1.00  0.00           C
ATOM  10766  O22 POPE  226     119.394  13.434  86.765  1.00  0.00           O
ATOM  10767  C22 POPE  226     121.514  13.104  85.585  1.00  0.00           C
ATOM  10770  C3  POPE  226     121.224  16.344  89.005  1.00  0.00           C
ATOM  10773  O31 POPE  226     121.344  17.364  87.985  1.00  0.00           O
ATOM  10774  C31 POPE  226     120.184  17.834  87.536  1.00  0.00           C
ATOM  10775  O32 POPE  226     119.084  17.554  87.956  1.00  0.00           O
ATOM  10776  C32 POPE  226     120.394  18.834  86.415  1.00  0.00           C
ATOM  10779  C23 POPE  226     120.814  12.034  84.715  1.00  0.00           C
ATOM  10782  C24 POPE  226     119.894  12.644  83.654  1.00  0.00           C
ATOM  10785  C25 POPE  226     119.264  11.544  82.796  1.00  0.00           C
ATOM  10788  C26 POPE  226     118.454  12.044  81.605  1.00  0.00           C
ATOM  10791  C27 POPE  226     118.334  10.944  80.546  1.00  0.00           C
ATOM  10794  C28 POPE  226     117.634  11.434  79.285  1.00  0.00           C
ATOM  10797  C29 POPE  226     117.494  10.324  78.276  1.00  0.00           C
ATOM  10799 0C21 POPE  226     116.354  10.014  77.626  1.00  0.00           C
ATOM  10801 1C21 POPE  226     115.074  10.794  77.796  1.00  0.00           C
ATOM  10804 2C21 POPE  226     114.114  10.734  76.595  1.00  0.00           C
ATOM  10807 3C21 POPE  226     112.874  11.584  76.905  1.00  0.00           C
ATOM  10810 4C21 POPE  226     111.594  11.084  76.236  1.00  0.00           C
ATOM  10813 5C21 POPE  226     110.354  11.344  77.105  1.00  0.00           C
ATOM  10816 6C21 POPE  226     109.994  12.824  77.265  1.00  0.00           C
ATOM  10819 7C21 POPE  226     108.674  12.994  78.035  1.00  0.00           C
ATOM  10822 8C21 POPE  226     108.124  14.414  78.046  1.00  0.00           C
ATOM  10826  C33 POPE  226     119.564  18.444  85.176  1.00  0.00           C
ATOM  10829  C34 POPE  226     119.444  19.634  84.226  1.00  0.00           C
ATOM  10832  C35 POPE  226     119.014  19.264  82.816  1.00  0.00           C
ATOM  10835  C36 POPE  226     119.754  20.134  81.796  1.00  0.00           C
ATOM  10838  C37 POPE  226     119.424  19.814  80.336  1.00  0.00           C
ATOM  10841  C38 POPE  226     120.304  20.624  79.376  1.00  0.00           C
ATOM  10844  C39 POPE  226     121.284  19.744  78.576  1.00  0.00           C
ATOM  10847 0C31 POPE  226     120.654  19.224  77.286  1.00  0.00           C
ATOM  10850 1C31 POPE  226     121.584  18.274  76.516  1.00  0.00           C
ATOM  10853 2C31 POPE  226     120.944  17.694  75.246  1.00  0.00           C
ATOM  10856 3C31 POPE  226     120.634  18.724  74.146  1.00  0.00           C
ATOM  10859 4C31 POPE  226     121.874  19.314  73.466  1.00  0.00           C
ATOM  10862 5C31 POPE  226     121.474  20.324  72.375  1.00  0.00           C
ATOM  10865 6C31 POPE  226     122.664  20.834  71.566  1.00  0.00           C
ATOM  10869  NH3 POPE  227      97.934  39.624  49.136  1.00  0.00           N
ATOM  10873  C12 POPE  227      96.474  39.274  49.076  1.00  0.00           C
ATOM  10876  C11 POPE  227      95.974  39.384  47.616  1.00  0.00           C
ATOM  10879  P   POPE  227      96.574  41.944  47.206  1.00  0.00           P
ATOM  10880  O13 POPE  227      97.984  41.574  47.015  1.00  0.00           O
ATOM  10881  O14 POPE  227      95.934  43.074  46.465  1.00  0.00           O
ATOM  10882  O11 POPE  227      96.424  42.244  48.716  1.00  0.00           O
ATOM  10883  O12 POPE  227      95.634  40.704  47.196  1.00  0.00           O
ATOM  10884  C1  POPE  227      96.324  43.534  49.265  1.00  0.00           C
ATOM  10887  C2  POPE  227      97.454  43.694  50.306  1.00  0.00           C
ATOM  10889  O21 POPE  227      97.284  44.854  51.146  1.00  0.00           O
ATOM  10890  C21 POPE  227      96.044  44.994  51.566  1.00  0.00           C
ATOM  10891  O22 POPE  227      95.194  45.674  51.026  1.00  0.00           O
ATOM  10892  C22 POPE  227      95.844  44.164  52.826  1.00  0.00           C
ATOM  10895  C3  POPE  227      98.834  43.764  49.606  1.00  0.00           C
ATOM  10898  O31 POPE  227      99.924  43.674  50.536  1.00  0.00           O
ATOM  10899  C31 POPE  227     100.244  42.434  50.905  1.00  0.00           C
ATOM  10900  O32 POPE  227      99.644  41.424  50.586  1.00  0.00           O
ATOM  10901  C32 POPE  227     101.564  42.504  51.666  1.00  0.00           C
ATOM  10904  C23 POPE  227      96.874  44.584  53.876  1.00  0.00           C
ATOM  10907  C24 POPE  227      96.524  44.164  55.296  1.00  0.00           C
ATOM  10910  C25 POPE  227      96.514  42.664  55.546  1.00  0.00           C
ATOM  10913  C26 POPE  227      96.124  42.374  57.006  1.00  0.00           C
ATOM  10916  C27 POPE  227      96.084  40.874  57.306  1.00  0.00           C
ATOM  10919  C28 POPE  227      95.734  40.574  58.766  1.00  0.00           C
ATOM  10922  C29 POPE  227      95.604  39.094  58.956  1.00  0.00           C
ATOM  10924 0C21 POPE  227      96.234  38.334  59.876  1.00  0.00           C
ATOM  10926 1C21 POPE  227      97.154  38.794  60.975  1.00  0.00           C
ATOM  10929 2C21 POPE  227      96.634  38.324  62.346  1.00  0.00           C
ATOM  10932 3C21 POPE  227      96.894  36.844  62.626  1.00  0.00           C
ATOM  10935 4C21 POPE  227      96.114  36.324  63.846  1.00  0.00           C
ATOM  10938 5C21 POPE  227      96.484  37.024  65.156  1.00  0.00           C
ATOM  10941 6C21 POPE  227      95.584  36.544  66.306  1.00  0.00           C
ATOM  10944 7C21 POPE  227      95.934  37.194  67.656  1.00  0.00           C
ATOM  10947 8C21 POPE  227      95.054  36.694  68.806  1.00  0.00           C
ATOM  10951  C33 POPE  227     101.424  42.024  53.125  1.00  0.00           C
ATOM  10954  C34 POPE  227     101.204  43.164  54.125  1.00  0.00           C
ATOM  10957  C35 POPE  227     100.934  42.614  55.526  1.00  0.00           C
ATOM  10960  C36 POPE  227     100.784  43.684  56.616  1.00  0.00           C
ATOM  10963  C37 POPE  227     100.464  43.044  57.976  1.00  0.00           C
ATOM  10966  C38 POPE  227     100.004  44.054  59.046  1.00  0.00           C
ATOM  10969  C39 POPE  227     101.044  45.104  59.416  1.00  0.00           C
ATOM  10972 0C31 POPE  227     100.534  46.024  60.526  1.00  0.00           C
ATOM  10975 1C31 POPE  227     101.564  47.054  61.026  1.00  0.00           C
ATOM  10978 2C31 POPE  227     100.974  47.964  62.116  1.00  0.00           C
ATOM  10981 3C31 POPE  227     101.654  47.794  63.486  1.00  0.00           C
ATOM  10984 4C31 POPE  227     103.054  48.404  63.526  1.00  0.00           C
ATOM  10987 5C31 POPE  227     103.754  48.174  64.866  1.00  0.00           C
ATOM  10990 6C31 POPE  227     105.114  48.874  64.965  1.00  0.00           C
ATOM  10994  NH3 POPE  228      58.254  55.634  88.694  1.00  0.00           N
ATOM  10998  C12 POPE  228      56.854  55.104  88.535  1.00  0.00           C
ATOM  11001  C11 POPE  228      55.884  55.824  89.516  1.00  0.00           C
ATOM  11004  P   POPE  228      54.584  57.404  87.956  1.00  0.00           P
ATOM  11005  O13 POPE  228      53.174  57.804  87.755  1.00  0.00           O
ATOM  11006  O14 POPE  228      55.624  58.384  88.346  1.00  0.00           O
ATOM  11007  O11 POPE  228      55.044  56.674  86.645  1.00  0.00           O
ATOM  11008  O12 POPE  228      54.624  56.144  88.926  1.00  0.00           O
ATOM  11009  C1  POPE  228      55.664  57.374  85.576  1.00  0.00           C
ATOM  11012  C2  POPE  228      55.464  56.574  84.265  1.00  0.00           C
ATOM  11014  O21 POPE  228      55.364  57.444  83.125  1.00  0.00           O
ATOM  11015  C21 POPE  228      56.454  58.154  82.855  1.00  0.00           C
ATOM  11016  O22 POPE  228      57.494  58.144  83.495  1.00  0.00           O
ATOM  11017  C22 POPE  228      56.274  58.924  81.535  1.00  0.00           C
ATOM  11020  C3  POPE  228      54.174  55.694  84.366  1.00  0.00           C
ATOM  11023  O31 POPE  228      53.984  54.854  83.215  1.00  0.00           O
ATOM  11024  C31 POPE  228      53.164  55.314  82.276  1.00  0.00           C
ATOM  11025  O32 POPE  228      52.454  56.294  82.346  1.00  0.00           O
ATOM  11026  C32 POPE  228      53.234  54.394  81.056  1.00  0.00           C
ATOM  11029  C23 POPE  228      56.614  57.994  80.355  1.00  0.00           C
ATOM  11032  C24 POPE  228      56.514  58.544  78.935  1.00  0.00           C
ATOM  11035  C25 POPE  228      57.244  57.574  77.986  1.00  0.00           C
ATOM  11038  C26 POPE  228      56.734  57.524  76.546  1.00  0.00           C
ATOM  11041  C27 POPE  228      57.534  56.514  75.706  1.00  0.00           C
ATOM  11044  C28 POPE  228      56.834  56.074  74.396  1.00  0.00           C
ATOM  11047  C29 POPE  228      56.724  57.184  73.376  1.00  0.00           C
ATOM  11049 0C21 POPE  228      56.794  57.004  72.045  1.00  0.00           C
ATOM  11051 1C21 POPE  228      56.994  55.684  71.346  1.00  0.00           C
ATOM  11054 2C21 POPE  228      57.134  55.824  69.826  1.00  0.00           C
ATOM  11057 3C21 POPE  228      55.804  56.154  69.125  1.00  0.00           C
ATOM  11060 4C21 POPE  228      55.964  56.374  67.616  1.00  0.00           C
ATOM  11063 5C21 POPE  228      56.484  57.774  67.245  1.00  0.00           C
ATOM  11066 6C21 POPE  228      56.784  57.894  65.745  1.00  0.00           C
ATOM  11069 7C21 POPE  228      56.964  59.334  65.276  1.00  0.00           C
ATOM  11072 8C21 POPE  228      57.294  59.404  63.786  1.00  0.00           C
ATOM  11076  C33 POPE  228      53.294  55.164  79.716  1.00  0.00           C
ATOM  11079  C34 POPE  228      53.124  54.254  78.495  1.00  0.00           C
ATOM  11082  C35 POPE  228      54.044  53.024  78.476  1.00  0.00           C
ATOM  11085  C36 POPE  228      53.634  51.994  77.416  1.00  0.00           C
ATOM  11088  C37 POPE  228      54.364  50.654  77.576  1.00  0.00           C
ATOM  11091  C38 POPE  228      53.564  49.464  77.036  1.00  0.00           C
ATOM  11094  C39 POPE  228      53.204  49.604  75.546  1.00  0.00           C
ATOM  11097 0C31 POPE  228      52.544  48.334  75.015  1.00  0.00           C
ATOM  11100 1C31 POPE  228      52.084  48.474  73.566  1.00  0.00           C
ATOM  11103 2C31 POPE  228      51.554  47.164  72.986  1.00  0.00           C
ATOM  11106 3C31 POPE  228      52.654  46.204  72.506  1.00  0.00           C
ATOM  11109 4C31 POPE  228      52.904  46.334  70.995  1.00  0.00           C
ATOM  11112 5C31 POPE  228      53.964  45.354  70.476  1.00  0.00           C
ATOM  11115 6C31 POPE  228      54.024  45.294  68.946  1.00  0.00           C
ATOM  11119  NH3 POPE  229      55.644  50.144  85.655  1.00  0.00           N
ATOM  11123  C12 POPE  229      56.084  51.474  86.206  1.00  0.00           C
ATOM  11126  C11 POPE  229      57.594  51.614  85.986  1.00  0.00           C
ATOM  11129  P   POPE  229      59.474  53.384  86.046  1.00  0.00           P
ATOM  11130  O13 POPE  229      59.914  54.274  87.156  1.00  0.00           O
ATOM  11131  O14 POPE  229      60.324  52.224  85.686  1.00  0.00           O
ATOM  11132  O11 POPE  229      59.264  54.254  84.745  1.00  0.00           O
ATOM  11133  O12 POPE  229      58.004  52.924  86.376  1.00  0.00           O
ATOM  11134  C1  POPE  229      58.764  53.674  83.535  1.00  0.00           C
ATOM  11137  C2  POPE  229      59.214  54.524  82.316  1.00  0.00           C
ATOM  11139  O21 POPE  229      58.674  53.994  81.085  1.00  0.00           O
ATOM  11140  C21 POPE  229      59.124  52.874  80.555  1.00  0.00           C
ATOM  11141  O22 POPE  229      60.074  52.214  80.916  1.00  0.00           O
ATOM  11142  C22 POPE  229      58.144  52.474  79.436  1.00  0.00           C
ATOM  11145  C3  POPE  229      60.754  54.764  82.335  1.00  0.00           C
ATOM  11148  O31 POPE  229      61.344  55.044  81.056  1.00  0.00           O
ATOM  11149  C31 POPE  229      61.374  56.344  80.706  1.00  0.00           C
ATOM  11150  O32 POPE  229      60.844  57.244  81.326  1.00  0.00           O
ATOM  11151  C32 POPE  229      62.204  56.514  79.446  1.00  0.00           C
ATOM  11154  C23 POPE  229      58.864  52.134  78.116  1.00  0.00           C
ATOM  11157  C24 POPE  229      57.864  51.974  76.965  1.00  0.00           C
ATOM  11160  C25 POPE  229      58.484  52.044  75.566  1.00  0.00           C
ATOM  11163  C26 POPE  229      57.434  51.874  74.456  1.00  0.00           C
ATOM  11166  C27 POPE  229      58.064  51.654  73.076  1.00  0.00           C
ATOM  11169  C28 POPE  229      57.034  51.684  71.936  1.00  0.00           C
ATOM  11172  C29 POPE  229      57.694  51.594  70.576  1.00  0.00           C
ATOM  11174 0C21 POPE  229      57.724  50.524  69.766  1.00  0.00           C
ATOM  11176 1C21 POPE  229      57.124  49.174  70.025  1.00  0.00           C
ATOM  11179 2C21 POPE  229      55.854  48.914  69.186  1.00  0.00           C
ATOM  11182 3C21 POPE  229      56.134  48.584  67.706  1.00  0.00           C
ATOM  11185 4C21 POPE  229      55.254  49.384  66.736  1.00  0.00           C
ATOM  11188 5C21 POPE  229      55.724  50.834  66.566  1.00  0.00           C
ATOM  11191 6C21 POPE  229      54.724  51.724  65.806  1.00  0.00           C
ATOM  11194 7C21 POPE  229      54.124  52.824  66.686  1.00  0.00           C
ATOM  11197 8C21 POPE  229      53.074  53.664  65.966  1.00  0.00           C
ATOM  11201  C33 POPE  229      63.274  57.604  79.625  1.00  0.00           C
ATOM  11204  C34 POPE  229      64.274  57.694  78.455  1.00  0.00           C
ATOM  11207  C35 POPE  229      63.674  57.524  77.045  1.00  0.00           C
ATOM  11210  C36 POPE  229      62.814  58.694  76.556  1.00  0.00           C
ATOM  11213  C37 POPE  229      62.334  58.444  75.116  1.00  0.00           C
ATOM  11216  C38 POPE  229      61.544  59.614  74.516  1.00  0.00           C
ATOM  11219  C39 POPE  229      62.404  60.844  74.146  1.00  0.00           C
ATOM  11222 0C31 POPE  229      63.274  60.634  72.896  1.00  0.00           C
ATOM  11225 1C31 POPE  229      63.894  61.954  72.416  1.00  0.00           C
ATOM  11228 2C31 POPE  229      64.514  61.874  71.026  1.00  0.00           C
ATOM  11231 3C31 POPE  229      64.984  63.254  70.535  1.00  0.00           C
ATOM  11234 4C31 POPE  229      65.714  63.194  69.186  1.00  0.00           C
ATOM  11237 5C31 POPE  229      66.134  64.574  68.674  1.00  0.00           C
ATOM  11240 6C31 POPE  229      67.204  64.494  67.586  1.00  0.00           C
ATOM  11244  NH3 POPE  230      11.374  62.954  47.196  1.00  0.00           N
ATOM  11248  C12 POPE  230      10.174  63.864  47.116  1.00  0.00           C
ATOM  11251  C11 POPE  230      10.274  64.834  45.916  1.00  0.00           C
ATOM  11254  P   POPE  230       8.044  66.254  46.116  1.00  0.00           P
ATOM  11255  O13 POPE  230       7.444  65.674  44.896  1.00  0.00           O
ATOM  11256  O14 POPE  230       7.774  67.674  46.476  1.00  0.00           O
ATOM  11257  O11 POPE  230       7.634  65.314  47.306  1.00  0.00           O
ATOM  11258  O12 POPE  230       9.614  66.064  46.146  1.00  0.00           O
ATOM  11259  C1  POPE  230       6.574  65.474  48.236  1.00  0.00           C
ATOM  11262  C2  POPE  230       7.144  65.914  49.606  1.00  0.00           C
ATOM  11264  O21 POPE  230       6.414  65.324  50.695  1.00  0.00           O
ATOM  11265  C21 POPE  230       5.194  65.744  50.905  1.00  0.00           C
ATOM  11266  O22 POPE  230       4.604  66.614  50.296  1.00  0.00           O
ATOM  11267  C22 POPE  230       4.614  65.024  52.116  1.00  0.00           C
ATOM  11270  C3  POPE  230       7.304  67.464  49.666  1.00  0.00           C
ATOM  11273  O31 POPE  230       7.674  67.984  50.975  1.00  0.00           O
ATOM  11274  C31 POPE  230       8.444  69.064  50.886  1.00  0.00           C
ATOM  11275  O32 POPE  230       8.984  69.454  49.866  1.00  0.00           O
ATOM  11276  C32 POPE  230       8.544  69.804  52.225  1.00  0.00           C
ATOM  11279  C23 POPE  230       4.064  66.024  53.156  1.00  0.00           C
ATOM  11282  C24 POPE  230       3.404  65.284  54.326  1.00  0.00           C
ATOM  11285  C25 POPE  230       2.664  66.224  55.266  1.00  0.00           C
ATOM  11288  C26 POPE  230       3.554  66.924  56.296  1.00  0.00           C
ATOM  11291  C27 POPE  230       2.704  67.704  57.306  1.00  0.00           C
ATOM  11294  C28 POPE  230       3.514  68.374  58.416  1.00  0.00           C
ATOM  11297  C29 POPE  230       2.574  68.964  59.436  1.00  0.00           C
ATOM  11299 0C21 POPE  230       2.954  69.664  60.515  1.00  0.00           C
ATOM  11301 1C21 POPE  230       4.394  69.984  60.796  1.00  0.00           C
ATOM  11304 2C21 POPE  230       4.634  71.134  61.786  1.00  0.00           C
ATOM  11307 3C21 POPE  230       4.444  70.724  63.246  1.00  0.00           C
ATOM  11310 4C21 POPE  230       4.724  71.904  64.156  1.00  0.00           C
ATOM  11313 5C21 POPE  230       4.794  71.544  65.636  1.00  0.00           C
ATOM  11316 6C21 POPE  230       5.234  72.754  66.446  1.00  0.00           C
ATOM  11319 7C21 POPE  230       5.374  72.474  67.936  1.00  0.00           C
ATOM  11322 8C21 POPE  230       5.804  73.704  68.726  1.00  0.00           C
ATOM  11326  C33 POPE  230       7.804  69.194  53.456  1.00  0.00           C
ATOM  11329  C34 POPE  230       8.234  69.934  54.725  1.00  0.00           C
ATOM  11332  C35 POPE  230       7.434  69.594  55.996  1.00  0.00           C
ATOM  11335  C36 POPE  230       7.874  70.474  57.176  1.00  0.00           C
ATOM  11338  C37 POPE  230       7.474  69.914  58.556  1.00  0.00           C
ATOM  11341  C38 POPE  230       8.354  70.434  59.696  1.00  0.00           C
ATOM  11344  C39 POPE  230       8.144  69.764  61.066  1.00  0.00           C
ATOM  11347 0C31 POPE  230       8.714  70.614  62.216  1.00  0.00           C
ATOM  11350 1C31 POPE  230       8.514  70.004  63.605  1.00  0.00           C
ATOM  11353 2C31 POPE  230       8.794  71.014  64.725  1.00  0.00           C
ATOM  11356 3C31 POPE  230       8.664  70.414  66.135  1.00  0.00           C
ATOM  11359 4C31 POPE  230       8.984  71.404  67.256  1.00  0.00           C
ATOM  11362 5C31 POPE  230       8.804  70.784  68.656  1.00  0.00           C
ATOM  11365 6C31 POPE  230       9.134  71.734  69.806  1.00  0.00           C
ATOM  11369  NH3 POPE  231       7.754 116.544  44.746  1.00  0.00           N
ATOM  11373  C12 POPE  231       8.784 117.524  45.146  1.00  0.00           C
ATOM  11376  C11 POPE  231       9.744 117.714  43.965  1.00  0.00           C
ATOM  11379  P   POPE  231      11.434 119.114  45.266  1.00  0.00           P
ATOM  11380  O13 POPE  231      11.994 117.804  45.625  1.00  0.00           O
ATOM  11381  O14 POPE  231      12.384 120.184  44.876  1.00  0.00           O
ATOM  11382  O11 POPE  231      10.474 119.584  46.436  1.00  0.00           O
ATOM  11383  O12 POPE  231      10.424 118.964  44.066  1.00  0.00           O
ATOM  11384  C1  POPE  231      10.804 119.264  47.796  1.00  0.00           C
ATOM  11387  C2  POPE  231       9.544 119.094  48.706  1.00  0.00           C
ATOM  11389  O21 POPE  231       9.084 117.714  48.676  1.00  0.00           O
ATOM  11390  C21 POPE  231       8.554 117.324  49.826  1.00  0.00           C
ATOM  11391  O22 POPE  231       8.204 118.054  50.736  1.00  0.00           O
ATOM  11392  C22 POPE  231       8.594 115.804  49.926  1.00  0.00           C
ATOM  11395  C3  POPE  231       8.424 120.114  48.306  1.00  0.00           C
ATOM  11398  O31 POPE  231       7.534 120.494  49.375  1.00  0.00           O
ATOM  11399  C31 POPE  231       8.124 121.234  50.326  1.00  0.00           C
ATOM  11400  O32 POPE  231       9.304 121.504  50.375  1.00  0.00           O
ATOM  11401  C32 POPE  231       7.114 121.704  51.366  1.00  0.00           C
ATOM  11404  C23 POPE  231       9.464 115.384  51.126  1.00  0.00           C
ATOM  11407  C24 POPE  231       9.664 113.864  51.226  1.00  0.00           C
ATOM  11410  C25 POPE  231      10.564 113.444  52.386  1.00  0.00           C
ATOM  11413  C26 POPE  231       9.864 113.684  53.726  1.00  0.00           C
ATOM  11416  C27 POPE  231      10.574 112.994  54.886  1.00  0.00           C
ATOM  11419  C28 POPE  231       9.624 112.804  56.066  1.00  0.00           C
ATOM  11422  C29 POPE  231      10.324 112.064  57.166  1.00  0.00           C
ATOM  11424 0C21 POPE  231      10.114 112.204  58.486  1.00  0.00           C
ATOM  11426 1C21 POPE  231       9.054 113.074  59.096  1.00  0.00           C
ATOM  11429 2C21 POPE  231       8.884 112.794  60.606  1.00  0.00           C
ATOM  11432 3C21 POPE  231       8.514 111.334  60.936  1.00  0.00           C
ATOM  11435 4C21 POPE  231       7.944 111.144  62.346  1.00  0.00           C
ATOM  11438 5C21 POPE  231       8.664 111.924  63.466  1.00  0.00           C
ATOM  11441 6C21 POPE  231      10.124 111.514  63.706  1.00  0.00           C
ATOM  11444 7C21 POPE  231      10.744 112.334  64.846  1.00  0.00           C
ATOM  11447 8C21 POPE  231      12.154 111.874  65.246  1.00  0.00           C
ATOM  11451  C33 POPE  231       6.264 120.564  51.966  1.00  0.00           C
ATOM  11454  C34 POPE  231       5.444 121.004  53.195  1.00  0.00           C
ATOM  11457  C35 POPE  231       6.284 121.254  54.456  1.00  0.00           C
ATOM  11460  C36 POPE  231       6.474 122.744  54.806  1.00  0.00           C
ATOM  11463  C37 POPE  231       7.034 122.924  56.226  1.00  0.00           C
ATOM  11466  C38 POPE  231       6.994 124.364  56.736  1.00  0.00           C
ATOM  11469  C39 POPE  231       7.544 124.524  58.166  1.00  0.00           C
ATOM  11472 0C31 POPE  231       6.724 123.774  59.236  1.00  0.00           C
ATOM  11475 1C31 POPE  231       7.384 123.824  60.625  1.00  0.00           C
ATOM  11478 2C31 POPE  231       6.834 122.744  61.576  1.00  0.00           C
ATOM  11481 3C31 POPE  231       7.784 122.424  62.736  1.00  0.00           C
ATOM  11484 4C31 POPE  231       7.954 123.564  63.746  1.00  0.00           C
ATOM  11487 5C31 POPE  231       9.184 123.384  64.646  1.00  0.00           C
ATOM  11490 6C31 POPE  231       9.304 124.474  65.715  1.00  0.00           C
ATOM  11494  NH3 POPE  232     109.714  24.744  49.066  1.00  0.00           N
ATOM  11498  C12 POPE  232     109.104  24.914  47.696  1.00  0.00           C
ATOM  11501  C11 POPE  232     107.564  24.804  47.726  1.00  0.00           C
ATOM  11504  P   POPE  232     105.564  23.164  47.925  1.00  0.00           P
ATOM  11505  O13 POPE  232     104.954  24.194  47.056  1.00  0.00           O
ATOM  11506  O14 POPE  232     105.274  21.754  47.586  1.00  0.00           O
ATOM  11507  O11 POPE  232     105.004  23.414  49.375  1.00  0.00           O
ATOM  11508  O12 POPE  232     107.114  23.474  48.065  1.00  0.00           O
ATOM  11509  C1  POPE  232     105.714  22.894  50.495  1.00  0.00           C
ATOM  11512  C2  POPE  232     105.014  23.394  51.765  1.00  0.00           C
ATOM  11514  O21 POPE  232     105.524  22.664  52.886  1.00  0.00           O
ATOM  11515  C21 POPE  232     105.474  23.174  54.125  1.00  0.00           C
ATOM  11516  O22 POPE  232     105.344  22.484  55.126  1.00  0.00           O
ATOM  11517  C22 POPE  232     105.724  24.674  54.216  1.00  0.00           C
ATOM  11520  C3  POPE  232     103.484  23.184  51.625  1.00  0.00           C
ATOM  11523  O31 POPE  232     102.784  23.414  52.875  1.00  0.00           O
ATOM  11524  C31 POPE  232     101.614  22.764  52.925  1.00  0.00           C
ATOM  11525  O32 POPE  232     100.564  23.224  52.526  1.00  0.00           O
ATOM  11526  C32 POPE  232     101.844  21.364  53.486  1.00  0.00           C
ATOM  11529  C23 POPE  232     105.694  25.154  55.686  1.00  0.00           C
ATOM  11532  C24 POPE  232     104.254  25.264  56.206  1.00  0.00           C
ATOM  11535  C25 POPE  232     104.104  25.854  57.616  1.00  0.00           C
ATOM  11538  C26 POPE  232     104.284  24.824  58.736  1.00  0.00           C
ATOM  11541  C27 POPE  232     103.804  25.354  60.106  1.00  0.00           C
ATOM  11544  C28 POPE  232     103.224  24.264  61.026  1.00  0.00           C
ATOM  11547  C29 POPE  232     104.224  23.174  61.326  1.00  0.00           C
ATOM  11549 0C21 POPE  232     104.794  22.884  62.506  1.00  0.00           C
ATOM  11551 1C21 POPE  232     104.544  23.554  63.836  1.00  0.00           C
ATOM  11554 2C21 POPE  232     105.794  24.304  64.346  1.00  0.00           C
ATOM  11557 3C21 POPE  232     105.514  24.944  65.715  1.00  0.00           C
ATOM  11560 4C21 POPE  232     106.754  25.524  66.415  1.00  0.00           C
ATOM  11563 5C21 POPE  232     107.194  26.894  65.885  1.00  0.00           C
ATOM  11566 6C21 POPE  232     108.364  27.484  66.686  1.00  0.00           C
ATOM  11569 7C21 POPE  232     108.654  28.954  66.356  1.00  0.00           C
ATOM  11572 8C21 POPE  232     109.634  29.604  67.336  1.00  0.00           C
ATOM  11576  C33 POPE  232     102.294  21.384  54.965  1.00  0.00           C
ATOM  11579  C34 POPE  232     103.074  20.114  55.346  1.00  0.00           C
ATOM  11582  C35 POPE  232     102.194  18.984  55.886  1.00  0.00           C
ATOM  11585  C36 POPE  232     101.704  19.234  57.326  1.00  0.00           C
ATOM  11588  C37 POPE  232     100.614  18.254  57.766  1.00  0.00           C
ATOM  11591  C38 POPE  232     100.154  18.484  59.206  1.00  0.00           C
ATOM  11594  C39 POPE  232     101.124  17.914  60.256  1.00  0.00           C
ATOM  11597 0C31 POPE  232     100.644  18.244  61.675  1.00  0.00           C
ATOM  11600 1C31 POPE  232     101.394  17.464  62.776  1.00  0.00           C
ATOM  11603 2C31 POPE  232     100.944  17.854  64.195  1.00  0.00           C
ATOM  11606 3C31 POPE  232      99.814  16.984  64.776  1.00  0.00           C
ATOM  11609 4C31 POPE  232      98.544  16.894  63.916  1.00  0.00           C
ATOM  11612 5C31 POPE  232      97.384  16.154  64.605  1.00  0.00           C
ATOM  11615 6C31 POPE  232      96.244  15.784  63.666  1.00  0.00           C
ATOM  11619  NH3 POPE  233      83.184 111.964  40.046  1.00  0.00           N
ATOM  11623  C12 POPE  233      83.784 113.324  39.826  1.00  0.00           C
ATOM  11626  C11 POPE  233      82.744 114.224  39.166  1.00  0.00           C
ATOM  11629  P   POPE  233      80.164 114.154  39.646  1.00  0.00           P
ATOM  11630  O13 POPE  233      79.964 114.594  38.256  1.00  0.00           O
ATOM  11631  O14 POPE  233      79.834 112.744  39.956  1.00  0.00           O
ATOM  11632  O11 POPE  233      79.294 115.084  40.596  1.00  0.00           O
ATOM  11633  O12 POPE  233      81.654 114.414  40.066  1.00  0.00           O
ATOM  11634  C1  POPE  233      79.944 116.034  41.436  1.00  0.00           C
ATOM  11637  C2  POPE  233      80.314 115.424  42.816  1.00  0.00           C
ATOM  11639  O21 POPE  233      79.274 115.794  43.746  1.00  0.00           O
ATOM  11640  C21 POPE  233      79.184 115.084  44.855  1.00  0.00           C
ATOM  11641  O22 POPE  233      79.744 114.034  45.086  1.00  0.00           O
ATOM  11642  C22 POPE  233      78.234 115.834  45.816  1.00  0.00           C
ATOM  11645  C3  POPE  233      81.684 116.034  43.256  1.00  0.00           C
ATOM  11648  O31 POPE  233      82.254 115.344  44.396  1.00  0.00           O
ATOM  11649  C31 POPE  233      82.854 116.164  45.266  1.00  0.00           C
ATOM  11650  O32 POPE  233      82.954 117.364  45.156  1.00  0.00           O
ATOM  11651  C32 POPE  233      83.434 115.384  46.426  1.00  0.00           C
ATOM  11654  C23 POPE  233      77.864 115.044  47.096  1.00  0.00           C
ATOM  11657  C24 POPE  233      78.924 115.154  48.216  1.00  0.00           C
ATOM  11660  C25 POPE  233      79.354 113.774  48.756  1.00  0.00           C
ATOM  11663  C26 POPE  233      78.254 113.114  49.606  1.00  0.00           C
ATOM  11666  C27 POPE  233      78.414 111.594  49.746  1.00  0.00           C
ATOM  11669  C28 POPE  233      77.044 110.944  50.016  1.00  0.00           C
ATOM  11672  C29 POPE  233      77.144 109.504  50.436  1.00  0.00           C
ATOM  11674 0C21 POPE  233      77.204 109.084  51.716  1.00  0.00           C
ATOM  11676 1C21 POPE  233      77.234 109.974  52.936  1.00  0.00           C
ATOM  11679 2C21 POPE  233      75.834 110.314  53.475  1.00  0.00           C
ATOM  11682 3C21 POPE  233      75.124 109.154  54.186  1.00  0.00           C
ATOM  11685 4C21 POPE  233      75.794 108.754  55.506  1.00  0.00           C
ATOM  11688 5C21 POPE  233      74.784 108.354  56.596  1.00  0.00           C
ATOM  11691 6C21 POPE  233      75.474 108.154  57.956  1.00  0.00           C
ATOM  11694 7C21 POPE  233      74.534 107.654  59.046  1.00  0.00           C
ATOM  11697 8C21 POPE  233      75.274 107.164  60.285  1.00  0.00           C
ATOM  11701  C33 POPE  233      83.014 116.054  47.746  1.00  0.00           C
ATOM  11704  C34 POPE  233      83.754 115.504  48.956  1.00  0.00           C
ATOM  11707  C35 POPE  233      83.324 116.194  50.246  1.00  0.00           C
ATOM  11710  C36 POPE  233      82.024 115.674  50.866  1.00  0.00           C
ATOM  11713  C37 POPE  233      81.804 116.354  52.215  1.00  0.00           C
ATOM  11716  C38 POPE  233      80.704 115.754  53.076  1.00  0.00           C
ATOM  11719  C39 POPE  233      81.064 114.384  53.656  1.00  0.00           C
ATOM  11722 0C31 POPE  233      79.924 113.854  54.515  1.00  0.00           C
ATOM  11725 1C31 POPE  233      80.314 112.614  55.326  1.00  0.00           C
ATOM  11728 2C31 POPE  233      79.134 112.084  56.146  1.00  0.00           C
ATOM  11731 3C31 POPE  233      79.534 110.994  57.155  1.00  0.00           C
ATOM  11734 4C31 POPE  233      80.364 109.864  56.526  1.00  0.00           C
ATOM  11737 5C31 POPE  233      80.614 108.694  57.486  1.00  0.00           C
ATOM  11740 6C31 POPE  233      79.344 107.934  57.886  1.00  0.00           C
ATOM  11744  NH3 POPE  234     110.034  34.984  47.726  1.00  0.00           N
ATOM  11748  C12 POPE  234     110.714  35.404  46.436  1.00  0.00           C
ATOM  11751  C11 POPE  234     111.434  36.754  46.566  1.00  0.00           C
ATOM  11754  P   POPE  234     113.564  37.764  45.436  1.00  0.00           P
ATOM  11755  O13 POPE  234     114.544  36.654  45.466  1.00  0.00           O
ATOM  11756  O14 POPE  234     113.714  38.804  44.406  1.00  0.00           O
ATOM  11757  O11 POPE  234     113.584  38.364  46.875  1.00  0.00           O
ATOM  11758  O12 POPE  234     112.144  37.064  45.355  1.00  0.00           O
ATOM  11759  C1  POPE  234     113.314  39.704  47.186  1.00  0.00           C
ATOM  11762  C2  POPE  234     113.774  39.904  48.646  1.00  0.00           C
ATOM  11764  O21 POPE  234     113.284  41.174  49.096  1.00  0.00           O
ATOM  11765  C21 POPE  234     113.474  41.424  50.375  1.00  0.00           C
ATOM  11766  O22 POPE  234     114.064  42.394  50.806  1.00  0.00           O
ATOM  11767  C22 POPE  234     112.654  40.484  51.276  1.00  0.00           C
ATOM  11770  C3  POPE  234     115.324  39.804  48.776  1.00  0.00           C
ATOM  11773  O31 POPE  234     115.804  39.784  50.146  1.00  0.00           O
ATOM  11774  C31 POPE  234     115.834  38.594  50.726  1.00  0.00           C
ATOM  11775  O32 POPE  234     115.394  37.564  50.256  1.00  0.00           O
ATOM  11776  C32 POPE  234     116.424  38.714  52.126  1.00  0.00           C
ATOM  11779  C23 POPE  234     112.304  41.264  52.556  1.00  0.00           C
ATOM  11782  C24 POPE  234     111.314  40.604  53.516  1.00  0.00           C
ATOM  11785  C25 POPE  234     110.764  41.684  54.445  1.00  0.00           C
ATOM  11788  C26 POPE  234     110.064  41.194  55.716  1.00  0.00           C
ATOM  11791  C27 POPE  234     109.764  42.404  56.616  1.00  0.00           C
ATOM  11794  C28 POPE  234     109.024  42.034  57.916  1.00  0.00           C
ATOM  11797  C29 POPE  234     108.814  43.274  58.746  1.00  0.00           C
ATOM  11799 0C21 POPE  234     109.004  43.394  60.076  1.00  0.00           C
ATOM  11801 1C21 POPE  234     109.404  42.284  61.016  1.00  0.00           C
ATOM  11804 2C21 POPE  234     110.884  42.334  61.446  1.00  0.00           C
ATOM  11807 3C21 POPE  234     111.184  43.324  62.586  1.00  0.00           C
ATOM  11810 4C21 POPE  234     112.654  43.194  63.015  1.00  0.00           C
ATOM  11813 5C21 POPE  234     113.054  43.914  64.316  1.00  0.00           C
ATOM  11816 6C21 POPE  234     112.484  43.264  65.586  1.00  0.00           C
ATOM  11819 7C21 POPE  234     113.214  43.724  66.846  1.00  0.00           C
ATOM  11822 8C21 POPE  234     112.604  43.184  68.136  1.00  0.00           C
ATOM  11826  C33 POPE  234     115.294  38.814  53.166  1.00  0.00           C
ATOM  11829  C34 POPE  234     115.814  38.724  54.596  1.00  0.00           C
ATOM  11832  C35 POPE  234     114.734  39.104  55.616  1.00  0.00           C
ATOM  11835  C36 POPE  234     115.204  38.914  57.056  1.00  0.00           C
ATOM  11838  C37 POPE  234     114.704  40.014  58.006  1.00  0.00           C
ATOM  11841  C38 POPE  234     115.234  39.804  59.426  1.00  0.00           C
ATOM  11844  C39 POPE  234     115.034  41.024  60.326  1.00  0.00           C
ATOM  11847 0C31 POPE  234     115.934  42.214  59.976  1.00  0.00           C
ATOM  11850 1C31 POPE  234     115.694  43.364  60.956  1.00  0.00           C
ATOM  11853 2C31 POPE  234     116.664  44.554  60.866  1.00  0.00           C
ATOM  11856 3C31 POPE  234     116.494  45.514  62.056  1.00  0.00           C
ATOM  11859 4C31 POPE  234     117.044  44.934  63.366  1.00  0.00           C
ATOM  11862 5C31 POPE  234     116.764  45.804  64.596  1.00  0.00           C
ATOM  11865 6C31 POPE  234     117.124  45.124  65.916  1.00  0.00           C
ATOM  11869  NH3 POPE  235      -1.864  82.704  89.885  1.00  0.00           N
ATOM  11873  C12 POPE  235      -1.134  83.474  88.815  1.00  0.00           C
ATOM  11876  C11 POPE  235      -0.034  84.344  89.436  1.00  0.00           C
ATOM  11879  P   POPE  235       2.354  84.814  88.546  1.00  0.00           P
ATOM  11880  O13 POPE  235       2.664  85.664  89.706  1.00  0.00           O
ATOM  11881  O14 POPE  235       2.974  85.234  87.285  1.00  0.00           O
ATOM  11882  O11 POPE  235       2.694  83.304  88.896  1.00  0.00           O
ATOM  11883  O12 POPE  235       0.784  84.844  88.374  1.00  0.00           O
ATOM  11884  C1  POPE  235       4.044  82.834  89.046  1.00  0.00           C
ATOM  11887  C2  POPE  235       4.784  82.644  87.684  1.00  0.00           C
ATOM  11889  O21 POPE  235       4.204  81.614  86.886  1.00  0.00           O
ATOM  11890  C21 POPE  235       4.304  80.344  87.264  1.00  0.00           C
ATOM  11891  O22 POPE  235       4.854  79.924  88.266  1.00  0.00           O
ATOM  11892  C22 POPE  235       3.544  79.504  86.256  1.00  0.00           C
ATOM  11895  C3  POPE  235       6.334  82.544  87.816  1.00  0.00           C
ATOM  11898  O31 POPE  235       6.974  82.624  86.525  1.00  0.00           O
ATOM  11899  C31 POPE  235       6.974  83.824  85.956  1.00  0.00           C
ATOM  11900  O32 POPE  235       6.544  84.844  86.465  1.00  0.00           O
ATOM  11901  C32 POPE  235       7.644  83.724  84.576  1.00  0.00           C
ATOM  11904  C23 POPE  235       4.214  79.474  84.855  1.00  0.00           C
ATOM  11907  C24 POPE  235       3.404  78.664  83.856  1.00  0.00           C
ATOM  11910  C25 POPE  235       4.224  78.064  82.715  1.00  0.00           C
ATOM  11913  C26 POPE  235       4.444  78.994  81.516  1.00  0.00           C
ATOM  11916  C27 POPE  235       5.264  78.274  80.436  1.00  0.00           C
ATOM  11919  C28 POPE  235       5.584  79.154  79.215  1.00  0.00           C
ATOM  11922  C29 POPE  235       6.654  78.484  78.406  1.00  0.00           C
ATOM  11924 0C21 POPE  235       6.704  78.314  77.076  1.00  0.00           C
ATOM  11926 1C21 POPE  235       5.684  78.754  76.066  1.00  0.00           C
ATOM  11929 2C21 POPE  235       5.724  77.844  74.836  1.00  0.00           C
ATOM  11932 3C21 POPE  235       5.104  78.504  73.586  1.00  0.00           C
ATOM  11935 4C21 POPE  235       5.434  77.684  72.346  1.00  0.00           C
ATOM  11938 5C21 POPE  235       5.484  78.484  71.035  1.00  0.00           C
ATOM  11941 6C21 POPE  235       4.184  79.214  70.706  1.00  0.00           C
ATOM  11944 7C21 POPE  235       4.174  79.734  69.265  1.00  0.00           C
ATOM  11947 8C21 POPE  235       2.944  80.564  68.926  1.00  0.00           C
ATOM  11951  C33 POPE  235       9.194  83.764  84.556  1.00  0.00           C
ATOM  11954  C34 POPE  235       9.794  83.644  83.136  1.00  0.00           C
ATOM  11957  C35 POPE  235       9.484  84.824  82.185  1.00  0.00           C
ATOM  11960  C36 POPE  235      10.034  84.594  80.776  1.00  0.00           C
ATOM  11963  C37 POPE  235       9.484  85.534  79.685  1.00  0.00           C
ATOM  11966  C38 POPE  235       9.874  85.114  78.245  1.00  0.00           C
ATOM  11969  C39 POPE  235       9.424  86.144  77.195  1.00  0.00           C
ATOM  11972 0C31 POPE  235       9.614  85.714  75.736  1.00  0.00           C
ATOM  11975 1C31 POPE  235      11.054  85.804  75.186  1.00  0.00           C
ATOM  11978 2C31 POPE  235      11.104  85.534  73.674  1.00  0.00           C
ATOM  11981 3C31 POPE  235      12.414  85.954  72.996  1.00  0.00           C
ATOM  11984 4C31 POPE  235      12.274  86.164  71.486  1.00  0.00           C
ATOM  11987 5C31 POPE  235      11.854  84.934  70.666  1.00  0.00           C
ATOM  11990 6C31 POPE  235      11.134  85.274  69.354  1.00  0.00           C
ATOM  11994  NH3 POPE  236       1.554  93.344  88.085  1.00  0.00           N
ATOM  11998  C12 POPE  236       0.176  93.094  88.624  1.00  0.00           C
ATOM  12001  C11 POPE  236       0.006  91.604  88.976  1.00  0.00           C
ATOM  12004  P   POPE  236      -1.934  89.874  89.375  1.00  0.00           P
ATOM  12005  O13 POPE  236      -1.684  89.544  90.795  1.00  0.00           O
ATOM  12006  O14 POPE  236      -3.344  89.864  88.885  1.00  0.00           O
ATOM  12007  O11 POPE  236      -1.024  88.974  88.435  1.00  0.00           O
ATOM  12008  O12 POPE  236      -1.374  91.314  89.066  1.00  0.00           O
ATOM  12009  C1  POPE  236      -1.364  88.974  87.056  1.00  0.00           C
ATOM  12012  C2  POPE  236      -0.084  88.844  86.236  1.00  0.00           C
ATOM  12014  O21 POPE  236      -0.384  89.274  84.895  1.00  0.00           O
ATOM  12015  C21 POPE  236       0.644  89.874  84.305  1.00  0.00           C
ATOM  12016  O22 POPE  236       1.784  89.924  84.736  1.00  0.00           O
ATOM  12017  C22 POPE  236       0.186  90.474  82.996  1.00  0.00           C
ATOM  12020  C3  POPE  236       0.464  87.404  86.346  1.00  0.00           C
ATOM  12023  O31 POPE  236       1.874  87.364  86.026  1.00  0.00           O
ATOM  12024  C31 POPE  236       2.144  86.934  84.806  1.00  0.00           C
ATOM  12025  O32 POPE  236       1.304  86.634  83.955  1.00  0.00           O
ATOM  12026  C32 POPE  236       3.644  87.054  84.545  1.00  0.00           C
ATOM  12029  C23 POPE  236       1.284  91.204  82.195  1.00  0.00           C
ATOM  12032  C24 POPE  236       0.664  91.714  80.896  1.00  0.00           C
ATOM  12035  C25 POPE  236       1.644  91.954  79.745  1.00  0.00           C
ATOM  12038  C26 POPE  236       0.904  91.814  78.406  1.00  0.00           C
ATOM  12041  C27 POPE  236       1.694  92.254  77.176  1.00  0.00           C
ATOM  12044  C28 POPE  236       0.964  91.834  75.885  1.00  0.00           C
ATOM  12047  C29 POPE  236       1.484  92.534  74.656  1.00  0.00           C
ATOM  12049 0C21 POPE  236       0.764  92.894  73.576  1.00  0.00           C
ATOM  12051 1C21 POPE  236      -0.704  92.624  73.336  1.00  0.00           C
ATOM  12054 2C21 POPE  236      -0.994  91.964  71.965  1.00  0.00           C
ATOM  12057 3C21 POPE  236      -0.704  92.874  70.766  1.00  0.00           C
ATOM  12060 4C21 POPE  236      -0.984  92.234  69.386  1.00  0.00           C
ATOM  12063 5C21 POPE  236      -2.464  92.154  68.996  1.00  0.00           C
ATOM  12066 6C21 POPE  236      -2.624  92.004  67.465  1.00  0.00           C
ATOM  12069 7C21 POPE  236      -4.074  91.964  66.986  1.00  0.00           C
ATOM  12072 8C21 POPE  236      -4.214  92.304  65.496  1.00  0.00           C
ATOM  12076  C33 POPE  236       3.964  86.694  83.076  1.00  0.00           C
ATOM  12079  C34 POPE  236       5.334  87.184  82.596  1.00  0.00           C
ATOM  12082  C35 POPE  236       5.694  86.704  81.175  1.00  0.00           C
ATOM  12085  C36 POPE  236       4.794  87.264  80.056  1.00  0.00           C
ATOM  12088  C37 POPE  236       5.454  88.364  79.215  1.00  0.00           C
ATOM  12091  C38 POPE  236       4.454  89.214  78.416  1.00  0.00           C
ATOM  12094  C39 POPE  236       4.094  88.664  77.026  1.00  0.00           C
ATOM  12097 0C31 POPE  236       5.084  89.074  75.935  1.00  0.00           C
ATOM  12100 1C31 POPE  236       4.574  88.754  74.526  1.00  0.00           C
ATOM  12103 2C31 POPE  236       5.454  89.324  73.406  1.00  0.00           C
ATOM  12106 3C31 POPE  236       4.694  90.254  72.445  1.00  0.00           C
ATOM  12109 4C31 POPE  236       3.664  89.514  71.586  1.00  0.00           C
ATOM  12112 5C31 POPE  236       2.844  90.454  70.696  1.00  0.00           C
ATOM  12115 6C31 POPE  236       1.824  89.704  69.836  1.00  0.00           C
ATOM  12119  NH3 POPE  237      92.054  75.904  82.355  1.00  0.00           N
ATOM  12123  C12 POPE  237      91.904  75.634  83.826  1.00  0.00           C
ATOM  12126  C11 POPE  237      92.694  74.374  84.206  1.00  0.00           C
ATOM  12129  P   POPE  237      95.234  73.824  84.646  1.00  0.00           P
ATOM  12130  O13 POPE  237      96.404  74.734  84.695  1.00  0.00           O
ATOM  12131  O14 POPE  237      94.654  73.304  85.906  1.00  0.00           O
ATOM  12132  O11 POPE  237      95.654  72.574  83.786  1.00  0.00           O
ATOM  12133  O12 POPE  237      94.064  74.494  83.786  1.00  0.00           O
ATOM  12134  C1  POPE  237      95.634  72.714  82.366  1.00  0.00           C
ATOM  12137  C2  POPE  237      96.714  71.814  81.746  1.00  0.00           C
ATOM  12139  O21 POPE  237      96.454  71.714  80.345  1.00  0.00           O
ATOM  12140  C21 POPE  237      96.694  72.814  79.646  1.00  0.00           C
ATOM  12141  O22 POPE  237      97.164  73.844  80.085  1.00  0.00           O
ATOM  12142  C22 POPE  237      96.144  72.604  78.236  1.00  0.00           C
ATOM  12145  C3  POPE  237      96.704  70.374  82.335  1.00  0.00           C
ATOM  12148  O31 POPE  237      97.254  69.434  81.385  1.00  0.00           O
ATOM  12149  C31 POPE  237      97.264  68.174  81.796  1.00  0.00           C
ATOM  12150  O32 POPE  237      97.114  67.784  82.936  1.00  0.00           O
ATOM  12151  C32 POPE  237      97.524  67.284  80.576  1.00  0.00           C
ATOM  12154  C23 POPE  237      96.494  71.224  77.615  1.00  0.00           C
ATOM  12157  C24 POPE  237      95.344  70.634  76.796  1.00  0.00           C
ATOM  12160  C25 POPE  237      94.694  71.624  75.826  1.00  0.00           C
ATOM  12163  C26 POPE  237      95.664  72.354  74.885  1.00  0.00           C
ATOM  12166  C27 POPE  237      95.144  73.754  74.526  1.00  0.00           C
ATOM  12169  C28 POPE  237      96.184  74.584  73.756  1.00  0.00           C
ATOM  12172  C29 POPE  237      95.634  75.974  73.516  1.00  0.00           C
ATOM  12174 0C21 POPE  237      95.704  76.704  72.396  1.00  0.00           C
ATOM  12176 1C21 POPE  237      96.364  76.294  71.104  1.00  0.00           C
ATOM  12179 2C21 POPE  237      95.464  76.514  69.875  1.00  0.00           C
ATOM  12182 3C21 POPE  237      96.204  76.144  68.586  1.00  0.00           C
ATOM  12185 4C21 POPE  237      95.294  76.084  67.346  1.00  0.00           C
ATOM  12188 5C21 POPE  237      96.014  75.424  66.166  1.00  0.00           C
ATOM  12191 6C21 POPE  237      95.154  75.384  64.885  1.00  0.00           C
ATOM  12194 7C21 POPE  237      95.894  74.694  63.736  1.00  0.00           C
ATOM  12197 8C21 POPE  237      95.054  74.564  62.465  1.00  0.00           C
ATOM  12201  C33 POPE  237      96.214  66.934  79.846  1.00  0.00           C
ATOM  12204  C34 POPE  237      96.424  66.614  78.365  1.00  0.00           C
ATOM  12207  C35 POPE  237      97.384  65.454  78.085  1.00  0.00           C
ATOM  12210  C36 POPE  237      97.304  65.074  76.605  1.00  0.00           C
ATOM  12213  C37 POPE  237      98.144  63.864  76.206  1.00  0.00           C
ATOM  12216  C38 POPE  237      98.014  63.634  74.696  1.00  0.00           C
ATOM  12219  C39 POPE  237      98.794  62.424  74.186  1.00  0.00           C
ATOM  12222 0C31 POPE  237      98.644  62.284  72.665  1.00  0.00           C
ATOM  12225 1C31 POPE  237      99.424  61.094  72.115  1.00  0.00           C
ATOM  12228 2C31 POPE  237      99.134  60.814  70.636  1.00  0.00           C
ATOM  12231 3C31 POPE  237      99.534  61.944  69.685  1.00  0.00           C
ATOM  12234 4C31 POPE  237      98.884  61.794  68.315  1.00  0.00           C
ATOM  12237 5C31 POPE  237      99.444  62.764  67.276  1.00  0.00           C
ATOM  12240 6C31 POPE  237      98.694  62.644  65.946  1.00  0.00           C
ATOM  12244  NH3 POPE  238      70.604  81.114  42.626  1.00  0.00           N
ATOM  12248  C12 POPE  238      69.294  80.774  41.966  1.00  0.00           C
ATOM  12251  C11 POPE  238      68.374  81.994  41.806  1.00  0.00           C
ATOM  12254  P   POPE  238      66.264  80.914  40.596  1.00  0.00           P
ATOM  12255  O13 POPE  238      65.374  81.594  39.636  1.00  0.00           O
[truncated: 1,739,118 more chars]
