# Supplementary material for: Characterizing Membrane Association and Periplasmic Transfer of Bacterial Lipoproteins through Molecular Dynamics Simulations
Source: Structure. 2020 Apr 7;28(4):475–487.e3. doi: 10.1016/j.str.2020.01.012 (PMC7139219; doi:10.1016/j.str.2020.01.012)
Supplement: Data S1. Final Coordinates from Simulations (Y–Z), Related to Figure 3 [file mmc3.zip › Y-Z/YBAY-1-atomistic.pdb]

TITLE     Protein
REMARK    THIS IS A SIMULATION BOX
CRYST1  129.155  129.155  187.782  90.00  90.00  90.00 P 1           1
MODEL        1
ATOM      1  N   CYSTA   1      59.393  54.508 104.631  1.00  0.00           N
ATOM      3  CA  CYSTA   1      58.382  55.517 104.971  1.00  0.00           C
ATOM      5  C   CYSTA   1      57.862  55.137 106.341  1.00  0.00           C
ATOM      6  O   CYSTA   1      56.972  55.738 106.941  1.00  0.00           O
ATOM      7  CB  CYSTA   1      57.213  55.537 103.971  1.00  0.00           C
ATOM     10  SG  CYSTA   1      57.922  55.258 102.341  1.00  0.00           S
ATOM     11  C1  CYSTA   1      56.632  55.778 101.201  1.00  0.00           C
ATOM     14  CA1 CYSTA   1      60.702  54.547 104.881  1.00  0.00           C
ATOM     15  OA1 CYSTA   1      61.173  53.568 105.441  1.00  0.00           O
ATOM     16  CA2 CYSTA   1      61.612  55.647 104.441  1.00  0.00           C
ATOM     19  C11 CYSTA   1      57.174  56.717 100.111  1.00  0.00           C
ATOM     21  O11 CYSTA   1      58.403  56.138  99.631  1.00  0.00           O
ATOM     22  CX1 CYSTA   1      59.153  56.868  98.831  1.00  0.00           C
ATOM     23  OX1 CYSTA   1      60.124  57.528  99.171  1.00  0.00           O
ATOM     24  CX2 CYSTA   1      58.682  56.638  97.401  1.00  0.00           C
ATOM     27  C12 CYSTA   1      57.292  58.178 100.641  1.00  0.00           C
ATOM     30  O12 CYSTA   1      57.452  59.087  99.541  1.00  0.00           O
ATOM     31  CD1 CYSTA   1      56.742  60.218  99.551  1.00  0.00           C
ATOM     32  OD1 CYSTA   1      56.132  60.668 100.501  1.00  0.00           O
ATOM     33  CD2 CYSTA   1      56.792  60.797  98.151  1.00  0.00           C
ATOM     36  CA3 CYSTA   1      61.382  56.998 105.121  1.00  0.00           C
ATOM     39  CA4 CYSTA   1      61.142  58.077 104.061  1.00  0.00           C
ATOM     42  CA5 CYSTA   1      60.503  59.358 104.611  1.00  0.00           C
ATOM     45  CA6 CYSTA   1      60.243  60.447 103.551  1.00  0.00           C
ATOM     48  CA7 CYSTA   1      61.382  60.498 102.551  1.00  0.00           C
ATOM     51  CA8 CYSTA   1      61.522  61.728 101.651  1.00  0.00           C
ATOM     54  CA9 CYSTA   1      62.552  61.447 100.531  1.00  0.00           C
ATOM     57 0CA1 CYSTA   1      63.653  60.487 101.001  1.00  0.00           C
ATOM     60 1CA1 CYSTA   1      64.783  60.168 100.021  1.00  0.00           C
ATOM     63 2CA1 CYSTA   1      65.722  59.147 100.681  1.00  0.00           C
ATOM     66 3CA1 CYSTA   1      66.873  58.708  99.781  1.00  0.00           C
ATOM     69 4CA1 CYSTA   1      66.562  57.418  99.021  1.00  0.00           C
ATOM     72 5CA1 CYSTA   1      67.603  57.077  97.951  1.00  0.00           C
ATOM     75 6CA1 CYSTA   1      67.283  55.797  97.171  1.00  0.00           C
ATOM     79  CD3 CYSTA   1      55.622  60.248  97.311  1.00  0.00           C
ATOM     82  CD4 CYSTA   1      55.702  58.728  97.121  1.00  0.00           C
ATOM     85  CD5 CYSTA   1      54.553  58.127  96.311  1.00  0.00           C
ATOM     88  CD6 CYSTA   1      54.502  58.627  94.861  1.00  0.00           C
ATOM     91  CD7 CYSTA   1      53.252  58.147  94.141  1.00  0.00           C
ATOM     94  CD8 CYSTA   1      53.174  58.677  92.701  1.00  0.00           C
ATOM     97  CD9 CYSTA   1      51.882  58.217  92.021  1.00  0.00           C
ATOM    100 0CD1 CYSTA   1      51.653  58.848  90.651  1.00  0.00           C
ATOM    103 1CD1 CYSTA   1      50.803  57.928  89.771  1.00  0.00           C
ATOM    106 2CD1 CYSTA   1      50.394  58.547  88.431  1.00  0.00           C
ATOM    109 3CD1 CYSTA   1      49.842  57.468  87.491  1.00  0.00           C
ATOM    112 4CD1 CYSTA   1      49.713  57.938  86.041  1.00  0.00           C
ATOM    115 5CD1 CYSTA   1      49.693  56.748  85.071  1.00  0.00           C
ATOM    118 6CD1 CYSTA   1      49.643  57.147  83.591  1.00  0.00           C
ATOM    122  CX3 CYSTA   1      59.463  55.508  96.711  1.00  0.00           C
ATOM    125  CX4 CYSTA   1      58.642  54.768  95.641  1.00  0.00           C
ATOM    128  CX5 CYSTA   1      58.034  55.678  94.571  1.00  0.00           C
ATOM    131  CX6 CYSTA   1      57.292  54.877  93.481  1.00  0.00           C
ATOM    134  CX7 CYSTA   1      56.882  55.748  92.281  1.00  0.00           C
ATOM    137  CX8 CYSTA   1      55.803  55.098  91.391  1.00  0.00           C
ATOM    140  CX9 CYSTA   1      54.442  55.188  92.021  1.00  0.00           C
ATOM    142 0CX1 CYSTA   1      53.272  54.778  91.501  1.00  0.00           C
ATOM    144 1CX1 CYSTA   1      53.034  54.157  90.141  1.00  0.00           C
ATOM    147 2CX1 CYSTA   1      51.532  53.978  89.821  1.00  0.00           C
ATOM    150 3CX1 CYSTA   1      50.784  52.998  90.741  1.00  0.00           C
ATOM    153 4CX1 CYSTA   1      49.612  53.648  91.501  1.00  0.00           C
ATOM    156 5CX1 CYSTA   1      48.952  52.678  92.491  1.00  0.00           C
ATOM    159 6CX1 CYSTA   1      47.852  53.308  93.351  1.00  0.00           C
ATOM    162 7CX1 CYSTA   1      47.353  52.328  94.411  1.00  0.00           C
ATOM    165 8CX1 CYSTA   1      46.232  52.848  95.311  1.00  0.00           C
ATOM    169  N   ALA A   2      58.484  54.087 106.861  1.00  0.00           N
ATOM    171  CA  ALA A   2      58.112  53.407 108.021  1.00  0.00           C
ATOM    173  CB  ALA A   2      59.222  53.687 109.041  1.00  0.00           C
ATOM    177  C   ALA A   2      58.034  51.947 107.601  1.00  0.00           C
ATOM    178  O   ALA A   2      58.882  51.438 106.881  1.00  0.00           O
ATOM    179  N   ASP A   3      57.002  51.208 108.001  1.00  0.00           N
ATOM    181  CA  ASP A   3      55.914  51.697 108.811  1.00  0.00           C
ATOM    183  CB  ASP A   3      54.604  50.907 108.551  1.00  0.00           C
ATOM    186  CG  ASP A   3      54.763  49.418 108.421  1.00  0.00           C
ATOM    187  OD1 ASP A   3      53.764  48.768 108.021  1.00  0.00           O
ATOM    188  OD2 ASP A   3      55.833  48.877 108.791  1.00  0.00           O
ATOM    189  C   ASP A   3      56.374  51.967 110.251  1.00  0.00           C
ATOM    190  O   ASP A   3      56.493  53.138 110.621  1.00  0.00           O
ATOM    191  N   LYS A   4      56.703  50.977 111.091  1.00  0.00           N
ATOM    193  CA  LYS A   4      56.903  51.218 112.531  1.00  0.00           C
ATOM    195  CB  LYS A   4      56.553  49.958 113.391  1.00  0.00           C
ATOM    198  CG  LYS A   4      55.464  50.237 114.451  1.00  0.00           C
ATOM    201  CD  LYS A   4      55.103  49.017 115.331  1.00  0.00           C
ATOM    204  CE  LYS A   4      56.243  48.638 116.271  1.00  0.00           C
ATOM    207  NZ  LYS A   4      55.952  47.507 117.191  1.00  0.00           N
ATOM    211  C   LYS A   4      58.243  51.778 113.021  1.00  0.00           C
ATOM    212  O   LYS A   4      58.263  52.297 114.131  1.00  0.00           O
ATOM    213  N   SER A   5      59.372  51.678 112.281  1.00  0.00           N
ATOM    215  CA  SER A   5      60.784  51.657 112.761  1.00  0.00           C
ATOM    217  CB  SER A   5      61.854  52.157 111.711  1.00  0.00           C
ATOM    220  OG  SER A   5      61.602  53.418 111.091  1.00  0.00           O
ATOM    222  C   SER A   5      61.162  52.157 114.151  1.00  0.00           C
ATOM    223  O   SER A   5      61.823  53.197 114.271  1.00  0.00           O
ATOM    224  N   ALA A   6      60.763  51.577 115.301  1.00  0.00           N
ATOM    226  CA  ALA A   6      60.573  50.267 115.941  1.00  0.00           C
ATOM    228  CB  ALA A   6      59.214  50.237 116.651  1.00  0.00           C
ATOM    232  C   ALA A   6      60.772  48.918 115.311  1.00  0.00           C
ATOM    233  O   ALA A   6      60.663  48.747 114.101  1.00  0.00           O
ATOM    234  N   ASP A   7      61.103  47.858 116.121  1.00  0.00           N
ATOM    236  CA  ASP A   7      60.972  47.718 117.581  1.00  0.00           C
ATOM    238  CB  ASP A   7      60.162  46.418 117.831  1.00  0.00           C
ATOM    241  CG  ASP A   7      59.123  46.538 118.941  1.00  0.00           C
ATOM    242  OD1 ASP A   7      59.232  45.767 119.921  1.00  0.00           O
ATOM    243  OD2 ASP A   7      58.153  47.338 118.791  1.00  0.00           O
ATOM    244  C   ASP A   7      62.243  47.737 118.481  1.00  0.00           C
ATOM    245  O   ASP A   7      62.112  47.748 119.691  1.00  0.00           O
ATOM    246  N   ILE A   8      63.502  47.858 117.971  1.00  0.00           N
ATOM    248  CA  ILE A   8      64.583  48.487 118.761  1.00  0.00           C
ATOM    250  CB  ILE A   8      65.573  47.637 119.631  1.00  0.00           C
ATOM    252  CG2 ILE A   8      65.072  47.688 121.081  1.00  0.00           C
ATOM    256  CG1 ILE A   8      65.833  46.198 119.151  1.00  0.00           C
ATOM    259  CD  ILE A   8      66.602  45.318 120.161  1.00  0.00           C
ATOM    263  C   ILE A   8      65.372  49.508 117.951  1.00  0.00           C
ATOM    264  O   ILE A   8      65.743  49.267 116.811  1.00  0.00           O
ATOM    265  N   GLN A   9      65.612  50.717 118.501  1.00  0.00           N
ATOM    267  CA  GLN A   9      65.663  51.028 119.931  1.00  0.00           C
ATOM    269  CB  GLN A   9      66.722  52.117 120.211  1.00  0.00           C
ATOM    272  CG  GLN A   9      67.353  52.008 121.631  1.00  0.00           C
ATOM    275  CD  GLN A   9      68.743  51.348 121.741  1.00  0.00           C
ATOM    276  OE1 GLN A   9      69.343  51.338 122.821  1.00  0.00           O
ATOM    277  NE2 GLN A   9      69.253  50.748 120.651  1.00  0.00           N
ATOM    280  C   GLN A   9      64.303  51.517 120.471  1.00  0.00           C
ATOM    281  O   GLN A   9      64.154  51.837 121.651  1.00  0.00           O
ATOM    282  N   THR A  10      63.284  51.638 119.601  1.00  0.00           N
ATOM    284  CA  THR A  10      62.583  52.907 119.581  1.00  0.00           C
ATOM    286  CB  THR A  10      63.542  53.957 118.971  1.00  0.00           C
ATOM    288  OG1 THR A  10      63.982  54.857 119.971  1.00  0.00           O
ATOM    290  CG2 THR A  10      63.062  54.768 117.761  1.00  0.00           C
ATOM    294  C   THR A  10      61.232  52.788 118.871  1.00  0.00           C
ATOM    295  O   THR A  10      61.182  52.748 117.651  1.00  0.00           O
ATOM    296  N   PRO A  11      60.092  52.688 119.531  1.00  0.00           N
ATOM    297  CD  PRO A  11      58.802  52.938 118.851  1.00  0.00           C
ATOM    300  CA  PRO A  11      59.912  52.268 120.911  1.00  0.00           C
ATOM    302  CB  PRO A  11      58.502  52.767 121.231  1.00  0.00           C
ATOM    305  CG  PRO A  11      57.732  52.678 119.911  1.00  0.00           C
ATOM    308  C   PRO A  11      59.862  50.758 120.981  1.00  0.00           C
ATOM    309  O   PRO A  11      59.932  50.077 119.961  1.00  0.00           O
ATOM    310  N   ALA A  12      59.722  50.178 122.171  1.00  0.00           N
ATOM    312  CA  ALA A  12      60.182  50.638 123.461  1.00  0.00           C
ATOM    314  CB  ALA A  12      59.032  50.867 124.451  1.00  0.00           C
ATOM    318  C   ALA A  12      60.972  49.458 123.931  1.00  0.00           C
ATOM    319  O   ALA A  12      60.422  48.367 123.981  1.00  0.00           O
ATOM    320  N   PRO A  13      62.263  49.628 124.171  1.00  0.00           N
ATOM    321  CD  PRO A  13      63.083  48.578 123.561  1.00  0.00           C
ATOM    324  CA  PRO A  13      62.722  49.828 125.551  1.00  0.00           C
ATOM    326  CB  PRO A  13      63.653  48.638 125.831  1.00  0.00           C
ATOM    329  CG  PRO A  13      64.292  48.397 124.471  1.00  0.00           C
ATOM    332  C   PRO A  13      63.542  51.098 125.681  1.00  0.00           C
ATOM    333  O   PRO A  13      64.183  51.218 126.721  1.00  0.00           O
ATOM    334  N   ALA A  14      63.563  51.998 124.671  1.00  0.00           N
ATOM    336  CA  ALA A  14      64.193  53.297 124.571  1.00  0.00           C
ATOM    338  CB  ALA A  14      63.104  54.307 124.181  1.00  0.00           C
ATOM    342  C   ALA A  14      65.052  53.827 125.741  1.00  0.00           C
ATOM    343  O   ALA A  14      64.663  53.887 126.911  1.00  0.00           O
ATOM    344  N   ALA A  15      66.322  54.157 125.521  1.00  0.00           N
ATOM    346  CA  ALA A  15      66.803  55.038 124.501  1.00  0.00           C
ATOM    348  CB  ALA A  15      66.202  56.457 124.671  1.00  0.00           C
ATOM    352  C   ALA A  15      68.303  55.118 124.761  1.00  0.00           C
ATOM    353  O   ALA A  15      68.793  54.558 125.731  1.00  0.00           O
ATOM    354  N   ASN A  16      69.083  55.827 123.921  1.00  0.00           N
ATOM    356  CA  ASN A  16      68.712  56.298 122.601  1.00  0.00           C
ATOM    358  CB  ASN A  16      69.033  57.807 122.391  1.00  0.00           C
ATOM    361  CG  ASN A  16      70.503  58.238 122.301  1.00  0.00           C
ATOM    362  OD1 ASN A  16      70.733  59.388 121.901  1.00  0.00           O
ATOM    363  ND2 ASN A  16      71.482  57.367 122.601  1.00  0.00           N
ATOM    366  C   ASN A  16      69.292  55.397 121.521  1.00  0.00           C
ATOM    367  O   ASN A  16      69.513  54.208 121.711  1.00  0.00           O
ATOM    368  N   THR A  17      69.483  55.958 120.341  1.00  0.00           N
ATOM    370  CA  THR A  17      69.713  55.327 119.061  1.00  0.00           C
ATOM    372  CB  THR A  17      70.264  56.387 118.141  1.00  0.00           C
ATOM    374  OG1 THR A  17      69.292  57.408 118.081  1.00  0.00           O
ATOM    376  CG2 THR A  17      70.483  56.008 116.681  1.00  0.00           C
ATOM    380  C   THR A  17      70.382  53.968 118.901  1.00  0.00           C
ATOM    381  O   THR A  17      71.363  53.598 119.531  1.00  0.00           O
ATOM    382  N   SER A  18      69.833  53.258 117.881  1.00  0.00           N
ATOM    384  CA  SER A  18      70.593  52.837 116.711  1.00  0.00           C
ATOM    386  CB  SER A  18      72.153  53.017 116.751  1.00  0.00           C
ATOM    389  OG  SER A  18      72.633  53.557 115.521  1.00  0.00           O
ATOM    391  C   SER A  18      70.382  51.428 116.301  1.00  0.00           C
ATOM    392  O   SER A  18      70.612  51.117 115.151  1.00  0.00           O
ATOM    393  N   ILE A  19      69.853  50.528 117.161  1.00  0.00           N
ATOM    395  CA  ILE A  19      69.982  49.087 116.861  1.00  0.00           C
ATOM    397  CB  ILE A  19      70.203  48.238 118.121  1.00  0.00           C
ATOM    399  CG2 ILE A  19      69.083  47.237 118.451  1.00  0.00           C
ATOM    403  CG1 ILE A  19      71.562  47.528 117.941  1.00  0.00           C
ATOM    406  CD  ILE A  19      71.972  46.647 119.121  1.00  0.00           C
ATOM    410  C   ILE A  19      68.943  48.557 115.881  1.00  0.00           C
ATOM    411  O   ILE A  19      68.822  47.367 115.611  1.00  0.00           O
ATOM    412  N   SER A  20      68.283  49.477 115.151  1.00  0.00           N
ATOM    414  CA  SER A  20      68.193  49.368 113.711  1.00  0.00           C
ATOM    416  CB  SER A  20      69.522  49.157 112.921  1.00  0.00           C
ATOM    419  OG  SER A  20      69.723  50.248 112.021  1.00  0.00           O
ATOM    421  C   SER A  20      67.123  48.407 113.311  1.00  0.00           C
ATOM    422  O   SER A  20      67.223  47.618 112.371  1.00  0.00           O
ATOM    423  N   ALA A  21      65.983  48.508 113.991  1.00  0.00           N
ATOM    425  CA  ALA A  21      64.752  48.068 113.421  1.00  0.00           C
ATOM    427  CB  ALA A  21      63.673  48.008 114.471  1.00  0.00           C
ATOM    431  C   ALA A  21      64.323  49.008 112.321  1.00  0.00           C
ATOM    432  O   ALA A  21      63.502  49.898 112.501  1.00  0.00           O
ATOM    433  N   THR A  22      64.903  48.827 111.121  1.00  0.00           N
ATOM    435  CA  THR A  22      64.273  49.068 109.841  1.00  0.00           C
ATOM    437  CB  THR A  22      65.124  48.448 108.731  1.00  0.00           C
ATOM    439  OG1 THR A  22      66.503  48.798 108.851  1.00  0.00           O
ATOM    441  CG2 THR A  22      64.583  48.788 107.341  1.00  0.00           C
ATOM    445  C   THR A  22      62.933  48.357 109.811  1.00  0.00           C
ATOM    446  O   THR A  22      62.933  47.128 109.831  1.00  0.00           O
ATOM    447  N   GLN A  23      61.753  49.038 109.831  1.00  0.00           N
ATOM    449  CA  GLN A  23      60.534  48.238 109.911  1.00  0.00           C
ATOM    451  CB  GLN A  23      59.312  48.858 110.611  1.00  0.00           C
ATOM    454  CG  GLN A  23      58.182  47.827 110.961  1.00  0.00           C
ATOM    457  CD  GLN A  23      58.322  47.098 112.311  1.00  0.00           C
ATOM    458  OE1 GLN A  23      57.342  46.938 113.041  1.00  0.00           O
ATOM    459  NE2 GLN A  23      59.553  46.618 112.631  1.00  0.00           N
ATOM    462  C   GLN A  23      60.182  47.608 108.571  1.00  0.00           C
ATOM    463  O   GLN A  23      60.312  46.387 108.521  1.00  0.00           O
ATOM    464  N   GLN A  24      59.882  48.378 107.491  1.00  0.00           N
ATOM    466  CA  GLN A  24      60.394  48.217 106.121  1.00  0.00           C
ATOM    468  CB  GLN A  24      61.362  47.008 105.901  1.00  0.00           C
ATOM    471  CG  GLN A  24      60.822  45.598 105.471  1.00  0.00           C
ATOM    474  CD  GLN A  24      59.302  45.358 105.431  1.00  0.00           C
ATOM    475  OE1 GLN A  24      58.682  45.018 104.431  1.00  0.00           O
ATOM    476  NE2 GLN A  24      58.673  45.537 106.601  1.00  0.00           N
ATOM    479  C   GLN A  24      59.284  48.448 105.071  1.00  0.00           C
ATOM    480  O   GLN A  24      58.104  48.427 105.421  1.00  0.00           O
ATOM    481  N   PRO A  25      59.604  48.827 103.811  1.00  0.00           N
ATOM    482  CD  PRO A  25      60.612  48.208 102.951  1.00  0.00           C
ATOM    485  CA  PRO A  25      58.673  49.577 102.981  1.00  0.00           C
ATOM    487  CB  PRO A  25      59.553  50.088 101.821  1.00  0.00           C
ATOM    490  CG  PRO A  25      60.813  49.208 101.801  1.00  0.00           C
ATOM    493  C   PRO A  25      57.493  48.737 102.491  1.00  0.00           C
ATOM    494  O   PRO A  25      57.694  47.658 101.931  1.00  0.00           O
ATOM    495  N   ALA A  26      56.243  49.178 102.671  1.00  0.00           N
ATOM    497  CA  ALA A  26      55.784  50.548 102.671  1.00  0.00           C
ATOM    499  CB  ALA A  26      56.452  51.377 101.541  1.00  0.00           C
ATOM    503  C   ALA A  26      54.284  50.478 102.411  1.00  0.00           C
ATOM    504  O   ALA A  26      53.752  49.397 102.131  1.00  0.00           O
ATOM    505  N   ILE A  27      53.513  51.577 102.501  1.00  0.00           N
ATOM    507  CA  ILE A  27      53.903  52.947 102.861  1.00  0.00           C
ATOM    509  CB  ILE A  27      53.062  53.938 102.011  1.00  0.00           C
ATOM    511  CG2 ILE A  27      53.252  55.428 102.401  1.00  0.00           C
ATOM    515  CG1 ILE A  27      53.393  53.658 100.511  1.00  0.00           C
ATOM    518  CD  ILE A  27      52.882  54.688  99.501  1.00  0.00           C
ATOM    522  C   ILE A  27      53.944  53.048 104.391  1.00  0.00           C
ATOM    523  O   ILE A  27      54.193  52.058 105.061  1.00  0.00           O
ATOM    524  N   GLN A  28      53.702  54.228 104.981  1.00  0.00           N
ATOM    526  CA  GLN A  28      52.732  54.407 106.041  1.00  0.00           C
ATOM    528  CB  GLN A  28      51.913  53.127 106.361  1.00  0.00           C
ATOM    531  CG  GLN A  28      50.763  53.248 107.371  1.00  0.00           C
ATOM    534  CD  GLN A  28      49.743  52.107 107.281  1.00  0.00           C
ATOM    535  OE1 GLN A  28      48.782  52.077 108.051  1.00  0.00           O
ATOM    536  NE2 GLN A  28      49.912  51.158 106.331  1.00  0.00           N
ATOM    539  C   GLN A  28      53.252  55.298 107.181  1.00  0.00           C
ATOM    540  O   GLN A  28      54.042  54.888 108.031  1.00  0.00           O
ATOM    541  N   GLN A  29      52.803  56.568 107.111  1.00  0.00           N
ATOM    543  CA  GLN A  29      53.083  57.758 107.891  1.00  0.00           C
ATOM    545  CB  GLN A  29      53.673  57.608 109.311  1.00  0.00           C
ATOM    548  CG  GLN A  29      53.313  58.708 110.391  1.00  0.00           C
ATOM    551  CD  GLN A  29      51.893  59.287 110.491  1.00  0.00           C
ATOM    552  OE1 GLN A  29      51.002  59.197 109.651  1.00  0.00           O
ATOM    553  NE2 GLN A  29      51.612  59.968 111.631  1.00  0.00           N
ATOM    556  C   GLN A  29      53.874  58.788 107.081  1.00  0.00           C
ATOM    557  O   GLN A  29      54.882  58.458 106.441  1.00  0.00           O
ATOM    558  N   PRO A  30      53.452  60.057 107.071  1.00  0.00           N
ATOM    559  CD  PRO A  30      52.063  60.487 107.071  1.00  0.00           C
ATOM    562  CA  PRO A  30      54.292  61.218 106.871  1.00  0.00           C
ATOM    564  CB  PRO A  30      53.313  62.408 107.061  1.00  0.00           C
ATOM    567  CG  PRO A  30      52.153  61.787 107.811  1.00  0.00           C
ATOM    570  C   PRO A  30      55.492  61.387 107.771  1.00  0.00           C
ATOM    571  O   PRO A  30      55.914  60.487 108.511  1.00  0.00           O
ATOM    572  N   ASN A  31      56.072  62.577 107.681  1.00  0.00           N
ATOM    574  CA  ASN A  31      57.423  62.818 108.051  1.00  0.00           C
ATOM    576  CB  ASN A  31      58.303  63.037 106.821  1.00  0.00           C
ATOM    579  CG  ASN A  31      58.463  61.688 106.171  1.00  0.00           C
ATOM    580  OD1 ASN A  31      59.343  60.948 106.631  1.00  0.00           O
ATOM    581  ND2 ASN A  31      57.682  61.377 105.111  1.00  0.00           N
ATOM    584  C   ASN A  31      57.482  64.077 108.831  1.00  0.00           C
ATOM    585  O   ASN A  31      56.893  65.098 108.451  1.00  0.00           O
ATOM    586  N   VAL A  32      58.292  64.057 109.891  1.00  0.00           N
ATOM    588  CA  VAL A  32      58.732  65.278 110.491  1.00  0.00           C
ATOM    590  CB  VAL A  32      58.903  65.178 112.001  1.00  0.00           C
ATOM    592  CG1 VAL A  32      58.972  66.617 112.551  1.00  0.00           C
ATOM    596  CG2 VAL A  32      57.682  64.458 112.611  1.00  0.00           C
ATOM    600  C   VAL A  32      60.032  65.627 109.791  1.00  0.00           C
ATOM    601  O   VAL A  32      60.963  64.818 109.691  1.00  0.00           O
ATOM    602  N   SER A  33      60.103  66.837 109.231  1.00  0.00           N
ATOM    604  CA  SER A  33      61.272  67.307 108.521  1.00  0.00           C
ATOM    606  CB  SER A  33      60.972  67.807 107.071  1.00  0.00           C
ATOM    609  OG  SER A  33      60.103  68.937 107.001  1.00  0.00           O
ATOM    611  C   SER A  33      61.913  68.367 109.371  1.00  0.00           C
ATOM    612  O   SER A  33      61.333  68.858 110.341  1.00  0.00           O
ATOM    613  N   GLY A  34      63.163  68.727 109.081  1.00  0.00           N
ATOM    615  CA  GLY A  34      63.752  69.758 109.891  1.00  0.00           C
ATOM    618  C   GLY A  34      65.222  69.807 109.801  1.00  0.00           C
ATOM    619  O   GLY A  34      65.854  69.157 108.971  1.00  0.00           O
ATOM    620  N   THR A  35      65.803  70.598 110.691  1.00  0.00           N
ATOM    622  CA  THR A  35      67.213  70.888 110.671  1.00  0.00           C
ATOM    624  CB  THR A  35      67.552  72.258 110.091  1.00  0.00           C
ATOM    626  OG1 THR A  35      66.612  73.248 110.501  1.00  0.00           O
ATOM    628  CG2 THR A  35      67.373  72.177 108.571  1.00  0.00           C
ATOM    632  C   THR A  35      67.803  70.727 112.051  1.00  0.00           C
ATOM    633  O   THR A  35      67.132  70.837 113.071  1.00  0.00           O
ATOM    634  N   VAL A  36      69.102  70.428 112.081  1.00  0.00           N
ATOM    636  CA  VAL A  36      69.863  70.298 113.311  1.00  0.00           C
ATOM    638  CB  VAL A  36      70.393  68.888 113.571  1.00  0.00           C
ATOM    640  CG1 VAL A  36      71.542  68.888 114.591  1.00  0.00           C
ATOM    644  CG2 VAL A  36      69.233  68.017 114.071  1.00  0.00           C
ATOM    648  C   VAL A  36      70.983  71.288 113.231  1.00  0.00           C
ATOM    649  O   VAL A  36      71.783  71.288 112.291  1.00  0.00           O
ATOM    650  N   TRP A  37      71.033  72.208 114.191  1.00  0.00           N
ATOM    652  CA  TRP A  37      71.963  73.297 114.151  1.00  0.00           C
ATOM    654  CB  TRP A  37      71.263  74.468 113.411  1.00  0.00           C
ATOM    657  CG  TRP A  37      72.104  75.657 113.181  1.00  0.00           C
ATOM    658  CD1 TRP A  37      72.953  75.898 112.131  1.00  0.00           C
ATOM    660  NE1 TRP A  37      73.623  77.068 112.341  1.00  0.00           N
ATOM    662  CE2 TRP A  37      73.182  77.627 113.501  1.00  0.00           C
ATOM    663  CD2 TRP A  37      72.223  76.767 114.071  1.00  0.00           C
ATOM    664  CE3 TRP A  37      71.632  77.087 115.291  1.00  0.00           C
ATOM    666  CZ3 TRP A  37      71.993  78.287 115.891  1.00  0.00           C
ATOM    668  CZ2 TRP A  37      73.542  78.798 114.101  1.00  0.00           C
ATOM    670  CH2 TRP A  37      72.933  79.117 115.301  1.00  0.00           C
ATOM    672  C   TRP A  37      72.462  73.617 115.571  1.00  0.00           C
ATOM    673  O   TRP A  37      71.904  73.147 116.561  1.00  0.00           O
ATOM    674  N   ILE A  38      73.592  74.348 115.701  1.00  0.00           N
ATOM    676  CA  ILE A  38      74.283  74.537 116.981  1.00  0.00           C
ATOM    678  CB  ILE A  38      75.413  73.547 117.291  1.00  0.00           C
ATOM    680  CG2 ILE A  38      74.752  72.208 117.611  1.00  0.00           C
ATOM    684  CG1 ILE A  38      76.482  73.348 116.181  1.00  0.00           C
ATOM    687  CD  ILE A  38      77.743  74.197 116.391  1.00  0.00           C
ATOM    691  C   ILE A  38      74.833  75.938 116.991  1.00  0.00           C
ATOM    692  O   ILE A  38      75.193  76.468 115.951  1.00  0.00           O
ATOM    693  N   ARG A  39      74.903  76.617 118.151  1.00  0.00           N
ATOM    695  CA  ARG A  39      75.404  77.977 118.171  1.00  0.00           C
ATOM    697  CB  ARG A  39      75.003  78.697 119.481  1.00  0.00           C
ATOM    700  CG  ARG A  39      73.502  79.087 119.571  1.00  0.00           C
ATOM    703  CD  ARG A  39      73.143  80.337 118.751  1.00  0.00           C
ATOM    706  NE  ARG A  39      71.663  80.538 118.881  1.00  0.00           N
ATOM    708  CZ  ARG A  39      70.882  81.087 117.951  1.00  0.00           C
ATOM    709  NH1 ARG A  39      71.313  81.537 116.791  1.00  0.00           N
ATOM    712  NH2 ARG A  39      69.592  81.178 118.201  1.00  0.00           N
ATOM    715  C   ARG A  39      76.893  78.197 117.921  1.00  0.00           C
ATOM    716  O   ARG A  39      77.263  79.257 117.411  1.00  0.00           O
ATOM    717  N   GLN A  40      77.773  77.248 118.291  1.00  0.00           N
ATOM    719  CA  GLN A  40      79.233  77.377 118.201  1.00  0.00           C
ATOM    721  CB  GLN A  40      79.903  76.168 118.871  1.00  0.00           C
ATOM    724  CG  GLN A  40      79.612  76.057 120.381  1.00  0.00           C
ATOM    727  CD  GLN A  40      80.124  77.307 121.071  1.00  0.00           C
ATOM    728  OE1 GLN A  40      81.322  77.608 121.011  1.00  0.00           O
ATOM    729  NE2 GLN A  40      79.233  78.078 121.721  1.00  0.00           N
ATOM    732  C   GLN A  40      79.783  77.547 116.791  1.00  0.00           C
ATOM    733  O   GLN A  40      79.253  76.968 115.861  1.00  0.00           O
ATOM    734  N   LYS A  41      80.883  78.298 116.571  1.00  0.00           N
ATOM    736  CA  LYS A  41      81.523  78.407 115.261  1.00  0.00           C
ATOM    738  CB  LYS A  41      82.083  79.817 114.991  1.00  0.00           C
ATOM    741  CG  LYS A  41      81.003  80.897 114.901  1.00  0.00           C
ATOM    744  CD  LYS A  41      81.562  82.227 114.371  1.00  0.00           C
ATOM    747  CE  LYS A  41      80.464  83.237 114.051  1.00  0.00           C
ATOM    750  NZ  LYS A  41      81.033  84.577 113.871  1.00  0.00           N
ATOM    754  C   LYS A  41      82.624  77.377 115.041  1.00  0.00           C
ATOM    755  O   LYS A  41      83.713  77.688 114.571  1.00  0.00           O
ATOM    756  N   VAL A  42      82.353  76.108 115.391  1.00  0.00           N
ATOM    758  CA  VAL A  42      83.274  75.007 115.251  1.00  0.00           C
ATOM    760  CB  VAL A  42      83.433  74.228 116.551  1.00  0.00           C
ATOM    762  CG1 VAL A  42      84.004  75.187 117.611  1.00  0.00           C
ATOM    766  CG2 VAL A  42      82.113  73.657 117.071  1.00  0.00           C
ATOM    770  C   VAL A  42      82.702  74.127 114.161  1.00  0.00           C
ATOM    771  O   VAL A  42      81.493  74.038 114.001  1.00  0.00           O
ATOM    772  N   ALA A  43      83.542  73.477 113.331  1.00  0.00           N
ATOM    774  CA  ALA A  43      83.074  72.627 112.261  1.00  0.00           C
ATOM    776  CB  ALA A  43      83.913  72.807 110.991  1.00  0.00           C
ATOM    780  C   ALA A  43      83.064  71.157 112.661  1.00  0.00           C
ATOM    781  O   ALA A  43      83.803  70.718 113.541  1.00  0.00           O
ATOM    782  N   LEU A  44      82.152  70.367 112.051  1.00  0.00           N
ATOM    784  CA  LEU A  44      82.073  68.947 112.341  1.00  0.00           C
ATOM    786  CB  LEU A  44      80.663  68.348 112.041  1.00  0.00           C
ATOM    789  CG  LEU A  44      79.513  68.898 112.911  1.00  0.00           C
ATOM    791  CD1 LEU A  44      78.143  68.438 112.391  1.00  0.00           C
ATOM    795  CD2 LEU A  44      79.663  68.477 114.381  1.00  0.00           C
ATOM    799  C   LEU A  44      83.134  68.157 111.561  1.00  0.00           C
ATOM    800  O   LEU A  44      83.454  68.538 110.431  1.00  0.00           O
ATOM    801  N   PRO A  45      83.682  67.078 112.111  1.00  0.00           N
ATOM    802  CD  PRO A  45      83.613  66.767 113.541  1.00  0.00           C
ATOM    805  CA  PRO A  45      84.573  66.178 111.381  1.00  0.00           C
ATOM    807  CB  PRO A  45      85.373  65.548 112.531  1.00  0.00           C
ATOM    810  CG  PRO A  45      84.384  65.458 113.681  1.00  0.00           C
ATOM    813  C   PRO A  45      83.783  65.117 110.631  1.00  0.00           C
ATOM    814  O   PRO A  45      82.584  64.987 110.911  1.00  0.00           O
ATOM    815  N   PRO A  46      84.354  64.397 109.671  1.00  0.00           N
ATOM    816  CD  PRO A  46      85.793  64.337 109.401  1.00  0.00           C
ATOM    819  CA  PRO A  46      83.624  63.487 108.801  1.00  0.00           C
ATOM    821  CB  PRO A  46      84.594  63.297 107.631  1.00  0.00           C
ATOM    824  CG  PRO A  46      85.933  63.248 108.341  1.00  0.00           C
ATOM    827  C   PRO A  46      83.282  62.157 109.431  1.00  0.00           C
ATOM    828  O   PRO A  46      82.833  61.247 108.741  1.00  0.00           O
ATOM    829  N   ASP A  47      83.503  61.988 110.731  1.00  0.00           N
ATOM    831  CA  ASP A  47      83.134  60.837 111.481  1.00  0.00           C
ATOM    833  CB  ASP A  47      84.424  60.207 112.111  1.00  0.00           C
ATOM    836  CG  ASP A  47      85.382  61.158 112.821  1.00  0.00           C
ATOM    837  OD1 ASP A  47      85.053  62.367 112.931  1.00  0.00           O
ATOM    838  OD2 ASP A  47      86.493  60.717 113.221  1.00  0.00           O
ATOM    839  C   ASP A  47      82.043  61.228 112.491  1.00  0.00           C
ATOM    840  O   ASP A  47      81.644  60.388 113.301  1.00  0.00           O
ATOM    841  N   ALA A  48      81.504  62.468 112.441  1.00  0.00           N
ATOM    843  CA  ALA A  48      80.404  62.848 113.311  1.00  0.00           C
ATOM    845  CB  ALA A  48      80.222  64.377 113.351  1.00  0.00           C
ATOM    849  C   ALA A  48      79.073  62.157 113.011  1.00  0.00           C
ATOM    850  O   ALA A  48      78.553  62.147 111.891  1.00  0.00           O
ATOM    851  N   VAL A  49      78.463  61.548 114.031  1.00  0.00           N
ATOM    853  CA  VAL A  49      77.233  60.778 113.881  1.00  0.00           C
ATOM    855  CB  VAL A  49      77.303  59.438 114.591  1.00  0.00           C
ATOM    857  CG1 VAL A  49      76.033  58.617 114.311  1.00  0.00           C
ATOM    861  CG2 VAL A  49      78.542  58.648 114.121  1.00  0.00           C
ATOM    865  C   VAL A  49      76.072  61.568 114.461  1.00  0.00           C
ATOM    866  O   VAL A  49      76.033  61.858 115.651  1.00  0.00           O
ATOM    867  N   LEU A  50      75.063  61.938 113.641  1.00  0.00           N
ATOM    869  CA  LEU A  50      73.874  62.577 114.171  1.00  0.00           C
ATOM    871  CB  LEU A  50      73.333  63.698 113.261  1.00  0.00           C
ATOM    874  CG  LEU A  50      72.002  64.337 113.741  1.00  0.00           C
ATOM    876  CD1 LEU A  50      72.193  65.237 114.961  1.00  0.00           C
ATOM    880  CD2 LEU A  50      71.433  65.168 112.611  1.00  0.00           C
ATOM    884  C   LEU A  50      72.764  61.577 114.401  1.00  0.00           C
ATOM    885  O   LEU A  50      72.403  60.797 113.521  1.00  0.00           O
ATOM    886  N   THR A  51      72.132  61.668 115.591  1.00  0.00           N
ATOM    888  CA  THR A  51      70.873  61.008 115.941  1.00  0.00           C
ATOM    890  CB  THR A  51      70.952  60.397 117.341  1.00  0.00           C
ATOM    892  OG1 THR A  51      71.393  59.057 117.221  1.00  0.00           O
ATOM    894  CG2 THR A  51      69.623  60.337 118.121  1.00  0.00           C
ATOM    898  C   THR A  51      69.723  61.988 115.931  1.00  0.00           C
ATOM    899  O   THR A  51      69.853  63.077 116.481  1.00  0.00           O
ATOM    900  N   VAL A  52      68.562  61.627 115.331  1.00  0.00           N
ATOM    902  CA  VAL A  52      67.312  62.348 115.541  1.00  0.00           C
ATOM    904  CB  VAL A  52      66.792  63.098 114.301  1.00  0.00           C
ATOM    906  CG1 VAL A  52      65.553  63.947 114.661  1.00  0.00           C
ATOM    910  CG2 VAL A  52      67.872  64.057 113.781  1.00  0.00           C
ATOM    914  C   VAL A  52      66.243  61.377 116.011  1.00  0.00           C
ATOM    915  O   VAL A  52      66.072  60.278 115.471  1.00  0.00           O
ATOM    916  N   THR A  53      65.503  61.787 117.071  1.00  0.00           N
ATOM    918  CA  THR A  53      64.522  61.018 117.821  1.00  0.00           C
ATOM    920  CB  THR A  53      64.943  60.878 119.281  1.00  0.00           C
ATOM    922  OG1 THR A  53      66.123  60.088 119.371  1.00  0.00           O
ATOM    924  CG2 THR A  53      63.892  60.178 120.141  1.00  0.00           C
ATOM    928  C   THR A  53      63.192  61.748 117.791  1.00  0.00           C
ATOM    929  O   THR A  53      63.122  62.938 118.061  1.00  0.00           O
ATOM    930  N   LEU A  54      62.092  61.018 117.511  1.00  0.00           N
ATOM    932  CA  LEU A  54      60.733  61.517 117.661  1.00  0.00           C
ATOM    934  CB  LEU A  54      59.892  61.148 116.421  1.00  0.00           C
ATOM    937  CG  LEU A  54      58.373  61.438 116.461  1.00  0.00           C
ATOM    939  CD1 LEU A  54      58.073  62.938 116.411  1.00  0.00           C
ATOM    943  CD2 LEU A  54      57.694  60.787 115.261  1.00  0.00           C
ATOM    947  C   LEU A  54      60.124  60.848 118.861  1.00  0.00           C
ATOM    948  O   LEU A  54      60.202  59.638 118.961  1.00  0.00           O
ATOM    949  N   SER A  55      59.493  61.577 119.801  1.00  0.00           N
ATOM    951  CA  SER A  55      59.053  60.888 121.001  1.00  0.00           C
ATOM    953  CB  SER A  55      60.153  60.727 122.091  1.00  0.00           C
ATOM    956  OG  SER A  55      60.593  61.938 122.691  1.00  0.00           O
ATOM    958  C   SER A  55      57.792  61.387 121.641  1.00  0.00           C
ATOM    959  O   SER A  55      57.522  62.588 121.691  1.00  0.00           O
ATOM    960  N   ASP A  56      56.993  60.428 122.141  1.00  0.00           N
ATOM    962  CA  ASP A  56      55.932  60.668 123.081  1.00  0.00           C
ATOM    964  CB  ASP A  56      55.014  59.418 123.171  1.00  0.00           C
ATOM    967  CG  ASP A  56      53.782  59.528 124.071  1.00  0.00           C
ATOM    968  OD1 ASP A  56      53.612  60.508 124.821  1.00  0.00           O
ATOM    969  OD2 ASP A  56      52.992  58.547 124.021  1.00  0.00           O
ATOM    970  C   ASP A  56      56.522  61.117 124.411  1.00  0.00           C
ATOM    971  O   ASP A  56      57.472  60.557 124.961  1.00  0.00           O
ATOM    972  N   ALA A  57      55.972  62.227 124.891  1.00  0.00           N
ATOM    974  CA  ALA A  57      56.482  62.918 126.021  1.00  0.00           C
ATOM    976  CB  ALA A  57      57.403  64.038 125.531  1.00  0.00           C
ATOM    980  C   ALA A  57      55.292  63.438 126.791  1.00  0.00           C
ATOM    981  O   ALA A  57      55.403  64.428 127.521  1.00  0.00           O
ATOM    982  N   SER A  58      54.144  62.718 126.701  1.00  0.00           N
ATOM    984  CA  SER A  58      52.964  62.947 127.531  1.00  0.00           C
ATOM    986  CB  SER A  58      51.854  61.918 127.231  1.00  0.00           C
ATOM    989  OG  SER A  58      51.092  62.297 126.101  1.00  0.00           O
ATOM    991  C   SER A  58      53.243  62.858 129.011  1.00  0.00           C
ATOM    992  O   SER A  58      52.842  63.737 129.781  1.00  0.00           O
ATOM    993  N   LEU A  59      53.972  61.818 129.431  1.00  0.00           N
ATOM    995  CA  LEU A  59      54.253  61.528 130.821  1.00  0.00           C
ATOM    997  CB  LEU A  59      53.903  60.057 131.171  1.00  0.00           C
ATOM   1000  CG  LEU A  59      52.403  59.708 131.091  1.00  0.00           C
ATOM   1002  CD1 LEU A  59      52.243  58.197 131.281  1.00  0.00           C
ATOM   1006  CD2 LEU A  59      51.562  60.467 132.121  1.00  0.00           C
ATOM   1010  C   LEU A  59      55.702  61.717 131.181  1.00  0.00           C
ATOM   1011  O   LEU A  59      56.612  61.088 130.631  1.00  0.00           O
ATOM   1012  N   ALA A  60      55.952  62.618 132.151  1.00  0.00           N
ATOM   1014  CA  ALA A  60      57.252  63.087 132.561  1.00  0.00           C
ATOM   1016  CB  ALA A  60      57.053  64.388 133.371  1.00  0.00           C
ATOM   1020  C   ALA A  60      58.073  62.107 133.391  1.00  0.00           C
ATOM   1021  O   ALA A  60      59.284  62.268 133.501  1.00  0.00           O
ATOM   1022  N   ASP A  61      57.444  61.068 133.981  1.00  0.00           N
ATOM   1024  CA  ASP A  61      58.163  60.077 134.761  1.00  0.00           C
ATOM   1026  CB  ASP A  61      57.362  59.758 136.051  1.00  0.00           C
ATOM   1029  CG  ASP A  61      57.403  60.927 137.011  1.00  0.00           C
ATOM   1030  OD1 ASP A  61      58.452  61.598 137.141  1.00  0.00           O
ATOM   1031  OD2 ASP A  61      56.403  61.088 137.771  1.00  0.00           O
ATOM   1032  C   ASP A  61      58.354  58.778 133.991  1.00  0.00           C
ATOM   1033  O   ASP A  61      59.022  57.848 134.441  1.00  0.00           O
ATOM   1034  N   ALA A  62      57.743  58.677 132.781  1.00  0.00           N
ATOM   1036  CA  ALA A  62      57.632  57.427 132.061  1.00  0.00           C
ATOM   1038  CB  ALA A  62      56.264  57.307 131.351  1.00  0.00           C
ATOM   1042  C   ALA A  62      58.743  57.338 131.031  1.00  0.00           C
ATOM   1043  O   ALA A  62      59.074  58.367 130.441  1.00  0.00           O
ATOM   1044  N   PRO A  63      59.323  56.168 130.761  1.00  0.00           N
ATOM   1045  CD  PRO A  63      58.862  54.867 131.261  1.00  0.00           C
ATOM   1048  CA  PRO A  63      60.422  56.018 129.821  1.00  0.00           C
ATOM   1050  CB  PRO A  63      60.792  54.517 129.881  1.00  0.00           C
ATOM   1053  CG  PRO A  63      59.493  53.838 130.321  1.00  0.00           C
ATOM   1056  C   PRO A  63      60.014  56.447 128.431  1.00  0.00           C
ATOM   1057  O   PRO A  63      59.393  55.638 127.741  1.00  0.00           O
ATOM   1058  N   SER A  64      60.373  57.697 128.001  1.00  0.00           N
ATOM   1060  CA  SER A  64      59.923  58.378 126.781  1.00  0.00           C
ATOM   1062  CB  SER A  64      60.924  59.488 126.331  1.00  0.00           C
ATOM   1065  OG  SER A  64      60.394  60.368 125.331  1.00  0.00           O
ATOM   1067  C   SER A  64      59.664  57.418 125.641  1.00  0.00           C
ATOM   1068  O   SER A  64      60.604  56.778 125.151  1.00  0.00           O
ATOM   1069  N   LYS A  65      58.393  57.217 125.231  1.00  0.00           N
ATOM   1071  CA  LYS A  65      58.083  56.257 124.191  1.00  0.00           C
ATOM   1073  CB  LYS A  65      56.644  55.668 124.271  1.00  0.00           C
ATOM   1076  CG  LYS A  65      56.432  54.558 123.231  1.00  0.00           C
ATOM   1079  CD  LYS A  65      55.014  53.968 123.131  1.00  0.00           C
ATOM   1082  CE  LYS A  65      54.903  53.138 121.841  1.00  0.00           C
ATOM   1085  NZ  LYS A  65      53.542  52.678 121.581  1.00  0.00           N
ATOM   1089  C   LYS A  65      58.313  56.938 122.871  1.00  0.00           C
ATOM   1090  O   LYS A  65      57.472  57.648 122.321  1.00  0.00           O
ATOM   1091  N   VAL A  66      59.522  56.778 122.321  1.00  0.00           N
ATOM   1093  CA  VAL A  66      59.912  57.318 121.051  1.00  0.00           C
ATOM   1095  CB  VAL A  66      61.432  57.437 120.931  1.00  0.00           C
ATOM   1097  CG1 VAL A  66      61.924  57.077 119.551  1.00  0.00           C
ATOM   1101  CG2 VAL A  66      62.143  56.557 121.971  1.00  0.00           C
ATOM   1105  C   VAL A  66      59.112  56.668 119.911  1.00  0.00           C
ATOM   1106  O   VAL A  66      58.603  55.577 120.111  1.00  0.00           O
ATOM   1107  N   LEU A  67      58.862  57.318 118.771  1.00  0.00           N
ATOM   1109  CA  LEU A  67      58.013  56.798 117.701  1.00  0.00           C
ATOM   1111  CB  LEU A  67      56.913  57.837 117.391  1.00  0.00           C
ATOM   1114  CG  LEU A  67      55.993  58.168 118.591  1.00  0.00           C
ATOM   1116  CD1 LEU A  67      55.333  59.537 118.391  1.00  0.00           C
ATOM   1120  CD2 LEU A  67      54.923  57.077 118.771  1.00  0.00           C
ATOM   1124  C   LEU A  67      58.792  56.517 116.421  1.00  0.00           C
ATOM   1125  O   LEU A  67      58.292  55.938 115.471  1.00  0.00           O
ATOM   1126  N   ALA A  68      60.063  56.958 116.371  1.00  0.00           N
ATOM   1128  CA  ALA A  68      60.914  56.767 115.221  1.00  0.00           C
ATOM   1130  CB  ALA A  68      60.503  57.678 114.051  1.00  0.00           C
ATOM   1134  C   ALA A  68      62.342  57.107 115.581  1.00  0.00           C
ATOM   1135  O   ALA A  68      62.603  57.928 116.471  1.00  0.00           O
ATOM   1136  N   GLN A  69      63.313  56.528 114.861  1.00  0.00           N
ATOM   1138  CA  GLN A  69      64.663  57.028 114.911  1.00  0.00           C
ATOM   1140  CB  GLN A  69      65.603  56.257 115.851  1.00  0.00           C
ATOM   1143  CG  GLN A  69      66.042  57.168 117.011  1.00  0.00           C
ATOM   1146  CD  GLN A  69      66.353  56.387 118.271  1.00  0.00           C
ATOM   1147  OE1 GLN A  69      66.503  55.168 118.311  1.00  0.00           O
ATOM   1148  NE2 GLN A  69      66.423  57.138 119.391  1.00  0.00           N
ATOM   1151  C   GLN A  69      65.264  56.988 113.561  1.00  0.00           C
ATOM   1152  O   GLN A  69      64.842  56.237 112.681  1.00  0.00           O
ATOM   1153  N   LYS A  70      66.302  57.818 113.421  1.00  0.00           N
ATOM   1155  CA  LYS A  70      67.223  57.758 112.331  1.00  0.00           C
ATOM   1157  CB  LYS A  70      66.703  58.588 111.141  1.00  0.00           C
ATOM   1160  CG  LYS A  70      65.483  57.998 110.431  1.00  0.00           C
ATOM   1163  CD  LYS A  70      65.193  58.648 109.081  1.00  0.00           C
ATOM   1166  CE  LYS A  70      63.923  58.087 108.451  1.00  0.00           C
ATOM   1169  NZ  LYS A  70      63.563  58.887 107.271  1.00  0.00           N
ATOM   1173  C   LYS A  70      68.572  58.267 112.801  1.00  0.00           C
ATOM   1174  O   LYS A  70      68.693  59.068 113.731  1.00  0.00           O
ATOM   1175  N   ALA A  71      69.643  57.778 112.161  1.00  0.00           N
ATOM   1177  CA  ALA A  71      70.983  58.258 112.431  1.00  0.00           C
ATOM   1179  CB  ALA A  71      71.703  57.538 113.581  1.00  0.00           C
ATOM   1183  C   ALA A  71      71.843  58.197 111.191  1.00  0.00           C
ATOM   1184  O   ALA A  71      71.753  57.287 110.371  1.00  0.00           O
ATOM   1185  N   VAL A  72      72.663  59.237 110.991  1.00  0.00           N
ATOM   1187  CA  VAL A  72      73.272  59.488 109.721  1.00  0.00           C
ATOM   1189  CB  VAL A  72      72.303  60.258 108.821  1.00  0.00           C
ATOM   1191  CG1 VAL A  72      71.834  61.557 109.491  1.00  0.00           C
ATOM   1195  CG2 VAL A  72      72.933  60.508 107.451  1.00  0.00           C
ATOM   1199  C   VAL A  72      74.604  60.168 109.961  1.00  0.00           C
ATOM   1200  O   VAL A  72      74.752  60.997 110.871  1.00  0.00           O
ATOM   1201  N   ARG A  73      75.643  59.807 109.181  1.00  0.00           N
ATOM   1203  CA  ARG A  73      76.963  60.348 109.361  1.00  0.00           C
ATOM   1205  CB  ARG A  73      78.062  59.358 108.911  1.00  0.00           C
ATOM   1208  CG  ARG A  73      78.073  58.068 109.751  1.00  0.00           C
ATOM   1211  CD  ARG A  73      79.143  57.068 109.301  1.00  0.00           C
ATOM   1214  NE  ARG A  73      79.154  55.927 110.291  1.00  0.00           N
ATOM   1216  CZ  ARG A  73      79.822  55.967 111.431  1.00  0.00           C
ATOM   1217  NH1 ARG A  73      80.583  56.988 111.781  1.00  0.00           N
ATOM   1220  NH2 ARG A  73      79.763  54.958 112.261  1.00  0.00           N
ATOM   1223  C   ARG A  73      77.072  61.657 108.611  1.00  0.00           C
ATOM   1224  O   ARG A  73      76.812  61.758 107.411  1.00  0.00           O
ATOM   1225  N   THR A  74      77.523  62.707 109.321  1.00  0.00           N
ATOM   1227  CA  THR A  74      78.073  63.868 108.651  1.00  0.00           C
ATOM   1229  CB  THR A  74      78.012  65.178 109.441  1.00  0.00           C
ATOM   1231  OG1 THR A  74      79.132  65.478 110.261  1.00  0.00           O
ATOM   1233  CG2 THR A  74      76.783  65.197 110.351  1.00  0.00           C
ATOM   1237  C   THR A  74      79.472  63.467 108.221  1.00  0.00           C
ATOM   1238  O   THR A  74      80.352  63.208 109.041  1.00  0.00           O
ATOM   1239  N   GLU A  75      79.693  63.407 106.891  1.00  0.00           N
ATOM   1241  CA  GLU A  75      81.033  63.327 106.371  1.00  0.00           C
ATOM   1243  CB  GLU A  75      81.163  62.367 105.151  1.00  0.00           C
ATOM   1246  CG  GLU A  75      80.803  60.867 105.471  1.00  0.00           C
ATOM   1249  CD  GLU A  75      81.982  59.888 105.681  1.00  0.00           C
ATOM   1250  OE1 GLU A  75      83.013  60.067 104.981  1.00  0.00           O
ATOM   1251  OE2 GLU A  75      81.854  58.928 106.481  1.00  0.00           O
ATOM   1252  C   GLU A  75      81.423  64.807 106.181  1.00  0.00           C
ATOM   1253  O   GLU A  75      81.824  65.478 107.131  1.00  0.00           O
ATOM   1254  N   GLY A  76      81.234  65.418 105.001  1.00  0.00           N
ATOM   1256  CA  GLY A  76      81.523  66.828 104.741  1.00  0.00           C
ATOM   1259  C   GLY A  76      80.434  67.798 105.121  1.00  0.00           C
ATOM   1260  O   GLY A  76      80.543  68.998 104.911  1.00  0.00           O
ATOM   1261  N   LYS A  77      79.312  67.267 105.641  1.00  0.00           N
ATOM   1263  CA  LYS A  77      78.154  68.068 106.011  1.00  0.00           C
ATOM   1265  CB  LYS A  77      76.893  67.188 106.171  1.00  0.00           C
ATOM   1268  CG  LYS A  77      76.383  66.697 104.821  1.00  0.00           C
ATOM   1271  CD  LYS A  77      75.203  65.737 104.861  1.00  0.00           C
ATOM   1274  CE  LYS A  77      75.323  64.428 105.671  1.00  0.00           C
ATOM   1277  NZ  LYS A  77      76.123  63.397 105.001  1.00  0.00           N
ATOM   1281  C   LYS A  77      78.342  68.968 107.221  1.00  0.00           C
ATOM   1282  O   LYS A  77      78.822  68.538 108.271  1.00  0.00           O
ATOM   1283  N   GLN A  78      77.933  70.248 107.101  1.00  0.00           N
ATOM   1285  CA  GLN A  78      78.012  71.227 108.161  1.00  0.00           C
ATOM   1287  CB  GLN A  78      78.943  72.388 107.761  1.00  0.00           C
ATOM   1290  CG  GLN A  78      80.413  71.958 107.541  1.00  0.00           C
ATOM   1293  CD  GLN A  78      80.942  71.117 108.701  1.00  0.00           C
ATOM   1294  OE1 GLN A  78      80.683  71.358 109.881  1.00  0.00           O
ATOM   1295  NE2 GLN A  78      81.744  70.087 108.351  1.00  0.00           N
ATOM   1298  C   GLN A  78      76.654  71.787 108.531  1.00  0.00           C
ATOM   1299  O   GLN A  78      75.673  71.668 107.781  1.00  0.00           O
ATOM   1300  N   SER A  79      76.503  72.318 109.751  1.00  0.00           N
ATOM   1302  CA  SER A  79      75.222  72.767 110.271  1.00  0.00           C
ATOM   1304  CB  SER A  79      75.212  73.147 111.781  1.00  0.00           C
ATOM   1307  OG  SER A  79      75.783  72.117 112.591  1.00  0.00           O
ATOM   1309  C   SER A  79      74.702  73.977 109.491  1.00  0.00           C
ATOM   1310  O   SER A  79      75.503  74.888 109.231  1.00  0.00           O
ATOM   1311  N   PRO A  80      73.432  74.068 109.101  1.00  0.00           N
ATOM   1312  CD  PRO A  80      73.012  75.178 108.251  1.00  0.00           C
ATOM   1315  CA  PRO A  80      72.312  73.237 109.501  1.00  0.00           C
ATOM   1317  CB  PRO A  80      71.092  74.147 109.261  1.00  0.00           C
ATOM   1320  CG  PRO A  80      71.493  75.038 108.081  1.00  0.00           C
ATOM   1323  C   PRO A  80      72.272  71.987 108.661  1.00  0.00           C
ATOM   1324  O   PRO A  80      72.123  72.028 107.431  1.00  0.00           O
ATOM   1325  N   PHE A  81      72.363  70.828 109.311  1.00  0.00           N
ATOM   1327  CA  PHE A  81      72.072  69.578 108.661  1.00  0.00           C
ATOM   1329  CB  PHE A  81      72.552  68.418 109.581  1.00  0.00           C
ATOM   1332  CG  PHE A  81      72.423  67.098 108.871  1.00  0.00           C
ATOM   1333  CD1 PHE A  81      72.833  66.868 107.541  1.00  0.00           C
ATOM   1335  CE1 PHE A  81      72.423  65.688 106.901  1.00  0.00           C
ATOM   1337  CZ  PHE A  81      71.693  64.718 107.571  1.00  0.00           C
ATOM   1339  CD2 PHE A  81      71.703  66.108 109.521  1.00  0.00           C
ATOM   1341  CE2 PHE A  81      71.322  64.928 108.901  1.00  0.00           C
ATOM   1343  C   PHE A  81      70.573  69.468 108.401  1.00  0.00           C
ATOM   1344  O   PHE A  81      69.792  69.968 109.201  1.00  0.00           O
ATOM   1345  N   SER A  82      70.143  68.807 107.301  1.00  0.00           N
ATOM   1347  CA  SER A  82      68.743  68.498 107.021  1.00  0.00           C
ATOM   1349  CB  SER A  82      68.443  68.587 105.491  1.00  0.00           C
ATOM   1352  OG  SER A  82      69.242  67.678 104.711  1.00  0.00           O
ATOM   1354  C   SER A  82      68.354  67.098 107.471  1.00  0.00           C
ATOM   1355  O   SER A  82      69.062  66.127 107.211  1.00  0.00           O
ATOM   1356  N   PHE A  83      67.182  66.918 108.121  1.00  0.00           N
ATOM   1358  CA  PHE A  83      66.693  65.568 108.411  1.00  0.00           C
ATOM   1360  CB  PHE A  83      66.812  65.178 109.921  1.00  0.00           C
ATOM   1363  CG  PHE A  83      65.812  65.848 110.831  1.00  0.00           C
ATOM   1364  CD1 PHE A  83      64.542  65.267 111.021  1.00  0.00           C
ATOM   1366  CE1 PHE A  83      63.563  65.918 111.791  1.00  0.00           C
ATOM   1368  CZ  PHE A  83      63.862  67.138 112.401  1.00  0.00           C
ATOM   1370  CD2 PHE A  83      66.103  67.037 111.511  1.00  0.00           C
ATOM   1372  CE2 PHE A  83      65.143  67.678 112.301  1.00  0.00           C
ATOM   1374  C   PHE A  83      65.273  65.377 107.891  1.00  0.00           C
ATOM   1375  O   PHE A  83      64.432  66.278 107.861  1.00  0.00           O
ATOM   1376  N   VAL A  84      64.962  64.127 107.481  1.00  0.00           N
ATOM   1378  CA  VAL A  84      63.603  63.677 107.271  1.00  0.00           C
ATOM   1380  CB  VAL A  84      63.303  63.427 105.791  1.00  0.00           C
ATOM   1382  CG1 VAL A  84      61.812  63.127 105.611  1.00  0.00           C
ATOM   1386  CG2 VAL A  84      63.682  64.668 104.951  1.00  0.00           C
ATOM   1390  C   VAL A  84      63.403  62.388 108.071  1.00  0.00           C
ATOM   1391  O   VAL A  84      64.173  61.438 107.911  1.00  0.00           O
ATOM   1392  N   LEU A  85      62.412  62.338 108.991  1.00  0.00           N
ATOM   1394  CA  LEU A  85      62.182  61.298 109.991  1.00  0.00           C
ATOM   1396  CB  LEU A  85      62.362  61.958 111.381  1.00  0.00           C
ATOM   1399  CG  LEU A  85      62.182  61.057 112.611  1.00  0.00           C
ATOM   1401  CD1 LEU A  85      63.182  59.898 112.651  1.00  0.00           C
ATOM   1405  CD2 LEU A  85      62.333  61.907 113.871  1.00  0.00           C
ATOM   1409  C   LEU A  85      60.763  60.748 109.881  1.00  0.00           C
ATOM   1410  O   LEU A  85      59.874  61.538 109.591  1.00  0.00           O
ATOM   1411  N   SER A  86      60.472  59.428 110.081  1.00  0.00           N
ATOM   1413  CA  SER A  86      59.253  58.788 109.561  1.00  0.00           C
ATOM   1415  CB  SER A  86      59.542  58.127 108.191  1.00  0.00           C
ATOM   1418  OG  SER A  86      58.362  58.028 107.401  1.00  0.00           O
ATOM   1420  C   SER A  86      58.764  57.668 110.501  1.00  0.00           C
ATOM   1421  O   SER A  86      59.623  57.008 111.091  1.00  0.00           O
ATOM   1422  N   PHE A  87      57.423  57.487 110.711  1.00  0.00           N
ATOM   1424  CA  PHE A  87      56.924  57.047 112.041  1.00  0.00           C
ATOM   1426  CB  PHE A  87      57.083  58.278 113.001  1.00  0.00           C
ATOM   1429  CG  PHE A  87      56.222  59.488 112.671  1.00  0.00           C
ATOM   1430  CD1 PHE A  87      56.592  60.447 111.711  1.00  0.00           C
ATOM   1432  CE1 PHE A  87      55.763  61.548 111.441  1.00  0.00           C
ATOM   1434  CZ  PHE A  87      54.553  61.697 112.121  1.00  0.00           C
ATOM   1436  CD2 PHE A  87      55.052  59.717 113.421  1.00  0.00           C
ATOM   1438  CE2 PHE A  87      54.203  60.778 113.121  1.00  0.00           C
ATOM   1440  C   PHE A  87      55.472  56.468 112.221  1.00  0.00           C
ATOM   1441  O   PHE A  87      54.702  56.998 113.011  1.00  0.00           O
ATOM   1442  N   ASN A  88      55.032  55.358 111.581  1.00  0.00           N
ATOM   1444  CA  ASN A  88      53.682  54.747 111.571  1.00  0.00           C
ATOM   1446  CB  ASN A  88      53.722  53.357 112.271  1.00  0.00           C
ATOM   1449  CG  ASN A  88      52.662  52.377 111.791  1.00  0.00           C
ATOM   1450  OD1 ASN A  88      52.132  52.478 110.681  1.00  0.00           O
ATOM   1451  ND2 ASN A  88      52.313  51.418 112.671  1.00  0.00           N
ATOM   1454  C   ASN A  88      52.403  55.467 112.151  1.00  0.00           C
ATOM   1455  O   ASN A  88      52.342  55.738 113.341  1.00  0.00           O
ATOM   1456  N   PRO A  89      51.292  55.727 111.431  1.00  0.00           N
ATOM   1457  CD  PRO A  89      50.984  55.178 110.131  1.00  0.00           C
ATOM   1460  CA  PRO A  89      50.222  56.627 111.891  1.00  0.00           C
ATOM   1462  CB  PRO A  89      49.292  56.767 110.661  1.00  0.00           C
ATOM   1465  CG  PRO A  89      50.063  56.187 109.471  1.00  0.00           C
ATOM   1468  C   PRO A  89      49.442  56.068 113.061  1.00  0.00           C
ATOM   1469  O   PRO A  89      48.874  56.818 113.861  1.00  0.00           O
ATOM   1470  N   ALA A  90      49.382  54.737 113.121  1.00  0.00           N
ATOM   1472  CA  ALA A  90      48.702  53.947 114.101  1.00  0.00           C
ATOM   1474  CB  ALA A  90      48.624  52.548 113.481  1.00  0.00           C
ATOM   1478  C   ALA A  90      49.442  53.947 115.421  1.00  0.00           C
ATOM   1479  O   ALA A  90      48.892  53.607 116.471  1.00  0.00           O
ATOM   1480  N   ASP A  91      50.722  54.418 115.411  1.00  0.00           N
ATOM   1482  CA  ASP A  91      51.452  54.698 116.631  1.00  0.00           C
ATOM   1484  CB  ASP A  91      52.992  54.747 116.391  1.00  0.00           C
ATOM   1487  CG  ASP A  91      53.572  53.407 115.971  1.00  0.00           C
ATOM   1488  OD1 ASP A  91      52.862  52.377 116.051  1.00  0.00           O
ATOM   1489  OD2 ASP A  91      54.783  53.378 115.651  1.00  0.00           O
ATOM   1490  C   ASP A  91      50.993  56.008 117.271  1.00  0.00           C
ATOM   1491  O   ASP A  91      51.212  56.237 118.451  1.00  0.00           O
ATOM   1492  N   VAL A  92      50.324  56.918 116.531  1.00  0.00           N
ATOM   1494  CA  VAL A  92      49.932  58.217 117.061  1.00  0.00           C
ATOM   1496  CB  VAL A  92      49.923  59.327 116.021  1.00  0.00           C
ATOM   1498  CG1 VAL A  92      49.674  60.697 116.701  1.00  0.00           C
ATOM   1502  CG2 VAL A  92      51.282  59.388 115.301  1.00  0.00           C
ATOM   1506  C   VAL A  92      48.603  58.157 117.791  1.00  0.00           C
ATOM   1507  O   VAL A  92      47.612  57.618 117.311  1.00  0.00           O
ATOM   1508  N   GLN A  93      48.522  58.677 119.031  1.00  0.00           N
ATOM   1510  CA  GLN A  93      47.313  58.658 119.831  1.00  0.00           C
ATOM   1512  CB  GLN A  93      47.552  57.967 121.201  1.00  0.00           C
ATOM   1515  CG  GLN A  93      48.163  56.557 121.121  1.00  0.00           C
ATOM   1518  CD  GLN A  93      47.213  55.557 120.461  1.00  0.00           C
ATOM   1519  OE1 GLN A  93      46.212  55.158 121.051  1.00  0.00           O
ATOM   1520  NE2 GLN A  93      47.542  55.127 119.221  1.00  0.00           N
ATOM   1523  C   GLN A  93      46.843  60.088 120.101  1.00  0.00           C
ATOM   1524  O   GLN A  93      47.694  60.927 120.401  1.00  0.00           O
ATOM   1525  N   PRO A  94      45.552  60.438 120.001  1.00  0.00           N
ATOM   1526  CD  PRO A  94      44.463  59.498 119.751  1.00  0.00           C
ATOM   1529  CA  PRO A  94      45.042  61.778 120.311  1.00  0.00           C
ATOM   1531  CB  PRO A  94      43.522  61.657 120.151  1.00  0.00           C
ATOM   1534  CG  PRO A  94      43.333  60.407 119.281  1.00  0.00           C
ATOM   1537  C   PRO A  94      45.464  62.348 121.651  1.00  0.00           C
ATOM   1538  O   PRO A  94      45.492  61.608 122.631  1.00  0.00           O
ATOM   1539  N   ASN A  95      45.822  63.658 121.691  1.00  0.00           N
ATOM   1541  CA  ASN A  95      46.092  64.428 122.911  1.00  0.00           C
ATOM   1543  CB  ASN A  95      45.014  64.278 124.011  1.00  0.00           C
ATOM   1546  CG  ASN A  95      43.662  64.708 123.461  1.00  0.00           C
ATOM   1547  OD1 ASN A  95      43.612  65.537 122.551  1.00  0.00           O
ATOM   1548  ND2 ASN A  95      42.552  64.138 123.991  1.00  0.00           N
ATOM   1551  C   ASN A  95      47.482  64.228 123.471  1.00  0.00           C
ATOM   1552  O   ASN A  95      47.972  65.018 124.291  1.00  0.00           O
ATOM   1553  N   ALA A  96      48.174  63.178 123.001  1.00  0.00           N
ATOM   1555  CA  ALA A  96      49.493  62.807 123.431  1.00  0.00           C
ATOM   1557  CB  ALA A  96      49.862  61.387 122.961  1.00  0.00           C
ATOM   1561  C   ALA A  96      50.534  63.817 122.981  1.00  0.00           C
ATOM   1562  O   ALA A  96      50.523  64.287 121.841  1.00  0.00           O
ATOM   1563  N   ARG A  97      51.462  64.188 123.871  1.00  0.00           N
ATOM   1565  CA  ARG A  97      52.452  65.197 123.561  1.00  0.00           C
ATOM   1567  CB  ARG A  97      52.964  65.947 124.811  1.00  0.00           C
ATOM   1570  CG  ARG A  97      51.862  66.748 125.531  1.00  0.00           C
ATOM   1573  CD  ARG A  97      52.322  67.388 126.841  1.00  0.00           C
ATOM   1576  NE  ARG A  97      53.362  68.427 126.511  1.00  0.00           N
ATOM   1578  CZ  ARG A  97      54.653  68.297 126.771  1.00  0.00           C
ATOM   1579  NH1 ARG A  97      55.182  67.307 127.451  1.00  0.00           N
ATOM   1582  NH2 ARG A  97      55.472  69.217 126.311  1.00  0.00           N
ATOM   1585  C   ARG A  97      53.653  64.627 122.851  1.00  0.00           C
ATOM   1586  O   ARG A  97      54.362  63.798 123.401  1.00  0.00           O
ATOM   1587  N   ILE A  98      53.932  65.077 121.621  1.00  0.00           N
ATOM   1589  CA  ILE A  98      55.014  64.498 120.841  1.00  0.00           C
ATOM   1591  CB  ILE A  98      54.502  63.887 119.531  1.00  0.00           C
ATOM   1593  CG2 ILE A  98      55.674  63.138 118.851  1.00  0.00           C
ATOM   1597  CG1 ILE A  98      53.333  62.918 119.821  1.00  0.00           C
ATOM   1600  CD  ILE A  98      52.583  62.458 118.561  1.00  0.00           C
ATOM   1604  C   ILE A  98      56.072  65.557 120.571  1.00  0.00           C
ATOM   1605  O   ILE A  98      55.752  66.688 120.211  1.00  0.00           O
ATOM   1606  N   LEU A  99      57.374  65.218 120.751  1.00  0.00           N
ATOM   1608  CA  LEU A  99      58.484  66.138 120.571  1.00  0.00           C
ATOM   1610  CB  LEU A  99      59.102  66.587 121.921  1.00  0.00           C
ATOM   1613  CG  LEU A  99      59.833  65.537 122.801  1.00  0.00           C
ATOM   1615  CD1 LEU A  99      61.292  65.257 122.381  1.00  0.00           C
ATOM   1619  CD2 LEU A  99      59.833  66.038 124.251  1.00  0.00           C
ATOM   1623  C   LEU A  99      59.553  65.587 119.661  1.00  0.00           C
ATOM   1624  O   LEU A  99      59.563  64.407 119.301  1.00  0.00           O
ATOM   1625  N   LEU A 100      60.503  66.458 119.241  1.00  0.00           N
ATOM   1627  CA  LEU A 100      61.742  66.028 118.611  1.00  0.00           C
ATOM   1629  CB  LEU A 100      61.993  66.647 117.211  1.00  0.00           C
ATOM   1632  CG  LEU A 100      61.083  66.127 116.081  1.00  0.00           C
ATOM   1634  CD1 LEU A 100      61.632  66.627 114.751  1.00  0.00           C
ATOM   1638  CD2 LEU A 100      61.022  64.608 116.001  1.00  0.00           C
ATOM   1642  C   LEU A 100      62.964  66.358 119.461  1.00  0.00           C
ATOM   1643  O   LEU A 100      63.112  67.468 119.981  1.00  0.00           O
ATOM   1644  N   SER A 101      63.882  65.388 119.551  1.00  0.00           N
ATOM   1646  CA  SER A 101      65.193  65.557 120.161  1.00  0.00           C
ATOM   1648  CB  SER A 101      65.303  64.998 121.611  1.00  0.00           C
ATOM   1651  OG  SER A 101      64.873  63.648 121.751  1.00  0.00           O
ATOM   1653  C   SER A 101      66.282  65.007 119.271  1.00  0.00           C
ATOM   1654  O   SER A 101      66.033  64.248 118.341  1.00  0.00           O
ATOM   1655  N   ALA A 102      67.523  65.478 119.461  1.00  0.00           N
ATOM   1657  CA  ALA A 102      68.633  65.138 118.601  1.00  0.00           C
ATOM   1659  CB  ALA A 102      68.662  65.998 117.321  1.00  0.00           C
ATOM   1663  C   ALA A 102      69.932  65.298 119.371  1.00  0.00           C
ATOM   1664  O   ALA A 102      70.052  66.087 120.301  1.00  0.00           O
ATOM   1665  N   ALA A 103      70.952  64.537 118.961  1.00  0.00           N
ATOM   1667  CA  ALA A 103      72.252  64.598 119.571  1.00  0.00           C
ATOM   1669  CB  ALA A 103      72.312  63.718 120.831  1.00  0.00           C
ATOM   1673  C   ALA A 103      73.333  64.157 118.601  1.00  0.00           C
ATOM   1674  O   ALA A 103      73.103  63.297 117.741  1.00  0.00           O
ATOM   1675  N   ILE A 104      74.533  64.758 118.701  1.00  0.00           N
ATOM   1677  CA  ILE A 104      75.643  64.528 117.791  1.00  0.00           C
ATOM   1679  CB  ILE A 104      76.162  65.807 117.111  1.00  0.00           C
ATOM   1681  CG2 ILE A 104      77.342  65.478 116.151  1.00  0.00           C
ATOM   1685  CG1 ILE A 104      75.043  66.538 116.321  1.00  0.00           C
ATOM   1688  CD  ILE A 104      75.393  67.947 115.831  1.00  0.00           C
ATOM   1692  C   ILE A 104      76.753  63.898 118.601  1.00  0.00           C
ATOM   1693  O   ILE A 104      77.092  64.377 119.681  1.00  0.00           O
ATOM   1694  N   THR A 105      77.342  62.788 118.101  1.00  0.00           N
ATOM   1696  CA  THR A 105      78.463  62.138 118.771  1.00  0.00           C
ATOM   1698  CB  THR A 105      78.154  60.758 119.331  1.00  0.00           C
ATOM   1700  OG1 THR A 105      77.624  59.857 118.371  1.00  0.00           O
ATOM   1702  CG2 THR A 105      77.062  60.907 120.381  1.00  0.00           C
ATOM   1706  C   THR A 105      79.653  62.087 117.841  1.00  0.00           C
ATOM   1707  O   THR A 105      79.513  61.858 116.641  1.00  0.00           O
ATOM   1708  N   VAL A 106      80.863  62.338 118.361  1.00  0.00           N
ATOM   1710  CA  VAL A 106      82.094  62.168 117.591  1.00  0.00           C
ATOM   1712  CB  VAL A 106      82.824  63.467 117.321  1.00  0.00           C
ATOM   1714  CG1 VAL A 106      84.112  63.208 116.511  1.00  0.00           C
ATOM   1718  CG2 VAL A 106      81.892  64.368 116.501  1.00  0.00           C
ATOM   1722  C   VAL A 106      83.002  61.278 118.371  1.00  0.00           C
ATOM   1723  O   VAL A 106      83.293  61.557 119.541  1.00  0.00           O
ATOM   1724  N   ASN A 107      83.473  60.168 117.761  1.00  0.00           N
ATOM   1726  CA  ASN A 107      84.303  59.138 118.371  1.00  0.00           C
ATOM   1728  CB  ASN A 107      85.814  59.517 118.321  1.00  0.00           C
ATOM   1731  CG  ASN A 107      86.273  59.638 116.871  1.00  0.00           C
ATOM   1732  OD1 ASN A 107      85.814  58.898 115.991  1.00  0.00           O
ATOM   1733  ND2 ASN A 107      87.172  60.598 116.591  1.00  0.00           N
ATOM   1736  C   ASN A 107      83.853  58.728 119.761  1.00  0.00           C
ATOM   1737  O   ASN A 107      84.613  58.708 120.731  1.00  0.00           O
ATOM   1738  N   ASP A 108      82.544  58.448 119.901  1.00  0.00           N
ATOM   1740  CA  ASP A 108      81.964  57.928 121.121  1.00  0.00           C
ATOM   1742  CB  ASP A 108      82.633  56.598 121.571  1.00  0.00           C
ATOM   1745  CG  ASP A 108      82.544  55.548 120.471  1.00  0.00           C
ATOM   1746  OD1 ASP A 108      81.553  55.608 119.681  1.00  0.00           O
ATOM   1747  OD2 ASP A 108      83.372  54.598 120.501  1.00  0.00           O
ATOM   1748  C   ASP A 108      81.884  58.978 122.241  1.00  0.00           C
ATOM   1749  O   ASP A 108      81.674  58.638 123.401  1.00  0.00           O
ATOM   1750  N   LYS A 109      82.032  60.267 121.911  1.00  0.00           N
ATOM   1752  CA  LYS A 109      81.912  61.387 122.821  1.00  0.00           C
ATOM   1754  CB  LYS A 109      83.243  62.188 122.941  1.00  0.00           C
ATOM   1757  CG  LYS A 109      83.153  63.438 123.841  1.00  0.00           C
ATOM   1760  CD  LYS A 109      84.473  64.228 124.001  1.00  0.00           C
ATOM   1763  CE  LYS A 109      85.574  63.448 124.721  1.00  0.00           C
ATOM   1766  NZ  LYS A 109      86.684  64.337 125.091  1.00  0.00           N
ATOM   1770  C   LYS A 109      80.782  62.287 122.371  1.00  0.00           C
ATOM   1771  O   LYS A 109      80.674  62.697 121.221  1.00  0.00           O
ATOM   1772  N   LEU A 110      79.883  62.627 123.301  1.00  0.00           N
ATOM   1774  CA  LEU A 110      78.833  63.588 123.071  1.00  0.00           C
ATOM   1776  CB  LEU A 110      77.893  63.557 124.291  1.00  0.00           C
ATOM   1779  CG  LEU A 110      76.703  64.528 124.241  1.00  0.00           C
ATOM   1781  CD1 LEU A 110      75.822  64.257 123.021  1.00  0.00           C
ATOM   1785  CD2 LEU A 110      75.893  64.377 125.541  1.00  0.00           C
ATOM   1789  C   LEU A 110      79.362  64.998 122.861  1.00  0.00           C
ATOM   1790  O   LEU A 110      80.124  65.498 123.691  1.00  0.00           O
ATOM   1791  N   VAL A 111      78.993  65.678 121.761  1.00  0.00           N
ATOM   1793  CA  VAL A 111      79.513  66.998 121.451  1.00  0.00           C
ATOM   1795  CB  VAL A 111      80.283  66.987 120.121  1.00  0.00           C
ATOM   1797  CG1 VAL A 111      81.612  66.227 120.331  1.00  0.00           C
ATOM   1801  CG2 VAL A 111      79.483  66.297 119.001  1.00  0.00           C
ATOM   1805  C   VAL A 111      78.413  68.048 121.441  1.00  0.00           C
ATOM   1806  O   VAL A 111      78.633  69.208 121.801  1.00  0.00           O
ATOM   1807  N   PHE A 112      77.173  67.648 121.081  1.00  0.00           N
ATOM   1809  CA  PHE A 112      76.022  68.528 121.011  1.00  0.00           C
ATOM   1811  CB  PHE A 112      75.833  69.168 119.601  1.00  0.00           C
ATOM   1814  CG  PHE A 112      77.053  69.918 119.171  1.00  0.00           C
ATOM   1815  CD1 PHE A 112      77.283  71.218 119.661  1.00  0.00           C
ATOM   1817  CE1 PHE A 112      78.393  71.958 119.231  1.00  0.00           C
ATOM   1819  CZ  PHE A 112      79.262  71.418 118.291  1.00  0.00           C
ATOM   1821  CD2 PHE A 112      77.933  69.397 118.201  1.00  0.00           C
ATOM   1823  CE2 PHE A 112      79.042  70.138 117.771  1.00  0.00           C
ATOM   1825  C   PHE A 112      74.752  67.748 121.311  1.00  0.00           C
ATOM   1826  O   PHE A 112      74.604  66.587 120.901  1.00  0.00           O
ATOM   1827  N   ILE A 113      73.782  68.358 122.011  1.00  0.00           N
ATOM   1829  CA  ILE A 113      72.532  67.697 122.381  1.00  0.00           C
ATOM   1831  CB  ILE A 113      72.653  66.977 123.741  1.00  0.00           C
ATOM   1833  CG2 ILE A 113      72.983  67.987 124.861  1.00  0.00           C
ATOM   1837  CG1 ILE A 113      71.413  66.117 124.071  1.00  0.00           C
ATOM   1840  CD  ILE A 113      71.673  65.087 125.171  1.00  0.00           C
ATOM   1844  C   ILE A 113      71.393  68.697 122.401  1.00  0.00           C
ATOM   1845  O   ILE A 113      71.593  69.877 122.661  1.00  0.00           O
ATOM   1846  N   THR A 114      70.143  68.297 122.071  1.00  0.00           N
ATOM   1848  CA  THR A 114      68.993  69.178 122.261  1.00  0.00           C
ATOM   1850  CB  THR A 114      67.683  68.727 121.591  1.00  0.00           C
ATOM   1852  OG1 THR A 114      67.423  67.348 121.751  1.00  0.00           O
ATOM   1854  CG2 THR A 114      67.773  68.977 120.081  1.00  0.00           C
ATOM   1858  C   THR A 114      68.712  69.498 123.711  1.00  0.00           C
ATOM   1859  O   THR A 114      68.613  68.608 124.551  1.00  0.00           O
ATOM   1860  N   ASP A 115      68.522  70.797 124.061  1.00  0.00           N
ATOM   1862  CA  ASP A 115      68.093  71.187 125.401  1.00  0.00           C
ATOM   1864  CB  ASP A 115      69.193  71.958 126.201  1.00  0.00           C
ATOM   1867  CG  ASP A 115      68.883  71.958 127.701  1.00  0.00           C
ATOM   1868  OD1 ASP A 115      68.023  71.117 128.101  1.00  0.00           O
ATOM   1869  OD2 ASP A 115      69.483  72.748 128.461  1.00  0.00           O
ATOM   1870  C   ASP A 115      66.742  71.918 125.361  1.00  0.00           C
ATOM   1871  O   ASP A 115      66.383  72.687 126.241  1.00  0.00           O
ATOM   1872  N   THR A 116      65.913  71.657 124.351  1.00  0.00           N
ATOM   1874  CA  THR A 116      64.643  72.348 124.221  1.00  0.00           C
ATOM   1876  CB  THR A 116      64.623  73.367 123.081  1.00  0.00           C
ATOM   1878  OG1 THR A 116      65.763  74.228 123.111  1.00  0.00           O
ATOM   1880  CG2 THR A 116      63.424  74.298 123.241  1.00  0.00           C
ATOM   1884  C   THR A 116      63.542  71.327 123.991  1.00  0.00           C
ATOM   1885  O   THR A 116      63.722  70.358 123.251  1.00  0.00           O
ATOM   1886  N   VAL A 117      62.342  71.517 124.571  1.00  0.00           N
ATOM   1888  CA  VAL A 117      61.162  70.818 124.061  1.00  0.00           C
ATOM   1890  CB  VAL A 117      59.944  70.888 124.991  1.00  0.00           C
ATOM   1892  CG1 VAL A 117      58.792  70.007 124.441  1.00  0.00           C
ATOM   1896  CG2 VAL A 117      60.342  70.397 126.401  1.00  0.00           C
ATOM   1900  C   VAL A 117      60.772  71.418 122.721  1.00  0.00           C
ATOM   1901  O   VAL A 117      60.243  72.528 122.651  1.00  0.00           O
ATOM   1902  N   GLN A 118      60.993  70.688 121.611  1.00  0.00           N
ATOM   1904  CA  GLN A 118      60.443  71.047 120.331  1.00  0.00           C
ATOM   1906  CB  GLN A 118      61.444  70.668 119.211  1.00  0.00           C
ATOM   1909  CG  GLN A 118      60.924  70.807 117.761  1.00  0.00           C
ATOM   1912  CD  GLN A 118      60.663  72.258 117.361  1.00  0.00           C
ATOM   1913  OE1 GLN A 118      61.514  73.138 117.521  1.00  0.00           O
ATOM   1914  NE2 GLN A 118      59.472  72.547 116.781  1.00  0.00           N
ATOM   1917  C   GLN A 118      59.183  70.237 120.151  1.00  0.00           C
ATOM   1918  O   GLN A 118      59.333  69.038 119.901  1.00  0.00           O
ATOM   1919  N   PRO A 119      57.953  70.697 120.241  1.00  0.00           N
ATOM   1920  CD  PRO A 119      57.542  72.017 120.711  1.00  0.00           C
ATOM   1923  CA  PRO A 119      56.812  69.807 120.101  1.00  0.00           C
ATOM   1925  CB  PRO A 119      55.733  70.447 120.991  1.00  0.00           C
ATOM   1928  CG  PRO A 119      56.374  71.688 121.631  1.00  0.00           C
ATOM   1931  C   PRO A 119      56.412  69.758 118.631  1.00  0.00           C
ATOM   1932  O   PRO A 119      56.742  70.678 117.881  1.00  0.00           O
ATOM   1933  N   VAL A 120      55.752  68.678 118.201  1.00  0.00           N
ATOM   1935  CA  VAL A 120      55.412  68.508 116.791  1.00  0.00           C
ATOM   1937  CB  VAL A 120      56.362  67.507 116.111  1.00  0.00           C
ATOM   1939  CG1 VAL A 120      57.752  68.178 116.021  1.00  0.00           C
ATOM   1943  CG2 VAL A 120      56.553  66.187 116.881  1.00  0.00           C
ATOM   1947  C   VAL A 120      53.932  68.197 116.561  1.00  0.00           C
ATOM   1948  O   VAL A 120      53.093  69.098 116.531  1.00  0.00           O
ATOM   1949  N   ILE A 121      53.572  66.928 116.331  1.00  0.00           N
ATOM   1951  CA  ILE A 121      52.382  66.507 115.611  1.00  0.00           C
ATOM   1953  CB  ILE A 121      52.382  64.998 115.491  1.00  0.00           C
ATOM   1955  CG2 ILE A 121      51.072  64.438 114.911  1.00  0.00           C
ATOM   1959  CG1 ILE A 121      53.592  64.517 114.661  1.00  0.00           C
ATOM   1962  CD  ILE A 121      54.083  63.178 115.201  1.00  0.00           C
ATOM   1966  C   ILE A 121      51.063  66.977 116.181  1.00  0.00           C
ATOM   1967  O   ILE A 121      50.194  67.458 115.461  1.00  0.00           O
ATOM   1968  N   ASN A 122      50.914  66.868 117.521  1.00  0.00           N
ATOM   1970  CA  ASN A 122      49.682  67.177 118.211  1.00  0.00           C
ATOM   1972  CB  ASN A 122      49.403  66.078 119.281  1.00  0.00           C
ATOM   1975  CG  ASN A 122      49.014  64.748 118.631  1.00  0.00           C
ATOM   1976  OD1 ASN A 122      48.772  64.648 117.431  1.00  0.00           O
ATOM   1977  ND2 ASN A 122      48.944  63.668 119.431  1.00  0.00           N
ATOM   1980  C   ASN A 122      49.752  68.578 118.851  1.00  0.00           C
ATOM   1981  O   ASN A 122      48.802  69.048 119.451  1.00  0.00           O
ATOM   1982  N   GLN A 123      50.893  69.298 118.681  1.00  0.00           N
ATOM   1984  CA  GLN A 123      51.022  70.697 119.061  1.00  0.00           C
ATOM   1986  CB  GLN A 123      52.502  70.977 119.471  1.00  0.00           C
ATOM   1989  CG  GLN A 123      52.912  72.458 119.761  1.00  0.00           C
ATOM   1992  CD  GLN A 123      52.662  72.938 121.191  1.00  0.00           C
ATOM   1993  OE1 GLN A 123      52.824  72.267 122.211  1.00  0.00           O
ATOM   1994  NE2 GLN A 123      52.322  74.248 121.301  1.00  0.00           N
ATOM   1997  C   GLN A 123      50.682  71.598 117.901  1.00  0.00           C
ATOM   1998  O   GLN A 123      50.173  72.697 118.071  1.00  0.00           O
ATOM   1999  N   GLY A 124      50.963  71.127 116.661  1.00  0.00           N
ATOM   2001  CA  GLY A 124      51.002  71.947 115.451  1.00  0.00           C
ATOM   2004  C   GLY A 124      52.423  72.197 115.011  1.00  0.00           C
ATOM   2005  O   GLY A 124      53.174  72.987 115.601  1.00  0.00           O
ATOM   2006  N   GLY A 125      52.842  71.517 113.931  1.00  0.00           N
ATOM   2008  CA  GLY A 125      54.203  71.647 113.411  1.00  0.00           C
ATOM   2011  C   GLY A 125      54.702  70.367 112.791  1.00  0.00           C
ATOM   2012  O   GLY A 125      54.553  69.278 113.341  1.00  0.00           O
ATOM   2013  N   THR A 126      55.312  70.487 111.621  1.00  0.00           N
ATOM   2015  CA  THR A 126      55.743  69.358 110.791  1.00  0.00           C
ATOM   2017  CB  THR A 126      54.842  69.168 109.561  1.00  0.00           C
ATOM   2019  OG1 THR A 126      55.282  68.168 108.651  1.00  0.00           O
ATOM   2021  CG2 THR A 126      54.763  70.487 108.771  1.00  0.00           C
ATOM   2025  C   THR A 126      57.182  69.578 110.371  1.00  0.00           C
ATOM   2026  O   THR A 126      57.922  68.627 110.111  1.00  0.00           O
ATOM   2027  N   LYS A 127      57.662  70.837 110.441  1.00  0.00           N
ATOM   2029  CA  LYS A 127      59.053  71.117 110.211  1.00  0.00           C
ATOM   2031  CB  LYS A 127      59.222  71.828 108.861  1.00  0.00           C
ATOM   2034  CG  LYS A 127      60.674  71.837 108.361  1.00  0.00           C
ATOM   2037  CD  LYS A 127      60.692  72.398 106.941  1.00  0.00           C
ATOM   2040  CE  LYS A 127      62.063  72.687 106.351  1.00  0.00           C
ATOM   2043  NZ  LYS A 127      61.862  73.578 105.191  1.00  0.00           N
ATOM   2047  C   LYS A 127      59.693  71.897 111.361  1.00  0.00           C
ATOM   2048  O   LYS A 127      59.253  72.978 111.761  1.00  0.00           O
ATOM   2049  N   ALA A 128      60.763  71.297 111.921  1.00  0.00           N
ATOM   2051  CA  ALA A 128      61.392  71.708 113.161  1.00  0.00           C
ATOM   2053  CB  ALA A 128      61.322  70.587 114.211  1.00  0.00           C
ATOM   2057  C   ALA A 128      62.862  72.017 112.981  1.00  0.00           C
ATOM   2058  O   ALA A 128      63.662  71.227 112.481  1.00  0.00           O
ATOM   2059  N   ASP A 129      63.272  73.227 113.381  1.00  0.00           N
ATOM   2061  CA  ASP A 129      64.632  73.678 113.291  1.00  0.00           C
ATOM   2063  CB  ASP A 129      64.533  75.077 112.641  1.00  0.00           C
ATOM   2066  CG  ASP A 129      65.822  75.748 112.251  1.00  0.00           C
ATOM   2067  OD1 ASP A 129      66.923  75.158 112.301  1.00  0.00           O
ATOM   2068  OD2 ASP A 129      65.663  76.907 111.791  1.00  0.00           O
ATOM   2069  C   ASP A 129      65.193  73.697 114.701  1.00  0.00           C
ATOM   2070  O   ASP A 129      64.883  74.568 115.521  1.00  0.00           O
ATOM   2071  N   LEU A 130      66.002  72.668 115.001  1.00  0.00           N
ATOM   2073  CA  LEU A 130      66.462  72.348 116.321  1.00  0.00           C
ATOM   2075  CB  LEU A 130      66.673  70.807 116.441  1.00  0.00           C
ATOM   2078  CG  LEU A 130      65.382  69.968 116.311  1.00  0.00           C
ATOM   2080  CD1 LEU A 130      65.713  68.477 116.191  1.00  0.00           C
ATOM   2084  CD2 LEU A 130      64.483  70.197 117.521  1.00  0.00           C
ATOM   2088  C   LEU A 130      67.773  73.037 116.621  1.00  0.00           C
ATOM   2089  O   LEU A 130      68.753  72.888 115.891  1.00  0.00           O
ATOM   2090  N   THR A 131      67.843  73.797 117.721  1.00  0.00           N
ATOM   2092  CA  THR A 131      69.112  74.328 118.181  1.00  0.00           C
ATOM   2094  CB  THR A 131      69.093  75.778 118.611  1.00  0.00           C
ATOM   2096  OG1 THR A 131      68.613  76.587 117.551  1.00  0.00           O
ATOM   2098  CG2 THR A 131      70.523  76.248 118.931  1.00  0.00           C
ATOM   2102  C   THR A 131      69.592  73.447 119.311  1.00  0.00           C
ATOM   2103  O   THR A 131      68.933  73.287 120.341  1.00  0.00           O
ATOM   2104  N   LEU A 132      70.743  72.807 119.111  1.00  0.00           N
ATOM   2106  CA  LEU A 132      71.363  71.928 120.081  1.00  0.00           C
ATOM   2108  CB  LEU A 132      72.072  70.708 119.411  1.00  0.00           C
ATOM   2111  CG  LEU A 132      71.173  69.578 118.871  1.00  0.00           C
ATOM   2113  CD1 LEU A 132      70.183  70.068 117.791  1.00  0.00           C
ATOM   2117  CD2 LEU A 132      72.042  68.427 118.331  1.00  0.00           C
ATOM   2121  C   LEU A 132      72.353  72.737 120.901  1.00  0.00           C
ATOM   2122  O   LEU A 132      72.972  73.678 120.411  1.00  0.00           O
ATOM   2123  N   VAL A 133      72.523  72.398 122.201  1.00  0.00           N
ATOM   2125  CA  VAL A 133      73.493  73.037 123.071  1.00  0.00           C
ATOM   2127  CB  VAL A 133      73.033  73.178 124.521  1.00  0.00           C
ATOM   2129  CG1 VAL A 133      71.733  73.987 124.551  1.00  0.00           C
ATOM   2133  CG2 VAL A 133      72.872  71.807 125.231  1.00  0.00           C
ATOM   2137  C   VAL A 133      74.803  72.288 123.001  1.00  0.00           C
ATOM   2138  O   VAL A 133      74.803  71.078 122.751  1.00  0.00           O
ATOM   2139  N   PRO A 134      75.952  72.918 123.221  1.00  0.00           N
ATOM   2140  CD  PRO A 134      76.103  74.377 123.251  1.00  0.00           C
ATOM   2143  CA  PRO A 134      77.243  72.248 123.121  1.00  0.00           C
ATOM   2145  CB  PRO A 134      78.213  73.388 122.781  1.00  0.00           C
ATOM   2148  CG  PRO A 134      77.592  74.617 123.441  1.00  0.00           C
ATOM   2151  C   PRO A 134      77.613  71.548 124.411  1.00  0.00           C
ATOM   2152  O   PRO A 134      77.373  72.047 125.511  1.00  0.00           O
ATOM   2153  N   VAL A 135      78.233  70.367 124.281  1.00  0.00           N
ATOM   2155  CA  VAL A 135      78.743  69.587 125.391  1.00  0.00           C
ATOM   2157  CB  VAL A 135      78.213  68.157 125.371  1.00  0.00           C
ATOM   2159  CG1 VAL A 135      78.822  67.328 126.511  1.00  0.00           C
ATOM   2163  CG2 VAL A 135      76.673  68.188 125.481  1.00  0.00           C
ATOM   2167  C   VAL A 135      80.243  69.608 125.201  1.00  0.00           C
ATOM   2168  O   VAL A 135      80.772  68.958 124.291  1.00  0.00           O
ATOM   2169  N   GLN A 136      80.993  70.367 126.021  1.00  0.00           N
ATOM   2171  CA  GLN A 136      82.444  70.467 125.841  1.00  0.00           C
ATOM   2173  CB  GLN A 136      82.913  71.938 125.711  1.00  0.00           C
ATOM   2176  CG  GLN A 136      82.323  72.727 124.501  1.00  0.00           C
ATOM   2179  CD  GLN A 136      82.673  72.127 123.131  1.00  0.00           C
ATOM   2180  OE1 GLN A 136      83.834  71.877 122.811  1.00  0.00           O
ATOM   2181  NE2 GLN A 136      81.654  71.947 122.251  1.00  0.00           N
ATOM   2184  C   GLN A 136      83.162  69.767 126.991  1.00  0.00           C
ATOM   2185  O   GLN A 136      83.333  70.318 128.081  1.00  0.00           O
ATOM   2186  N   GLN A 137      83.624  68.538 126.721  1.00  0.00           N
ATOM   2188  CA  GLN A 137      84.372  67.668 127.601  1.00  0.00           C
ATOM   2190  CB  GLN A 137      83.724  66.237 127.591  1.00  0.00           C
ATOM   2193  CG  GLN A 137      82.323  66.117 128.241  1.00  0.00           C
ATOM   2196  CD  GLN A 137      81.784  64.677 128.281  1.00  0.00           C
ATOM   2197  OE1 GLN A 137      82.313  63.728 127.701  1.00  0.00           O
ATOM   2198  NE2 GLN A 137      80.653  64.498 129.021  1.00  0.00           N
ATOM   2201  C   GLN A 137      85.863  67.577 127.141  1.00  0.00           C
ATOM   2202  OT1 GLN A 137      86.133  66.828 126.161  1.00  0.00           O
ATOM   2203  OT2 GLN A 137      86.763  68.178 127.791  1.00  0.00           O
ATOM   2204  NH3 POPEB 138      93.153  59.698 101.891  1.00  0.00           N
ATOM   2208  C12 POPEB 138      92.593  58.858 103.021  1.00  0.00           C
ATOM   2211  C11 POPEB 138      93.214  57.468 103.181  1.00  0.00           C
ATOM   2214  P   POPEB 138      95.723  57.718 102.501  1.00  0.00           P
ATOM   2215  O13 POPEB 138      95.814  59.147 102.111  1.00  0.00           O
ATOM   2216  O14 POPEB 138      96.163  57.297 103.851  1.00  0.00           O
ATOM   2217  O11 POPEB 138      96.483  56.848 101.411  1.00  0.00           O
ATOM   2218  O12 POPEB 138      94.263  57.237 102.251  1.00  0.00           O
ATOM   2219  C1  POPEB 138      96.472  57.227 100.021  1.00  0.00           C
ATOM   2222  C2  POPEB 138      95.592  56.327  99.091  1.00  0.00           C
ATOM   2224  O21 POPEB 138      95.354  57.107  97.911  1.00  0.00           O
ATOM   2225  C21 POPEB 138      95.823  56.608  96.781  1.00  0.00           C
ATOM   2226  O22 POPEB 138      96.374  55.517  96.661  1.00  0.00           O
ATOM   2227  C22 POPEB 138      95.622  57.588  95.631  1.00  0.00           C
ATOM   2230  C3  POPEB 138      94.232  55.938  99.751  1.00  0.00           C
ATOM   2233  O31 POPEB 138      93.454  54.978  99.011  1.00  0.00           O
ATOM   2234  C31 POPEB 138      92.453  55.447  98.301  1.00  0.00           C
ATOM   2235  O32 POPEB 138      92.192  56.627  98.121  1.00  0.00           O
ATOM   2236  C32 POPEB 138      91.623  54.267  97.761  1.00  0.00           C
ATOM   2239  C23 POPEB 138      95.762  56.918  94.241  1.00  0.00           C
ATOM   2242  C24 POPEB 138      95.522  57.907  93.091  1.00  0.00           C
ATOM   2245  C25 POPEB 138      95.793  57.297  91.701  1.00  0.00           C
ATOM   2248  C26 POPEB 138      94.532  57.058  90.841  1.00  0.00           C
ATOM   2251  C27 POPEB 138      94.594  57.807  89.501  1.00  0.00           C
ATOM   2254  C28 POPEB 138      93.314  57.627  88.671  1.00  0.00           C
ATOM   2257  C29 POPEB 138      93.344  58.458  87.401  1.00  0.00           C
ATOM   2259 0C21 POPEB 138      93.092  58.008  86.151  1.00  0.00           C
ATOM   2261 1C21 POPEB 138      92.764  56.587  85.781  1.00  0.00           C
ATOM   2264 2C21 POPEB 138      92.743  56.307  84.271  1.00  0.00           C
ATOM   2267 3C21 POPEB 138      91.523  56.888  83.541  1.00  0.00           C
ATOM   2270 4C21 POPEB 138      91.583  56.688  82.011  1.00  0.00           C
ATOM   2273 5C21 POPEB 138      91.084  55.307  81.531  1.00  0.00           C
ATOM   2276 6C21 POPEB 138      89.552  55.218  81.431  1.00  0.00           C
ATOM   2279 7C21 POPEB 138      89.062  53.908  80.821  1.00  0.00           C
ATOM   2282 8C21 POPEB 138      87.593  53.938  80.411  1.00  0.00           C
ATOM   2286  C33 POPEB 138      90.844  54.577  96.461  1.00  0.00           C
ATOM   2289  C34 POPEB 138      90.023  53.388  95.941  1.00  0.00           C
ATOM   2292  C35 POPEB 138      89.303  53.687  94.611  1.00  0.00           C
ATOM   2295  C36 POPEB 138      90.254  53.687  93.401  1.00  0.00           C
ATOM   2298  C37 POPEB 138      89.804  54.628  92.271  1.00  0.00           C
ATOM   2301  C38 POPEB 138      90.942  54.987  91.301  1.00  0.00           C
ATOM   2304  C39 POPEB 138      91.264  53.898  90.261  1.00  0.00           C
ATOM   2307 0C31 POPEB 138      90.723  54.258  88.871  1.00  0.00           C
ATOM   2310 1C31 POPEB 138      90.863  53.118  87.861  1.00  0.00           C
ATOM   2313 2C31 POPEB 138      90.404  53.528  86.451  1.00  0.00           C
ATOM   2316 3C31 POPEB 138      90.294  52.377  85.441  1.00  0.00           C
ATOM   2319 4C31 POPEB 138      91.632  51.918  84.861  1.00  0.00           C
ATOM   2322 5C31 POPEB 138      91.462  51.198  83.511  1.00  0.00           C
ATOM   2325 6C31 POPEB 138      92.693  51.348  82.611  1.00  0.00           C
ATOM   2329  NH3 POPEC 139     120.933  13.108  55.761  1.00  0.00           N
ATOM   2333  C12 POPEC 139     120.482  14.258  56.631  1.00  0.00           C
ATOM   2336  C11 POPEC 139     118.962  14.487  56.521  1.00  0.00           C
ATOM   2339  P   POPEC 139     118.934  17.157  56.501  1.00  0.00           P
ATOM   2340  O13 POPEC 139     119.874  17.028  55.371  1.00  0.00           O
ATOM   2341  O14 POPEC 139     117.733  18.008  56.291  1.00  0.00           O
ATOM   2342  O11 POPEC 139     119.743  17.787  57.681  1.00  0.00           O
ATOM   2343  O12 POPEC 139     118.533  15.727  57.071  1.00  0.00           O
ATOM   2344  C1  POPEC 139     119.704  17.358  59.041  1.00  0.00           C
ATOM   2347  C2  POPEC 139     119.403  18.547  59.981  1.00  0.00           C
ATOM   2349  O21 POPEC 139     119.633  18.168  61.341  1.00  0.00           O
ATOM   2350  C21 POPEC 139     120.883  18.237  61.731  1.00  0.00           C
ATOM   2351  O22 POPEC 139     121.842  18.537  61.041  1.00  0.00           O
ATOM   2352  C22 POPEC 139     120.914  17.998  63.241  1.00  0.00           C
ATOM   2355  C3  POPEC 139     117.934  19.037  59.841  1.00  0.00           C
ATOM   2358  O31 POPEC 139     117.733  20.217  60.641  1.00  0.00           O
ATOM   2359  C31 POPEC 139     117.363  20.217  61.931  1.00  0.00           C
ATOM   2360  O32 POPEC 139     117.693  21.088  62.721  1.00  0.00           O
ATOM   2361  C32 POPEC 139     116.374  19.107  62.351  1.00  0.00           C
ATOM   2364  C23 POPEC 139     120.653  19.337  63.951  1.00  0.00           C
ATOM   2367  C24 POPEC 139     120.743  19.278  65.481  1.00  0.00           C
ATOM   2370  C25 POPEC 139     122.192  19.227  65.951  1.00  0.00           C
ATOM   2373  C26 POPEC 139     122.353  19.318  67.471  1.00  0.00           C
ATOM   2376  C27 POPEC 139     122.164  17.958  68.151  1.00  0.00           C
ATOM   2379  C28 POPEC 139     122.493  18.017  69.651  1.00  0.00           C
ATOM   2382  C29 POPEC 139     122.584  16.627  70.221  1.00  0.00           C
ATOM   2384 0C21 POPEC 139     123.624  16.117  70.911  1.00  0.00           C
ATOM   2386 1C21 POPEC 139     124.874  16.858  71.301  1.00  0.00           C
ATOM   2389 2C21 POPEC 139     125.404  16.338  72.641  1.00  0.00           C
ATOM   2392 3C21 POPEC 139     126.784  16.907  73.001  1.00  0.00           C
ATOM   2395 4C21 POPEC 139     127.344  16.237  74.251  1.00  0.00           C
ATOM   2398 5C21 POPEC 139     128.753  16.708  74.591  1.00  0.00           C
ATOM   2401 6C21 POPEC 139     129.184  16.148  75.951  1.00  0.00           C
ATOM   2404 7C21 POPEC 139     130.587  16.588  76.351  1.00  0.00           C
ATOM   2407 8C21 POPEC 139     130.858  16.317  77.821  1.00  0.00           C
ATOM   2411  C33 POPEC 139     116.884  18.228  63.511  1.00  0.00           C
ATOM   2414  C34 POPEC 139     115.732  17.487  64.231  1.00  0.00           C
ATOM   2417  C35 POPEC 139     116.094  17.018  65.651  1.00  0.00           C
ATOM   2420  C36 POPEC 139     114.863  16.958  66.581  1.00  0.00           C
ATOM   2423  C37 POPEC 139     115.202  16.747  68.061  1.00  0.00           C
ATOM   2426  C38 POPEC 139     114.974  15.327  68.591  1.00  0.00           C
ATOM   2429  C39 POPEC 139     115.973  14.288  68.051  1.00  0.00           C
ATOM   2432 0C31 POPEC 139     115.732  12.888  68.621  1.00  0.00           C
ATOM   2435 1C31 POPEC 139     116.674  12.468  69.761  1.00  0.00           C
ATOM   2438 2C31 POPEC 139     116.094  12.638  71.171  1.00  0.00           C
ATOM   2441 3C31 POPEC 139     116.964  11.918  72.221  1.00  0.00           C
ATOM   2444 4C31 POPEC 139     116.504  12.148  73.661  1.00  0.00           C
ATOM   2447 5C31 POPEC 139     117.334  11.348  74.671  1.00  0.00           C
ATOM   2450 6C31 POPEC 139     117.264  11.898  76.101  1.00  0.00           C
ATOM   2454  NH3 POPED 140     124.433  96.987  62.461  1.00  0.00           N
ATOM   2458  C12 POPED 140     124.263  98.468  62.661  1.00  0.00           C
ATOM   2461  C11 POPED 140     122.794  98.928  62.751  1.00  0.00           C
ATOM   2464  P   POPED 140     123.484 101.447  62.601  1.00  0.00           P
ATOM   2465  O13 POPED 140     124.893 101.397  63.021  1.00  0.00           O
ATOM   2466  O14 POPED 140     123.162 101.638  61.171  1.00  0.00           O
ATOM   2467  O11 POPED 140     122.783 102.697  63.231  1.00  0.00           O
ATOM   2468  O12 POPED 140     122.684 100.258  63.251  1.00  0.00           O
ATOM   2469  C1  POPED 140     123.314 103.397  64.341  1.00  0.00           C
ATOM   2472  C2  POPED 140     122.493 103.078  65.601  1.00  0.00           C
ATOM   2474  O21 POPED 140     122.544 104.208  66.461  1.00  0.00           O
ATOM   2475  C21 POPED 140     121.803 105.258  66.131  1.00  0.00           C
ATOM   2476  O22 POPED 140     121.084 105.357  65.151  1.00  0.00           O
ATOM   2477  C22 POPED 140     122.003 106.257  67.261  1.00  0.00           C
ATOM   2480  C3  POPED 140     123.074 101.858  66.381  1.00  0.00           C
ATOM   2483  O31 POPED 140     122.264 101.397  67.481  1.00  0.00           O
ATOM   2484  C31 POPED 140     122.012 102.177  68.531  1.00  0.00           C
ATOM   2485  O32 POPED 140     120.902 102.297  69.011  1.00  0.00           O
ATOM   2486  C32 POPED 140     123.232 102.888  69.161  1.00  0.00           C
ATOM   2489  C23 POPED 140     121.194 105.837  68.511  1.00  0.00           C
ATOM   2492  C24 POPED 140     121.663 106.458  69.831  1.00  0.00           C
ATOM   2495  C25 POPED 140     121.094 105.678  71.031  1.00  0.00           C
ATOM   2498  C26 POPED 140     121.303 106.397  72.361  1.00  0.00           C
ATOM   2501  C27 POPED 140     120.762 105.598  73.561  1.00  0.00           C
ATOM   2504  C28 POPED 140     120.653 106.477  74.811  1.00  0.00           C
ATOM   2507  C29 POPED 140     120.513 105.687  76.081  1.00  0.00           C
ATOM   2509 0C21 POPED 140     121.322 105.757  77.161  1.00  0.00           C
ATOM   2511 1C21 POPED 140     122.544 106.638  77.311  1.00  0.00           C
ATOM   2514 2C21 POPED 140     123.743 105.947  77.981  1.00  0.00           C
ATOM   2517 3C21 POPED 140     123.523 105.678  79.481  1.00  0.00           C
ATOM   2520 4C21 POPED 140     124.834 105.438  80.251  1.00  0.00           C
ATOM   2523 5C21 POPED 140     125.592 104.188  79.791  1.00  0.00           C
ATOM   2526 6C21 POPED 140     125.984 103.278  80.961  1.00  0.00           C
ATOM   2529 7C21 POPED 140     126.954 102.168  80.541  1.00  0.00           C
ATOM   2532 8C21 POPED 140     127.223 101.168  81.661  1.00  0.00           C
ATOM   2536  C33 POPED 140     124.503 102.068  69.501  1.00  0.00           C
ATOM   2539  C34 POPED 140     124.813 101.887  71.001  1.00  0.00           C
ATOM   2542  C35 POPED 140     124.883 103.208  71.791  1.00  0.00           C
ATOM   2545  C36 POPED 140     125.613 103.147  73.141  1.00  0.00           C
ATOM   2548  C37 POPED 140     125.443 104.458  73.931  1.00  0.00           C
ATOM   2551  C38 POPED 140     126.583 104.807  74.911  1.00  0.00           C
ATOM   2554  C39 POPED 140     126.763 103.858  76.101  1.00  0.00           C
ATOM   2557 0C31 POPED 140     127.824 102.778  75.881  1.00  0.00           C
ATOM   2560 1C31 POPED 140     128.193 102.048  77.191  1.00  0.00           C
ATOM   2563 2C31 POPED 140     129.482 101.227  77.111  1.00  0.00           C
ATOM   2566 3C31 POPED 140     129.482 100.158  76.021  1.00  0.00           C
ATOM   2569 4C31 POPED 140     130.529  99.057  76.271  1.00  0.00           C
ATOM   2572 5C31 POPED 140     130.587  98.018  75.151  1.00  0.00           C
ATOM   2575 6C31 POPED 140     131.247  96.708  75.591  1.00  0.00           C
ATOM   2579  NH3 POPEE 141      11.492  92.487  62.571  1.00  0.00           N
ATOM   2583  C12 POPEE 141      10.232  92.748  61.781  1.00  0.00           C
ATOM   2586  C11 POPEE 141       9.612  91.438  61.221  1.00  0.00           C
ATOM   2589  P   POPEE 141      11.362  89.428  61.351  1.00  0.00           P
ATOM   2590  O13 POPEE 141      10.892  88.078  60.951  1.00  0.00           O
ATOM   2591  O14 POPEE 141      12.813  89.697  61.361  1.00  0.00           O
ATOM   2592  O11 POPEE 141      10.862  89.718  62.831  1.00  0.00           O
ATOM   2593  O12 POPEE 141      10.592  90.588  60.611  1.00  0.00           O
ATOM   2594  C1  POPEE 141      10.672  88.598  63.691  1.00  0.00           C
ATOM   2597  C2  POPEE 141      10.232  89.057  65.091  1.00  0.00           C
ATOM   2599  O21 POPEE 141       9.882  87.948  65.891  1.00  0.00           O
ATOM   2600  C21 POPEE 141      10.822  87.177  66.371  1.00  0.00           C
ATOM   2601  O22 POPEE 141      12.022  87.258  66.151  1.00  0.00           O
ATOM   2602  C22 POPEE 141      10.142  86.187  67.321  1.00  0.00           C
ATOM   2605  C3  POPEE 141       8.972  89.947  64.981  1.00  0.00           C
ATOM   2608  O31 POPEE 141       8.722  90.687  66.191  1.00  0.00           O
ATOM   2609  C31 POPEE 141       8.142  89.998  67.181  1.00  0.00           C
ATOM   2610  O32 POPEE 141       7.612  88.908  67.091  1.00  0.00           O
ATOM   2611  C32 POPEE 141       8.382  90.778  68.451  1.00  0.00           C
ATOM   2614  C23 POPEE 141      10.362  86.578  68.791  1.00  0.00           C
ATOM   2617  C24 POPEE 141       9.492  85.757  69.751  1.00  0.00           C
ATOM   2620  C25 POPEE 141       9.692  86.108  71.231  1.00  0.00           C
ATOM   2623  C26 POPEE 141      11.032  85.627  71.781  1.00  0.00           C
ATOM   2626  C27 POPEE 141      11.292  86.078  73.221  1.00  0.00           C
ATOM   2629  C28 POPEE 141      12.572  85.448  73.791  1.00  0.00           C
ATOM   2632  C29 POPEE 141      12.902  85.947  75.171  1.00  0.00           C
ATOM   2634 0C21 POPEE 141      13.892  85.468  75.951  1.00  0.00           C
ATOM   2636 1C21 POPEE 141      14.862  84.377  75.561  1.00  0.00           C
ATOM   2639 2C21 POPEE 141      16.312  84.898  75.511  1.00  0.00           C
ATOM   2642 3C21 POPEE 141      16.922  85.127  76.901  1.00  0.00           C
ATOM   2645 4C21 POPEE 141      18.002  86.207  76.911  1.00  0.00           C
ATOM   2648 5C21 POPEE 141      18.432  86.548  78.341  1.00  0.00           C
ATOM   2651 6C21 POPEE 141      19.482  87.668  78.411  1.00  0.00           C
ATOM   2654 7C21 POPEE 141      19.752  88.158  79.841  1.00  0.00           C
ATOM   2657 8C21 POPEE 141      20.972  89.057  79.931  1.00  0.00           C
ATOM   2661  C33 POPEE 141       7.692  90.138  69.671  1.00  0.00           C
ATOM   2664  C34 POPEE 141       8.652  90.197  70.841  1.00  0.00           C
ATOM   2667  C35 POPEE 141       8.122  89.618  72.141  1.00  0.00           C
ATOM   2670  C36 POPEE 141       9.272  89.598  73.131  1.00  0.00           C
ATOM   2673  C37 POPEE 141       8.922  89.048  74.511  1.00  0.00           C
ATOM   2676  C38 POPEE 141      10.172  89.057  75.391  1.00  0.00           C
ATOM   2679  C39 POPEE 141       9.912  88.697  76.851  1.00  0.00           C
ATOM   2682 0C31 POPEE 141       9.152  89.817  77.571  1.00  0.00           C
ATOM   2685 1C31 POPEE 141       8.932  89.548  79.051  1.00  0.00           C
ATOM   2688 2C31 POPEE 141       8.002  90.617  79.641  1.00  0.00           C
ATOM   2691 3C31 POPEE 141       7.862  90.567  81.161  1.00  0.00           C
ATOM   2694 4C31 POPEE 141       7.022  89.387  81.671  1.00  0.00           C
ATOM   2697 5C31 POPEE 141       6.742  89.507  83.181  1.00  0.00           C
ATOM   2700 6C31 POPEE 141       5.812  88.438  83.731  1.00  0.00           C
ATOM   2704  NH3 POPEF 142      72.783   1.608  57.991  1.00  0.00           N
ATOM   2708  C12 POPEF 142      73.093   2.128  56.611  1.00  0.00           C
ATOM   2711  C11 POPEF 142      73.583   1.058  55.591  1.00  0.00           C
ATOM   2714  P   POPEF 142      73.982  -1.452  56.301  1.00  0.00           P
ATOM   2715  O13 POPEF 142      72.513  -1.462  56.481  1.00  0.00           O
ATOM   2716  O14 POPEF 142      74.572  -2.313  55.261  1.00  0.00           O
ATOM   2717  O11 POPEF 142      74.702  -1.852  57.661  1.00  0.00           O
ATOM   2718  O12 POPEF 142      74.443   0.068  56.151  1.00  0.00           O
ATOM   2719  C1  POPEF 142      74.752  -0.882  58.711  1.00  0.00           C
ATOM   2722  C2  POPEF 142      75.682  -1.292  59.891  1.00  0.00           C
ATOM   2724  O21 POPEF 142      75.264  -0.812  61.171  1.00  0.00           O
ATOM   2725  C21 POPEF 142      74.763   0.398  61.291  1.00  0.00           C
ATOM   2726  O22 POPEF 142      74.513   1.188  60.391  1.00  0.00           O
ATOM   2727  C22 POPEF 142      74.502   0.678  62.771  1.00  0.00           C
ATOM   2730  C3  POPEF 142      77.173  -0.932  59.641  1.00  0.00           C
ATOM   2733  O31 POPEF 142      78.003  -1.402  60.721  1.00  0.00           O
ATOM   2734  C31 POPEF 142      78.103  -0.572  61.771  1.00  0.00           C
ATOM   2735  O32 POPEF 142      77.833   0.608  61.761  1.00  0.00           O
ATOM   2736  C32 POPEF 142      78.633  -1.322  62.981  1.00  0.00           C
ATOM   2739  C23 POPEF 142      74.334   2.188  63.041  1.00  0.00           C
ATOM   2742  C24 POPEF 142      73.572   2.578  64.311  1.00  0.00           C
ATOM   2745  C25 POPEF 142      74.014   1.778  65.541  1.00  0.00           C
ATOM   2748  C26 POPEF 142      73.432   2.348  66.841  1.00  0.00           C
ATOM   2751  C27 POPEF 142      74.042   1.708  68.101  1.00  0.00           C
ATOM   2754  C28 POPEF 142      73.553   2.438  69.361  1.00  0.00           C
ATOM   2757  C29 POPEF 142      73.982   1.768  70.641  1.00  0.00           C
ATOM   2759 0C21 POPEF 142      73.272   1.708  71.781  1.00  0.00           C
ATOM   2761 1C21 POPEF 142      71.913   2.338  72.011  1.00  0.00           C
ATOM   2764 2C21 POPEF 142      72.033   3.668  72.771  1.00  0.00           C
ATOM   2767 3C21 POPEF 142      70.733   4.497  72.661  1.00  0.00           C
ATOM   2770 4C21 POPEF 142      70.743   5.808  73.461  1.00  0.00           C
ATOM   2773 5C21 POPEF 142      70.973   5.608  74.961  1.00  0.00           C
ATOM   2776 6C21 POPEF 142      70.623   6.848  75.801  1.00  0.00           C
ATOM   2779 7C21 POPEF 142      71.123   6.707  77.251  1.00  0.00           C
ATOM   2782 8C21 POPEF 142      70.052   6.907  78.321  1.00  0.00           C
ATOM   2786  C33 POPEF 142      77.532  -1.722  63.991  1.00  0.00           C
ATOM   2789  C34 POPEF 142      78.112  -2.708  65.011  1.00  0.00           C
ATOM   2792  C35 POPEF 142      77.173  -3.147  66.131  1.00  0.00           C
ATOM   2795  C36 POPEF 142      77.002  -2.082  67.221  1.00  0.00           C
ATOM   2798  C37 POPEF 142      76.202  -2.627  68.411  1.00  0.00           C
ATOM   2801  C38 POPEF 142      76.053  -1.622  69.561  1.00  0.00           C
ATOM   2804  C39 POPEF 142      75.382  -2.292  70.761  1.00  0.00           C
ATOM   2807 0C31 POPEF 142      75.413  -1.492  72.071  1.00  0.00           C
ATOM   2810 1C31 POPEF 142      75.584  -2.447  73.261  1.00  0.00           C
ATOM   2813 2C31 POPEF 142      75.433  -1.812  74.651  1.00  0.00           C
ATOM   2816 3C31 POPEF 142      73.962  -1.602  75.061  1.00  0.00           C
ATOM   2819 4C31 POPEF 142      73.763  -1.712  76.581  1.00  0.00           C
ATOM   2822 5C31 POPEF 142      72.303  -1.492  77.001  1.00  0.00           C
ATOM   2825 6C31 POPEF 142      72.042  -1.632  78.501  1.00  0.00           C
ATOM   2829  NH3 POPEG 143     104.193  48.598  55.191  1.00  0.00           N
ATOM   2833  C12 POPEG 143     104.672  47.208  55.531  1.00  0.00           C
ATOM   2836  C11 POPEG 143     105.833  46.758  54.641  1.00  0.00           C
ATOM   2839  P   POPEG 143     107.304  44.747  53.991  1.00  0.00           P
ATOM   2840  O13 POPEG 143     106.723  43.737  53.091  1.00  0.00           O
ATOM   2841  O14 POPEG 143     108.092  45.848  53.391  1.00  0.00           O
ATOM   2842  O11 POPEG 143     108.253  44.057  55.061  1.00  0.00           O
ATOM   2843  O12 POPEG 143     106.143  45.377  54.881  1.00  0.00           O
ATOM   2844  C1  POPEG 143     108.153  42.678  55.451  1.00  0.00           C
ATOM   2847  C2  POPEG 143     107.994  42.437  56.991  1.00  0.00           C
ATOM   2849  O21 POPEG 143     108.074  43.677  57.701  1.00  0.00           O
ATOM   2850  C21 POPEG 143     106.933  44.307  57.771  1.00  0.00           C
ATOM   2851  O22 POPEG 143     105.854  43.938  57.301  1.00  0.00           O
ATOM   2852  C22 POPEG 143     107.113  45.568  58.601  1.00  0.00           C
ATOM   2855  C3  POPEG 143     109.053  41.447  57.581  1.00  0.00           C
ATOM   2858  O31 POPEG 143     109.263  41.517  59.011  1.00  0.00           O
ATOM   2859  C31 POPEG 143     108.253  41.348  59.841  1.00  0.00           C
ATOM   2860  O32 POPEG 143     107.073  41.218  59.561  1.00  0.00           O
ATOM   2861  C32 POPEG 143     108.853  41.377  61.261  1.00  0.00           C
ATOM   2864  C23 POPEG 143     106.523  45.377  60.011  1.00  0.00           C
ATOM   2867  C24 POPEG 143     106.644  46.627  60.881  1.00  0.00           C
ATOM   2870  C25 POPEG 143     106.684  46.218  62.351  1.00  0.00           C
ATOM   2873  C26 POPEG 143     106.784  47.398  63.311  1.00  0.00           C
ATOM   2876  C27 POPEG 143     106.684  46.907  64.771  1.00  0.00           C
ATOM   2879  C28 POPEG 143     106.213  47.967  65.781  1.00  0.00           C
ATOM   2882  C29 POPEG 143     104.844  48.467  65.401  1.00  0.00           C
ATOM   2884 0C21 POPEG 143     104.272  49.607  65.811  1.00  0.00           C
ATOM   2886 1C21 POPEG 143     104.844  50.577  66.811  1.00  0.00           C
ATOM   2889 2C21 POPEG 143     104.062  50.487  68.131  1.00  0.00           C
ATOM   2892 3C21 POPEG 143     104.482  49.287  68.981  1.00  0.00           C
ATOM   2895 4C21 POPEG 143     103.633  49.188  70.241  1.00  0.00           C
ATOM   2898 5C21 POPEG 143     104.154  48.127  71.221  1.00  0.00           C
ATOM   2901 6C21 POPEG 143     103.554  48.337  72.611  1.00  0.00           C
ATOM   2904 7C21 POPEG 143     103.993  47.287  73.621  1.00  0.00           C
ATOM   2907 8C21 POPEG 143     103.773  47.758  75.061  1.00  0.00           C
ATOM   2911  C33 POPEG 143     107.904  41.758  62.421  1.00  0.00           C
ATOM   2914  C34 POPEG 143     108.323  41.028  63.701  1.00  0.00           C
ATOM   2917  C35 POPEG 143     107.833  41.647  65.021  1.00  0.00           C
ATOM   2920  C36 POPEG 143     106.312  41.748  65.171  1.00  0.00           C
ATOM   2923  C37 POPEG 143     105.762  43.178  65.031  1.00  0.00           C
ATOM   2926  C38 POPEG 143     104.244  43.227  65.221  1.00  0.00           C
ATOM   2929  C39 POPEG 143     103.783  43.638  66.631  1.00  0.00           C
ATOM   2932 0C31 POPEG 143     103.523  45.148  66.731  1.00  0.00           C
ATOM   2935 1C31 POPEG 143     103.162  45.647  68.131  1.00  0.00           C
ATOM   2938 2C31 POPEG 143     102.043  44.867  68.841  1.00  0.00           C
ATOM   2941 3C31 POPEG 143     102.484  43.658  69.681  1.00  0.00           C
ATOM   2944 4C31 POPEG 143     103.563  43.998  70.721  1.00  0.00           C
ATOM   2947 5C31 POPEG 143     103.764  42.897  71.761  1.00  0.00           C
ATOM   2950 6C31 POPEG 143     104.823  43.258  72.801  1.00  0.00           C
ATOM   2954  NH3 POPEH 144      54.092  95.927  61.011  1.00  0.00           N
ATOM   2958  C12 POPEH 144      53.112  96.998  60.621  1.00  0.00           C
ATOM   2961  C11 POPEH 144      53.702  98.407  60.831  1.00  0.00           C
ATOM   2964  P   POPEH 144      54.214 100.678  59.721  1.00  0.00           P
ATOM   2965  O13 POPEH 144      55.453 100.888  58.951  1.00  0.00           O
ATOM   2966  O14 POPEH 144      53.132 101.638  59.401  1.00  0.00           O
ATOM   2967  O11 POPEH 144      54.604 100.818  61.241  1.00  0.00           O
ATOM   2968  O12 POPEH 144      53.732  99.157  59.611  1.00  0.00           O
ATOM   2969  C1  POPEH 144      54.952 102.068  61.851  1.00  0.00           C
ATOM   2972  C2  POPEH 144      54.253 102.197  63.241  1.00  0.00           C
ATOM   2974  O21 POPEH 144      55.002 103.007  64.161  1.00  0.00           O
ATOM   2975  C21 POPEH 144      56.202 102.647  64.571  1.00  0.00           C
ATOM   2976  O22 POPEH 144      56.812 101.638  64.271  1.00  0.00           O
ATOM   2977  C22 POPEH 144      56.714 103.727  65.521  1.00  0.00           C
ATOM   2980  C3  POPEH 144      53.962 100.767  63.761  1.00  0.00           C
ATOM   2983  O31 POPEH 144      53.493 100.708  65.121  1.00  0.00           O
ATOM   2984  C31 POPEH 144      53.104  99.468  65.371  1.00  0.00           C
ATOM   2985  O32 POPEH 144      53.052  98.578  64.531  1.00  0.00           O
ATOM   2986  C32 POPEH 144      52.812  99.297  66.841  1.00  0.00           C
ATOM   2989  C23 POPEH 144      56.362 103.418  66.991  1.00  0.00           C
ATOM   2992  C24 POPEH 144      56.612 104.618  67.911  1.00  0.00           C
ATOM   2995  C25 POPEH 144      56.952 104.188  69.351  1.00  0.00           C
ATOM   2998  C26 POPEH 144      55.772 103.648  70.161  1.00  0.00           C
ATOM   3001  C27 POPEH 144      56.232 102.727  71.311  1.00  0.00           C
ATOM   3004  C28 POPEH 144      55.272 102.708  72.511  1.00  0.00           C
ATOM   3007  C29 POPEH 144      55.713 103.628  73.621  1.00  0.00           C
ATOM   3009 0C21 POPEH 144      56.124 103.278  74.851  1.00  0.00           C
ATOM   3011 1C21 POPEH 144      56.252 101.867  75.381  1.00  0.00           C
ATOM   3014 2C21 POPEH 144      57.603 101.598  76.071  1.00  0.00           C
ATOM   3017 3C21 POPEH 144      57.722 102.328  77.411  1.00  0.00           C
ATOM   3020 4C21 POPEH 144      59.022 102.048  78.171  1.00  0.00           C
ATOM   3023 5C21 POPEH 144      58.944 102.727  79.541  1.00  0.00           C
ATOM   3026 6C21 POPEH 144      60.282 102.857  80.251  1.00  0.00           C
ATOM   3029 7C21 POPEH 144      60.202 103.938  81.331  1.00  0.00           C
ATOM   3032 8C21 POPEH 144      61.532 104.268  81.981  1.00  0.00           C
ATOM   3036  C33 POPEH 144      52.603  97.818  67.231  1.00  0.00           C
ATOM   3039  C34 POPEH 144      52.842  97.587  68.721  1.00  0.00           C
ATOM   3042  C35 POPEH 144      51.862  98.358  69.611  1.00  0.00           C
ATOM   3045  C36 POPEH 144      52.444  98.628  71.001  1.00  0.00           C
ATOM   3048  C37 POPEH 144      51.403  99.257  71.931  1.00  0.00           C
ATOM   3051  C38 POPEH 144      51.972  99.618  73.301  1.00  0.00           C
ATOM   3054  C39 POPEH 144      50.854  99.817  74.311  1.00  0.00           C
ATOM   3057 0C31 POPEH 144      51.302 100.438  75.631  1.00  0.00           C
ATOM   3060 1C31 POPEH 144      50.132 100.557  76.621  1.00  0.00           C
ATOM   3063 2C31 POPEH 144      50.252 101.778  77.531  1.00  0.00           C
ATOM   3066 3C31 POPEH 144      51.532 101.768  78.381  1.00  0.00           C
ATOM   3069 4C31 POPEH 144      51.703 103.078  79.151  1.00  0.00           C
ATOM   3072 5C31 POPEH 144      53.023 103.117  79.931  1.00  0.00           C
ATOM   3075 6C31 POPEH 144      53.354 104.517  80.461  1.00  0.00           C
ATOM   3079  NH3 POPEI 145      47.444  67.047  61.671  1.00  0.00           N
ATOM   3083  C12 POPEI 145      48.472  66.907  62.781  1.00  0.00           C
ATOM   3086  C11 POPEI 145      49.932  67.087  62.321  1.00  0.00           C
ATOM   3089  P   POPEI 145      52.053  65.797  63.121  1.00  0.00           P
ATOM   3090  O13 POPEI 145      52.933  66.517  62.181  1.00  0.00           O
ATOM   3091  O14 POPEI 145      51.574  64.458  62.701  1.00  0.00           O
ATOM   3092  O11 POPEI 145      52.812  65.668  64.501  1.00  0.00           O
ATOM   3093  O12 POPEI 145      50.784  66.708  63.411  1.00  0.00           O
ATOM   3094  C1  POPEI 145      52.583  64.627  65.451  1.00  0.00           C
ATOM   3097  C2  POPEI 145      53.202  63.248  65.031  1.00  0.00           C
ATOM   3099  O21 POPEI 145      52.743  62.107  65.791  1.00  0.00           O
ATOM   3100  C21 POPEI 145      53.163  61.807  67.031  1.00  0.00           C
ATOM   3101  O22 POPEI 145      53.484  60.688  67.401  1.00  0.00           O
ATOM   3102  C22 POPEI 145      53.083  62.998  67.991  1.00  0.00           C
ATOM   3105  C3  POPEI 145      54.743  63.248  64.781  1.00  0.00           C
ATOM   3108  O31 POPEI 145      55.492  63.118  66.001  1.00  0.00           O
ATOM   3109  C31 POPEI 145      56.562  62.328  65.951  1.00  0.00           C
ATOM   3110  O32 POPEI 145      57.153  61.998  64.941  1.00  0.00           O
ATOM   3111  C32 POPEI 145      56.913  61.888  67.371  1.00  0.00           C
ATOM   3114  C23 POPEI 145      53.104  62.637  69.491  1.00  0.00           C
ATOM   3117  C24 POPEI 145      52.833  63.898  70.331  1.00  0.00           C
ATOM   3120  C25 POPEI 145      53.062  63.718  71.841  1.00  0.00           C
ATOM   3123  C26 POPEI 145      51.963  62.938  72.571  1.00  0.00           C
ATOM   3126  C27 POPEI 145      52.174  62.987  74.091  1.00  0.00           C
ATOM   3129  C28 POPEI 145      51.092  62.258  74.901  1.00  0.00           C
ATOM   3132  C29 POPEI 145      51.182  62.668  76.351  1.00  0.00           C
ATOM   3134 0C21 POPEI 145      51.432  61.918  77.431  1.00  0.00           C
ATOM   3136 1C21 POPEI 145      51.714  60.438  77.491  1.00  0.00           C
ATOM   3139 2C21 POPEI 145      52.812  60.108  78.521  1.00  0.00           C
ATOM   3142 3C21 POPEI 145      52.833  58.617  78.891  1.00  0.00           C
ATOM   3145 4C21 POPEI 145      53.882  58.238  79.961  1.00  0.00           C
ATOM   3148 5C21 POPEI 145      53.892  59.188  81.171  1.00  0.00           C
ATOM   3151 6C21 POPEI 145      54.653  58.617  82.371  1.00  0.00           C
ATOM   3154 7C21 POPEI 145      54.903  59.668  83.461  1.00  0.00           C
ATOM   3157 8C21 POPEI 145      55.542  59.098  84.731  1.00  0.00           C
ATOM   3161  C33 POPEI 145      58.342  62.297  67.781  1.00  0.00           C
ATOM   3164  C34 POPEI 145      58.533  62.348  69.301  1.00  0.00           C
ATOM   3167  C35 POPEI 145      57.803  63.518  69.981  1.00  0.00           C
ATOM   3170  C36 POPEI 145      58.052  63.547  71.491  1.00  0.00           C
ATOM   3173  C37 POPEI 145      57.472  64.818  72.141  1.00  0.00           C
ATOM   3176  C38 POPEI 145      57.732  64.928  73.651  1.00  0.00           C
ATOM   3179  C39 POPEI 145      56.903  63.947  74.511  1.00  0.00           C
ATOM   3182 0C31 POPEI 145      57.083  64.228  76.011  1.00  0.00           C
ATOM   3185 1C31 POPEI 145      56.083  63.497  76.901  1.00  0.00           C
ATOM   3188 2C31 POPEI 145      56.322  63.788  78.391  1.00  0.00           C
ATOM   3191 3C31 POPEI 145      55.252  63.227  79.341  1.00  0.00           C
ATOM   3194 4C31 POPEI 145      53.952  64.048  79.351  1.00  0.00           C
ATOM   3197 5C31 POPEI 145      53.062  63.708  80.551  1.00  0.00           C
ATOM   3200 6C31 POPEI 145      51.872  64.668  80.721  1.00  0.00           C
ATOM   3204  NH3 POPEJ 146      91.353  64.017 102.871  1.00  0.00           N
ATOM   3208  C12 POPEJ 146      89.883  63.728 102.761  1.00  0.00           C
ATOM   3211  C11 POPEJ 146      89.132  64.898 103.381  1.00  0.00           C
ATOM   3214  P   POPEJ 146      88.812  66.068 105.661  1.00  0.00           P
ATOM   3215  O13 POPEJ 146      89.792  66.717 106.541  1.00  0.00           O
ATOM   3216  O14 POPEJ 146      87.693  65.337 106.291  1.00  0.00           O
ATOM   3217  O11 POPEJ 146      88.262  67.108 104.621  1.00  0.00           O
ATOM   3218  O12 POPEJ 146      89.594  65.077 104.731  1.00  0.00           O
ATOM   3219  C1  POPEJ 146      88.694  68.477 104.591  1.00  0.00           C
ATOM   3222  C2  POPEJ 146      89.412  68.858 103.261  1.00  0.00           C
ATOM   3224  O21 POPEJ 146      88.734  68.398 102.091  1.00  0.00           O
ATOM   3225  C21 POPEJ 146      87.553  68.928 101.851  1.00  0.00           C
ATOM   3226  O22 POPEJ 146      86.892  69.617 102.601  1.00  0.00           O
ATOM   3227  C22 POPEJ 146      87.172  68.687 100.391  1.00  0.00           C
ATOM   3230  C3  POPEJ 146      90.863  68.307 103.191  1.00  0.00           C
ATOM   3233  O31 POPEJ 146      91.364  68.477 101.841  1.00  0.00           O
ATOM   3234  C31 POPEJ 146      91.744  67.398 101.191  1.00  0.00           C
ATOM   3235  O32 POPEJ 146      92.073  66.337 101.701  1.00  0.00           O
ATOM   3236  C32 POPEJ 146      91.623  67.648  99.691  1.00  0.00           C
ATOM   3239  C23 POPEJ 146      87.243  69.998  99.571  1.00  0.00           C
ATOM   3242  C24 POPEJ 146      87.624  69.788  98.091  1.00  0.00           C
ATOM   3245  C25 POPEJ 146      86.723  68.788  97.361  1.00  0.00           C
ATOM   3248  C26 POPEJ 146      86.243  69.307  96.001  1.00  0.00           C
ATOM   3251  C27 POPEJ 146      85.283  68.307  95.341  1.00  0.00           C
ATOM   3254  C28 POPEJ 146      84.372  68.928  94.251  1.00  0.00           C
ATOM   3257  C29 POPEJ 146      85.084  69.318  92.971  1.00  0.00           C
ATOM   3259 0C21 POPEJ 146      84.923  68.748  91.761  1.00  0.00           C
ATOM   3261 1C21 POPEJ 146      84.033  67.568  91.421  1.00  0.00           C
ATOM   3264 2C21 POPEJ 146      82.514  67.837  91.461  1.00  0.00           C
ATOM   3267 3C21 POPEJ 146      82.024  68.687  90.281  1.00  0.00           C
ATOM   3270 4C21 POPEJ 146      80.534  69.038  90.431  1.00  0.00           C
ATOM   3273 5C21 POPEJ 146      80.084  70.117  89.441  1.00  0.00           C
ATOM   3276 6C21 POPEJ 146      78.562  70.237  89.381  1.00  0.00           C
ATOM   3279 7C21 POPEJ 146      78.103  71.398  88.491  1.00  0.00           C
ATOM   3282 8C21 POPEJ 146      76.583  71.428  88.281  1.00  0.00           C
ATOM   3286  C33 POPEJ 146      90.723  66.577  99.031  1.00  0.00           C
ATOM   3289  C34 POPEJ 146      90.802  66.598  97.501  1.00  0.00           C
ATOM   3292  C35 POPEJ 146      92.024  65.837  96.961  1.00  0.00           C
ATOM   3295  C36 POPEJ 146      92.104  65.888  95.431  1.00  0.00           C
ATOM   3298  C37 POPEJ 146      92.882  64.718  94.821  1.00  0.00           C
ATOM   3301  C38 POPEJ 146      92.614  64.568  93.321  1.00  0.00           C
ATOM   3304  C39 POPEJ 146      93.034  63.208  92.741  1.00  0.00           C
ATOM   3307 0C31 POPEJ 146      94.503  63.108  92.301  1.00  0.00           C
ATOM   3310 1C31 POPEJ 146      94.834  61.697  91.811  1.00  0.00           C
ATOM   3313 2C31 POPEJ 146      96.224  61.548  91.171  1.00  0.00           C
ATOM   3316 3C31 POPEJ 146      96.322  62.198  89.791  1.00  0.00           C
ATOM   3319 4C31 POPEJ 146      97.514  61.668  88.971  1.00  0.00           C
ATOM   3322 5C31 POPEJ 146      97.544  62.227  87.541  1.00  0.00           C
ATOM   3325 6C31 POPEJ 146      98.713  61.697  86.701  1.00  0.00           C
ATOM   3329  NH3 POPEK 147      11.822 103.908  58.971  1.00  0.00           N
ATOM   3333  C12 POPEK 147      12.612 104.817  59.851  1.00  0.00           C
ATOM   3336  C11 POPEK 147      13.852 105.367  59.141  1.00  0.00           C
ATOM   3339  P   POPEK 147      16.392 104.937  59.631  1.00  0.00           P
ATOM   3340  O13 POPEK 147      17.312 104.028  58.921  1.00  0.00           O
ATOM   3341  O14 POPEK 147      16.422 106.358  59.271  1.00  0.00           O
ATOM   3342  O11 POPEK 147      16.492 104.788  61.211  1.00  0.00           O
ATOM   3343  O12 POPEK 147      14.932 104.437  59.281  1.00  0.00           O
ATOM   3344  C1  POPEK 147      15.502 105.398  62.041  1.00  0.00           C
ATOM   3347  C2  POPEK 147      16.092 105.988  63.351  1.00  0.00           C
ATOM   3349  O21 POPEK 147      15.162 106.987  63.781  1.00  0.00           O
ATOM   3350  C21 POPEK 147      15.302 107.587  64.971  1.00  0.00           C
ATOM   3351  O22 POPEK 147      15.112 108.778  65.151  1.00  0.00           O
ATOM   3352  C22 POPEK 147      15.582 106.607  66.121  1.00  0.00           C
ATOM   3355  C3  POPEK 147      17.512 106.587  63.121  1.00  0.00           C
ATOM   3358  O31 POPEK 147      17.982 107.227  64.331  1.00  0.00           O
ATOM   3359  C31 POPEK 147      18.542 108.427  64.181  1.00  0.00           C
ATOM   3360  O32 POPEK 147      18.772 108.987  63.131  1.00  0.00           O
ATOM   3361  C32 POPEK 147      18.892 108.987  65.571  1.00  0.00           C
ATOM   3364  C23 POPEK 147      15.502 107.317  67.501  1.00  0.00           C
ATOM   3367  C24 POPEK 147      15.892 106.397  68.671  1.00  0.00           C
ATOM   3370  C25 POPEK 147      17.392 106.078  68.701  1.00  0.00           C
ATOM   3373  C26 POPEK 147      18.153 106.768  69.851  1.00  0.00           C
ATOM   3376  C27 POPEK 147      19.643 106.928  69.541  1.00  0.00           C
ATOM   3379  C28 POPEK 147      20.442 107.668  70.631  1.00  0.00           C
ATOM   3382  C29 POPEK 147      20.772 106.828  71.831  1.00  0.00           C
ATOM   3384 0C21 POPEK 147      21.942 106.197  72.061  1.00  0.00           C
ATOM   3386 1C21 POPEK 147      23.132 106.157  71.131  1.00  0.00           C
ATOM   3389 2C21 POPEK 147      24.242 107.168  71.471  1.00  0.00           C
ATOM   3392 3C21 POPEK 147      23.893 108.608  71.051  1.00  0.00           C
ATOM   3395 4C21 POPEK 147      25.083 109.577  71.061  1.00  0.00           C
ATOM   3398 5C21 POPEK 147      25.422 110.097  72.461  1.00  0.00           C
ATOM   3401 6C21 POPEK 147      26.522 111.178  72.441  1.00  0.00           C
ATOM   3404 7C21 POPEK 147      26.812 111.747  73.831  1.00  0.00           C
ATOM   3407 8C21 POPEK 147      27.752 112.958  73.801  1.00  0.00           C
ATOM   3411  C33 POPEK 147      19.022 110.538  65.601  1.00  0.00           C
ATOM   3414  C34 POPEK 147      20.252 111.028  66.381  1.00  0.00           C
ATOM   3417  C35 POPEK 147      20.202 110.767  67.891  1.00  0.00           C
ATOM   3420  C36 POPEK 147      19.332 111.778  68.651  1.00  0.00           C
ATOM   3423  C37 POPEK 147      19.362 111.537  70.171  1.00  0.00           C
ATOM   3426  C38 POPEK 147      18.792 112.727  70.951  1.00  0.00           C
ATOM   3429  C39 POPEK 147      18.702 112.487  72.471  1.00  0.00           C
ATOM   3432 0C31 POPEK 147      20.032 112.068  73.111  1.00  0.00           C
ATOM   3435 1C31 POPEK 147      20.022 112.177  74.641  1.00  0.00           C
ATOM   3438 2C31 POPEK 147      21.382 111.858  75.261  1.00  0.00           C
ATOM   3441 3C31 POPEK 147      21.742 110.367  75.201  1.00  0.00           C
ATOM   3444 4C31 POPEK 147      23.153 110.068  75.731  1.00  0.00           C
ATOM   3447 5C31 POPEK 147      23.462 108.557  75.721  1.00  0.00           C
ATOM   3450 6C31 POPEK 147      24.923 108.237  76.091  1.00  0.00           C
ATOM   3454  NH3 POPEL 148     120.003  39.287  56.961  1.00  0.00           N
ATOM   3458  C12 POPEL 148     121.213  39.438  57.851  1.00  0.00           C
ATOM   3461  C11 POPEL 148     122.383  40.248  57.221  1.00  0.00           C
ATOM   3464  P   POPEL 148     123.174  42.767  56.931  1.00  0.00           P
ATOM   3465  O13 POPEL 148     123.214  42.548  55.481  1.00  0.00           O
ATOM   3466  O14 POPEL 148     122.673  44.057  57.431  1.00  0.00           O
ATOM   3467  O11 POPEL 148     124.652  42.518  57.481  1.00  0.00           O
ATOM   3468  O12 POPEL 148     122.313  41.608  57.601  1.00  0.00           O
ATOM   3469  C1  POPEL 148     125.124  43.108  58.711  1.00  0.00           C
ATOM   3472  C2  POPEL 148     126.243  44.188  58.501  1.00  0.00           C
ATOM   3474  O21 POPEL 148     127.012  44.547  59.671  1.00  0.00           O
ATOM   3475  C21 POPEL 148     126.723  44.237  60.901  1.00  0.00           C
ATOM   3476  O22 POPEL 148     125.823  43.518  61.291  1.00  0.00           O
ATOM   3477  C22 POPEL 148     127.633  45.028  61.861  1.00  0.00           C
ATOM   3480  C3  POPEL 148     125.723  45.498  57.801  1.00  0.00           C
ATOM   3483  O31 POPEL 148     126.294  46.697  58.361  1.00  0.00           O
ATOM   3484  C31 POPEL 148     125.833  47.258  59.491  1.00  0.00           C
ATOM   3485  O32 POPEL 148     126.472  48.017  60.191  1.00  0.00           O
ATOM   3486  C32 POPEL 148     124.384  46.868  59.821  1.00  0.00           C
ATOM   3489  C23 POPEL 148     127.064  44.978  63.291  1.00  0.00           C
ATOM   3492  C24 POPEL 148     127.484  46.158  64.181  1.00  0.00           C
ATOM   3495  C25 POPEL 148     128.962  46.148  64.551  1.00  0.00           C
ATOM   3498  C26 POPEL 148     129.272  47.058  65.741  1.00  0.00           C
ATOM   3501  C27 POPEL 148     130.739  46.958  66.191  1.00  0.00           C
ATOM   3504  C28 POPEL 148     130.967  47.528  67.601  1.00  0.00           C
ATOM   3507  C29 POPEL 148     132.377  47.268  68.081  1.00  0.00           C
ATOM   3509 0C21 POPEL 148     132.729  46.868  69.321  1.00  0.00           C
ATOM   3511 1C21 POPEL 148     131.768  46.627  70.451  1.00  0.00           C
ATOM   3514 2C21 POPEL 148     132.339  45.778  71.611  1.00  0.00           C
ATOM   3517 3C21 POPEL 148     133.327  46.557  72.491  1.00  0.00           C
ATOM   3520 4C21 POPEL 148     133.887  45.748  73.671  1.00  0.00           C
ATOM   3523 5C21 POPEL 148     132.818  45.038  74.501  1.00  0.00           C
ATOM   3526 6C21 POPEL 148     133.337  44.647  75.891  1.00  0.00           C
ATOM   3529 7C21 POPEL 148     132.449  43.627  76.601  1.00  0.00           C
ATOM   3532 8C21 POPEL 148     132.979  43.227  77.971  1.00  0.00           C
ATOM   3536  C33 POPEL 148     123.923  47.497  61.151  1.00  0.00           C
ATOM   3539  C34 POPEL 148     122.503  47.098  61.561  1.00  0.00           C
ATOM   3542  C35 POPEL 148     122.032  47.737  62.881  1.00  0.00           C
ATOM   3545  C36 POPEL 148     123.104  47.658  63.981  1.00  0.00           C
ATOM   3548  C37 POPEL 148     122.633  48.168  65.351  1.00  0.00           C
ATOM   3551  C38 POPEL 148     123.783  48.057  66.361  1.00  0.00           C
ATOM   3554  C39 POPEL 148     123.533  48.768  67.701  1.00  0.00           C
ATOM   3557 0C31 POPEL 148     122.393  48.168  68.531  1.00  0.00           C
ATOM   3560 1C31 POPEL 148     122.334  48.788  69.931  1.00  0.00           C
ATOM   3563 2C31 POPEL 148     121.404  48.068  70.911  1.00  0.00           C
ATOM   3566 3C31 POPEL 148     119.913  48.118  70.531  1.00  0.00           C
ATOM   3569 4C31 POPEL 148     119.053  47.318  71.521  1.00  0.00           C
ATOM   3572 5C31 POPEL 148     117.553  47.357  71.221  1.00  0.00           C
ATOM   3575 6C31 POPEL 148     116.752  46.457  72.171  1.00  0.00           C
ATOM   3579  NH3 POPEM 149      70.593  84.758  63.031  1.00  0.00           N
ATOM   3583  C12 POPEM 149      70.312  83.517  63.801  1.00  0.00           C
ATOM   3586  C11 POPEM 149      68.953  82.958  63.381  1.00  0.00           C
ATOM   3589  P   POPEM 149      67.443  80.998  64.191  1.00  0.00           P
ATOM   3590  O13 POPEM 149      66.593  81.428  63.051  1.00  0.00           O
ATOM   3591  O14 POPEM 149      67.893  79.587  64.181  1.00  0.00           O
ATOM   3592  O11 POPEM 149      66.722  81.268  65.561  1.00  0.00           O
ATOM   3593  O12 POPEM 149      68.712  81.897  64.271  1.00  0.00           O
ATOM   3594  C1  POPEM 149      67.033  82.388  66.401  1.00  0.00           C
ATOM   3597  C2  POPEM 149      67.572  81.987  67.811  1.00  0.00           C
ATOM   3599  O21 POPEM 149      68.572  82.958  68.151  1.00  0.00           O
ATOM   3600  C21 POPEM 149      68.642  83.307  69.411  1.00  0.00           C
ATOM   3601  O22 POPEM 149      67.792  83.108  70.261  1.00  0.00           O
ATOM   3602  C22 POPEM 149      70.013  83.928  69.691  1.00  0.00           C
ATOM   3605  C3  POPEM 149      68.202  80.567  67.901  1.00  0.00           C
ATOM   3608  O31 POPEM 149      68.263  80.087  69.271  1.00  0.00           O
ATOM   3609  C31 POPEM 149      67.202  79.397  69.671  1.00  0.00           C
ATOM   3610  O32 POPEM 149      66.302  79.008  68.941  1.00  0.00           O
ATOM   3611  C32 POPEM 149      67.263  79.068  71.161  1.00  0.00           C
ATOM   3614  C23 POPEM 149      70.833  83.028  70.631  1.00  0.00           C
ATOM   3617  C24 POPEM 149      72.233  83.567  70.951  1.00  0.00           C
ATOM   3620  C25 POPEM 149      72.833  82.857  72.171  1.00  0.00           C
ATOM   3623  C26 POPEM 149      72.462  83.528  73.491  1.00  0.00           C
ATOM   3626  C27 POPEM 149      72.963  82.748  74.721  1.00  0.00           C
ATOM   3629  C28 POPEM 149      72.972  83.608  75.991  1.00  0.00           C
ATOM   3632  C29 POPEM 149      73.522  82.857  77.181  1.00  0.00           C
ATOM   3634 0C21 POPEM 149      72.862  82.638  78.331  1.00  0.00           C
ATOM   3636 1C21 POPEM 149      73.373  81.867  79.521  1.00  0.00           C
ATOM   3639 2C21 POPEM 149      74.752  81.187  79.361  1.00  0.00           C
ATOM   3642 3C21 POPEM 149      75.083  80.237  80.531  1.00  0.00           C
ATOM   3645 4C21 POPEM 149      76.342  79.397  80.271  1.00  0.00           C
ATOM   3648 5C21 POPEM 149      76.533  78.228  81.261  1.00  0.00           C
ATOM   3651 6C21 POPEM 149      77.243  78.638  82.561  1.00  0.00           C
ATOM   3654 7C21 POPEM 149      77.342  77.477  83.561  1.00  0.00           C
ATOM   3657 8C21 POPEM 149      78.084  77.837  84.851  1.00  0.00           C
ATOM   3661  C33 POPEM 149      67.072  80.307  72.061  1.00  0.00           C
ATOM   3664  C34 POPEM 149      68.403  81.017  72.321  1.00  0.00           C
ATOM   3667  C35 POPEM 149      69.283  80.298  73.331  1.00  0.00           C
ATOM   3670  C36 POPEM 149      69.102  80.888  74.731  1.00  0.00           C
ATOM   3673  C37 POPEM 149      69.463  79.898  75.831  1.00  0.00           C
ATOM   3676  C38 POPEM 149      69.562  80.588  77.191  1.00  0.00           C
ATOM   3679  C39 POPEM 149      69.373  79.577  78.331  1.00  0.00           C
ATOM   3682 0C31 POPEM 149      67.904  79.338  78.671  1.00  0.00           C
ATOM   3685 1C31 POPEM 149      67.663  77.958  79.291  1.00  0.00           C
ATOM   3688 2C31 POPEM 149      66.472  77.918  80.261  1.00  0.00           C
ATOM   3691 3C31 POPEM 149      65.153  78.447  79.671  1.00  0.00           C
ATOM   3694 4C31 POPEM 149      63.993  78.318  80.671  1.00  0.00           C
ATOM   3697 5C31 POPEM 149      62.662  78.888  80.151  1.00  0.00           C
ATOM   3700 6C31 POPEM 149      61.553  78.847  81.201  1.00  0.00           C
ATOM   3704  NH3 POPEN 150      59.513  79.397 108.141  1.00  0.00           N
ATOM   3708  C12 POPEN 150      59.442  79.068 109.601  1.00  0.00           C
ATOM   3711  C11 POPEN 150      58.062  79.458 110.161  1.00  0.00           C
ATOM   3714  P   POPEN 150      58.073  82.098 110.081  1.00  0.00           P
ATOM   3715  O13 POPEN 150      56.672  82.587 110.081  1.00  0.00           O
ATOM   3716  O14 POPEN 150      59.102  82.987 110.631  1.00  0.00           O
ATOM   3717  O11 POPEN 150      58.432  81.737 108.561  1.00  0.00           O
ATOM   3718  O12 POPEN 150      58.132  80.708 110.821  1.00  0.00           O
ATOM   3719  C1  POPEN 150      58.752  82.798 107.641  1.00  0.00           C
ATOM   3722  C2  POPEN 150      59.083  82.188 106.261  1.00  0.00           C
ATOM   3724  O21 POPEN 150      59.153  83.178 105.221  1.00  0.00           O
ATOM   3725  C21 POPEN 150      60.373  83.638 104.961  1.00  0.00           C
ATOM   3726  O22 POPEN 150      61.342  83.547 105.691  1.00  0.00           O
ATOM   3727  C22 POPEN 150      60.373  84.188 103.521  1.00  0.00           C
ATOM   3730  C3  POPEN 150      57.964  81.197 105.811  1.00  0.00           C
ATOM   3733  O31 POPEN 150      58.452  79.878 105.521  1.00  0.00           O
ATOM   3734  C31 POPEN 150      59.284  79.718 104.501  1.00  0.00           C
ATOM   3735  O32 POPEN 150      59.783  80.598 103.821  1.00  0.00           O
ATOM   3736  C32 POPEN 150      59.534  78.237 104.271  1.00  0.00           C
ATOM   3739  C23 POPEN 150      61.042  83.287 102.461  1.00  0.00           C
ATOM   3742  C24 POPEN 150      60.292  83.248 101.121  1.00  0.00           C
ATOM   3745  C25 POPEN 150      61.042  82.477 100.021  1.00  0.00           C
ATOM   3748  C26 POPEN 150      60.653  82.948  98.611  1.00  0.00           C
ATOM   3751  C27 POPEN 150      61.153  81.998  97.511  1.00  0.00           C
ATOM   3754  C28 POPEN 150      60.733  82.468  96.101  1.00  0.00           C
ATOM   3757  C29 POPEN 150      61.002  81.428  95.041  1.00  0.00           C
ATOM   3759 0C21 POPEN 150      61.103  81.648  93.721  1.00  0.00           C
ATOM   3761 1C21 POPEN 150      61.002  82.977  93.011  1.00  0.00           C
ATOM   3764 2C21 POPEN 150      62.123  83.168  91.961  1.00  0.00           C
ATOM   3767 3C21 POPEN 150      61.882  82.407  90.651  1.00  0.00           C
ATOM   3770 4C21 POPEN 150      63.163  82.317  89.821  1.00  0.00           C
ATOM   3773 5C21 POPEN 150      62.982  81.788  88.391  1.00  0.00           C
ATOM   3776 6C21 POPEN 150      64.343  81.337  87.821  1.00  0.00           C
ATOM   3779 7C21 POPEN 150      64.343  81.098  86.311  1.00  0.00           C
ATOM   3782 8C21 POPEN 150      65.722  80.668  85.801  1.00  0.00           C
ATOM   3786  C33 POPEN 150      58.513  77.617 103.281  1.00  0.00           C
ATOM   3789  C34 POPEN 150      58.554  78.267 101.891  1.00  0.00           C
ATOM   3792  C35 POPEN 150      57.382  77.857 100.991  1.00  0.00           C
ATOM   3795  C36 POPEN 150      57.542  78.477  99.601  1.00  0.00           C
ATOM   3798  C37 POPEN 150      56.392  78.168  98.631  1.00  0.00           C
ATOM   3801  C38 POPEN 150      56.784  78.458  97.171  1.00  0.00           C
ATOM   3804  C39 POPEN 150      57.304  79.878  96.941  1.00  0.00           C
ATOM   3807 0C31 POPEN 150      56.232  80.968  97.091  1.00  0.00           C
ATOM   3810 1C31 POPEN 150      56.872  82.348  97.201  1.00  0.00           C
ATOM   3813 2C31 POPEN 150      55.862  83.498  97.371  1.00  0.00           C
ATOM   3816 3C31 POPEN 150      55.182  83.868  96.051  1.00  0.00           C
ATOM   3819 4C31 POPEN 150      54.242  85.068  96.211  1.00  0.00           C
ATOM   3822 5C31 POPEN 150      53.612  85.477  94.881  1.00  0.00           C
ATOM   3825 6C31 POPEN 150      52.514  86.528  95.021  1.00  0.00           C
ATOM   3829  NH3 POPEO 151      24.372 102.087 101.411  1.00  0.00           N
ATOM   3833  C12 POPEO 151      24.902 103.488 101.321  1.00  0.00           C
ATOM   3836  C11 POPEO 151      26.393 103.477 100.941  1.00  0.00           C
ATOM   3839  P   POPEO 151      28.302 105.097 101.661  1.00  0.00           P
ATOM   3840  O13 POPEO 151      28.652 106.508 101.381  1.00  0.00           O
ATOM   3841  O14 POPEO 151      28.282 104.677 103.081  1.00  0.00           O
ATOM   3842  O11 POPEO 151      29.242 104.138 100.841  1.00  0.00           O
ATOM   3843  O12 POPEO 151      26.882 104.817 101.051  1.00  0.00           O
ATOM   3844  C1  POPEO 151      30.292 104.598  99.981  1.00  0.00           C
ATOM   3847  C2  POPEO 151      29.913 104.458  98.491  1.00  0.00           C
ATOM   3849  O21 POPEO 151      31.122 104.708  97.751  1.00  0.00           O
ATOM   3850  C21 POPEO 151      31.173 104.128  96.551  1.00  0.00           C
ATOM   3851  O22 POPEO 151      30.243 103.617  95.961  1.00  0.00           O
ATOM   3852  C22 POPEO 151      32.612 104.098  96.071  1.00  0.00           C
ATOM   3855  C3  POPEO 151      28.743 105.427  98.111  1.00  0.00           C
ATOM   3858  O31 POPEO 151      28.192 105.227  96.811  1.00  0.00           O
ATOM   3859  C31 POPEO 151      27.452 104.128  96.641  1.00  0.00           C
ATOM   3860  O32 POPEO 151      27.292 103.228  97.451  1.00  0.00           O
ATOM   3861  C32 POPEO 151      26.882 104.168  95.221  1.00  0.00           C
ATOM   3864  C23 POPEO 151      32.632 104.148  94.541  1.00  0.00           C
ATOM   3867  C24 POPEO 151      34.052 104.048  93.971  1.00  0.00           C
ATOM   3870  C25 POPEO 151      34.042 104.057  92.441  1.00  0.00           C
ATOM   3873  C26 POPEO 151      33.642 105.407  91.841  1.00  0.00           C
ATOM   3876  C27 POPEO 151      33.432 105.318  90.331  1.00  0.00           C
ATOM   3879  C28 POPEO 151      32.912 106.638  89.731  1.00  0.00           C
ATOM   3882  C29 POPEO 151      33.972 107.708  89.791  1.00  0.00           C
ATOM   3884 0C21 POPEO 151      34.653 108.197  88.751  1.00  0.00           C
ATOM   3886 1C21 POPEO 151      34.502 107.748  87.311  1.00  0.00           C
ATOM   3889 2C21 POPEO 151      35.783 107.987  86.511  1.00  0.00           C
ATOM   3892 3C21 POPEO 151      36.932 107.028  86.841  1.00  0.00           C
ATOM   3895 4C21 POPEO 151      38.192 107.278  86.011  1.00  0.00           C
ATOM   3898 5C21 POPEO 151      38.903 108.598  86.361  1.00  0.00           C
ATOM   3901 6C21 POPEO 151      39.903 109.068  85.301  1.00  0.00           C
ATOM   3904 7C21 POPEO 151      40.482 110.448  85.651  1.00  0.00           C
ATOM   3907 8C21 POPEO 151      41.083 111.207  84.461  1.00  0.00           C
ATOM   3911  C33 POPEO 151      25.392 103.757  95.091  1.00  0.00           C
ATOM   3914  C34 POPEO 151      24.972 103.877  93.621  1.00  0.00           C
ATOM   3917  C35 POPEO 151      23.673 103.168  93.201  1.00  0.00           C
ATOM   3920  C36 POPEO 151      23.403 103.337  91.691  1.00  0.00           C
ATOM   3923  C37 POPEO 151      22.202 102.548  91.161  1.00  0.00           C
ATOM   3926  C38 POPEO 151      22.132 102.627  89.631  1.00  0.00           C
ATOM   3929  C39 POPEO 151      21.032 101.778  88.981  1.00  0.00           C
ATOM   3932 0C31 POPEO 151      19.602 102.197  89.321  1.00  0.00           C
ATOM   3935 1C31 POPEO 151      18.642 101.737  88.221  1.00  0.00           C
ATOM   3938 2C31 POPEO 151      17.162 101.867  88.591  1.00  0.00           C
ATOM   3941 3C31 POPEO 151      16.272 101.638  87.361  1.00  0.00           C
ATOM   3944 4C31 POPEO 151      16.002 102.927  86.571  1.00  0.00           C
ATOM   3947 5C31 POPEO 151      15.142 102.688  85.331  1.00  0.00           C
ATOM   3950 6C31 POPEO 151      14.772 103.987  84.601  1.00  0.00           C
ATOM   3954  NH3 POPEP 152     113.734  57.437  57.111  1.00  0.00           N
ATOM   3958  C12 POPEP 152     115.173  57.487  56.671  1.00  0.00           C
ATOM   3961  C11 POPEP 152     115.814  56.078  56.511  1.00  0.00           C
ATOM   3964  P   POPEP 152     115.103  53.737  55.541  1.00  0.00           P
ATOM   3965  O13 POPEP 152     113.764  53.407  56.081  1.00  0.00           O
ATOM   3966  O14 POPEP 152     115.443  53.037  54.271  1.00  0.00           O
ATOM   3967  O11 POPEP 152     116.194  53.378  56.621  1.00  0.00           O
ATOM   3968  O12 POPEP 152     115.233  55.318  55.441  1.00  0.00           O
ATOM   3969  C1  POPEP 152     116.073  52.268  57.511  1.00  0.00           C
ATOM   3972  C2  POPEP 152     115.833  52.767  58.961  1.00  0.00           C
ATOM   3974  O21 POPEP 152     115.833  51.688  59.901  1.00  0.00           O
ATOM   3975  C21 POPEP 152     117.043  51.317  60.281  1.00  0.00           C
ATOM   3976  O22 POPEP 152     118.083  51.668  59.761  1.00  0.00           O
ATOM   3977  C22 POPEP 152     116.943  50.467  61.541  1.00  0.00           C
ATOM   3980  C3  POPEP 152     114.493  53.497  59.121  1.00  0.00           C
ATOM   3983  O31 POPEP 152     114.503  54.278  60.331  1.00  0.00           O
ATOM   3984  C31 POPEP 152     113.333  54.287  60.961  1.00  0.00           C
ATOM   3985  O32 POPEP 152     112.334  53.698  60.611  1.00  0.00           O
ATOM   3986  C32 POPEP 152     113.442  55.137  62.211  1.00  0.00           C
ATOM   3989  C23 POPEP 152     117.873  50.977  62.651  1.00  0.00           C
ATOM   3992  C24 POPEP 152     117.192  50.867  64.021  1.00  0.00           C
ATOM   3995  C25 POPEP 152     118.053  51.478  65.141  1.00  0.00           C
ATOM   3998  C26 POPEP 152     117.313  51.517  66.481  1.00  0.00           C
ATOM   4001  C27 POPEP 152     118.274  51.688  67.661  1.00  0.00           C
ATOM   4004  C28 POPEP 152     117.603  51.498  69.031  1.00  0.00           C
ATOM   4007  C29 POPEP 152     116.903  52.737  69.541  1.00  0.00           C
ATOM   4009 0C21 POPEP 152     117.484  53.718  70.251  1.00  0.00           C
ATOM   4011 1C21 POPEP 152     118.934  53.778  70.681  1.00  0.00           C
ATOM   4014 2C21 POPEP 152     119.112  53.687  72.201  1.00  0.00           C
ATOM   4017 3C21 POPEP 152     118.633  54.927  72.971  1.00  0.00           C
ATOM   4020 4C21 POPEP 152     118.682  54.698  74.481  1.00  0.00           C
ATOM   4023 5C21 POPEP 152     118.282  55.927  75.311  1.00  0.00           C
ATOM   4026 6C21 POPEP 152     118.204  55.568  76.801  1.00  0.00           C
ATOM   4029 7C21 POPEP 152     118.232  56.787  77.731  1.00  0.00           C
ATOM   4032 8C21 POPEP 152     118.214  56.408  79.211  1.00  0.00           C
ATOM   4036  C33 POPEP 152     113.542  54.248  63.461  1.00  0.00           C
ATOM   4039  C34 POPEP 152     113.293  55.077  64.711  1.00  0.00           C
ATOM   4042  C35 POPEP 152     113.174  54.237  65.981  1.00  0.00           C
ATOM   4045  C36 POPEP 152     112.514  55.077  67.081  1.00  0.00           C
ATOM   4048  C37 POPEP 152     113.262  55.057  68.401  1.00  0.00           C
ATOM   4051  C38 POPEP 152     112.754  56.198  69.281  1.00  0.00           C
ATOM   4054  C39 POPEP 152     113.533  56.368  70.581  1.00  0.00           C
ATOM   4057 0C31 POPEP 152     113.314  55.197  71.551  1.00  0.00           C
ATOM   4060 1C31 POPEP 152     112.894  55.697  72.931  1.00  0.00           C
ATOM   4063 2C31 POPEP 152     112.733  54.558  73.931  1.00  0.00           C
ATOM   4066 3C31 POPEP 152     112.273  55.048  75.321  1.00  0.00           C
ATOM   4069 4C31 POPEP 152     113.282  56.008  75.961  1.00  0.00           C
ATOM   4072 5C31 POPEP 152     113.002  56.237  77.441  1.00  0.00           C
ATOM   4075 6C31 POPEP 152     114.112  57.017  78.161  1.00  0.00           C
ATOM   4079  NH3 POPEQ 153      37.243  23.488 101.711  1.00  0.00           N
ATOM   4083  C12 POPEQ 153      36.243  24.278 102.521  1.00  0.00           C
ATOM   4086  C11 POPEQ 153      35.632  25.407 101.681  1.00  0.00           C
ATOM   4089  P   POPEQ 153      33.572  24.248 100.561  1.00  0.00           P
ATOM   4090  O13 POPEQ 153      33.732  22.838 100.171  1.00  0.00           O
ATOM   4091  O14 POPEQ 153      32.952  24.588 101.861  1.00  0.00           O
ATOM   4092  O11 POPEQ 153      32.874  25.077  99.391  1.00  0.00           O
ATOM   4093  O12 POPEQ 153      35.002  24.918 100.501  1.00  0.00           O
ATOM   4094  C1  POPEQ 153      33.182  24.758  98.021  1.00  0.00           C
ATOM   4097  C2  POPEQ 153      32.642  25.817  97.011  1.00  0.00           C
ATOM   4099  O21 POPEQ 153      33.083  25.428  95.691  1.00  0.00           O
ATOM   4100  C21 POPEQ 153      32.322  25.868  94.701  1.00  0.00           C
ATOM   4101  O22 POPEQ 153      31.222  26.388  94.811  1.00  0.00           O
ATOM   4102  C22 POPEQ 153      33.014  25.617  93.361  1.00  0.00           C
ATOM   4105  C3  POPEQ 153      33.122  27.268  97.361  1.00  0.00           C
ATOM   4108  O31 POPEQ 153      33.072  28.188  96.241  1.00  0.00           O
ATOM   4109  C31 POPEQ 153      33.032  29.478  96.531  1.00  0.00           C
ATOM   4110  O32 POPEQ 153      33.182  29.968  97.641  1.00  0.00           O
ATOM   4111  C32 POPEQ 153      32.743  30.268  95.241  1.00  0.00           C
ATOM   4114  C23 POPEQ 153      32.674  26.737  92.351  1.00  0.00           C
ATOM   4117  C24 POPEQ 153      33.443  26.607  91.041  1.00  0.00           C
ATOM   4120  C25 POPEQ 153      32.813  27.457  89.921  1.00  0.00           C
ATOM   4123  C26 POPEQ 153      33.502  27.247  88.571  1.00  0.00           C
ATOM   4126  C27 POPEQ 153      32.602  27.627  87.391  1.00  0.00           C
ATOM   4129  C28 POPEQ 153      33.283  27.397  86.031  1.00  0.00           C
ATOM   4132  C29 POPEQ 153      32.572  26.557  84.991  1.00  0.00           C
ATOM   4134 0C21 POPEQ 153      31.264  26.497  84.681  1.00  0.00           C
ATOM   4136 1C21 POPEQ 153      30.102  27.278  85.251  1.00  0.00           C
ATOM   4139 2C21 POPEQ 153      29.242  27.987  84.181  1.00  0.00           C
ATOM   4142 3C21 POPEQ 153      28.492  27.048  83.231  1.00  0.00           C
ATOM   4145 4C21 POPEQ 153      29.172  26.888  81.851  1.00  0.00           C
ATOM   4148 5C21 POPEQ 153      28.652  25.668  81.071  1.00  0.00           C
ATOM   4151 6C21 POPEQ 153      29.302  25.517  79.691  1.00  0.00           C
ATOM   4154 7C21 POPEQ 153      28.862  24.237  78.981  1.00  0.00           C
ATOM   4157 8C21 POPEQ 153      29.583  24.008  77.651  1.00  0.00           C
ATOM   4161  C33 POPEQ 153      32.083  31.668  95.471  1.00  0.00           C
ATOM   4164  C34 POPEQ 153      31.682  32.357  94.151  1.00  0.00           C
ATOM   4167  C35 POPEQ 153      30.962  33.708  94.261  1.00  0.00           C
ATOM   4170  C36 POPEQ 153      30.882  34.418  92.891  1.00  0.00           C
ATOM   4173  C37 POPEQ 153      29.732  35.438  92.771  1.00  0.00           C
ATOM   4176  C38 POPEQ 153      29.823  36.327  91.511  1.00  0.00           C
ATOM   4179  C39 POPEQ 153      29.732  35.528  90.201  1.00  0.00           C
ATOM   4182 0C31 POPEQ 153      29.732  36.418  88.941  1.00  0.00           C
ATOM   4185 1C31 POPEQ 153      29.772  35.557  87.671  1.00  0.00           C
ATOM   4188 2C31 POPEQ 153      29.493  36.327  86.361  1.00  0.00           C
ATOM   4191 3C31 POPEQ 153      30.483  37.468  86.051  1.00  0.00           C
ATOM   4194 4C31 POPEQ 153      31.912  36.987  85.791  1.00  0.00           C
ATOM   4197 5C31 POPEQ 153      32.903  38.118  85.481  1.00  0.00           C
ATOM   4200 6C31 POPEQ 153      32.642  38.858  84.161  1.00  0.00           C
ATOM   4204  NH3 POPER 154      20.542   9.737  96.601  1.00  0.00           N
ATOM   4208  C12 POPER 154      20.752   8.497  97.441  1.00  0.00           C
ATOM   4211  C11 POPER 154      19.582   8.138  98.381  1.00  0.00           C
ATOM   4214  P   POPER 154      18.932   5.578  98.761  1.00  0.00           P
ATOM   4215  O13 POPER 154      19.722   4.318  98.741  1.00  0.00           O
ATOM   4216  O14 POPER 154      17.862   5.558  99.771  1.00  0.00           O
ATOM   4217  O11 POPER 154      18.262   5.728  97.351  1.00  0.00           O
ATOM   4218  O12 POPER 154      19.842   6.848  98.931  1.00  0.00           O
ATOM   4219  C1  POPER 154      19.072   5.918  96.181  1.00  0.00           C
ATOM   4222  C2  POPER 154      18.702   4.888  95.091  1.00  0.00           C
ATOM   4224  O21 POPER 154      19.422   4.938  93.851  1.00  0.00           O
ATOM   4225  C21 POPER 154      20.292   5.868  93.531  1.00  0.00           C
ATOM   4226  O22 POPER 154      20.513   6.918  94.101  1.00  0.00           O
ATOM   4227  C22 POPER 154      21.032   5.408  92.261  1.00  0.00           C
ATOM   4230  C3  POPER 154      17.182   4.908  94.791  1.00  0.00           C
ATOM   4233  O31 POPER 154      16.832   3.807  93.931  1.00  0.00           O
ATOM   4234  C31 POPER 154      16.452   4.098  92.701  1.00  0.00           C
ATOM   4235  O32 POPER 154      16.352   5.208  92.221  1.00  0.00           O
ATOM   4236  C32 POPER 154      16.112   2.787  91.991  1.00  0.00           C
ATOM   4239  C23 POPER 154      20.192   5.378  90.961  1.00  0.00           C
ATOM   4242  C24 POPER 154      20.772   4.358  89.961  1.00  0.00           C
ATOM   4245  C25 POPER 154      22.092   4.768  89.301  1.00  0.00           C
ATOM   4248  C26 POPER 154      21.903   5.508  87.971  1.00  0.00           C
ATOM   4251  C27 POPER 154      21.472   4.588  86.811  1.00  0.00           C
ATOM   4254  C28 POPER 154      21.382   5.298  85.451  1.00  0.00           C
ATOM   4257  C29 POPER 154      20.352   6.398  85.461  1.00  0.00           C
ATOM   4259 0C21 POPER 154      20.513   7.678  85.071  1.00  0.00           C
ATOM   4261 1C21 POPER 154      21.792   8.268  84.521  1.00  0.00           C
ATOM   4264 2C21 POPER 154      21.842   8.277  82.991  1.00  0.00           C
ATOM   4267 3C21 POPER 154      23.272   8.518  82.471  1.00  0.00           C
ATOM   4270 4C21 POPER 154      23.362   9.628  81.421  1.00  0.00           C
ATOM   4273 5C21 POPER 154      24.742   9.707  80.771  1.00  0.00           C
ATOM   4276 6C21 POPER 154      24.832  10.898  79.811  1.00  0.00           C
ATOM   4279 7C21 POPER 154      26.112  10.918  78.981  1.00  0.00           C
ATOM   4282 8C21 POPER 154      26.102  12.057  77.961  1.00  0.00           C
ATOM   4286  C33 POPER 154      16.602   2.748  90.531  1.00  0.00           C
ATOM   4289  C34 POPER 154      16.563   1.318  89.981  1.00  0.00           C
ATOM   4292  C35 POPER 154      17.022   1.218  88.531  1.00  0.00           C
ATOM   4295  C36 POPER 154      16.052   1.848  87.521  1.00  0.00           C
ATOM   4298  C37 POPER 154      16.472   1.528  86.081  1.00  0.00           C
ATOM   4301  C38 POPER 154      15.942   2.558  85.071  1.00  0.00           C
ATOM   4304  C39 POPER 154      16.692   2.488  83.731  1.00  0.00           C
ATOM   4307 0C31 POPER 154      16.622   3.828  82.991  1.00  0.00           C
ATOM   4310 1C31 POPER 154      17.612   3.908  81.821  1.00  0.00           C
ATOM   4313 2C31 POPER 154      17.662   5.318  81.211  1.00  0.00           C
ATOM   4316 3C31 POPER 154      18.642   5.398  80.041  1.00  0.00           C
ATOM   4319 4C31 POPER 154      18.792   6.818  79.481  1.00  0.00           C
ATOM   4322 5C31 POPER 154      19.592   6.828  78.171  1.00  0.00           C
ATOM   4325 6C31 POPER 154      19.882   8.218  77.611  1.00  0.00           C
ATOM   4329  NH3 POPES 155      99.664   2.988  59.111  1.00  0.00           N
ATOM   4333  C12 POPES 155      98.943   4.168  58.511  1.00  0.00           C
ATOM   4336  C11 POPES 155      98.253   3.768  57.191  1.00  0.00           C
ATOM   4339  P   POPES 155      95.693   3.988  57.511  1.00  0.00           P
ATOM   4340  O13 POPES 155      94.723   5.028  57.151  1.00  0.00           O
ATOM   4341  O14 POPES 155      95.482   2.598  57.021  1.00  0.00           O
ATOM   4342  O11 POPES 155      96.033   4.037  59.051  1.00  0.00           O
ATOM   4343  O12 POPES 155      97.073   4.518  56.981  1.00  0.00           O
ATOM   4344  C1  POPES 155      95.564   3.178  60.081  1.00  0.00           C
ATOM   4347  C2  POPES 155      96.273   3.518  61.431  1.00  0.00           C
ATOM   4349  O21 POPES 155      95.902   2.528  62.401  1.00  0.00           O
ATOM   4350  C21 POPES 155      96.644   2.468  63.501  1.00  0.00           C
ATOM   4351  O22 POPES 155      97.754   2.958  63.641  1.00  0.00           O
ATOM   4352  C22 POPES 155      95.872   1.688  64.581  1.00  0.00           C
ATOM   4355  C3  POPES 155      95.922   4.968  61.921  1.00  0.00           C
ATOM   4358  O31 POPES 155      96.434   5.248  63.251  1.00  0.00           O
ATOM   4359  C31 POPES 155      96.014   6.418  63.741  1.00  0.00           C
ATOM   4360  O32 POPES 155      95.443   7.268  63.091  1.00  0.00           O
ATOM   4361  C32 POPES 155      96.283   6.478  65.241  1.00  0.00           C
ATOM   4364  C23 POPES 155      95.793   2.457  65.921  1.00  0.00           C
ATOM   4367  C24 POPES 155      94.392   2.438  66.561  1.00  0.00           C
ATOM   4370  C25 POPES 155      94.174   3.598  67.551  1.00  0.00           C
ATOM   4373  C26 POPES 155      94.764   3.388  68.951  1.00  0.00           C
ATOM   4376  C27 POPES 155      94.524   4.608  69.841  1.00  0.00           C
ATOM   4379  C28 POPES 155      95.084   4.478  71.271  1.00  0.00           C
ATOM   4382  C29 POPES 155      94.163   3.748  72.211  1.00  0.00           C
ATOM   4384 0C21 POPES 155      93.923   4.108  73.491  1.00  0.00           C
ATOM   4386 1C21 POPES 155      94.564   5.268  74.201  1.00  0.00           C
ATOM   4389 2C21 POPES 155      94.342   5.278  75.731  1.00  0.00           C
ATOM   4392 3C21 POPES 155      92.873   5.457  76.151  1.00  0.00           C
ATOM   4395 4C21 POPES 155      92.313   4.278  76.951  1.00  0.00           C
ATOM   4398 5C21 POPES 155      92.833   4.218  78.391  1.00  0.00           C
ATOM   4401 6C21 POPES 155      92.234   3.058  79.191  1.00  0.00           C
ATOM   4404 7C21 POPES 155      92.754   2.998  80.631  1.00  0.00           C
ATOM   4407 8C21 POPES 155      92.253   1.798  81.421  1.00  0.00           C
ATOM   4411  C33 POPES 155      95.723   7.747  65.921  1.00  0.00           C
ATOM   4414  C34 POPES 155      95.373   7.478  67.391  1.00  0.00           C
ATOM   4417  C35 POPES 155      94.622   8.628  68.071  1.00  0.00           C
ATOM   4420  C36 POPES 155      93.972   8.177  69.381  1.00  0.00           C
ATOM   4423  C37 POPES 155      92.913   9.168  69.891  1.00  0.00           C
ATOM   4426  C38 POPES 155      92.423   8.848  71.311  1.00  0.00           C
ATOM   4429  C39 POPES 155      93.442   9.277  72.371  1.00  0.00           C
ATOM   4432 0C31 POPES 155      92.904   9.138  73.801  1.00  0.00           C
ATOM   4435 1C31 POPES 155      93.923   9.648  74.831  1.00  0.00           C
ATOM   4438 2C31 POPES 155      93.422   9.588  76.281  1.00  0.00           C
ATOM   4441 3C31 POPES 155      92.204  10.468  76.551  1.00  0.00           C
ATOM   4444 4C31 POPES 155      91.863  10.527  78.051  1.00  0.00           C
ATOM   4447 5C31 POPES 155      90.844  11.618  78.411  1.00  0.00           C
ATOM   4450 6C31 POPES 155      90.782  11.888  79.921  1.00  0.00           C
ATOM   4454  NH3 POPET 156      22.653 126.962 101.841  1.00  0.00           N
ATOM   4458  C12 POPET 156      22.272 125.897 102.821  1.00  0.00           C
ATOM   4461  C11 POPET 156      20.822 125.998 103.201  1.00  0.00           C
ATOM   4464  P   POPET 156      18.983 124.367 103.871  1.00  0.00           P
ATOM   4465  O13 POPET 156      18.752 123.057 104.491  1.00  0.00           O
ATOM   4466  O14 POPET 156      18.202 125.507 104.391  1.00  0.00           O
ATOM   4467  O11 POPET 156      18.653 124.278 102.321  1.00  0.00           O
ATOM   4468  O12 POPET 156      20.492 124.758 103.821  1.00  0.00           O
ATOM   4469  C1  POPET 156      19.472 123.447 101.501  1.00  0.00           C
ATOM   4472  C2  POPET 156      18.712 123.127 100.201  1.00  0.00           C
ATOM   4474  O21 POPET 156      19.462 122.127  99.501  1.00  0.00           O
ATOM   4475  C21 POPET 156      18.733 121.067  99.181  1.00  0.00           C
ATOM   4476  O22 POPET 156      17.512 121.038  99.231  1.00  0.00           O
ATOM   4477  C22 POPET 156      19.622 119.867  98.871  1.00  0.00           C
ATOM   4480  C3  POPET 156      18.502 124.387  99.331  1.00  0.00           C
ATOM   4483  O31 POPET 156      18.072 124.107  97.981  1.00  0.00           O
ATOM   4484  C31 POPET 156      16.802 123.818  97.771  1.00  0.00           C
ATOM   4485  O32 POPET 156      15.952 123.648  98.631  1.00  0.00           O
ATOM   4486  C32 POPET 156      16.522 124.008  96.271  1.00  0.00           C
ATOM   4489  C23 POPET 156      19.082 118.928  97.761  1.00  0.00           C
ATOM   4492  C24 POPET 156      19.792 117.568  97.771  1.00  0.00           C
ATOM   4495  C25 POPET 156      19.322 116.598  96.671  1.00  0.00           C
ATOM   4498  C26 POPET 156      19.772 116.987  95.261  1.00  0.00           C
ATOM   4501  C27 POPET 156      19.372 115.947  94.211  1.00  0.00           C
ATOM   4504  C28 POPET 156      19.983 116.237  92.821  1.00  0.00           C
ATOM   4507  C29 POPET 156      21.282 115.487  92.601  1.00  0.00           C
ATOM   4509 0C21 POPET 156      21.572 114.697  91.551  1.00  0.00           C
ATOM   4511 1C21 POPET 156      20.674 114.437  90.361  1.00  0.00           C
ATOM   4514 2C21 POPET 156      20.952 115.487  89.271  1.00  0.00           C
ATOM   4517 3C21 POPET 156      19.882 115.497  88.171  1.00  0.00           C
ATOM   4520 4C21 POPET 156      20.172 116.557  87.111  1.00  0.00           C
ATOM   4523 5C21 POPET 156      19.102 116.607  86.011  1.00  0.00           C
ATOM   4526 6C21 POPET 156      19.322 117.758  85.021  1.00  0.00           C
ATOM   4529 7C21 POPET 156      18.162 117.907  84.031  1.00  0.00           C
ATOM   4532 8C21 POPET 156      18.352 119.057  83.041  1.00  0.00           C
ATOM   4536  C33 POPET 156      15.982 122.767  95.501  1.00  0.00           C
ATOM   4539  C34 POPET 156      16.312 122.927  94.001  1.00  0.00           C
ATOM   4542  C35 POPET 156      16.052 121.677  93.141  1.00  0.00           C
ATOM   4545  C36 POPET 156      16.333 121.987  91.661  1.00  0.00           C
ATOM   4548  C37 POPET 156      16.162 120.827  90.681  1.00  0.00           C
ATOM   4551  C38 POPET 156      16.662 121.207  89.271  1.00  0.00           C
ATOM   4554  C39 POPET 156      16.612 120.057  88.251  1.00  0.00           C
ATOM   4557 0C31 POPET 156      15.192 119.608  87.911  1.00  0.00           C
ATOM   4560 1C31 POPET 156      15.142 118.468  86.881  1.00  0.00           C
ATOM   4563 2C31 POPET 156      13.712 117.918  86.721  1.00  0.00           C
ATOM   4566 3C31 POPET 156      13.632 116.537  86.061  1.00  0.00           C
ATOM   4569 4C31 POPET 156      13.822 116.557  84.531  1.00  0.00           C
ATOM   4572 5C31 POPET 156      13.412 115.208  83.921  1.00  0.00           C
ATOM   4575 6C31 POPET 156      13.502 115.138  82.401  1.00  0.00           C
ATOM   4579  NH3 POPEU 157       4.932  80.687  58.701  1.00  0.00           N
ATOM   4583  C12 POPEU 157       5.942  81.657  58.181  1.00  0.00           C
ATOM   4586  C11 POPEU 157       5.282  82.927  57.591  1.00  0.00           C
ATOM   4589  P   POPEU 157       2.732  83.228  58.181  1.00  0.00           P
ATOM   4590  O13 POPEU 157       2.592  81.768  57.911  1.00  0.00           O
ATOM   4591  O14 POPEU 157       2.242  84.148  57.141  1.00  0.00           O
ATOM   4592  O11 POPEU 157       2.122  83.557  59.611  1.00  0.00           O
ATOM   4593  O12 POPEU 157       4.272  83.488  58.451  1.00  0.00           O
ATOM   4594  C1  POPEU 157       1.862  82.608  60.651  1.00  0.00           C
ATOM   4597  C2  POPEU 157       2.362  83.117  62.041  1.00  0.00           C
ATOM   4599  O21 POPEU 157       3.122  82.188  62.831  1.00  0.00           O
ATOM   4600  C21 POPEU 157       4.122  81.458  62.371  1.00  0.00           C
ATOM   4601  O22 POPEU 157       4.482  81.327  61.211  1.00  0.00           O
ATOM   4602  C22 POPEU 157       4.812  80.837  63.591  1.00  0.00           C
ATOM   4605  C3  POPEU 157       1.152  83.617  62.901  1.00  0.00           C
ATOM   4608  O31 POPEU 157       1.562  84.198  64.151  1.00  0.00           O
ATOM   4609  C31 POPEU 157       1.712  83.508  65.301  1.00  0.00           C
ATOM   4610  O32 POPEU 157       2.232  83.998  66.281  1.00  0.00           O
ATOM   4611  C32 POPEU 157       1.162  82.077  65.331  1.00  0.00           C
ATOM   4614  C23 POPEU 157       5.512  81.908  64.481  1.00  0.00           C
ATOM   4617  C24 POPEU 157       6.232  81.288  65.681  1.00  0.00           C
ATOM   4620  C25 POPEU 157       7.012  82.288  66.551  1.00  0.00           C
ATOM   4623  C26 POPEU 157       7.692  81.598  67.741  1.00  0.00           C
ATOM   4626  C27 POPEU 157       8.562  82.538  68.581  1.00  0.00           C
ATOM   4629  C28 POPEU 157       9.162  81.867  69.831  1.00  0.00           C
ATOM   4632  C29 POPEU 157       8.142  81.638  70.921  1.00  0.00           C
ATOM   4634 0C21 POPEU 157       8.412  81.438  72.231  1.00  0.00           C
ATOM   4636 1C21 POPEU 157       9.792  81.377  72.841  1.00  0.00           C
ATOM   4639 2C21 POPEU 157       9.982  82.317  74.051  1.00  0.00           C
ATOM   4642 3C21 POPEU 157       9.372  81.757  75.351  1.00  0.00           C
ATOM   4645 4C21 POPEU 157      10.142  82.177  76.621  1.00  0.00           C
ATOM   4648 5C21 POPEU 157      10.112  83.687  76.891  1.00  0.00           C
ATOM   4651 6C21 POPEU 157      10.532  84.028  78.331  1.00  0.00           C
ATOM   4654 7C21 POPEU 157      10.432  85.528  78.641  1.00  0.00           C
ATOM   4657 8C21 POPEU 157      10.643  85.858  80.121  1.00  0.00           C
ATOM   4661  C33 POPEU 157       1.822  81.278  66.491  1.00  0.00           C
ATOM   4664  C34 POPEU 157       1.252  79.867  66.681  1.00  0.00           C
ATOM   4667  C35 POPEU 157       2.112  78.998  67.621  1.00  0.00           C
ATOM   4670  C36 POPEU 157       2.372  79.608  69.011  1.00  0.00           C
ATOM   4673  C37 POPEU 157       3.202  78.697  69.921  1.00  0.00           C
ATOM   4676  C38 POPEU 157       3.652  79.397  71.221  1.00  0.00           C
ATOM   4679  C39 POPEU 157       4.032  78.427  72.351  1.00  0.00           C
ATOM   4682 0C31 POPEU 157       2.812  77.848  73.081  1.00  0.00           C
ATOM   4685 1C31 POPEU 157       3.182  76.778  74.131  1.00  0.00           C
ATOM   4688 2C31 POPEU 157       1.962  75.918  74.501  1.00  0.00           C
ATOM   4691 3C31 POPEU 157       2.242  74.858  75.581  1.00  0.00           C
ATOM   4694 4C31 POPEU 157       2.252  75.438  77.001  1.00  0.00           C
ATOM   4697 5C31 POPEU 157       2.092  74.358  78.071  1.00  0.00           C
ATOM   4700 6C31 POPEU 157       2.212  74.867  79.511  1.00  0.00           C
ATOM   4704  NH3 POPEV 158       6.922  83.608 103.111  1.00  0.00           N
ATOM   4708  C12 POPEV 158       7.202  82.638 104.221  1.00  0.00           C
ATOM   4711  C11 POPEV 158       6.032  81.657 104.411  1.00  0.00           C
ATOM   4714  P   POPEV 158       6.962  79.198 104.141  1.00  0.00           P
ATOM   4715  O13 POPEV 158       7.682  78.267 105.051  1.00  0.00           O
ATOM   4716  O14 POPEV 158       5.802  78.668 103.411  1.00  0.00           O
ATOM   4717  O11 POPEV 158       7.992  79.718 103.031  1.00  0.00           O
ATOM   4718  O12 POPEV 158       6.552  80.468 104.971  1.00  0.00           O
ATOM   4719  C1  POPEV 158       7.462  80.357 101.851  1.00  0.00           C
ATOM   4722  C2  POPEV 158       7.992  79.738 100.541  1.00  0.00           C
ATOM   4724  O21 POPEV 158       7.382  80.258  99.351  1.00  0.00           O
ATOM   4725  C21 POPEV 158       6.662  81.358  99.271  1.00  0.00           C
ATOM   4726  O22 POPEV 158       6.552  82.238 100.101  1.00  0.00           O
ATOM   4727  C22 POPEV 158       5.892  81.288  97.941  1.00  0.00           C
ATOM   4730  C3  POPEV 158       7.792  78.197 100.581  1.00  0.00           C
ATOM   4733  O31 POPEV 158       8.312  77.528  99.411  1.00  0.00           O
ATOM   4734  C31 POPEV 158       7.432  77.337  98.421  1.00  0.00           C
ATOM   4735  O32 POPEV 158       6.242  77.598  98.471  1.00  0.00           O
ATOM   4736  C32 POPEV 158       8.152  76.657  97.251  1.00  0.00           C
ATOM   4739  C23 POPEV 158       6.002  82.548  97.041  1.00  0.00           C
ATOM   4742  C24 POPEV 158       5.152  82.428  95.761  1.00  0.00           C
ATOM   4745  C25 POPEV 158       3.642  82.538  95.991  1.00  0.00           C
ATOM   4748  C26 POPEV 158       2.802  82.477  94.701  1.00  0.00           C
ATOM   4751  C27 POPEV 158       1.302  82.477  95.041  1.00  0.00           C
ATOM   4754  C28 POPEV 158       0.307  82.297  93.881  1.00  0.00           C
ATOM   4757  C29 POPEV 158       0.027  80.837  93.611  1.00  0.00           C
ATOM   4759 0C21 POPEV 158      -0.933  80.087  94.171  1.00  0.00           C
ATOM   4761 1C21 POPEV 158      -1.933  80.518  95.221  1.00  0.00           C
ATOM   4764 2C21 POPEV 158      -3.303  80.888  94.641  1.00  0.00           C
ATOM   4767 3C21 POPEV 158      -4.413  80.968  95.701  1.00  0.00           C
ATOM   4770 4C21 POPEV 158      -5.773  81.418  95.121  1.00  0.00           C
ATOM   4773 5C21 POPEV 158      -6.213  80.608  93.891  1.00  0.00           C
ATOM   4776 6C21 POPEV 158      -7.643  80.927  93.441  1.00  0.00           C
ATOM   4779 7C21 POPEV 158      -8.073  80.217  92.161  1.00  0.00           C
ATOM   4782 8C21 POPEV 158      -9.392  80.767  91.601  1.00  0.00           C
ATOM   4786  C33 POPEV 158       7.142  75.938  96.321  1.00  0.00           C
ATOM   4789  C34 POPEV 158       7.782  75.108  95.201  1.00  0.00           C
ATOM   4792  C35 POPEV 158       8.722  74.007  95.711  1.00  0.00           C
ATOM   4795  C36 POPEV 158       9.002  72.888  94.701  1.00  0.00           C
ATOM   4798  C37 POPEV 158       9.772  71.708  95.321  1.00  0.00           C
ATOM   4801  C38 POPEV 158       9.662  70.407  94.501  1.00  0.00           C
ATOM   4804  C39 POPEV 158      10.052  69.138  95.281  1.00  0.00           C
ATOM   4807 0C31 POPEV 158      11.563  68.827  95.311  1.00  0.00           C
ATOM   4810 1C31 POPEV 158      11.852  67.568  96.151  1.00  0.00           C
ATOM   4813 2C31 POPEV 158      13.322  67.127  96.201  1.00  0.00           C
ATOM   4816 3C31 POPEV 158      13.722  66.227  95.021  1.00  0.00           C
ATOM   4819 4C31 POPEV 158      14.962  65.358  95.331  1.00  0.00           C
ATOM   4822 5C31 POPEV 158      15.942  65.218  94.151  1.00  0.00           C
ATOM   4825 6C31 POPEV 158      16.982  64.118  94.401  1.00  0.00           C
ATOM   4829  NH3 POPEW 159      90.774 124.587 101.851  1.00  0.00           N
ATOM   4833  C12 POPEW 159      90.124 125.668 102.671  1.00  0.00           C
ATOM   4836  C11 POPEW 159      90.333 127.082 102.101  1.00  0.00           C
ATOM   4839  P   POPEW 159      89.174 128.903 100.691  1.00  0.00           P
ATOM   4840  O13 POPEW 159      88.523 129.593 101.821  1.00  0.00           O
ATOM   4841  O14 POPEW 159      90.413 129.533 100.221  1.00  0.00           O
ATOM   4842  O11 POPEW 159      88.162 128.972  99.461  1.00  0.00           O
ATOM   4843  O12 POPEW 159      89.443 127.362 101.011  1.00  0.00           O
ATOM   4844  C1  POPEW 159      88.523 128.283  98.261  1.00  0.00           C
ATOM   4847  C2  POPEW 159      87.783 128.882  97.031  1.00  0.00           C
ATOM   4849  O21 POPEW 159      87.374 127.772  96.211  1.00  0.00           O
ATOM   4850  C21 POPEW 159      86.194 127.852  95.631  1.00  0.00           C
ATOM   4851  O22 POPEW 159      85.394 128.763  95.731  1.00  0.00           O
ATOM   4852  C22 POPEW 159      85.973 126.548  94.861  1.00  0.00           C
ATOM   4855  C3  POPEW 159      88.694 129.863  96.211  1.00  0.00           C
ATOM   4858  O31 POPEW 159      88.193 130.022  94.871  1.00  0.00           O
ATOM   4859  C31 POPEW 159      88.682 131.022  94.161  1.00  0.00           C
ATOM   4860  O32 POPEW 159      89.433 131.882  94.551  1.00  0.00           O
ATOM   4861  C32 POPEW 159      88.174 130.873  92.721  1.00  0.00           C
ATOM   4864  C23 POPEW 159      84.923 126.557  93.741  1.00  0.00           C
ATOM   4867  C24 POPEW 159      85.294 125.528  92.661  1.00  0.00           C
ATOM   4870  C25 POPEW 159      84.244 125.367  91.551  1.00  0.00           C
ATOM   4873  C26 POPEW 159      84.232 126.527  90.561  1.00  0.00           C
ATOM   4876  C27 POPEW 159      83.214 126.387  89.421  1.00  0.00           C
ATOM   4879  C28 POPEW 159      83.214 127.632  88.491  1.00  0.00           C
ATOM   4882  C29 POPEW 159      82.133 127.562  87.441  1.00  0.00           C
ATOM   4884 0C21 POPEW 159      82.283 127.322  86.121  1.00  0.00           C
ATOM   4886 1C21 POPEW 159      83.573 127.072  85.381  1.00  0.00           C
ATOM   4889 2C21 POPEW 159      83.594 127.662  83.951  1.00  0.00           C
ATOM   4892 3C21 POPEW 159      83.554 129.192  83.921  1.00  0.00           C
ATOM   4895 4C21 POPEW 159      83.983 129.813  82.571  1.00  0.00           C
ATOM   4898 5C21 POPEW 159      83.092 129.422  81.381  1.00  0.00           C
ATOM   4901 6C21 POPEW 159      83.193 130.452  80.241  1.00  0.00           C
ATOM   4904 7C21 POPEW 159      82.444 130.042  78.971  1.00  0.00           C
ATOM   4907 8C21 POPEW 159      82.283 131.212  77.991  1.00  0.00           C
ATOM   4911  C33 POPEW 159      89.293 130.672  91.681  1.00  0.00           C
ATOM   4914  C34 POPEW 159      88.694 130.172  90.351  1.00  0.00           C
ATOM   4917  C35 POPEW 159      89.664 129.982  89.191  1.00  0.00           C
ATOM   4920  C36 POPEW 159      88.993 129.263  88.011  1.00  0.00           C
ATOM   4923  C37 POPEW 159      89.953 128.882  86.881  1.00  0.00           C
ATOM   4926  C38 POPEW 159      89.244 128.362  85.621  1.00  0.00           C
ATOM   4929  C39 POPEW 159      88.214 127.252  85.891  1.00  0.00           C
ATOM   4932 0C31 POPEW 159      87.572 126.667  84.621  1.00  0.00           C
ATOM   4935 1C31 POPEW 159      88.142 125.318  84.181  1.00  0.00           C
ATOM   4938 2C31 POPEW 159      87.024 124.297  83.901  1.00  0.00           C
ATOM   4941 3C31 POPEW 159      87.514 122.958  83.321  1.00  0.00           C
ATOM   4944 4C31 POPEW 159      88.174 122.057  84.371  1.00  0.00           C
ATOM   4947 5C31 POPEW 159      88.533 120.657  83.851  1.00  0.00           C
ATOM   4950 6C31 POPEW 159      89.263 119.817  84.901  1.00  0.00           C
ATOM   4954  NH3 POPEX 160      70.963 118.158 103.481  1.00  0.00           N
ATOM   4958  C12 POPEX 160      69.612 118.547 104.011  1.00  0.00           C
ATOM   4961  C11 POPEX 160      69.023 117.348 104.751  1.00  0.00           C
ATOM   4964  P   POPEX 160      68.592 114.797 104.221  1.00  0.00           P
ATOM   4965  O13 POPEX 160      69.653 113.908 104.741  1.00  0.00           O
ATOM   4966  O14 POPEX 160      67.342 114.937 105.011  1.00  0.00           O
ATOM   4967  O11 POPEX 160      68.202 114.288 102.781  1.00  0.00           O
ATOM   4968  O12 POPEX 160      69.213 116.207 103.921  1.00  0.00           O
ATOM   4969  C1  POPEX 160      68.233 115.108 101.601  1.00  0.00           C
ATOM   4972  C2  POPEX 160      69.583 114.968 100.841  1.00  0.00           C
ATOM   4974  O21 POPEX 160      69.413 115.348  99.461  1.00  0.00           O
ATOM   4975  C21 POPEX 160      70.232 116.307  99.041  1.00  0.00           C
ATOM   4976  O22 POPEX 160      70.682 117.218  99.721  1.00  0.00           O
ATOM   4977  C22 POPEX 160      70.603 116.047  97.581  1.00  0.00           C
ATOM   4980  C3  POPEX 160      70.092 113.488 100.851  1.00  0.00           C
ATOM   4983  O31 POPEX 160      71.333 113.427 100.111  1.00  0.00           O
ATOM   4984  C31 POPEX 160      71.542 112.708  99.011  1.00  0.00           C
ATOM   4985  O32 POPEX 160      72.423 112.958  98.201  1.00  0.00           O
ATOM   4986  C32 POPEX 160      70.663 111.458  98.881  1.00  0.00           C
ATOM   4989  C23 POPEX 160      69.493 116.528  96.631  1.00  0.00           C
ATOM   4992  C24 POPEX 160      69.873 116.298  95.161  1.00  0.00           C
ATOM   4995  C25 POPEX 160      68.702 116.668  94.231  1.00  0.00           C
ATOM   4998  C26 POPEX 160      69.154 117.218  92.881  1.00  0.00           C
ATOM   5001  C27 POPEX 160      67.983 117.337  91.891  1.00  0.00           C
ATOM   5004  C28 POPEX 160      68.373 117.927  90.521  1.00  0.00           C
ATOM   5007  C29 POPEX 160      68.763 119.377  90.591  1.00  0.00           C
ATOM   5009 0C21 POPEX 160      68.782 120.237  89.551  1.00  0.00           C
ATOM   5011 1C21 POPEX 160      68.443 119.898  88.121  1.00  0.00           C
ATOM   5014 2C21 POPEX 160      69.623 120.147  87.141  1.00  0.00           C
ATOM   5017 3C21 POPEX 160      70.812 119.198  87.361  1.00  0.00           C
ATOM   5020 4C21 POPEX 160      71.862 119.307  86.251  1.00  0.00           C
ATOM   5023 5C21 POPEX 160      73.202 118.628  86.581  1.00  0.00           C
ATOM   5026 6C21 POPEX 160      73.093 117.157  87.021  1.00  0.00           C
ATOM   5029 7C21 POPEX 160      74.423 116.617  87.581  1.00  0.00           C
ATOM   5032 8C21 POPEX 160      74.292 115.227  88.201  1.00  0.00           C
ATOM   5036  C33 POPEX 160      71.053 110.647  97.621  1.00  0.00           C
ATOM   5039  C34 POPEX 160      70.092 109.487  97.311  1.00  0.00           C
ATOM   5042  C35 POPEX 160      70.483 108.737  96.021  1.00  0.00           C
ATOM   5045  C36 POPEX 160      71.742 107.857  96.131  1.00  0.00           C
ATOM   5048  C37 POPEX 160      71.972 107.068  94.831  1.00  0.00           C
ATOM   5051  C38 POPEX 160      73.182 106.128  94.871  1.00  0.00           C
ATOM   5054  C39 POPEX 160      73.202 105.097  93.721  1.00  0.00           C
ATOM   5057 0C31 POPEX 160      73.023 105.708  92.321  1.00  0.00           C
ATOM   5060 1C31 POPEX 160      72.972 104.638  91.211  1.00  0.00           C
ATOM   5063 2C31 POPEX 160      72.423 105.168  89.871  1.00  0.00           C
ATOM   5066 3C31 POPEX 160      73.452 105.938  89.041  1.00  0.00           C
ATOM   5069 4C31 POPEX 160      72.882 106.467  87.711  1.00  0.00           C
ATOM   5072 5C31 POPEX 160      73.962 107.048  86.791  1.00  0.00           C
ATOM   5075 6C31 POPEX 160      73.423 107.717  85.521  1.00  0.00           C
ATOM   5079  NH3 POPEY 161      91.903 104.507  61.671  1.00  0.00           N
ATOM   5083  C12 POPEY 161      90.622 104.148  60.971  1.00  0.00           C
ATOM   5086  C11 POPEY 161      90.482 102.618  60.711  1.00  0.00           C
ATOM   5089  P   POPEY 161      89.672 100.388  61.881  1.00  0.00           P
ATOM   5090  O13 POPEY 161      89.433  99.987  60.471  1.00  0.00           O
ATOM   5091  O14 POPEY 161      90.622  99.537  62.631  1.00  0.00           O
ATOM   5092  O11 POPEY 161      88.323 100.458  62.701  1.00  0.00           O
ATOM   5093  O12 POPEY 161      90.193 101.897  61.911  1.00  0.00           O
ATOM   5094  C1  POPEY 161      88.214 101.318  63.851  1.00  0.00           C
ATOM   5097  C2  POPEY 161      88.104 100.528  65.201  1.00  0.00           C
ATOM   5099  O21 POPEY 161      87.432 101.318  66.191  1.00  0.00           O
ATOM   5100  C21 POPEY 161      87.964 102.487  66.511  1.00  0.00           C
ATOM   5101  O22 POPEY 161      89.004 102.948  66.111  1.00  0.00           O
ATOM   5102  C22 POPEY 161      87.083 103.147  67.571  1.00  0.00           C
ATOM   5105  C3  POPEY 161      89.403  99.888  65.771  1.00  0.00           C
ATOM   5108  O31 POPEY 161      89.112  98.768  66.651  1.00  0.00           O
ATOM   5109  C31 POPEY 161      88.594  98.938  67.881  1.00  0.00           C
ATOM   5110  O32 POPEY 161      87.743  98.208  68.361  1.00  0.00           O
ATOM   5111  C32 POPEY 161      89.293 100.048  68.661  1.00  0.00           C
ATOM   5114  C23 POPEY 161      87.794 104.367  68.201  1.00  0.00           C
ATOM   5117  C24 POPEY 161      87.213 104.748  69.571  1.00  0.00           C
ATOM   5120  C25 POPEY 161      88.043 105.848  70.231  1.00  0.00           C
ATOM   5123  C26 POPEY 161      87.733 105.988  71.721  1.00  0.00           C
ATOM   5126  C27 POPEY 161      88.874 106.698  72.461  1.00  0.00           C
ATOM   5129  C28 POPEY 161      88.713 106.708  73.991  1.00  0.00           C
ATOM   5132  C29 POPEY 161      88.563 105.298  74.531  1.00  0.00           C
ATOM   5134 0C21 POPEY 161      87.722 104.918  75.511  1.00  0.00           C
ATOM   5136 1C21 POPEY 161      86.884 105.848  76.351  1.00  0.00           C
ATOM   5139 2C21 POPEY 161      86.702 105.287  77.771  1.00  0.00           C
ATOM   5142 3C21 POPEY 161      88.034 105.038  78.511  1.00  0.00           C
ATOM   5145 4C21 POPEY 161      87.794 104.627  79.961  1.00  0.00           C
ATOM   5148 5C21 POPEY 161      89.053 104.328  80.761  1.00  0.00           C
ATOM   5151 6C21 POPEY 161      88.673 103.977  82.201  1.00  0.00           C
ATOM   5154 7C21 POPEY 161      89.844 103.657  83.121  1.00  0.00           C
ATOM   5157 8C21 POPEY 161      89.363 103.438  84.561  1.00  0.00           C
ATOM   5161  C33 POPEY 161      89.464  99.738  70.171  1.00  0.00           C
ATOM   5164  C34 POPEY 161      90.922  99.517  70.611  1.00  0.00           C
ATOM   5167  C35 POPEY 161      91.533  98.168  70.211  1.00  0.00           C
ATOM   5170  C36 POPEY 161      92.743  97.798  71.101  1.00  0.00           C
ATOM   5173  C37 POPEY 161      93.122  96.318  70.941  1.00  0.00           C
ATOM   5176  C38 POPEY 161      94.324  95.848  71.781  1.00  0.00           C
ATOM   5179  C39 POPEY 161      94.062  95.848  73.301  1.00  0.00           C
ATOM   5182 0C31 POPEY 161      94.932  94.807  74.041  1.00  0.00           C
ATOM   5185 1C31 POPEY 161      94.622  94.748  75.541  1.00  0.00           C
ATOM   5188 2C31 POPEY 161      95.222  93.508  76.241  1.00  0.00           C
ATOM   5191 3C31 POPEY 161      94.403  92.227  76.031  1.00  0.00           C
ATOM   5194 4C31 POPEY 161      94.813  91.098  76.991  1.00  0.00           C
ATOM   5197 5C31 POPEY 161      93.853  89.898  76.931  1.00  0.00           C
ATOM   5200 6C31 POPEY 161      94.163  88.818  77.961  1.00  0.00           C
ATOM   5204  NH3 POPEZ 162     121.943  50.688  57.261  1.00  0.00           N
ATOM   5208  C12 POPEZ 162     123.354  50.977  56.831  1.00  0.00           C
ATOM   5211  C11 POPEZ 162     124.342  50.057  57.561  1.00  0.00           C
ATOM   5214  P   POPEZ 162     126.434  51.657  57.541  1.00  0.00           P
ATOM   5215  O13 POPEZ 162     127.882  51.428  57.701  1.00  0.00           O
ATOM   5216  O14 POPEZ 162     126.003  52.688  56.571  1.00  0.00           O
ATOM   5217  O11 POPEZ 162     125.743  52.037  58.911  1.00  0.00           O
ATOM   5218  O12 POPEZ 162     125.704  50.298  57.161  1.00  0.00           O
ATOM   5219  C1  POPEZ 162     126.393  51.877  60.171  1.00  0.00           C
ATOM   5222  C2  POPEZ 162     125.583  52.557  61.321  1.00  0.00           C
ATOM   5224  O21 POPEZ 162     125.753  51.737  62.491  1.00  0.00           O
ATOM   5225  C21 POPEZ 162     126.583  52.188  63.391  1.00  0.00           C
ATOM   5226  O22 POPEZ 162     127.172  53.258  63.381  1.00  0.00           O
ATOM   5227  C22 POPEZ 162     126.684  51.168  64.511  1.00  0.00           C
ATOM   5230  C3  POPEZ 162     124.053  52.688  61.021  1.00  0.00           C
ATOM   5233  O31 POPEZ 162     123.193  52.408  62.151  1.00  0.00           O
ATOM   5234  C31 POPEZ 162     123.104  53.367  63.071  1.00  0.00           C
ATOM   5235  O32 POPEZ 162     123.554  54.498  62.961  1.00  0.00           O
ATOM   5236  C32 POPEZ 162     122.292  52.868  64.271  1.00  0.00           C
ATOM   5239  C23 POPEZ 162     126.784  51.897  65.861  1.00  0.00           C
ATOM   5242  C24 POPEZ 162     127.083  50.967  67.031  1.00  0.00           C
ATOM   5245  C25 POPEZ 162     127.383  51.787  68.291  1.00  0.00           C
ATOM   5248  C26 POPEZ 162     128.354  51.057  69.211  1.00  0.00           C
ATOM   5251  C27 POPEZ 162     128.703  51.848  70.481  1.00  0.00           C
ATOM   5254  C28 POPEZ 162     129.953  51.327  71.201  1.00  0.00           C
ATOM   5257  C29 POPEZ 162     129.932  49.848  71.441  1.00  0.00           C
ATOM   5259 0C21 POPEZ 162     129.834  49.237  72.641  1.00  0.00           C
ATOM   5261 1C21 POPEZ 162     129.682  49.918  73.971  1.00  0.00           C
ATOM   5264 2C21 POPEZ 162     129.574  48.908  75.131  1.00  0.00           C
ATOM   5267 3C21 POPEZ 162     130.928  48.598  75.761  1.00  0.00           C
ATOM   5270 4C21 POPEZ 162     130.928  47.408  76.731  1.00  0.00           C
ATOM   5273 5C21 POPEZ 162     130.118  47.637  78.011  1.00  0.00           C
ATOM   5276 6C21 POPEZ 162     130.378  46.517  79.021  1.00  0.00           C
ATOM   5279 7C21 POPEZ 162     129.643  46.697  80.351  1.00  0.00           C
ATOM   5282 8C21 POPEZ 162     130.017  45.618  81.371  1.00  0.00           C
ATOM   5286  C33 POPEZ 162     122.544  53.708  65.551  1.00  0.00           C
ATOM   5289  C34 POPEZ 162     122.172  52.958  66.831  1.00  0.00           C
ATOM   5292  C35 POPEZ 162     122.684  53.658  68.091  1.00  0.00           C
ATOM   5295  C36 POPEZ 162     122.722  52.737  69.321  1.00  0.00           C
ATOM   5298  C37 POPEZ 162     123.454  53.388  70.511  1.00  0.00           C
ATOM   5301  C38 POPEZ 162     123.654  52.437  71.701  1.00  0.00           C
ATOM   5304  C39 POPEZ 162     124.723  51.358  71.441  1.00  0.00           C
ATOM   5307 0C31 POPEZ 162     125.053  50.498  72.671  1.00  0.00           C
ATOM   5310 1C31 POPEZ 162     126.224  49.537  72.421  1.00  0.00           C
ATOM   5313 2C31 POPEZ 162     125.863  48.048  72.311  1.00  0.00           C
ATOM   5316 3C31 POPEZ 162     126.253  47.227  73.561  1.00  0.00           C
ATOM   5319 4C31 POPEZ 162     125.254  47.348  74.711  1.00  0.00           C
ATOM   5322 5C31 POPEZ 162     125.683  46.608  75.991  1.00  0.00           C
ATOM   5325 6C31 POPEZ 162     124.503  46.268  76.901  1.00  0.00           C
ATOM   5329  NH3 POPEa 163       3.112  54.647  99.511  1.00  0.00           N
ATOM   5333  C12 POPEa 163       4.002  53.747 100.331  1.00  0.00           C
ATOM   5336  C11 POPEa 163       4.922  52.868  99.461  1.00  0.00           C
ATOM   5339  P   POPEa 163       7.292  51.708  99.561  1.00  0.00           P
ATOM   5340  O13 POPEa 163       8.192  52.848  99.271  1.00  0.00           O
ATOM   5341  O14 POPEa 163       7.832  50.627 100.401  1.00  0.00           O
ATOM   5342  O11 POPEa 163       6.742  51.168  98.201  1.00  0.00           O
ATOM   5343  O12 POPEa 163       5.982  52.307 100.231  1.00  0.00           O
ATOM   5344  C1  POPEa 163       7.272  49.968  97.611  1.00  0.00           C
ATOM   5347  C2  POPEa 163       7.092  50.038  96.081  1.00  0.00           C
ATOM   5349  O21 POPEa 163       7.422  48.747  95.511  1.00  0.00           O
ATOM   5350  C21 POPEa 163       8.102  48.737  94.391  1.00  0.00           C
ATOM   5351  O22 POPEa 163       9.282  49.017  94.271  1.00  0.00           O
ATOM   5352  C22 POPEa 163       7.182  48.337  93.241  1.00  0.00           C
ATOM   5355  C3  POPEa 163       7.812  51.288  95.481  1.00  0.00           C
ATOM   5358  O31 POPEa 163       7.322  51.598  94.151  1.00  0.00           O
ATOM   5359  C31 POPEa 163       7.412  52.897  93.861  1.00  0.00           C
ATOM   5360  O32 POPEa 163       7.962  53.728  94.551  1.00  0.00           O
ATOM   5361  C32 POPEa 163       6.752  53.227  92.511  1.00  0.00           C
ATOM   5364  C23 POPEa 163       7.852  48.557  91.861  1.00  0.00           C
ATOM   5367  C24 POPEa 163       6.862  48.467  90.701  1.00  0.00           C
ATOM   5370  C25 POPEa 163       7.492  48.858  89.361  1.00  0.00           C
ATOM   5373  C26 POPEa 163       6.592  48.448  88.191  1.00  0.00           C
ATOM   5376  C27 POPEa 163       7.052  48.978  86.821  1.00  0.00           C
ATOM   5379  C28 POPEa 163       6.302  48.267  85.681  1.00  0.00           C
ATOM   5382  C29 POPEa 163       6.532  48.898  84.341  1.00  0.00           C
ATOM   5384 0C21 POPEa 163       7.232  48.378  83.311  1.00  0.00           C
ATOM   5386 1C21 POPEa 163       7.972  47.068  83.291  1.00  0.00           C
ATOM   5389 2C21 POPEa 163       9.312  47.198  82.541  1.00  0.00           C
ATOM   5392 3C21 POPEa 163      10.232  45.977  82.681  1.00  0.00           C
ATOM   5395 4C21 POPEa 163       9.542  44.628  82.441  1.00  0.00           C
ATOM   5398 5C21 POPEa 163      10.442  43.617  81.711  1.00  0.00           C
ATOM   5401 6C21 POPEa 163       9.862  42.198  81.711  1.00  0.00           C
ATOM   5404 7C21 POPEa 163      10.462  41.327  80.591  1.00  0.00           C
ATOM   5407 8C21 POPEa 163      10.692  39.867  80.991  1.00  0.00           C
ATOM   5411  C33 POPEa 163       6.402  52.017  91.591  1.00  0.00           C
ATOM   5414  C34 POPEa 163       5.772  52.388  90.231  1.00  0.00           C
ATOM   5417  C35 POPEa 163       6.532  53.427  89.391  1.00  0.00           C
ATOM   5420  C36 POPEa 163       7.972  53.017  89.061  1.00  0.00           C
ATOM   5423  C37 POPEa 163       8.882  54.178  88.611  1.00  0.00           C
ATOM   5426  C38 POPEa 163      10.352  53.957  89.021  1.00  0.00           C
ATOM   5429  C39 POPEa 163      11.152  55.258  89.191  1.00  0.00           C
ATOM   5432 0C31 POPEa 163      11.462  55.958  87.861  1.00  0.00           C
ATOM   5435 1C31 POPEa 163      12.242  57.268  88.051  1.00  0.00           C
ATOM   5438 2C31 POPEa 163      12.422  58.008  86.721  1.00  0.00           C
ATOM   5441 3C31 POPEa 163      13.562  59.038  86.691  1.00  0.00           C
ATOM   5444 4C31 POPEa 163      13.292  60.358  87.431  1.00  0.00           C
ATOM   5447 5C31 POPEa 163      13.662  60.327  88.921  1.00  0.00           C
ATOM   5450 6C31 POPEa 163      14.072  61.697  89.481  1.00  0.00           C
ATOM   5454  NH3 POPEb 164      44.702  33.638  97.581  1.00  0.00           N
ATOM   5458  C12 POPEb 164      44.513  35.108  97.891  1.00  0.00           C
ATOM   5461  C11 POPEb 164      43.772  35.397  99.221  1.00  0.00           C
ATOM   5464  P   POPEb 164      42.493  37.587 100.091  1.00  0.00           P
ATOM   5465  O13 POPEb 164      41.403  36.668 100.461  1.00  0.00           O
ATOM   5466  O14 POPEb 164      42.992  38.528 101.121  1.00  0.00           O
ATOM   5467  O11 POPEb 164      42.002  38.407  98.831  1.00  0.00           O
ATOM   5468  O12 POPEb 164      43.722  36.807  99.451  1.00  0.00           O
ATOM   5469  C1  POPEb 164      40.622  38.768  98.641  1.00  0.00           C
ATOM   5472  C2  POPEb 164      39.952  37.928  97.521  1.00  0.00           C
ATOM   5474  O21 POPEb 164      38.583  38.348  97.301  1.00  0.00           O
ATOM   5475  C21 POPEb 164      38.362  38.908  96.101  1.00  0.00           C
ATOM   5476  O22 POPEb 164      39.232  39.267  95.341  1.00  0.00           O
ATOM   5477  C22 POPEb 164      36.862  38.898  95.791  1.00  0.00           C
ATOM   5480  C3  POPEb 164      39.962  36.397  97.831  1.00  0.00           C
ATOM   5483  O31 POPEb 164      39.132  35.568  96.991  1.00  0.00           O
ATOM   5484  C31 POPEb 164      39.553  35.108  95.791  1.00  0.00           C
ATOM   5485  O32 POPEb 164      39.082  34.127  95.251  1.00  0.00           O
ATOM   5486  C32 POPEb 164      40.622  35.977  95.131  1.00  0.00           C
ATOM   5489  C23 POPEb 164      36.542  39.118  94.291  1.00  0.00           C
ATOM   5492  C24 POPEb 164      35.252  38.397  93.901  1.00  0.00           C
ATOM   5495  C25 POPEb 164      34.932  38.397  92.401  1.00  0.00           C
ATOM   5498  C26 POPEb 164      34.372  39.737  91.891  1.00  0.00           C
ATOM   5501  C27 POPEb 164      33.722  39.598  90.511  1.00  0.00           C
ATOM   5504  C28 POPEb 164      33.122  40.927  90.031  1.00  0.00           C
ATOM   5507  C29 POPEb 164      32.444  40.808  88.691  1.00  0.00           C
ATOM   5509 0C21 POPEb 164      32.802  41.428  87.551  1.00  0.00           C
ATOM   5511 1C21 POPEb 164      33.993  42.338  87.351  1.00  0.00           C
ATOM   5514 2C21 POPEb 164      34.752  42.068  86.031  1.00  0.00           C
ATOM   5517 3C21 POPEb 164      33.972  42.468  84.771  1.00  0.00           C
ATOM   5520 4C21 POPEb 164      34.702  42.098  83.481  1.00  0.00           C
ATOM   5523 5C21 POPEb 164      35.964  42.918  83.181  1.00  0.00           C
ATOM   5526 6C21 POPEb 164      36.642  42.408  81.911  1.00  0.00           C
ATOM   5529 7C21 POPEb 164      37.822  43.258  81.441  1.00  0.00           C
ATOM   5532 8C21 POPEb 164      38.563  42.588  80.291  1.00  0.00           C
ATOM   5536  C33 POPEb 164      41.022  35.528  93.721  1.00  0.00           C
ATOM   5539  C34 POPEb 164      41.942  36.588  93.111  1.00  0.00           C
ATOM   5542  C35 POPEb 164      42.013  36.568  91.581  1.00  0.00           C
ATOM   5545  C36 POPEb 164      42.903  37.707  91.071  1.00  0.00           C
ATOM   5548  C37 POPEb 164      42.743  37.967  89.571  1.00  0.00           C
ATOM   5551  C38 POPEb 164      43.414  39.278  89.111  1.00  0.00           C
ATOM   5554  C39 POPEb 164      44.944  39.267  89.241  1.00  0.00           C
ATOM   5557 0C31 POPEb 164      45.643  38.477  88.141  1.00  0.00           C
ATOM   5560 1C31 POPEb 164      47.164  38.448  88.331  1.00  0.00           C
ATOM   5563 2C31 POPEb 164      47.933  38.057  87.061  1.00  0.00           C
ATOM   5566 3C31 POPEb 164      48.484  39.258  86.271  1.00  0.00           C
ATOM   5569 4C31 POPEb 164      47.444  40.158  85.591  1.00  0.00           C
ATOM   5572 5C31 POPEb 164      48.143  41.247  84.771  1.00  0.00           C
ATOM   5575 6C31 POPEb 164      47.213  42.217  84.041  1.00  0.00           C
ATOM   5579  NH3 POPEc 165     102.052  12.218  57.951  1.00  0.00           N
ATOM   5583  C12 POPEc 165     102.603  11.497  56.761  1.00  0.00           C
ATOM   5586  C11 POPEc 165     101.943  11.987  55.451  1.00  0.00           C
ATOM   5589  P   POPEc 165     100.014  13.798  55.531  1.00  0.00           P
ATOM   5590  O13 POPEc 165      99.154  12.808  54.861  1.00  0.00           O
ATOM   5591  O14 POPEc 165      99.904  15.228  55.171  1.00  0.00           O
ATOM   5592  O11 POPEc 165      99.692  13.537  57.051  1.00  0.00           O
ATOM   5593  O12 POPEc 165     101.523  13.348  55.501  1.00  0.00           O
ATOM   5594  C1  POPEc 165      98.923  14.407  57.871  1.00  0.00           C
ATOM   5597  C2  POPEc 165      99.874  14.968  58.951  1.00  0.00           C
ATOM   5599  O21 POPEc 165      99.232  15.158  60.211  1.00  0.00           O
ATOM   5600  C21 POPEc 165      98.372  16.148  60.281  1.00  0.00           C
ATOM   5601  O22 POPEc 165      97.973  16.848  59.371  1.00  0.00           O
ATOM   5602  C22 POPEc 165      97.894  16.237  61.731  1.00  0.00           C
ATOM   5605  C3  POPEc 165     100.732  16.148  58.441  1.00  0.00           C
ATOM   5608  O31 POPEc 165     101.784  16.477  59.371  1.00  0.00           O
ATOM   5609  C31 POPEc 165     102.824  15.668  59.341  1.00  0.00           C
ATOM   5610  O32 POPEc 165     102.934  14.668  58.651  1.00  0.00           O
ATOM   5611  C32 POPEc 165     103.803  16.137  60.411  1.00  0.00           C
ATOM   5614  C23 POPEc 165      99.023  16.258  62.771  1.00  0.00           C
ATOM   5617  C24 POPEc 165      98.463  15.868  64.141  1.00  0.00           C
ATOM   5620  C25 POPEc 165      99.314  16.278  65.331  1.00  0.00           C
ATOM   5623  C26 POPEc 165      98.533  16.058  66.631  1.00  0.00           C
ATOM   5626  C27 POPEc 165      99.104  16.838  67.821  1.00  0.00           C
ATOM   5629  C28 POPEc 165      98.122  16.888  69.001  1.00  0.00           C
ATOM   5632  C29 POPEc 165      98.654  17.737  70.121  1.00  0.00           C
ATOM   5634 0C21 POPEc 165      98.843  17.358  71.401  1.00  0.00           C
ATOM   5636 1C21 POPEc 165      98.603  15.987  71.981  1.00  0.00           C
ATOM   5639 2C21 POPEc 165      99.713  15.547  72.951  1.00  0.00           C
ATOM   5642 3C21 POPEc 165      99.863  16.448  74.191  1.00  0.00           C
ATOM   5645 4C21 POPEc 165     100.933  15.928  75.151  1.00  0.00           C
ATOM   5648 5C21 POPEc 165     101.253  16.888  76.311  1.00  0.00           C
ATOM   5651 6C21 POPEc 165     100.193  16.877  77.411  1.00  0.00           C
ATOM   5654 7C21 POPEc 165     100.592  17.717  78.641  1.00  0.00           C
ATOM   5657 8C21 POPEc 165     100.413  19.227  78.441  1.00  0.00           C
ATOM   5661  C33 POPEc 165     105.143  15.368  60.361  1.00  0.00           C
ATOM   5664  C34 POPEc 165     105.014  13.928  60.891  1.00  0.00           C
ATOM   5667  C35 POPEc 165     105.324  13.778  62.371  1.00  0.00           C
ATOM   5670  C36 POPEc 165     106.833  13.737  62.621  1.00  0.00           C
ATOM   5673  C37 POPEc 165     107.164  13.428  64.081  1.00  0.00           C
ATOM   5676  C38 POPEc 165     108.654  13.567  64.391  1.00  0.00           C
ATOM   5679  C39 POPEc 165     109.424  12.258  64.201  1.00  0.00           C
ATOM   5682 0C31 POPEc 165     110.942  12.448  64.181  1.00  0.00           C
ATOM   5685 1C31 POPEc 165     111.702  11.128  64.301  1.00  0.00           C
ATOM   5688 2C31 POPEc 165     113.223  11.308  64.301  1.00  0.00           C
ATOM   5691 3C31 POPEc 165     113.773  11.647  62.911  1.00  0.00           C
ATOM   5694 4C31 POPEc 165     115.283  11.408  62.831  1.00  0.00           C
ATOM   5697 5C31 POPEc 165     115.863  11.598  61.421  1.00  0.00           C
ATOM   5700 6C31 POPEc 165     117.064  10.688  61.141  1.00  0.00           C
ATOM   5704  NH3 POPEd 166      84.004  10.828  56.541  1.00  0.00           N
ATOM   5708  C12 POPEd 166      84.083  10.818  55.031  1.00  0.00           C
ATOM   5711  C11 POPEd 166      82.934  11.577  54.321  1.00  0.00           C
ATOM   5714  P   POPEd 166      80.663  12.018  55.511  1.00  0.00           P
ATOM   5715  O13 POPEd 166      80.202  13.148  54.681  1.00  0.00           O
ATOM   5716  O14 POPEd 166      79.592  11.218  56.161  1.00  0.00           O
ATOM   5717  O11 POPEd 166      81.702  12.437  56.621  1.00  0.00           O
ATOM   5718  O12 POPEd 166      81.632  11.078  54.671  1.00  0.00           O
ATOM   5719  C1  POPEd 166      81.303  13.098  57.831  1.00  0.00           C
ATOM   5722  C2  POPEd 166      80.902  12.128  58.991  1.00  0.00           C
ATOM   5724  O21 POPEd 166      81.462  12.588  60.241  1.00  0.00           O
ATOM   5725  C21 POPEd 166      80.702  12.328  61.291  1.00  0.00           C
ATOM   5726  O22 POPEd 166      79.542  11.938  61.241  1.00  0.00           O
ATOM   5727  C22 POPEd 166      81.504  12.537  62.581  1.00  0.00           C
ATOM   5730  C3  POPEd 166      81.312  10.638  58.771  1.00  0.00           C
ATOM   5733  O31 POPEd 166      80.294   9.737  59.231  1.00  0.00           O
ATOM   5734  C31 POPEd 166      80.553   9.038  60.311  1.00  0.00           C
ATOM   5735  O32 POPEd 166      81.533   9.138  61.031  1.00  0.00           O
ATOM   5736  C32 POPEd 166      79.353   8.128  60.561  1.00  0.00           C
ATOM   5739  C23 POPEd 166      80.604  12.468  63.841  1.00  0.00           C
ATOM   5742  C24 POPEd 166      81.294  11.858  65.061  1.00  0.00           C
ATOM   5745  C25 POPEd 166      80.413  12.008  66.301  1.00  0.00           C
ATOM   5748  C26 POPEd 166      80.973  11.338  67.551  1.00  0.00           C
ATOM   5751  C27 POPEd 166      80.103  11.628  68.791  1.00  0.00           C
ATOM   5754  C28 POPEd 166      80.154  10.518  69.861  1.00  0.00           C
ATOM   5757  C29 POPEd 166      79.353   9.297  69.441  1.00  0.00           C
ATOM   5759 0C21 POPEd 166      78.893   8.328  70.261  1.00  0.00           C
ATOM   5761 1C21 POPEd 166      79.112   8.227  71.751  1.00  0.00           C
ATOM   5764 2C21 POPEd 166      77.862   7.747  72.521  1.00  0.00           C
ATOM   5767 3C21 POPEd 166      78.213   7.348  73.961  1.00  0.00           C
ATOM   5770 4C21 POPEd 166      76.983   7.128  74.851  1.00  0.00           C
ATOM   5773 5C21 POPEd 166      77.292   7.288  76.351  1.00  0.00           C
ATOM   5776 6C21 POPEd 166      78.193   6.207  76.951  1.00  0.00           C
ATOM   5779 7C21 POPEd 166      78.163   6.258  78.491  1.00  0.00           C
ATOM   5782 8C21 POPEd 166      79.303   5.517  79.171  1.00  0.00           C
ATOM   5786  C33 POPEd 166      79.423   7.548  61.971  1.00  0.00           C
ATOM   5789  C34 POPEd 166      78.093   7.037  62.491  1.00  0.00           C
ATOM   5792  C35 POPEd 166      78.182   6.688  63.991  1.00  0.00           C
ATOM   5795  C36 POPEd 166      76.904   7.078  64.711  1.00  0.00           C
ATOM   5798  C37 POPEd 166      76.762   6.458  66.091  1.00  0.00           C
ATOM   5801  C38 POPEd 166      75.584   7.068  66.841  1.00  0.00           C
ATOM   5804  C39 POPEd 166      74.413   6.098  67.001  1.00  0.00           C
ATOM   5807 0C31 POPEd 166      73.112   6.818  67.361  1.00  0.00           C
ATOM   5810 1C31 POPEd 166      71.963   5.838  67.591  1.00  0.00           C
ATOM   5813 2C31 POPEd 166      70.603   6.537  67.631  1.00  0.00           C
ATOM   5816 3C31 POPEd 166      69.452   5.538  67.671  1.00  0.00           C
ATOM   5819 4C31 POPEd 166      68.103   6.247  67.611  1.00  0.00           C
ATOM   5822 5C31 POPEd 166      66.993   5.388  67.021  1.00  0.00           C
ATOM   5825 6C31 POPEd 166      65.763   6.207  66.681  1.00  0.00           C
ATOM   5829  NH3 POPEe 167      59.354  78.377  63.801  1.00  0.00           N
ATOM   5833  C12 POPEe 167      58.013  77.948  63.261  1.00  0.00           C
ATOM   5836  C11 POPEe 167      57.722  76.428  63.381  1.00  0.00           C
ATOM   5839  P   POPEe 167      55.342  75.187  63.041  1.00  0.00           P
ATOM   5840  O13 POPEe 167      54.343  75.348  61.961  1.00  0.00           O
ATOM   5841  O14 POPEe 167      55.784  73.797  63.281  1.00  0.00           O
ATOM   5842  O11 POPEe 167      54.792  75.828  64.381  1.00  0.00           O
ATOM   5843  O12 POPEe 167      56.574  76.078  62.621  1.00  0.00           O
ATOM   5844  C1  POPEe 167      53.962  76.968  64.461  1.00  0.00           C
ATOM   5847  C2  POPEe 167      54.623  78.108  65.301  1.00  0.00           C
ATOM   5849  O21 POPEe 167      54.664  77.828  66.701  1.00  0.00           O
ATOM   5850  C21 POPEe 167      53.554  77.727  67.411  1.00  0.00           C
ATOM   5851  O22 POPEe 167      52.403  77.727  66.991  1.00  0.00           O
ATOM   5852  C22 POPEe 167      53.962  77.468  68.861  1.00  0.00           C
ATOM   5855  C3  POPEe 167      54.002  79.507  64.991  1.00  0.00           C
ATOM   5858  O31 POPEe 167      54.372  80.557  65.911  1.00  0.00           O
ATOM   5859  C31 POPEe 167      55.622  81.038  65.751  1.00  0.00           C
ATOM   5860  O32 POPEe 167      56.392  80.668  64.891  1.00  0.00           O
ATOM   5861  C32 POPEe 167      55.882  82.147  66.781  1.00  0.00           C
ATOM   5864  C23 POPEe 167      53.322  78.418  69.911  1.00  0.00           C
ATOM   5867  C24 POPEe 167      51.862  78.067  70.211  1.00  0.00           C
ATOM   5870  C25 POPEe 167      51.602  76.877  71.151  1.00  0.00           C
ATOM   5873  C26 POPEe 167      52.072  77.108  72.591  1.00  0.00           C
ATOM   5876  C27 POPEe 167      51.522  76.057  73.571  1.00  0.00           C
ATOM   5879  C28 POPEe 167      51.773  76.408  75.051  1.00  0.00           C
ATOM   5882  C29 POPEe 167      50.914  77.568  75.471  1.00  0.00           C
ATOM   5884 0C21 POPEe 167      50.842  78.098  76.701  1.00  0.00           C
ATOM   5886 1C21 POPEe 167      51.562  77.638  77.941  1.00  0.00           C
ATOM   5889 2C21 POPEe 167      50.562  77.587  79.111  1.00  0.00           C
ATOM   5892 3C21 POPEe 167      51.232  77.468  80.491  1.00  0.00           C
ATOM   5895 4C21 POPEe 167      50.292  77.907  81.621  1.00  0.00           C
ATOM   5898 5C21 POPEe 167      48.923  77.218  81.591  1.00  0.00           C
ATOM   5901 6C21 POPEe 167      48.013  77.717  82.721  1.00  0.00           C
ATOM   5904 7C21 POPEe 167      46.553  77.288  82.541  1.00  0.00           C
ATOM   5907 8C21 POPEe 167      45.682  77.767  83.701  1.00  0.00           C
ATOM   5911  C33 POPEe 167      55.072  82.017  68.101  1.00  0.00           C
ATOM   5914  C34 POPEe 167      55.873  82.367  69.371  1.00  0.00           C
ATOM   5917  C35 POPEe 167      55.382  83.598  70.141  1.00  0.00           C
ATOM   5920  C36 POPEe 167      54.022  83.368  70.801  1.00  0.00           C
ATOM   5923  C37 POPEe 167      53.732  84.257  72.021  1.00  0.00           C
ATOM   5926  C38 POPEe 167      52.432  83.818  72.701  1.00  0.00           C
ATOM   5929  C39 POPEe 167      52.263  84.208  74.171  1.00  0.00           C
ATOM   5932 0C31 POPEe 167      51.843  85.658  74.421  1.00  0.00           C
ATOM   5935 1C31 POPEe 167      51.472  85.868  75.901  1.00  0.00           C
ATOM   5938 2C31 POPEe 167      51.022  87.288  76.231  1.00  0.00           C
ATOM   5941 3C31 POPEe 167      50.833  87.507  77.741  1.00  0.00           C
ATOM   5944 4C31 POPEe 167      50.733  88.987  78.111  1.00  0.00           C
ATOM   5947 5C31 POPEe 167      50.803  89.237  79.621  1.00  0.00           C
ATOM   5950 6C31 POPEe 167      51.353  90.627  79.971  1.00  0.00           C
ATOM   5954  NH3 POPEf 168      37.012  90.418  64.331  1.00  0.00           N
ATOM   5958  C12 POPEf 168      37.403  90.237  62.901  1.00  0.00           C
ATOM   5961  C11 POPEf 168      36.812  91.368  62.031  1.00  0.00           C
ATOM   5964  P   POPEf 168      34.173  91.318  62.381  1.00  0.00           P
ATOM   5965  O13 POPEf 168      33.962  92.767  62.311  1.00  0.00           O
ATOM   5966  O14 POPEf 168      33.132  90.407  61.851  1.00  0.00           O
ATOM   5967  O11 POPEf 168      34.493  90.897  63.901  1.00  0.00           O
ATOM   5968  O12 POPEf 168      35.502  91.028  61.591  1.00  0.00           O
ATOM   5969  C1  POPEf 168      33.403  91.157  64.821  1.00  0.00           C
ATOM   5972  C2  POPEf 168      33.662  90.728  66.301  1.00  0.00           C
ATOM   5974  O21 POPEf 168      34.264  91.718  67.161  1.00  0.00           O
ATOM   5975  C21 POPEf 168      35.302  92.437  66.791  1.00  0.00           C
ATOM   5976  O22 POPEf 168      35.722  92.638  65.671  1.00  0.00           O
ATOM   5977  C22 POPEf 168      36.063  92.798  68.091  1.00  0.00           C
ATOM   5980  C3  POPEf 168      34.382  89.348  66.451  1.00  0.00           C
ATOM   5983  O31 POPEf 168      34.932  89.098  67.781  1.00  0.00           O
ATOM   5984  C31 POPEf 168      36.243  89.377  67.891  1.00  0.00           C
ATOM   5985  O32 POPEf 168      36.912  89.898  67.031  1.00  0.00           O
ATOM   5986  C32 POPEf 168      36.772  88.897  69.241  1.00  0.00           C
ATOM   5989  C23 POPEf 168      36.432  94.288  68.291  1.00  0.00           C
ATOM   5992  C24 POPEf 168      35.412  95.087  69.111  1.00  0.00           C
ATOM   5995  C25 POPEf 168      35.982  95.617  70.451  1.00  0.00           C
ATOM   5998  C26 POPEf 168      36.122  94.557  71.571  1.00  0.00           C
ATOM   6001  C27 POPEf 168      37.103  95.018  72.671  1.00  0.00           C
ATOM   6004  C28 POPEf 168      36.522  95.118  74.101  1.00  0.00           C
ATOM   6007  C29 POPEf 168      37.602  95.598  75.041  1.00  0.00           C
ATOM   6009 0C21 POPEf 168      38.092  95.028  76.161  1.00  0.00           C
ATOM   6011 1C21 POPEf 168      37.674  93.748  76.841  1.00  0.00           C
ATOM   6014 2C21 POPEf 168      37.362  94.017  78.321  1.00  0.00           C
ATOM   6017 3C21 POPEf 168      37.142  92.748  79.161  1.00  0.00           C
ATOM   6020 4C21 POPEf 168      36.732  93.098  80.601  1.00  0.00           C
ATOM   6023 5C21 POPEf 168      36.932  91.958  81.621  1.00  0.00           C
ATOM   6026 6C21 POPEf 168      36.743  92.457  83.061  1.00  0.00           C
ATOM   6029 7C21 POPEf 168      37.193  91.467  84.141  1.00  0.00           C
ATOM   6032 8C21 POPEf 168      37.232  92.077  85.541  1.00  0.00           C
ATOM   6036  C33 POPEf 168      37.944  89.748  69.811  1.00  0.00           C
ATOM   6039  C34 POPEf 168      37.853  89.928  71.331  1.00  0.00           C
ATOM   6042  C35 POPEf 168      37.932  88.638  72.151  1.00  0.00           C
ATOM   6045  C36 POPEf 168      37.263  88.807  73.521  1.00  0.00           C
ATOM   6048  C37 POPEf 168      37.354  87.587  74.451  1.00  0.00           C
ATOM   6051  C38 POPEf 168      36.292  87.597  75.571  1.00  0.00           C
ATOM   6054  C39 POPEf 168      34.833  87.487  75.101  1.00  0.00           C
ATOM   6057 0C31 POPEf 168      34.512  86.187  74.331  1.00  0.00           C
ATOM   6060 1C31 POPEf 168      33.292  86.288  73.401  1.00  0.00           C
ATOM   6063 2C31 POPEf 168      31.932  86.298  74.101  1.00  0.00           C
ATOM   6066 3C31 POPEf 168      31.393  87.697  74.441  1.00  0.00           C
ATOM   6069 4C31 POPEf 168      30.022  87.618  75.121  1.00  0.00           C
ATOM   6072 5C31 POPEf 168      29.862  88.638  76.261  1.00  0.00           C
ATOM   6075 6C31 POPEf 168      28.492  88.587  76.931  1.00  0.00           C
ATOM   6079  NH3 POPEg 169      99.834  72.157 101.701  1.00  0.00           N
ATOM   6083  C12 POPEg 169     101.182  71.828 102.261  1.00  0.00           C
ATOM   6086  C11 POPEg 169     101.294  70.348 102.681  1.00  0.00           C
ATOM   6089  P   POPEg 169     103.934  70.288 102.531  1.00  0.00           P
ATOM   6090  O13 POPEg 169     104.512  71.577 102.971  1.00  0.00           O
ATOM   6091  O14 POPEg 169     104.753  69.068 102.641  1.00  0.00           O
ATOM   6092  O11 POPEg 169     103.603  70.458 100.991  1.00  0.00           O
ATOM   6093  O12 POPEg 169     102.553  70.047 103.261  1.00  0.00           O
ATOM   6094  C1  POPEg 169     103.753  69.397 100.041  1.00  0.00           C
ATOM   6097  C2  POPEg 169     102.924  69.718  98.761  1.00  0.00           C
ATOM   6099  O21 POPEg 169     103.533  70.848  98.131  1.00  0.00           O
ATOM   6100  C21 POPEg 169     103.323  71.208  96.851  1.00  0.00           C
ATOM   6101  O22 POPEg 169     103.703  72.267  96.401  1.00  0.00           O
ATOM   6102  C22 POPEg 169     102.702  70.127  95.961  1.00  0.00           C
ATOM   6105  C3  POPEg 169     101.452  69.987  99.191  1.00  0.00           C
ATOM   6108  O31 POPEg 169     100.513  70.038  98.101  1.00  0.00           O
ATOM   6109  C31 POPEg 169      99.664  71.078  98.081  1.00  0.00           C
ATOM   6110  O32 POPEg 169      99.704  72.017  98.841  1.00  0.00           O
ATOM   6111  C32 POPEg 169      98.584  70.758  97.051  1.00  0.00           C
ATOM   6114  C23 POPEg 169     102.684  70.507  94.461  1.00  0.00           C
ATOM   6117  C24 POPEg 169     101.954  69.447  93.611  1.00  0.00           C
ATOM   6120  C25 POPEg 169     100.413  69.477  93.671  1.00  0.00           C
ATOM   6123  C26 POPEg 169      99.813  70.718  93.001  1.00  0.00           C
ATOM   6126  C27 POPEg 169      98.402  70.467  92.451  1.00  0.00           C
ATOM   6129  C28 POPEg 169      97.722  71.778  91.981  1.00  0.00           C
ATOM   6132  C29 POPEg 169      96.714  71.568  90.881  1.00  0.00           C
ATOM   6134 0C21 POPEg 169      95.382  71.767  90.911  1.00  0.00           C
ATOM   6136 1C21 POPEg 169      94.543  72.248  92.061  1.00  0.00           C
ATOM   6139 2C21 POPEg 169      93.943  73.657  91.831  1.00  0.00           C
ATOM   6142 3C21 POPEg 169      92.973  73.737  90.641  1.00  0.00           C
ATOM   6145 4C21 POPEg 169      92.413  75.148  90.391  1.00  0.00           C
ATOM   6148 5C21 POPEg 169      93.454  76.138  89.831  1.00  0.00           C
ATOM   6151 6C21 POPEg 169      93.633  77.388  90.701  1.00  0.00           C
ATOM   6154 7C21 POPEg 169      94.783  78.287  90.221  1.00  0.00           C
ATOM   6157 8C21 POPEg 169      95.014  79.507  91.101  1.00  0.00           C
ATOM   6161  C33 POPEg 169      98.282  71.888  96.041  1.00  0.00           C
ATOM   6164  C34 POPEg 169      97.453  73.028  96.631  1.00  0.00           C
ATOM   6167  C35 POPEg 169      96.504  73.687  95.621  1.00  0.00           C
ATOM   6170  C36 POPEg 169      97.043  75.018  95.081  1.00  0.00           C
ATOM   6173  C37 POPEg 169      96.443  75.367  93.721  1.00  0.00           C
ATOM   6176  C38 POPEg 169      97.094  76.598  93.061  1.00  0.00           C
ATOM   6179  C39 POPEg 169      98.204  76.218  92.061  1.00  0.00           C
ATOM   6182 0C31 POPEg 169      99.354  75.428  92.701  1.00  0.00           C
ATOM   6185 1C31 POPEg 169     100.443  74.977  91.741  1.00  0.00           C
ATOM   6188 2C31 POPEg 169     101.592  74.318  92.511  1.00  0.00           C
ATOM   6191 3C31 POPEg 169     102.593  73.547  91.641  1.00  0.00           C
ATOM   6194 4C31 POPEg 169     103.092  74.318  90.421  1.00  0.00           C
ATOM   6197 5C31 POPEg 169     104.293  73.627  89.751  1.00  0.00           C
ATOM   6200 6C31 POPEg 169     104.633  74.168  88.371  1.00  0.00           C
ATOM   6204  NH3 POPEh 170      29.813  16.497 100.291  1.00  0.00           N
ATOM   6208  C12 POPEh 170      31.012  17.387 100.091  1.00  0.00           C
ATOM   6211  C11 POPEh 170      30.552  18.848 100.191  1.00  0.00           C
ATOM   6214  P   POPEh 170      27.992  19.367  99.651  1.00  0.00           P
ATOM   6215  O13 POPEh 170      27.344  18.047  99.621  1.00  0.00           O
ATOM   6216  O14 POPEh 170      27.932  20.088 100.941  1.00  0.00           O
ATOM   6217  O11 POPEh 170      27.532  20.268  98.441  1.00  0.00           O
ATOM   6218  O12 POPEh 170      29.493  19.067  99.271  1.00  0.00           O
ATOM   6219  C1  POPEh 170      27.592  19.708  97.121  1.00  0.00           C
ATOM   6222  C2  POPEh 170      27.462  20.798  96.021  1.00  0.00           C
ATOM   6224  O21 POPEh 170      28.262  20.428  94.891  1.00  0.00           O
ATOM   6225  C21 POPEh 170      27.692  19.668  93.991  1.00  0.00           C
ATOM   6226  O22 POPEh 170      26.563  19.208  94.041  1.00  0.00           O
ATOM   6227  C22 POPEh 170      28.652  19.557  92.791  1.00  0.00           C
ATOM   6230  C3  POPEh 170      27.962  22.208  96.451  1.00  0.00           C
ATOM   6233  O31 POPEh 170      27.662  23.158  95.411  1.00  0.00           O
ATOM   6234  C31 POPEh 170      28.602  23.338  94.481  1.00  0.00           C
ATOM   6235  O32 POPEh 170      29.752  22.968  94.541  1.00  0.00           O
ATOM   6236  C32 POPEh 170      28.013  24.208  93.361  1.00  0.00           C
ATOM   6239  C23 POPEh 170      27.952  19.018  91.521  1.00  0.00           C
ATOM   6242  C24 POPEh 170      28.912  18.338  90.551  1.00  0.00           C
ATOM   6245  C25 POPEh 170      29.892  19.267  89.821  1.00  0.00           C
ATOM   6248  C26 POPEh 170      30.712  18.477  88.791  1.00  0.00           C
ATOM   6251  C27 POPEh 170      31.772  19.308  88.061  1.00  0.00           C
ATOM   6254  C28 POPEh 170      32.012  18.788  86.631  1.00  0.00           C
ATOM   6257  C29 POPEh 170      33.222  19.438  86.001  1.00  0.00           C
ATOM   6259 0C21 POPEh 170      34.142  18.818  85.241  1.00  0.00           C
ATOM   6261 1C21 POPEh 170      34.092  17.378  84.801  1.00  0.00           C
ATOM   6264 2C21 POPEh 170      34.583  17.188  83.351  1.00  0.00           C
ATOM   6267 3C21 POPEh 170      36.104  17.348  83.181  1.00  0.00           C
ATOM   6270 4C21 POPEh 170      36.572  17.028  81.751  1.00  0.00           C
ATOM   6273 5C21 POPEh 170      36.162  18.087  80.721  1.00  0.00           C
ATOM   6276 6C21 POPEh 170      35.502  17.497  79.471  1.00  0.00           C
ATOM   6279 7C21 POPEh 170      35.022  18.588  78.501  1.00  0.00           C
ATOM   6282 8C21 POPEh 170      34.623  18.068  77.121  1.00  0.00           C
ATOM   6286  C33 POPEh 170      29.002  24.588  92.231  1.00  0.00           C
ATOM   6289  C34 POPEh 170      29.302  23.467  91.211  1.00  0.00           C
ATOM   6292  C35 POPEh 170      29.962  24.028  89.931  1.00  0.00           C
ATOM   6295  C36 POPEh 170      29.952  23.077  88.721  1.00  0.00           C
ATOM   6298  C37 POPEh 170      29.983  23.848  87.381  1.00  0.00           C
ATOM   6301  C38 POPEh 170      30.102  22.958  86.131  1.00  0.00           C
ATOM   6304  C39 POPEh 170      28.782  22.327  85.631  1.00  0.00           C
ATOM   6307 0C31 POPEh 170      27.832  23.338  84.981  1.00  0.00           C
ATOM   6310 1C31 POPEh 170      26.812  22.708  84.011  1.00  0.00           C
ATOM   6313 2C31 POPEh 170      26.002  23.748  83.211  1.00  0.00           C
ATOM   6316 3C31 POPEh 170      25.243  23.147  82.021  1.00  0.00           C
ATOM   6319 4C31 POPEh 170      24.382  24.178  81.281  1.00  0.00           C
ATOM   6322 5C31 POPEh 170      23.632  23.598  80.071  1.00  0.00           C
ATOM   6325 6C31 POPEh 170      22.682  24.588  79.401  1.00  0.00           C
ATOM   6329  NH3 POPEi 171     112.503  33.998  53.771  1.00  0.00           N
ATOM   6333  C12 POPEi 171     112.712  32.557  54.101  1.00  0.00           C
ATOM   6336  C11 POPEi 171     112.264  31.657  52.921  1.00  0.00           C
ATOM   6339  P   POPEi 171     113.594  29.497  53.691  1.00  0.00           P
ATOM   6340  O13 POPEi 171     113.293  28.108  54.051  1.00  0.00           O
ATOM   6341  O14 POPEi 171     114.764  29.717  52.811  1.00  0.00           O
ATOM   6342  O11 POPEi 171     113.783  30.237  55.041  1.00  0.00           O
ATOM   6343  O12 POPEi 171     112.313  30.247  53.171  1.00  0.00           O
ATOM   6344  C1  POPEi 171     114.993  30.387  55.741  1.00  0.00           C
ATOM   6347  C2  POPEi 171     114.633  30.328  57.231  1.00  0.00           C
ATOM   6349  O21 POPEi 171     115.413  31.218  58.041  1.00  0.00           O
ATOM   6350  C21 POPEi 171     115.114  32.498  57.891  1.00  0.00           C
ATOM   6351  O22 POPEi 171     114.314  32.967  57.111  1.00  0.00           O
ATOM   6352  C22 POPEi 171     115.863  33.267  58.971  1.00  0.00           C
ATOM   6355  C3  POPEi 171     114.753  28.877  57.761  1.00  0.00           C
ATOM   6358  O31 POPEi 171     113.694  28.567  58.681  1.00  0.00           O
ATOM   6359  C31 POPEi 171     114.023  28.607  59.971  1.00  0.00           C
ATOM   6360  O32 POPEi 171     115.093  28.997  60.411  1.00  0.00           O
ATOM   6361  C32 POPEi 171     112.882  27.977  60.761  1.00  0.00           C
ATOM   6364  C23 POPEi 171     115.283  32.987  60.371  1.00  0.00           C
ATOM   6367  C24 POPEi 171     115.604  34.127  61.331  1.00  0.00           C
ATOM   6370  C25 POPEi 171     115.163  33.848  62.771  1.00  0.00           C
ATOM   6373  C26 POPEi 171     115.592  34.987  63.701  1.00  0.00           C
ATOM   6376  C27 POPEi 171     115.362  34.657  65.181  1.00  0.00           C
ATOM   6379  C28 POPEi 171     116.194  35.557  66.121  1.00  0.00           C
ATOM   6382  C29 POPEi 171     115.933  35.248  67.571  1.00  0.00           C
ATOM   6384 0C21 POPEi 171     116.863  35.178  68.541  1.00  0.00           C
ATOM   6386 1C21 POPEi 171     118.344  35.377  68.331  1.00  0.00           C
ATOM   6389 2C21 POPEi 171     119.232  34.668  69.361  1.00  0.00           C
ATOM   6392 3C21 POPEi 171     120.693  34.608  68.871  1.00  0.00           C
ATOM   6395 4C21 POPEi 171     121.674  33.978  69.881  1.00  0.00           C
ATOM   6398 5C21 POPEi 171     122.514  34.987  70.671  1.00  0.00           C
ATOM   6401 6C21 POPEi 171     121.744  35.817  71.711  1.00  0.00           C
ATOM   6404 7C21 POPEi 171     122.684  36.717  72.531  1.00  0.00           C
ATOM   6407 8C21 POPEi 171     121.973  37.508  73.641  1.00  0.00           C
ATOM   6411  C33 POPEi 171     113.302  27.627  62.201  1.00  0.00           C
ATOM   6414  C34 POPEi 171     112.344  26.668  62.911  1.00  0.00           C
ATOM   6417  C35 POPEi 171     112.684  26.518  64.391  1.00  0.00           C
ATOM   6420  C36 POPEi 171     111.644  25.728  65.201  1.00  0.00           C
ATOM   6423  C37 POPEi 171     112.104  25.587  66.651  1.00  0.00           C
ATOM   6426  C38 POPEi 171     110.984  25.708  67.691  1.00  0.00           C
ATOM   6429  C39 POPEi 171     110.143  24.438  67.821  1.00  0.00           C
ATOM   6432 0C31 POPEi 171     109.202  24.497  69.041  1.00  0.00           C
ATOM   6435 1C31 POPEi 171     108.734  23.098  69.471  1.00  0.00           C
ATOM   6438 2C31 POPEi 171     108.463  22.968  70.971  1.00  0.00           C
ATOM   6441 3C31 POPEi 171     107.024  23.298  71.381  1.00  0.00           C
ATOM   6444 4C31 POPEi 171     106.772  22.987  72.861  1.00  0.00           C
ATOM   6447 5C31 POPEi 171     105.324  23.237  73.271  1.00  0.00           C
ATOM   6450 6C31 POPEi 171     105.084  23.077  74.771  1.00  0.00           C
ATOM   6454  NH3 POPEj 172     106.553  76.918  61.031  1.00  0.00           N
ATOM   6458  C12 POPEj 172     105.662  75.737  60.821  1.00  0.00           C
ATOM   6461  C11 POPEj 172     106.203  74.458  61.481  1.00  0.00           C
ATOM   6464  P   POPEj 172     106.423  71.918  60.951  1.00  0.00           P
ATOM   6465  O13 POPEj 172     105.062  71.327  60.841  1.00  0.00           O
ATOM   6466  O14 POPEj 172     107.544  71.208  60.311  1.00  0.00           O
ATOM   6467  O11 POPEj 172     106.793  72.098  62.461  1.00  0.00           O
ATOM   6468  O12 POPEj 172     106.374  73.438  60.491  1.00  0.00           O
ATOM   6469  C1  POPEj 172     106.784  71.057  63.431  1.00  0.00           C
ATOM   6472  C2  POPEj 172     108.162  71.028  64.171  1.00  0.00           C
ATOM   6474  O21 POPEj 172     108.243  70.028  65.211  1.00  0.00           O
ATOM   6475  C21 POPEj 172     107.383  70.047  66.201  1.00  0.00           C
ATOM   6476  O22 POPEj 172     106.322  70.638  66.261  1.00  0.00           O
ATOM   6477  C22 POPEj 172     107.982  69.318  67.411  1.00  0.00           C
ATOM   6480  C3  POPEj 172     108.584  72.437  64.721  1.00  0.00           C
ATOM   6483  O31 POPEj 172     109.863  72.398  65.391  1.00  0.00           O
ATOM   6484  C31 POPEj 172     110.922  72.737  64.641  1.00  0.00           C
ATOM   6485  O32 POPEj 172     110.863  73.138  63.491  1.00  0.00           O
ATOM   6486  C32 POPEj 172     112.204  72.568  65.481  1.00  0.00           C
ATOM   6489  C23 POPEj 172     106.892  68.678  68.311  1.00  0.00           C
ATOM   6492  C24 POPEj 172     107.383  68.337  69.731  1.00  0.00           C
ATOM   6495  C25 POPEj 172     107.413  69.557  70.671  1.00  0.00           C
ATOM   6498  C26 POPEj 172     107.353  69.168  72.161  1.00  0.00           C
ATOM   6501  C27 POPEj 172     107.283  70.407  73.061  1.00  0.00           C
ATOM   6504  C28 POPEj 172     106.884  70.087  74.511  1.00  0.00           C
ATOM   6507  C29 POPEj 172     105.404  69.818  74.661  1.00  0.00           C
ATOM   6509 0C21 POPEj 172     104.804  69.397  75.781  1.00  0.00           C
ATOM   6511 1C21 POPEj 172     105.494  69.087  77.091  1.00  0.00           C
ATOM   6514 2C21 POPEj 172     105.394  70.208  78.151  1.00  0.00           C
ATOM   6517 3C21 POPEj 172     103.952  70.498  78.621  1.00  0.00           C
ATOM   6520 4C21 POPEj 172     103.874  71.577  79.711  1.00  0.00           C
ATOM   6523 5C21 POPEj 172     104.202  71.098  81.131  1.00  0.00           C
ATOM   6526 6C21 POPEj 172     104.053  72.218  82.171  1.00  0.00           C
ATOM   6529 7C21 POPEj 172     103.893  71.697  83.611  1.00  0.00           C
ATOM   6532 8C21 POPEj 172     103.643  72.807  84.641  1.00  0.00           C
ATOM   6536  C33 POPEj 172     113.514  72.907  64.731  1.00  0.00           C
ATOM   6539  C34 POPEj 172     114.753  73.098  65.601  1.00  0.00           C
ATOM   6542  C35 POPEj 172     115.053  71.968  66.601  1.00  0.00           C
ATOM   6545  C36 POPEj 172     116.434  72.157  67.231  1.00  0.00           C
ATOM   6548  C37 POPEj 172     116.803  71.157  68.331  1.00  0.00           C
ATOM   6551  C38 POPEj 172     118.253  71.337  68.791  1.00  0.00           C
ATOM   6554  C39 POPEj 172     118.643  70.467  69.991  1.00  0.00           C
ATOM   6557 0C31 POPEj 172     117.663  70.647  71.151  1.00  0.00           C
ATOM   6560 1C31 POPEj 172     118.253  70.267  72.511  1.00  0.00           C
ATOM   6563 2C31 POPEj 172     117.213  70.517  73.611  1.00  0.00           C
ATOM   6566 3C31 POPEj 172     117.764  70.397  75.031  1.00  0.00           C
ATOM   6569 4C31 POPEj 172     116.623  70.267  76.041  1.00  0.00           C
ATOM   6572 5C31 POPEj 172     117.094  70.337  77.501  1.00  0.00           C
ATOM   6575 6C31 POPEj 172     116.063  69.767  78.471  1.00  0.00           C
ATOM   6579  NH3 POPEk 173       5.302  31.697  96.691  1.00  0.00           N
ATOM   6583  C12 POPEk 173       6.262  32.268  97.681  1.00  0.00           C
ATOM   6586  C11 POPEk 173       7.672  32.227  97.081  1.00  0.00           C
ATOM   6589  P   POPEk 173       8.102  30.217  95.441  1.00  0.00           P
ATOM   6590  O13 POPEk 173       8.522  28.798  95.531  1.00  0.00           O
ATOM   6591  O14 POPEk 173       6.752  30.428  94.861  1.00  0.00           O
ATOM   6592  O11 POPEk 173       9.162  31.107  94.731  1.00  0.00           O
ATOM   6593  O12 POPEk 173       8.072  30.877  96.881  1.00  0.00           O
ATOM   6594  C1  POPEk 173       9.842  30.747  93.541  1.00  0.00           C
ATOM   6597  C2  POPEk 173       9.422  31.718  92.421  1.00  0.00           C
ATOM   6599  O21 POPEk 173      10.162  31.348  91.241  1.00  0.00           O
ATOM   6600  C21 POPEk 173      10.082  32.088  90.161  1.00  0.00           C
ATOM   6601  O22 POPEk 173       9.512  33.158  90.041  1.00  0.00           O
ATOM   6602  C22 POPEk 173      10.782  31.377  89.011  1.00  0.00           C
ATOM   6605  C3  POPEk 173       9.552  33.208  92.881  1.00  0.00           C
ATOM   6608  O31 POPEk 173       8.352  33.948  92.541  1.00  0.00           O
ATOM   6609  C31 POPEk 173       8.542  35.237  92.261  1.00  0.00           C
ATOM   6610  O32 POPEk 173       9.602  35.837  92.401  1.00  0.00           O
ATOM   6611  C32 POPEk 173       7.272  35.837  91.691  1.00  0.00           C
ATOM   6614  C23 POPEk 173       9.772  30.678  88.061  1.00  0.00           C
ATOM   6617  C24 POPEk 173       9.322  31.528  86.871  1.00  0.00           C
ATOM   6620  C25 POPEk 173      10.462  31.818  85.881  1.00  0.00           C
ATOM   6623  C26 POPEk 173       9.972  32.098  84.461  1.00  0.00           C
ATOM   6626  C27 POPEk 173      11.122  32.368  83.481  1.00  0.00           C
ATOM   6629  C28 POPEk 173      10.792  31.967  82.031  1.00  0.00           C
ATOM   6632  C29 POPEk 173       9.542  32.647  81.511  1.00  0.00           C
ATOM   6634 0C21 POPEk 173       9.442  33.428  80.421  1.00  0.00           C
ATOM   6636 1C21 POPEk 173      10.573  33.827  79.501  1.00  0.00           C
ATOM   6639 2C21 POPEk 173      10.322  35.198  78.831  1.00  0.00           C
ATOM   6642 3C21 POPEk 173       9.152  35.188  77.811  1.00  0.00           C
ATOM   6645 4C21 POPEk 173       8.832  36.588  77.251  1.00  0.00           C
ATOM   6648 5C21 POPEk 173       9.892  37.127  76.271  1.00  0.00           C
ATOM   6651 6C21 POPEk 173       9.682  36.627  74.831  1.00  0.00           C
ATOM   6654 7C21 POPEk 173      10.862  36.997  73.931  1.00  0.00           C
ATOM   6657 8C21 POPEk 173      10.612  36.697  72.451  1.00  0.00           C
ATOM   6661  C33 POPEk 173       7.642  36.717  90.461  1.00  0.00           C
ATOM   6664  C34 POPEk 173       6.562  36.728  89.381  1.00  0.00           C
ATOM   6667  C35 POPEk 173       6.202  35.318  88.901  1.00  0.00           C
ATOM   6670  C36 POPEk 173       5.702  35.287  87.461  1.00  0.00           C
ATOM   6673  C37 POPEk 173       5.412  33.858  87.021  1.00  0.00           C
ATOM   6676  C38 POPEk 173       5.402  33.677  85.501  1.00  0.00           C
ATOM   6679  C39 POPEk 173       5.842  32.268  85.101  1.00  0.00           C
ATOM   6682 0C31 POPEk 173       5.602  31.987  83.621  1.00  0.00           C
ATOM   6685 1C31 POPEk 173       6.202  30.658  83.161  1.00  0.00           C
ATOM   6688 2C31 POPEk 173       6.132  30.508  81.641  1.00  0.00           C
ATOM   6691 3C31 POPEk 173       6.942  29.327  81.101  1.00  0.00           C
ATOM   6694 4C31 POPEk 173       6.922  29.267  79.571  1.00  0.00           C
ATOM   6697 5C31 POPEk 173       7.642  28.047  79.001  1.00  0.00           C
ATOM   6700 6C31 POPEk 173       7.622  28.008  77.471  1.00  0.00           C
ATOM   6704  NH3 POPEl 174     110.642  52.418  56.651  1.00  0.00           N
ATOM   6708  C12 POPEl 174     110.264  51.638  55.421  1.00  0.00           C
ATOM   6711  C11 POPEl 174     109.033  52.217  54.681  1.00  0.00           C
ATOM   6714  P   POPEl 174     106.943  51.047  55.731  1.00  0.00           P
ATOM   6715  O13 POPEl 174     105.574  51.268  55.241  1.00  0.00           O
ATOM   6716  O14 POPEl 174     107.562  49.828  55.181  1.00  0.00           O
ATOM   6717  O11 POPEl 174     106.872  50.907  57.301  1.00  0.00           O
ATOM   6718  O12 POPEl 174     107.862  52.307  55.501  1.00  0.00           O
ATOM   6719  C1  POPEl 174     106.063  51.787  58.111  1.00  0.00           C
ATOM   6722  C2  POPEl 174     104.764  51.068  58.581  1.00  0.00           C
ATOM   6724  O21 POPEl 174     103.972  51.958  59.401  1.00  0.00           O
ATOM   6725  C21 POPEl 174     104.244  52.058  60.701  1.00  0.00           C
ATOM   6726  O22 POPEl 174     105.222  51.618  61.261  1.00  0.00           O
ATOM   6727  C22 POPEl 174     103.162  52.897  61.391  1.00  0.00           C
ATOM   6730  C3  POPEl 174     105.084  49.677  59.221  1.00  0.00           C
ATOM   6733  O31 POPEl 174     103.952  49.098  59.911  1.00  0.00           O
ATOM   6734  C31 POPEl 174     103.104  48.407  59.161  1.00  0.00           C
ATOM   6735  O32 POPEl 174     103.174  48.327  57.941  1.00  0.00           O
ATOM   6736  C32 POPEl 174     102.083  47.697  60.071  1.00  0.00           C
ATOM   6739  C23 POPEl 174     102.423  52.087  62.481  1.00  0.00           C
ATOM   6742  C24 POPEl 174     101.763  52.978  63.551  1.00  0.00           C
ATOM   6745  C25 POPEl 174     101.312  52.177  64.791  1.00  0.00           C
ATOM   6748  C26 POPEl 174     100.683  53.048  65.891  1.00  0.00           C
ATOM   6751  C27 POPEl 174     101.283  52.758  67.271  1.00  0.00           C
ATOM   6754  C28 POPEl 174     100.774  53.677  68.401  1.00  0.00           C
ATOM   6757  C29 POPEl 174     101.334  55.077  68.311  1.00  0.00           C
ATOM   6759 0C21 POPEl 174     101.702  55.857  69.341  1.00  0.00           C
ATOM   6761 1C21 POPEl 174     101.623  55.517  70.801  1.00  0.00           C
ATOM   6764 2C21 POPEl 174     103.022  55.148  71.321  1.00  0.00           C
ATOM   6767 3C21 POPEl 174     103.043  54.647  72.771  1.00  0.00           C
ATOM   6770 4C21 POPEl 174     104.363  53.938  73.071  1.00  0.00           C
ATOM   6773 5C21 POPEl 174     104.664  53.698  74.561  1.00  0.00           C
ATOM   6776 6C21 POPEl 174     103.514  53.048  75.341  1.00  0.00           C
ATOM   6779 7C21 POPEl 174     103.864  52.868  76.821  1.00  0.00           C
ATOM   6782 8C21 POPEl 174     102.712  52.307  77.651  1.00  0.00           C
ATOM   6786  C33 POPEl 174     102.043  48.238  61.531  1.00  0.00           C
ATOM   6789  C34 POPEl 174     101.054  47.538  62.491  1.00  0.00           C
ATOM   6792  C35 POPEl 174     101.124  48.147  63.901  1.00  0.00           C
ATOM   6795  C36 POPEl 174     100.173  47.567  64.961  1.00  0.00           C
ATOM   6798  C37 POPEl 174     100.413  48.188  66.361  1.00  0.00           C
ATOM   6801  C38 POPEl 174      99.503  47.637  67.471  1.00  0.00           C
ATOM   6804  C39 POPEl 174      99.923  47.978  68.911  1.00  0.00           C
ATOM   6807 0C31 POPEl 174      98.983  47.367  69.981  1.00  0.00           C
ATOM   6810 1C31 POPEl 174      99.643  47.227  71.371  1.00  0.00           C
ATOM   6813 2C31 POPEl 174      98.673  46.767  72.471  1.00  0.00           C
ATOM   6816 3C31 POPEl 174      99.333  46.708  73.861  1.00  0.00           C
ATOM   6819 4C31 POPEl 174      98.354  46.317  74.981  1.00  0.00           C
ATOM   6822 5C31 POPEl 174      98.864  46.688  76.381  1.00  0.00           C
ATOM   6825 6C31 POPEl 174      97.882  46.327  77.511  1.00  0.00           C
ATOM   6829  NH3 POPEm 175     101.393 110.267 105.121  1.00  0.00           N
ATOM   6833  C12 POPEm 175     101.023 111.257 106.191  1.00  0.00           C
ATOM   6836  C11 POPEm 175     101.954 112.487 106.191  1.00  0.00           C
ATOM   6839  P   POPEm 175     100.753 114.688 106.981  1.00  0.00           P
ATOM   6840  O13 POPEm 175     100.033 115.018 108.231  1.00  0.00           O
ATOM   6841  O14 POPEm 175     101.612 115.718 106.361  1.00  0.00           O
ATOM   6842  O11 POPEm 175      99.683 114.188 105.951  1.00  0.00           O
ATOM   6843  O12 POPEm 175     101.604 113.377 107.251  1.00  0.00           O
ATOM   6844  C1  POPEm 175      99.412 114.898 104.751  1.00  0.00           C
ATOM   6847  C2  POPEm 175      98.753 113.928 103.741  1.00  0.00           C
ATOM   6849  O21 POPEm 175      99.473 113.768 102.521  1.00  0.00           O
ATOM   6850  C21 POPEm 175      99.893 114.788 101.811  1.00  0.00           C
ATOM   6851  O22 POPEm 175      99.804 115.977 102.071  1.00  0.00           O
ATOM   6852  C22 POPEm 175     100.553 114.198 100.571  1.00  0.00           C
ATOM   6855  C3  POPEm 175      97.213 114.117 103.561  1.00  0.00           C
ATOM   6858  O31 POPEm 175      96.833 115.138 102.601  1.00  0.00           O
ATOM   6859  C31 POPEm 175      96.674 114.668 101.371  1.00  0.00           C
ATOM   6860  O32 POPEm 175      96.924 113.547 101.001  1.00  0.00           O
ATOM   6861  C32 POPEm 175      96.143 115.737 100.421  1.00  0.00           C
ATOM   6864  C23 POPEm 175     100.933 115.248  99.521  1.00  0.00           C
ATOM   6867  C24 POPEm 175     100.723 114.697  98.111  1.00  0.00           C
ATOM   6870  C25 POPEm 175     100.723 115.787  97.041  1.00  0.00           C
ATOM   6873  C26 POPEm 175     102.073 116.477  96.881  1.00  0.00           C
ATOM   6876  C27 POPEm 175     101.982 117.548  95.791  1.00  0.00           C
ATOM   6879  C28 POPEm 175     103.302 118.287  95.571  1.00  0.00           C
ATOM   6882  C29 POPEm 175     103.153 119.198  94.371  1.00  0.00           C
ATOM   6884 0C21 POPEm 175     103.643 120.438  94.251  1.00  0.00           C
ATOM   6886 1C21 POPEm 175     104.512 121.138  95.261  1.00  0.00           C
ATOM   6889 2C21 POPEm 175     105.782 121.718  94.611  1.00  0.00           C
ATOM   6892 3C21 POPEm 175     105.522 122.997  93.801  1.00  0.00           C
ATOM   6895 4C21 POPEm 175     106.803 123.668  93.281  1.00  0.00           C
ATOM   6898 5C21 POPEm 175     107.383 123.098  91.981  1.00  0.00           C
ATOM   6901 6C21 POPEm 175     106.413 123.098  90.791  1.00  0.00           C
ATOM   6904 7C21 POPEm 175     107.094 122.787  89.451  1.00  0.00           C
ATOM   6907 8C21 POPEm 175     106.124 122.577  88.281  1.00  0.00           C
ATOM   6911  C33 POPEm 175      97.012 115.767  99.131  1.00  0.00           C
ATOM   6914  C34 POPEm 175      96.364 116.428  97.901  1.00  0.00           C
ATOM   6917  C35 POPEm 175      94.944 115.918  97.601  1.00  0.00           C
ATOM   6920  C36 POPEm 175      94.604 115.837  96.101  1.00  0.00           C
ATOM   6923  C37 POPEm 175      94.342 117.197  95.451  1.00  0.00           C
ATOM   6926  C38 POPEm 175      93.983 117.118  93.961  1.00  0.00           C
ATOM   6929  C39 POPEm 175      92.862 118.088  93.571  1.00  0.00           C
ATOM   6932 0C31 POPEm 175      92.493 117.987  92.081  1.00  0.00           C
ATOM   6935 1C31 POPEm 175      91.073 118.488  91.811  1.00  0.00           C
ATOM   6938 2C31 POPEm 175      90.714 118.498  90.311  1.00  0.00           C
ATOM   6941 3C31 POPEm 175      89.202 118.557  90.041  1.00  0.00           C
ATOM   6944 4C31 POPEm 175      88.493 119.718  90.751  1.00  0.00           C
ATOM   6947 5C31 POPEm 175      86.982 119.738  90.471  1.00  0.00           C
ATOM   6950 6C31 POPEm 175      86.234 120.728  91.371  1.00  0.00           C
ATOM   6954  NH3 POPEn 176      49.253  85.188  64.591  1.00  0.00           N
ATOM   6958  C12 POPEn 176      49.572  86.568  65.131  1.00  0.00           C
ATOM   6961  C11 POPEn 176      48.354  87.468  64.921  1.00  0.00           C
ATOM   6964  P   POPEn 176      47.493  89.867  64.871  1.00  0.00           P
ATOM   6965  O13 POPEn 176      47.833  90.367  63.521  1.00  0.00           O
ATOM   6966  O14 POPEn 176      46.153  89.278  65.101  1.00  0.00           O
ATOM   6967  O11 POPEn 176      47.682  91.028  65.911  1.00  0.00           O
ATOM   6968  O12 POPEn 176      48.603  88.818  65.301  1.00  0.00           O
ATOM   6969  C1  POPEn 176      47.292  90.868  67.271  1.00  0.00           C
ATOM   6972  C2  POPEn 176      48.393  90.178  68.111  1.00  0.00           C
ATOM   6974  O21 POPEn 176      48.143  90.427  69.501  1.00  0.00           O
ATOM   6975  C21 POPEn 176      47.072  89.817  69.971  1.00  0.00           C
ATOM   6976  O22 POPEn 176      46.403  88.977  69.411  1.00  0.00           O
ATOM   6977  C22 POPEn 176      46.843  90.378  71.381  1.00  0.00           C
ATOM   6980  C3  POPEn 176      49.792  90.748  67.711  1.00  0.00           C
ATOM   6983  O31 POPEn 176      50.784  90.647  68.761  1.00  0.00           O
ATOM   6984  C31 POPEn 176      51.342  89.468  68.921  1.00  0.00           C
ATOM   6985  O32 POPEn 176      51.202  88.477  68.221  1.00  0.00           O
ATOM   6986  C32 POPEn 176      52.112  89.498  70.241  1.00  0.00           C
ATOM   6989  C23 POPEn 176      45.482  90.057  72.021  1.00  0.00           C
ATOM   6992  C24 POPEn 176      45.252  90.888  73.301  1.00  0.00           C
ATOM   6995  C25 POPEn 176      46.173  90.518  74.481  1.00  0.00           C
ATOM   6998  C26 POPEn 176      46.054  91.467  75.681  1.00  0.00           C
ATOM   7001  C27 POPEn 176      46.872  90.998  76.901  1.00  0.00           C
ATOM   7004  C28 POPEn 176      46.653  91.908  78.131  1.00  0.00           C
ATOM   7007  C29 POPEn 176      47.482  91.517  79.321  1.00  0.00           C
ATOM   7009 0C21 POPEn 176      47.092  90.748  80.361  1.00  0.00           C
ATOM   7011 1C21 POPEn 176      45.743  90.077  80.511  1.00  0.00           C
ATOM   7014 2C21 POPEn 176      44.822  90.718  81.571  1.00  0.00           C
ATOM   7017 3C21 POPEn 176      44.682  89.888  82.861  1.00  0.00           C
ATOM   7020 4C21 POPEn 176      45.972  89.758  83.681  1.00  0.00           C
ATOM   7023 5C21 POPEn 176      46.222  90.947  84.631  1.00  0.00           C
ATOM   7026 6C21 POPEn 176      47.702  91.128  85.011  1.00  0.00           C
ATOM   7029 7C21 POPEn 176      48.342  89.898  85.641  1.00  0.00           C
ATOM   7032 8C21 POPEn 176      49.874  89.968  85.711  1.00  0.00           C
ATOM   7036  C33 POPEn 176      51.412  88.648  71.331  1.00  0.00           C
ATOM   7039  C34 POPEn 176      51.252  89.418  72.641  1.00  0.00           C
ATOM   7042  C35 POPEn 176      52.572  89.968  73.201  1.00  0.00           C
ATOM   7045  C36 POPEn 176      52.353  90.668  74.541  1.00  0.00           C
ATOM   7048  C37 POPEn 176      53.642  91.257  75.141  1.00  0.00           C
ATOM   7051  C38 POPEn 176      53.432  91.677  76.601  1.00  0.00           C
ATOM   7054  C39 POPEn 176      53.982  93.057  76.951  1.00  0.00           C
ATOM   7057 0C31 POPEn 176      55.513  93.158  76.811  1.00  0.00           C
ATOM   7060 1C31 POPEn 176      56.092  94.397  77.501  1.00  0.00           C
ATOM   7063 2C31 POPEn 176      57.592  94.537  77.251  1.00  0.00           C
ATOM   7066 3C31 POPEn 176      58.132  95.947  77.551  1.00  0.00           C
ATOM   7069 4C31 POPEn 176      58.233  96.268  79.051  1.00  0.00           C
ATOM   7072 5C31 POPEn 176      58.702  97.697  79.311  1.00  0.00           C
ATOM   7075 6C31 POPEn 176      58.862  98.047  80.791  1.00  0.00           C
ATOM   7079  NH3 POPEo 177     119.853  86.628  62.641  1.00  0.00           N
ATOM   7083  C12 POPEo 177     121.264  87.127  62.561  1.00  0.00           C
ATOM   7086  C11 POPEo 177     121.982  87.127  63.911  1.00  0.00           C
ATOM   7089  P   POPEo 177     124.604  87.098  63.471  1.00  0.00           P
ATOM   7090  O13 POPEo 177     124.424  85.678  63.091  1.00  0.00           O
ATOM   7091  O14 POPEo 177     125.394  87.938  62.561  1.00  0.00           O
ATOM   7092  O11 POPEo 177     125.303  87.227  64.881  1.00  0.00           O
ATOM   7093  O12 POPEo 177     123.232  87.798  63.771  1.00  0.00           O
ATOM   7094  C1  POPEo 177     124.893  86.467  66.011  1.00  0.00           C
ATOM   7097  C2  POPEo 177     124.403  87.388  67.151  1.00  0.00           C
ATOM   7099  O21 POPEo 177     124.424  86.628  68.361  1.00  0.00           O
ATOM   7100  C21 POPEo 177     125.564  86.617  68.991  1.00  0.00           C
ATOM   7101  O22 POPEo 177     126.583  87.218  68.651  1.00  0.00           O
ATOM   7102  C22 POPEo 177     125.362  85.798  70.261  1.00  0.00           C
ATOM   7105  C3  POPEo 177     122.964  87.948  66.951  1.00  0.00           C
ATOM   7108  O31 POPEo 177     122.544  88.768  68.061  1.00  0.00           O
ATOM   7109  C31 POPEo 177     121.892  88.137  69.041  1.00  0.00           C
ATOM   7110  O32 POPEo 177     121.644  86.947  69.101  1.00  0.00           O
ATOM   7111  C32 POPEo 177     121.562  89.148  70.131  1.00  0.00           C
ATOM   7114  C23 POPEo 177     126.632  85.538  71.111  1.00  0.00           C
ATOM   7117  C24 POPEo 177     126.303  85.598  72.601  1.00  0.00           C
ATOM   7120  C25 POPEo 177     126.173  87.048  73.111  1.00  0.00           C
ATOM   7123  C26 POPEo 177     125.294  87.157  74.361  1.00  0.00           C
ATOM   7126  C27 POPEo 177     125.312  88.567  74.951  1.00  0.00           C
ATOM   7129  C28 POPEo 177     124.392  88.748  76.171  1.00  0.00           C
ATOM   7132  C29 POPEo 177     124.804  87.918  77.361  1.00  0.00           C
ATOM   7134 0C21 POPEo 177     124.473  88.187  78.631  1.00  0.00           C
ATOM   7136 1C21 POPEo 177     123.624  89.348  79.101  1.00  0.00           C
ATOM   7139 2C21 POPEo 177     124.412  90.287  80.021  1.00  0.00           C
ATOM   7142 3C21 POPEo 177     124.734  89.647  81.381  1.00  0.00           C
ATOM   7145 4C21 POPEo 177     125.264  90.637  82.421  1.00  0.00           C
ATOM   7148 5C21 POPEo 177     125.003  90.118  83.841  1.00  0.00           C
ATOM   7151 6C21 POPEo 177     125.283  91.138  84.941  1.00  0.00           C
ATOM   7154 7C21 POPEo 177     124.664  90.687  86.271  1.00  0.00           C
ATOM   7157 8C21 POPEo 177     124.692  91.757  87.361  1.00  0.00           C
ATOM   7161  C33 POPEo 177     121.443  88.447  71.511  1.00  0.00           C
ATOM   7164  C34 POPEo 177     121.033  89.437  72.611  1.00  0.00           C
ATOM   7167  C35 POPEo 177     121.234  88.888  74.031  1.00  0.00           C
ATOM   7170  C36 POPEo 177     120.222  87.807  74.421  1.00  0.00           C
ATOM   7173  C37 POPEo 177     120.434  87.288  75.851  1.00  0.00           C
ATOM   7176  C38 POPEo 177     119.482  86.128  76.171  1.00  0.00           C
ATOM   7179  C39 POPEo 177     119.713  85.427  77.511  1.00  0.00           C
ATOM   7182 0C31 POPEo 177     119.154  86.157  78.741  1.00  0.00           C
ATOM   7185 1C31 POPEo 177     120.184  87.048  79.441  1.00  0.00           C
ATOM   7188 2C31 POPEo 177     119.704  87.557  80.811  1.00  0.00           C
ATOM   7191 3C31 POPEo 177     119.604  86.447  81.871  1.00  0.00           C
ATOM   7194 4C31 POPEo 177     119.202  86.998  83.251  1.00  0.00           C
ATOM   7197 5C31 POPEo 177     119.062  85.888  84.301  1.00  0.00           C
ATOM   7200 6C31 POPEo 177     118.603  86.408  85.661  1.00  0.00           C
ATOM   7204  NH3 POPEp 178      27.674  60.627  60.111  1.00  0.00           N
ATOM   7208  C12 POPEp 178      28.122  59.418  60.891  1.00  0.00           C
ATOM   7211  C11 POPEp 178      28.032  58.127  60.051  1.00  0.00           C
ATOM   7214  P   POPEp 178      26.442  56.198  59.411  1.00  0.00           P
ATOM   7215  O13 POPEp 178      24.993  55.967  59.241  1.00  0.00           O
ATOM   7216  O14 POPEp 178      27.292  55.867  58.251  1.00  0.00           O
ATOM   7217  O11 POPEp 178      26.942  55.438  60.691  1.00  0.00           O
ATOM   7218  O12 POPEp 178      26.672  57.718  59.841  1.00  0.00           O
ATOM   7219  C1  POPEp 178      26.163  54.407  61.331  1.00  0.00           C
ATOM   7222  C2  POPEp 178      26.872  53.877  62.611  1.00  0.00           C
ATOM   7224  O21 POPEp 178      26.073  54.098  63.801  1.00  0.00           O
ATOM   7225  C21 POPEp 178      25.212  53.127  64.071  1.00  0.00           C
ATOM   7226  O22 POPEp 178      25.122  52.068  63.481  1.00  0.00           O
ATOM   7227  C22 POPEp 178      24.292  53.537  65.221  1.00  0.00           C
ATOM   7230  C3  POPEp 178      28.272  54.558  62.791  1.00  0.00           C
ATOM   7233  O31 POPEp 178      28.893  54.368  64.081  1.00  0.00           O
ATOM   7234  C31 POPEp 178      29.222  53.108  64.351  1.00  0.00           C
ATOM   7235  O32 POPEp 178      29.042  52.138  63.651  1.00  0.00           O
ATOM   7236  C32 POPEp 178      29.762  53.077  65.781  1.00  0.00           C
ATOM   7239  C23 POPEp 178      24.902  53.287  66.621  1.00  0.00           C
ATOM   7242  C24 POPEp 178      23.942  53.718  67.741  1.00  0.00           C
ATOM   7245  C25 POPEp 178      24.642  54.147  69.031  1.00  0.00           C
ATOM   7248  C26 POPEp 178      24.983  52.987  69.981  1.00  0.00           C
ATOM   7251  C27 POPEp 178      25.462  53.518  71.341  1.00  0.00           C
ATOM   7254  C28 POPEp 178      25.622  52.418  72.411  1.00  0.00           C
ATOM   7257  C29 POPEp 178      25.362  52.928  73.801  1.00  0.00           C
ATOM   7259 0C21 POPEp 178      26.132  53.788  74.491  1.00  0.00           C
ATOM   7261 1C21 POPEp 178      27.444  54.358  74.031  1.00  0.00           C
ATOM   7264 2C21 POPEp 178      28.272  54.927  75.201  1.00  0.00           C
ATOM   7267 3C21 POPEp 178      28.652  53.877  76.261  1.00  0.00           C
ATOM   7270 4C21 POPEp 178      29.362  54.488  77.481  1.00  0.00           C
ATOM   7273 5C21 POPEp 178      29.642  53.448  78.561  1.00  0.00           C
ATOM   7276 6C21 POPEp 178      30.272  54.038  79.831  1.00  0.00           C
ATOM   7279 7C21 POPEp 178      30.752  52.958  80.811  1.00  0.00           C
ATOM   7282 8C21 POPEp 178      31.122  53.508  82.191  1.00  0.00           C
ATOM   7286  C33 POPEp 178      30.792  51.958  66.021  1.00  0.00           C
ATOM   7289  C34 POPEp 178      31.393  51.998  67.431  1.00  0.00           C
ATOM   7292  C35 POPEp 178      30.392  51.627  68.531  1.00  0.00           C
ATOM   7295  C36 POPEp 178      30.992  51.748  69.941  1.00  0.00           C
ATOM   7298  C37 POPEp 178      30.032  51.288  71.041  1.00  0.00           C
ATOM   7301  C38 POPEp 178      30.752  51.037  72.371  1.00  0.00           C
ATOM   7304  C39 POPEp 178      29.844  50.397  73.421  1.00  0.00           C
ATOM   7307 0C31 POPEp 178      30.622  49.978  74.681  1.00  0.00           C
ATOM   7310 1C31 POPEp 178      29.752  49.248  75.711  1.00  0.00           C
ATOM   7313 2C31 POPEp 178      30.583  48.578  76.831  1.00  0.00           C
ATOM   7316 3C31 POPEp 178      31.563  49.528  77.521  1.00  0.00           C
ATOM   7319 4C31 POPEp 178      32.313  48.887  78.691  1.00  0.00           C
ATOM   7322 5C31 POPEp 178      33.222  49.908  79.391  1.00  0.00           C
ATOM   7325 6C31 POPEp 178      33.892  49.407  80.681  1.00  0.00           C
ATOM   7329  NH3 POPEq 179      58.702 125.907  58.121  1.00  0.00           N
ATOM   7333  C12 POPEq 179      58.143 126.903  57.141  1.00  0.00           C
ATOM   7336  C11 POPEq 179      56.693 126.578  56.711  1.00  0.00           C
ATOM   7339  P   POPEq 179      56.882 124.328  55.301  1.00  0.00           P
ATOM   7340  O13 POPEq 179      55.882 123.788  54.361  1.00  0.00           O
ATOM   7341  O14 POPEq 179      58.292 124.028  54.961  1.00  0.00           O
ATOM   7342  O11 POPEq 179      56.612 123.807  56.771  1.00  0.00           O
ATOM   7343  O12 POPEq 179      56.693 125.897  55.461  1.00  0.00           O
ATOM   7344  C1  POPEq 179      55.373 123.178  57.051  1.00  0.00           C
ATOM   7347  C2  POPEq 179      55.124 123.088  58.581  1.00  0.00           C
ATOM   7349  O21 POPEq 179      54.923 124.408  59.141  1.00  0.00           O
ATOM   7350  C21 POPEq 179      55.743 124.767  60.111  1.00  0.00           C
ATOM   7351  O22 POPEq 179      56.932 124.998  59.991  1.00  0.00           O
ATOM   7352  C22 POPEq 179      54.944 124.928  61.411  1.00  0.00           C
ATOM   7355  C3  POPEq 179      56.124 122.168  59.341  1.00  0.00           C
ATOM   7358  O31 POPEq 179      55.534 121.887  60.611  1.00  0.00           O
ATOM   7359  C31 POPEq 179      55.914 120.787  61.241  1.00  0.00           C
ATOM   7360  O32 POPEq 179      56.913 120.127  61.031  1.00  0.00           O
ATOM   7361  C32 POPEq 179      54.822 120.468  62.251  1.00  0.00           C
ATOM   7364  C23 POPEq 179      55.763 124.548  62.671  1.00  0.00           C
ATOM   7367  C24 POPEq 179      54.944 124.718  63.951  1.00  0.00           C
ATOM   7370  C25 POPEq 179      55.784 124.487  65.221  1.00  0.00           C
ATOM   7373  C26 POPEq 179      54.962 124.618  66.511  1.00  0.00           C
ATOM   7376  C27 POPEq 179      55.854 124.598  67.761  1.00  0.00           C
ATOM   7379  C28 POPEq 179      55.112 124.668  69.111  1.00  0.00           C
ATOM   7382  C29 POPEq 179      54.534 126.017  69.421  1.00  0.00           C
ATOM   7384 0C21 POPEq 179      54.952 126.862  70.381  1.00  0.00           C
ATOM   7386 1C21 POPEq 179      56.112 126.677  71.341  1.00  0.00           C
ATOM   7389 2C21 POPEq 179      55.622 126.418  72.771  1.00  0.00           C
ATOM   7392 3C21 POPEq 179      56.773 126.278  73.791  1.00  0.00           C
ATOM   7395 4C21 POPEq 179      56.252 126.168  75.231  1.00  0.00           C
ATOM   7398 5C21 POPEq 179      57.342 126.327  76.301  1.00  0.00           C
ATOM   7401 6C21 POPEq 179      56.722 126.528  77.681  1.00  0.00           C
ATOM   7404 7C21 POPEq 179      57.694 126.913  78.791  1.00  0.00           C
ATOM   7407 8C21 POPEq 179      56.942 127.492  79.991  1.00  0.00           C
ATOM   7411  C33 POPEq 179      53.472 120.178  61.551  1.00  0.00           C
ATOM   7414  C34 POPEq 179      52.263 120.487  62.441  1.00  0.00           C
ATOM   7417  C35 POPEq 179      52.263 119.688  63.741  1.00  0.00           C
ATOM   7420  C36 POPEq 179      51.124 118.668  63.811  1.00  0.00           C
ATOM   7423  C37 POPEq 179      51.243 117.837  65.091  1.00  0.00           C
ATOM   7426  C38 POPEq 179      50.032 116.937  65.331  1.00  0.00           C
ATOM   7429  C39 POPEq 179      50.162 116.128  66.631  1.00  0.00           C
ATOM   7432 0C31 POPEq 179      50.472 117.017  67.831  1.00  0.00           C
ATOM   7435 1C31 POPEq 179      49.972 116.458  69.161  1.00  0.00           C
ATOM   7438 2C31 POPEq 179      50.362 117.358  70.341  1.00  0.00           C
ATOM   7441 3C31 POPEq 179      51.802 117.108  70.811  1.00  0.00           C
ATOM   7444 4C31 POPEq 179      52.222 118.057  71.931  1.00  0.00           C
ATOM   7447 5C31 POPEq 179      53.563 117.658  72.571  1.00  0.00           C
ATOM   7450 6C31 POPEq 179      54.022 118.648  73.641  1.00  0.00           C
ATOM   7454  NH3 POPEr 180      29.323  23.918  56.571  1.00  0.00           N
ATOM   7458  C12 POPEr 180      30.752  24.288  56.781  1.00  0.00           C
ATOM   7461  C11 POPEr 180      31.142  24.188  58.271  1.00  0.00           C
ATOM   7464  P   POPEr 180      33.694  24.148  57.691  1.00  0.00           P
ATOM   7465  O13 POPEr 180      33.732  24.897  56.411  1.00  0.00           O
ATOM   7466  O14 POPEr 180      33.534  22.678  57.591  1.00  0.00           O
ATOM   7467  O11 POPEr 180      34.924  24.518  58.611  1.00  0.00           O
ATOM   7468  O12 POPEr 180      32.452  24.697  58.511  1.00  0.00           O
ATOM   7469  C1  POPEr 180      34.854  25.287  59.821  1.00  0.00           C
ATOM   7472  C2  POPEr 180      34.993  24.378  61.061  1.00  0.00           C
ATOM   7474  O21 POPEr 180      34.743  25.228  62.191  1.00  0.00           O
ATOM   7475  C21 POPEr 180      33.822  24.787  63.011  1.00  0.00           C
ATOM   7476  O22 POPEr 180      33.342  23.658  63.031  1.00  0.00           O
ATOM   7477  C22 POPEr 180      33.342  25.938  63.881  1.00  0.00           C
ATOM   7480  C3  POPEr 180      36.392  23.707  61.191  1.00  0.00           C
ATOM   7483  O31 POPEr 180      36.372  22.418  61.831  1.00  0.00           O
ATOM   7484  C31 POPEr 180      36.722  22.268  63.101  1.00  0.00           C
ATOM   7485  O32 POPEr 180      36.833  23.147  63.931  1.00  0.00           O
ATOM   7486  C32 POPEr 180      36.963  20.758  63.321  1.00  0.00           C
ATOM   7489  C23 POPEr 180      33.014  25.468  65.301  1.00  0.00           C
ATOM   7492  C24 POPEr 180      32.552  26.618  66.201  1.00  0.00           C
ATOM   7495  C25 POPEr 180      32.642  26.248  67.681  1.00  0.00           C
ATOM   7498  C26 POPEr 180      32.302  27.438  68.591  1.00  0.00           C
ATOM   7501  C27 POPEr 180      32.342  27.118  70.091  1.00  0.00           C
ATOM   7504  C28 POPEr 180      33.552  26.307  70.591  1.00  0.00           C
ATOM   7507  C29 POPEr 180      34.882  26.948  70.281  1.00  0.00           C
ATOM   7509 0C21 POPEr 180      35.642  27.657  71.141  1.00  0.00           C
ATOM   7511 1C21 POPEr 180      35.262  28.038  72.541  1.00  0.00           C
ATOM   7514 2C21 POPEr 180      36.042  29.258  73.061  1.00  0.00           C
ATOM   7517 3C21 POPEr 180      35.632  29.657  74.491  1.00  0.00           C
ATOM   7520 4C21 POPEr 180      36.063  28.607  75.531  1.00  0.00           C
ATOM   7523 5C21 POPEr 180      35.642  28.948  76.971  1.00  0.00           C
ATOM   7526 6C21 POPEr 180      34.124  29.078  77.171  1.00  0.00           C
ATOM   7529 7C21 POPEr 180      33.743  29.227  78.651  1.00  0.00           C
ATOM   7532 8C21 POPEr 180      32.232  29.327  78.881  1.00  0.00           C
ATOM   7536  C33 POPEr 180      37.112  20.298  64.791  1.00  0.00           C
ATOM   7539  C34 POPEr 180      38.493  20.587  65.411  1.00  0.00           C
ATOM   7542  C35 POPEr 180      38.813  19.678  66.611  1.00  0.00           C
ATOM   7545  C36 POPEr 180      40.083  20.098  67.391  1.00  0.00           C
ATOM   7548  C37 POPEr 180      39.862  21.327  68.291  1.00  0.00           C
ATOM   7551  C38 POPEr 180      41.132  21.767  69.041  1.00  0.00           C
ATOM   7554  C39 POPEr 180      41.392  21.028  70.361  1.00  0.00           C
ATOM   7557 0C31 POPEr 180      40.462  21.458  71.491  1.00  0.00           C
ATOM   7560 1C31 POPEr 180      40.842  20.798  72.831  1.00  0.00           C
ATOM   7563 2C31 POPEr 180      39.872  21.188  73.961  1.00  0.00           C
ATOM   7566 3C31 POPEr 180      40.202  20.487  75.291  1.00  0.00           C
ATOM   7569 4C31 POPEr 180      41.472  21.028  75.961  1.00  0.00           C
ATOM   7572 5C31 POPEr 180      41.644  20.477  77.391  1.00  0.00           C
ATOM   7575 6C31 POPEr 180      42.764  21.177  78.161  1.00  0.00           C
ATOM   7579  NH3 POPEs 181      60.873  99.157 102.301  1.00  0.00           N
ATOM   7583  C12 POPEs 181      60.733  99.828 103.641  1.00  0.00           C
ATOM   7586  C11 POPEs 181      61.013  98.877 104.821  1.00  0.00           C
ATOM   7589  P   POPEs 181      63.522  98.348 104.391  1.00  0.00           P
ATOM   7590  O13 POPEs 181      64.763  98.108 105.161  1.00  0.00           O
ATOM   7591  O14 POPEs 181      62.964  97.188 103.671  1.00  0.00           O
ATOM   7592  O11 POPEs 181      63.732  99.418 103.241  1.00  0.00           O
ATOM   7593  O12 POPEs 181      62.362  98.958 105.271  1.00  0.00           O
ATOM   7594  C1  POPEs 181      64.163  99.008 101.941  1.00  0.00           C
ATOM   7597  C2  POPEs 181      64.382 100.258 101.071  1.00  0.00           C
ATOM   7599  O21 POPEs 181      64.792  99.898  99.741  1.00  0.00           O
ATOM   7600  C21 POPEs 181      63.842  99.867  98.821  1.00  0.00           C
ATOM   7601  O22 POPEs 181      62.653  99.998  99.021  1.00  0.00           O
ATOM   7602  C22 POPEs 181      64.513  99.557  97.481  1.00  0.00           C
ATOM   7605  C3  POPEs 181      65.483 101.157 101.671  1.00  0.00           C
ATOM   7608  O31 POPEs 181      65.413 102.437 101.031  1.00  0.00           O
ATOM   7609  C31 POPEs 181      66.443 102.787 100.271  1.00  0.00           C
ATOM   7610  O32 POPEs 181      67.493 102.188 100.151  1.00  0.00           O
ATOM   7611  C32 POPEs 181      66.033 104.028  99.481  1.00  0.00           C
ATOM   7614  C23 POPEs 181      64.903 100.798  96.641  1.00  0.00           C
ATOM   7617  C24 POPEs 181      65.973 100.438  95.601  1.00  0.00           C
ATOM   7620  C25 POPEs 181      66.162 101.487  94.501  1.00  0.00           C
ATOM   7623  C26 POPEs 181      64.923 101.638  93.601  1.00  0.00           C
ATOM   7626  C27 POPEs 181      65.283 101.998  92.151  1.00  0.00           C
ATOM   7629  C28 POPEs 181      64.062 102.028  91.191  1.00  0.00           C
ATOM   7632  C29 POPEs 181      63.342 100.697  91.101  1.00  0.00           C
ATOM   7634 0C21 POPEs 181      63.354  99.837  90.061  1.00  0.00           C
ATOM   7636 1C21 POPEs 181      64.102  99.987  88.761  1.00  0.00           C
ATOM   7639 2C21 POPEs 181      63.263  99.708  87.501  1.00  0.00           C
ATOM   7642 3C21 POPEs 181      62.752  98.257  87.431  1.00  0.00           C
ATOM   7645 4C21 POPEs 181      62.462  97.767  86.001  1.00  0.00           C
ATOM   7648 5C21 POPEs 181      63.743  97.358  85.251  1.00  0.00           C
ATOM   7651 6C21 POPEs 181      63.484  96.677  83.901  1.00  0.00           C
ATOM   7654 7C21 POPEs 181      64.783  96.257  83.211  1.00  0.00           C
ATOM   7657 8C21 POPEs 181      64.604  95.237  82.081  1.00  0.00           C
ATOM   7661  C33 POPEs 181      67.233 104.937  99.151  1.00  0.00           C
ATOM   7664  C34 POPEs 181      66.853 106.067  98.181  1.00  0.00           C
ATOM   7667  C35 POPEs 181      66.533 105.547  96.771  1.00  0.00           C
ATOM   7670  C36 POPEs 181      67.333 106.257  95.681  1.00  0.00           C
ATOM   7673  C37 POPEs 181      67.252 105.538  94.341  1.00  0.00           C
ATOM   7676  C38 POPEs 181      67.992 106.307  93.241  1.00  0.00           C
ATOM   7679  C39 POPEs 181      67.933 105.637  91.861  1.00  0.00           C
ATOM   7682 0C31 POPEs 181      68.712 104.317  91.761  1.00  0.00           C
ATOM   7685 1C31 POPEs 181      68.743 103.818  90.321  1.00  0.00           C
ATOM   7688 2C31 POPEs 181      69.303 102.398  90.181  1.00  0.00           C
ATOM   7691 3C31 POPEs 181      69.792 102.068  88.761  1.00  0.00           C
ATOM   7694 4C31 POPEs 181      68.743 102.288  87.651  1.00  0.00           C
ATOM   7697 5C31 POPEs 181      69.334 102.087  86.251  1.00  0.00           C
ATOM   7700 6C31 POPEs 181      68.322 102.278  85.121  1.00  0.00           C
ATOM   7704  NH3 POPEt 182      68.333  77.668  62.261  1.00  0.00           N
ATOM   7708  C12 POPEt 182      69.522  76.958  61.661  1.00  0.00           C
ATOM   7711  C11 POPEt 182      70.382  76.288  62.741  1.00  0.00           C
ATOM   7714  P   POPEt 182      72.452  74.718  62.961  1.00  0.00           P
ATOM   7715  O13 POPEt 182      71.803  73.447  63.331  1.00  0.00           O
ATOM   7716  O14 POPEt 182      73.712  74.598  62.181  1.00  0.00           O
ATOM   7717  O11 POPEt 182      72.653  75.618  64.261  1.00  0.00           O
ATOM   7718  O12 POPEt 182      71.433  75.578  62.101  1.00  0.00           O
ATOM   7719  C1  POPEt 182      72.764  75.028  65.561  1.00  0.00           C
ATOM   7722  C2  POPEt 182      72.213  75.947  66.721  1.00  0.00           C
ATOM   7724  O21 POPEt 182      70.783  75.767  66.871  1.00  0.00           O
ATOM   7725  C21 POPEt 182      70.352  75.938  68.131  1.00  0.00           C
ATOM   7726  O22 POPEt 182      71.033  76.297  69.071  1.00  0.00           O
ATOM   7727  C22 POPEt 182      68.893  75.548  68.281  1.00  0.00           C
ATOM   7730  C3  POPEt 182      72.592  77.437  66.471  1.00  0.00           C
ATOM   7733  O31 POPEt 182      72.182  78.358  67.511  1.00  0.00           O
ATOM   7734  C31 POPEt 182      73.003  78.337  68.571  1.00  0.00           C
ATOM   7735  O32 POPEt 182      73.953  77.598  68.701  1.00  0.00           O
ATOM   7736  C32 POPEt 182      72.543  79.367  69.601  1.00  0.00           C
ATOM   7739  C23 POPEt 182      68.623  74.818  69.631  1.00  0.00           C
ATOM   7742  C24 POPEt 182      68.633  75.697  70.891  1.00  0.00           C
ATOM   7745  C25 POPEt 182      68.173  74.958  72.171  1.00  0.00           C
ATOM   7748  C26 POPEt 182      67.843  75.918  73.321  1.00  0.00           C
ATOM   7751  C27 POPEt 182      67.013  75.288  74.461  1.00  0.00           C
ATOM   7754  C28 POPEt 182      66.602  76.327  75.531  1.00  0.00           C
ATOM   7757  C29 POPEt 182      65.232  76.127  76.131  1.00  0.00           C
ATOM   7759 0C21 POPEt 182      64.822  75.077  76.871  1.00  0.00           C
ATOM   7761 1C21 POPEt 182      65.682  73.928  77.311  1.00  0.00           C
ATOM   7764 2C21 POPEt 182      65.352  73.468  78.741  1.00  0.00           C
ATOM   7767 3C21 POPEt 182      64.033  72.668  78.841  1.00  0.00           C
ATOM   7770 4C21 POPEt 182      63.993  71.708  80.041  1.00  0.00           C
ATOM   7773 5C21 POPEt 182      63.424  72.307  81.331  1.00  0.00           C
ATOM   7776 6C21 POPEt 182      64.003  73.657  81.731  1.00  0.00           C
ATOM   7779 7C21 POPEt 182      63.533  74.068  83.121  1.00  0.00           C
ATOM   7782 8C21 POPEt 182      63.932  75.487  83.501  1.00  0.00           C
ATOM   7786  C33 POPEt 182      73.572  79.548  70.751  1.00  0.00           C
ATOM   7789  C34 POPEt 182      73.103  78.897  72.061  1.00  0.00           C
ATOM   7792  C35 POPEt 182      74.093  79.128  73.221  1.00  0.00           C
ATOM   7795  C36 POPEt 182      73.553  78.608  74.561  1.00  0.00           C
ATOM   7798  C37 POPEt 182      74.522  78.877  75.721  1.00  0.00           C
ATOM   7801  C38 POPEt 182      74.334  77.907  76.901  1.00  0.00           C
ATOM   7804  C39 POPEt 182      72.972  78.007  77.601  1.00  0.00           C
ATOM   7807 0C31 POPEt 182      72.923  77.078  78.821  1.00  0.00           C
ATOM   7810 1C31 POPEt 182      71.622  77.208  79.641  1.00  0.00           C
ATOM   7813 2C31 POPEt 182      71.703  76.447  80.971  1.00  0.00           C
ATOM   7816 3C31 POPEt 182      70.404  76.487  81.791  1.00  0.00           C
ATOM   7819 4C31 POPEt 182      70.562  75.748  83.121  1.00  0.00           C
ATOM   7822 5C31 POPEt 182      69.233  75.467  83.831  1.00  0.00           C
ATOM   7825 6C31 POPEt 182      69.413  74.688  85.131  1.00  0.00           C
ATOM   7829  NH3 POPEu 183      65.763  51.457  61.331  1.00  0.00           N
ATOM   7833  C12 POPEu 183      66.643  50.447  60.651  1.00  0.00           C
ATOM   7836  C11 POPEu 183      67.132  49.377  61.631  1.00  0.00           C
ATOM   7839  P   POPEu 183      66.853  46.897  62.151  1.00  0.00           P
ATOM   7840  O13 POPEu 183      65.783  47.247  63.111  1.00  0.00           O
ATOM   7841  O14 POPEu 183      66.663  45.598  61.501  1.00  0.00           O
ATOM   7842  O11 POPEu 183      68.292  47.008  62.821  1.00  0.00           O
ATOM   7843  O12 POPEu 183      66.853  48.077  61.101  1.00  0.00           O
ATOM   7844  C1  POPEu 183      68.513  46.327  64.051  1.00  0.00           C
ATOM   7847  C2  POPEu 183      69.213  47.247  65.071  1.00  0.00           C
ATOM   7849  O21 POPEu 183      68.874  46.798  66.391  1.00  0.00           O
ATOM   7850  C21 POPEu 183      69.673  45.867  66.871  1.00  0.00           C
ATOM   7851  O22 POPEu 183      70.542  45.288  66.281  1.00  0.00           O
ATOM   7852  C22 POPEu 183      69.353  45.727  68.351  1.00  0.00           C
ATOM   7855  C3  POPEu 183      68.763  48.737  64.911  1.00  0.00           C
ATOM   7858  O31 POPEu 183      69.242  49.547  65.991  1.00  0.00           O
ATOM   7859  C31 POPEu 183      68.682  49.407  67.201  1.00  0.00           C
ATOM   7860  O32 POPEu 183      69.292  49.537  68.251  1.00  0.00           O
ATOM   7861  C32 POPEu 183      67.173  49.147  67.191  1.00  0.00           C
ATOM   7864  C23 POPEu 183      70.253  44.708  69.081  1.00  0.00           C
ATOM   7867  C24 POPEu 183      70.193  44.997  70.581  1.00  0.00           C
ATOM   7870  C25 POPEu 183      71.002  44.038  71.451  1.00  0.00           C
ATOM   7873  C26 POPEu 183      71.053  44.568  72.881  1.00  0.00           C
ATOM   7876  C27 POPEu 183      71.573  43.557  73.901  1.00  0.00           C
ATOM   7879  C28 POPEu 183      71.963  44.267  75.221  1.00  0.00           C
ATOM   7882  C29 POPEu 183      72.312  43.267  76.291  1.00  0.00           C
ATOM   7884 0C21 POPEu 183      73.432  43.238  77.031  1.00  0.00           C
ATOM   7886 1C21 POPEu 183      74.612  44.168  76.971  1.00  0.00           C
ATOM   7889 2C21 POPEu 183      74.673  45.168  78.141  1.00  0.00           C
ATOM   7892 3C21 POPEu 183      74.562  44.508  79.521  1.00  0.00           C
ATOM   7895 4C21 POPEu 183      74.822  45.478  80.681  1.00  0.00           C
ATOM   7898 5C21 POPEu 183      74.682  44.818  82.061  1.00  0.00           C
ATOM   7901 6C21 POPEu 183      75.842  43.887  82.411  1.00  0.00           C
ATOM   7904 7C21 POPEu 183      75.584  43.048  83.671  1.00  0.00           C
ATOM   7907 8C21 POPEu 183      76.683  42.017  83.951  1.00  0.00           C
ATOM   7911  C33 POPEu 183      66.622  49.157  68.641  1.00  0.00           C
ATOM   7914  C34 POPEu 183      65.103  48.947  68.751  1.00  0.00           C
ATOM   7917  C35 POPEu 183      64.562  49.368  70.131  1.00  0.00           C
ATOM   7920  C36 POPEu 183      65.003  48.467  71.291  1.00  0.00           C
ATOM   7923  C37 POPEu 183      64.772  49.118  72.671  1.00  0.00           C
ATOM   7926  C38 POPEu 183      65.032  48.157  73.851  1.00  0.00           C
ATOM   7929  C39 POPEu 183      66.472  47.608  73.931  1.00  0.00           C
ATOM   7932 0C31 POPEu 183      67.532  48.677  74.251  1.00  0.00           C
ATOM   7935 1C31 POPEu 183      68.943  48.087  74.311  1.00  0.00           C
ATOM   7938 2C31 POPEu 183      70.003  49.127  74.721  1.00  0.00           C
ATOM   7941 3C31 POPEu 183      70.043  49.438  76.221  1.00  0.00           C
ATOM   7944 4C31 POPEu 183      70.842  48.407  77.031  1.00  0.00           C
ATOM   7947 5C31 POPEu 183      70.932  48.768  78.521  1.00  0.00           C
ATOM   7950 6C31 POPEu 183      72.092  48.068  79.231  1.00  0.00           C
ATOM   7954  NH3 POPEv 184      17.672  33.978  99.621  1.00  0.00           N
ATOM   7958  C12 POPEv 184      16.612  34.768  98.911  1.00  0.00           C
ATOM   7961  C11 POPEv 184      15.352  33.987  98.561  1.00  0.00           C
ATOM   7964  P   POPEv 184      12.922  35.048  98.061  1.00  0.00           P
ATOM   7965  O13 POPEv 184      12.452  34.657  99.401  1.00  0.00           O
ATOM   7966  O14 POPEv 184      12.592  36.448  97.701  1.00  0.00           O
ATOM   7967  O11 POPEv 184      12.312  34.057  97.001  1.00  0.00           O
ATOM   7968  O12 POPEv 184      14.482  34.927  97.961  1.00  0.00           O
ATOM   7969  C1  POPEv 184      13.032  33.048  96.281  1.00  0.00           C
ATOM   7972  C2  POPEv 184      12.892  33.247  94.751  1.00  0.00           C
ATOM   7974  O21 POPEv 184      13.332  32.127  93.961  1.00  0.00           O
ATOM   7975  C21 POPEv 184      14.592  31.718  94.081  1.00  0.00           C
ATOM   7976  O22 POPEv 184      15.362  31.987  94.971  1.00  0.00           O
ATOM   7977  C22 POPEv 184      14.992  30.897  92.831  1.00  0.00           C
ATOM   7980  C3  POPEv 184      13.552  34.567  94.271  1.00  0.00           C
ATOM   7983  O31 POPEv 184      13.542  34.618  92.831  1.00  0.00           O
ATOM   7984  C31 POPEv 184      13.722  35.827  92.321  1.00  0.00           C
ATOM   7985  O32 POPEv 184      13.912  36.848  92.961  1.00  0.00           O
ATOM   7986  C32 POPEv 184      13.652  35.688  90.791  1.00  0.00           C
ATOM   7989  C23 POPEv 184      16.212  31.518  92.101  1.00  0.00           C
ATOM   7992  C24 POPEv 184      16.702  30.638  90.941  1.00  0.00           C
ATOM   7995  C25 POPEv 184      18.072  31.037  90.351  1.00  0.00           C
ATOM   7998  C26 POPEv 184      18.052  32.307  89.471  1.00  0.00           C
ATOM   8001  C27 POPEv 184      19.442  32.647  88.901  1.00  0.00           C
ATOM   8004  C28 POPEv 184      19.682  34.147  88.661  1.00  0.00           C
ATOM   8007  C29 POPEv 184      18.672  34.807  87.751  1.00  0.00           C
ATOM   8009 0C21 POPEv 184      18.872  35.258  86.491  1.00  0.00           C
ATOM   8011 1C21 POPEv 184      20.153  35.188  85.711  1.00  0.00           C
ATOM   8014 2C21 POPEv 184      20.192  33.998  84.731  1.00  0.00           C
ATOM   8017 3C21 POPEv 184      19.403  34.237  83.431  1.00  0.00           C
ATOM   8020 4C21 POPEv 184      19.832  33.307  82.291  1.00  0.00           C
ATOM   8023 5C21 POPEv 184      19.292  31.878  82.381  1.00  0.00           C
ATOM   8026 6C21 POPEv 184      20.002  30.938  81.401  1.00  0.00           C
ATOM   8029 7C21 POPEv 184      19.313  29.567  81.241  1.00  0.00           C
ATOM   8032 8C21 POPEv 184      20.182  28.528  80.531  1.00  0.00           C
ATOM   8036  C33 POPEv 184      13.782  37.017  90.011  1.00  0.00           C
ATOM   8039  C34 POPEv 184      13.632  36.778  88.491  1.00  0.00           C
ATOM   8042  C35 POPEv 184      12.332  37.338  87.881  1.00  0.00           C
ATOM   8045  C36 POPEv 184      12.212  37.087  86.371  1.00  0.00           C
ATOM   8048  C37 POPEv 184      11.012  37.788  85.721  1.00  0.00           C
ATOM   8051  C38 POPEv 184      10.662  37.237  84.331  1.00  0.00           C
ATOM   8054  C39 POPEv 184       9.252  37.638  83.881  1.00  0.00           C
ATOM   8057 0C31 POPEv 184       8.592  36.627  82.931  1.00  0.00           C
ATOM   8060 1C31 POPEv 184       7.102  36.918  82.731  1.00  0.00           C
ATOM   8063 2C31 POPEv 184       6.362  35.767  82.021  1.00  0.00           C
ATOM   8066 3C31 POPEv 184       4.852  35.728  82.311  1.00  0.00           C
ATOM   8069 4C31 POPEv 184       4.072  36.978  81.901  1.00  0.00           C
ATOM   8072 5C31 POPEv 184       2.562  36.798  82.151  1.00  0.00           C
ATOM   8075 6C31 POPEv 184       1.762  38.098  82.031  1.00  0.00           C
ATOM   8079  NH3 POPEw 185      71.193  99.168 104.601  1.00  0.00           N
ATOM   8083  C12 POPEw 185      70.072  98.228 104.941  1.00  0.00           C
ATOM   8086  C11 POPEw 185      70.352  96.807 104.391  1.00  0.00           C
ATOM   8089  P   POPEw 185      68.553  95.097 103.441  1.00  0.00           P
ATOM   8090  O13 POPEw 185      69.452  93.987 103.081  1.00  0.00           O
ATOM   8091  O14 POPEw 185      67.153  94.778 103.841  1.00  0.00           O
ATOM   8092  O11 POPEw 185      68.432  96.067 102.221  1.00  0.00           O
ATOM   8093  O12 POPEw 185      69.203  95.977 104.571  1.00  0.00           O
ATOM   8094  C1  POPEw 185      69.253  95.938 101.061  1.00  0.00           C
ATOM   8097  C2  POPEw 185      68.743  94.828 100.101  1.00  0.00           C
ATOM   8099  O21 POPEw 185      69.663  94.447  99.051  1.00  0.00           O
ATOM   8100  C21 POPEw 185      70.404  95.348  98.431  1.00  0.00           C
ATOM   8101  O22 POPEw 185      70.362  96.557  98.581  1.00  0.00           O
ATOM   8102  C22 POPEw 185      71.302  94.668  97.401  1.00  0.00           C
ATOM   8105  C3  POPEw 185      67.322  95.118  99.531  1.00  0.00           C
ATOM   8108  O31 POPEw 185      67.342  96.218  98.601  1.00  0.00           O
ATOM   8109  C31 POPEw 185      67.322  95.927  97.321  1.00  0.00           C
ATOM   8110  O32 POPEw 185      67.062  94.848  96.811  1.00  0.00           O
ATOM   8111  C32 POPEw 185      67.812  97.188  96.611  1.00  0.00           C
ATOM   8114  C23 POPEw 185      72.243  95.678  96.711  1.00  0.00           C
ATOM   8117  C24 POPEw 185      72.843  95.168  95.401  1.00  0.00           C
ATOM   8120  C25 POPEw 185      73.603  93.837  95.531  1.00  0.00           C
ATOM   8123  C26 POPEw 185      74.163  93.358  94.191  1.00  0.00           C
ATOM   8126  C27 POPEw 185      74.873  91.998  94.231  1.00  0.00           C
ATOM   8129  C28 POPEw 185      74.122  90.938  93.391  1.00  0.00           C
ATOM   8132  C29 POPEw 185      74.993  89.758  93.051  1.00  0.00           C
ATOM   8134 0C21 POPEw 185      75.333  89.348  91.821  1.00  0.00           C
ATOM   8136 1C21 POPEw 185      74.883  89.957  90.511  1.00  0.00           C
ATOM   8139 2C21 POPEw 185      74.772  88.888  89.411  1.00  0.00           C
ATOM   8142 3C21 POPEw 185      76.142  88.418  88.891  1.00  0.00           C
ATOM   8145 4C21 POPEw 185      76.223  86.887  88.691  1.00  0.00           C
ATOM   8148 5C21 POPEw 185      77.613  86.418  88.261  1.00  0.00           C
ATOM   8151 6C21 POPEw 185      78.012  86.908  86.861  1.00  0.00           C
ATOM   8154 7C21 POPEw 185      79.452  86.568  86.481  1.00  0.00           C
ATOM   8157 8C21 POPEw 185      79.752  86.908  85.011  1.00  0.00           C
ATOM   8161  C33 POPEw 185      68.123  96.987  95.121  1.00  0.00           C
ATOM   8164  C34 POPEw 185      68.953  98.158  94.601  1.00  0.00           C
ATOM   8167  C35 POPEw 185      69.312  98.038  93.111  1.00  0.00           C
ATOM   8170  C36 POPEw 185      68.084  97.898  92.221  1.00  0.00           C
ATOM   8173  C37 POPEw 185      68.432  97.758  90.741  1.00  0.00           C
ATOM   8176  C38 POPEw 185      67.153  97.727  89.901  1.00  0.00           C
ATOM   8179  C39 POPEw 185      67.363  97.238  88.471  1.00  0.00           C
ATOM   8182 0C31 POPEw 185      67.342  95.708  88.361  1.00  0.00           C
ATOM   8185 1C31 POPEw 185      67.243  95.217  86.911  1.00  0.00           C
ATOM   8188 2C31 POPEw 185      66.873  93.727  86.851  1.00  0.00           C
ATOM   8191 3C31 POPEw 185      66.403  93.298  85.461  1.00  0.00           C
ATOM   8194 4C31 POPEw 185      65.842  91.867  85.441  1.00  0.00           C
ATOM   8197 5C31 POPEw 185      65.243  91.498  84.081  1.00  0.00           C
ATOM   8200 6C31 POPEw 185      64.663  90.087  84.071  1.00  0.00           C
ATOM   8204  NH3 POPEx 186      14.032  51.257  99.171  1.00  0.00           N
ATOM   8208  C12 POPEx 186      14.582  50.638 100.431  1.00  0.00           C
ATOM   8211  C11 POPEx 186      16.102  50.758 100.471  1.00  0.00           C
ATOM   8214  P   POPEx 186      17.102  48.367 100.681  1.00  0.00           P
ATOM   8215  O13 POPEx 186      18.572  48.438 100.791  1.00  0.00           O
ATOM   8216  O14 POPEx 186      16.302  48.407 101.931  1.00  0.00           O
ATOM   8217  O11 POPEx 186      16.662  47.177  99.731  1.00  0.00           O
ATOM   8218  O12 POPEx 186      16.672  49.628  99.811  1.00  0.00           O
ATOM   8219  C1  POPEx 186      17.312  47.028  98.451  1.00  0.00           C
ATOM   8222  C2  POPEx 186      16.563  47.827  97.341  1.00  0.00           C
ATOM   8224  O21 POPEx 186      15.922  46.967  96.391  1.00  0.00           O
ATOM   8225  C21 POPEx 186      16.692  46.257  95.571  1.00  0.00           C
ATOM   8226  O22 POPEx 186      17.902  46.198  95.591  1.00  0.00           O
ATOM   8227  C22 POPEx 186      15.782  45.598  94.541  1.00  0.00           C
ATOM   8230  C3  POPEx 186      17.432  48.947  96.671  1.00  0.00           C
ATOM   8233  O31 POPEx 186      16.832  49.517  95.491  1.00  0.00           O
ATOM   8234  C31 POPEx 186      15.722  50.228  95.721  1.00  0.00           C
ATOM   8235  O32 POPEx 186      15.192  50.388  96.811  1.00  0.00           O
ATOM   8236  C32 POPEx 186      15.152  50.778  94.421  1.00  0.00           C
ATOM   8239  C23 POPEx 186      16.532  44.978  93.341  1.00  0.00           C
ATOM   8242  C24 POPEx 186      15.682  45.018  92.061  1.00  0.00           C
ATOM   8245  C25 POPEx 186      16.162  44.008  91.001  1.00  0.00           C
ATOM   8248  C26 POPEx 186      15.402  44.098  89.671  1.00  0.00           C
ATOM   8251  C27 POPEx 186      15.822  42.987  88.691  1.00  0.00           C
ATOM   8254  C28 POPEx 186      15.313  43.197  87.251  1.00  0.00           C
ATOM   8257  C29 POPEx 186      16.392  43.287  86.191  1.00  0.00           C
ATOM   8259 0C21 POPEx 186      17.022  42.247  85.621  1.00  0.00           C
ATOM   8261 1C21 POPEx 186      16.822  40.787  85.931  1.00  0.00           C
ATOM   8264 2C21 POPEx 186      16.042  40.057  84.821  1.00  0.00           C
ATOM   8267 3C21 POPEx 186      15.952  38.537  84.991  1.00  0.00           C
ATOM   8270 4C21 POPEx 186      15.362  37.858  83.741  1.00  0.00           C
ATOM   8273 5C21 POPEx 186      15.462  36.327  83.761  1.00  0.00           C
ATOM   8276 6C21 POPEx 186      14.712  35.677  82.581  1.00  0.00           C
ATOM   8279 7C21 POPEx 186      15.502  34.567  81.891  1.00  0.00           C
ATOM   8282 8C21 POPEx 186      14.772  33.978  80.681  1.00  0.00           C
ATOM   8286  C33 POPEx 186      13.642  51.078  94.571  1.00  0.00           C
ATOM   8289  C34 POPEx 186      12.972  51.548  93.271  1.00  0.00           C
ATOM   8292  C35 POPEx 186      12.692  50.428  92.261  1.00  0.00           C
ATOM   8295  C36 POPEx 186      13.332  50.657  90.891  1.00  0.00           C
ATOM   8298  C37 POPEx 186      13.172  49.428  89.971  1.00  0.00           C
ATOM   8301  C38 POPEx 186      13.882  49.537  88.611  1.00  0.00           C
ATOM   8304  C39 POPEx 186      13.402  50.697  87.721  1.00  0.00           C
ATOM   8307 0C31 POPEx 186      13.962  50.587  86.291  1.00  0.00           C
ATOM   8310 1C31 POPEx 186      13.472  51.717  85.371  1.00  0.00           C
ATOM   8313 2C31 POPEx 186      13.752  51.487  83.881  1.00  0.00           C
ATOM   8316 3C31 POPEx 186      15.232  51.498  83.481  1.00  0.00           C
ATOM   8319 4C31 POPEx 186      15.392  51.557  81.961  1.00  0.00           C
ATOM   8322 5C31 POPEx 186      16.832  51.528  81.431  1.00  0.00           C
ATOM   8325 6C31 POPEx 186      16.882  51.787  79.921  1.00  0.00           C
ATOM   8329  NH3 POPEy 187     117.234   3.748 100.931  1.00  0.00           N
ATOM   8333  C12 POPEy 187     117.304   4.888 101.901  1.00  0.00           C
ATOM   8336  C11 POPEy 187     115.893   5.208 102.431  1.00  0.00           C
ATOM   8339  P   POPEy 187     116.283   7.717 103.031  1.00  0.00           P
ATOM   8340  O13 POPEy 187     117.743   7.728 102.811  1.00  0.00           O
ATOM   8341  O14 POPEy 187     115.753   8.637 104.071  1.00  0.00           O
ATOM   8342  O11 POPEy 187     115.574   8.008 101.651  1.00  0.00           O
ATOM   8343  O12 POPEy 187     115.902   6.247 103.401  1.00  0.00           O
ATOM   8344  C1  POPEy 187     114.174   8.018 101.411  1.00  0.00           C
ATOM   8347  C2  POPEy 187     113.773   8.338  99.911  1.00  0.00           C
ATOM   8349  O21 POPEy 187     114.454   7.428  99.021  1.00  0.00           O
ATOM   8350  C21 POPEy 187     113.853   7.227  97.861  1.00  0.00           C
ATOM   8351  O22 POPEy 187     112.733   7.628  97.561  1.00  0.00           O
ATOM   8352  C22 POPEy 187     114.734   6.437  96.911  1.00  0.00           C
ATOM   8355  C3  POPEy 187     114.044   9.838  99.511  1.00  0.00           C
ATOM   8358  O31 POPEy 187     113.542  10.238  98.201  1.00  0.00           O
ATOM   8359  C31 POPEy 187     112.234  10.447  98.111  1.00  0.00           C
ATOM   8360  O32 POPEy 187     111.423  10.258  99.001  1.00  0.00           O
ATOM   8361  C32 POPEy 187     111.872  11.088  96.771  1.00  0.00           C
ATOM   8364  C23 POPEy 187     114.202   6.468  95.451  1.00  0.00           C
ATOM   8367  C24 POPEy 187     115.163   5.747  94.501  1.00  0.00           C
ATOM   8370  C25 POPEy 187     114.743   5.778  93.031  1.00  0.00           C
ATOM   8373  C26 POPEy 187     115.823   5.197  92.111  1.00  0.00           C
ATOM   8376  C27 POPEy 187     115.324   4.957  90.681  1.00  0.00           C
ATOM   8379  C28 POPEy 187     116.353   5.318  89.591  1.00  0.00           C
ATOM   8382  C29 POPEy 187     117.484   4.328  89.541  1.00  0.00           C
ATOM   8384 0C21 POPEy 187     117.873   3.608  88.481  1.00  0.00           C
ATOM   8386 1C21 POPEy 187     117.273   3.668  87.091  1.00  0.00           C
ATOM   8389 2C21 POPEy 187     117.743   4.938  86.361  1.00  0.00           C
ATOM   8392 3C21 POPEy 187     117.204   5.088  84.931  1.00  0.00           C
ATOM   8395 4C21 POPEy 187     117.453   6.508  84.421  1.00  0.00           C
ATOM   8398 5C21 POPEy 187     117.243   6.707  82.911  1.00  0.00           C
ATOM   8401 6C21 POPEy 187     117.633   8.138  82.511  1.00  0.00           C
ATOM   8404 7C21 POPEy 187     117.152   8.548  81.111  1.00  0.00           C
ATOM   8407 8C21 POPEy 187     117.453  10.028  80.811  1.00  0.00           C
ATOM   8411  C33 POPEy 187     112.064  10.188  95.521  1.00  0.00           C
ATOM   8414  C34 POPEy 187     111.452  10.848  94.261  1.00  0.00           C
ATOM   8417  C35 POPEy 187     111.514   9.987  92.991  1.00  0.00           C
ATOM   8420  C36 POPEy 187     112.913   9.787  92.411  1.00  0.00           C
ATOM   8423  C37 POPEy 187     112.873   9.188  90.991  1.00  0.00           C
ATOM   8426  C38 POPEy 187     114.263   8.997  90.381  1.00  0.00           C
ATOM   8429  C39 POPEy 187     114.293   8.148  89.111  1.00  0.00           C
ATOM   8432 0C31 POPEy 187     113.542   8.698  87.891  1.00  0.00           C
ATOM   8435 1C31 POPEy 187     113.694   7.688  86.751  1.00  0.00           C
ATOM   8438 2C31 POPEy 187     112.873   8.008  85.511  1.00  0.00           C
ATOM   8441 3C31 POPEy 187     113.354   9.258  84.761  1.00  0.00           C
ATOM   8444 4C31 POPEy 187     112.812   9.288  83.331  1.00  0.00           C
ATOM   8447 5C31 POPEy 187     113.393  10.447  82.521  1.00  0.00           C
ATOM   8450 6C31 POPEy 187     112.904  10.468  81.071  1.00  0.00           C
ATOM   8454  NH3 POPEz 188      29.502  45.537  99.711  1.00  0.00           N
ATOM   8458  C12 POPEz 188      28.702  45.428 100.971  1.00  0.00           C
ATOM   8461  C11 POPEz 188      28.772  44.017 101.581  1.00  0.00           C
ATOM   8464  P   POPEz 188      26.342  43.807 102.551  1.00  0.00           P
ATOM   8465  O13 POPEz 188      25.702  45.118 102.771  1.00  0.00           O
ATOM   8466  O14 POPEz 188      25.852  42.588 103.251  1.00  0.00           O
ATOM   8467  O11 POPEz 188      26.202  43.497 101.011  1.00  0.00           O
ATOM   8468  O12 POPEz 188      27.912  43.938 102.711  1.00  0.00           O
ATOM   8469  C1  POPEz 188      24.983  43.788 100.311  1.00  0.00           C
ATOM   8472  C2  POPEz 188      25.243  44.717  99.091  1.00  0.00           C
ATOM   8474  O21 POPEz 188      24.052  44.698  98.291  1.00  0.00           O
ATOM   8475  C21 POPEz 188      23.833  45.717  97.491  1.00  0.00           C
ATOM   8476  O22 POPEz 188      24.483  46.748  97.441  1.00  0.00           O
ATOM   8477  C22 POPEz 188      22.612  45.397  96.611  1.00  0.00           C
ATOM   8480  C3  POPEz 188      26.452  44.157  98.291  1.00  0.00           C
ATOM   8483  O31 POPEz 188      26.952  45.098  97.311  1.00  0.00           O
ATOM   8484  C31 POPEz 188      26.522  44.877  96.071  1.00  0.00           C
ATOM   8485  O32 POPEz 188      25.802  43.957  95.721  1.00  0.00           O
ATOM   8486  C32 POPEz 188      27.032  46.008  95.161  1.00  0.00           C
ATOM   8489  C23 POPEz 188      22.462  46.107  95.231  1.00  0.00           C
ATOM   8492  C24 POPEz 188      21.094  45.738  94.611  1.00  0.00           C
ATOM   8495  C25 POPEz 188      20.802  46.268  93.191  1.00  0.00           C
ATOM   8498  C26 POPEz 188      20.872  45.197  92.091  1.00  0.00           C
ATOM   8501  C27 POPEz 188      20.132  45.638  90.811  1.00  0.00           C
ATOM   8504  C28 POPEz 188      20.242  44.647  89.631  1.00  0.00           C
ATOM   8507  C29 POPEz 188      19.252  44.987  88.541  1.00  0.00           C
ATOM   8509 0C21 POPEz 188      19.482  45.498  87.321  1.00  0.00           C
ATOM   8511 1C21 POPEz 188      20.802  45.867  86.691  1.00  0.00           C
ATOM   8514 2C21 POPEz 188      20.882  45.517  85.191  1.00  0.00           C
ATOM   8517 3C21 POPEz 188      19.832  46.228  84.311  1.00  0.00           C
ATOM   8520 4C21 POPEz 188      19.983  45.977  82.801  1.00  0.00           C
ATOM   8523 5C21 POPEz 188      18.782  46.548  82.031  1.00  0.00           C
ATOM   8526 6C21 POPEz 188      18.972  46.627  80.511  1.00  0.00           C
ATOM   8529 7C21 POPEz 188      17.902  47.528  79.861  1.00  0.00           C
ATOM   8532 8C21 POPEz 188      17.972  47.567  78.331  1.00  0.00           C
ATOM   8536  C33 POPEz 188      27.182  45.598  93.681  1.00  0.00           C
ATOM   8539  C34 POPEz 188      25.952  45.857  92.801  1.00  0.00           C
ATOM   8542  C35 POPEz 188      25.752  47.338  92.401  1.00  0.00           C
ATOM   8545  C36 POPEz 188      26.772  47.868  91.371  1.00  0.00           C
ATOM   8548  C37 POPEz 188      26.512  49.327  90.971  1.00  0.00           C
ATOM   8551  C38 POPEz 188      27.423  49.857  89.851  1.00  0.00           C
ATOM   8554  C39 POPEz 188      26.812  49.747  88.441  1.00  0.00           C
ATOM   8557 0C31 POPEz 188      27.632  50.467  87.361  1.00  0.00           C
ATOM   8560 1C31 POPEz 188      26.962  50.397  85.971  1.00  0.00           C
ATOM   8563 2C31 POPEz 188      27.622  51.317  84.931  1.00  0.00           C
ATOM   8566 3C31 POPEz 188      26.912  51.307  83.561  1.00  0.00           C
ATOM   8569 4C31 POPEz 188      27.643  50.478  82.491  1.00  0.00           C
ATOM   8572 5C31 POPEz 188      27.002  50.587  81.101  1.00  0.00           C
ATOM   8575 6C31 POPEz 188      27.802  49.898  79.991  1.00  0.00           C
ATOM   8579  NH3 POPE0 189      97.122  11.327  56.611  1.00  0.00           N
ATOM   8583  C12 POPE0 189      97.423  10.088  57.411  1.00  0.00           C
ATOM   8586  C11 POPE0 189      98.874   9.618  57.221  1.00  0.00           C
ATOM   8589  P   POPE0 189     100.674   8.428  58.691  1.00  0.00           P
ATOM   8590  O13 POPE0 189     101.483   7.858  57.591  1.00  0.00           O
ATOM   8591  O14 POPE0 189     101.234   9.668  59.291  1.00  0.00           O
ATOM   8592  O11 POPE0 189     100.642   7.288  59.801  1.00  0.00           O
ATOM   8593  O12 POPE0 189      99.202   8.617  58.201  1.00  0.00           O
ATOM   8594  C1  POPE0 189     100.133   7.568  61.111  1.00  0.00           C
ATOM   8597  C2  POPE0 189     100.662   6.568  62.191  1.00  0.00           C
ATOM   8599  O21 POPE0 189     100.922   7.187  63.461  1.00  0.00           O
ATOM   8600  C21 POPE0 189      99.932   7.827  64.071  1.00  0.00           C
ATOM   8601  O22 POPE0 189      98.803   7.977  63.661  1.00  0.00           O
ATOM   8602  C22 POPE0 189     100.452   8.338  65.431  1.00  0.00           C
ATOM   8605  C3  POPE0 189     101.982   5.888  61.741  1.00  0.00           C
ATOM   8608  O31 POPE0 189     102.474   4.968  62.751  1.00  0.00           O
ATOM   8609  C31 POPE0 189     103.783   4.727  62.661  1.00  0.00           C
ATOM   8610  O32 POPE0 189     104.473   5.078  61.721  1.00  0.00           O
ATOM   8611  C32 POPE0 189     104.284   3.998  63.911  1.00  0.00           C
ATOM   8614  C23 POPE0 189      99.664   9.508  66.051  1.00  0.00           C
ATOM   8617  C24 POPE0 189      99.083   9.147  67.421  1.00  0.00           C
ATOM   8620  C25 POPE0 189      98.442  10.338  68.151  1.00  0.00           C
ATOM   8623  C26 POPE0 189      99.412  11.438  68.601  1.00  0.00           C
ATOM   8626  C27 POPE0 189     100.613  10.907  69.421  1.00  0.00           C
ATOM   8629  C28 POPE0 189     101.364  12.027  70.171  1.00  0.00           C
ATOM   8632  C29 POPE0 189     102.553  11.497  70.941  1.00  0.00           C
ATOM   8634 0C21 POPE0 189     102.533  11.008  72.191  1.00  0.00           C
ATOM   8636 1C21 POPE0 189     101.303  10.857  73.061  1.00  0.00           C
ATOM   8639 2C21 POPE0 189     101.253  11.928  74.161  1.00  0.00           C
ATOM   8642 3C21 POPE0 189     102.152  11.628  75.371  1.00  0.00           C
ATOM   8645 4C21 POPE0 189     102.104  12.788  76.371  1.00  0.00           C
ATOM   8648 5C21 POPE0 189     103.013  12.647  77.591  1.00  0.00           C
ATOM   8651 6C21 POPE0 189     103.013  13.958  78.401  1.00  0.00           C
ATOM   8654 7C21 POPE0 189     103.904  13.928  79.651  1.00  0.00           C
ATOM   8657 8C21 POPE0 189     103.354  13.088  80.801  1.00  0.00           C
ATOM   8661  C33 POPE0 189     104.333   4.888  65.181  1.00  0.00           C
ATOM   8664  C34 POPE0 189     102.952   5.048  65.821  1.00  0.00           C
ATOM   8667  C35 POPE0 189     102.812   6.168  66.861  1.00  0.00           C
ATOM   8670  C36 POPE0 189     103.822   6.117  68.011  1.00  0.00           C
ATOM   8673  C37 POPE0 189     103.282   6.778  69.281  1.00  0.00           C
ATOM   8676  C38 POPE0 189     104.412   7.148  70.261  1.00  0.00           C
ATOM   8679  C39 POPE0 189     103.923   7.367  71.691  1.00  0.00           C
ATOM   8682 0C31 POPE0 189     105.044   7.918  72.571  1.00  0.00           C
ATOM   8685 1C31 POPE0 189     105.053   7.367  74.001  1.00  0.00           C
ATOM   8688 2C31 POPE0 189     103.853   7.798  74.851  1.00  0.00           C
ATOM   8691 3C31 POPE0 189     104.132   7.598  76.351  1.00  0.00           C
ATOM   8694 4C31 POPE0 189     102.994   8.138  77.231  1.00  0.00           C
ATOM   8697 5C31 POPE0 189     103.363   8.198  78.721  1.00  0.00           C
ATOM   8700 6C31 POPE0 189     102.204   8.658  79.601  1.00  0.00           C
ATOM   8704  NH3 POPE1 190      45.112  79.148  64.721  1.00  0.00           N
ATOM   8708  C12 POPE1 190      43.833  79.888  64.491  1.00  0.00           C
ATOM   8711  C11 POPE1 190      43.822  80.578  63.111  1.00  0.00           C
ATOM   8714  P   POPE1 190      43.062  83.038  62.551  1.00  0.00           P
ATOM   8715  O13 POPE1 190      44.312  83.108  61.761  1.00  0.00           O
ATOM   8716  O14 POPE1 190      41.812  83.508  61.921  1.00  0.00           O
ATOM   8717  O11 POPE1 190      43.233  83.897  63.861  1.00  0.00           O
ATOM   8718  O12 POPE1 190      42.812  81.587  63.101  1.00  0.00           O
ATOM   8719  C1  POPE1 190      44.312  83.718  64.781  1.00  0.00           C
ATOM   8722  C2  POPE1 190      44.083  84.537  66.101  1.00  0.00           C
ATOM   8724  O21 POPE1 190      45.014  84.168  67.151  1.00  0.00           O
ATOM   8725  C21 POPE1 190      44.813  83.007  67.771  1.00  0.00           C
ATOM   8726  O22 POPE1 190      44.102  82.098  67.381  1.00  0.00           O
ATOM   8727  C22 POPE1 190      45.692  82.938  69.041  1.00  0.00           C
ATOM   8730  C3  POPE1 190      42.583  84.537  66.551  1.00  0.00           C
ATOM   8733  O31 POPE1 190      42.362  85.068  67.881  1.00  0.00           O
ATOM   8734  C31 POPE1 190      42.482  86.388  68.021  1.00  0.00           C
ATOM   8735  O32 POPE1 190      42.833  87.157  67.141  1.00  0.00           O
ATOM   8736  C32 POPE1 190      42.143  86.788  69.471  1.00  0.00           C
ATOM   8739  C23 POPE1 190      44.912  82.418  70.271  1.00  0.00           C
ATOM   8742  C24 POPE1 190      45.763  81.968  71.471  1.00  0.00           C
ATOM   8745  C25 POPE1 190      44.874  81.668  72.691  1.00  0.00           C
ATOM   8748  C26 POPE1 190      45.674  81.438  73.981  1.00  0.00           C
ATOM   8751  C27 POPE1 190      45.674  82.658  74.921  1.00  0.00           C
ATOM   8754  C28 POPE1 190      46.972  82.828  75.721  1.00  0.00           C
ATOM   8757  C29 POPE1 190      47.243  81.727  76.711  1.00  0.00           C
ATOM   8759 0C21 POPE1 190      48.463  81.358  77.171  1.00  0.00           C
ATOM   8761 1C21 POPE1 190      49.783  81.987  76.801  1.00  0.00           C
ATOM   8764 2C21 POPE1 190      50.542  82.468  78.061  1.00  0.00           C
ATOM   8767 3C21 POPE1 190      52.053  82.587  77.831  1.00  0.00           C
ATOM   8770 4C21 POPE1 190      52.842  82.938  79.111  1.00  0.00           C
ATOM   8773 5C21 POPE1 190      52.444  84.297  79.721  1.00  0.00           C
ATOM   8776 6C21 POPE1 190      53.424  84.758  80.801  1.00  0.00           C
ATOM   8779 7C21 POPE1 190      53.062  86.117  81.411  1.00  0.00           C
ATOM   8782 8C21 POPE1 190      53.522  86.268  82.861  1.00  0.00           C
ATOM   8786  C33 POPE1 190      43.284  86.648  70.521  1.00  0.00           C
ATOM   8789  C34 POPE1 190      42.873  85.858  71.781  1.00  0.00           C
ATOM   8792  C35 POPE1 190      42.202  86.638  72.911  1.00  0.00           C
ATOM   8795  C36 POPE1 190      41.532  85.658  73.901  1.00  0.00           C
ATOM   8798  C37 POPE1 190      41.042  86.298  75.211  1.00  0.00           C
ATOM   8801  C38 POPE1 190      42.042  86.157  76.371  1.00  0.00           C
ATOM   8804  C39 POPE1 190      42.092  84.748  76.991  1.00  0.00           C
ATOM   8807 0C31 POPE1 190      41.002  84.507  78.041  1.00  0.00           C
ATOM   8810 1C31 POPE1 190      40.984  83.038  78.491  1.00  0.00           C
ATOM   8813 2C31 POPE1 190      39.882  82.688  79.511  1.00  0.00           C
ATOM   8816 3C31 POPE1 190      39.962  83.488  80.811  1.00  0.00           C
ATOM   8819 4C31 POPE1 190      39.403  82.737  82.021  1.00  0.00           C
ATOM   8822 5C31 POPE1 190      39.662  83.477  83.341  1.00  0.00           C
ATOM   8825 6C31 POPE1 190      39.252  82.688  84.581  1.00  0.00           C
ATOM   8829  NH3 POPE2 191      90.604  26.827  98.491  1.00  0.00           N
ATOM   8833  C12 POPE2 191      91.954  26.237  98.201  1.00  0.00           C
ATOM   8836  C11 POPE2 191      92.304  25.127  99.201  1.00  0.00           C
ATOM   8839  P   POPE2 191      94.923  24.918  98.871  1.00  0.00           P
ATOM   8840  O13 POPE2 191      95.084  25.827 100.031  1.00  0.00           O
ATOM   8841  O14 POPE2 191      95.683  23.658  98.821  1.00  0.00           O
ATOM   8842  O11 POPE2 191      95.003  25.698  97.481  1.00  0.00           O
ATOM   8843  O12 POPE2 191      93.442  24.397  98.791  1.00  0.00           O
ATOM   8844  C1  POPE2 191      96.154  25.577  96.621  1.00  0.00           C
ATOM   8847  C2  POPE2 191      95.823  25.608  95.081  1.00  0.00           C
ATOM   8849  O21 POPE2 191      96.982  26.128  94.421  1.00  0.00           O
ATOM   8850  C21 POPE2 191      97.562  25.587  93.331  1.00  0.00           C
ATOM   8851  O22 POPE2 191      98.713  25.827  93.001  1.00  0.00           O
ATOM   8852  C22 POPE2 191      96.604  24.738  92.501  1.00  0.00           C
ATOM   8855  C3  POPE2 191      94.583  26.518  94.811  1.00  0.00           C
ATOM   8858  O31 POPE2 191      94.033  26.438  93.471  1.00  0.00           O
ATOM   8859  C31 POPE2 191      93.183  25.418  93.291  1.00  0.00           C
ATOM   8860  O32 POPE2 191      93.153  24.397  93.961  1.00  0.00           O
ATOM   8861  C32 POPE2 191      92.304  25.758  92.071  1.00  0.00           C
ATOM   8864  C23 POPE2 191      97.183  24.267  91.141  1.00  0.00           C
ATOM   8867  C24 POPE2 191      96.872  25.247  89.991  1.00  0.00           C
ATOM   8870  C25 POPE2 191      97.904  26.377  89.811  1.00  0.00           C
ATOM   8873  C26 POPE2 191      99.272  25.858  89.351  1.00  0.00           C
ATOM   8876  C27 POPE2 191     100.184  26.967  88.801  1.00  0.00           C
ATOM   8879  C28 POPE2 191     101.544  26.428  88.331  1.00  0.00           C
ATOM   8882  C29 POPE2 191     102.353  27.487  87.621  1.00  0.00           C
ATOM   8884 0C21 POPE2 191     102.952  27.378  86.421  1.00  0.00           C
ATOM   8886 1C21 POPE2 191     102.994  26.128  85.571  1.00  0.00           C
ATOM   8889 2C21 POPE2 191     101.892  26.067  84.491  1.00  0.00           C
ATOM   8892 3C21 POPE2 191     102.052  27.118  83.381  1.00  0.00           C
ATOM   8895 4C21 POPE2 191     100.922  27.048  82.341  1.00  0.00           C
ATOM   8898 5C21 POPE2 191     101.113  28.028  81.161  1.00  0.00           C
ATOM   8901 6C21 POPE2 191     101.393  29.478  81.571  1.00  0.00           C
ATOM   8904 7C21 POPE2 191     101.472  30.458  80.401  1.00  0.00           C
ATOM   8907 8C21 POPE2 191     101.693  31.897  80.861  1.00  0.00           C
ATOM   8911  C33 POPE2 191      90.814  25.368  92.251  1.00  0.00           C
ATOM   8914  C34 POPE2 191      89.823  26.237  91.431  1.00  0.00           C
ATOM   8917  C35 POPE2 191      89.244  25.528  90.201  1.00  0.00           C
ATOM   8920  C36 POPE2 191      88.013  26.218  89.551  1.00  0.00           C
ATOM   8923  C37 POPE2 191      87.213  25.247  88.661  1.00  0.00           C
ATOM   8926  C38 POPE2 191      86.084  25.868  87.811  1.00  0.00           C
ATOM   8929  C39 POPE2 191      85.424  24.797  86.931  1.00  0.00           C
ATOM   8932 0C31 POPE2 191      84.594  25.338  85.751  1.00  0.00           C
ATOM   8935 1C31 POPE2 191      84.263  24.227  84.751  1.00  0.00           C
ATOM   8938 2C31 POPE2 191      82.964  24.408  83.951  1.00  0.00           C
ATOM   8941 3C31 POPE2 191      82.952  25.598  82.981  1.00  0.00           C
ATOM   8944 4C31 POPE2 191      82.234  26.827  83.541  1.00  0.00           C
ATOM   8947 5C31 POPE2 191      81.803  27.798  82.441  1.00  0.00           C
ATOM   8950 6C31 POPE2 191      81.182  29.107  82.951  1.00  0.00           C
ATOM   8954  NH3 POPE3 192     103.122   9.398 101.501  1.00  0.00           N
ATOM   8958  C12 POPE3 192     104.083   8.778 102.471  1.00  0.00           C
ATOM   8961  C11 POPE3 192     104.154   7.258 102.311  1.00  0.00           C
ATOM   8964  P   POPE3 192     106.073   5.468 102.221  1.00  0.00           P
ATOM   8965  O13 POPE3 192     107.423   5.517 102.831  1.00  0.00           O
ATOM   8966  O14 POPE3 192     105.072   4.497 102.671  1.00  0.00           O
ATOM   8967  O11 POPE3 192     106.353   5.327 100.671  1.00  0.00           O
ATOM   8968  O12 POPE3 192     105.522   6.928 102.241  1.00  0.00           O
ATOM   8969  C1  POPE3 192     105.993   4.238  99.821  1.00  0.00           C
ATOM   8972  C2  POPE3 192     105.494   4.768  98.441  1.00  0.00           C
ATOM   8974  O21 POPE3 192     106.434   4.948  97.351  1.00  0.00           O
ATOM   8975  C21 POPE3 192     107.743   5.018  97.451  1.00  0.00           C
ATOM   8976  O22 POPE3 192     108.414   4.957  98.481  1.00  0.00           O
ATOM   8977  C22 POPE3 192     108.363   5.078  96.041  1.00  0.00           C
ATOM   8980  C3  POPE3 192     104.672   6.068  98.651  1.00  0.00           C
ATOM   8983  O31 POPE3 192     103.843   6.368  97.511  1.00  0.00           O
ATOM   8984  C31 POPE3 192     103.503   7.638  97.421  1.00  0.00           C
ATOM   8985  O32 POPE3 192     103.834   8.528  98.181  1.00  0.00           O
ATOM   8986  C32 POPE3 192     102.493   7.767  96.261  1.00  0.00           C
ATOM   8989  C23 POPE3 192     109.723   5.828  95.921  1.00  0.00           C
ATOM   8992  C24 POPE3 192     110.124   6.128  94.461  1.00  0.00           C
ATOM   8995  C25 POPE3 192     110.592   4.867  93.721  1.00  0.00           C
ATOM   8998  C26 POPE3 192     110.604   4.968  92.181  1.00  0.00           C
ATOM   9001  C27 POPE3 192     110.622   3.577  91.531  1.00  0.00           C
ATOM   9004  C28 POPE3 192     109.974   3.518  90.141  1.00  0.00           C
ATOM   9007  C29 POPE3 192     109.354   2.158  89.911  1.00  0.00           C
ATOM   9009 0C21 POPE3 192     109.543   1.368  88.851  1.00  0.00           C
ATOM   9011 1C21 POPE3 192     110.413   1.698  87.671  1.00  0.00           C
ATOM   9014 2C21 POPE3 192     110.373   0.568  86.631  1.00  0.00           C
ATOM   9017 3C21 POPE3 192     109.033   0.468  85.881  1.00  0.00           C
ATOM   9020 4C21 POPE3 192     108.923  -0.822  85.061  1.00  0.00           C
ATOM   9023 5C21 POPE3 192     107.562  -0.972  84.381  1.00  0.00           C
ATOM   9026 6C21 POPE3 192     107.523  -2.112  83.351  1.00  0.00           C
ATOM   9029 7C21 POPE3 192     107.633  -3.507  83.971  1.00  0.00           C
ATOM   9032 8C21 POPE3 192     107.684  -4.627  82.921  1.00  0.00           C
ATOM   9036  C33 POPE3 192     102.614   9.098  95.481  1.00  0.00           C
ATOM   9039  C34 POPE3 192     101.483   9.348  94.481  1.00  0.00           C
ATOM   9042  C35 POPE3 192     101.294   8.268  93.411  1.00  0.00           C
ATOM   9045  C36 POPE3 192     102.533   7.938  92.561  1.00  0.00           C
ATOM   9048  C37 POPE3 192     102.213   6.928  91.451  1.00  0.00           C
ATOM   9051  C38 POPE3 192     103.442   6.447  90.671  1.00  0.00           C
ATOM   9054  C39 POPE3 192     103.734   7.237  89.381  1.00  0.00           C
ATOM   9057 0C31 POPE3 192     102.733   6.968  88.251  1.00  0.00           C
ATOM   9060 1C31 POPE3 192     103.013   7.798  86.991  1.00  0.00           C
ATOM   9063 2C31 POPE3 192     101.973   7.578  85.881  1.00  0.00           C
ATOM   9066 3C31 POPE3 192     102.183   6.298  85.061  1.00  0.00           C
ATOM   9069 4C31 POPE3 192     103.354   6.408  84.081  1.00  0.00           C
ATOM   9072 5C31 POPE3 192     103.433   5.218  83.111  1.00  0.00           C
ATOM   9075 6C31 POPE3 192     104.524   5.378  82.061  1.00  0.00           C
ATOM   9079  NH3 POPE4 193      34.282 115.357  99.741  1.00  0.00           N
ATOM   9083  C12 POPE4 193      34.472 115.418 101.231  1.00  0.00           C
ATOM   9086  C11 POPE4 193      33.942 114.148 101.941  1.00  0.00           C
ATOM   9089  P   POPE4 193      31.512 114.608 102.651  1.00  0.00           P
ATOM   9090  O13 POPE4 193      30.972 113.598 103.581  1.00  0.00           O
ATOM   9091  O14 POPE4 193      32.092 115.848 103.201  1.00  0.00           O
ATOM   9092  O11 POPE4 193      30.332 115.038 101.701  1.00  0.00           O
ATOM   9093  O12 POPE4 193      32.552 113.888 101.681  1.00  0.00           O
ATOM   9094  C1  POPE4 193      29.932 114.348 100.511  1.00  0.00           C
ATOM   9097  C2  POPE4 193      29.483 115.388  99.441  1.00  0.00           C
ATOM   9099  O21 POPE4 193      29.312 114.758  98.171  1.00  0.00           O
ATOM   9100  C21 POPE4 193      28.252 113.998  97.961  1.00  0.00           C
ATOM   9101  O22 POPE4 193      27.382 113.737  98.781  1.00  0.00           O
ATOM   9102  C22 POPE4 193      28.362 113.418  96.541  1.00  0.00           C
ATOM   9105  C3  POPE4 193      30.562 116.508  99.311  1.00  0.00           C
ATOM   9108  O31 POPE4 193      30.492 117.208  98.051  1.00  0.00           O
ATOM   9109  C31 POPE4 193      31.602 117.227  97.301  1.00  0.00           C
ATOM   9110  O32 POPE4 193      32.692 116.807  97.661  1.00  0.00           O
ATOM   9111  C32 POPE4 193      31.264 117.807  95.911  1.00  0.00           C
ATOM   9114  C23 POPE4 193      27.192 113.768  95.591  1.00  0.00           C
ATOM   9117  C24 POPE4 193      25.813 113.248  96.041  1.00  0.00           C
ATOM   9120  C25 POPE4 193      24.692 113.598  95.061  1.00  0.00           C
ATOM   9123  C26 POPE4 193      24.662 112.758  93.771  1.00  0.00           C
ATOM   9126  C27 POPE4 193      23.802 111.487  93.881  1.00  0.00           C
ATOM   9129  C28 POPE4 193      23.313 110.988  92.511  1.00  0.00           C
ATOM   9132  C29 POPE4 193      22.632 109.647  92.601  1.00  0.00           C
ATOM   9134 0C21 POPE4 193      22.282 108.877  91.551  1.00  0.00           C
ATOM   9136 1C21 POPE4 193      22.542 109.157  90.101  1.00  0.00           C
ATOM   9139 2C21 POPE4 193      22.682 107.848  89.301  1.00  0.00           C
ATOM   9142 3C21 POPE4 193      22.942 108.098  87.811  1.00  0.00           C
ATOM   9145 4C21 POPE4 193      23.233 106.807  87.021  1.00  0.00           C
ATOM   9148 5C21 POPE4 193      22.052 105.827  86.891  1.00  0.00           C
ATOM   9151 6C21 POPE4 193      21.042 106.227  85.801  1.00  0.00           C
ATOM   9154 7C21 POPE4 193      19.972 105.147  85.571  1.00  0.00           C
ATOM   9157 8C21 POPE4 193      19.132 105.378  84.311  1.00  0.00           C
ATOM   9161  C33 POPE4 193      31.272 116.718  94.811  1.00  0.00           C
ATOM   9164  C34 POPE4 193      30.922 117.157  93.371  1.00  0.00           C
ATOM   9167  C35 POPE4 193      29.552 117.828  93.181  1.00  0.00           C
ATOM   9170  C36 POPE4 193      29.253 118.187  91.711  1.00  0.00           C
ATOM   9173  C37 POPE4 193      27.882 118.868  91.511  1.00  0.00           C
ATOM   9176  C38 POPE4 193      27.532 119.177  90.051  1.00  0.00           C
ATOM   9179  C39 POPE4 193      27.072 117.968  89.211  1.00  0.00           C
ATOM   9182 0C31 POPE4 193      26.653 118.348  87.781  1.00  0.00           C
ATOM   9185 1C31 POPE4 193      25.952 117.208  87.031  1.00  0.00           C
ATOM   9188 2C31 POPE4 193      25.452 117.587  85.621  1.00  0.00           C
ATOM   9191 3C31 POPE4 193      26.512 117.457  84.521  1.00  0.00           C
ATOM   9194 4C31 POPE4 193      25.942 117.697  83.121  1.00  0.00           C
ATOM   9197 5C31 POPE4 193      26.802 117.108  82.001  1.00  0.00           C
ATOM   9200 6C31 POPE4 193      26.142 117.168  80.621  1.00  0.00           C
ATOM   9204  NH3 POPE5 194      36.694  97.238  99.971  1.00  0.00           N
ATOM   9208  C12 POPE5 194      36.854  97.317 101.461  1.00  0.00           C
ATOM   9211  C11 POPE5 194      36.063  98.508 101.991  1.00  0.00           C
ATOM   9214  P   POPE5 194      35.964 101.087 101.461  1.00  0.00           P
ATOM   9215  O13 POPE5 194      36.882 101.698 102.441  1.00  0.00           O
ATOM   9216  O14 POPE5 194      35.873 101.768 100.161  1.00  0.00           O
ATOM   9217  O11 POPE5 194      34.583 100.907 102.181  1.00  0.00           O
ATOM   9218  O12 POPE5 194      36.432  99.618 101.191  1.00  0.00           O
ATOM   9219  C1  POPE5 194      33.382 101.408 101.601  1.00  0.00           C
ATOM   9222  C2  POPE5 194      32.752 100.407 100.591  1.00  0.00           C
ATOM   9224  O21 POPE5 194      33.412 100.588  99.321  1.00  0.00           O
ATOM   9225  C21 POPE5 194      33.982  99.537  98.791  1.00  0.00           C
ATOM   9226  O22 POPE5 194      34.252  98.477  99.341  1.00  0.00           O
ATOM   9227  C22 POPE5 194      34.232  99.817  97.321  1.00  0.00           C
ATOM   9230  C3  POPE5 194      31.233 100.708 100.441  1.00  0.00           C
ATOM   9233  O31 POPE5 194      30.772 100.718  99.071  1.00  0.00           O
ATOM   9234  C31 POPE5 194      30.632  99.528  98.511  1.00  0.00           C
ATOM   9235  O32 POPE5 194      30.643  98.458  99.081  1.00  0.00           O
ATOM   9236  C32 POPE5 194      30.592  99.727  96.991  1.00  0.00           C
ATOM   9239  C23 POPE5 194      34.252  98.488  96.551  1.00  0.00           C
ATOM   9242  C24 POPE5 194      33.942  98.617  95.061  1.00  0.00           C
ATOM   9245  C25 POPE5 194      33.782  97.248  94.381  1.00  0.00           C
ATOM   9248  C26 POPE5 194      35.083  96.428  94.391  1.00  0.00           C
ATOM   9251  C27 POPE5 194      35.072  95.267  93.391  1.00  0.00           C
ATOM   9254  C28 POPE5 194      36.472  94.657  93.201  1.00  0.00           C
ATOM   9257  C29 POPE5 194      36.552  93.697  92.041  1.00  0.00           C
ATOM   9259 0C21 POPE5 194      37.252  93.877  90.911  1.00  0.00           C
ATOM   9261 1C21 POPE5 194      38.104  95.068  90.531  1.00  0.00           C
ATOM   9264 2C21 POPE5 194      39.612  94.767  90.621  1.00  0.00           C
ATOM   9267 3C21 POPE5 194      40.092  93.598  89.741  1.00  0.00           C
ATOM   9270 4C21 POPE5 194      41.623  93.498  89.731  1.00  0.00           C
ATOM   9273 5C21 POPE5 194      42.174  92.288  88.961  1.00  0.00           C
ATOM   9276 6C21 POPE5 194      43.694  92.168  89.141  1.00  0.00           C
ATOM   9279 7C21 POPE5 194      44.312  91.038  88.311  1.00  0.00           C
ATOM   9282 8C21 POPE5 194      45.813  90.897  88.521  1.00  0.00           C
ATOM   9286  C33 POPE5 194      29.292  99.227  96.311  1.00  0.00           C
ATOM   9289  C34 POPE5 194      29.462  99.117  94.791  1.00  0.00           C
ATOM   9292  C35 POPE5 194      29.362 100.477  94.091  1.00  0.00           C
ATOM   9295  C36 POPE5 194      29.892 100.477  92.641  1.00  0.00           C
ATOM   9298  C37 POPE5 194      29.993 101.918  92.121  1.00  0.00           C
ATOM   9301  C38 POPE5 194      30.882 102.138  90.891  1.00  0.00           C
ATOM   9304  C39 POPE5 194      30.422 101.388  89.631  1.00  0.00           C
ATOM   9307 0C31 POPE5 194      31.132 101.928  88.381  1.00  0.00           C
ATOM   9310 1C31 POPE5 194      30.782 101.117  87.121  1.00  0.00           C
ATOM   9313 2C31 POPE5 194      31.502 101.617  85.861  1.00  0.00           C
ATOM   9316 3C31 POPE5 194      30.712 102.668  85.061  1.00  0.00           C
ATOM   9319 4C31 POPE5 194      29.483 102.098  84.341  1.00  0.00           C
ATOM   9322 5C31 POPE5 194      28.782 103.127  83.451  1.00  0.00           C
ATOM   9325 6C31 POPE5 194      27.562 102.568  82.731  1.00  0.00           C
ATOM   9329  NH3 POPE6 195      99.342  89.557  61.251  1.00  0.00           N
ATOM   9333  C12 POPE6 195      98.764  88.307  61.871  1.00  0.00           C
ATOM   9336  C11 POPE6 195      99.743  87.118  61.861  1.00  0.00           C
ATOM   9339  P   POPE6 195     102.273  87.717  61.541  1.00  0.00           P
ATOM   9340  O13 POPE6 195     102.754  86.438  60.981  1.00  0.00           O
ATOM   9341  O14 POPE6 195     101.872  88.788  60.611  1.00  0.00           O
ATOM   9342  O11 POPE6 195     103.333  88.208  62.611  1.00  0.00           O
ATOM   9343  O12 POPE6 195     101.023  87.437  62.441  1.00  0.00           O
ATOM   9344  C1  POPE6 195     103.724  87.258  63.631  1.00  0.00           C
ATOM   9347  C2  POPE6 195     103.174  87.658  65.021  1.00  0.00           C
ATOM   9349  O21 POPE6 195     104.202  87.658  66.041  1.00  0.00           O
ATOM   9350  C21 POPE6 195     104.734  86.477  66.331  1.00  0.00           C
ATOM   9351  O22 POPE6 195     104.473  85.418  65.801  1.00  0.00           O
ATOM   9352  C22 POPE6 195     105.823  86.628  67.391  1.00  0.00           C
ATOM   9355  C3  POPE6 195     101.884  86.848  65.401  1.00  0.00           C
ATOM   9358  O31 POPE6 195     101.434  87.077  66.751  1.00  0.00           O
ATOM   9359  C31 POPE6 195     100.922  88.298  66.941  1.00  0.00           C
ATOM   9360  O32 POPE6 195     100.823  89.148  66.081  1.00  0.00           O
ATOM   9361  C32 POPE6 195     100.424  88.447  68.371  1.00  0.00           C
ATOM   9364  C23 POPE6 195     105.814  85.427  68.361  1.00  0.00           C
ATOM   9367  C24 POPE6 195     107.024  85.427  69.311  1.00  0.00           C
ATOM   9370  C25 POPE6 195     106.612  85.427  70.791  1.00  0.00           C
ATOM   9373  C26 POPE6 195     107.794  85.328  71.761  1.00  0.00           C
ATOM   9376  C27 POPE6 195     107.334  85.258  73.221  1.00  0.00           C
ATOM   9379  C28 POPE6 195     108.514  85.057  74.181  1.00  0.00           C
ATOM   9382  C29 POPE6 195     108.043  84.848  75.601  1.00  0.00           C
ATOM   9384 0C21 POPE6 195     107.783  83.657  76.161  1.00  0.00           C
ATOM   9386 1C21 POPE6 195     107.904  82.317  75.501  1.00  0.00           C
ATOM   9389 2C21 POPE6 195     106.544  81.617  75.351  1.00  0.00           C
ATOM   9392 3C21 POPE6 195     105.883  81.318  76.701  1.00  0.00           C
ATOM   9395 4C21 POPE6 195     105.062  80.028  76.691  1.00  0.00           C
ATOM   9398 5C21 POPE6 195     104.743  79.557  78.111  1.00  0.00           C
ATOM   9401 6C21 POPE6 195     104.314  78.098  78.151  1.00  0.00           C
ATOM   9404 7C21 POPE6 195     104.214  77.557  79.571  1.00  0.00           C
ATOM   9407 8C21 POPE6 195     103.853  76.068  79.601  1.00  0.00           C
ATOM   9411  C33 POPE6 195     101.514  88.508  69.481  1.00  0.00           C
ATOM   9414  C34 POPE6 195     102.633  87.447  69.441  1.00  0.00           C
ATOM   9417  C35 POPE6 195     103.074  86.987  70.851  1.00  0.00           C
ATOM   9420  C36 POPE6 195     103.783  88.078  71.661  1.00  0.00           C
ATOM   9423  C37 POPE6 195     104.144  87.627  73.091  1.00  0.00           C
ATOM   9426  C38 POPE6 195     104.883  88.757  73.821  1.00  0.00           C
ATOM   9429  C39 POPE6 195     105.464  88.438  75.211  1.00  0.00           C
ATOM   9432 0C31 POPE6 195     104.813  87.258  75.951  1.00  0.00           C
ATOM   9435 1C31 POPE6 195     105.413  87.068  77.351  1.00  0.00           C
ATOM   9438 2C31 POPE6 195     104.923  85.778  78.021  1.00  0.00           C
ATOM   9441 3C31 POPE6 195     105.863  85.267  79.121  1.00  0.00           C
ATOM   9444 4C31 POPE6 195     106.103  86.257  80.271  1.00  0.00           C
ATOM   9447 5C31 POPE6 195     106.954  85.627  81.371  1.00  0.00           C
ATOM   9450 6C31 POPE6 195     107.204  86.568  82.541  1.00  0.00           C
ATOM   9454  NH3 POPE7 196      77.563 119.848 103.191  1.00  0.00           N
ATOM   9458  C12 POPE7 196      78.972 120.357 103.331  1.00  0.00           C
ATOM   9461  C11 POPE7 196      79.623 119.977 104.671  1.00  0.00           C
ATOM   9464  P   POPE7 196      82.213 120.068 104.201  1.00  0.00           P
ATOM   9465  O13 POPE7 196      82.432 120.637 102.851  1.00  0.00           O
ATOM   9466  O14 POPE7 196      83.344 120.318 105.111  1.00  0.00           O
ATOM   9467  O11 POPE7 196      81.943 118.528 104.041  1.00  0.00           O
ATOM   9468  O12 POPE7 196      80.872 120.637 104.811  1.00  0.00           O
ATOM   9469  C1  POPE7 196      82.743 117.627 103.251  1.00  0.00           C
ATOM   9472  C2  POPE7 196      81.943 116.987 102.081  1.00  0.00           C
ATOM   9474  O21 POPE7 196      82.693 115.888 101.511  1.00  0.00           O
ATOM   9475  C21 POPE7 196      82.094 114.697 101.521  1.00  0.00           C
ATOM   9476  O22 POPE7 196      81.163 114.367 102.231  1.00  0.00           O
ATOM   9477  C22 POPE7 196      82.712 113.798 100.441  1.00  0.00           C
ATOM   9480  C3  POPE7 196      81.654 118.038 100.961  1.00  0.00           C
ATOM   9483  O31 POPE7 196      80.663 117.557 100.031  1.00  0.00           O
ATOM   9484  C31 POPE7 196      81.073 117.307  98.791  1.00  0.00           C
ATOM   9485  O32 POPE7 196      82.192 117.498  98.371  1.00  0.00           O
ATOM   9486  C32 POPE7 196      79.932 116.688  97.961  1.00  0.00           C
ATOM   9489  C23 POPE7 196      81.632 113.307  99.451  1.00  0.00           C
ATOM   9492  C24 POPE7 196      82.122 112.398  98.311  1.00  0.00           C
ATOM   9495  C25 POPE7 196      80.942 111.848  97.511  1.00  0.00           C
ATOM   9498  C26 POPE7 196      81.303 111.278  96.131  1.00  0.00           C
ATOM   9501  C27 POPE7 196      80.052 110.748  95.401  1.00  0.00           C
ATOM   9504  C28 POPE7 196      80.352 109.888  94.141  1.00  0.00           C
ATOM   9507  C29 POPE7 196      80.762 110.678  92.921  1.00  0.00           C
ATOM   9509 0C21 POPE7 196      81.854 110.438  92.171  1.00  0.00           C
ATOM   9511 1C21 POPE7 196      82.882 109.377  92.461  1.00  0.00           C
ATOM   9514 2C21 POPE7 196      83.943 109.188  91.361  1.00  0.00           C
ATOM   9517 3C21 POPE7 196      85.133 108.358  91.891  1.00  0.00           C
ATOM   9520 4C21 POPE7 196      86.194 108.007  90.841  1.00  0.00           C
ATOM   9523 5C21 POPE7 196      85.782 106.807  89.981  1.00  0.00           C
ATOM   9526 6C21 POPE7 196      86.892 106.288  89.061  1.00  0.00           C
ATOM   9529 7C21 POPE7 196      86.493 105.007  88.321  1.00  0.00           C
ATOM   9532 8C21 POPE7 196      87.643 104.397  87.521  1.00  0.00           C
ATOM   9536  C33 POPE7 196      80.373 116.227  96.541  1.00  0.00           C
ATOM   9539  C34 POPE7 196      79.203 116.028  95.561  1.00  0.00           C
ATOM   9542  C35 POPE7 196      79.612 115.958  94.081  1.00  0.00           C
ATOM   9545  C36 POPE7 196      80.154 117.278  93.511  1.00  0.00           C
ATOM   9548  C37 POPE7 196      79.943 117.398  91.991  1.00  0.00           C
ATOM   9551  C38 POPE7 196      80.443 118.718  91.401  1.00  0.00           C
ATOM   9554  C39 POPE7 196      79.993 118.958  89.941  1.00  0.00           C
ATOM   9557 0C31 POPE7 196      80.733 118.088  88.901  1.00  0.00           C
ATOM   9560 1C31 POPE7 196      80.264 118.388  87.471  1.00  0.00           C
ATOM   9563 2C31 POPE7 196      81.003 117.608  86.371  1.00  0.00           C
ATOM   9566 3C31 POPE7 196      80.233 116.377  85.871  1.00  0.00           C
ATOM   9569 4C31 POPE7 196      80.883 115.728  84.631  1.00  0.00           C
ATOM   9572 5C31 POPE7 196      79.993 114.668  83.961  1.00  0.00           C
ATOM   9575 6C31 POPE7 196      80.622 114.048  82.721  1.00  0.00           C
ATOM   9579  NH3 POPE8 197       3.982 108.038  61.231  1.00  0.00           N
ATOM   9583  C12 POPE8 197       4.242 106.987  62.261  1.00  0.00           C
ATOM   9586  C11 POPE8 197       5.092 105.837  61.681  1.00  0.00           C
ATOM   9589  P   POPE8 197       3.462 103.818  61.911  1.00  0.00           P
ATOM   9590  O13 POPE8 197       3.812 102.498  61.351  1.00  0.00           O
ATOM   9591  O14 POPE8 197       2.592 104.688  61.091  1.00  0.00           O
ATOM   9592  O11 POPE8 197       2.702 103.598  63.291  1.00  0.00           O
ATOM   9593  O12 POPE8 197       4.772 104.618  62.331  1.00  0.00           O
ATOM   9594  C1  POPE8 197       3.302 103.477  64.581  1.00  0.00           C
ATOM   9597  C2  POPE8 197       3.562 104.878  65.241  1.00  0.00           C
ATOM   9599  O21 POPE8 197       4.162 104.918  66.551  1.00  0.00           O
ATOM   9600  C21 POPE8 197       4.192 103.928  67.401  1.00  0.00           C
ATOM   9601  O22 POPE8 197       3.712 102.818  67.281  1.00  0.00           O
ATOM   9602  C22 POPE8 197       4.872 104.428  68.681  1.00  0.00           C
ATOM   9605  C3  POPE8 197       2.312 105.787  65.271  1.00  0.00           C
ATOM   9608  O31 POPE8 197       2.722 107.157  65.241  1.00  0.00           O
ATOM   9609  C31 POPE8 197       3.092 107.848  66.331  1.00  0.00           C
ATOM   9610  O32 POPE8 197       3.852 108.788  66.281  1.00  0.00           O
ATOM   9611  C32 POPE8 197       2.422 107.388  67.631  1.00  0.00           C
ATOM   9614  C23 POPE8 197       6.212 103.718  68.951  1.00  0.00           C
ATOM   9617  C24 POPE8 197       7.082 104.437  70.001  1.00  0.00           C
ATOM   9620  C25 POPE8 197       6.432 104.517  71.381  1.00  0.00           C
ATOM   9623  C26 POPE8 197       7.332 105.118  72.471  1.00  0.00           C
ATOM   9626  C27 POPE8 197       6.622 105.048  73.831  1.00  0.00           C
ATOM   9629  C28 POPE8 197       7.542 105.168  75.061  1.00  0.00           C
ATOM   9632  C29 POPE8 197       6.722 104.878  76.301  1.00  0.00           C
ATOM   9634 0C21 POPE8 197       6.932 103.908  77.211  1.00  0.00           C
ATOM   9636 1C21 POPE8 197       8.082 102.938  77.231  1.00  0.00           C
ATOM   9639 2C21 POPE8 197       9.402 103.587  77.711  1.00  0.00           C
ATOM   9642 3C21 POPE8 197       9.252 104.408  79.001  1.00  0.00           C
ATOM   9645 4C21 POPE8 197      10.592 104.918  79.551  1.00  0.00           C
ATOM   9648 5C21 POPE8 197      10.412 105.837  80.761  1.00  0.00           C
ATOM   9651 6C21 POPE8 197      11.742 106.307  81.361  1.00  0.00           C
ATOM   9654 7C21 POPE8 197      11.572 107.498  82.321  1.00  0.00           C
ATOM   9657 8C21 POPE8 197      12.882 108.018  82.891  1.00  0.00           C
ATOM   9661  C33 POPE8 197       2.682 108.377  68.801  1.00  0.00           C
ATOM   9664  C34 POPE8 197       2.372 107.737  70.161  1.00  0.00           C
ATOM   9667  C35 POPE8 197       2.152 108.737  71.301  1.00  0.00           C
ATOM   9670  C36 POPE8 197       1.882 108.018  72.631  1.00  0.00           C
ATOM   9673  C37 POPE8 197       1.712 108.958  73.841  1.00  0.00           C
ATOM   9676  C38 POPE8 197       1.402 108.228  75.161  1.00  0.00           C
ATOM   9679  C39 POPE8 197       2.482 107.208  75.591  1.00  0.00           C
ATOM   9682 0C31 POPE8 197       2.042 106.318  76.761  1.00  0.00           C
ATOM   9685 1C31 POPE8 197       2.662 106.688  78.111  1.00  0.00           C
ATOM   9688 2C31 POPE8 197       1.992 105.988  79.311  1.00  0.00           C
ATOM   9691 3C31 POPE8 197       1.902 104.447  79.221  1.00  0.00           C
ATOM   9694 4C31 POPE8 197       3.222 103.737  79.551  1.00  0.00           C
ATOM   9697 5C31 POPE8 197       3.112 102.218  79.361  1.00  0.00           C
ATOM   9700 6C31 POPE8 197       4.312 101.438  79.891  1.00  0.00           C
ATOM   9704  NH3 POPE9 198      59.442  32.818 101.741  1.00  0.00           N
ATOM   9708  C12 POPE9 198      59.553  34.077 102.551  1.00  0.00           C
ATOM   9711  C11 POPE9 198      60.142  35.217 101.691  1.00  0.00           C
ATOM   9714  P   POPE9 198      62.522  34.287 100.971  1.00  0.00           P
ATOM   9715  O13 POPE9 198      63.862  34.377 101.591  1.00  0.00           O
ATOM   9716  O14 POPE9 198      61.893  32.958 100.821  1.00  0.00           O
ATOM   9717  O11 POPE9 198      62.624  35.017  99.591  1.00  0.00           O
ATOM   9718  O12 POPE9 198      61.562  35.258 101.751  1.00  0.00           O
ATOM   9719  C1  POPE9 198      62.722  34.267  98.371  1.00  0.00           C
ATOM   9722  C2  POPE9 198      64.203  34.028  97.961  1.00  0.00           C
ATOM   9724  O21 POPE9 198      64.382  33.958  96.541  1.00  0.00           O
ATOM   9725  C21 POPE9 198      63.642  33.158  95.821  1.00  0.00           C
ATOM   9726  O22 POPE9 198      62.662  32.517  96.181  1.00  0.00           O
ATOM   9727  C22 POPE9 198      64.193  33.118  94.391  1.00  0.00           C
ATOM   9730  C3  POPE9 198      64.962  32.868  98.681  1.00  0.00           C
ATOM   9733  O31 POPE9 198      66.313  32.787  98.191  1.00  0.00           O
ATOM   9734  C31 POPE9 198      66.943  31.627  98.321  1.00  0.00           C
ATOM   9735  O32 POPE9 198      66.423  30.558  98.621  1.00  0.00           O
ATOM   9736  C32 POPE9 198      68.432  31.767  98.051  1.00  0.00           C
ATOM   9739  C23 POPE9 198      63.192  32.708  93.301  1.00  0.00           C
ATOM   9742  C24 POPE9 198      63.853  32.787  91.921  1.00  0.00           C
ATOM   9745  C25 POPE9 198      62.873  32.978  90.761  1.00  0.00           C
ATOM   9748  C26 POPE9 198      61.924  31.788  90.531  1.00  0.00           C
ATOM   9751  C27 POPE9 198      60.972  32.088  89.371  1.00  0.00           C
ATOM   9754  C28 POPE9 198      59.722  31.188  89.341  1.00  0.00           C
ATOM   9757  C29 POPE9 198      58.712  31.778  88.391  1.00  0.00           C
ATOM   9759 0C21 POPE9 198      58.122  31.168  87.341  1.00  0.00           C
ATOM   9761 1C21 POPE9 198      58.263  29.738  86.911  1.00  0.00           C
ATOM   9764 2C21 POPE9 198      58.932  29.557  85.541  1.00  0.00           C
ATOM   9767 3C21 POPE9 198      58.612  28.178  84.931  1.00  0.00           C
ATOM   9770 4C21 POPE9 198      59.393  27.898  83.651  1.00  0.00           C
ATOM   9773 5C21 POPE9 198      58.813  26.727  82.831  1.00  0.00           C
ATOM   9776 6C21 POPE9 198      59.772  26.268  81.721  1.00  0.00           C
ATOM   9779 7C21 POPE9 198      59.172  25.188  80.821  1.00  0.00           C
ATOM   9782 8C21 POPE9 198      60.222  24.548  79.911  1.00  0.00           C
ATOM   9786  C33 POPE9 198      68.883  31.058  96.761  1.00  0.00           C
ATOM   9789  C34 POPE9 198      69.413  31.978  95.641  1.00  0.00           C
ATOM   9792  C35 POPE9 198      68.362  32.478  94.641  1.00  0.00           C
ATOM   9795  C36 POPE9 198      69.003  33.377  93.561  1.00  0.00           C
ATOM   9798  C37 POPE9 198      68.263  33.358  92.211  1.00  0.00           C
ATOM   9801  C38 POPE9 198      68.972  34.267  91.191  1.00  0.00           C
ATOM   9804  C39 POPE9 198      68.583  33.987  89.731  1.00  0.00           C
ATOM   9807 0C31 POPE9 198      69.132  35.068  88.781  1.00  0.00           C
ATOM   9810 1C31 POPE9 198      68.982  34.697  87.291  1.00  0.00           C
ATOM   9813 2C31 POPE9 198      69.373  35.858  86.351  1.00  0.00           C
ATOM   9816 3C31 POPE9 198      70.243  35.428  85.151  1.00  0.00           C
ATOM   9819 4C31 POPE9 198      69.592  34.388  84.231  1.00  0.00           C
ATOM   9822 5C31 POPE9 198      70.472  34.077  83.011  1.00  0.00           C
ATOM   9825 6C31 POPE9 198      69.923  32.958  82.121  1.00  0.00           C
ATOM   9829  NH3 POPE  199     103.363  41.288 100.151  1.00  0.00           N
ATOM   9833  C12 POPE  199     102.833  39.888  99.981  1.00  0.00           C
ATOM   9836  C11 POPE  199     101.322  39.787 100.311  1.00  0.00           C
ATOM   9839  P   POPE  199      99.993  41.778  99.221  1.00  0.00           P
ATOM   9840  O13 POPE  199      98.874  41.928 100.161  1.00  0.00           O
ATOM   9841  O14 POPE  199     101.163  42.658  99.391  1.00  0.00           O
ATOM   9842  O11 POPE  199      99.454  41.938  97.751  1.00  0.00           O
ATOM   9843  O12 POPE  199     100.513  40.288  99.241  1.00  0.00           O
ATOM   9844  C1  POPE  199     100.362  41.807  96.641  1.00  0.00           C
ATOM   9847  C2  POPE  199     100.044  42.907  95.611  1.00  0.00           C
ATOM   9849  O21 POPE  199     100.674  42.658  94.341  1.00  0.00           O
ATOM   9850  C21 POPE  199     102.003  42.807  94.301  1.00  0.00           C
ATOM   9851  O22 POPE  199     102.733  43.057  95.241  1.00  0.00           O
ATOM   9852  C22 POPE  199     102.432  42.567  92.861  1.00  0.00           C
ATOM   9855  C3  POPE  199     100.273  44.368  96.111  1.00  0.00           C
ATOM   9858  O31 POPE  199      99.482  45.307  95.371  1.00  0.00           O
ATOM   9859  C31 POPE  199      99.904  45.748  94.201  1.00  0.00           C
ATOM   9860  O32 POPE  199     100.942  45.458  93.631  1.00  0.00           O
ATOM   9861  C32 POPE  199      98.853  46.708  93.651  1.00  0.00           C
ATOM   9864  C23 POPE  199     103.783  43.178  92.451  1.00  0.00           C
ATOM   9867  C24 POPE  199     103.952  42.958  90.951  1.00  0.00           C
ATOM   9870  C25 POPE  199     105.362  43.188  90.411  1.00  0.00           C
ATOM   9873  C26 POPE  199     105.424  42.807  88.921  1.00  0.00           C
ATOM   9876  C27 POPE  199     106.824  42.918  88.311  1.00  0.00           C
ATOM   9879  C28 POPE  199     106.803  42.888  86.771  1.00  0.00           C
ATOM   9882  C29 POPE  199     106.592  44.278  86.251  1.00  0.00           C
ATOM   9884 0C21 POPE  199     107.024  44.727  85.061  1.00  0.00           C
ATOM   9886 1C21 POPE  199     107.684  43.908  83.991  1.00  0.00           C
ATOM   9889 2C21 POPE  199     107.113  44.298  82.621  1.00  0.00           C
ATOM   9892 3C21 POPE  199     107.702  43.458  81.481  1.00  0.00           C
ATOM   9895 4C21 POPE  199     107.243  43.987  80.121  1.00  0.00           C
ATOM   9898 5C21 POPE  199     107.943  43.308  78.941  1.00  0.00           C
ATOM   9901 6C21 POPE  199     107.812  44.157  77.671  1.00  0.00           C
ATOM   9904 7C21 POPE  199     108.764  43.747  76.541  1.00  0.00           C
ATOM   9907 8C21 POPE  199     108.663  44.688  75.331  1.00  0.00           C
ATOM   9911  C33 POPE  199      99.184  47.268  92.251  1.00  0.00           C
ATOM   9914  C34 POPE  199      97.934  47.888  91.631  1.00  0.00           C
ATOM   9917  C35 POPE  199      98.183  48.698  90.361  1.00  0.00           C
ATOM   9920  C36 POPE  199      98.794  47.897  89.201  1.00  0.00           C
ATOM   9923  C37 POPE  199      98.803  48.708  87.901  1.00  0.00           C
ATOM   9926  C38 POPE  199      99.324  47.897  86.711  1.00  0.00           C
ATOM   9929  C39 POPE  199      99.493  48.708  85.411  1.00  0.00           C
ATOM   9932 0C31 POPE  199      98.174  49.068  84.701  1.00  0.00           C
ATOM   9935 1C31 POPE  199      98.433  49.727  83.341  1.00  0.00           C
ATOM   9938 2C31 POPE  199      97.152  50.057  82.561  1.00  0.00           C
ATOM   9941 3C31 POPE  199      96.544  48.858  81.821  1.00  0.00           C
ATOM   9944 4C31 POPE  199      95.394  49.287  80.891  1.00  0.00           C
ATOM   9947 5C31 POPE  199      94.883  48.168  79.981  1.00  0.00           C
ATOM   9950 6C31 POPE  199      93.743  48.627  79.071  1.00  0.00           C
ATOM   9954  NH3 POPE  200      23.502  -3.817  56.111  1.00  0.00           N
ATOM   9958  C12 POPE  200      24.263  -2.557  56.421  1.00  0.00           C
ATOM   9961  C11 POPE  200      25.632  -2.847  57.021  1.00  0.00           C
ATOM   9964  P   POPE  200      27.423  -0.952  56.681  1.00  0.00           P
ATOM   9965  O13 POPE  200      28.642  -1.622  57.171  1.00  0.00           O
ATOM   9966  O14 POPE  200      27.232  -0.992  55.221  1.00  0.00           O
ATOM   9967  O11 POPE  200      27.493   0.528  57.231  1.00  0.00           O
ATOM   9968  O12 POPE  200      26.202  -1.602  57.411  1.00  0.00           O
ATOM   9969  C1  POPE  200      26.592   0.968  58.261  1.00  0.00           C
ATOM   9972  C2  POPE  200      26.733   0.238  59.641  1.00  0.00           C
ATOM   9974  O21 POPE  200      26.002   0.988  60.621  1.00  0.00           O
ATOM   9975  C21 POPE  200      24.692   0.838  60.571  1.00  0.00           C
ATOM   9976  O22 POPE  200      24.072   0.228  59.731  1.00  0.00           O
ATOM   9977  C22 POPE  200      24.092   1.548  61.781  1.00  0.00           C
ATOM   9980  C3  POPE  200      28.192   0.098  60.161  1.00  0.00           C
ATOM   9983  O31 POPE  200      28.292   0.088  61.601  1.00  0.00           O
ATOM   9984  C31 POPE  200      27.892  -1.012  62.251  1.00  0.00           C
ATOM   9985  O32 POPE  200      27.552  -2.062  61.731  1.00  0.00           O
ATOM   9986  C32 POPE  200      28.104  -0.772  63.761  1.00  0.00           C
ATOM   9989  C23 POPE  200      25.062   1.558  62.981  1.00  0.00           C
ATOM   9992  C24 POPE  200      24.393   2.088  64.231  1.00  0.00           C
ATOM   9995  C25 POPE  200      24.323   3.618  64.221  1.00  0.00           C
ATOM   9998  C26 POPE  200      23.212   4.138  65.131  1.00  0.00           C
ATOM  10001  C27 POPE  200      23.682   5.338  65.961  1.00  0.00           C
ATOM  10004  C28 POPE  200      22.532   5.937  66.801  1.00  0.00           C
ATOM  10007  C29 POPE  200      22.122   4.997  67.901  1.00  0.00           C
ATOM  10009 0C21 POPE  200      21.592   5.368  69.071  1.00  0.00           C
ATOM  10011 1C21 POPE  200      21.302   6.778  69.491  1.00  0.00           C
ATOM  10014 2C21 POPE  200      21.163   6.957  71.021  1.00  0.00           C
ATOM  10017 3C21 POPE  200      20.012   6.117  71.581  1.00  0.00           C
ATOM  10020 4C21 POPE  200      19.662   6.388  73.041  1.00  0.00           C
ATOM  10023 5C21 POPE  200      18.662   5.318  73.491  1.00  0.00           C
ATOM  10026 6C21 POPE  200      18.032   5.558  74.851  1.00  0.00           C
ATOM  10029 7C21 POPE  200      16.792   4.678  75.051  1.00  0.00           C
ATOM  10032 8C21 POPE  200      16.122   4.878  76.411  1.00  0.00           C
ATOM  10036  C33 POPE  200      27.122  -1.322  64.831  1.00  0.00           C
ATOM  10039  C34 POPE  200      27.313  -0.472  66.091  1.00  0.00           C
ATOM  10042  C35 POPE  200      26.763  -0.992  67.431  1.00  0.00           C
ATOM  10045  C36 POPE  200      27.132   0.038  68.511  1.00  0.00           C
ATOM  10048  C37 POPE  200      26.802  -0.302  69.961  1.00  0.00           C
ATOM  10051  C38 POPE  200      27.232   0.888  70.851  1.00  0.00           C
ATOM  10054  C39 POPE  200      27.182   0.668  72.371  1.00  0.00           C
ATOM  10057 0C31 POPE  200      25.822   0.198  72.891  1.00  0.00           C
ATOM  10060 1C31 POPE  200      25.842  -1.292  73.261  1.00  0.00           C
ATOM  10063 2C31 POPE  200      24.452  -1.852  73.601  1.00  0.00           C
ATOM  10066 3C31 POPE  200      23.812  -1.232  74.851  1.00  0.00           C
ATOM  10069 4C31 POPE  200      22.502  -1.942  75.201  1.00  0.00           C
ATOM  10072 5C31 POPE  200      21.792  -1.342  76.421  1.00  0.00           C
ATOM  10075 6C31 POPE  200      20.534  -2.112  76.771  1.00  0.00           C
ATOM  10079  NH3 POPE  201      42.982 112.017  57.721  1.00  0.00           N
ATOM  10083  C12 POPE  201      42.933 112.278  56.241  1.00  0.00           C
ATOM  10086  C11 POPE  201      43.874 113.458  55.841  1.00  0.00           C
ATOM  10089  P   POPE  201      42.412 115.237  57.051  1.00  0.00           P
ATOM  10090  O13 POPE  201      41.592 115.188  55.821  1.00  0.00           O
ATOM  10091  O14 POPE  201      41.942 114.458  58.221  1.00  0.00           O
ATOM  10092  O11 POPE  201      42.694 116.718  57.491  1.00  0.00           O
ATOM  10093  O12 POPE  201      43.813 114.598  56.731  1.00  0.00           O
ATOM  10094  C1  POPE  201      43.722 117.127  58.391  1.00  0.00           C
ATOM  10097  C2  POPE  201      43.174 117.958  59.591  1.00  0.00           C
ATOM  10099  O21 POPE  201      44.253 118.327  60.471  1.00  0.00           O
ATOM  10100  C21 POPE  201      44.623 117.398  61.341  1.00  0.00           C
ATOM  10101  O22 POPE  201      44.592 116.197  61.171  1.00  0.00           O
ATOM  10102  C22 POPE  201      45.014 118.078  62.641  1.00  0.00           C
ATOM  10105  C3  POPE  201      41.993 117.227  60.321  1.00  0.00           C
ATOM  10108  O31 POPE  201      41.843 117.647  61.701  1.00  0.00           O
ATOM  10109  C31 POPE  201      40.943 116.937  62.371  1.00  0.00           C
ATOM  10110  O32 POPE  201      40.264 116.038  61.891  1.00  0.00           O
ATOM  10111  C32 POPE  201      40.984 117.307  63.851  1.00  0.00           C
ATOM  10114  C23 POPE  201      45.373 117.087  63.771  1.00  0.00           C
ATOM  10117  C24 POPE  201      45.472 117.767  65.141  1.00  0.00           C
ATOM  10120  C25 POPE  201      46.412 118.977  65.161  1.00  0.00           C
ATOM  10123  C26 POPE  201      46.482 119.638  66.541  1.00  0.00           C
ATOM  10126  C27 POPE  201      47.234 120.977  66.481  1.00  0.00           C
ATOM  10129  C28 POPE  201      47.252 121.778  67.791  1.00  0.00           C
ATOM  10132  C29 POPE  201      45.873 122.028  68.361  1.00  0.00           C
ATOM  10134 0C21 POPE  201      45.612 122.278  69.651  1.00  0.00           C
ATOM  10136 1C21 POPE  201      46.644 122.437  70.741  1.00  0.00           C
ATOM  10139 2C21 POPE  201      46.672 121.268  71.741  1.00  0.00           C
ATOM  10142 3C21 POPE  201      47.812 121.458  72.751  1.00  0.00           C
ATOM  10145 4C21 POPE  201      47.673 120.647  74.041  1.00  0.00           C
ATOM  10148 5C21 POPE  201      48.853 120.888  74.991  1.00  0.00           C
ATOM  10151 6C21 POPE  201      48.702 120.147  76.331  1.00  0.00           C
ATOM  10154 7C21 POPE  201      49.734 120.557  77.381  1.00  0.00           C
ATOM  10157 8C21 POPE  201      49.542 119.817  78.701  1.00  0.00           C
ATOM  10161  C33 POPE  201      40.604 116.078  64.711  1.00  0.00           C
ATOM  10164  C34 POPE  201      40.813 116.288  66.211  1.00  0.00           C
ATOM  10167  C35 POPE  201      40.162 115.158  67.031  1.00  0.00           C
ATOM  10170  C36 POPE  201      40.573 115.168  68.501  1.00  0.00           C
ATOM  10173  C37 POPE  201      39.962 113.998  69.291  1.00  0.00           C
ATOM  10176  C38 POPE  201      40.752 113.617  70.551  1.00  0.00           C
ATOM  10179  C39 POPE  201      41.033 114.788  71.511  1.00  0.00           C
ATOM  10182 0C31 POPE  201      41.602 114.278  72.841  1.00  0.00           C
ATOM  10185 1C31 POPE  201      42.034 115.378  73.811  1.00  0.00           C
ATOM  10188 2C31 POPE  201      42.403 114.817  75.191  1.00  0.00           C
ATOM  10191 3C31 POPE  201      42.842 115.888  76.191  1.00  0.00           C
ATOM  10194 4C31 POPE  201      43.122 115.318  77.591  1.00  0.00           C
ATOM  10197 5C31 POPE  201      43.243 116.418  78.661  1.00  0.00           C
ATOM  10200 6C31 POPE  201      43.263 115.868  80.091  1.00  0.00           C
ATOM  10204  NH3 POPE  202      80.513  24.567  98.701  1.00  0.00           N
ATOM  10208  C12 POPE  202      81.283  25.678  98.061  1.00  0.00           C
ATOM  10211  C11 POPE  202      81.383  26.897  98.981  1.00  0.00           C
ATOM  10214  P   POPE  202      82.673  29.148  99.091  1.00  0.00           P
ATOM  10215  O13 POPE  202      81.592  30.147  99.301  1.00  0.00           O
ATOM  10216  O14 POPE  202      83.422  28.658 100.261  1.00  0.00           O
ATOM  10217  O11 POPE  202      83.734  29.697  98.031  1.00  0.00           O
ATOM  10218  O12 POPE  202      82.113  27.907  98.301  1.00  0.00           O
ATOM  10219  C1  POPE  202      83.533  29.448  96.631  1.00  0.00           C
ATOM  10222  C2  POPE  202      84.664  30.068  95.761  1.00  0.00           C
ATOM  10224  O21 POPE  202      84.324  29.968  94.361  1.00  0.00           O
ATOM  10225  C21 POPE  202      84.184  28.768  93.851  1.00  0.00           C
ATOM  10226  O22 POPE  202      84.372  27.698  94.411  1.00  0.00           O
ATOM  10227  C22 POPE  202      83.563  28.897  92.461  1.00  0.00           C
ATOM  10230  C3  POPE  202      86.113  29.557  96.061  1.00  0.00           C
ATOM  10233  O31 POPE  202      87.064  30.228  95.211  1.00  0.00           O
ATOM  10234  C31 POPE  202      87.684  29.508  94.271  1.00  0.00           C
ATOM  10235  O32 POPE  202      87.603  28.307  94.131  1.00  0.00           O
ATOM  10236  C32 POPE  202      88.433  30.468  93.351  1.00  0.00           C
ATOM  10239  C23 POPE  202      84.333  29.787  91.461  1.00  0.00           C
ATOM  10242  C24 POPE  202      83.633  29.768  90.101  1.00  0.00           C
ATOM  10245  C25 POPE  202      84.293  30.688  89.061  1.00  0.00           C
ATOM  10248  C26 POPE  202      83.694  30.547  87.651  1.00  0.00           C
ATOM  10251  C27 POPE  202      82.172  30.798  87.581  1.00  0.00           C
ATOM  10254  C28 POPE  202      81.732  31.487  86.271  1.00  0.00           C
ATOM  10257  C29 POPE  202      82.094  32.958  86.261  1.00  0.00           C
ATOM  10259 0C21 POPE  202      81.623  33.888  85.401  1.00  0.00           C
ATOM  10261 1C21 POPE  202      80.674  33.647  84.261  1.00  0.00           C
ATOM  10264 2C21 POPE  202      79.323  34.377  84.421  1.00  0.00           C
ATOM  10267 3C21 POPE  202      78.513  33.907  85.641  1.00  0.00           C
ATOM  10270 4C21 POPE  202      77.072  34.447  85.651  1.00  0.00           C
ATOM  10273 5C21 POPE  202      76.374  34.348  87.021  1.00  0.00           C
ATOM  10276 6C21 POPE  202      76.503  32.987  87.711  1.00  0.00           C
ATOM  10279 7C21 POPE  202      75.632  32.897  88.971  1.00  0.00           C
ATOM  10282 8C21 POPE  202      75.903  31.657  89.831  1.00  0.00           C
ATOM  10286  C33 POPE  202      88.734  29.838  91.971  1.00  0.00           C
ATOM  10289  C34 POPE  202      89.014  30.877  90.881  1.00  0.00           C
ATOM  10292  C35 POPE  202      87.833  31.818  90.611  1.00  0.00           C
ATOM  10295  C36 POPE  202      87.882  32.418  89.211  1.00  0.00           C
ATOM  10298  C37 POPE  202      86.863  33.547  89.021  1.00  0.00           C
ATOM  10301  C38 POPE  202      86.663  33.868  87.531  1.00  0.00           C
ATOM  10304  C39 POPE  202      85.674  35.017  87.321  1.00  0.00           C
ATOM  10307 0C31 POPE  202      85.424  35.278  85.831  1.00  0.00           C
ATOM  10310 1C31 POPE  202      84.813  36.658  85.591  1.00  0.00           C
ATOM  10313 2C31 POPE  202      84.893  37.098  84.121  1.00  0.00           C
ATOM  10316 3C31 POPE  202      84.464  38.557  83.891  1.00  0.00           C
ATOM  10319 4C31 POPE  202      85.342  39.577  84.621  1.00  0.00           C
ATOM  10322 5C31 POPE  202      84.844  41.018  84.561  1.00  0.00           C
ATOM  10325 6C31 POPE  202      85.553  41.907  85.581  1.00  0.00           C
ATOM  10329  NH3 POPE  203      95.854  94.098 105.361  1.00  0.00           N
ATOM  10333  C12 POPE  203      95.003  94.317 106.591  1.00  0.00           C
ATOM  10336  C11 POPE  203      94.844  93.038 107.451  1.00  0.00           C
ATOM  10339  P   POPE  203      94.643  90.938 105.891  1.00  0.00           P
ATOM  10340  O13 POPE  203      95.604  90.057 105.191  1.00  0.00           O
ATOM  10341  O14 POPE  203      93.563  90.287 106.661  1.00  0.00           O
ATOM  10342  O11 POPE  203      94.104  91.987 104.881  1.00  0.00           O
ATOM  10343  O12 POPE  203      95.443  91.887 106.861  1.00  0.00           O
ATOM  10344  C1  POPE  203      92.812  91.958 104.281  1.00  0.00           C
ATOM  10347  C2  POPE  203      92.824  93.197 103.381  1.00  0.00           C
ATOM  10349  O21 POPE  203      91.544  93.427 102.761  1.00  0.00           O
ATOM  10350  C21 POPE  203      90.973  94.577 103.091  1.00  0.00           C
ATOM  10351  O22 POPE  203      91.374  95.357 103.941  1.00  0.00           O
ATOM  10352  C22 POPE  203      89.704  94.797 102.281  1.00  0.00           C
ATOM  10355  C3  POPE  203      93.904  93.078 102.291  1.00  0.00           C
ATOM  10358  O31 POPE  203      94.594  94.338 102.231  1.00  0.00           O
ATOM  10359  C31 POPE  203      95.133  94.848 101.111  1.00  0.00           C
ATOM  10360  O32 POPE  203      95.782  95.877 101.121  1.00  0.00           O
ATOM  10361  C32 POPE  203      94.874  94.037  99.831  1.00  0.00           C
ATOM  10364  C23 POPE  203      89.863  94.587 100.751  1.00  0.00           C
ATOM  10367  C24 POPE  203      88.493  94.587 100.061  1.00  0.00           C
ATOM  10370  C25 POPE  203      88.554  94.218  98.571  1.00  0.00           C
ATOM  10373  C26 POPE  203      88.993  95.378  97.671  1.00  0.00           C
ATOM  10376  C27 POPE  203      89.232  94.898  96.231  1.00  0.00           C
ATOM  10379  C28 POPE  203      89.272  96.028  95.191  1.00  0.00           C
ATOM  10382  C29 POPE  203      89.223  95.458  93.801  1.00  0.00           C
ATOM  10384 0C21 POPE  203      89.392  96.128  92.651  1.00  0.00           C
ATOM  10386 1C21 POPE  203      89.643  97.608  92.511  1.00  0.00           C
ATOM  10389 2C21 POPE  203      88.682  98.237  91.481  1.00  0.00           C
ATOM  10392 3C21 POPE  203      87.243  98.427  92.001  1.00  0.00           C
ATOM  10395 4C21 POPE  203      86.343  99.028  90.921  1.00  0.00           C
ATOM  10398 5C21 POPE  203      85.193  99.898  91.451  1.00  0.00           C
ATOM  10401 6C21 POPE  203      84.512 100.658  90.311  1.00  0.00           C
ATOM  10404 7C21 POPE  203      83.302 101.477  90.751  1.00  0.00           C
ATOM  10407 8C21 POPE  203      82.444 101.928  89.571  1.00  0.00           C
ATOM  10411  C33 POPE  203      93.484  94.338  99.211  1.00  0.00           C
ATOM  10414  C34 POPE  203      93.122  93.407  98.041  1.00  0.00           C
ATOM  10417  C35 POPE  203      94.112  93.498  96.881  1.00  0.00           C
ATOM  10420  C36 POPE  203      93.603  92.857  95.581  1.00  0.00           C
ATOM  10423  C37 POPE  203      94.743  92.697  94.561  1.00  0.00           C
ATOM  10426  C38 POPE  203      94.342  91.987  93.261  1.00  0.00           C
ATOM  10429  C39 POPE  203      93.372  92.807  92.401  1.00  0.00           C
ATOM  10432 0C31 POPE  203      93.183  92.208  91.001  1.00  0.00           C
ATOM  10435 1C31 POPE  203      92.223  93.038  90.151  1.00  0.00           C
ATOM  10438 2C31 POPE  203      92.223  92.658  88.661  1.00  0.00           C
ATOM  10441 3C31 POPE  203      91.814  91.207  88.391  1.00  0.00           C
ATOM  10444 4C31 POPE  203      91.404  90.968  86.941  1.00  0.00           C
ATOM  10447 5C31 POPE  203      91.003  89.517  86.671  1.00  0.00           C
ATOM  10450 6C31 POPE  203      90.434  89.288  85.271  1.00  0.00           C
ATOM  10454  NH3 POPE  204      69.154 104.937  59.481  1.00  0.00           N
ATOM  10458  C12 POPE  204      67.992 104.898  58.531  1.00  0.00           C
ATOM  10461  C11 POPE  204      66.722 104.397  59.221  1.00  0.00           C
ATOM  10464  P   POPE  204      64.353 103.877  58.211  1.00  0.00           P
ATOM  10465  O13 POPE  204      64.323 103.668  56.741  1.00  0.00           O
ATOM  10466  O14 POPE  204      64.423 102.658  59.061  1.00  0.00           O
ATOM  10467  O11 POPE  204      63.174 104.797  58.691  1.00  0.00           O
ATOM  10468  O12 POPE  204      65.603 104.778  58.461  1.00  0.00           O
ATOM  10469  C1  POPE  204      63.322 105.807  59.691  1.00  0.00           C
ATOM  10472  C2  POPE  204      62.252 105.608  60.791  1.00  0.00           C
ATOM  10474  O21 POPE  204      62.174 106.788  61.621  1.00  0.00           O
ATOM  10475  C21 POPE  204      63.062 106.867  62.591  1.00  0.00           C
ATOM  10476  O22 POPE  204      64.154 106.318  62.621  1.00  0.00           O
ATOM  10477  C22 POPE  204      62.482 107.638  63.771  1.00  0.00           C
ATOM  10480  C3  POPE  204      62.444 104.257  61.571  1.00  0.00           C
ATOM  10483  O31 POPE  204      61.542 104.208  62.691  1.00  0.00           O
ATOM  10484  C31 POPE  204      61.872 104.037  63.971  1.00  0.00           C
ATOM  10485  O32 POPE  204      61.103 104.288  64.891  1.00  0.00           O
ATOM  10486  C32 POPE  204      63.263 103.447  64.231  1.00  0.00           C
ATOM  10489  C23 POPE  204      63.393 108.768  64.291  1.00  0.00           C
ATOM  10492  C24 POPE  204      62.903 109.257  65.661  1.00  0.00           C
ATOM  10495  C25 POPE  204      63.414 110.647  66.041  1.00  0.00           C
ATOM  10498  C26 POPE  204      63.013 111.078  67.461  1.00  0.00           C
ATOM  10501  C27 POPE  204      63.903 112.208  67.991  1.00  0.00           C
ATOM  10504  C28 POPE  204      63.342 112.958  69.211  1.00  0.00           C
ATOM  10507  C29 POPE  204      63.112 112.048  70.391  1.00  0.00           C
ATOM  10509 0C21 POPE  204      63.023 112.447  71.671  1.00  0.00           C
ATOM  10511 1C21 POPE  204      63.122 113.877  72.141  1.00  0.00           C
ATOM  10514 2C21 POPE  204      64.562 114.247  72.501  1.00  0.00           C
ATOM  10517 3C21 POPE  204      64.663 115.578  73.271  1.00  0.00           C
ATOM  10520 4C21 POPE  204      66.103 116.117  73.271  1.00  0.00           C
ATOM  10523 5C21 POPE  204      66.453 116.937  74.521  1.00  0.00           C
ATOM  10526 6C21 POPE  204      66.812 116.047  75.721  1.00  0.00           C
ATOM  10529 7C21 POPE  204      67.353 116.848  76.911  1.00  0.00           C
ATOM  10532 8C21 POPE  204      67.833 115.968  78.061  1.00  0.00           C
ATOM  10536  C33 POPE  204      63.533 103.187  65.751  1.00  0.00           C
ATOM  10539  C34 POPE  204      64.513 102.037  66.011  1.00  0.00           C
ATOM  10542  C35 POPE  204      64.723 101.628  67.481  1.00  0.00           C
ATOM  10545  C36 POPE  204      65.253 102.758  68.381  1.00  0.00           C
ATOM  10548  C37 POPE  204      65.382 102.367  69.871  1.00  0.00           C
ATOM  10551  C38 POPE  204      65.333 103.598  70.791  1.00  0.00           C
ATOM  10554  C39 POPE  204      66.553 103.798  71.701  1.00  0.00           C
ATOM  10557 0C31 POPE  204      66.514 102.997  73.011  1.00  0.00           C
ATOM  10560 1C31 POPE  204      67.432 103.608  74.081  1.00  0.00           C
ATOM  10563 2C31 POPE  204      67.443 102.818  75.401  1.00  0.00           C
ATOM  10566 3C31 POPE  204      68.513 103.337  76.371  1.00  0.00           C
ATOM  10569 4C31 POPE  204      68.712 102.428  77.591  1.00  0.00           C
ATOM  10572 5C31 POPE  204      69.892 102.867  78.461  1.00  0.00           C
ATOM  10575 6C31 POPE  204      69.553 102.968  79.951  1.00  0.00           C
ATOM  10579  NH3 POPE  205     114.984 103.697 104.551  1.00  0.00           N
ATOM  10583  C12 POPE  205     114.062 103.038 105.541  1.00  0.00           C
ATOM  10586  C11 POPE  205     114.112 101.508 105.481  1.00  0.00           C
ATOM  10589  P   POPE  205     115.782  99.618 106.201  1.00  0.00           P
ATOM  10590  O13 POPE  205     117.043  99.117 105.631  1.00  0.00           O
ATOM  10591  O14 POPE  205     115.634  99.767 107.661  1.00  0.00           O
ATOM  10592  O11 POPE  205     114.564  98.757 105.651  1.00  0.00           O
ATOM  10593  O12 POPE  205     115.464 101.047 105.591  1.00  0.00           O
ATOM  10594  C1  POPE  205     114.692  97.647 104.761  1.00  0.00           C
ATOM  10597  C2  POPE  205     114.354  98.067 103.291  1.00  0.00           C
ATOM  10599  O21 POPE  205     114.174  96.987 102.341  1.00  0.00           O
ATOM  10600  C21 POPE  205     113.422  95.918 102.511  1.00  0.00           C
ATOM  10601  O22 POPE  205     112.854  95.547 103.521  1.00  0.00           O
ATOM  10602  C22 POPE  205     113.223  95.307 101.121  1.00  0.00           C
ATOM  10605  C3  POPE  205     115.473  98.998 102.721  1.00  0.00           C
ATOM  10608  O31 POPE  205     115.184  99.487 101.401  1.00  0.00           O
ATOM  10609  C31 POPE  205     114.532 100.647 101.331  1.00  0.00           C
ATOM  10610  O32 POPE  205     114.193 101.337 102.271  1.00  0.00           O
ATOM  10611  C32 POPE  205     114.314 100.968  99.851  1.00  0.00           C
ATOM  10614  C23 POPE  205     112.693  93.858 101.091  1.00  0.00           C
ATOM  10617  C24 POPE  205     112.313  93.438  99.661  1.00  0.00           C
ATOM  10620  C25 POPE  205     113.493  93.377  98.691  1.00  0.00           C
ATOM  10623  C26 POPE  205     113.064  93.278  97.231  1.00  0.00           C
ATOM  10626  C27 POPE  205     114.223  92.927  96.291  1.00  0.00           C
ATOM  10629  C28 POPE  205     113.883  93.237  94.821  1.00  0.00           C
ATOM  10632  C29 POPE  205     114.893  92.758  93.821  1.00  0.00           C
ATOM  10634 0C21 POPE  205     115.902  93.458  93.261  1.00  0.00           C
ATOM  10636 1C21 POPE  205     116.353  94.867  93.561  1.00  0.00           C
ATOM  10639 2C21 POPE  205     117.854  94.907  93.951  1.00  0.00           C
ATOM  10642 3C21 POPE  205     118.834  94.528  92.821  1.00  0.00           C
ATOM  10645 4C21 POPE  205     120.154  93.977  93.391  1.00  0.00           C
ATOM  10648 5C21 POPE  205     121.073  93.358  92.331  1.00  0.00           C
ATOM  10651 6C21 POPE  205     121.943  92.227  92.921  1.00  0.00           C
ATOM  10654 7C21 POPE  205     122.994  91.668  91.951  1.00  0.00           C
ATOM  10657 8C21 POPE  205     123.773  90.487  92.531  1.00  0.00           C
ATOM  10661  C33 POPE  205     112.812 101.117  99.501  1.00  0.00           C
ATOM  10664  C34 POPE  205     111.892 100.057 100.131  1.00  0.00           C
ATOM  10667  C35 POPE  205     112.264  98.578  99.891  1.00  0.00           C
ATOM  10670  C36 POPE  205     111.654  97.987  98.621  1.00  0.00           C
ATOM  10673  C37 POPE  205     110.154  97.678  98.771  1.00  0.00           C
ATOM  10676  C38 POPE  205     109.473  97.188  97.481  1.00  0.00           C
ATOM  10679  C39 POPE  205     109.953  95.807  97.001  1.00  0.00           C
ATOM  10682 0C31 POPE  205     109.683  95.547  95.511  1.00  0.00           C
ATOM  10685 1C31 POPE  205     110.863  94.867  94.811  1.00  0.00           C
ATOM  10688 2C31 POPE  205     110.743  94.848  93.281  1.00  0.00           C
ATOM  10691 3C31 POPE  205     109.512  94.107  92.741  1.00  0.00           C
ATOM  10694 4C31 POPE  205     109.354  92.688  93.321  1.00  0.00           C
ATOM  10697 5C31 POPE  205     108.323  91.867  92.551  1.00  0.00           C
ATOM  10700 6C31 POPE  205     108.074  90.468  93.121  1.00  0.00           C
ATOM  10704  NH3 POPE  206      72.252  56.748 105.791  1.00  0.00           N
ATOM  10708  C12 POPE  206      73.682  56.478 105.511  1.00  0.00           C
ATOM  10711  C11 POPE  206      74.093  57.388 104.341  1.00  0.00           C
ATOM  10714  P   POPE  206      75.003  59.758 104.751  1.00  0.00           P
ATOM  10715  O13 POPE  206      74.572  61.168 104.871  1.00  0.00           O
ATOM  10716  O14 POPE  206      75.882  59.208 105.811  1.00  0.00           O
ATOM  10717  O11 POPE  206      75.673  59.547 103.331  1.00  0.00           O
ATOM  10718  O12 POPE  206      73.773  58.768 104.641  1.00  0.00           O
ATOM  10719  C1  POPE  206      75.643  60.618 102.381  1.00  0.00           C
ATOM  10722  C2  POPE  206      75.792  60.137 100.911  1.00  0.00           C
ATOM  10724  O21 POPE  206      74.713  59.248 100.581  1.00  0.00           O
ATOM  10725  C21 POPE  206      74.033  59.488  99.471  1.00  0.00           C
ATOM  10726  O22 POPE  206      74.083  60.508  98.811  1.00  0.00           O
ATOM  10727  C22 POPE  206      73.084  58.297  99.211  1.00  0.00           C
ATOM  10730  C3  POPE  206      77.132  59.418 100.631  1.00  0.00           C
ATOM  10733  O31 POPE  206      77.173  59.127  99.221  1.00  0.00           O
ATOM  10734  C31 POPE  206      78.222  59.628  98.541  1.00  0.00           C
ATOM  10735  O32 POPE  206      79.382  59.517  98.861  1.00  0.00           O
ATOM  10736  C32 POPE  206      77.683  60.587  97.491  1.00  0.00           C
ATOM  10739  C23 POPE  206      73.003  57.827  97.731  1.00  0.00           C
ATOM  10742  C24 POPE  206      74.343  57.538  97.051  1.00  0.00           C
ATOM  10745  C25 POPE  206      74.193  57.058  95.601  1.00  0.00           C
ATOM  10748  C26 POPE  206      73.603  58.098  94.641  1.00  0.00           C
ATOM  10751  C27 POPE  206      73.874  57.758  93.161  1.00  0.00           C
ATOM  10754  C28 POPE  206      73.682  58.968  92.221  1.00  0.00           C
ATOM  10757  C29 POPE  206      74.112  58.677  90.801  1.00  0.00           C
ATOM  10759 0C21 POPE  206      73.322  58.588  89.711  1.00  0.00           C
ATOM  10761 1C21 POPE  206      71.823  58.728  89.651  1.00  0.00           C
ATOM  10764 2C21 POPE  206      71.293  59.677  88.561  1.00  0.00           C
ATOM  10767 3C21 POPE  206      71.693  61.148  88.741  1.00  0.00           C
ATOM  10770 4C21 POPE  206      70.593  62.147  88.341  1.00  0.00           C
ATOM  10773 5C21 POPE  206      70.072  62.008  86.901  1.00  0.00           C
ATOM  10776 6C21 POPE  206      68.982  63.048  86.611  1.00  0.00           C
ATOM  10779 7C21 POPE  206      68.393  62.947  85.201  1.00  0.00           C
ATOM  10782 8C21 POPE  206      67.312  63.998  84.931  1.00  0.00           C
ATOM  10786  C33 POPE  206      78.662  60.927  96.341  1.00  0.00           C
ATOM  10789  C34 POPE  206      78.263  62.247  95.671  1.00  0.00           C
ATOM  10792  C35 POPE  206      78.603  62.318  94.171  1.00  0.00           C
ATOM  10795  C36 POPE  206      77.423  61.967  93.261  1.00  0.00           C
ATOM  10798  C37 POPE  206      77.882  61.568  91.851  1.00  0.00           C
ATOM  10801  C38 POPE  206      76.733  61.457  90.841  1.00  0.00           C
ATOM  10804  C39 POPE  206      76.153  62.818  90.431  1.00  0.00           C
ATOM  10807 0C31 POPE  206      75.212  62.718  89.231  1.00  0.00           C
ATOM  10810 1C31 POPE  206      74.643  64.077  88.801  1.00  0.00           C
ATOM  10813 2C31 POPE  206      74.163  64.087  87.341  1.00  0.00           C
ATOM  10816 3C31 POPE  206      73.533  65.428  86.951  1.00  0.00           C
ATOM  10819 4C31 POPE  206      73.342  65.608  85.441  1.00  0.00           C
ATOM  10822 5C31 POPE  206      72.532  66.868  85.131  1.00  0.00           C
ATOM  10825 6C31 POPE  206      72.643  67.437  83.721  1.00  0.00           C
ATOM  10829  NH3 POPE  207      94.324 120.248  61.601  1.00  0.00           N
ATOM  10833  C12 POPE  207      93.913 118.888  61.081  1.00  0.00           C
ATOM  10836  C11 POPE  207      94.272 118.697  59.591  1.00  0.00           C
ATOM  10839  P   POPE  207      93.682 120.988  58.371  1.00  0.00           P
ATOM  10840  O13 POPE  207      94.773 121.487  59.241  1.00  0.00           O
ATOM  10841  O14 POPE  207      93.843 121.178  56.921  1.00  0.00           O
ATOM  10842  O11 POPE  207      92.313 121.628  58.811  1.00  0.00           O
ATOM  10843  O12 POPE  207      93.442 119.458  58.721  1.00  0.00           O
ATOM  10844  C1  POPE  207      91.073 120.888  58.771  1.00  0.00           C
ATOM  10847  C2  POPE  207      90.124 121.337  59.911  1.00  0.00           C
ATOM  10849  O21 POPE  207      89.804 122.748  59.751  1.00  0.00           O
ATOM  10850  C21 POPE  207      88.654 123.098  60.321  1.00  0.00           C
ATOM  10851  O22 POPE  207      87.824 122.328  60.761  1.00  0.00           O
ATOM  10852  C22 POPE  207      88.554 124.627  60.311  1.00  0.00           C
ATOM  10855  C3  POPE  207      90.854 121.038  61.251  1.00  0.00           C
ATOM  10858  O31 POPE  207      90.373 121.747  62.401  1.00  0.00           O
ATOM  10859  C31 POPE  207      91.253 121.718  63.391  1.00  0.00           C
ATOM  10860  O32 POPE  207      92.383 121.268  63.311  1.00  0.00           O
ATOM  10861  C32 POPE  207      90.693 122.407  64.621  1.00  0.00           C
ATOM  10864  C23 POPE  207      87.113 125.138  60.541  1.00  0.00           C
ATOM  10867  C24 POPE  207      87.064 126.677  60.661  1.00  0.00           C
ATOM  10870  C25 POPE  207      87.313 127.182  62.081  1.00  0.00           C
ATOM  10873  C26 POPE  207      86.073 127.063  62.981  1.00  0.00           C
ATOM  10876  C27 POPE  207      86.343 127.572  64.411  1.00  0.00           C
ATOM  10879  C28 POPE  207      85.093 127.473  65.301  1.00  0.00           C
ATOM  10882  C29 POPE  207      85.434 127.632  66.761  1.00  0.00           C
ATOM  10884 0C21 POPE  207      84.913 128.542  67.601  1.00  0.00           C
ATOM  10886 1C21 POPE  207      83.923 129.602  67.211  1.00  0.00           C
ATOM  10889 2C21 POPE  207      83.694 130.632  68.331  1.00  0.00           C
ATOM  10892 3C21 POPE  207      84.963 131.423  68.671  1.00  0.00           C
ATOM  10895 4C21 POPE  207      84.723 132.513  69.721  1.00  0.00           C
ATOM  10898 5C21 POPE  207      84.692 131.932  71.141  1.00  0.00           C
ATOM  10901 6C21 POPE  207      83.874 132.783  72.121  1.00  0.00           C
ATOM  10904 7C21 POPE  207      83.904 132.203  73.541  1.00  0.00           C
ATOM  10907 8C21 POPE  207      82.842 132.802  74.461  1.00  0.00           C
ATOM  10911  C33 POPE  207      90.942 121.528  65.851  1.00  0.00           C
ATOM  10914  C34 POPE  207      90.653 122.258  67.161  1.00  0.00           C
ATOM  10917  C35 POPE  207      89.363 123.088  67.151  1.00  0.00           C
ATOM  10920  C36 POPE  207      88.822 123.218  68.571  1.00  0.00           C
ATOM  10923  C37 POPE  207      87.544 124.017  68.741  1.00  0.00           C
ATOM  10926  C38 POPE  207      87.032 123.967  70.191  1.00  0.00           C
ATOM  10929  C39 POPE  207      85.592 124.458  70.301  1.00  0.00           C
ATOM  10932 0C31 POPE  207      84.953 124.157  71.661  1.00  0.00           C
ATOM  10935 1C31 POPE  207      83.454 124.468  71.671  1.00  0.00           C
ATOM  10938 2C31 POPE  207      82.643 123.598  72.631  1.00  0.00           C
ATOM  10941 3C31 POPE  207      82.994 123.788  74.121  1.00  0.00           C
ATOM  10944 4C31 POPE  207      82.253 122.758  74.981  1.00  0.00           C
ATOM  10947 5C31 POPE  207      82.514 122.898  76.491  1.00  0.00           C
ATOM  10950 6C31 POPE  207      81.824 121.797  77.301  1.00  0.00           C
ATOM  10954  NH3 POPE  208       5.532   8.457  55.501  1.00  0.00           N
ATOM  10958  C12 POPE  208       5.822   8.808  54.071  1.00  0.00           C
ATOM  10961  C11 POPE  208       7.272   8.468  53.671  1.00  0.00           C
ATOM  10964  P   POPE  208       6.892   9.368  51.221  1.00  0.00           P
ATOM  10965  O13 POPE  208       7.722   9.308  50.011  1.00  0.00           O
ATOM  10966  O14 POPE  208       5.432   9.147  51.041  1.00  0.00           O
ATOM  10967  O11 POPE  208       7.132  10.698  52.061  1.00  0.00           O
ATOM  10968  O12 POPE  208       7.432   8.287  52.251  1.00  0.00           O
ATOM  10969  C1  POPE  208       8.442  11.287  52.111  1.00  0.00           C
ATOM  10972  C2  POPE  208       8.722  12.098  53.431  1.00  0.00           C
ATOM  10974  O21 POPE  208       9.652  11.378  54.281  1.00  0.00           O
ATOM  10975  C21 POPE  208      10.222  12.168  55.181  1.00  0.00           C
ATOM  10976  O22 POPE  208      10.102  13.378  55.221  1.00  0.00           O
ATOM  10977  C22 POPE  208      11.062  11.378  56.191  1.00  0.00           C
ATOM  10980  C3  POPE  208       7.452  12.638  54.191  1.00  0.00           C
ATOM  10983  O31 POPE  208       7.112  11.797  55.311  1.00  0.00           O
ATOM  10984  C31 POPE  208       6.812  12.218  56.561  1.00  0.00           C
ATOM  10985  O32 POPE  208       6.512  11.418  57.441  1.00  0.00           O
ATOM  10986  C32 POPE  208       6.832  13.737  56.821  1.00  0.00           C
ATOM  10989  C23 POPE  208      11.252  12.178  57.491  1.00  0.00           C
ATOM  10992  C24 POPE  208      12.102  11.517  58.571  1.00  0.00           C
ATOM  10995  C25 POPE  208      12.342  12.487  59.751  1.00  0.00           C
ATOM  10998  C26 POPE  208      11.842  11.957  61.091  1.00  0.00           C
ATOM  11001  C27 POPE  208      12.222  12.878  62.261  1.00  0.00           C
ATOM  11004  C28 POPE  208      12.132  12.188  63.641  1.00  0.00           C
ATOM  11007  C29 POPE  208      13.302  11.268  63.861  1.00  0.00           C
ATOM  11009 0C21 POPE  208      14.052  11.187  64.971  1.00  0.00           C
ATOM  11011 1C21 POPE  208      13.802  11.968  66.241  1.00  0.00           C
ATOM  11014 2C21 POPE  208      14.422  11.278  67.461  1.00  0.00           C
ATOM  11017 3C21 POPE  208      14.292  12.148  68.721  1.00  0.00           C
ATOM  11020 4C21 POPE  208      14.682  11.408  70.011  1.00  0.00           C
ATOM  11023 5C21 POPE  208      13.532  10.508  70.511  1.00  0.00           C
ATOM  11026 6C21 POPE  208      13.882   9.688  71.761  1.00  0.00           C
ATOM  11029 7C21 POPE  208      12.722   8.787  72.191  1.00  0.00           C
ATOM  11032 8C21 POPE  208      13.032   7.918  73.411  1.00  0.00           C
ATOM  11036  C33 POPE  208       6.482  14.188  58.281  1.00  0.00           C
ATOM  11039  C34 POPE  208       7.622  14.038  59.311  1.00  0.00           C
ATOM  11042  C35 POPE  208       7.392  14.618  60.731  1.00  0.00           C
ATOM  11045  C36 POPE  208       7.782  16.108  60.941  1.00  0.00           C
ATOM  11048  C37 POPE  208       8.382  16.407  62.341  1.00  0.00           C
ATOM  11051  C38 POPE  208       8.582  17.907  62.651  1.00  0.00           C
ATOM  11054  C39 POPE  208       9.402  18.198  63.931  1.00  0.00           C
ATOM  11057 0C31 POPE  208       9.702  19.708  64.121  1.00  0.00           C
ATOM  11060 1C31 POPE  208      10.582  20.077  65.341  1.00  0.00           C
ATOM  11063 2C31 POPE  208      10.942  21.567  65.351  1.00  0.00           C
ATOM  11066 3C31 POPE  208      11.622  22.118  66.621  1.00  0.00           C
ATOM  11069 4C31 POPE  208      10.722  22.147  67.861  1.00  0.00           C
ATOM  11072 5C31 POPE  208      11.262  23.077  68.961  1.00  0.00           C
ATOM  11075 6C31 POPE  208      10.352  23.158  70.201  1.00  0.00           C
ATOM  11079  NH3 POPE  209      24.542 118.757  53.951  1.00  0.00           N
ATOM  11083  C12 POPE  209      23.552 118.327  52.911  1.00  0.00           C
ATOM  11086  C11 POPE  209      23.282 116.807  53.031  1.00  0.00           C
ATOM  11089  P   POPE  209      21.323 115.138  53.341  1.00  0.00           P
ATOM  11090  O13 POPE  209      19.842 115.227  53.351  1.00  0.00           O
ATOM  11091  O14 POPE  209      21.962 114.017  52.611  1.00  0.00           O
ATOM  11092  O11 POPE  209      21.842 115.168  54.831  1.00  0.00           O
ATOM  11093  O12 POPE  209      21.912 116.517  52.811  1.00  0.00           O
ATOM  11094  C1  POPE  209      21.512 114.098  55.721  1.00  0.00           C
ATOM  11097  C2  POPE  209      21.592 114.618  57.171  1.00  0.00           C
ATOM  11099  O21 POPE  209      20.663 113.888  57.981  1.00  0.00           O
ATOM  11100  C21 POPE  209      21.122 112.727  58.431  1.00  0.00           C
ATOM  11101  O22 POPE  209      22.182 112.218  58.101  1.00  0.00           O
ATOM  11102  C22 POPE  209      20.182 112.278  59.521  1.00  0.00           C
ATOM  11105  C3  POPE  209      21.252 116.138  57.251  1.00  0.00           C
ATOM  11108  O31 POPE  209      21.122 116.598  58.621  1.00  0.00           O
ATOM  11109  C31 POPE  209      19.903 116.388  59.121  1.00  0.00           C
ATOM  11110  O32 POPE  209      18.942 115.958  58.511  1.00  0.00           O
ATOM  11111  C32 POPE  209      19.903 116.718  60.621  1.00  0.00           C
ATOM  11114  C23 POPE  209      20.282 113.158  60.791  1.00  0.00           C
ATOM  11117  C24 POPE  209      20.252 112.337  62.081  1.00  0.00           C
ATOM  11120  C25 POPE  209      21.403 111.318  62.201  1.00  0.00           C
ATOM  11123  C26 POPE  209      22.382 111.638  63.331  1.00  0.00           C
ATOM  11126  C27 POPE  209      23.233 110.427  63.711  1.00  0.00           C
ATOM  11129  C28 POPE  209      24.233 110.757  64.821  1.00  0.00           C
ATOM  11132  C29 POPE  209      25.174 109.598  65.081  1.00  0.00           C
ATOM  11134 0C21 POPE  209      24.972 108.608  65.971  1.00  0.00           C
ATOM  11136 1C21 POPE  209      23.772 108.427  66.861  1.00  0.00           C
ATOM  11139 2C21 POPE  209      23.392 106.937  67.021  1.00  0.00           C
ATOM  11142 3C21 POPE  209      24.472 106.117  67.751  1.00  0.00           C
ATOM  11145 4C21 POPE  209      24.063 104.677  68.081  1.00  0.00           C
ATOM  11148 5C21 POPE  209      24.282 103.707  66.921  1.00  0.00           C
ATOM  11151 6C21 POPE  209      24.052 102.248  67.331  1.00  0.00           C
ATOM  11154 7C21 POPE  209      24.022 101.278  66.151  1.00  0.00           C
ATOM  11157 8C21 POPE  209      23.702  99.828  66.551  1.00  0.00           C
ATOM  11161  C33 POPE  209      19.802 118.228  60.981  1.00  0.00           C
ATOM  11164  C34 POPE  209      18.962 118.498  62.241  1.00  0.00           C
ATOM  11167  C35 POPE  209      19.612 118.117  63.581  1.00  0.00           C
ATOM  11170  C36 POPE  209      20.342 119.288  64.251  1.00  0.00           C
ATOM  11173  C37 POPE  209      20.702 119.008  65.711  1.00  0.00           C
ATOM  11176  C38 POPE  209      21.382 120.227  66.351  1.00  0.00           C
ATOM  11179  C39 POPE  209      21.962 119.947  67.741  1.00  0.00           C
ATOM  11182 0C31 POPE  209      20.882 119.758  68.821  1.00  0.00           C
ATOM  11185 1C31 POPE  209      21.472 119.478  70.211  1.00  0.00           C
ATOM  11188 2C31 POPE  209      22.083 120.718  70.891  1.00  0.00           C
ATOM  11191 3C31 POPE  209      21.022 121.617  71.531  1.00  0.00           C
ATOM  11194 4C31 POPE  209      20.612 121.178  72.941  1.00  0.00           C
ATOM  11197 5C31 POPE  209      19.772 122.258  73.631  1.00  0.00           C
ATOM  11200 6C31 POPE  209      19.462 121.998  75.101  1.00  0.00           C
ATOM  11204  NH3 POPE  210      75.103 122.317  60.551  1.00  0.00           N
ATOM  11208  C12 POPE  210      75.743 122.717  61.851  1.00  0.00           C
ATOM  11211  C11 POPE  210      76.963 123.657  61.641  1.00  0.00           C
ATOM  11214  P   POPE  210      79.323 123.748  60.461  1.00  0.00           P
ATOM  11215  O13 POPE  210      80.212 122.577  60.281  1.00  0.00           O
ATOM  11216  O14 POPE  210      79.432 124.828  59.451  1.00  0.00           O
ATOM  11217  O11 POPE  210      79.572 124.358  61.881  1.00  0.00           O
ATOM  11218  O12 POPE  210      77.812 123.248  60.561  1.00  0.00           O
ATOM  11219  C1  POPE  210      80.753 124.148  62.641  1.00  0.00           C
ATOM  11222  C2  POPE  210      80.482 123.337  63.941  1.00  0.00           C
ATOM  11224  O21 POPE  210      80.252 124.168  65.091  1.00  0.00           O
ATOM  11225  C21 POPE  210      81.264 124.898  65.531  1.00  0.00           C
ATOM  11226  O22 POPE  210      82.334 125.097  64.981  1.00  0.00           O
ATOM  11227  C22 POPE  210      80.973 125.278  66.971  1.00  0.00           C
ATOM  11230  C3  POPE  210      81.574 122.258  64.241  1.00  0.00           C
ATOM  11233  O31 POPE  210      81.353 121.508  65.451  1.00  0.00           O
ATOM  11234  C31 POPE  210      82.152 121.828  66.481  1.00  0.00           C
ATOM  11235  O32 POPE  210      83.053 122.638  66.451  1.00  0.00           O
ATOM  11236  C32 POPE  210      81.784 121.028  67.721  1.00  0.00           C
ATOM  11239  C23 POPE  210      81.562 126.648  67.361  1.00  0.00           C
ATOM  11242  C24 POPE  210      81.684 126.778  68.881  1.00  0.00           C
ATOM  11245  C25 POPE  210      80.324 126.913  69.581  1.00  0.00           C
ATOM  11248  C26 POPE  210      80.453 126.688  71.091  1.00  0.00           C
ATOM  11251  C27 POPE  210      79.242 127.212  71.881  1.00  0.00           C
ATOM  11254  C28 POPE  210      79.362 127.083  73.411  1.00  0.00           C
ATOM  11257  C29 POPE  210      80.613 127.712  73.971  1.00  0.00           C
ATOM  11259 0C21 POPE  210      81.194 127.403  75.141  1.00  0.00           C
ATOM  11261 1C21 POPE  210      80.674 126.397  76.151  1.00  0.00           C
ATOM  11264 2C21 POPE  210      79.413 126.932  76.841  1.00  0.00           C
ATOM  11267 3C21 POPE  210      78.893 126.057  77.991  1.00  0.00           C
ATOM  11270 4C21 POPE  210      77.412 126.368  78.291  1.00  0.00           C
ATOM  11273 5C21 POPE  210      76.923 125.888  79.661  1.00  0.00           C
ATOM  11276 6C21 POPE  210      75.433 126.187  79.861  1.00  0.00           C
ATOM  11279 7C21 POPE  210      74.932 125.837  81.261  1.00  0.00           C
ATOM  11282 8C21 POPE  210      73.452 126.168  81.481  1.00  0.00           C
ATOM  11286  C33 POPE  210      80.562 121.628  68.441  1.00  0.00           C
ATOM  11289  C34 POPE  210      80.674 121.498  69.961  1.00  0.00           C
ATOM  11292  C35 POPE  210      79.502 122.147  70.691  1.00  0.00           C
ATOM  11295  C36 POPE  210      79.253 121.508  72.061  1.00  0.00           C
ATOM  11298  C37 POPE  210      77.972 121.987  72.751  1.00  0.00           C
ATOM  11301  C38 POPE  210      78.233 123.018  73.851  1.00  0.00           C
ATOM  11304  C39 POPE  210      76.952 123.668  74.381  1.00  0.00           C
ATOM  11307 0C31 POPE  210      75.963 122.708  75.071  1.00  0.00           C
ATOM  11310 1C31 POPE  210      76.433 122.208  76.441  1.00  0.00           C
ATOM  11313 2C31 POPE  210      75.404 121.268  77.071  1.00  0.00           C
ATOM  11316 3C31 POPE  210      75.822 120.697  78.431  1.00  0.00           C
ATOM  11319 4C31 POPE  210      75.822 121.747  79.551  1.00  0.00           C
ATOM  11322 5C31 POPE  210      76.353 121.187  80.881  1.00  0.00           C
ATOM  11325 6C31 POPE  210      76.342 122.238  81.991  1.00  0.00           C
ATOM  11329  NH3 POPE  211      63.414  46.787  61.821  1.00  0.00           N
ATOM  11333  C12 POPE  211      63.694  46.148  60.481  1.00  0.00           C
ATOM  11336  C11 POPE  211      62.403  46.047  59.661  1.00  0.00           C
ATOM  11339  P   POPE  211      60.422  44.327  59.641  1.00  0.00           P
ATOM  11340  O13 POPE  211      59.092  44.458  60.281  1.00  0.00           O
ATOM  11341  O14 POPE  211      60.422  44.517  58.181  1.00  0.00           O
ATOM  11342  O11 POPE  211      61.022  42.928  60.021  1.00  0.00           O
ATOM  11343  O12 POPE  211      61.412  45.307  60.361  1.00  0.00           O
ATOM  11344  C1  POPE  211      60.772  42.328  61.301  1.00  0.00           C
ATOM  11347  C2  POPE  211      61.653  42.938  62.431  1.00  0.00           C
ATOM  11349  O21 POPE  211      62.083  41.938  63.361  1.00  0.00           O
ATOM  11350  C21 POPE  211      61.124  41.317  64.041  1.00  0.00           C
ATOM  11351  O22 POPE  211      59.923  41.457  63.911  1.00  0.00           O
ATOM  11352  C22 POPE  211      61.802  40.438  65.091  1.00  0.00           C
ATOM  11355  C3  POPE  211      61.033  44.168  63.161  1.00  0.00           C
ATOM  11358  O31 POPE  211      62.063  44.958  63.791  1.00  0.00           O
ATOM  11359  C31 POPE  211      62.272  44.668  65.071  1.00  0.00           C
ATOM  11360  O32 POPE  211      61.703  43.807  65.721  1.00  0.00           O
ATOM  11361  C32 POPE  211      63.272  45.657  65.631  1.00  0.00           C
ATOM  11364  C23 POPE  211      60.833  39.587  65.921  1.00  0.00           C
ATOM  11367  C24 POPE  211      61.522  39.108  67.201  1.00  0.00           C
ATOM  11370  C25 POPE  211      60.562  38.418  68.171  1.00  0.00           C
ATOM  11373  C26 POPE  211      61.063  38.448  69.611  1.00  0.00           C
ATOM  11376  C27 POPE  211      60.002  37.947  70.601  1.00  0.00           C
ATOM  11379  C28 POPE  211      60.412  38.127  72.071  1.00  0.00           C
ATOM  11382  C29 POPE  211      59.354  37.678  73.031  1.00  0.00           C
ATOM  11384 0C21 POPE  211      58.303  38.418  73.451  1.00  0.00           C
ATOM  11386 1C21 POPE  211      57.943  39.797  72.971  1.00  0.00           C
ATOM  11389 2C21 POPE  211      58.572  40.927  73.781  1.00  0.00           C
ATOM  11392 3C21 POPE  211      58.174  40.927  75.261  1.00  0.00           C
ATOM  11395 4C21 POPE  211      58.722  42.157  75.991  1.00  0.00           C
ATOM  11398 5C21 POPE  211      58.493  42.058  77.491  1.00  0.00           C
ATOM  11401 6C21 POPE  211      58.862  43.348  78.231  1.00  0.00           C
ATOM  11404 7C21 POPE  211      58.923  43.108  79.741  1.00  0.00           C
ATOM  11407 8C21 POPE  211      59.193  44.348  80.591  1.00  0.00           C
ATOM  11411  C33 POPE  211      63.393  45.577  67.171  1.00  0.00           C
ATOM  11414  C34 POPE  211      64.713  44.948  67.611  1.00  0.00           C
ATOM  11417  C35 POPE  211      64.873  44.937  69.131  1.00  0.00           C
ATOM  11420  C36 POPE  211      66.142  44.208  69.561  1.00  0.00           C
ATOM  11423  C37 POPE  211      65.854  42.897  70.301  1.00  0.00           C
ATOM  11426  C38 POPE  211      67.143  42.208  70.771  1.00  0.00           C
ATOM  11429  C39 POPE  211      67.092  41.798  72.251  1.00  0.00           C
ATOM  11432 0C31 POPE  211      67.173  43.028  73.161  1.00  0.00           C
ATOM  11435 1C31 POPE  211      67.193  42.668  74.641  1.00  0.00           C
ATOM  11438 2C31 POPE  211      67.392  43.928  75.471  1.00  0.00           C
ATOM  11441 3C31 POPE  211      67.432  43.658  76.981  1.00  0.00           C
ATOM  11444 4C31 POPE  211      68.623  42.818  77.431  1.00  0.00           C
ATOM  11447 5C31 POPE  211      68.763  42.807  78.951  1.00  0.00           C
ATOM  11450 6C31 POPE  211      69.973  42.017  79.431  1.00  0.00           C
ATOM  11454  NH3 POPE  212       9.612  89.697 104.381  1.00  0.00           N
ATOM  11458  C12 POPE  212       8.992  88.337 104.601  1.00  0.00           C
ATOM  11461  C11 POPE  212       7.932  88.018 103.531  1.00  0.00           C
ATOM  11464  P   POPE  212       6.062  86.698 104.751  1.00  0.00           P
ATOM  11465  O13 POPE  212       5.482  85.337 104.631  1.00  0.00           O
ATOM  11466  O14 POPE  212       6.532  87.138 106.081  1.00  0.00           O
ATOM  11467  O11 POPE  212       5.092  87.778 104.141  1.00  0.00           O
ATOM  11468  O12 POPE  212       7.302  86.747 103.781  1.00  0.00           O
ATOM  11469  C1  POPE  212       3.792  87.418 103.681  1.00  0.00           C
ATOM  11472  C2  POPE  212       3.592  87.848 102.211  1.00  0.00           C
ATOM  11474  O21 POPE  212       4.432  87.068 101.351  1.00  0.00           O
ATOM  11475  C21 POPE  212       5.582  87.477 100.871  1.00  0.00           C
ATOM  11476  O22 POPE  212       6.212  88.477 101.151  1.00  0.00           O
ATOM  11477  C22 POPE  212       6.022  86.467  99.791  1.00  0.00           C
ATOM  11480  C3  POPE  212       3.642  89.397 102.061  1.00  0.00           C
ATOM  11483  O31 POPE  212       3.122  89.778 100.781  1.00  0.00           O
ATOM  11484  C31 POPE  212       3.112  91.087 100.611  1.00  0.00           C
ATOM  11485  O32 POPE  212       3.622  91.908 101.361  1.00  0.00           O
ATOM  11486  C32 POPE  212       2.262  91.458  99.401  1.00  0.00           C
ATOM  11489  C23 POPE  212       7.552  86.447  99.581  1.00  0.00           C
ATOM  11492  C24 POPE  212       8.002  85.418  98.541  1.00  0.00           C
ATOM  11495  C25 POPE  212       7.562  85.708  97.091  1.00  0.00           C
ATOM  11498  C26 POPE  212       8.312  86.858  96.411  1.00  0.00           C
ATOM  11501  C27 POPE  212       9.722  86.477  95.941  1.00  0.00           C
ATOM  11504  C28 POPE  212      10.402  87.638  95.181  1.00  0.00           C
ATOM  11507  C29 POPE  212      11.652  87.177  94.481  1.00  0.00           C
ATOM  11509 0C21 POPE  212      11.882  87.138  93.161  1.00  0.00           C
ATOM  11511 1C21 POPE  212      10.942  87.577  92.061  1.00  0.00           C
ATOM  11514 2C21 POPE  212      11.572  88.727  91.261  1.00  0.00           C
ATOM  11517 3C21 POPE  212      10.562  89.507  90.411  1.00  0.00           C
ATOM  11520 4C21 POPE  212      11.222  90.767  89.841  1.00  0.00           C
ATOM  11523 5C21 POPE  212      10.282  91.648  89.011  1.00  0.00           C
ATOM  11526 6C21 POPE  212      11.022  92.898  88.551  1.00  0.00           C
ATOM  11529 7C21 POPE  212      10.182  93.827  87.691  1.00  0.00           C
ATOM  11532 8C21 POPE  212      10.912  95.118  87.321  1.00  0.00           C
ATOM  11536  C33 POPE  212       0.767  91.197  99.641  1.00  0.00           C
ATOM  11539  C34 POPE  212      -0.143  91.677  98.501  1.00  0.00           C
ATOM  11542  C35 POPE  212      -0.043  93.168  98.151  1.00  0.00           C
ATOM  11545  C36 POPE  212      -0.403  94.177  99.261  1.00  0.00           C
ATOM  11548  C37 POPE  212      -0.673  95.547  98.611  1.00  0.00           C
ATOM  11551  C38 POPE  212      -0.813  96.768  99.531  1.00  0.00           C
ATOM  11554  C39 POPE  212      -0.793  98.088  98.711  1.00  0.00           C
ATOM  11557 0C31 POPE  212      -1.843  98.098  97.581  1.00  0.00           C
ATOM  11560 1C31 POPE  212      -1.883  99.358  96.711  1.00  0.00           C
ATOM  11563 2C31 POPE  212      -3.053  99.288  95.721  1.00  0.00           C
ATOM  11566 3C31 POPE  212      -3.463 100.617  95.081  1.00  0.00           C
ATOM  11569 4C31 POPE  212      -2.573 101.087  93.921  1.00  0.00           C
ATOM  11572 5C31 POPE  212      -3.153 102.337  93.251  1.00  0.00           C
ATOM  11575 6C31 POPE  212      -2.313 102.867  92.081  1.00  0.00           C
ATOM  11579  NH3 POPE  213      28.104 128.763  98.861  1.00  0.00           N
ATOM  11583  C12 POPE  213      29.382 128.343  99.521  1.00  0.00           C
ATOM  11586  C11 POPE  213      30.282 127.522  98.571  1.00  0.00           C
ATOM  11589  P   POPE  213      31.592 125.837 100.061  1.00  0.00           P
ATOM  11590  O13 POPE  213      33.022 125.697 100.461  1.00  0.00           O
ATOM  11591  O14 POPE  213      30.592 125.918 101.141  1.00  0.00           O
ATOM  11592  O11 POPE  213      31.132 124.788  98.951  1.00  0.00           O
ATOM  11593  O12 POPE  213      31.493 127.173  99.241  1.00  0.00           O
ATOM  11594  C1  POPE  213      32.002 124.057  98.081  1.00  0.00           C
ATOM  11597  C2  POPE  213      32.153 124.697  96.651  1.00  0.00           C
ATOM  11599  O21 POPE  213      30.872 124.888  96.011  1.00  0.00           O
ATOM  11600  C21 POPE  213      30.202 123.888  95.491  1.00  0.00           C
ATOM  11601  O22 POPE  213      30.503 122.708  95.491  1.00  0.00           O
ATOM  11602  C22 POPE  213      28.982 124.487  94.781  1.00  0.00           C
ATOM  11605  C3  POPE  213      33.233 123.958  95.781  1.00  0.00           C
ATOM  11608  O31 POPE  213      33.653 124.748  94.651  1.00  0.00           O
ATOM  11609  C31 POPE  213      33.612 124.397  93.361  1.00  0.00           C
ATOM  11610  O32 POPE  213      34.112 125.057  92.471  1.00  0.00           O
ATOM  11611  C32 POPE  213      32.882 123.088  93.081  1.00  0.00           C
ATOM  11614  C23 POPE  213      28.143 123.447  94.001  1.00  0.00           C
ATOM  11617  C24 POPE  213      27.063 124.078  93.101  1.00  0.00           C
ATOM  11620  C25 POPE  213      27.674 124.858  91.921  1.00  0.00           C
ATOM  11623  C26 POPE  213      26.753 125.018  90.701  1.00  0.00           C
ATOM  11626  C27 POPE  213      27.532 125.518  89.471  1.00  0.00           C
ATOM  11629  C28 POPE  213      26.662 125.877  88.251  1.00  0.00           C
ATOM  11632  C29 POPE  213      25.882 124.697  87.721  1.00  0.00           C
ATOM  11634 0C21 POPE  213      25.872 124.227  86.461  1.00  0.00           C
ATOM  11636 1C21 POPE  213      26.592 124.767  85.251  1.00  0.00           C
ATOM  11639 2C21 POPE  213      25.682 124.767  84.001  1.00  0.00           C
ATOM  11642 3C21 POPE  213      24.542 125.798  84.091  1.00  0.00           C
ATOM  11645 4C21 POPE  213      23.702 125.877  82.811  1.00  0.00           C
ATOM  11648 5C21 POPE  213      22.722 127.053  82.841  1.00  0.00           C
ATOM  11651 6C21 POPE  213      22.022 127.323  81.501  1.00  0.00           C
ATOM  11654 7C21 POPE  213      20.922 128.382  81.641  1.00  0.00           C
ATOM  11657 8C21 POPE  213      20.002 128.483  80.421  1.00  0.00           C
ATOM  11661  C33 POPE  213      32.412 122.997  91.611  1.00  0.00           C
ATOM  11664  C34 POPE  213      31.362 121.897  91.391  1.00  0.00           C
ATOM  11667  C35 POPE  213      30.542 122.108  90.111  1.00  0.00           C
ATOM  11670  C36 POPE  213      31.393 122.037  88.841  1.00  0.00           C
ATOM  11673  C37 POPE  213      30.733 122.647  87.611  1.00  0.00           C
ATOM  11676  C38 POPE  213      31.742 122.818  86.471  1.00  0.00           C
ATOM  11679  C39 POPE  213      31.132 123.368  85.181  1.00  0.00           C
ATOM  11682 0C31 POPE  213      30.052 122.437  84.631  1.00  0.00           C
ATOM  11685 1C31 POPE  213      29.653 122.767  83.191  1.00  0.00           C
ATOM  11688 2C31 POPE  213      28.694 121.708  82.641  1.00  0.00           C
ATOM  11691 3C31 POPE  213      28.392 121.928  81.161  1.00  0.00           C
ATOM  11694 4C31 POPE  213      27.832 120.678  80.481  1.00  0.00           C
ATOM  11697 5C31 POPE  213      27.632 120.907  78.981  1.00  0.00           C
ATOM  11700 6C31 POPE  213      26.882 119.797  78.271  1.00  0.00           C
ATOM  11704  NH3 POPE  214      88.002   2.778 100.211  1.00  0.00           N
ATOM  11708  C12 POPE  214      88.274   4.128  99.601  1.00  0.00           C
ATOM  11711  C11 POPE  214      89.652   4.198  98.921  1.00  0.00           C
ATOM  11714  P   POPE  214      90.522   6.608  99.621  1.00  0.00           P
ATOM  11715  O13 POPE  214      89.643   7.788  99.421  1.00  0.00           O
ATOM  11716  O14 POPE  214      90.583   5.998 100.961  1.00  0.00           O
ATOM  11717  O11 POPE  214      91.982   6.988  99.131  1.00  0.00           O
ATOM  11718  O12 POPE  214      90.003   5.538  98.571  1.00  0.00           O
ATOM  11719  C1  POPE  214      92.323   7.088  97.741  1.00  0.00           C
ATOM  11722  C2  POPE  214      93.253   5.968  97.221  1.00  0.00           C
ATOM  11724  O21 POPE  214      93.302   6.188  95.801  1.00  0.00           O
ATOM  11725  C21 POPE  214      94.433   6.048  95.171  1.00  0.00           C
ATOM  11726  O22 POPE  214      95.513   5.707  95.631  1.00  0.00           O
ATOM  11727  C22 POPE  214      94.184   6.418  93.701  1.00  0.00           C
ATOM  11730  C3  POPE  214      92.702   4.548  97.501  1.00  0.00           C
ATOM  11733  O31 POPE  214      93.493   3.548  96.831  1.00  0.00           O
ATOM  11734  C31 POPE  214      92.783   2.498  96.411  1.00  0.00           C
ATOM  11735  O32 POPE  214      91.654   2.218  96.771  1.00  0.00           O
ATOM  11736  C32 POPE  214      93.584   1.768  95.341  1.00  0.00           C
ATOM  11739  C23 POPE  214      93.554   5.268  92.891  1.00  0.00           C
ATOM  11742  C24 POPE  214      92.562   5.758  91.821  1.00  0.00           C
ATOM  11745  C25 POPE  214      92.043   4.618  90.941  1.00  0.00           C
ATOM  11748  C26 POPE  214      93.113   4.048  90.001  1.00  0.00           C
ATOM  11751  C27 POPE  214      92.514   3.108  88.941  1.00  0.00           C
ATOM  11754  C28 POPE  214      93.484   2.768  87.781  1.00  0.00           C
ATOM  11757  C29 POPE  214      94.524   1.728  88.131  1.00  0.00           C
ATOM  11759 0C21 POPE  214      94.984   0.768  87.311  1.00  0.00           C
ATOM  11761 1C21 POPE  214      94.583   0.548  85.871  1.00  0.00           C
ATOM  11764 2C21 POPE  214      93.783  -0.752  85.671  1.00  0.00           C
ATOM  11767 3C21 POPE  214      93.274  -0.902  84.221  1.00  0.00           C
ATOM  11770 4C21 POPE  214      92.474  -2.182  83.981  1.00  0.00           C
ATOM  11773 5C21 POPE  214      93.323  -3.398  83.571  1.00  0.00           C
ATOM  11776 6C21 POPE  214      92.453  -4.577  83.111  1.00  0.00           C
ATOM  11779 7C21 POPE  214      93.274  -5.727  82.511  1.00  0.00           C
ATOM  11782 8C21 POPE  214      92.393  -6.837  81.911  1.00  0.00           C
ATOM  11786  C33 POPE  214      92.733   1.538  94.071  1.00  0.00           C
ATOM  11789  C34 POPE  214      93.584   1.518  92.791  1.00  0.00           C
ATOM  11792  C35 POPE  214      94.532   0.318  92.701  1.00  0.00           C
ATOM  11795  C36 POPE  214      93.812  -0.972  92.281  1.00  0.00           C
ATOM  11798  C37 POPE  214      94.704  -2.222  92.331  1.00  0.00           C
ATOM  11801  C38 POPE  214      93.883  -3.487  92.061  1.00  0.00           C
ATOM  11804  C39 POPE  214      94.622  -4.787  92.381  1.00  0.00           C
ATOM  11807 0C31 POPE  214      95.793  -5.107  91.431  1.00  0.00           C
ATOM  11810 1C31 POPE  214      96.334  -6.528  91.691  1.00  0.00           C
ATOM  11813 2C31 POPE  214      97.654  -6.827  90.981  1.00  0.00           C
ATOM  11816 3C31 POPE  214      97.544  -6.918  89.451  1.00  0.00           C
ATOM  11819 4C31 POPE  214      97.904  -8.317  88.911  1.00  0.00           C
ATOM  11822 5C31 POPE  214      98.183  -8.308  87.401  1.00  0.00           C
ATOM  11825 6C31 POPE  214      98.682  -9.647  86.871  1.00  0.00           C
ATOM  11829  NH3 POPE  215      19.332  60.627  57.861  1.00  0.00           N
ATOM  11833  C12 POPE  215      19.192  62.077  58.201  1.00  0.00           C
ATOM  11836  C11 POPE  215      18.132  62.718  57.311  1.00  0.00           C
ATOM  11839  P   POPE  215      15.542  62.748  57.191  1.00  0.00           P
ATOM  11840  O13 POPE  215      15.762  64.188  56.931  1.00  0.00           O
ATOM  11841  O14 POPE  215      14.812  61.958  56.171  1.00  0.00           O
ATOM  11842  O11 POPE  215      14.832  62.567  58.581  1.00  0.00           O
ATOM  11843  O12 POPE  215      16.903  62.008  57.491  1.00  0.00           O
ATOM  11844  C1  POPE  215      15.452  62.668  59.861  1.00  0.00           C
ATOM  11847  C2  POPE  215      14.822  61.608  60.791  1.00  0.00           C
ATOM  11849  O21 POPE  215      15.102  61.897  62.171  1.00  0.00           O
ATOM  11850  C21 POPE  215      14.212  62.658  62.781  1.00  0.00           C
ATOM  11851  O22 POPE  215      13.232  63.157  62.271  1.00  0.00           O
ATOM  11852  C22 POPE  215      14.622  62.837  64.231  1.00  0.00           C
ATOM  11855  C3  POPE  215      15.352  60.188  60.441  1.00  0.00           C
ATOM  11858  O31 POPE  215      16.592  59.898  61.121  1.00  0.00           O
ATOM  11859  C31 POPE  215      16.403  59.418  62.361  1.00  0.00           C
ATOM  11860  O32 POPE  215      15.382  58.877  62.751  1.00  0.00           O
ATOM  11861  C32 POPE  215      17.642  59.708  63.221  1.00  0.00           C
ATOM  11864  C23 POPE  215      14.322  61.598  65.101  1.00  0.00           C
ATOM  11867  C24 POPE  215      15.062  61.627  66.451  1.00  0.00           C
ATOM  11870  C25 POPE  215      14.602  62.737  67.401  1.00  0.00           C
ATOM  11873  C26 POPE  215      15.382  62.728  68.711  1.00  0.00           C
ATOM  11876  C27 POPE  215      14.822  63.728  69.741  1.00  0.00           C
ATOM  11879  C28 POPE  215      15.632  63.768  71.051  1.00  0.00           C
ATOM  11882  C29 POPE  215      16.942  64.498  70.871  1.00  0.00           C
ATOM  11884 0C21 POPE  215      17.422  65.528  71.591  1.00  0.00           C
ATOM  11886 1C21 POPE  215      16.752  66.187  72.781  1.00  0.00           C
ATOM  11889 2C21 POPE  215      17.082  67.687  72.901  1.00  0.00           C
ATOM  11892 3C21 POPE  215      16.352  68.578  71.871  1.00  0.00           C
ATOM  11895 4C21 POPE  215      16.893  70.018  71.881  1.00  0.00           C
ATOM  11898 5C21 POPE  215      16.252  70.938  70.831  1.00  0.00           C
ATOM  11901 6C21 POPE  215      14.972  71.627  71.311  1.00  0.00           C
ATOM  11904 7C21 POPE  215      14.412  72.608  70.271  1.00  0.00           C
ATOM  11907 8C21 POPE  215      13.312  73.517  70.811  1.00  0.00           C
ATOM  11911  C33 POPE  215      17.483  59.087  64.621  1.00  0.00           C
ATOM  11914  C34 POPE  215      18.572  59.477  65.631  1.00  0.00           C
ATOM  11917  C35 POPE  215      18.212  58.918  67.021  1.00  0.00           C
ATOM  11920  C36 POPE  215      19.302  59.068  68.091  1.00  0.00           C
ATOM  11923  C37 POPE  215      18.733  58.728  69.471  1.00  0.00           C
ATOM  11926  C38 POPE  215      19.692  58.028  70.431  1.00  0.00           C
ATOM  11929  C39 POPE  215      18.952  57.648  71.731  1.00  0.00           C
ATOM  11932 0C31 POPE  215      19.822  56.967  72.781  1.00  0.00           C
ATOM  11935 1C31 POPE  215      19.012  56.647  74.051  1.00  0.00           C
ATOM  11938 2C31 POPE  215      19.903  56.237  75.231  1.00  0.00           C
ATOM  11941 3C31 POPE  215      19.082  55.818  76.461  1.00  0.00           C
ATOM  11944 4C31 POPE  215      19.962  55.368  77.631  1.00  0.00           C
ATOM  11947 5C31 POPE  215      19.272  54.318  78.521  1.00  0.00           C
ATOM  11950 6C31 POPE  215      20.172  53.798  79.641  1.00  0.00           C
ATOM  11954  NH3 POPE  216      52.322  14.418 101.861  1.00  0.00           N
ATOM  11958  C12 POPE  216      51.302  13.918 100.861  1.00  0.00           C
ATOM  11961  C11 POPE  216      50.022  14.768 100.801  1.00  0.00           C
ATOM  11964  P   POPE  216      49.253  16.997  99.671  1.00  0.00           P
ATOM  11965  O13 POPE  216      48.174  17.298 100.631  1.00  0.00           O
ATOM  11966  O14 POPE  216      49.923  18.178  99.071  1.00  0.00           O
ATOM  11967  O11 POPE  216      48.682  16.098  98.511  1.00  0.00           O
ATOM  11968  O12 POPE  216      50.352  16.098 100.381  1.00  0.00           O
ATOM  11969  C1  POPE  216      48.732  16.477  97.131  1.00  0.00           C
ATOM  11972  C2  POPE  216      49.153  15.298  96.201  1.00  0.00           C
ATOM  11974  O21 POPE  216      48.013  14.477  95.871  1.00  0.00           O
ATOM  11975  C21 POPE  216      47.662  13.487  96.641  1.00  0.00           C
ATOM  11976  O22 POPE  216      48.042  13.258  97.781  1.00  0.00           O
ATOM  11977  C22 POPE  216      46.742  12.558  95.861  1.00  0.00           C
ATOM  11980  C3  POPE  216      50.403  14.527  96.731  1.00  0.00           C
ATOM  11983  O31 POPE  216      50.604  13.258  96.041  1.00  0.00           O
ATOM  11984  C31 POPE  216      51.162  12.308  96.811  1.00  0.00           C
ATOM  11985  O32 POPE  216      51.502  12.458  97.971  1.00  0.00           O
ATOM  11986  C32 POPE  216      51.212  10.957  96.071  1.00  0.00           C
ATOM  11989  C23 POPE  216      47.563  11.317  95.421  1.00  0.00           C
ATOM  11992  C24 POPE  216      46.742  10.197  94.781  1.00  0.00           C
ATOM  11995  C25 POPE  216      46.142  10.568  93.421  1.00  0.00           C
ATOM  11998  C26 POPE  216      47.042  10.178  92.241  1.00  0.00           C
ATOM  12001  C27 POPE  216      46.432  10.648  90.921  1.00  0.00           C
ATOM  12004  C28 POPE  216      47.222  10.158  89.691  1.00  0.00           C
ATOM  12007  C29 POPE  216      46.932   8.698  89.461  1.00  0.00           C
ATOM  12009 0C21 POPE  216      46.732   8.138  88.251  1.00  0.00           C
ATOM  12011 1C21 POPE  216      46.812   8.897  86.961  1.00  0.00           C
ATOM  12014 2C21 POPE  216      46.763   7.988  85.721  1.00  0.00           C
ATOM  12017 3C21 POPE  216      46.623   8.817  84.451  1.00  0.00           C
ATOM  12020 4C21 POPE  216      46.382   7.977  83.181  1.00  0.00           C
ATOM  12023 5C21 POPE  216      46.392   8.808  81.891  1.00  0.00           C
ATOM  12026 6C21 POPE  216      45.433  10.008  81.921  1.00  0.00           C
ATOM  12029 7C21 POPE  216      45.523  10.868  80.651  1.00  0.00           C
ATOM  12032 8C21 POPE  216      44.674  12.138  80.751  1.00  0.00           C
ATOM  12036  C33 POPE  216      51.893  10.888  94.671  1.00  0.00           C
ATOM  12039  C34 POPE  216      50.943  11.078  93.461  1.00  0.00           C
ATOM  12042  C35 POPE  216      51.054  12.468  92.821  1.00  0.00           C
ATOM  12045  C36 POPE  216      49.944  12.798  91.801  1.00  0.00           C
ATOM  12048  C37 POPE  216      50.202  14.128  91.091  1.00  0.00           C
ATOM  12051  C38 POPE  216      49.263  14.448  89.911  1.00  0.00           C
ATOM  12054  C39 POPE  216      47.772  14.448  90.251  1.00  0.00           C
ATOM  12057 0C31 POPE  216      47.342  15.497  91.291  1.00  0.00           C
ATOM  12060 1C31 POPE  216      45.873  15.308  91.721  1.00  0.00           C
ATOM  12063 2C31 POPE  216      45.403  16.338  92.761  1.00  0.00           C
ATOM  12066 3C31 POPE  216      45.142  17.737  92.181  1.00  0.00           C
ATOM  12069 4C31 POPE  216      44.653  18.718  93.251  1.00  0.00           C
ATOM  12072 5C31 POPE  216      44.583  20.168  92.751  1.00  0.00           C
ATOM  12075 6C31 POPE  216      44.074  21.137  93.831  1.00  0.00           C
ATOM  12079  NH3 POPE  217      46.452  17.688  56.121  1.00  0.00           N
ATOM  12083  C12 POPE  217      45.472  18.047  55.021  1.00  0.00           C
ATOM  12086  C11 POPE  217      45.682  17.198  53.751  1.00  0.00           C
ATOM  12089  P   POPE  217      44.144  15.168  53.221  1.00  0.00           P
ATOM  12090  O13 POPE  217      42.694  14.908  53.021  1.00  0.00           O
ATOM  12091  O14 POPE  217      45.103  14.527  52.301  1.00  0.00           O
ATOM  12092  O11 POPE  217      44.572  14.878  54.711  1.00  0.00           O
ATOM  12093  O12 POPE  217      44.424  16.737  53.241  1.00  0.00           O
ATOM  12094  C1  POPE  217      43.764  14.268  55.701  1.00  0.00           C
ATOM  12097  C2  POPE  217      43.122  15.318  56.661  1.00  0.00           C
ATOM  12099  O21 POPE  217      43.042  14.798  58.001  1.00  0.00           O
ATOM  12100  C21 POPE  217      44.183  14.778  58.661  1.00  0.00           C
ATOM  12101  O22 POPE  217      45.243  15.247  58.261  1.00  0.00           O
ATOM  12102  C22 POPE  217      44.014  14.038  59.991  1.00  0.00           C
ATOM  12105  C3  POPE  217      41.703  15.748  56.181  1.00  0.00           C
ATOM  12108  O31 POPE  217      41.362  17.057  56.671  1.00  0.00           O
ATOM  12109  C31 POPE  217      40.542  17.308  57.711  1.00  0.00           C
ATOM  12110  O32 POPE  217      40.264  18.458  58.041  1.00  0.00           O
ATOM  12111  C32 POPE  217      40.014  16.067  58.431  1.00  0.00           C
ATOM  12114  C23 POPE  217      43.952  14.978  61.221  1.00  0.00           C
ATOM  12117  C24 POPE  217      43.673  14.218  62.521  1.00  0.00           C
ATOM  12120  C25 POPE  217      43.632  15.168  63.731  1.00  0.00           C
ATOM  12123  C26 POPE  217      43.272  14.498  65.071  1.00  0.00           C
ATOM  12126  C27 POPE  217      43.373  15.518  66.221  1.00  0.00           C
ATOM  12129  C28 POPE  217      42.903  15.008  67.601  1.00  0.00           C
ATOM  12132  C29 POPE  217      43.052  16.128  68.601  1.00  0.00           C
ATOM  12134 0C21 POPE  217      42.072  16.737  69.291  1.00  0.00           C
ATOM  12136 1C21 POPE  217      40.612  16.378  69.271  1.00  0.00           C
ATOM  12139 2C21 POPE  217      39.903  16.678  70.611  1.00  0.00           C
ATOM  12142 3C21 POPE  217      40.472  15.888  71.811  1.00  0.00           C
ATOM  12145 4C21 POPE  217      41.264  16.747  72.801  1.00  0.00           C
ATOM  12148 5C21 POPE  217      42.034  15.907  73.841  1.00  0.00           C
ATOM  12151 6C21 POPE  217      42.833  16.768  74.821  1.00  0.00           C
ATOM  12154 7C21 POPE  217      43.813  15.938  75.671  1.00  0.00           C
ATOM  12157 8C21 POPE  217      44.583  16.778  76.691  1.00  0.00           C
ATOM  12161  C33 POPE  217      39.243  16.378  59.751  1.00  0.00           C
ATOM  12164  C34 POPE  217      39.452  15.308  60.831  1.00  0.00           C
ATOM  12167  C35 POPE  217      38.752  15.648  62.161  1.00  0.00           C
ATOM  12170  C36 POPE  217      39.302  14.858  63.361  1.00  0.00           C
ATOM  12173  C37 POPE  217      38.583  15.197  64.681  1.00  0.00           C
ATOM  12176  C38 POPE  217      39.232  14.568  65.921  1.00  0.00           C
ATOM  12179  C39 POPE  217      39.033  13.058  66.051  1.00  0.00           C
ATOM  12182 0C31 POPE  217      37.993  12.688  67.121  1.00  0.00           C
ATOM  12185 1C31 POPE  217      37.802  11.178  67.321  1.00  0.00           C
ATOM  12188 2C31 POPE  217      36.822  10.878  68.481  1.00  0.00           C
ATOM  12191 3C31 POPE  217      36.662   9.378  68.821  1.00  0.00           C
ATOM  12194 4C31 POPE  217      37.952   8.718  69.331  1.00  0.00           C
ATOM  12197 5C31 POPE  217      37.722   7.318  69.911  1.00  0.00           C
ATOM  12200 6C31 POPE  217      39.022   6.558  70.201  1.00  0.00           C
ATOM  12204  NH3 POPE  218     104.853  25.138  97.301  1.00  0.00           N
ATOM  12208  C12 POPE  218     106.343  25.268  97.511  1.00  0.00           C
ATOM  12211  C11 POPE  218     107.094  23.958  97.791  1.00  0.00           C
ATOM  12214  P   POPE  218     109.683  23.327  97.551  1.00  0.00           P
ATOM  12215  O13 POPE  218     109.704  22.067  98.351  1.00  0.00           O
ATOM  12216  O14 POPE  218     110.933  24.118  97.491  1.00  0.00           O
ATOM  12217  O11 POPE  218     109.214  22.968  96.091  1.00  0.00           O
ATOM  12218  O12 POPE  218     108.473  24.237  98.041  1.00  0.00           O
ATOM  12219  C1  POPE  218     109.293  24.008  95.111  1.00  0.00           C
ATOM  12222  C2  POPE  218     108.783  23.508  93.741  1.00  0.00           C
ATOM  12224  O21 POPE  218     109.284  24.448  92.761  1.00  0.00           O
ATOM  12225  C21 POPE  218     110.202  23.958  91.961  1.00  0.00           C
ATOM  12226  O22 POPE  218     110.413  22.768  91.791  1.00  0.00           O
ATOM  12227  C22 POPE  218     111.014  25.048  91.271  1.00  0.00           C
ATOM  12230  C3  POPE  218     107.234  23.407  93.681  1.00  0.00           C
ATOM  12233  O31 POPE  218     106.752  22.877  92.411  1.00  0.00           O
ATOM  12234  C31 POPE  218     106.374  23.838  91.541  1.00  0.00           C
ATOM  12235  O32 POPE  218     106.434  25.027  91.761  1.00  0.00           O
ATOM  12236  C32 POPE  218     106.003  23.258  90.181  1.00  0.00           C
ATOM  12239  C23 POPE  218     111.973  24.428  90.211  1.00  0.00           C
ATOM  12242  C24 POPE  218     111.264  24.237  88.861  1.00  0.00           C
ATOM  12245  C25 POPE  218     112.183  23.987  87.651  1.00  0.00           C
ATOM  12248  C26 POPE  218     111.483  24.188  86.291  1.00  0.00           C
ATOM  12251  C27 POPE  218     112.223  23.508  85.131  1.00  0.00           C
ATOM  12254  C28 POPE  218     111.493  23.488  83.771  1.00  0.00           C
ATOM  12257  C29 POPE  218     111.612  24.727  82.941  1.00  0.00           C
ATOM  12259 0C21 POPE  218     111.644  24.758  81.591  1.00  0.00           C
ATOM  12261 1C21 POPE  218     111.623  23.558  80.681  1.00  0.00           C
ATOM  12264 2C21 POPE  218     110.212  23.068  80.271  1.00  0.00           C
ATOM  12267 3C21 POPE  218     109.853  23.477  78.831  1.00  0.00           C
ATOM  12270 4C21 POPE  218     108.433  23.077  78.381  1.00  0.00           C
ATOM  12273 5C21 POPE  218     108.183  21.557  78.301  1.00  0.00           C
ATOM  12276 6C21 POPE  218     107.313  21.177  77.101  1.00  0.00           C
ATOM  12279 7C21 POPE  218     106.763  19.738  77.161  1.00  0.00           C
ATOM  12282 8C21 POPE  218     106.312  19.188  75.801  1.00  0.00           C
ATOM  12286  C33 POPE  218     105.044  24.137  89.321  1.00  0.00           C
ATOM  12289  C34 POPE  218     105.003  23.707  87.841  1.00  0.00           C
ATOM  12292  C35 POPE  218     103.794  22.848  87.491  1.00  0.00           C
ATOM  12295  C36 POPE  218     103.724  22.498  85.991  1.00  0.00           C
ATOM  12298  C37 POPE  218     102.404  21.788  85.661  1.00  0.00           C
ATOM  12301  C38 POPE  218     102.204  21.537  84.161  1.00  0.00           C
ATOM  12304  C39 POPE  218     100.954  20.698  83.871  1.00  0.00           C
ATOM  12307 0C31 POPE  218     101.033  19.288  84.461  1.00  0.00           C
ATOM  12310 1C31 POPE  218      99.874  18.368  84.051  1.00  0.00           C
ATOM  12313 2C31 POPE  218     100.003  16.987  84.701  1.00  0.00           C
ATOM  12316 3C31 POPE  218      98.943  15.968  84.251  1.00  0.00           C
ATOM  12319 4C31 POPE  218      99.074  15.558  82.781  1.00  0.00           C
ATOM  12322 5C31 POPE  218      98.253  14.297  82.451  1.00  0.00           C
ATOM  12325 6C31 POPE  218      98.314  13.908  80.971  1.00  0.00           C
ATOM  12329  NH3 POPE  219      63.563  76.157 109.031  1.00  0.00           N
ATOM  12333  C12 POPE  219      62.083  76.447 108.831  1.00  0.00           C
ATOM  12336  C11 POPE  219      61.602  76.257 107.381  1.00  0.00           C
ATOM  12339  P   POPE  219      59.002  75.977 107.691  1.00  0.00           P
ATOM  12340  O13 POPE  219      59.393  75.257 108.911  1.00  0.00           O
ATOM  12341  O14 POPE  219      57.922  76.977 107.761  1.00  0.00           O
ATOM  12342  O11 POPE  219      58.802  74.987 106.481  1.00  0.00           O
ATOM  12343  O12 POPE  219      60.282  76.748 107.191  1.00  0.00           O
ATOM  12344  C1  POPE  219      57.552  74.918 105.781  1.00  0.00           C
ATOM  12347  C2  POPE  219      57.743  74.028 104.531  1.00  0.00           C
ATOM  12349  O21 POPE  219      56.732  74.337 103.561  1.00  0.00           O
ATOM  12350  C21 POPE  219      57.132  74.147 102.301  1.00  0.00           C
ATOM  12351  O22 POPE  219      58.303  74.127 101.941  1.00  0.00           O
ATOM  12352  C22 POPE  219      55.932  73.718 101.451  1.00  0.00           C
ATOM  12355  C3  POPE  219      57.694  72.507 104.881  1.00  0.00           C
ATOM  12358  O31 POPE  219      58.572  71.728 104.041  1.00  0.00           O
ATOM  12359  C31 POPE  219      58.003  71.068 103.031  1.00  0.00           C
ATOM  12360  O32 POPE  219      56.812  70.958 102.811  1.00  0.00           O
ATOM  12361  C32 POPE  219      59.074  70.528 102.091  1.00  0.00           C
ATOM  12364  C23 POPE  219      55.772  74.428 100.091  1.00  0.00           C
ATOM  12367  C24 POPE  219      56.952  74.228  99.131  1.00  0.00           C
ATOM  12370  C25 POPE  219      56.542  74.468  97.671  1.00  0.00           C
ATOM  12373  C26 POPE  219      57.722  74.797  96.751  1.00  0.00           C
ATOM  12376  C27 POPE  219      57.243  75.108  95.321  1.00  0.00           C
ATOM  12379  C28 POPE  219      58.362  75.327  94.281  1.00  0.00           C
[truncated: 1,722,212 more chars]
