# Supplementary material for: Characterizing Membrane Association and Periplasmic Transfer of Bacterial Lipoproteins through Molecular Dynamics Simulations
Source: Structure. 2020 Apr 7;28(4):475–487.e3. doi: 10.1016/j.str.2020.01.012 (PMC7139219; doi:10.1016/j.str.2020.01.012)
Supplement: Data S1. Final Coordinates from Simulations (Y–Z), Related to Figure 3 [file mmc3.zip › Y-Z/YBAY-2-atomistic.pdb]

TITLE     Protein
REMARK    THIS IS A SIMULATION BOX
CRYST1  129.113  129.113  187.712  90.00  90.00  90.00 P 1           1
MODEL        1
ATOM      1  N   CYSTA   1      59.146  55.636 107.691  1.00  0.00           N
ATOM      3  CA  CYSTA   1      60.566  55.676 107.931  1.00  0.00           C
ATOM      5  C   CYSTA   1      60.657  55.426 109.441  1.00  0.00           C
ATOM      6  O   CYSTA   1      60.916  56.306 110.271  1.00  0.00           O
ATOM      7  CB  CYSTA   1      61.286  56.866 107.231  1.00  0.00           C
ATOM     10  SG  CYSTA   1      60.405  57.526 105.721  1.00  0.00           S
ATOM     11  C1  CYSTA   1      61.406  58.757 104.791  1.00  0.00           C
ATOM     14  CA1 CYSTA   1      58.576  54.776 106.861  1.00  0.00           C
ATOM     15  OA1 CYSTA   1      57.375  54.576 106.981  1.00  0.00           O
ATOM     16  CA2 CYSTA   1      59.355  54.126 105.761  1.00  0.00           C
ATOM     19  C11 CYSTA   1      60.956  60.257 104.661  1.00  0.00           C
ATOM     21  O11 CYSTA   1      60.986  60.906 105.921  1.00  0.00           O
ATOM     22  CX1 CYSTA   1      61.386  62.176 106.091  1.00  0.00           C
ATOM     23  OX1 CYSTA   1      61.406  62.696 107.191  1.00  0.00           O
ATOM     24  CX2 CYSTA   1      61.855  62.957 104.861  1.00  0.00           C
ATOM     27  C12 CYSTA   1      59.606  60.597 103.971  1.00  0.00           C
ATOM     30  O12 CYSTA   1      58.446  60.136 104.701  1.00  0.00           O
ATOM     31  CD1 CYSTA   1      57.356  60.906 104.541  1.00  0.00           C
ATOM     32  OD1 CYSTA   1      57.356  62.066 104.191  1.00  0.00           O
ATOM     33  CD2 CYSTA   1      56.125  60.007 104.671  1.00  0.00           C
ATOM     36  CA3 CYSTA   1      60.236  52.916 106.151  1.00  0.00           C
ATOM     39  CA4 CYSTA   1      61.296  52.677 105.061  1.00  0.00           C
ATOM     42  CA5 CYSTA   1      62.437  53.716 105.041  1.00  0.00           C
ATOM     45  CA6 CYSTA   1      62.445  54.596 103.791  1.00  0.00           C
ATOM     48  CA7 CYSTA   1      62.726  53.786 102.521  1.00  0.00           C
ATOM     51  CA8 CYSTA   1      62.117  54.396 101.241  1.00  0.00           C
ATOM     54  CA9 CYSTA   1      61.666  53.326 100.231  1.00  0.00           C
ATOM     57 0CA1 CYSTA   1      60.376  52.607 100.661  1.00  0.00           C
ATOM     60 1CA1 CYSTA   1      59.966  51.476  99.711  1.00  0.00           C
ATOM     63 2CA1 CYSTA   1      58.666  50.786 100.141  1.00  0.00           C
ATOM     66 3CA1 CYSTA   1      58.396  49.496  99.351  1.00  0.00           C
ATOM     69 4CA1 CYSTA   1      57.166  48.726  99.861  1.00  0.00           C
ATOM     72 5CA1 CYSTA   1      55.846  49.486  99.671  1.00  0.00           C
ATOM     75 6CA1 CYSTA   1      54.596  48.636  99.851  1.00  0.00           C
ATOM     79  CD3 CYSTA   1      56.356  58.636 103.981  1.00  0.00           C
ATOM     82  CD4 CYSTA   1      56.706  58.766 102.491  1.00  0.00           C
ATOM     85  CD5 CYSTA   1      57.956  57.946 102.101  1.00  0.00           C
ATOM     88  CD6 CYSTA   1      57.736  56.436 102.171  1.00  0.00           C
ATOM     91  CD7 CYSTA   1      56.855  55.917 101.041  1.00  0.00           C
ATOM     94  CD8 CYSTA   1      56.426  54.466 101.241  1.00  0.00           C
ATOM     97  CD9 CYSTA   1      55.686  53.886 100.031  1.00  0.00           C
ATOM    100 0CD1 CYSTA   1      56.566  53.766  98.781  1.00  0.00           C
ATOM    103 1CD1 CYSTA   1      55.926  52.866  97.721  1.00  0.00           C
ATOM    106 2CD1 CYSTA   1      56.896  52.376  96.641  1.00  0.00           C
ATOM    109 3CD1 CYSTA   1      56.156  51.427  95.681  1.00  0.00           C
ATOM    112 4CD1 CYSTA   1      57.047  50.706  94.671  1.00  0.00           C
ATOM    115 5CD1 CYSTA   1      56.265  49.596  93.961  1.00  0.00           C
ATOM    118 6CD1 CYSTA   1      57.047  48.906  92.851  1.00  0.00           C
ATOM    122  CX3 CYSTA   1      63.386  62.957 104.721  1.00  0.00           C
ATOM    125  CX4 CYSTA   1      63.866  63.806 103.551  1.00  0.00           C
ATOM    128  CX5 CYSTA   1      64.596  62.976 102.501  1.00  0.00           C
ATOM    131  CX6 CYSTA   1      65.085  63.867 101.361  1.00  0.00           C
ATOM    134  CX7 CYSTA   1      65.386  63.087 100.081  1.00  0.00           C
ATOM    137  CX8 CYSTA   1      65.856  64.017  98.971  1.00  0.00           C
ATOM    140  CX9 CYSTA   1      67.276  64.427  99.231  1.00  0.00           C
ATOM    142 0CX1 CYSTA   1      68.176  64.766  98.301  1.00  0.00           C
ATOM    144 1CX1 CYSTA   1      67.856  64.906  96.841  1.00  0.00           C
ATOM    147 2CX1 CYSTA   1      68.886  65.727  96.061  1.00  0.00           C
ATOM    150 3CX1 CYSTA   1      68.566  65.816  94.561  1.00  0.00           C
ATOM    153 4CX1 CYSTA   1      69.646  66.587  93.811  1.00  0.00           C
ATOM    156 5CX1 CYSTA   1      69.166  67.266  92.521  1.00  0.00           C
ATOM    159 6CX1 CYSTA   1      68.926  66.286  91.361  1.00  0.00           C
ATOM    162 7CX1 CYSTA   1      68.896  67.016  90.011  1.00  0.00           C
ATOM    165 8CX1 CYSTA   1      68.756  66.076  88.821  1.00  0.00           C
ATOM    169  N   ALA A   2      60.316  54.136 109.781  1.00  0.00           N
ATOM    171  CA  ALA A   2      59.446  53.706 110.871  1.00  0.00           C
ATOM    173  CB  ALA A   2      58.056  54.286 110.561  1.00  0.00           C
ATOM    177  C   ALA A   2      59.336  52.176 110.941  1.00  0.00           C
ATOM    178  O   ALA A   2      59.806  51.507 110.021  1.00  0.00           O
ATOM    179  N   ASP A   3      58.726  51.526 111.971  1.00  0.00           N
ATOM    181  CA  ASP A   3      57.936  52.017 113.111  1.00  0.00           C
ATOM    183  CB  ASP A   3      56.585  51.226 113.191  1.00  0.00           C
ATOM    186  CG  ASP A   3      56.756  49.726 113.421  1.00  0.00           C
ATOM    187  OD1 ASP A   3      55.746  49.066 113.761  1.00  0.00           O
ATOM    188  OD2 ASP A   3      57.905  49.226 113.271  1.00  0.00           O
ATOM    189  C   ASP A   3      58.726  51.996 114.431  1.00  0.00           C
ATOM    190  O   ASP A   3      59.826  52.526 114.501  1.00  0.00           O
ATOM    191  N   LYS A   4      58.167  51.406 115.531  1.00  0.00           N
ATOM    193  CA  LYS A   4      58.835  51.376 116.821  1.00  0.00           C
ATOM    195  CB  LYS A   4      58.006  51.946 118.031  1.00  0.00           C
ATOM    198  CG  LYS A   4      56.785  51.146 118.551  1.00  0.00           C
ATOM    201  CD  LYS A   4      56.195  51.736 119.861  1.00  0.00           C
ATOM    204  CE  LYS A   4      54.956  52.586 119.591  1.00  0.00           C
ATOM    207  NZ  LYS A   4      54.477  53.306 120.781  1.00  0.00           N
ATOM    211  C   LYS A   4      59.316  49.976 117.111  1.00  0.00           C
ATOM    212  O   LYS A   4      58.576  49.066 117.441  1.00  0.00           O
ATOM    213  N   SER A   5      60.636  49.776 117.091  1.00  0.00           N
ATOM    215  CA  SER A   5      61.246  48.776 117.941  1.00  0.00           C
ATOM    217  CB  SER A   5      62.466  48.106 117.281  1.00  0.00           C
ATOM    220  OG  SER A   5      62.036  47.096 116.361  1.00  0.00           O
ATOM    222  C   SER A   5      61.686  49.536 119.151  1.00  0.00           C
ATOM    223  O   SER A   5      62.515  50.426 119.071  1.00  0.00           O
ATOM    224  N   ALA A   6      61.046  49.256 120.291  1.00  0.00           N
ATOM    226  CA  ALA A   6      61.316  49.886 121.551  1.00  0.00           C
ATOM    228  CB  ALA A   6      60.156  49.617 122.521  1.00  0.00           C
ATOM    232  C   ALA A   6      62.636  49.446 122.161  1.00  0.00           C
ATOM    233  O   ALA A   6      62.676  48.607 123.071  1.00  0.00           O
ATOM    234  N   ASP A   7      63.755  49.976 121.641  1.00  0.00           N
ATOM    236  CA  ASP A   7      65.085  49.656 122.051  1.00  0.00           C
ATOM    238  CB  ASP A   7      65.916  48.996 120.911  1.00  0.00           C
ATOM    241  CG  ASP A   7      66.406  49.976 119.881  1.00  0.00           C
ATOM    242  OD1 ASP A   7      67.576  49.846 119.421  1.00  0.00           O
ATOM    243  OD2 ASP A   7      65.585  50.826 119.461  1.00  0.00           O
ATOM    244  C   ASP A   7      65.725  50.917 122.651  1.00  0.00           C
ATOM    245  O   ASP A   7      65.617  52.036 122.181  1.00  0.00           O
ATOM    246  N   ILE A   8      66.406  50.816 123.791  1.00  0.00           N
ATOM    248  CA  ILE A   8      66.966  49.566 124.261  1.00  0.00           C
ATOM    250  CB  ILE A   8      68.466  49.636 124.521  1.00  0.00           C
ATOM    252  CG2 ILE A   8      69.085  48.397 123.831  1.00  0.00           C
ATOM    256  CG1 ILE A   8      69.106  50.946 124.041  1.00  0.00           C
ATOM    259  CD  ILE A   8      70.486  51.117 124.661  1.00  0.00           C
ATOM    263  C   ILE A   8      66.156  48.956 125.381  1.00  0.00           C
ATOM    264  O   ILE A   8      64.996  48.596 125.211  1.00  0.00           O
ATOM    265  N   GLN A   9      66.766  48.736 126.541  1.00  0.00           N
ATOM    267  CA  GLN A   9      66.416  47.596 127.321  1.00  0.00           C
ATOM    269  CB  GLN A   9      67.466  46.466 127.171  1.00  0.00           C
ATOM    272  CG  GLN A   9      68.596  46.266 128.211  1.00  0.00           C
ATOM    275  CD  GLN A   9      69.686  47.336 128.351  1.00  0.00           C
ATOM    276  OE1 GLN A   9      70.265  47.516 129.421  1.00  0.00           O
ATOM    277  NE2 GLN A   9      70.046  47.996 127.231  1.00  0.00           N
ATOM    280  C   GLN A   9      66.187  48.116 128.701  1.00  0.00           C
ATOM    281  O   GLN A   9      67.016  48.766 129.341  1.00  0.00           O
ATOM    282  N   THR A  10      64.966  47.866 129.161  1.00  0.00           N
ATOM    284  CA  THR A  10      64.276  48.656 130.151  1.00  0.00           C
ATOM    286  CB  THR A  10      62.846  48.886 129.651  1.00  0.00           C
ATOM    288  OG1 THR A  10      62.156  49.956 130.301  1.00  0.00           O
ATOM    290  CG2 THR A  10      62.006  47.607 129.721  1.00  0.00           C
ATOM    294  C   THR A  10      64.386  48.146 131.601  1.00  0.00           C
ATOM    295  O   THR A  10      63.546  48.566 132.401  1.00  0.00           O
ATOM    296  N   PRO A  11      65.367  47.357 132.111  1.00  0.00           N
ATOM    297  CD  PRO A  11      66.096  46.286 131.391  1.00  0.00           C
ATOM    300  CA  PRO A  11      65.466  47.156 133.551  1.00  0.00           C
ATOM    302  CB  PRO A  11      65.687  45.636 133.661  1.00  0.00           C
ATOM    305  CG  PRO A  11      66.526  45.266 132.441  1.00  0.00           C
ATOM    308  C   PRO A  11      66.606  47.996 134.121  1.00  0.00           C
ATOM    309  O   PRO A  11      66.536  48.306 135.311  1.00  0.00           O
ATOM    310  N   ALA A  12      67.646  48.426 133.361  1.00  0.00           N
ATOM    312  CA  ALA A  12      68.736  49.176 133.971  1.00  0.00           C
ATOM    314  CB  ALA A  12      69.646  48.246 134.791  1.00  0.00           C
ATOM    318  C   ALA A  12      69.656  49.946 133.021  1.00  0.00           C
ATOM    319  O   ALA A  12      70.606  49.396 132.461  1.00  0.00           O
ATOM    320  N   PRO A  13      69.496  51.246 132.841  1.00  0.00           N
ATOM    321  CD  PRO A  13      70.545  52.156 133.351  1.00  0.00           C
ATOM    324  CA  PRO A  13      68.206  51.896 132.851  1.00  0.00           C
ATOM    326  CB  PRO A  13      68.326  52.786 134.091  1.00  0.00           C
ATOM    329  CG  PRO A  13      69.786  53.267 134.101  1.00  0.00           C
ATOM    332  C   PRO A  13      68.166  52.636 131.521  1.00  0.00           C
ATOM    333  O   PRO A  13      67.437  53.617 131.391  1.00  0.00           O
ATOM    334  N   ALA A  14      68.936  52.136 130.531  1.00  0.00           N
ATOM    336  CA  ALA A  14      69.015  52.646 129.181  1.00  0.00           C
ATOM    338  CB  ALA A  14      70.496  52.666 128.731  1.00  0.00           C
ATOM    342  C   ALA A  14      68.195  51.766 128.231  1.00  0.00           C
ATOM    343  O   ALA A  14      68.616  50.686 127.821  1.00  0.00           O
ATOM    344  N   ALA A  15      66.996  52.206 127.811  1.00  0.00           N
ATOM    346  CA  ALA A  15      66.246  53.316 128.341  1.00  0.00           C
ATOM    348  CB  ALA A  15      66.166  54.376 127.231  1.00  0.00           C
ATOM    352  C   ALA A  15      65.026  52.736 129.071  1.00  0.00           C
ATOM    353  O   ALA A  15      65.206  51.866 129.901  1.00  0.00           O
ATOM    354  N   ASN A  16      63.746  53.146 128.891  1.00  0.00           N
ATOM    356  CA  ASN A  16      63.216  54.256 128.131  1.00  0.00           C
ATOM    358  CB  ASN A  16      62.736  53.927 126.681  1.00  0.00           C
ATOM    361  CG  ASN A  16      61.696  52.846 126.391  1.00  0.00           C
ATOM    362  OD1 ASN A  16      60.966  53.027 125.421  1.00  0.00           O
ATOM    363  ND2 ASN A  16      61.596  51.756 127.191  1.00  0.00           N
ATOM    366  C   ASN A  16      62.236  55.066 128.911  1.00  0.00           C
ATOM    367  O   ASN A  16      61.356  54.526 129.561  1.00  0.00           O
ATOM    368  N   THR A  17      62.396  56.406 128.821  1.00  0.00           N
ATOM    370  CA  THR A  17      61.666  57.427 129.581  1.00  0.00           C
ATOM    372  CB  THR A  17      62.507  57.976 130.741  1.00  0.00           C
ATOM    374  OG1 THR A  17      61.917  59.036 131.481  1.00  0.00           O
ATOM    376  CG2 THR A  17      63.866  58.496 130.241  1.00  0.00           C
ATOM    380  C   THR A  17      61.176  58.516 128.621  1.00  0.00           C
ATOM    381  O   THR A  17      61.596  59.667 128.581  1.00  0.00           O
ATOM    382  N   SER A  18      60.286  58.216 127.681  1.00  0.00           N
ATOM    384  CA  SER A  18      59.666  56.946 127.331  1.00  0.00           C
ATOM    386  CB  SER A  18      58.175  56.977 127.701  1.00  0.00           C
ATOM    389  OG  SER A  18      57.476  55.806 127.301  1.00  0.00           O
ATOM    391  C   SER A  18      60.066  56.716 125.871  1.00  0.00           C
ATOM    392  O   SER A  18      59.326  56.257 125.011  1.00  0.00           O
ATOM    393  N   ILE A  19      61.326  57.176 125.611  1.00  0.00           N
ATOM    395  CA  ILE A  19      61.866  57.716 124.381  1.00  0.00           C
ATOM    397  CB  ILE A  19      63.246  58.406 124.621  1.00  0.00           C
ATOM    399  CG2 ILE A  19      64.486  57.636 124.161  1.00  0.00           C
ATOM    403  CG1 ILE A  19      63.276  59.806 123.991  1.00  0.00           C
ATOM    406  CD  ILE A  19      64.406  60.736 124.441  1.00  0.00           C
ATOM    410  C   ILE A  19      61.847  56.796 123.191  1.00  0.00           C
ATOM    411  O   ILE A  19      61.616  57.187 122.041  1.00  0.00           O
ATOM    412  N   SER A  20      62.166  55.527 123.421  1.00  0.00           N
ATOM    414  CA  SER A  20      63.227  54.937 122.641  1.00  0.00           C
ATOM    416  CB  SER A  20      64.306  54.316 123.541  1.00  0.00           C
ATOM    419  OG  SER A  20      65.585  54.787 123.141  1.00  0.00           O
ATOM    421  C   SER A  20      62.646  53.966 121.671  1.00  0.00           C
ATOM    422  O   SER A  20      62.686  52.757 121.841  1.00  0.00           O
ATOM    423  N   ALA A  21      62.066  54.506 120.591  1.00  0.00           N
ATOM    425  CA  ALA A  21      61.855  53.757 119.381  1.00  0.00           C
ATOM    427  CB  ALA A  21      60.646  54.306 118.581  1.00  0.00           C
ATOM    431  C   ALA A  21      63.076  53.927 118.511  1.00  0.00           C
ATOM    432  O   ALA A  21      63.375  55.036 118.101  1.00  0.00           O
ATOM    433  N   THR A  22      63.796  52.866 118.151  1.00  0.00           N
ATOM    435  CA  THR A  22      64.367  52.806 116.821  1.00  0.00           C
ATOM    437  CB  THR A  22      65.796  52.306 116.781  1.00  0.00           C
ATOM    439  OG1 THR A  22      66.456  52.946 115.691  1.00  0.00           O
ATOM    441  CG2 THR A  22      65.886  50.776 116.601  1.00  0.00           C
ATOM    445  C   THR A  22      63.426  52.076 115.881  1.00  0.00           C
ATOM    446  O   THR A  22      62.296  51.736 116.191  1.00  0.00           O
ATOM    447  N   GLN A  23      63.866  51.926 114.631  1.00  0.00           N
ATOM    449  CA  GLN A  23      62.975  52.026 113.531  1.00  0.00           C
ATOM    451  CB  GLN A  23      62.966  53.516 113.161  1.00  0.00           C
ATOM    454  CG  GLN A  23      62.776  53.876 111.681  1.00  0.00           C
ATOM    457  CD  GLN A  23      63.966  54.486 110.951  1.00  0.00           C
ATOM    458  OE1 GLN A  23      63.765  55.186 109.961  1.00  0.00           O
ATOM    459  NE2 GLN A  23      65.206  54.356 111.471  1.00  0.00           N
ATOM    462  C   GLN A  23      63.406  51.086 112.441  1.00  0.00           C
ATOM    463  O   GLN A  23      64.576  51.056 112.081  1.00  0.00           O
ATOM    464  N   GLN A  24      62.486  50.236 111.961  1.00  0.00           N
ATOM    466  CA  GLN A  24      62.856  48.946 111.401  1.00  0.00           C
ATOM    468  CB  GLN A  24      62.096  47.916 112.301  1.00  0.00           C
ATOM    471  CG  GLN A  24      62.445  46.406 112.251  1.00  0.00           C
ATOM    474  CD  GLN A  24      63.895  45.986 112.011  1.00  0.00           C
ATOM    475  OE1 GLN A  24      64.155  45.086 111.221  1.00  0.00           O
ATOM    476  NE2 GLN A  24      64.866  46.606 112.721  1.00  0.00           N
ATOM    479  C   GLN A  24      62.466  48.786 109.931  1.00  0.00           C
ATOM    480  O   GLN A  24      62.386  47.646 109.471  1.00  0.00           O
ATOM    481  N   PRO A  25      62.187  49.857 109.161  1.00  0.00           N
ATOM    482  CD  PRO A  25      63.266  50.846 109.021  1.00  0.00           C
ATOM    485  CA  PRO A  25      61.636  49.746 107.811  1.00  0.00           C
ATOM    487  CB  PRO A  25      62.876  49.626 106.951  1.00  0.00           C
ATOM    490  CG  PRO A  25      63.687  50.786 107.541  1.00  0.00           C
ATOM    493  C   PRO A  25      60.486  48.826 107.571  1.00  0.00           C
ATOM    494  O   PRO A  25      60.356  48.286 106.471  1.00  0.00           O
ATOM    495  N   ALA A  26      59.596  48.726 108.571  1.00  0.00           N
ATOM    497  CA  ALA A  26      58.356  47.996 108.481  1.00  0.00           C
ATOM    499  CB  ALA A  26      58.236  47.136 109.751  1.00  0.00           C
ATOM    503  C   ALA A  26      57.187  48.956 108.301  1.00  0.00           C
ATOM    504  O   ALA A  26      56.036  48.547 108.161  1.00  0.00           O
ATOM    505  N   ILE A  27      57.476  50.276 108.191  1.00  0.00           N
ATOM    507  CA  ILE A  27      56.536  51.326 107.781  1.00  0.00           C
ATOM    509  CB  ILE A  27      55.966  51.096 106.341  1.00  0.00           C
ATOM    511  CG2 ILE A  27      54.477  51.427 106.211  1.00  0.00           C
ATOM    515  CG1 ILE A  27      56.836  51.896 105.331  1.00  0.00           C
ATOM    518  CD  ILE A  27      56.596  51.746 103.821  1.00  0.00           C
ATOM    522  C   ILE A  27      55.545  51.726 108.891  1.00  0.00           C
ATOM    523  O   ILE A  27      55.206  50.937 109.771  1.00  0.00           O
ATOM    524  N   GLN A  28      55.046  52.986 108.891  1.00  0.00           N
ATOM    526  CA  GLN A  28      53.786  53.397 109.541  1.00  0.00           C
ATOM    528  CB  GLN A  28      52.666  52.306 109.601  1.00  0.00           C
ATOM    531  CG  GLN A  28      52.257  51.746 110.991  1.00  0.00           C
ATOM    534  CD  GLN A  28      51.606  50.346 110.901  1.00  0.00           C
ATOM    535  OE1 GLN A  28      50.605  50.036 111.531  1.00  0.00           O
ATOM    536  NE2 GLN A  28      52.176  49.477 110.031  1.00  0.00           N
ATOM    539  C   GLN A  28      53.926  54.256 110.811  1.00  0.00           C
ATOM    540  O   GLN A  28      54.906  54.226 111.541  1.00  0.00           O
ATOM    541  N   GLN A  29      52.936  55.156 110.981  1.00  0.00           N
ATOM    543  CA  GLN A  29      52.936  56.486 111.601  1.00  0.00           C
ATOM    545  CB  GLN A  29      53.167  56.686 113.111  1.00  0.00           C
ATOM    548  CG  GLN A  29      52.746  58.097 113.681  1.00  0.00           C
ATOM    551  CD  GLN A  29      51.466  58.816 113.191  1.00  0.00           C
ATOM    552  OE1 GLN A  29      50.736  58.476 112.261  1.00  0.00           O
ATOM    553  NE2 GLN A  29      51.106  59.876 113.951  1.00  0.00           N
ATOM    556  C   GLN A  29      53.835  57.476 110.941  1.00  0.00           C
ATOM    557  O   GLN A  29      54.766  57.936 111.601  1.00  0.00           O
ATOM    558  N   PRO A  30      53.606  57.796 109.671  1.00  0.00           N
ATOM    559  CD  PRO A  30      52.226  58.027 109.271  1.00  0.00           C
ATOM    562  CA  PRO A  30      54.376  58.806 108.951  1.00  0.00           C
ATOM    564  CB  PRO A  30      53.446  60.026 108.961  1.00  0.00           C
ATOM    567  CG  PRO A  30      52.125  59.517 109.551  1.00  0.00           C
ATOM    570  C   PRO A  30      55.797  59.086 109.341  1.00  0.00           C
ATOM    571  O   PRO A  30      56.536  58.167 109.671  1.00  0.00           O
ATOM    572  N   ASN A  31      56.195  60.366 109.341  1.00  0.00           N
ATOM    574  CA  ASN A  31      57.515  60.756 109.711  1.00  0.00           C
ATOM    576  CB  ASN A  31      58.507  60.746 108.521  1.00  0.00           C
ATOM    579  CG  ASN A  31      58.736  59.286 108.221  1.00  0.00           C
ATOM    580  OD1 ASN A  31      59.506  58.636 108.921  1.00  0.00           O
ATOM    581  ND2 ASN A  31      58.016  58.736 107.211  1.00  0.00           N
ATOM    584  C   ASN A  31      57.396  62.147 110.221  1.00  0.00           C
ATOM    585  O   ASN A  31      56.396  62.806 109.971  1.00  0.00           O
ATOM    586  N   VAL A  32      58.416  62.607 110.941  1.00  0.00           N
ATOM    588  CA  VAL A  32      58.636  64.017 111.101  1.00  0.00           C
ATOM    590  CB  VAL A  32      58.666  64.446 112.561  1.00  0.00           C
ATOM    592  CG1 VAL A  32      58.835  65.956 112.621  1.00  0.00           C
ATOM    596  CG2 VAL A  32      57.336  64.096 113.241  1.00  0.00           C
ATOM    600  C   VAL A  32      59.976  64.266 110.431  1.00  0.00           C
ATOM    601  O   VAL A  32      60.956  63.596 110.741  1.00  0.00           O
ATOM    602  N   SER A  33      60.026  65.197 109.461  1.00  0.00           N
ATOM    604  CA  SER A  33      61.206  65.438 108.651  1.00  0.00           C
ATOM    606  CB  SER A  33      60.937  65.526 107.111  1.00  0.00           C
ATOM    609  OG  SER A  33      60.326  66.727 106.651  1.00  0.00           O
ATOM    611  C   SER A  33      61.896  66.696 109.061  1.00  0.00           C
ATOM    612  O   SER A  33      61.356  67.576 109.731  1.00  0.00           O
ATOM    613  N   GLY A  34      63.167  66.816 108.631  1.00  0.00           N
ATOM    615  CA  GLY A  34      63.835  68.066 108.861  1.00  0.00           C
ATOM    618  C   GLY A  34      65.306  68.016 108.721  1.00  0.00           C
ATOM    619  O   GLY A  34      65.896  67.096 108.141  1.00  0.00           O
ATOM    620  N   THR A  35      65.906  69.066 109.271  1.00  0.00           N
ATOM    622  CA  THR A  35      67.326  69.316 109.241  1.00  0.00           C
ATOM    624  CB  THR A  35      67.746  70.316 108.181  1.00  0.00           C
ATOM    626  OG1 THR A  35      66.867  71.436 108.111  1.00  0.00           O
ATOM    628  CG2 THR A  35      67.596  69.617 106.831  1.00  0.00           C
ATOM    632  C   THR A  35      67.806  69.807 110.571  1.00  0.00           C
ATOM    633  O   THR A  35      67.066  70.367 111.381  1.00  0.00           O
ATOM    634  N   VAL A  36      69.096  69.596 110.831  1.00  0.00           N
ATOM    636  CA  VAL A  36      69.755  69.996 112.051  1.00  0.00           C
ATOM    638  CB  VAL A  36      70.216  68.746 112.801  1.00  0.00           C
ATOM    640  CG1 VAL A  36      71.276  69.007 113.871  1.00  0.00           C
ATOM    644  CG2 VAL A  36      68.996  68.147 113.501  1.00  0.00           C
ATOM    648  C   VAL A  36      70.906  70.897 111.671  1.00  0.00           C
ATOM    649  O   VAL A  36      71.716  70.537 110.821  1.00  0.00           O
ATOM    650  N   TRP A  37      71.026  72.117 112.241  1.00  0.00           N
ATOM    652  CA  TRP A  37      72.056  73.047 111.781  1.00  0.00           C
ATOM    654  CB  TRP A  37      71.536  73.786 110.511  1.00  0.00           C
ATOM    657  CG  TRP A  37      72.476  74.746 109.861  1.00  0.00           C
ATOM    658  CD1 TRP A  37      73.406  74.477 108.901  1.00  0.00           C
ATOM    660  NE1 TRP A  37      74.126  75.596 108.611  1.00  0.00           N
ATOM    662  CE2 TRP A  37      73.656  76.626 109.351  1.00  0.00           C
ATOM    663  CD2 TRP A  37      72.596  76.146 110.141  1.00  0.00           C
ATOM    664  CE3 TRP A  37      71.916  77.007 110.991  1.00  0.00           C
ATOM    666  CZ3 TRP A  37      72.307  78.346 111.011  1.00  0.00           C
ATOM    668  CZ2 TRP A  37      74.046  77.956 109.361  1.00  0.00           C
ATOM    670  CH2 TRP A  37      73.346  78.806 110.201  1.00  0.00           C
ATOM    672  C   TRP A  37      72.486  73.977 112.921  1.00  0.00           C
ATOM    673  O   TRP A  37      71.826  73.996 113.971  1.00  0.00           O
ATOM    674  N   ILE A  38      73.636  74.687 112.831  1.00  0.00           N
ATOM    676  CA  ILE A  38      74.176  75.537 113.901  1.00  0.00           C
ATOM    678  CB  ILE A  38      75.236  74.867 114.791  1.00  0.00           C
ATOM    680  CG2 ILE A  38      74.475  73.927 115.721  1.00  0.00           C
ATOM    684  CG1 ILE A  38      76.306  74.056 114.051  1.00  0.00           C
ATOM    687  CD  ILE A  38      77.606  74.826 113.861  1.00  0.00           C
ATOM    691  C   ILE A  38      74.746  76.806 113.321  1.00  0.00           C
ATOM    692  O   ILE A  38      75.036  76.907 112.141  1.00  0.00           O
ATOM    693  N   ARG A  39      74.937  77.856 114.161  1.00  0.00           N
ATOM    695  CA  ARG A  39      75.436  79.147 113.681  1.00  0.00           C
ATOM    697  CB  ARG A  39      74.846  80.307 114.531  1.00  0.00           C
ATOM    700  CG  ARG A  39      73.365  80.646 114.261  1.00  0.00           C
ATOM    703  CD  ARG A  39      73.136  81.327 112.911  1.00  0.00           C
ATOM    706  NE  ARG A  39      71.666  81.617 112.831  1.00  0.00           N
ATOM    708  CZ  ARG A  39      70.976  81.677 111.701  1.00  0.00           C
ATOM    709  NH1 ARG A  39      71.486  81.397 110.531  1.00  0.00           N
ATOM    712  NH2 ARG A  39      69.726  82.077 111.731  1.00  0.00           N
ATOM    715  C   ARG A  39      76.956  79.326 113.751  1.00  0.00           C
ATOM    716  O   ARG A  39      77.456  80.416 113.511  1.00  0.00           O
ATOM    717  N   GLN A  40      77.716  78.287 114.111  1.00  0.00           N
ATOM    719  CA  GLN A  40      79.166  78.376 114.211  1.00  0.00           C
ATOM    721  CB  GLN A  40      79.706  77.587 115.441  1.00  0.00           C
ATOM    724  CG  GLN A  40      79.306  78.136 116.831  1.00  0.00           C
ATOM    727  CD  GLN A  40      79.856  79.547 117.011  1.00  0.00           C
ATOM    728  OE1 GLN A  40      81.016  79.837 116.701  1.00  0.00           O
ATOM    729  NE2 GLN A  40      79.015  80.497 117.471  1.00  0.00           N
ATOM    732  C   GLN A  40      79.826  77.806 112.971  1.00  0.00           C
ATOM    733  O   GLN A  40      79.566  76.657 112.611  1.00  0.00           O
ATOM    734  N   LYS A  41      80.745  78.537 112.341  1.00  0.00           N
ATOM    736  CA  LYS A  41      81.545  77.996 111.231  1.00  0.00           C
ATOM    738  CB  LYS A  41      82.235  79.117 110.431  1.00  0.00           C
ATOM    741  CG  LYS A  41      81.255  80.047 109.711  1.00  0.00           C
ATOM    744  CD  LYS A  41      81.986  81.166 108.951  1.00  0.00           C
ATOM    747  CE  LYS A  41      80.985  82.066 108.221  1.00  0.00           C
ATOM    750  NZ  LYS A  41      81.586  83.386 107.891  1.00  0.00           N
ATOM    754  C   LYS A  41      82.585  76.956 111.651  1.00  0.00           C
ATOM    755  O   LYS A  41      83.786  77.117 111.441  1.00  0.00           O
ATOM    756  N   VAL A  42      82.126  75.846 112.271  1.00  0.00           N
ATOM    758  CA  VAL A  42      82.947  74.736 112.701  1.00  0.00           C
ATOM    760  CB  VAL A  42      83.166  74.636 114.211  1.00  0.00           C
ATOM    762  CG1 VAL A  42      83.896  75.906 114.681  1.00  0.00           C
ATOM    766  CG2 VAL A  42      81.846  74.456 114.971  1.00  0.00           C
ATOM    770  C   VAL A  42      82.345  73.476 112.141  1.00  0.00           C
ATOM    771  O   VAL A  42      81.125  73.336 112.001  1.00  0.00           O
ATOM    772  N   ALA A  43      83.216  72.526 111.771  1.00  0.00           N
ATOM    774  CA  ALA A  43      82.865  71.276 111.141  1.00  0.00           C
ATOM    776  CB  ALA A  43      83.835  70.967 109.981  1.00  0.00           C
ATOM    780  C   ALA A  43      82.906  70.156 112.161  1.00  0.00           C
ATOM    781  O   ALA A  43      83.636  70.197 113.151  1.00  0.00           O
ATOM    782  N   LEU A  44      82.095  69.117 111.921  1.00  0.00           N
ATOM    784  CA  LEU A  44      81.925  67.986 112.801  1.00  0.00           C
ATOM    786  CB  LEU A  44      80.497  67.396 112.701  1.00  0.00           C
ATOM    789  CG  LEU A  44      79.355  68.367 113.071  1.00  0.00           C
ATOM    791  CD1 LEU A  44      77.996  67.746 112.711  1.00  0.00           C
ATOM    795  CD2 LEU A  44      79.355  68.746 114.561  1.00  0.00           C
ATOM    799  C   LEU A  44      82.986  66.897 112.501  1.00  0.00           C
ATOM    800  O   LEU A  44      83.227  66.556 111.331  1.00  0.00           O
ATOM    801  N   PRO A  45      83.686  66.368 113.511  1.00  0.00           N
ATOM    802  CD  PRO A  45      83.417  66.688 114.921  1.00  0.00           C
ATOM    805  CA  PRO A  45      84.466  65.127 113.421  1.00  0.00           C
ATOM    807  CB  PRO A  45      85.146  65.046 114.791  1.00  0.00           C
ATOM    810  CG  PRO A  45      84.115  65.617 115.761  1.00  0.00           C
ATOM    813  C   PRO A  45      83.636  63.886 113.121  1.00  0.00           C
ATOM    814  O   PRO A  45      82.415  63.916 113.301  1.00  0.00           O
ATOM    815  N   PRO A  46      84.226  62.776 112.661  1.00  0.00           N
ATOM    816  CD  PRO A  46      85.666  62.626 112.441  1.00  0.00           C
ATOM    819  CA  PRO A  46      83.485  61.636 112.151  1.00  0.00           C
ATOM    821  CB  PRO A  46      84.536  60.897 111.301  1.00  0.00           C
ATOM    824  CG  PRO A  46      85.845  61.177 112.031  1.00  0.00           C
ATOM    827  C   PRO A  46      82.925  60.756 113.251  1.00  0.00           C
ATOM    828  O   PRO A  46      82.275  59.746 112.981  1.00  0.00           O
ATOM    829  N   ASP A  47      83.137  61.126 114.521  1.00  0.00           N
ATOM    831  CA  ASP A  47      82.646  60.386 115.651  1.00  0.00           C
ATOM    833  CB  ASP A  47      83.847  60.056 116.571  1.00  0.00           C
ATOM    836  CG  ASP A  47      84.696  61.236 117.031  1.00  0.00           C
ATOM    837  OD1 ASP A  47      84.346  62.416 116.781  1.00  0.00           O
ATOM    838  OD2 ASP A  47      85.727  60.926 117.681  1.00  0.00           O
ATOM    839  C   ASP A  47      81.516  61.146 116.321  1.00  0.00           C
ATOM    840  O   ASP A  47      80.955  60.686 117.331  1.00  0.00           O
ATOM    841  N   ALA A  48      81.095  62.287 115.741  1.00  0.00           N
ATOM    843  CA  ALA A  48      79.976  63.046 116.201  1.00  0.00           C
ATOM    845  CB  ALA A  48      79.926  64.416 115.491  1.00  0.00           C
ATOM    849  C   ALA A  48      78.625  62.346 116.091  1.00  0.00           C
ATOM    850  O   ALA A  48      78.236  61.786 115.061  1.00  0.00           O
ATOM    851  N   VAL A  49      77.886  62.376 117.201  1.00  0.00           N
ATOM    853  CA  VAL A  49      76.666  61.626 117.371  1.00  0.00           C
ATOM    855  CB  VAL A  49      76.686  60.767 118.631  1.00  0.00           C
ATOM    857  CG1 VAL A  49      75.346  60.026 118.801  1.00  0.00           C
ATOM    861  CG2 VAL A  49      77.835  59.757 118.521  1.00  0.00           C
ATOM    865  C   VAL A  49      75.545  62.616 117.461  1.00  0.00           C
ATOM    866  O   VAL A  49      75.526  63.467 118.351  1.00  0.00           O
ATOM    867  N   LEU A  50      74.556  62.536 116.551  1.00  0.00           N
ATOM    869  CA  LEU A  50      73.396  63.397 116.621  1.00  0.00           C
ATOM    871  CB  LEU A  50      73.076  64.046 115.251  1.00  0.00           C
ATOM    874  CG  LEU A  50      71.736  64.807 115.191  1.00  0.00           C
ATOM    876  CD1 LEU A  50      71.706  66.076 116.051  1.00  0.00           C
ATOM    880  CD2 LEU A  50      71.426  65.146 113.731  1.00  0.00           C
ATOM    884  C   LEU A  50      72.196  62.596 117.071  1.00  0.00           C
ATOM    885  O   LEU A  50      71.826  61.596 116.451  1.00  0.00           O
ATOM    886  N   THR A  51      71.536  63.076 118.141  1.00  0.00           N
ATOM    888  CA  THR A  51      70.335  62.486 118.691  1.00  0.00           C
ATOM    890  CB  THR A  51      70.445  62.236 120.191  1.00  0.00           C
ATOM    892  OG1 THR A  51      71.585  61.436 120.491  1.00  0.00           O
ATOM    894  CG2 THR A  51      69.246  61.446 120.711  1.00  0.00           C
ATOM    898  C   THR A  51      69.155  63.426 118.471  1.00  0.00           C
ATOM    899  O   THR A  51      69.206  64.617 118.801  1.00  0.00           O
ATOM    900  N   VAL A  52      68.036  62.926 117.911  1.00  0.00           N
ATOM    902  CA  VAL A  52      66.835  63.687 117.591  1.00  0.00           C
ATOM    904  CB  VAL A  52      66.546  63.746 116.091  1.00  0.00           C
ATOM    906  CG1 VAL A  52      65.265  64.566 115.811  1.00  0.00           C
ATOM    910  CG2 VAL A  52      67.756  64.397 115.401  1.00  0.00           C
ATOM    914  C   VAL A  52      65.626  63.087 118.281  1.00  0.00           C
ATOM    915  O   VAL A  52      65.416  61.876 118.231  1.00  0.00           O
ATOM    916  N   THR A  53      64.807  63.936 118.931  1.00  0.00           N
ATOM    918  CA  THR A  53      63.736  63.547 119.831  1.00  0.00           C
ATOM    920  CB  THR A  53      64.026  63.936 121.281  1.00  0.00           C
ATOM    922  OG1 THR A  53      64.976  63.036 121.811  1.00  0.00           O
ATOM    924  CG2 THR A  53      62.796  63.886 122.201  1.00  0.00           C
ATOM    928  C   THR A  53      62.466  64.216 119.401  1.00  0.00           C
ATOM    929  O   THR A  53      62.445  65.416 119.131  1.00  0.00           O
ATOM    930  N   LEU A  54      61.346  63.476 119.381  1.00  0.00           N
ATOM    932  CA  LEU A  54      60.007  64.017 119.271  1.00  0.00           C
ATOM    934  CB  LEU A  54      59.206  63.116 118.291  1.00  0.00           C
ATOM    937  CG  LEU A  54      57.716  63.437 118.081  1.00  0.00           C
ATOM    939  CD1 LEU A  54      57.507  64.766 117.361  1.00  0.00           C
ATOM    943  CD2 LEU A  54      57.086  62.346 117.221  1.00  0.00           C
ATOM    947  C   LEU A  54      59.347  63.956 120.631  1.00  0.00           C
ATOM    948  O   LEU A  54      59.436  62.936 121.281  1.00  0.00           O
ATOM    949  N   SER A  55      58.676  64.986 121.171  1.00  0.00           N
ATOM    951  CA  SER A  55      58.186  64.836 122.551  1.00  0.00           C
ATOM    953  CB  SER A  55      59.266  65.066 123.651  1.00  0.00           C
ATOM    956  OG  SER A  55      59.776  66.396 123.701  1.00  0.00           O
ATOM    958  C   SER A  55      56.925  65.617 122.881  1.00  0.00           C
ATOM    959  O   SER A  55      56.616  66.626 122.271  1.00  0.00           O
ATOM    960  N   ASP A  56      56.156  65.107 123.871  1.00  0.00           N
ATOM    962  CA  ASP A  56      54.875  65.606 124.321  1.00  0.00           C
ATOM    964  CB  ASP A  56      53.926  64.437 124.691  1.00  0.00           C
ATOM    967  CG  ASP A  56      52.585  64.797 125.321  1.00  0.00           C
ATOM    968  OD1 ASP A  56      52.266  65.986 125.591  1.00  0.00           O
ATOM    969  OD2 ASP A  56      51.855  63.806 125.601  1.00  0.00           O
ATOM    970  C   ASP A  56      55.085  66.576 125.481  1.00  0.00           C
ATOM    971  O   ASP A  56      55.405  66.228 126.621  1.00  0.00           O
ATOM    972  N   ALA A  57      54.886  67.856 125.171  1.00  0.00           N
ATOM    974  CA  ALA A  57      55.246  68.977 125.971  1.00  0.00           C
ATOM    976  CB  ALA A  57      56.296  69.776 125.191  1.00  0.00           C
ATOM    980  C   ALA A  57      53.986  69.776 126.291  1.00  0.00           C
ATOM    981  O   ALA A  57      53.976  71.007 126.411  1.00  0.00           O
ATOM    982  N   SER A  58      52.846  69.066 126.441  1.00  0.00           N
ATOM    984  CA  SER A  58      51.566  69.596 126.901  1.00  0.00           C
ATOM    986  CB  SER A  58      50.446  68.526 126.911  1.00  0.00           C
ATOM    989  OG  SER A  58      50.206  68.037 125.601  1.00  0.00           O
ATOM    991  C   SER A  58      51.616  70.146 128.311  1.00  0.00           C
ATOM    992  O   SER A  58      50.816  70.996 128.701  1.00  0.00           O
ATOM    993  N   LEU A  59      52.576  69.647 129.101  1.00  0.00           N
ATOM    995  CA  LEU A  59      52.835  70.016 130.471  1.00  0.00           C
ATOM    997  CB  LEU A  59      52.606  68.796 131.391  1.00  0.00           C
ATOM   1000  CG  LEU A  59      51.176  68.246 131.321  1.00  0.00           C
ATOM   1002  CD1 LEU A  59      51.036  66.967 132.161  1.00  0.00           C
ATOM   1006  CD2 LEU A  59      50.156  69.316 131.761  1.00  0.00           C
ATOM   1010  C   LEU A  59      54.266  70.486 130.571  1.00  0.00           C
ATOM   1011  O   LEU A  59      55.125  69.996 129.851  1.00  0.00           O
ATOM   1012  N   ALA A  60      54.576  71.466 131.451  1.00  0.00           N
ATOM   1014  CA  ALA A  60      55.937  71.937 131.601  1.00  0.00           C
ATOM   1016  CB  ALA A  60      55.856  73.467 131.781  1.00  0.00           C
ATOM   1020  C   ALA A  60      56.655  71.306 132.781  1.00  0.00           C
ATOM   1021  O   ALA A  60      57.866  71.507 132.941  1.00  0.00           O
ATOM   1022  N   ASP A  61      55.916  70.537 133.621  1.00  0.00           N
ATOM   1024  CA  ASP A  61      56.346  70.087 134.931  1.00  0.00           C
ATOM   1026  CB  ASP A  61      55.306  70.507 136.021  1.00  0.00           C
ATOM   1029  CG  ASP A  61      54.945  71.986 136.081  1.00  0.00           C
ATOM   1030  OD1 ASP A  61      55.405  72.806 135.241  1.00  0.00           O
ATOM   1031  OD2 ASP A  61      54.085  72.316 136.941  1.00  0.00           O
ATOM   1032  C   ASP A  61      56.416  68.557 134.981  1.00  0.00           C
ATOM   1033  O   ASP A  61      56.986  67.938 135.881  1.00  0.00           O
ATOM   1034  N   ALA A  62      55.816  67.897 133.961  1.00  0.00           N
ATOM   1036  CA  ALA A  62      55.716  66.466 133.841  1.00  0.00           C
ATOM   1038  CB  ALA A  62      54.446  66.086 133.061  1.00  0.00           C
ATOM   1042  C   ALA A  62      56.936  66.016 133.071  1.00  0.00           C
ATOM   1043  O   ALA A  62      57.375  66.787 132.221  1.00  0.00           O
ATOM   1044  N   PRO A  63      57.576  64.867 133.301  1.00  0.00           N
ATOM   1045  CD  PRO A  63      57.066  63.836 134.211  1.00  0.00           C
ATOM   1048  CA  PRO A  63      58.646  64.356 132.441  1.00  0.00           C
ATOM   1050  CB  PRO A  63      58.996  62.996 133.031  1.00  0.00           C
ATOM   1053  CG  PRO A  63      57.686  62.536 133.681  1.00  0.00           C
ATOM   1056  C   PRO A  63      58.216  64.316 130.991  1.00  0.00           C
ATOM   1057  O   PRO A  63      57.096  63.896 130.731  1.00  0.00           O
ATOM   1058  N   SER A  64      59.036  64.826 130.051  1.00  0.00           N
ATOM   1060  CA  SER A  64      58.566  64.947 128.671  1.00  0.00           C
ATOM   1062  CB  SER A  64      59.526  65.787 127.781  1.00  0.00           C
ATOM   1065  OG  SER A  64      58.856  66.257 126.621  1.00  0.00           O
ATOM   1067  C   SER A  64      58.346  63.576 128.071  1.00  0.00           C
ATOM   1068  O   SER A  64      59.306  62.876 127.761  1.00  0.00           O
ATOM   1069  N   LYS A  65      57.066  63.116 127.931  1.00  0.00           N
ATOM   1071  CA  LYS A  65      56.777  61.826 127.331  1.00  0.00           C
ATOM   1073  CB  LYS A  65      55.326  61.286 127.521  1.00  0.00           C
ATOM   1076  CG  LYS A  65      55.146  59.806 127.071  1.00  0.00           C
ATOM   1079  CD  LYS A  65      53.676  59.456 126.821  1.00  0.00           C
ATOM   1082  CE  LYS A  65      53.356  57.986 126.571  1.00  0.00           C
ATOM   1085  NZ  LYS A  65      51.917  57.846 126.321  1.00  0.00           N
ATOM   1089  C   LYS A  65      57.076  61.886 125.861  1.00  0.00           C
ATOM   1090  O   LYS A  65      56.925  62.896 125.191  1.00  0.00           O
ATOM   1091  N   VAL A  66      57.596  60.797 125.311  1.00  0.00           N
ATOM   1093  CA  VAL A  66      58.216  60.876 124.041  1.00  0.00           C
ATOM   1095  CB  VAL A  66      59.696  61.236 124.101  1.00  0.00           C
ATOM   1097  CG1 VAL A  66      60.416  60.696 122.851  1.00  0.00           C
ATOM   1101  CG2 VAL A  66      60.306  60.826 125.461  1.00  0.00           C
ATOM   1105  C   VAL A  66      57.856  59.696 123.211  1.00  0.00           C
ATOM   1106  O   VAL A  66      57.926  58.537 123.571  1.00  0.00           O
ATOM   1107  N   LEU A  67      57.386  60.076 122.021  1.00  0.00           N
ATOM   1109  CA  LEU A  67      56.836  59.277 120.991  1.00  0.00           C
ATOM   1111  CB  LEU A  67      56.036  60.286 120.121  1.00  0.00           C
ATOM   1114  CG  LEU A  67      55.166  61.326 120.891  1.00  0.00           C
ATOM   1116  CD1 LEU A  67      54.446  62.306 119.961  1.00  0.00           C
ATOM   1120  CD2 LEU A  67      54.116  60.667 121.791  1.00  0.00           C
ATOM   1124  C   LEU A  67      57.975  58.547 120.251  1.00  0.00           C
ATOM   1125  O   LEU A  67      57.835  57.406 119.831  1.00  0.00           O
ATOM   1126  N   ALA A  68      59.155  59.207 120.141  1.00  0.00           N
ATOM   1128  CA  ALA A  68      60.326  58.687 119.471  1.00  0.00           C
ATOM   1130  CB  ALA A  68      60.085  58.857 117.981  1.00  0.00           C
ATOM   1134  C   ALA A  68      61.655  59.396 119.741  1.00  0.00           C
ATOM   1135  O   ALA A  68      61.706  60.587 120.041  1.00  0.00           O
ATOM   1136  N   GLN A  69      62.765  58.666 119.521  1.00  0.00           N
ATOM   1138  CA  GLN A  69      64.117  59.196 119.411  1.00  0.00           C
ATOM   1140  CB  GLN A  69      64.976  58.806 120.661  1.00  0.00           C
ATOM   1143  CG  GLN A  69      66.477  59.226 120.681  1.00  0.00           C
ATOM   1146  CD  GLN A  69      67.146  58.757 121.981  1.00  0.00           C
ATOM   1147  OE1 GLN A  69      67.406  57.576 122.211  1.00  0.00           O
ATOM   1148  NE2 GLN A  69      67.445  59.706 122.901  1.00  0.00           N
ATOM   1151  C   GLN A  69      64.726  58.547 118.191  1.00  0.00           C
ATOM   1152  O   GLN A  69      64.266  57.486 117.761  1.00  0.00           O
ATOM   1153  N   LYS A  70      65.766  59.116 117.591  1.00  0.00           N
ATOM   1155  CA  LYS A  70      66.716  58.397 116.771  1.00  0.00           C
ATOM   1157  CB  LYS A  70      66.406  58.496 115.261  1.00  0.00           C
ATOM   1160  CG  LYS A  70      65.265  57.596 114.801  1.00  0.00           C
ATOM   1163  CD  LYS A  70      65.026  57.726 113.291  1.00  0.00           C
ATOM   1166  CE  LYS A  70      63.666  57.156 112.871  1.00  0.00           C
ATOM   1169  NZ  LYS A  70      63.356  57.406 111.441  1.00  0.00           N
ATOM   1173  C   LYS A  70      68.085  58.956 117.031  1.00  0.00           C
ATOM   1174  O   LYS A  70      68.216  60.116 117.441  1.00  0.00           O
ATOM   1175  N   ALA A  71      69.146  58.167 116.771  1.00  0.00           N
ATOM   1177  CA  ALA A  71      70.486  58.696 116.761  1.00  0.00           C
ATOM   1179  CB  ALA A  71      71.125  58.607 118.161  1.00  0.00           C
ATOM   1183  C   ALA A  71      71.366  57.996 115.751  1.00  0.00           C
ATOM   1184  O   ALA A  71      71.296  56.796 115.501  1.00  0.00           O
ATOM   1185  N   VAL A  72      72.266  58.786 115.141  1.00  0.00           N
ATOM   1187  CA  VAL A  72      73.026  58.476 113.961  1.00  0.00           C
ATOM   1189  CB  VAL A  72      72.286  58.906 112.691  1.00  0.00           C
ATOM   1191  CG1 VAL A  72      71.876  60.386 112.771  1.00  0.00           C
ATOM   1195  CG2 VAL A  72      73.076  58.636 111.401  1.00  0.00           C
ATOM   1199  C   VAL A  72      74.335  59.196 114.071  1.00  0.00           C
ATOM   1200  O   VAL A  72      74.426  60.266 114.661  1.00  0.00           O
ATOM   1201  N   ARG A  73      75.405  58.607 113.521  1.00  0.00           N
ATOM   1203  CA  ARG A  73      76.686  59.246 113.481  1.00  0.00           C
ATOM   1205  CB  ARG A  73      77.806  58.206 113.621  1.00  0.00           C
ATOM   1208  CG  ARG A  73      77.786  57.446 114.971  1.00  0.00           C
ATOM   1211  CD  ARG A  73      78.886  56.386 115.101  1.00  0.00           C
ATOM   1214  NE  ARG A  73      78.806  55.797 116.471  1.00  0.00           N
ATOM   1216  CZ  ARG A  73      79.477  56.196 117.551  1.00  0.00           C
ATOM   1217  NH1 ARG A  73      80.246  57.257 117.581  1.00  0.00           N
ATOM   1220  NH2 ARG A  73      79.315  55.516 118.671  1.00  0.00           N
ATOM   1223  C   ARG A  73      76.876  60.086 112.211  1.00  0.00           C
ATOM   1224  O   ARG A  73      76.666  59.676 111.061  1.00  0.00           O
ATOM   1225  N   THR A  74      77.346  61.326 112.391  1.00  0.00           N
ATOM   1227  CA  THR A  74      77.876  62.117 111.311  1.00  0.00           C
ATOM   1229  CB  THR A  74      77.765  63.656 111.491  1.00  0.00           C
ATOM   1231  OG1 THR A  74      78.856  64.306 112.131  1.00  0.00           O
ATOM   1233  CG2 THR A  74      76.506  64.007 112.301  1.00  0.00           C
ATOM   1237  C   THR A  74      79.306  61.646 111.111  1.00  0.00           C
ATOM   1238  O   THR A  74      80.186  61.956 111.901  1.00  0.00           O
ATOM   1239  N   GLU A  75      79.576  60.876 110.051  1.00  0.00           N
ATOM   1241  CA  GLU A  75      80.955  60.626 109.691  1.00  0.00           C
ATOM   1243  CB  GLU A  75      81.115  59.316 108.911  1.00  0.00           C
ATOM   1246  CG  GLU A  75      80.766  58.056 109.741  1.00  0.00           C
ATOM   1249  CD  GLU A  75      81.955  57.416 110.461  1.00  0.00           C
ATOM   1250  OE1 GLU A  75      83.075  57.976 110.441  1.00  0.00           O
ATOM   1251  OE2 GLU A  75      81.736  56.316 111.021  1.00  0.00           O
ATOM   1252  C   GLU A  75      81.516  61.856 108.971  1.00  0.00           C
ATOM   1253  O   GLU A  75      81.706  62.906 109.581  1.00  0.00           O
ATOM   1254  N   GLY A  76      81.736  61.837 107.631  1.00  0.00           N
ATOM   1256  CA  GLY A  76      82.117  63.056 106.881  1.00  0.00           C
ATOM   1259  C   GLY A  76      81.046  64.126 106.821  1.00  0.00           C
ATOM   1260  O   GLY A  76      81.306  65.276 106.481  1.00  0.00           O
ATOM   1261  N   LYS A  77      79.796  63.766 107.171  1.00  0.00           N
ATOM   1263  CA  LYS A  77      78.616  64.607 107.181  1.00  0.00           C
ATOM   1265  CB  LYS A  77      77.406  63.716 107.571  1.00  0.00           C
ATOM   1268  CG  LYS A  77      77.016  62.776 106.431  1.00  0.00           C
ATOM   1271  CD  LYS A  77      75.725  61.996 106.651  1.00  0.00           C
ATOM   1274  CE  LYS A  77      75.676  61.126 107.901  1.00  0.00           C
ATOM   1277  NZ  LYS A  77      76.706  60.086 107.851  1.00  0.00           N
ATOM   1281  C   LYS A  77      78.625  65.897 108.001  1.00  0.00           C
ATOM   1282  O   LYS A  77      78.916  65.897 109.201  1.00  0.00           O
ATOM   1283  N   GLN A  78      78.296  67.037 107.351  1.00  0.00           N
ATOM   1285  CA  GLN A  78      78.336  68.376 107.891  1.00  0.00           C
ATOM   1287  CB  GLN A  78      79.355  69.236 107.091  1.00  0.00           C
ATOM   1290  CG  GLN A  78      80.806  68.687 107.081  1.00  0.00           C
ATOM   1293  CD  GLN A  78      81.286  68.346 108.491  1.00  0.00           C
ATOM   1294  OE1 GLN A  78      80.926  69.017 109.461  1.00  0.00           O
ATOM   1295  NE2 GLN A  78      82.167  67.326 108.601  1.00  0.00           N
ATOM   1298  C   GLN A  78      76.966  69.046 107.751  1.00  0.00           C
ATOM   1299  O   GLN A  78      76.156  68.656 106.911  1.00  0.00           O
ATOM   1300  N   SER A  79      76.646  70.036 108.601  1.00  0.00           N
ATOM   1302  CA  SER A  79      75.346  70.696 108.641  1.00  0.00           C
ATOM   1304  CB  SER A  79      75.265  71.787 109.741  1.00  0.00           C
ATOM   1307  OG  SER A  79      75.646  71.266 111.001  1.00  0.00           O
ATOM   1309  C   SER A  79      74.976  71.416 107.351  1.00  0.00           C
ATOM   1310  O   SER A  79      75.846  72.076 106.791  1.00  0.00           O
ATOM   1311  N   PRO A  80      73.756  71.406 106.841  1.00  0.00           N
ATOM   1312  CD  PRO A  80      73.496  72.346 105.741  1.00  0.00           C
ATOM   1315  CA  PRO A  80      72.546  70.996 107.541  1.00  0.00           C
ATOM   1317  CB  PRO A  80      71.456  71.897 106.911  1.00  0.00           C
ATOM   1320  CG  PRO A  80      71.996  72.266 105.521  1.00  0.00           C
ATOM   1323  C   PRO A  80      72.266  69.507 107.371  1.00  0.00           C
ATOM   1324  O   PRO A  80      71.886  69.076 106.291  1.00  0.00           O
ATOM   1325  N   PHE A  81      72.445  68.687 108.431  1.00  0.00           N
ATOM   1327  CA  PHE A  81      72.186  67.257 108.411  1.00  0.00           C
ATOM   1329  CB  PHE A  81      72.736  66.647 109.721  1.00  0.00           C
ATOM   1332  CG  PHE A  81      72.476  65.186 109.891  1.00  0.00           C
ATOM   1333  CD1 PHE A  81      73.336  64.257 109.311  1.00  0.00           C
ATOM   1335  CE1 PHE A  81      73.085  62.896 109.441  1.00  0.00           C
ATOM   1337  CZ  PHE A  81      71.986  62.446 110.161  1.00  0.00           C
ATOM   1339  CD2 PHE A  81      71.356  64.736 110.611  1.00  0.00           C
ATOM   1341  CE2 PHE A  81      71.116  63.356 110.761  1.00  0.00           C
ATOM   1343  C   PHE A  81      70.706  66.886 108.231  1.00  0.00           C
ATOM   1344  O   PHE A  81      69.875  67.307 109.031  1.00  0.00           O
ATOM   1345  N   SER A  82      70.367  66.076 107.211  1.00  0.00           N
ATOM   1347  CA  SER A  82      69.046  65.477 107.061  1.00  0.00           C
ATOM   1349  CB  SER A  82      68.846  64.846 105.651  1.00  0.00           C
ATOM   1352  OG  SER A  82      69.776  63.806 105.371  1.00  0.00           O
ATOM   1354  C   SER A  82      68.695  64.407 108.091  1.00  0.00           C
ATOM   1355  O   SER A  82      69.456  63.467 108.321  1.00  0.00           O
ATOM   1356  N   PHE A  83      67.515  64.486 108.731  1.00  0.00           N
ATOM   1358  CA  PHE A  83      67.066  63.467 109.661  1.00  0.00           C
ATOM   1360  CB  PHE A  83      67.115  63.956 111.141  1.00  0.00           C
ATOM   1363  CG  PHE A  83      66.016  64.927 111.511  1.00  0.00           C
ATOM   1364  CD1 PHE A  83      64.736  64.467 111.891  1.00  0.00           C
ATOM   1366  CE1 PHE A  83      63.706  65.376 112.171  1.00  0.00           C
ATOM   1368  CZ  PHE A  83      63.966  66.746 112.141  1.00  0.00           C
ATOM   1370  CD2 PHE A  83      66.265  66.306 111.501  1.00  0.00           C
ATOM   1372  CE2 PHE A  83      65.246  67.217 111.831  1.00  0.00           C
ATOM   1374  C   PHE A  83      65.666  63.036 109.231  1.00  0.00           C
ATOM   1375  O   PHE A  83      64.976  63.746 108.501  1.00  0.00           O
ATOM   1376  N   VAL A  84      65.227  61.847 109.691  1.00  0.00           N
ATOM   1378  CA  VAL A  84      63.886  61.366 109.481  1.00  0.00           C
ATOM   1380  CB  VAL A  84      63.816  60.246 108.461  1.00  0.00           C
ATOM   1382  CG1 VAL A  84      62.346  59.857 108.341  1.00  0.00           C
ATOM   1386  CG2 VAL A  84      64.367  60.727 107.121  1.00  0.00           C
ATOM   1390  C   VAL A  84      63.426  60.727 110.761  1.00  0.00           C
ATOM   1391  O   VAL A  84      64.176  59.916 111.291  1.00  0.00           O
ATOM   1392  N   LEU A  85      62.236  60.986 111.311  1.00  0.00           N
ATOM   1394  CA  LEU A  85      61.847  60.426 112.601  1.00  0.00           C
ATOM   1396  CB  LEU A  85      61.847  61.586 113.601  1.00  0.00           C
ATOM   1399  CG  LEU A  85      61.706  61.216 115.081  1.00  0.00           C
ATOM   1401  CD1 LEU A  85      62.786  60.257 115.581  1.00  0.00           C
ATOM   1405  CD2 LEU A  85      61.777  62.516 115.861  1.00  0.00           C
ATOM   1409  C   LEU A  85      60.516  59.667 112.611  1.00  0.00           C
ATOM   1410  O   LEU A  85      59.547  60.096 112.011  1.00  0.00           O
ATOM   1411  N   SER A  86      60.446  58.496 113.291  1.00  0.00           N
ATOM   1413  CA  SER A  86      59.295  57.566 113.361  1.00  0.00           C
ATOM   1415  CB  SER A  86      59.836  56.117 113.491  1.00  0.00           C
ATOM   1418  OG  SER A  86      58.786  55.156 113.571  1.00  0.00           O
ATOM   1420  C   SER A  86      58.496  57.836 114.631  1.00  0.00           C
ATOM   1421  O   SER A  86      59.076  58.516 115.451  1.00  0.00           O
ATOM   1422  N   PHE A  87      57.226  57.346 114.851  1.00  0.00           N
ATOM   1424  CA  PHE A  87      56.466  57.586 116.091  1.00  0.00           C
ATOM   1426  CB  PHE A  87      56.406  59.106 116.471  1.00  0.00           C
ATOM   1429  CG  PHE A  87      55.696  59.996 115.461  1.00  0.00           C
ATOM   1430  CD1 PHE A  87      56.257  60.326 114.221  1.00  0.00           C
ATOM   1432  CE1 PHE A  87      55.556  61.107 113.301  1.00  0.00           C
ATOM   1434  CZ  PHE A  87      54.316  61.636 113.651  1.00  0.00           C
ATOM   1436  CD2 PHE A  87      54.456  60.566 115.811  1.00  0.00           C
ATOM   1438  CE2 PHE A  87      53.765  61.366 114.911  1.00  0.00           C
ATOM   1440  C   PHE A  87      54.996  57.056 116.201  1.00  0.00           C
ATOM   1441  O   PHE A  87      54.116  57.806 116.581  1.00  0.00           O
ATOM   1442  N   ASN A  88      54.666  55.767 115.941  1.00  0.00           N
ATOM   1444  CA  ASN A  88      53.346  55.076 116.001  1.00  0.00           C
ATOM   1446  CB  ASN A  88      53.466  53.966 117.071  1.00  0.00           C
ATOM   1449  CG  ASN A  88      52.356  52.936 116.921  1.00  0.00           C
ATOM   1450  OD1 ASN A  88      52.047  52.626 115.781  1.00  0.00           O
ATOM   1451  ND2 ASN A  88      51.736  52.486 118.031  1.00  0.00           N
ATOM   1454  C   ASN A  88      51.977  55.837 116.231  1.00  0.00           C
ATOM   1455  O   ASN A  88      51.855  56.546 117.221  1.00  0.00           O
ATOM   1456  N   PRO A  89      50.875  55.746 115.431  1.00  0.00           N
ATOM   1457  CD  PRO A  89      50.566  54.687 114.441  1.00  0.00           C
ATOM   1460  CA  PRO A  89      49.896  56.837 115.321  1.00  0.00           C
ATOM   1462  CB  PRO A  89      48.996  56.466 114.131  1.00  0.00           C
ATOM   1465  CG  PRO A  89      49.786  55.406 113.351  1.00  0.00           C
ATOM   1468  C   PRO A  89      49.076  57.006 116.551  1.00  0.00           C
ATOM   1469  O   PRO A  89      48.687  58.116 116.911  1.00  0.00           O
ATOM   1470  N   ALA A  90      48.835  55.856 117.181  1.00  0.00           N
ATOM   1472  CA  ALA A  90      48.086  55.657 118.371  1.00  0.00           C
ATOM   1474  CB  ALA A  90      47.975  54.136 118.511  1.00  0.00           C
ATOM   1478  C   ALA A  90      48.716  56.276 119.591  1.00  0.00           C
ATOM   1479  O   ALA A  90      48.045  56.507 120.601  1.00  0.00           O
ATOM   1480  N   ASP A  91      50.015  56.616 119.521  1.00  0.00           N
ATOM   1482  CA  ASP A  91      50.686  57.437 120.501  1.00  0.00           C
ATOM   1484  CB  ASP A  91      52.226  57.367 120.291  1.00  0.00           C
ATOM   1487  CG  ASP A  91      52.806  55.967 120.381  1.00  0.00           C
ATOM   1488  OD1 ASP A  91      52.187  55.026 120.961  1.00  0.00           O
ATOM   1489  OD2 ASP A  91      53.976  55.797 119.991  1.00  0.00           O
ATOM   1490  C   ASP A  91      50.176  58.886 120.551  1.00  0.00           C
ATOM   1491  O   ASP A  91      50.146  59.486 121.621  1.00  0.00           O
ATOM   1492  N   VAL A  92      49.776  59.477 119.391  1.00  0.00           N
ATOM   1494  CA  VAL A  92      49.376  60.876 119.281  1.00  0.00           C
ATOM   1496  CB  VAL A  92      49.436  61.406 117.841  1.00  0.00           C
ATOM   1498  CG1 VAL A  92      49.046  62.906 117.781  1.00  0.00           C
ATOM   1502  CG2 VAL A  92      50.846  61.226 117.251  1.00  0.00           C
ATOM   1506  C   VAL A  92      47.975  61.136 119.811  1.00  0.00           C
ATOM   1507  O   VAL A  92      46.996  60.527 119.371  1.00  0.00           O
ATOM   1508  N   GLN A  93      47.835  62.096 120.751  1.00  0.00           N
ATOM   1510  CA  GLN A  93      46.585  62.427 121.401  1.00  0.00           C
ATOM   1512  CB  GLN A  93      46.746  62.376 122.931  1.00  0.00           C
ATOM   1515  CG  GLN A  93      47.156  60.976 123.461  1.00  0.00           C
ATOM   1518  CD  GLN A  93      46.216  59.857 123.011  1.00  0.00           C
ATOM   1519  OE1 GLN A  93      45.136  59.647 123.571  1.00  0.00           O
ATOM   1520  NE2 GLN A  93      46.636  59.056 122.011  1.00  0.00           N
ATOM   1523  C   GLN A  93      46.056  63.806 120.991  1.00  0.00           C
ATOM   1524  O   GLN A  93      46.836  64.757 120.901  1.00  0.00           O
ATOM   1525  N   PRO A  94      44.746  63.976 120.691  1.00  0.00           N
ATOM   1526  CD  PRO A  94      43.776  62.876 120.641  1.00  0.00           C
ATOM   1529  CA  PRO A  94      44.106  65.267 120.441  1.00  0.00           C
ATOM   1531  CB  PRO A  94      42.606  64.947 120.551  1.00  0.00           C
ATOM   1534  CG  PRO A  94      42.515  63.507 120.041  1.00  0.00           C
ATOM   1537  C   PRO A  94      44.486  66.447 121.321  1.00  0.00           C
ATOM   1538  O   PRO A  94      44.316  66.386 122.531  1.00  0.00           O
ATOM   1539  N   ASN A  95      44.945  67.566 120.721  1.00  0.00           N
ATOM   1541  CA  ASN A  95      45.246  68.816 121.391  1.00  0.00           C
ATOM   1543  CB  ASN A  95      44.056  69.356 122.231  1.00  0.00           C
ATOM   1546  CG  ASN A  95      42.816  69.467 121.351  1.00  0.00           C
ATOM   1547  OD1 ASN A  95      42.866  69.886 120.201  1.00  0.00           O
ATOM   1548  ND2 ASN A  95      41.636  69.157 121.941  1.00  0.00           N
ATOM   1551  C   ASN A  95      46.506  68.796 122.251  1.00  0.00           C
ATOM   1552  O   ASN A  95      46.896  69.816 122.821  1.00  0.00           O
ATOM   1553  N   ALA A  96      47.226  67.646 122.301  1.00  0.00           N
ATOM   1555  CA  ALA A  96      48.526  67.536 122.911  1.00  0.00           C
ATOM   1557  CB  ALA A  96      48.986  66.057 122.991  1.00  0.00           C
ATOM   1561  C   ALA A  96      49.547  68.376 122.171  1.00  0.00           C
ATOM   1562  O   ALA A  96      49.516  68.486 120.951  1.00  0.00           O
ATOM   1563  N   ARG A  97      50.466  69.036 122.891  1.00  0.00           N
ATOM   1565  CA  ARG A  97      51.536  69.797 122.281  1.00  0.00           C
ATOM   1567  CB  ARG A  97      52.047  70.967 123.161  1.00  0.00           C
ATOM   1570  CG  ARG A  97      50.966  72.016 123.471  1.00  0.00           C
ATOM   1573  CD  ARG A  97      51.426  73.077 124.471  1.00  0.00           C
ATOM   1576  NE  ARG A  97      52.375  73.996 123.751  1.00  0.00           N
ATOM   1578  CZ  ARG A  97      53.656  74.096 124.061  1.00  0.00           C
ATOM   1579  NH1 ARG A  97      54.246  73.607 125.131  1.00  0.00           N
ATOM   1582  NH2 ARG A  97      54.407  74.687 123.151  1.00  0.00           N
ATOM   1585  C   ARG A  97      52.716  68.896 121.991  1.00  0.00           C
ATOM   1586  O   ARG A  97      53.216  68.206 122.871  1.00  0.00           O
ATOM   1587  N   ILE A  98      53.206  68.886 120.741  1.00  0.00           N
ATOM   1589  CA  ILE A  98      54.295  67.986 120.381  1.00  0.00           C
ATOM   1591  CB  ILE A  98      53.835  66.867 119.441  1.00  0.00           C
ATOM   1593  CG2 ILE A  98      55.036  65.927 119.231  1.00  0.00           C
ATOM   1597  CG1 ILE A  98      52.625  66.096 120.021  1.00  0.00           C
ATOM   1600  CD  ILE A  98      52.047  65.026 119.091  1.00  0.00           C
ATOM   1604  C   ILE A  98      55.416  68.816 119.771  1.00  0.00           C
ATOM   1605  O   ILE A  98      55.156  69.626 118.871  1.00  0.00           O
ATOM   1606  N   LEU A  99      56.666  68.646 120.241  1.00  0.00           N
ATOM   1608  CA  LEU A  99      57.835  69.367 119.751  1.00  0.00           C
ATOM   1610  CB  LEU A  99      58.446  70.316 120.841  1.00  0.00           C
ATOM   1613  CG  LEU A  99      59.116  69.677 122.091  1.00  0.00           C
ATOM   1615  CD1 LEU A  99      60.576  69.266 121.861  1.00  0.00           C
ATOM   1619  CD2 LEU A  99      59.116  70.657 123.271  1.00  0.00           C
ATOM   1623  C   LEU A  99      58.886  68.437 119.201  1.00  0.00           C
ATOM   1624  O   LEU A  99      58.916  67.257 119.541  1.00  0.00           O
ATOM   1625  N   LEU A 100      59.816  68.947 118.351  1.00  0.00           N
ATOM   1627  CA  LEU A 100      61.117  68.306 118.141  1.00  0.00           C
ATOM   1629  CB  LEU A 100      61.585  68.196 116.661  1.00  0.00           C
ATOM   1632  CG  LEU A 100      60.846  67.187 115.761  1.00  0.00           C
ATOM   1634  CD1 LEU A 100      61.666  66.867 114.511  1.00  0.00           C
ATOM   1638  CD2 LEU A 100      60.566  65.867 116.461  1.00  0.00           C
ATOM   1642  C   LEU A 100      62.226  68.986 118.911  1.00  0.00           C
ATOM   1643  O   LEU A 100      62.296  70.206 119.051  1.00  0.00           O
ATOM   1644  N   SER A 101      63.175  68.166 119.421  1.00  0.00           N
ATOM   1646  CA  SER A 101      64.406  68.656 120.011  1.00  0.00           C
ATOM   1648  CB  SER A 101      64.367  68.766 121.561  1.00  0.00           C
ATOM   1651  OG  SER A 101      64.176  67.526 122.241  1.00  0.00           O
ATOM   1653  C   SER A 101      65.576  67.786 119.591  1.00  0.00           C
ATOM   1654  O   SER A 101      65.416  66.657 119.121  1.00  0.00           O
ATOM   1655  N   ALA A 102      66.816  68.297 119.721  1.00  0.00           N
ATOM   1657  CA  ALA A 102      67.986  67.576 119.281  1.00  0.00           C
ATOM   1659  CB  ALA A 102      68.206  67.727 117.751  1.00  0.00           C
ATOM   1663  C   ALA A 102      69.225  68.037 120.031  1.00  0.00           C
ATOM   1664  O   ALA A 102      69.286  69.117 120.631  1.00  0.00           O
ATOM   1665  N   ALA A 103      70.265  67.187 120.021  1.00  0.00           N
ATOM   1667  CA  ALA A 103      71.536  67.507 120.631  1.00  0.00           C
ATOM   1669  CB  ALA A 103      71.496  67.136 122.111  1.00  0.00           C
ATOM   1673  C   ALA A 103      72.636  66.696 119.971  1.00  0.00           C
ATOM   1674  O   ALA A 103      72.375  65.617 119.431  1.00  0.00           O
ATOM   1675  N   ILE A 104      73.875  67.206 119.991  1.00  0.00           N
ATOM   1677  CA  ILE A 104      75.026  66.576 119.351  1.00  0.00           C
ATOM   1679  CB  ILE A 104      75.617  67.416 118.211  1.00  0.00           C
ATOM   1681  CG2 ILE A 104      76.856  66.716 117.581  1.00  0.00           C
ATOM   1685  CG1 ILE A 104      74.536  67.656 117.151  1.00  0.00           C
ATOM   1688  CD  ILE A 104      74.906  68.728 116.121  1.00  0.00           C
ATOM   1692  C   ILE A 104      76.096  66.337 120.381  1.00  0.00           C
ATOM   1693  O   ILE A 104      76.506  67.266 121.091  1.00  0.00           O
ATOM   1694  N   THR A 105      76.606  65.107 120.491  1.00  0.00           N
ATOM   1696  CA  THR A 105      77.727  64.797 121.361  1.00  0.00           C
ATOM   1698  CB  THR A 105      77.426  63.796 122.461  1.00  0.00           C
ATOM   1700  OG1 THR A 105      76.846  62.596 121.951  1.00  0.00           O
ATOM   1702  CG2 THR A 105      76.396  64.416 123.421  1.00  0.00           C
ATOM   1706  C   THR A 105      78.916  64.356 120.541  1.00  0.00           C
ATOM   1707  O   THR A 105      78.806  63.727 119.481  1.00  0.00           O
ATOM   1708  N   VAL A 106      80.116  64.726 121.011  1.00  0.00           N
ATOM   1710  CA  VAL A 106      81.366  64.236 120.461  1.00  0.00           C
ATOM   1712  CB  VAL A 106      82.187  65.286 119.731  1.00  0.00           C
ATOM   1714  CG1 VAL A 106      83.557  64.746 119.301  1.00  0.00           C
ATOM   1718  CG2 VAL A 106      81.376  65.717 118.501  1.00  0.00           C
ATOM   1722  C   VAL A 106      82.167  63.766 121.641  1.00  0.00           C
ATOM   1723  O   VAL A 106      82.386  64.526 122.571  1.00  0.00           O
ATOM   1724  N   ASN A 107      82.626  62.496 121.631  1.00  0.00           N
ATOM   1726  CA  ASN A 107      83.437  61.917 122.691  1.00  0.00           C
ATOM   1728  CB  ASN A 107      84.915  62.406 122.591  1.00  0.00           C
ATOM   1731  CG  ASN A 107      85.596  61.847 121.351  1.00  0.00           C
ATOM   1732  OD1 ASN A 107      85.346  60.696 120.981  1.00  0.00           O
ATOM   1733  ND2 ASN A 107      86.506  62.636 120.721  1.00  0.00           N
ATOM   1736  C   ASN A 107      82.916  62.156 124.111  1.00  0.00           C
ATOM   1737  O   ASN A 107      83.665  62.586 124.991  1.00  0.00           O
ATOM   1738  N   ASP A 108      81.596  61.956 124.331  1.00  0.00           N
ATOM   1740  CA  ASP A 108      80.896  62.047 125.601  1.00  0.00           C
ATOM   1742  CB  ASP A 108      81.487  61.146 126.731  1.00  0.00           C
ATOM   1745  CG  ASP A 108      81.276  59.656 126.491  1.00  0.00           C
ATOM   1746  OD1 ASP A 108      80.766  59.266 125.411  1.00  0.00           O
ATOM   1747  OD2 ASP A 108      81.557  58.876 127.451  1.00  0.00           O
ATOM   1748  C   ASP A 108      80.657  63.486 126.081  1.00  0.00           C
ATOM   1749  O   ASP A 108      80.136  63.696 127.181  1.00  0.00           O
ATOM   1750  N   LYS A 109      80.985  64.496 125.261  1.00  0.00           N
ATOM   1752  CA  LYS A 109      80.826  65.897 125.581  1.00  0.00           C
ATOM   1754  CB  LYS A 109      82.205  66.636 125.621  1.00  0.00           C
ATOM   1757  CG  LYS A 109      82.146  68.177 125.751  1.00  0.00           C
ATOM   1760  CD  LYS A 109      83.496  68.936 125.671  1.00  0.00           C
ATOM   1763  CE  LYS A 109      84.477  68.776 126.851  1.00  0.00           C
ATOM   1766  NZ  LYS A 109      85.575  69.776 126.801  1.00  0.00           N
ATOM   1770  C   LYS A 109      79.836  66.546 124.611  1.00  0.00           C
ATOM   1771  O   LYS A 109      79.956  66.477 123.381  1.00  0.00           O
ATOM   1772  N   LEU A 110      78.796  67.187 125.181  1.00  0.00           N
ATOM   1774  CA  LEU A 110      77.796  68.007 124.501  1.00  0.00           C
ATOM   1776  CB  LEU A 110      76.746  68.467 125.541  1.00  0.00           C
ATOM   1779  CG  LEU A 110      75.545  69.257 124.971  1.00  0.00           C
ATOM   1781  CD1 LEU A 110      74.746  68.406 123.981  1.00  0.00           C
ATOM   1785  CD2 LEU A 110      74.656  69.746 126.121  1.00  0.00           C
ATOM   1789  C   LEU A 110      78.375  69.216 123.801  1.00  0.00           C
ATOM   1790  O   LEU A 110      78.945  70.107 124.431  1.00  0.00           O
ATOM   1791  N   VAL A 111      78.246  69.276 122.451  1.00  0.00           N
ATOM   1793  CA  VAL A 111      78.806  70.356 121.651  1.00  0.00           C
ATOM   1795  CB  VAL A 111      79.676  69.807 120.511  1.00  0.00           C
ATOM   1797  CG1 VAL A 111      80.946  69.166 121.101  1.00  0.00           C
ATOM   1801  CG2 VAL A 111      78.926  68.746 119.681  1.00  0.00           C
ATOM   1805  C   VAL A 111      77.736  71.286 121.081  1.00  0.00           C
ATOM   1806  O   VAL A 111      77.996  72.456 120.821  1.00  0.00           O
ATOM   1807  N   PHE A 112      76.486  70.787 120.921  1.00  0.00           N
ATOM   1809  CA  PHE A 112      75.386  71.566 120.391  1.00  0.00           C
ATOM   1811  CB  PHE A 112      75.296  71.526 118.831  1.00  0.00           C
ATOM   1814  CG  PHE A 112      76.546  72.016 118.171  1.00  0.00           C
ATOM   1815  CD1 PHE A 112      76.795  73.397 118.091  1.00  0.00           C
ATOM   1817  CE1 PHE A 112      77.926  73.886 117.431  1.00  0.00           C
ATOM   1819  CZ  PHE A 112      78.835  72.996 116.851  1.00  0.00           C
ATOM   1821  CD2 PHE A 112      77.445  71.136 117.531  1.00  0.00           C
ATOM   1823  CE2 PHE A 112      78.586  71.626 116.891  1.00  0.00           C
ATOM   1825  C   PHE A 112      74.066  71.037 120.951  1.00  0.00           C
ATOM   1826  O   PHE A 112      73.906  69.836 121.171  1.00  0.00           O
ATOM   1827  N   ILE A 113      73.076  71.927 121.161  1.00  0.00           N
ATOM   1829  CA  ILE A 113      71.757  71.536 121.661  1.00  0.00           C
ATOM   1831  CB  ILE A 113      71.746  71.396 123.181  1.00  0.00           C
ATOM   1833  CG2 ILE A 113      71.876  72.776 123.881  1.00  0.00           C
ATOM   1837  CG1 ILE A 113      70.516  70.606 123.671  1.00  0.00           C
ATOM   1840  CD  ILE A 113      70.736  70.007 125.061  1.00  0.00           C
ATOM   1844  C   ILE A 113      70.676  72.516 121.191  1.00  0.00           C
ATOM   1845  O   ILE A 113      70.936  73.687 120.931  1.00  0.00           O
ATOM   1846  N   THR A 114      69.416  72.047 121.011  1.00  0.00           N
ATOM   1848  CA  THR A 114      68.257  72.916 120.771  1.00  0.00           C
ATOM   1850  CB  THR A 114      66.996  72.226 120.231  1.00  0.00           C
ATOM   1852  OG1 THR A 114      66.585  71.107 121.021  1.00  0.00           O
ATOM   1854  CG2 THR A 114      67.236  71.696 118.821  1.00  0.00           C
ATOM   1858  C   THR A 114      67.867  73.746 121.981  1.00  0.00           C
ATOM   1859  O   THR A 114      67.756  73.236 123.091  1.00  0.00           O
ATOM   1860  N   ASP A 115      67.596  75.046 121.791  1.00  0.00           N
ATOM   1862  CA  ASP A 115      67.146  75.967 122.831  1.00  0.00           C
ATOM   1864  CB  ASP A 115      68.236  77.076 122.991  1.00  0.00           C
ATOM   1867  CG  ASP A 115      68.036  77.907 124.251  1.00  0.00           C
ATOM   1868  OD1 ASP A 115      67.266  77.437 125.131  1.00  0.00           O
ATOM   1869  OD2 ASP A 115      68.676  78.986 124.371  1.00  0.00           O
ATOM   1870  C   ASP A 115      65.766  76.526 122.471  1.00  0.00           C
ATOM   1871  O   ASP A 115      65.236  77.486 123.031  1.00  0.00           O
ATOM   1872  N   THR A 116      65.125  75.946 121.461  1.00  0.00           N
ATOM   1874  CA  THR A 116      63.956  76.526 120.821  1.00  0.00           C
ATOM   1876  CB  THR A 116      64.176  76.856 119.341  1.00  0.00           C
ATOM   1878  OG1 THR A 116      65.386  77.576 119.161  1.00  0.00           O
ATOM   1880  CG2 THR A 116      63.045  77.757 118.821  1.00  0.00           C
ATOM   1884  C   THR A 116      62.886  75.496 120.911  1.00  0.00           C
ATOM   1885  O   THR A 116      63.116  74.316 120.681  1.00  0.00           O
ATOM   1886  N   VAL A 117      61.646  75.917 121.231  1.00  0.00           N
ATOM   1888  CA  VAL A 117      60.475  75.087 121.001  1.00  0.00           C
ATOM   1890  CB  VAL A 117      59.206  75.657 121.621  1.00  0.00           C
ATOM   1892  CG1 VAL A 117      58.056  74.647 121.481  1.00  0.00           C
ATOM   1896  CG2 VAL A 117      59.436  75.967 123.111  1.00  0.00           C
ATOM   1900  C   VAL A 117      60.265  74.947 119.501  1.00  0.00           C
ATOM   1901  O   VAL A 117      60.076  75.927 118.771  1.00  0.00           O
ATOM   1902  N   GLN A 118      60.296  73.728 118.951  1.00  0.00           N
ATOM   1904  CA  GLN A 118      59.896  73.516 117.581  1.00  0.00           C
ATOM   1906  CB  GLN A 118      60.996  72.727 116.841  1.00  0.00           C
ATOM   1909  CG  GLN A 118      60.657  72.297 115.401  1.00  0.00           C
ATOM   1912  CD  GLN A 118      60.335  73.476 114.491  1.00  0.00           C
ATOM   1913  OE1 GLN A 118      61.036  74.507 114.491  1.00  0.00           O
ATOM   1914  NE2 GLN A 118      59.266  73.336 113.681  1.00  0.00           N
ATOM   1917  C   GLN A 118      58.617  72.736 117.591  1.00  0.00           C
ATOM   1918  O   GLN A 118      58.687  71.536 117.831  1.00  0.00           O
ATOM   1919  N   PRO A 119      57.426  73.276 117.351  1.00  0.00           N
ATOM   1920  CD  PRO A 119      57.117  74.706 117.291  1.00  0.00           C
ATOM   1923  CA  PRO A 119      56.226  72.486 117.491  1.00  0.00           C
ATOM   1925  CB  PRO A 119      55.156  73.467 118.011  1.00  0.00           C
ATOM   1928  CG  PRO A 119      55.856  74.836 118.151  1.00  0.00           C
ATOM   1931  C   PRO A 119      55.906  71.886 116.141  1.00  0.00           C
ATOM   1932  O   PRO A 119      56.056  72.546 115.111  1.00  0.00           O
ATOM   1933  N   VAL A 120      55.475  70.626 116.141  1.00  0.00           N
ATOM   1935  CA  VAL A 120      55.125  69.896 114.941  1.00  0.00           C
ATOM   1937  CB  VAL A 120      55.937  68.607 114.801  1.00  0.00           C
ATOM   1939  CG1 VAL A 120      57.326  69.017 114.301  1.00  0.00           C
ATOM   1943  CG2 VAL A 120      56.106  67.846 116.131  1.00  0.00           C
ATOM   1947  C   VAL A 120      53.636  69.647 114.841  1.00  0.00           C
ATOM   1948  O   VAL A 120      52.866  70.526 114.471  1.00  0.00           O
ATOM   1949  N   ILE A 121      53.216  68.406 115.151  1.00  0.00           N
ATOM   1951  CA  ILE A 121      52.056  67.776 114.551  1.00  0.00           C
ATOM   1953  CB  ILE A 121      51.925  66.368 115.111  1.00  0.00           C
ATOM   1955  CG2 ILE A 121      50.616  65.666 114.691  1.00  0.00           C
ATOM   1959  CG1 ILE A 121      53.146  65.507 114.711  1.00  0.00           C
ATOM   1962  CD  ILE A 121      53.586  64.556 115.821  1.00  0.00           C
ATOM   1966  C   ILE A 121      50.776  68.557 114.791  1.00  0.00           C
ATOM   1967  O   ILE A 121      50.096  68.927 113.841  1.00  0.00           O
ATOM   1968  N   ASN A 122      50.475  68.896 116.051  1.00  0.00           N
ATOM   1970  CA  ASN A 122      49.186  69.486 116.391  1.00  0.00           C
ATOM   1972  CB  ASN A 122      48.706  68.977 117.771  1.00  0.00           C
ATOM   1975  CG  ASN A 122      48.297  67.496 117.711  1.00  0.00           C
ATOM   1976  OD1 ASN A 122      48.076  66.956 116.621  1.00  0.00           O
ATOM   1977  ND2 ASN A 122      48.186  66.837 118.881  1.00  0.00           N
ATOM   1980  C   ASN A 122      49.246  71.016 116.381  1.00  0.00           C
ATOM   1981  O   ASN A 122      48.236  71.696 116.481  1.00  0.00           O
ATOM   1982  N   GLN A 123      50.446  71.606 116.171  1.00  0.00           N
ATOM   1984  CA  GLN A 123      50.586  73.016 115.841  1.00  0.00           C
ATOM   1986  CB  GLN A 123      52.047  73.427 116.151  1.00  0.00           C
ATOM   1989  CG  GLN A 123      52.445  74.896 115.851  1.00  0.00           C
ATOM   1992  CD  GLN A 123      52.117  75.897 116.971  1.00  0.00           C
ATOM   1993  OE1 GLN A 123      51.896  75.566 118.141  1.00  0.00           O
ATOM   1994  NE2 GLN A 123      52.136  77.196 116.601  1.00  0.00           N
ATOM   1997  C   GLN A 123      50.286  73.257 114.371  1.00  0.00           C
ATOM   1998  O   GLN A 123      49.706  74.266 113.991  1.00  0.00           O
ATOM   1999  N   GLY A 124      50.616  72.257 113.521  1.00  0.00           N
ATOM   2001  CA  GLY A 124      50.636  72.336 112.071  1.00  0.00           C
ATOM   2004  C   GLY A 124      52.047  72.357 111.571  1.00  0.00           C
ATOM   2005  O   GLY A 124      52.636  73.417 111.391  1.00  0.00           O
ATOM   2006  N   GLY A 125      52.625  71.166 111.311  1.00  0.00           N
ATOM   2008  CA  GLY A 125      53.976  71.076 110.751  1.00  0.00           C
ATOM   2011  C   GLY A 125      54.506  69.667 110.751  1.00  0.00           C
ATOM   2012  O   GLY A 125      54.486  68.977 111.771  1.00  0.00           O
ATOM   2013  N   THR A 126      55.007  69.196 109.581  1.00  0.00           N
ATOM   2015  CA  THR A 126      55.646  67.886 109.441  1.00  0.00           C
ATOM   2017  CB  THR A 126      54.986  67.016 108.351  1.00  0.00           C
ATOM   2019  OG1 THR A 126      55.436  65.666 108.391  1.00  0.00           O
ATOM   2021  CG2 THR A 126      55.226  67.536 106.931  1.00  0.00           C
ATOM   2025  C   THR A 126      57.117  68.056 109.121  1.00  0.00           C
ATOM   2026  O   THR A 126      57.926  67.147 109.291  1.00  0.00           O
ATOM   2027  N   LYS A 127      57.546  69.276 108.711  1.00  0.00           N
ATOM   2029  CA  LYS A 127      58.936  69.537 108.381  1.00  0.00           C
ATOM   2031  CB  LYS A 127      59.116  69.736 106.871  1.00  0.00           C
ATOM   2034  CG  LYS A 127      60.586  69.956 106.501  1.00  0.00           C
ATOM   2037  CD  LYS A 127      60.826  69.757 105.021  1.00  0.00           C
ATOM   2040  CE  LYS A 127      62.306  69.816 104.691  1.00  0.00           C
ATOM   2043  NZ  LYS A 127      62.456  69.576 103.261  1.00  0.00           N
ATOM   2047  C   LYS A 127      59.556  70.696 109.131  1.00  0.00           C
ATOM   2048  O   LYS A 127      59.006  71.797 109.191  1.00  0.00           O
ATOM   2049  N   ALA A 128      60.756  70.477 109.701  1.00  0.00           N
ATOM   2051  CA  ALA A 128      61.476  71.496 110.431  1.00  0.00           C
ATOM   2053  CB  ALA A 128      61.346  71.246 111.931  1.00  0.00           C
ATOM   2057  C   ALA A 128      62.956  71.536 110.171  1.00  0.00           C
ATOM   2058  O   ALA A 128      63.695  70.577 110.341  1.00  0.00           O
ATOM   2059  N   ASP A 129      63.446  72.736 109.841  1.00  0.00           N
ATOM   2061  CA  ASP A 129      64.816  73.126 110.061  1.00  0.00           C
ATOM   2063  CB  ASP A 129      65.156  74.236 109.041  1.00  0.00           C
ATOM   2066  CG  ASP A 129      66.596  74.667 109.101  1.00  0.00           C
ATOM   2067  OD1 ASP A 129      67.426  73.977 109.751  1.00  0.00           O
ATOM   2068  OD2 ASP A 129      66.937  75.727 108.511  1.00  0.00           O
ATOM   2069  C   ASP A 129      65.026  73.537 111.531  1.00  0.00           C
ATOM   2070  O   ASP A 129      64.406  74.477 112.031  1.00  0.00           O
ATOM   2071  N   LEU A 130      65.906  72.806 112.261  1.00  0.00           N
ATOM   2073  CA  LEU A 130      66.316  73.096 113.621  1.00  0.00           C
ATOM   2075  CB  LEU A 130      66.386  71.816 114.481  1.00  0.00           C
ATOM   2078  CG  LEU A 130      65.026  71.166 114.771  1.00  0.00           C
ATOM   2080  CD1 LEU A 130      65.265  69.766 115.351  1.00  0.00           C
ATOM   2084  CD2 LEU A 130      64.195  71.986 115.761  1.00  0.00           C
ATOM   2088  C   LEU A 130      67.686  73.757 113.691  1.00  0.00           C
ATOM   2089  O   LEU A 130      68.716  73.177 113.371  1.00  0.00           O
ATOM   2090  N   THR A 131      67.727  74.986 114.221  1.00  0.00           N
ATOM   2092  CA  THR A 131      68.986  75.647 114.551  1.00  0.00           C
ATOM   2094  CB  THR A 131      68.926  77.156 114.381  1.00  0.00           C
ATOM   2096  OG1 THR A 131      68.396  77.507 113.111  1.00  0.00           O
ATOM   2098  CG2 THR A 131      70.326  77.786 114.471  1.00  0.00           C
ATOM   2102  C   THR A 131      69.376  75.367 116.001  1.00  0.00           C
ATOM   2103  O   THR A 131      68.676  75.757 116.931  1.00  0.00           O
ATOM   2104  N   LEU A 132      70.496  74.677 116.231  1.00  0.00           N
ATOM   2106  CA  LEU A 132      70.996  74.367 117.571  1.00  0.00           C
ATOM   2108  CB  LEU A 132      71.666  72.966 117.641  1.00  0.00           C
ATOM   2111  CG  LEU A 132      70.725  71.736 117.611  1.00  0.00           C
ATOM   2113  CD1 LEU A 132      69.826  71.636 116.371  1.00  0.00           C
ATOM   2117  CD2 LEU A 132      71.536  70.438 117.791  1.00  0.00           C
ATOM   2121  C   LEU A 132      71.906  75.496 118.061  1.00  0.00           C
ATOM   2122  O   LEU A 132      72.456  76.276 117.281  1.00  0.00           O
ATOM   2123  N   VAL A 133      72.046  75.677 119.391  1.00  0.00           N
ATOM   2125  CA  VAL A 133      72.986  76.617 119.981  1.00  0.00           C
ATOM   2127  CB  VAL A 133      72.476  77.336 121.241  1.00  0.00           C
ATOM   2129  CG1 VAL A 133      71.306  78.257 120.881  1.00  0.00           C
ATOM   2133  CG2 VAL A 133      72.066  76.346 122.341  1.00  0.00           C
ATOM   2137  C   VAL A 133      74.306  75.906 120.281  1.00  0.00           C
ATOM   2138  O   VAL A 133      74.316  74.696 120.521  1.00  0.00           O
ATOM   2139  N   PRO A 134      75.456  76.596 120.251  1.00  0.00           N
ATOM   2140  CD  PRO A 134      75.606  77.977 119.761  1.00  0.00           C
ATOM   2143  CA  PRO A 134      76.736  75.967 120.501  1.00  0.00           C
ATOM   2145  CB  PRO A 134      77.736  76.897 119.781  1.00  0.00           C
ATOM   2148  CG  PRO A 134      77.096  78.287 119.921  1.00  0.00           C
ATOM   2151  C   PRO A 134      77.046  75.897 121.961  1.00  0.00           C
ATOM   2152  O   PRO A 134      76.766  76.837 122.701  1.00  0.00           O
ATOM   2153  N   VAL A 135      77.625  74.776 122.391  1.00  0.00           N
ATOM   2155  CA  VAL A 135      77.936  74.526 123.771  1.00  0.00           C
ATOM   2157  CB  VAL A 135      77.276  73.236 124.241  1.00  0.00           C
ATOM   2159  CG1 VAL A 135      77.616  72.956 125.701  1.00  0.00           C
ATOM   2163  CG2 VAL A 135      75.746  73.346 124.081  1.00  0.00           C
ATOM   2167  C   VAL A 135      79.445  74.467 123.881  1.00  0.00           C
ATOM   2168  O   VAL A 135      80.085  73.586 123.291  1.00  0.00           O
ATOM   2169  N   GLN A 136      80.085  75.416 124.581  1.00  0.00           N
ATOM   2171  CA  GLN A 136      81.535  75.547 124.521  1.00  0.00           C
ATOM   2173  CB  GLN A 136      81.925  76.927 123.921  1.00  0.00           C
ATOM   2176  CG  GLN A 136      81.516  77.136 122.431  1.00  0.00           C
ATOM   2179  CD  GLN A 136      82.095  76.076 121.481  1.00  0.00           C
ATOM   2180  OE1 GLN A 136      83.306  75.967 121.311  1.00  0.00           O
ATOM   2181  NE2 GLN A 136      81.206  75.286 120.841  1.00  0.00           N
ATOM   2184  C   GLN A 136      82.126  75.346 125.901  1.00  0.00           C
ATOM   2185  O   GLN A 136      82.047  76.216 126.781  1.00  0.00           O
ATOM   2186  N   GLN A 137      82.737  74.166 126.131  1.00  0.00           N
ATOM   2188  CA  GLN A 137      83.216  73.687 127.411  1.00  0.00           C
ATOM   2190  CB  GLN A 137      82.616  72.316 127.821  1.00  0.00           C
ATOM   2193  CG  GLN A 137      81.146  72.376 128.221  1.00  0.00           C
ATOM   2196  CD  GLN A 137      80.716  71.086 128.921  1.00  0.00           C
ATOM   2197  OE1 GLN A 137      80.766  69.966 128.411  1.00  0.00           O
ATOM   2198  NE2 GLN A 137      80.186  71.266 130.151  1.00  0.00           N
ATOM   2201  C   GLN A 137      84.725  73.456 127.391  1.00  0.00           C
ATOM   2202  OT1 GLN A 137      85.167  72.447 126.771  1.00  0.00           O
ATOM   2203  OT2 GLN A 137      85.435  74.227 128.091  1.00  0.00           O
ATOM   2204  NH3 POPEB 138      78.687 114.706 107.621  1.00  0.00           N
ATOM   2208  C12 POPEB 138      78.566 113.236 107.301  1.00  0.00           C
ATOM   2211  C11 POPEB 138      79.936 112.556 107.071  1.00  0.00           C
ATOM   2214  P   POPEB 138      80.657 110.027 106.691  1.00  0.00           P
ATOM   2215  O13 POPEB 138      81.066 109.986 108.111  1.00  0.00           O
ATOM   2216  O14 POPEB 138      79.976 108.797 106.201  1.00  0.00           O
ATOM   2217  O11 POPEB 138      81.966 110.196 105.821  1.00  0.00           O
ATOM   2218  O12 POPEB 138      79.776 111.306 106.401  1.00  0.00           O
ATOM   2219  C1  POPEB 138      82.065 111.046 104.671  1.00  0.00           C
ATOM   2222  C2  POPEB 138      81.666 110.296 103.361  1.00  0.00           C
ATOM   2224  O21 POPEB 138      82.515 110.657 102.251  1.00  0.00           O
ATOM   2225  C21 POPEB 138      83.776 110.257 102.301  1.00  0.00           C
ATOM   2226  O22 POPEB 138      84.325 109.676 103.231  1.00  0.00           O
ATOM   2227  C22 POPEB 138      84.436 110.556 100.961  1.00  0.00           C
ATOM   2230  C3  POPEB 138      80.186 110.556 102.971  1.00  0.00           C
ATOM   2233  O31 POPEB 138      79.865 110.176 101.611  1.00  0.00           O
ATOM   2234  C31 POPEB 138      79.816 108.876 101.371  1.00  0.00           C
ATOM   2235  O32 POPEB 138      79.865 107.997 102.221  1.00  0.00           O
ATOM   2236  C32 POPEB 138      79.706 108.666  99.861  1.00  0.00           C
ATOM   2239  C23 POPEB 138      84.416 109.337 100.021  1.00  0.00           C
ATOM   2242  C24 POPEB 138      85.336 109.516  98.811  1.00  0.00           C
ATOM   2245  C25 POPEB 138      85.015 108.546  97.671  1.00  0.00           C
ATOM   2248  C26 POPEB 138      85.876 108.827  96.431  1.00  0.00           C
ATOM   2251  C27 POPEB 138      85.396 108.037  95.211  1.00  0.00           C
ATOM   2254  C28 POPEB 138      86.265 108.277  93.971  1.00  0.00           C
ATOM   2257  C29 POPEB 138      85.666 107.577  92.771  1.00  0.00           C
ATOM   2259 0C21 POPEB 138      85.416 108.106  91.561  1.00  0.00           C
ATOM   2261 1C21 POPEB 138      85.716 109.516  91.101  1.00  0.00           C
ATOM   2264 2C21 POPEB 138      86.837 109.577  90.041  1.00  0.00           C
ATOM   2267 3C21 POPEB 138      86.356 109.446  88.581  1.00  0.00           C
ATOM   2270 4C21 POPEB 138      85.546 108.167  88.301  1.00  0.00           C
ATOM   2273 5C21 POPEB 138      85.365 107.897  86.801  1.00  0.00           C
ATOM   2276 6C21 POPEB 138      84.735 106.526  86.521  1.00  0.00           C
ATOM   2279 7C21 POPEB 138      85.155 105.906  85.181  1.00  0.00           C
ATOM   2282 8C21 POPEB 138      84.906 104.396  85.111  1.00  0.00           C
ATOM   2286  C33 POPEB 138      80.596 107.506  99.341  1.00  0.00           C
ATOM   2289  C34 POPEB 138      80.476 107.236  97.821  1.00  0.00           C
ATOM   2292  C35 POPEB 138      80.675 108.486  96.951  1.00  0.00           C
ATOM   2295  C36 POPEB 138      80.777 108.196  95.441  1.00  0.00           C
ATOM   2298  C37 POPEB 138      80.996 109.486  94.651  1.00  0.00           C
ATOM   2301  C38 POPEB 138      81.246 109.297  93.151  1.00  0.00           C
ATOM   2304  C39 POPEB 138      81.697 110.596  92.461  1.00  0.00           C
ATOM   2307 0C31 POPEB 138      81.907 110.407  90.951  1.00  0.00           C
ATOM   2310 1C31 POPEB 138      82.415 111.657  90.231  1.00  0.00           C
ATOM   2313 2C31 POPEB 138      82.576 111.406  88.721  1.00  0.00           C
ATOM   2316 3C31 POPEB 138      83.005 112.618  87.891  1.00  0.00           C
ATOM   2319 4C31 POPEB 138      82.076 113.837  88.061  1.00  0.00           C
ATOM   2322 5C31 POPEB 138      82.415 114.966  87.081  1.00  0.00           C
ATOM   2325 6C31 POPEB 138      81.837 116.316  87.491  1.00  0.00           C
ATOM   2329  NH3 POPEC 139      32.946  57.526  63.681  1.00  0.00           N
ATOM   2333  C12 POPEC 139      32.226  58.846  63.831  1.00  0.00           C
ATOM   2336  C11 POPEC 139      30.996  58.706  64.731  1.00  0.00           C
ATOM   2339  P   POPEC 139      29.116  60.306  65.641  1.00  0.00           P
ATOM   2340  O13 POPEC 139      28.126  61.196  65.031  1.00  0.00           O
ATOM   2341  O14 POPEC 139      28.526  59.146  66.341  1.00  0.00           O
ATOM   2342  O11 POPEC 139      30.016  61.066  66.711  1.00  0.00           O
ATOM   2343  O12 POPEC 139      30.136  59.816  64.541  1.00  0.00           O
ATOM   2344  C1  POPEC 139      29.406  61.626  67.881  1.00  0.00           C
ATOM   2347  C2  POPEC 139      30.426  62.087  68.961  1.00  0.00           C
ATOM   2349  O21 POPEC 139      30.276  61.226  70.131  1.00  0.00           O
ATOM   2350  C21 POPEC 139      31.046  61.536  71.161  1.00  0.00           C
ATOM   2351  O22 POPEC 139      32.076  62.196  71.111  1.00  0.00           O
ATOM   2352  C22 POPEC 139      30.426  60.967  72.451  1.00  0.00           C
ATOM   2355  C3  POPEC 139      30.216  63.596  69.311  1.00  0.00           C
ATOM   2358  O31 POPEC 139      28.986  63.757  70.041  1.00  0.00           O
ATOM   2359  C31 POPEC 139      28.706  64.996  70.391  1.00  0.00           C
ATOM   2360  O32 POPEC 139      29.386  65.976  70.141  1.00  0.00           O
ATOM   2361  C32 POPEC 139      27.386  65.036  71.151  1.00  0.00           C
ATOM   2364  C23 POPEC 139      30.746  61.816  73.701  1.00  0.00           C
ATOM   2367  C24 POPEC 139      29.746  61.616  74.861  1.00  0.00           C
ATOM   2370  C25 POPEC 139      29.906  60.306  75.651  1.00  0.00           C
ATOM   2373  C26 POPEC 139      28.896  60.246  76.811  1.00  0.00           C
ATOM   2376  C27 POPEC 139      28.936  58.927  77.601  1.00  0.00           C
ATOM   2379  C28 POPEC 139      29.486  59.056  79.041  1.00  0.00           C
ATOM   2382  C29 POPEC 139      30.936  59.456  79.101  1.00  0.00           C
ATOM   2384 0C21 POPEC 139      31.616  59.836  80.201  1.00  0.00           C
ATOM   2386 1C21 POPEC 139      31.056  59.937  81.601  1.00  0.00           C
ATOM   2389 2C21 POPEC 139      31.436  61.257  82.321  1.00  0.00           C
ATOM   2392 3C21 POPEC 139      32.946  61.446  82.501  1.00  0.00           C
ATOM   2395 4C21 POPEC 139      33.296  62.566  83.501  1.00  0.00           C
ATOM   2398 5C21 POPEC 139      34.816  62.766  83.681  1.00  0.00           C
ATOM   2401 6C21 POPEC 139      35.536  61.507  84.191  1.00  0.00           C
ATOM   2404 7C21 POPEC 139      37.016  61.756  84.501  1.00  0.00           C
ATOM   2407 8C21 POPEC 139      37.695  60.527  85.121  1.00  0.00           C
ATOM   2411  C33 POPEC 139      27.396  66.066  72.301  1.00  0.00           C
ATOM   2414  C34 POPEC 139      26.346  65.806  73.381  1.00  0.00           C
ATOM   2417  C35 POPEC 139      26.806  64.726  74.361  1.00  0.00           C
ATOM   2420  C36 POPEC 139      25.716  64.266  75.341  1.00  0.00           C
ATOM   2423  C37 POPEC 139      26.146  62.976  76.051  1.00  0.00           C
ATOM   2426  C38 POPEC 139      25.196  62.546  77.171  1.00  0.00           C
ATOM   2429  C39 POPEC 139      25.296  63.376  78.471  1.00  0.00           C
ATOM   2432 0C31 POPEC 139      26.716  63.426  79.051  1.00  0.00           C
ATOM   2435 1C31 POPEC 139      26.766  63.956  80.491  1.00  0.00           C
ATOM   2438 2C31 POPEC 139      28.206  64.126  81.001  1.00  0.00           C
ATOM   2441 3C31 POPEC 139      28.296  64.287  82.531  1.00  0.00           C
ATOM   2444 4C31 POPEC 139      27.566  65.516  83.091  1.00  0.00           C
ATOM   2447 5C31 POPEC 139      27.546  65.526  84.621  1.00  0.00           C
ATOM   2450 6C31 POPEC 139      26.626  66.596  85.211  1.00  0.00           C
ATOM   2454  NH3 POPED 140     116.095  39.556  59.601  1.00  0.00           N
ATOM   2458  C12 POPED 140     114.626  39.556  59.991  1.00  0.00           C
ATOM   2461  C11 POPED 140     113.646  40.016  58.881  1.00  0.00           C
ATOM   2464  P   POPED 140     111.487  41.586  58.891  1.00  0.00           P
ATOM   2465  O13 POPED 140     111.286  42.936  58.331  1.00  0.00           O
ATOM   2466  O14 POPED 140     110.926  40.416  58.151  1.00  0.00           O
ATOM   2467  O11 POPED 140     110.896  41.436  60.331  1.00  0.00           O
ATOM   2468  O12 POPED 140     113.017  41.276  59.191  1.00  0.00           O
ATOM   2469  C1  POPED 140     110.806  42.526  61.261  1.00  0.00           C
ATOM   2472  C2  POPED 140     109.477  42.357  62.031  1.00  0.00           C
ATOM   2474  O21 POPED 140     109.387  43.136  63.251  1.00  0.00           O
ATOM   2475  C21 POPED 140     110.085  42.666  64.291  1.00  0.00           C
ATOM   2476  O22 POPED 140     111.076  41.977  64.231  1.00  0.00           O
ATOM   2477  C22 POPED 140     109.395  43.016  65.621  1.00  0.00           C
ATOM   2480  C3  POPED 140     109.185  40.837  62.261  1.00  0.00           C
ATOM   2483  O31 POPED 140     108.195  40.597  63.271  1.00  0.00           O
ATOM   2484  C31 POPED 140     106.955  40.867  62.891  1.00  0.00           C
ATOM   2485  O32 POPED 140     106.615  41.276  61.791  1.00  0.00           O
ATOM   2486  C32 POPED 140     106.057  40.657  64.081  1.00  0.00           C
ATOM   2489  C23 POPED 140     109.355  41.777  66.561  1.00  0.00           C
ATOM   2492  C24 POPED 140     108.446  41.936  67.791  1.00  0.00           C
ATOM   2495  C25 POPED 140     106.945  41.686  67.511  1.00  0.00           C
ATOM   2498  C26 POPED 140     106.036  41.866  68.741  1.00  0.00           C
ATOM   2501  C27 POPED 140     104.696  41.117  68.621  1.00  0.00           C
ATOM   2504  C28 POPED 140     103.816  41.156  69.891  1.00  0.00           C
ATOM   2507  C29 POPED 140     103.137  42.486  70.121  1.00  0.00           C
ATOM   2509 0C21 POPED 140     101.876  42.706  70.541  1.00  0.00           C
ATOM   2511 1C21 POPED 140     100.845  41.676  70.921  1.00  0.00           C
ATOM   2514 2C21 POPED 140     100.657  41.586  72.451  1.00  0.00           C
ATOM   2517 3C21 POPED 140     101.846  40.926  73.171  1.00  0.00           C
ATOM   2520 4C21 POPED 140     101.526  40.506  74.611  1.00  0.00           C
ATOM   2523 5C21 POPED 140     102.485  39.436  75.151  1.00  0.00           C
ATOM   2526 6C21 POPED 140     103.835  39.976  75.611  1.00  0.00           C
ATOM   2529 7C21 POPED 140     104.807  38.846  76.001  1.00  0.00           C
ATOM   2532 8C21 POPED 140     106.246  39.316  76.171  1.00  0.00           C
ATOM   2536  C33 POPED 140     104.656  40.186  63.681  1.00  0.00           C
ATOM   2539  C34 POPED 140     103.896  39.787  64.931  1.00  0.00           C
ATOM   2542  C35 POPED 140     102.445  40.257  64.901  1.00  0.00           C
ATOM   2545  C36 POPED 140     101.675  39.726  66.101  1.00  0.00           C
ATOM   2548  C37 POPED 140     100.206  40.146  66.101  1.00  0.00           C
ATOM   2551  C38 POPED 140      99.395  39.246  67.031  1.00  0.00           C
ATOM   2554  C39 POPED 140      98.035  39.876  67.351  1.00  0.00           C
ATOM   2557 0C31 POPED 140      97.296  39.136  68.461  1.00  0.00           C
ATOM   2560 1C31 POPED 140      96.306  40.076  69.151  1.00  0.00           C
ATOM   2563 2C31 POPED 140      95.637  39.446  70.381  1.00  0.00           C
ATOM   2566 3C31 POPED 140      94.956  40.527  71.221  1.00  0.00           C
ATOM   2569 4C31 POPED 140      94.247  39.986  72.461  1.00  0.00           C
ATOM   2572 5C31 POPED 140      93.706  41.126  73.331  1.00  0.00           C
ATOM   2575 6C31 POPED 140      92.947  40.657  74.561  1.00  0.00           C
ATOM   2579  NH3 POPEE 141       7.706  56.596  57.731  1.00  0.00           N
ATOM   2583  C12 POPEE 141       8.256  57.496  56.651  1.00  0.00           C
ATOM   2586  C11 POPEE 141       9.576  56.946  56.111  1.00  0.00           C
ATOM   2589  P   POPEE 141       9.816  54.356  56.211  1.00  0.00           P
ATOM   2590  O13 POPEE 141       9.706  53.256  55.231  1.00  0.00           O
ATOM   2591  O14 POPEE 141      11.096  54.647  56.891  1.00  0.00           O
ATOM   2592  O11 POPEE 141       8.696  54.216  57.351  1.00  0.00           O
ATOM   2593  O12 POPEE 141       9.336  55.686  55.501  1.00  0.00           O
ATOM   2594  C1  POPEE 141       8.746  52.996  58.111  1.00  0.00           C
ATOM   2597  C2  POPEE 141       7.766  53.016  59.321  1.00  0.00           C
ATOM   2599  O21 POPEE 141       8.486  53.246  60.541  1.00  0.00           O
ATOM   2600  C21 POPEE 141       8.746  54.496  60.861  1.00  0.00           C
ATOM   2601  O22 POPEE 141       8.476  55.486  60.191  1.00  0.00           O
ATOM   2602  C22 POPEE 141       9.386  54.496  62.261  1.00  0.00           C
ATOM   2605  C3  POPEE 141       7.006  51.656  59.461  1.00  0.00           C
ATOM   2608  O31 POPEE 141       6.626  51.357  60.821  1.00  0.00           O
ATOM   2609  C31 POPEE 141       5.506  51.907  61.261  1.00  0.00           C
ATOM   2610  O32 POPEE 141       4.756  52.626  60.621  1.00  0.00           O
ATOM   2611  C32 POPEE 141       5.336  51.507  62.731  1.00  0.00           C
ATOM   2614  C23 POPEE 141       9.386  55.886  62.921  1.00  0.00           C
ATOM   2617  C24 POPEE 141       9.966  55.826  64.341  1.00  0.00           C
ATOM   2620  C25 POPEE 141       9.346  56.856  65.291  1.00  0.00           C
ATOM   2623  C26 POPEE 141       7.966  56.416  65.801  1.00  0.00           C
ATOM   2626  C27 POPEE 141       7.566  57.096  67.111  1.00  0.00           C
ATOM   2629  C28 POPEE 141       6.206  56.586  67.631  1.00  0.00           C
ATOM   2632  C29 POPEE 141       5.906  57.066  69.031  1.00  0.00           C
ATOM   2634 0C21 POPEE 141       4.706  57.396  69.511  1.00  0.00           C
ATOM   2636 1C21 POPEE 141       3.386  57.316  68.781  1.00  0.00           C
ATOM   2639 2C21 POPEE 141       3.016  58.626  68.061  1.00  0.00           C
ATOM   2642 3C21 POPEE 141       2.896  59.867  68.981  1.00  0.00           C
ATOM   2645 4C21 POPEE 141       2.506  61.117  68.191  1.00  0.00           C
ATOM   2648 5C21 POPEE 141       2.826  62.446  68.901  1.00  0.00           C
ATOM   2651 6C21 POPEE 141       2.126  62.636  70.251  1.00  0.00           C
ATOM   2654 7C21 POPEE 141       2.426  64.026  70.841  1.00  0.00           C
ATOM   2657 8C21 POPEE 141       2.006  64.188  72.301  1.00  0.00           C
ATOM   2661  C33 POPEE 141       3.896  51.117  63.141  1.00  0.00           C
ATOM   2664  C34 POPEE 141       3.856  50.626  64.611  1.00  0.00           C
ATOM   2667  C35 POPEE 141       4.086  51.746  65.631  1.00  0.00           C
ATOM   2670  C36 POPEE 141       4.226  51.257  67.081  1.00  0.00           C
ATOM   2673  C37 POPEE 141       5.016  52.236  67.961  1.00  0.00           C
ATOM   2676  C38 POPEE 141       5.326  51.666  69.351  1.00  0.00           C
ATOM   2679  C39 POPEE 141       4.146  51.726  70.331  1.00  0.00           C
ATOM   2682 0C31 POPEE 141       4.386  50.856  71.571  1.00  0.00           C
ATOM   2685 1C31 POPEE 141       3.436  51.166  72.731  1.00  0.00           C
ATOM   2688 2C31 POPEE 141       3.916  52.346  73.591  1.00  0.00           C
ATOM   2691 3C31 POPEE 141       4.526  51.896  74.921  1.00  0.00           C
ATOM   2694 4C31 POPEE 141       5.136  53.046  75.731  1.00  0.00           C
ATOM   2697 5C31 POPEE 141       5.956  52.546  76.921  1.00  0.00           C
ATOM   2700 6C31 POPEE 141       6.686  53.677  77.621  1.00  0.00           C
ATOM   2704  NH3 POPEF 142      98.216  73.877  57.621  1.00  0.00           N
ATOM   2708  C12 POPEF 142      99.136  72.977  56.831  1.00  0.00           C
ATOM   2711  C11 POPEF 142      99.366  71.657  57.601  1.00  0.00           C
ATOM   2714  P   POPEF 142     100.237  69.227  57.431  1.00  0.00           P
ATOM   2715  O13 POPEF 142      99.096  68.397  56.991  1.00  0.00           O
ATOM   2716  O14 POPEF 142     101.606  68.666  57.331  1.00  0.00           O
ATOM   2717  O11 POPEF 142      99.976  69.537  58.951  1.00  0.00           O
ATOM   2718  O12 POPEF 142     100.097  70.696  56.811  1.00  0.00           O
ATOM   2719  C1  POPEF 142      99.576  68.526  59.871  1.00  0.00           C
ATOM   2722  C2  POPEF 142     100.666  68.187  60.931  1.00  0.00           C
ATOM   2724  O21 POPEF 142      99.976  68.026  62.181  1.00  0.00           O
ATOM   2725  C21 POPEF 142     100.645  67.386  63.111  1.00  0.00           C
ATOM   2726  O22 POPEF 142     101.666  66.746  62.931  1.00  0.00           O
ATOM   2727  C22 POPEF 142      99.966  67.636  64.461  1.00  0.00           C
ATOM   2730  C3  POPEF 142     101.825  69.246  61.051  1.00  0.00           C
ATOM   2733  O31 POPEF 142     101.767  70.026  62.271  1.00  0.00           O
ATOM   2734  C31 POPEF 142     102.906  70.647  62.561  1.00  0.00           C
ATOM   2735  O32 POPEF 142     103.896  70.647  61.861  1.00  0.00           O
ATOM   2736  C32 POPEF 142     102.807  71.337  63.921  1.00  0.00           C
ATOM   2739  C23 POPEF 142     100.996  67.986  65.561  1.00  0.00           C
ATOM   2742  C24 POPEF 142     100.356  68.476  66.881  1.00  0.00           C
ATOM   2745  C25 POPEF 142     100.556  67.496  68.041  1.00  0.00           C
ATOM   2748  C26 POPEF 142     100.416  68.166  69.421  1.00  0.00           C
ATOM   2751  C27 POPEF 142     100.757  67.196  70.561  1.00  0.00           C
ATOM   2754  C28 POPEF 142     100.727  67.837  71.961  1.00  0.00           C
ATOM   2757  C29 POPEF 142     102.016  68.526  72.321  1.00  0.00           C
ATOM   2759 0C21 POPEF 142     102.626  68.456  73.521  1.00  0.00           C
ATOM   2761 1C21 POPEF 142     102.085  67.736  74.721  1.00  0.00           C
ATOM   2764 2C21 POPEF 142     102.776  68.157  76.031  1.00  0.00           C
ATOM   2767 3C21 POPEF 142     102.027  67.646  77.271  1.00  0.00           C
ATOM   2770 4C21 POPEF 142     102.826  67.796  78.571  1.00  0.00           C
ATOM   2773 5C21 POPEF 142     102.047  67.357  79.831  1.00  0.00           C
ATOM   2776 6C21 POPEF 142     101.426  65.967  79.721  1.00  0.00           C
ATOM   2779 7C21 POPEF 142     100.906  65.426  81.061  1.00  0.00           C
ATOM   2782 8C21 POPEF 142     100.246  64.056  80.951  1.00  0.00           C
ATOM   2786  C33 POPEF 142     104.066  71.047  64.771  1.00  0.00           C
ATOM   2789  C34 POPEF 142     103.966  71.606  66.191  1.00  0.00           C
ATOM   2792  C35 POPEF 142     105.196  71.228  67.041  1.00  0.00           C
ATOM   2795  C36 POPEF 142     104.985  71.526  68.531  1.00  0.00           C
ATOM   2798  C37 POPEF 142     106.016  70.836  69.441  1.00  0.00           C
ATOM   2801  C38 POPEF 142     105.556  70.787  70.901  1.00  0.00           C
ATOM   2804  C39 POPEF 142     106.675  70.446  71.881  1.00  0.00           C
ATOM   2807 0C31 POPEF 142     106.176  70.438  73.331  1.00  0.00           C
ATOM   2810 1C31 POPEF 142     107.307  70.516  74.361  1.00  0.00           C
ATOM   2813 2C31 POPEF 142     106.837  70.946  75.751  1.00  0.00           C
ATOM   2816 3C31 POPEF 142     108.017  71.306  76.661  1.00  0.00           C
ATOM   2819 4C31 POPEF 142     107.597  71.946  77.991  1.00  0.00           C
ATOM   2822 5C31 POPEF 142     106.925  70.956  78.941  1.00  0.00           C
ATOM   2825 6C31 POPEF 142     106.646  71.566  80.311  1.00  0.00           C
ATOM   2829  NH3 POPEG 143      33.486  32.436  61.811  1.00  0.00           N
ATOM   2833  C12 POPEG 143      33.866  33.656  61.021  1.00  0.00           C
ATOM   2836  C11 POPEG 143      33.336  34.976  61.601  1.00  0.00           C
ATOM   2839  P   POPEG 143      30.726  35.066  61.281  1.00  0.00           P
ATOM   2840  O13 POPEG 143      29.996  36.246  61.811  1.00  0.00           O
ATOM   2841  O14 POPEG 143      31.056  35.036  59.851  1.00  0.00           O
ATOM   2842  O11 POPEG 143      29.946  33.746  61.611  1.00  0.00           O
ATOM   2843  O12 POPEG 143      32.026  34.876  62.151  1.00  0.00           O
ATOM   2844  C1  POPEG 143      28.596  33.726  62.081  1.00  0.00           C
ATOM   2847  C2  POPEG 143      28.466  33.256  63.561  1.00  0.00           C
ATOM   2849  O21 POPEG 143      29.366  33.976  64.431  1.00  0.00           O
ATOM   2850  C21 POPEG 143      30.656  33.686  64.501  1.00  0.00           C
ATOM   2851  O22 POPEG 143      31.216  32.706  64.031  1.00  0.00           O
ATOM   2852  C22 POPEG 143      31.366  34.826  65.251  1.00  0.00           C
ATOM   2855  C3  POPEG 143      28.456  31.696  63.721  1.00  0.00           C
ATOM   2858  O31 POPEG 143      27.786  31.356  64.951  1.00  0.00           O
ATOM   2859  C31 POPEG 143      28.276  30.346  65.641  1.00  0.00           C
ATOM   2860  O32 POPEG 143      29.136  29.556  65.291  1.00  0.00           O
ATOM   2861  C32 POPEG 143      27.626  30.416  67.021  1.00  0.00           C
ATOM   2864  C23 POPEG 143      32.486  34.356  66.201  1.00  0.00           C
ATOM   2867  C24 POPEG 143      31.956  33.806  67.531  1.00  0.00           C
ATOM   2870  C25 POPEG 143      32.326  34.656  68.761  1.00  0.00           C
ATOM   2873  C26 POPEG 143      32.006  33.926  70.071  1.00  0.00           C
ATOM   2876  C27 POPEG 143      32.926  34.346  71.231  1.00  0.00           C
ATOM   2879  C28 POPEG 143      32.846  33.386  72.431  1.00  0.00           C
ATOM   2882  C29 POPEG 143      33.996  33.586  73.391  1.00  0.00           C
ATOM   2884 0C21 POPEG 143      33.926  34.166  74.601  1.00  0.00           C
ATOM   2886 1C21 POPEG 143      32.686  34.776  75.221  1.00  0.00           C
ATOM   2889 2C21 POPEG 143      32.006  33.806  76.201  1.00  0.00           C
ATOM   2892 3C21 POPEG 143      30.876  34.496  76.991  1.00  0.00           C
ATOM   2895 4C21 POPEG 143      30.146  33.546  77.941  1.00  0.00           C
ATOM   2898 5C21 POPEG 143      29.236  34.266  78.951  1.00  0.00           C
ATOM   2901 6C21 POPEG 143      28.236  35.226  78.291  1.00  0.00           C
ATOM   2904 7C21 POPEG 143      27.256  35.846  79.301  1.00  0.00           C
ATOM   2907 8C21 POPEG 143      26.326  36.876  78.641  1.00  0.00           C
ATOM   2911  C33 POPEG 143      27.906  29.196  67.901  1.00  0.00           C
ATOM   2914  C34 POPEG 143      27.146  29.316  69.221  1.00  0.00           C
ATOM   2917  C35 POPEG 143      27.346  28.106  70.131  1.00  0.00           C
ATOM   2920  C36 POPEG 143      26.486  28.196  71.391  1.00  0.00           C
ATOM   2923  C37 POPEG 143      26.746  27.016  72.321  1.00  0.00           C
ATOM   2926  C38 POPEG 143      25.916  27.076  73.601  1.00  0.00           C
ATOM   2929  C39 POPEG 143      26.366  26.056  74.651  1.00  0.00           C
ATOM   2932 0C31 POPEG 143      25.556  26.196  75.941  1.00  0.00           C
ATOM   2935 1C31 POPEG 143      26.086  25.356  77.101  1.00  0.00           C
ATOM   2938 2C31 POPEG 143      25.556  25.886  78.431  1.00  0.00           C
ATOM   2941 3C31 POPEG 143      26.106  25.186  79.681  1.00  0.00           C
ATOM   2944 4C31 POPEG 143      25.716  23.706  79.781  1.00  0.00           C
ATOM   2947 5C31 POPEG 143      26.036  23.116  81.151  1.00  0.00           C
ATOM   2950 6C31 POPEG 143      25.776  21.616  81.241  1.00  0.00           C
ATOM   2954  NH3 POPEH 144      27.126 122.807  55.751  1.00  0.00           N
ATOM   2958  C12 POPEH 144      26.086 121.797  56.181  1.00  0.00           C
ATOM   2961  C11 POPEH 144      26.366 120.346  55.721  1.00  0.00           C
ATOM   2964  P   POPEH 144      28.286 118.977  56.891  1.00  0.00           P
ATOM   2965  O13 POPEH 144      28.296 117.527  56.571  1.00  0.00           O
ATOM   2966  O14 POPEH 144      29.196 119.846  56.101  1.00  0.00           O
ATOM   2967  O11 POPEH 144      28.636 119.087  58.421  1.00  0.00           O
ATOM   2968  O12 POPEH 144      26.826 119.527  56.801  1.00  0.00           O
ATOM   2969  C1  POPEH 144      29.566 120.016  58.981  1.00  0.00           C
ATOM   2972  C2  POPEH 144      30.766 119.316  59.671  1.00  0.00           C
ATOM   2974  O21 POPEH 144      31.375 120.266  60.551  1.00  0.00           O
ATOM   2975  C21 POPEH 144      31.326 120.126  61.901  1.00  0.00           C
ATOM   2976  O22 POPEH 144      31.296 121.096  62.641  1.00  0.00           O
ATOM   2977  C22 POPEH 144      31.396 118.678  62.411  1.00  0.00           C
ATOM   2980  C3  POPEH 144      31.816 118.816  58.631  1.00  0.00           C
ATOM   2983  O31 POPEH 144      32.826 118.017  59.281  1.00  0.00           O
ATOM   2984  C31 POPEH 144      34.106 118.356  59.081  1.00  0.00           C
ATOM   2985  O32 POPEH 144      34.496 119.236  58.321  1.00  0.00           O
ATOM   2986  C32 POPEH 144      34.986 117.606  60.101  1.00  0.00           C
ATOM   2989  C23 POPEH 144      31.956 118.566  63.861  1.00  0.00           C
ATOM   2992  C24 POPEH 144      30.966 118.967  64.961  1.00  0.00           C
ATOM   2995  C25 POPEH 144      31.636 118.987  66.351  1.00  0.00           C
ATOM   2998  C26 POPEH 144      30.746 119.566  67.461  1.00  0.00           C
ATOM   3001  C27 POPEH 144      31.476 119.617  68.811  1.00  0.00           C
ATOM   3004  C28 POPEH 144      30.576 119.928  70.021  1.00  0.00           C
ATOM   3007  C29 POPEH 144      30.046 121.337  70.051  1.00  0.00           C
ATOM   3009 0C21 POPEH 144      30.086 122.187  71.101  1.00  0.00           C
ATOM   3011 1C21 POPEH 144      30.696 121.896  72.451  1.00  0.00           C
ATOM   3014 2C21 POPEH 144      30.876 123.167  73.301  1.00  0.00           C
ATOM   3017 3C21 POPEH 144      31.906 124.177  72.761  1.00  0.00           C
ATOM   3020 4C21 POPEH 144      33.176 124.316  73.611  1.00  0.00           C
ATOM   3023 5C21 POPEH 144      33.996 125.537  73.191  1.00  0.00           C
ATOM   3026 6C21 POPEH 144      35.356 125.626  73.891  1.00  0.00           C
ATOM   3029 7C21 POPEH 144      36.216 126.776  73.351  1.00  0.00           C
ATOM   3032 8C21 POPEH 144      37.556 126.927  74.081  1.00  0.00           C
ATOM   3036  C33 POPEH 144      35.716 118.587  61.041  1.00  0.00           C
ATOM   3039  C34 POPEH 144      36.026 118.076  62.461  1.00  0.00           C
ATOM   3042  C35 POPEH 144      36.266 119.257  63.421  1.00  0.00           C
ATOM   3045  C36 POPEH 144      37.676 119.376  64.031  1.00  0.00           C
ATOM   3048  C37 POPEH 144      37.836 120.746  64.721  1.00  0.00           C
ATOM   3051  C38 POPEH 144      39.246 121.076  65.231  1.00  0.00           C
ATOM   3054  C39 POPEH 144      39.396 122.577  65.511  1.00  0.00           C
ATOM   3057 0C31 POPEH 144      40.667 122.947  66.281  1.00  0.00           C
ATOM   3060 1C31 POPEH 144      40.806 124.466  66.481  1.00  0.00           C
ATOM   3063 2C31 POPEH 144      41.696 124.866  67.671  1.00  0.00           C
ATOM   3066 3C31 POPEH 144      41.026 124.617  69.021  1.00  0.00           C
ATOM   3069 4C31 POPEH 144      41.917 125.006  70.211  1.00  0.00           C
ATOM   3072 5C31 POPEH 144      41.226 124.717  71.551  1.00  0.00           C
ATOM   3075 6C31 POPEH 144      42.117 124.996  72.751  1.00  0.00           C
ATOM   3079  NH3 POPEI 145     108.806 110.118  59.991  1.00  0.00           N
ATOM   3083  C12 POPEI 145     109.915 110.016  58.981  1.00  0.00           C
ATOM   3086  C11 POPEI 145     110.346 108.557  58.811  1.00  0.00           C
ATOM   3089  P   POPEI 145     112.406 107.307  57.931  1.00  0.00           P
ATOM   3090  O13 POPEI 145     111.685 106.057  58.331  1.00  0.00           O
ATOM   3091  O14 POPEI 145     113.266 107.257  56.741  1.00  0.00           O
ATOM   3092  O11 POPEI 145     113.166 108.007  59.121  1.00  0.00           O
ATOM   3093  O12 POPEI 145     111.306 108.437  57.761  1.00  0.00           O
ATOM   3094  C1  POPEI 145     114.016 107.346  60.041  1.00  0.00           C
ATOM   3097  C2  POPEI 145     114.315 108.246  61.251  1.00  0.00           C
ATOM   3099  O21 POPEI 145     114.617 107.357  62.331  1.00  0.00           O
ATOM   3100  C21 POPEI 145     115.406 107.766  63.291  1.00  0.00           C
ATOM   3101  O22 POPEI 145     115.996 108.837  63.331  1.00  0.00           O
ATOM   3102  C22 POPEI 145     115.456 106.666  64.341  1.00  0.00           C
ATOM   3105  C3  POPEI 145     113.087 109.136  61.591  1.00  0.00           C
ATOM   3108  O31 POPEI 145     113.186 109.767  62.881  1.00  0.00           O
ATOM   3109  C31 POPEI 145     113.826 110.917  62.951  1.00  0.00           C
ATOM   3110  O32 POPEI 145     114.215 111.576  62.001  1.00  0.00           O
ATOM   3111  C32 POPEI 145     113.946 111.256  64.441  1.00  0.00           C
ATOM   3114  C23 POPEI 145     115.695 107.167  65.781  1.00  0.00           C
ATOM   3117  C24 POPEI 145     116.846 106.426  66.471  1.00  0.00           C
ATOM   3120  C25 POPEI 145     118.205 106.767  65.861  1.00  0.00           C
ATOM   3123  C26 POPEI 145     119.315 105.827  66.341  1.00  0.00           C
ATOM   3126  C27 POPEI 145     120.695 106.417  66.091  1.00  0.00           C
ATOM   3129  C28 POPEI 145     121.806 105.357  66.131  1.00  0.00           C
ATOM   3132  C29 POPEI 145     123.157 106.017  65.981  1.00  0.00           C
ATOM   3134 0C21 POPEI 145     123.936 106.417  67.001  1.00  0.00           C
ATOM   3136 1C21 POPEI 145     123.595 106.297  68.461  1.00  0.00           C
ATOM   3139 2C21 POPEI 145     124.556 105.337  69.191  1.00  0.00           C
ATOM   3142 3C21 POPEI 145     124.206 105.206  70.681  1.00  0.00           C
ATOM   3145 4C21 POPEI 145     125.186 104.316  71.471  1.00  0.00           C
ATOM   3148 5C21 POPEI 145     126.656 104.717  71.301  1.00  0.00           C
ATOM   3151 6C21 POPEI 145     127.536 104.427  72.521  1.00  0.00           C
ATOM   3154 7C21 POPEI 145     128.966 104.966  72.331  1.00  0.00           C
ATOM   3157 8C21 POPEI 145     129.969 104.557  73.411  1.00  0.00           C
ATOM   3161  C33 POPEI 145     114.387 112.706  64.761  1.00  0.00           C
ATOM   3164  C34 POPEI 145     114.057 113.096  66.221  1.00  0.00           C
ATOM   3167  C35 POPEI 145     114.856 112.296  67.261  1.00  0.00           C
ATOM   3170  C36 POPEI 145     114.136 112.136  68.611  1.00  0.00           C
ATOM   3173  C37 POPEI 145     114.486 113.196  69.661  1.00  0.00           C
ATOM   3176  C38 POPEI 145     113.975 112.776  71.051  1.00  0.00           C
ATOM   3179  C39 POPEI 145     114.376 113.727  72.181  1.00  0.00           C
ATOM   3182 0C31 POPEI 145     115.896 113.847  72.381  1.00  0.00           C
ATOM   3185 1C31 POPEI 145     116.255 114.617  73.651  1.00  0.00           C
ATOM   3188 2C31 POPEI 145     117.776 114.788  73.821  1.00  0.00           C
ATOM   3191 3C31 POPEI 145     118.145 115.407  75.181  1.00  0.00           C
ATOM   3194 4C31 POPEI 145     119.656 115.626  75.331  1.00  0.00           C
ATOM   3197 5C31 POPEI 145     120.046 116.297  76.651  1.00  0.00           C
ATOM   3200 6C31 POPEI 145     121.557 116.496  76.821  1.00  0.00           C
ATOM   3204  NH3 POPEJ 146      88.286  73.316 107.231  1.00  0.00           N
ATOM   3208  C12 POPEJ 146      87.585  74.346 106.371  1.00  0.00           C
ATOM   3211  C11 POPEJ 146      87.047  73.746 105.061  1.00  0.00           C
ATOM   3214  P   POPEJ 146      85.705  74.386 102.971  1.00  0.00           P
ATOM   3215  O13 POPEJ 146      86.925  74.776 102.221  1.00  0.00           O
ATOM   3216  O14 POPEJ 146      85.176  73.026 102.851  1.00  0.00           O
ATOM   3217  O11 POPEJ 146      84.536  75.446 102.711  1.00  0.00           O
ATOM   3218  O12 POPEJ 146      86.057  74.636 104.501  1.00  0.00           O
ATOM   3219  C1  POPEJ 146      83.315  75.087 102.051  1.00  0.00           C
ATOM   3222  C2  POPEJ 146      83.455  75.107 100.491  1.00  0.00           C
ATOM   3224  O21 POPEJ 146      82.266  75.677  99.911  1.00  0.00           O
ATOM   3225  C21 POPEJ 146      82.456  76.206  98.721  1.00  0.00           C
ATOM   3226  O22 POPEJ 146      83.536  76.566  98.271  1.00  0.00           O
ATOM   3227  C22 POPEJ 146      81.136  76.346  97.951  1.00  0.00           C
ATOM   3230  C3  POPEJ 146      83.686  73.666  99.931  1.00  0.00           C
ATOM   3233  O31 POPEJ 146      84.146  73.607  98.561  1.00  0.00           O
ATOM   3234  C31 POPEJ 146      85.435  73.877  98.411  1.00  0.00           C
ATOM   3235  O32 POPEJ 146      86.146  74.416  99.231  1.00  0.00           O
ATOM   3236  C32 POPEJ 146      85.975  73.367  97.081  1.00  0.00           C
ATOM   3239  C23 POPEJ 146      81.076  75.438  96.691  1.00  0.00           C
ATOM   3242  C24 POPEJ 146      79.836  75.717  95.821  1.00  0.00           C
ATOM   3245  C25 POPEJ 146      79.786  74.807  94.581  1.00  0.00           C
ATOM   3248  C26 POPEJ 146      78.726  75.197  93.531  1.00  0.00           C
ATOM   3251  C27 POPEJ 146      78.695  74.176  92.381  1.00  0.00           C
ATOM   3254  C28 POPEJ 146      77.636  74.437  91.291  1.00  0.00           C
ATOM   3257  C29 POPEJ 146      78.085  75.407  90.221  1.00  0.00           C
ATOM   3259 0C21 POPEJ 146      77.366  75.766  89.141  1.00  0.00           C
ATOM   3261 1C21 POPEJ 146      75.976  75.296  88.801  1.00  0.00           C
ATOM   3264 2C21 POPEJ 146      74.896  76.326  89.161  1.00  0.00           C
ATOM   3267 3C21 POPEJ 146      74.945  77.627  88.331  1.00  0.00           C
ATOM   3270 4C21 POPEJ 146      73.796  78.588  88.671  1.00  0.00           C
ATOM   3273 5C21 POPEJ 146      73.656  79.706  87.631  1.00  0.00           C
ATOM   3276 6C21 POPEJ 146      72.375  80.547  87.791  1.00  0.00           C
ATOM   3279 7C21 POPEJ 146      72.166  81.526  86.631  1.00  0.00           C
ATOM   3282 8C21 POPEJ 146      70.966  82.447  86.811  1.00  0.00           C
ATOM   3286  C33 POPEJ 146      85.026  73.486  95.881  1.00  0.00           C
ATOM   3289  C34 POPEJ 146      85.835  73.287  94.591  1.00  0.00           C
ATOM   3292  C35 POPEJ 146      85.126  73.736  93.311  1.00  0.00           C
ATOM   3295  C36 POPEJ 146      84.066  72.757  92.811  1.00  0.00           C
ATOM   3298  C37 POPEJ 146      83.315  73.326  91.611  1.00  0.00           C
ATOM   3301  C38 POPEJ 146      82.415  72.297  90.911  1.00  0.00           C
ATOM   3304  C39 POPEJ 146      81.386  72.966  90.001  1.00  0.00           C
ATOM   3307 0C31 POPEJ 146      81.557  72.697  88.501  1.00  0.00           C
ATOM   3310 1C31 POPEJ 146      80.276  73.096  87.761  1.00  0.00           C
ATOM   3313 2C31 POPEJ 146      80.386  73.047  86.231  1.00  0.00           C
ATOM   3316 3C31 POPEJ 146      79.085  73.486  85.541  1.00  0.00           C
ATOM   3319 4C31 POPEJ 146      77.856  72.677  85.981  1.00  0.00           C
ATOM   3322 5C31 POPEJ 146      76.666  72.796  85.021  1.00  0.00           C
ATOM   3325 6C31 POPEJ 146      75.576  71.757  85.291  1.00  0.00           C
ATOM   3329  NH3 POPEK 147      10.376 133.430  57.201  1.00  0.00           N
ATOM   3333  C12 POPEK 147       9.126 132.740  56.701  1.00  0.00           C
ATOM   3336  C11 POPEK 147       9.376 131.919  55.421  1.00  0.00           C
ATOM   3339  P   POPEK 147       8.026 130.270  53.871  1.00  0.00           P
ATOM   3340  O13 POPEK 147       7.456 131.279  52.961  1.00  0.00           O
ATOM   3341  O14 POPEK 147       9.196 129.490  53.421  1.00  0.00           O
ATOM   3342  O11 POPEK 147       6.906 129.249  54.301  1.00  0.00           O
ATOM   3343  O12 POPEK 147       8.326 130.979  55.251  1.00  0.00           O
ATOM   3344  C1  POPEK 147       5.656 129.770  54.781  1.00  0.00           C
ATOM   3347  C2  POPEK 147       5.646 129.999  56.321  1.00  0.00           C
ATOM   3349  O21 POPEK 147       4.486 129.379  56.881  1.00  0.00           O
ATOM   3350  C21 POPEK 147       4.766 128.290  57.571  1.00  0.00           C
ATOM   3351  O22 POPEK 147       5.756 127.609  57.431  1.00  0.00           O
ATOM   3352  C22 POPEK 147       3.666 128.029  58.591  1.00  0.00           C
ATOM   3355  C3  POPEK 147       5.596 131.490  56.761  1.00  0.00           C
ATOM   3358  O31 POPEK 147       5.926 131.619  58.171  1.00  0.00           O
ATOM   3359  C31 POPEK 147       5.956 132.889  58.551  1.00  0.00           C
ATOM   3360  O32 POPEK 147       5.786 133.829  57.791  1.00  0.00           O
ATOM   3361  C32 POPEK 147       6.266 133.039  60.031  1.00  0.00           C
ATOM   3364  C23 POPEK 147       4.236 127.559  59.951  1.00  0.00           C
ATOM   3367  C24 POPEK 147       3.356 128.059  61.101  1.00  0.00           C
ATOM   3370  C25 POPEK 147       3.566 127.286  62.411  1.00  0.00           C
ATOM   3373  C26 POPEK 147       2.726 126.016  62.481  1.00  0.00           C
ATOM   3376  C27 POPEK 147       2.806 125.336  63.851  1.00  0.00           C
ATOM   3379  C28 POPEK 147       2.156 123.926  63.901  1.00  0.00           C
ATOM   3382  C29 POPEK 147       0.806 123.806  63.251  1.00  0.00           C
ATOM   3384 0C21 POPEK 147      -0.297 123.236  63.771  1.00  0.00           C
ATOM   3386 1C21 POPEK 147      -0.407 122.606  65.141  1.00  0.00           C
ATOM   3389 2C21 POPEK 147      -1.747 122.906  65.841  1.00  0.00           C
ATOM   3392 3C21 POPEK 147      -1.717 122.426  67.291  1.00  0.00           C
ATOM   3395 4C21 POPEK 147      -3.107 122.336  67.941  1.00  0.00           C
ATOM   3398 5C21 POPEK 147      -2.997 122.047  69.441  1.00  0.00           C
ATOM   3401 6C21 POPEK 147      -4.347 122.076  70.171  1.00  0.00           C
ATOM   3404 7C21 POPEK 147      -4.167 121.916  71.691  1.00  0.00           C
ATOM   3407 8C21 POPEK 147      -5.337 122.476  72.491  1.00  0.00           C
ATOM   3411  C33 POPEK 147       5.456 132.189  61.041  1.00  0.00           C
ATOM   3414  C34 POPEK 147       5.556 132.749  62.471  1.00  0.00           C
ATOM   3417  C35 POPEK 147       6.956 133.259  62.821  1.00  0.00           C
ATOM   3420  C36 POPEK 147       7.206 133.409  64.321  1.00  0.00           C
ATOM   3423  C37 POPEK 147       8.636 133.900  64.571  1.00  0.00           C
ATOM   3426  C38 POPEK 147       8.936 134.229  66.041  1.00  0.00           C
ATOM   3429  C39 POPEK 147       9.166 132.999  66.941  1.00  0.00           C
ATOM   3432 0C31 POPEK 147       7.906 132.509  67.661  1.00  0.00           C
ATOM   3435 1C31 POPEK 147       8.226 131.419  68.701  1.00  0.00           C
ATOM   3438 2C31 POPEK 147       6.956 130.899  69.391  1.00  0.00           C
ATOM   3441 3C31 POPEK 147       7.226 129.949  70.561  1.00  0.00           C
ATOM   3444 4C31 POPEK 147       7.986 130.600  71.731  1.00  0.00           C
ATOM   3447 5C31 POPEK 147       7.566 130.049  73.101  1.00  0.00           C
ATOM   3450 6C31 POPEK 147       8.346 130.649  74.271  1.00  0.00           C
ATOM   3454  NH3 POPEL 148       3.986  73.736  57.771  1.00  0.00           N
ATOM   3458  C12 POPEL 148       2.866  74.617  57.291  1.00  0.00           C
ATOM   3461  C11 POPEL 148       1.576  73.837  57.001  1.00  0.00           C
ATOM   3464  P   POPEL 148      -0.597  72.916  57.991  1.00  0.00           P
ATOM   3465  O13 POPEL 148      -1.557  73.706  57.181  1.00  0.00           O
ATOM   3466  O14 POPEL 148      -0.337  71.556  57.461  1.00  0.00           O
ATOM   3467  O11 POPEL 148      -1.227  72.767  59.431  1.00  0.00           O
ATOM   3468  O12 POPEL 148       0.776  73.697  58.191  1.00  0.00           O
ATOM   3469  C1  POPEL 148      -1.267  73.846  60.351  1.00  0.00           C
ATOM   3472  C2  POPEL 148      -0.097  73.716  61.361  1.00  0.00           C
ATOM   3474  O21 POPEL 148      -0.437  72.727  62.341  1.00  0.00           O
ATOM   3475  C21 POPEL 148       0.073  71.536  62.141  1.00  0.00           C
ATOM   3476  O22 POPEL 148       0.856  71.228  61.261  1.00  0.00           O
ATOM   3477  C22 POPEL 148      -0.377  70.617  63.271  1.00  0.00           C
ATOM   3480  C3  POPEL 148       0.183  75.046  62.091  1.00  0.00           C
ATOM   3483  O31 POPEL 148       1.536  75.046  62.591  1.00  0.00           O
ATOM   3484  C31 POPEL 148       2.456  75.526  61.791  1.00  0.00           C
ATOM   3485  O32 POPEL 148       2.276  76.047  60.701  1.00  0.00           O
ATOM   3486  C32 POPEL 148       3.826  75.386  62.441  1.00  0.00           C
ATOM   3489  C23 POPEL 148       0.686  70.566  64.401  1.00  0.00           C
ATOM   3492  C24 POPEL 148       0.226  69.717  65.591  1.00  0.00           C
ATOM   3495  C25 POPEL 148      -0.577  70.486  66.651  1.00  0.00           C
ATOM   3498  C26 POPEL 148      -1.077  69.516  67.721  1.00  0.00           C
ATOM   3501  C27 POPEL 148      -1.307  70.186  69.081  1.00  0.00           C
ATOM   3504  C28 POPEL 148      -1.747  69.166  70.141  1.00  0.00           C
ATOM   3507  C29 POPEL 148      -2.067  69.846  71.441  1.00  0.00           C
ATOM   3509 0C21 POPEL 148      -1.257  69.927  72.521  1.00  0.00           C
ATOM   3511 1C21 POPEL 148       0.123  69.337  72.661  1.00  0.00           C
ATOM   3514 2C21 POPEL 148       0.093  67.946  73.341  1.00  0.00           C
ATOM   3517 3C21 POPEL 148      -0.517  67.938  74.751  1.00  0.00           C
ATOM   3520 4C21 POPEL 148       0.526  67.727  75.861  1.00  0.00           C
ATOM   3523 5C21 POPEL 148      -0.147  67.627  77.241  1.00  0.00           C
ATOM   3526 6C21 POPEL 148       0.846  67.326  78.371  1.00  0.00           C
ATOM   3529 7C21 POPEL 148       0.163  66.837  79.661  1.00  0.00           C
ATOM   3532 8C21 POPEL 148       1.136  66.636  80.821  1.00  0.00           C
ATOM   3536  C33 POPEL 148       4.116  76.517  63.451  1.00  0.00           C
ATOM   3539  C34 POPEL 148       3.966  76.096  64.921  1.00  0.00           C
ATOM   3542  C35 POPEL 148       2.526  75.766  65.311  1.00  0.00           C
ATOM   3545  C36 POPEL 148       2.256  76.047  66.801  1.00  0.00           C
ATOM   3548  C37 POPEL 148       0.806  75.787  67.191  1.00  0.00           C
ATOM   3551  C38 POPEL 148       0.616  74.537  68.081  1.00  0.00           C
ATOM   3554  C39 POPEL 148       1.376  74.647  69.411  1.00  0.00           C
ATOM   3557 0C31 POPEL 148       0.756  73.816  70.531  1.00  0.00           C
ATOM   3560 1C31 POPEL 148       1.336  74.188  71.891  1.00  0.00           C
ATOM   3563 2C31 POPEL 148       0.716  73.376  73.031  1.00  0.00           C
ATOM   3566 3C31 POPEL 148       1.316  73.757  74.391  1.00  0.00           C
ATOM   3569 4C31 POPEL 148       0.776  72.876  75.531  1.00  0.00           C
ATOM   3572 5C31 POPEL 148       1.396  73.227  76.891  1.00  0.00           C
ATOM   3575 6C31 POPEL 148       0.796  72.406  78.041  1.00  0.00           C
ATOM   3579  NH3 POPEM 149      11.236 119.726  59.131  1.00  0.00           N
ATOM   3583  C12 POPEM 149      10.916 120.407  57.831  1.00  0.00           C
ATOM   3586  C11 POPEM 149       9.436 120.797  57.641  1.00  0.00           C
ATOM   3589  P   POPEM 149       8.656 123.246  56.961  1.00  0.00           P
ATOM   3590  O13 POPEM 149       8.296 123.868  55.671  1.00  0.00           O
ATOM   3591  O14 POPEM 149       7.566 123.056  57.941  1.00  0.00           O
ATOM   3592  O11 POPEM 149       9.806 124.076  57.641  1.00  0.00           O
ATOM   3593  O12 POPEM 149       9.366 121.856  56.701  1.00  0.00           O
ATOM   3594  C1  POPEM 149      10.466 123.646  58.821  1.00  0.00           C
ATOM   3597  C2  POPEM 149      10.366 124.697  59.951  1.00  0.00           C
ATOM   3599  O21 POPEM 149      11.166 124.367  61.101  1.00  0.00           O
ATOM   3600  C21 POPEM 149      11.336 123.167  61.601  1.00  0.00           C
ATOM   3601  O22 POPEM 149      10.786 122.126  61.281  1.00  0.00           O
ATOM   3602  C22 POPEM 149      12.376 123.257  62.711  1.00  0.00           C
ATOM   3605  C3  POPEM 149       8.886 125.027  60.311  1.00  0.00           C
ATOM   3608  O31 POPEM 149       8.796 126.017  61.361  1.00  0.00           O
ATOM   3609  C31 POPEM 149       8.646 125.596  62.611  1.00  0.00           C
ATOM   3610  O32 POPEM 149       9.306 126.017  63.551  1.00  0.00           O
ATOM   3611  C32 POPEM 149       7.476 124.626  62.801  1.00  0.00           C
ATOM   3614  C23 POPEM 149      12.136 124.417  63.711  1.00  0.00           C
ATOM   3617  C24 POPEM 149      13.436 124.907  64.341  1.00  0.00           C
ATOM   3620  C25 POPEM 149      13.196 126.007  65.381  1.00  0.00           C
ATOM   3623  C26 POPEM 149      12.486 125.466  66.621  1.00  0.00           C
ATOM   3626  C27 POPEM 149      12.716 126.316  67.881  1.00  0.00           C
ATOM   3629  C28 POPEM 149      12.276 125.596  69.161  1.00  0.00           C
ATOM   3632  C29 POPEM 149      13.226 124.496  69.561  1.00  0.00           C
ATOM   3634 0C21 POPEM 149      13.336 123.987  70.801  1.00  0.00           C
ATOM   3636 1C21 POPEM 149      12.466 124.387  71.961  1.00  0.00           C
ATOM   3639 2C21 POPEM 149      12.316 123.266  73.001  1.00  0.00           C
ATOM   3642 3C21 POPEM 149      13.506 123.157  73.961  1.00  0.00           C
ATOM   3645 4C21 POPEM 149      13.286 122.027  74.971  1.00  0.00           C
ATOM   3648 5C21 POPEM 149      14.366 121.956  76.061  1.00  0.00           C
ATOM   3651 6C21 POPEM 149      14.136 120.736  76.941  1.00  0.00           C
ATOM   3654 7C21 POPEM 149      15.086 120.587  78.131  1.00  0.00           C
ATOM   3657 8C21 POPEM 149      14.906 119.236  78.831  1.00  0.00           C
ATOM   3661  C33 POPEM 149       7.956 123.236  63.251  1.00  0.00           C
ATOM   3664  C34 POPEM 149       6.826 122.366  63.801  1.00  0.00           C
ATOM   3667  C35 POPEM 149       7.316 121.126  64.551  1.00  0.00           C
ATOM   3670  C36 POPEM 149       7.946 121.467  65.901  1.00  0.00           C
ATOM   3673  C37 POPEM 149       8.126 120.227  66.781  1.00  0.00           C
ATOM   3676  C38 POPEM 149       9.126 120.436  67.921  1.00  0.00           C
ATOM   3679  C39 POPEM 149      10.506 120.797  67.391  1.00  0.00           C
ATOM   3682 0C31 POPEM 149      11.636 120.427  68.341  1.00  0.00           C
ATOM   3685 1C31 POPEM 149      13.006 120.757  67.731  1.00  0.00           C
ATOM   3688 2C31 POPEM 149      14.106 119.876  68.341  1.00  0.00           C
ATOM   3691 3C31 POPEM 149      14.486 120.416  69.721  1.00  0.00           C
ATOM   3694 4C31 POPEM 149      15.766 119.846  70.321  1.00  0.00           C
ATOM   3697 5C31 POPEM 149      16.006 120.456  71.691  1.00  0.00           C
ATOM   3700 6C31 POPEM 149      17.376 120.118  72.271  1.00  0.00           C
ATOM   3704  NH3 POPEN 150      66.335  42.816 105.151  1.00  0.00           N
ATOM   3708  C12 POPEN 150      67.456  42.306 104.291  1.00  0.00           C
ATOM   3711  C11 POPEN 150      68.806  42.716 104.901  1.00  0.00           C
ATOM   3714  P   POPEN 150      70.836  44.226 104.181  1.00  0.00           P
ATOM   3715  O13 POPEN 150      71.156  44.207 105.631  1.00  0.00           O
ATOM   3716  O14 POPEN 150      71.906  43.826 103.241  1.00  0.00           O
ATOM   3717  O11 POPEN 150      70.265  45.636 103.761  1.00  0.00           O
ATOM   3718  O12 POPEN 150      69.666  43.216 103.881  1.00  0.00           O
ATOM   3719  C1  POPEN 150      69.736  45.767 102.431  1.00  0.00           C
ATOM   3722  C2  POPEN 150      69.646  47.236 101.951  1.00  0.00           C
ATOM   3724  O21 POPEN 150      69.696  47.236 100.511  1.00  0.00           O
ATOM   3725  C21 POPEN 150      69.006  48.157  99.881  1.00  0.00           C
ATOM   3726  O22 POPEN 150      68.266  48.986 100.381  1.00  0.00           O
ATOM   3727  C22 POPEN 150      69.356  48.046  98.391  1.00  0.00           C
ATOM   3730  C3  POPEN 150      70.816  48.087 102.491  1.00  0.00           C
ATOM   3733  O31 POPEN 150      70.445  49.466 102.611  1.00  0.00           O
ATOM   3734  C31 POPEN 150      71.036  50.486 101.971  1.00  0.00           C
ATOM   3735  O32 POPEN 150      70.886  51.646 102.321  1.00  0.00           O
ATOM   3736  C32 POPEN 150      71.956  50.096 100.831  1.00  0.00           C
ATOM   3739  C23 POPEN 150      68.276  48.537  97.411  1.00  0.00           C
ATOM   3742  C24 POPEN 150      68.896  48.936  96.061  1.00  0.00           C
ATOM   3745  C25 POPEN 150      67.876  49.036  94.921  1.00  0.00           C
ATOM   3748  C26 POPEN 150      68.375  49.857  93.711  1.00  0.00           C
ATOM   3751  C27 POPEN 150      69.666  49.376  93.051  1.00  0.00           C
ATOM   3754  C28 POPEN 150      70.176  50.376  91.991  1.00  0.00           C
ATOM   3757  C29 POPEN 150      71.576  50.046  91.561  1.00  0.00           C
ATOM   3759 0C21 POPEN 150      72.206  50.476  90.451  1.00  0.00           C
ATOM   3761 1C21 POPEN 150      71.666  51.386  89.371  1.00  0.00           C
ATOM   3764 2C21 POPEN 150      71.596  50.696  87.991  1.00  0.00           C
ATOM   3767 3C21 POPEN 150      72.905  50.026  87.541  1.00  0.00           C
ATOM   3770 4C21 POPEN 150      72.905  49.606  86.071  1.00  0.00           C
ATOM   3773 5C21 POPEN 150      73.996  48.586  85.681  1.00  0.00           C
ATOM   3776 6C21 POPEN 150      74.085  48.446  84.161  1.00  0.00           C
ATOM   3779 7C21 POPEN 150      75.006  47.306  83.701  1.00  0.00           C
ATOM   3782 8C21 POPEN 150      75.125  47.206  82.181  1.00  0.00           C
ATOM   3786  C33 POPEN 150      72.316  51.326  99.971  1.00  0.00           C
ATOM   3789  C34 POPEN 150      73.416  51.047  98.931  1.00  0.00           C
ATOM   3792  C35 POPEN 150      73.056  49.966  97.901  1.00  0.00           C
ATOM   3795  C36 POPEN 150      74.136  49.836  96.821  1.00  0.00           C
ATOM   3798  C37 POPEN 150      73.846  48.716  95.801  1.00  0.00           C
ATOM   3801  C38 POPEN 150      74.696  48.796  94.521  1.00  0.00           C
ATOM   3804  C39 POPEN 150      76.206  48.736  94.801  1.00  0.00           C
ATOM   3807 0C31 POPEN 150      77.115  48.696  93.561  1.00  0.00           C
ATOM   3810 1C31 POPEN 150      78.596  48.736  93.961  1.00  0.00           C
ATOM   3813 2C31 POPEN 150      79.576  48.326  92.841  1.00  0.00           C
ATOM   3816 3C31 POPEN 150      79.716  49.326  91.681  1.00  0.00           C
ATOM   3819 4C31 POPEN 150      80.797  48.866  90.681  1.00  0.00           C
ATOM   3822 5C31 POPEN 150      81.165  49.937  89.641  1.00  0.00           C
ATOM   3825 6C31 POPEN 150      82.117  49.426  88.561  1.00  0.00           C
ATOM   3829  NH3 POPEO 151      89.875 122.316 105.071  1.00  0.00           N
ATOM   3833  C12 POPEO 151      89.886 123.386 106.111  1.00  0.00           C
ATOM   3836  C11 POPEO 151      91.286 124.026 106.211  1.00  0.00           C
ATOM   3839  P   POPEO 151      90.705 126.576 106.251  1.00  0.00           P
ATOM   3840  O13 POPEO 151      89.255 126.477 105.951  1.00  0.00           O
ATOM   3841  O14 POPEO 151      91.146 127.710 107.061  1.00  0.00           O
ATOM   3842  O11 POPEO 151      91.466 126.697 104.861  1.00  0.00           O
ATOM   3843  O12 POPEO 151      91.235 125.246 106.931  1.00  0.00           O
ATOM   3844  C1  POPEO 151      90.705 127.066 103.691  1.00  0.00           C
ATOM   3847  C2  POPEO 151      90.256 125.827 102.871  1.00  0.00           C
ATOM   3849  O21 POPEO 151      91.356 125.397 102.061  1.00  0.00           O
ATOM   3850  C21 POPEO 151      91.706 124.136 102.171  1.00  0.00           C
ATOM   3851  O22 POPEO 151      91.235 123.316 102.951  1.00  0.00           O
ATOM   3852  C22 POPEO 151      92.716 123.856 101.071  1.00  0.00           C
ATOM   3855  C3  POPEO 151      89.057 126.178 101.931  1.00  0.00           C
ATOM   3858  O31 POPEO 151      88.926 125.307 100.781  1.00  0.00           O
ATOM   3859  C31 POPEO 151      89.527 125.766  99.681  1.00  0.00           C
ATOM   3860  O32 POPEO 151      90.076 126.837  99.551  1.00  0.00           O
ATOM   3861  C32 POPEO 151      89.366 124.726  98.561  1.00  0.00           C
ATOM   3864  C23 POPEO 151      93.956 123.066 101.541  1.00  0.00           C
ATOM   3867  C24 POPEO 151      94.495 122.257 100.351  1.00  0.00           C
ATOM   3870  C25 POPEO 151      95.777 121.456 100.601  1.00  0.00           C
ATOM   3873  C26 POPEO 151      95.835 120.296  99.601  1.00  0.00           C
ATOM   3876  C27 POPEO 151      97.176 119.547  99.551  1.00  0.00           C
ATOM   3879  C28 POPEO 151      97.106 118.257  98.701  1.00  0.00           C
ATOM   3882  C29 POPEO 151      96.666 118.496  97.281  1.00  0.00           C
ATOM   3884 0C21 POPEO 151      97.216 117.966  96.171  1.00  0.00           C
ATOM   3886 1C21 POPEO 151      98.376 117.016  96.151  1.00  0.00           C
ATOM   3889 2C21 POPEO 151      98.665 116.456  94.741  1.00  0.00           C
ATOM   3892 3C21 POPEO 151      99.045 117.516  93.701  1.00  0.00           C
ATOM   3895 4C21 POPEO 151      99.656 116.907  92.431  1.00  0.00           C
ATOM   3898 5C21 POPEO 151      98.765 116.966  91.191  1.00  0.00           C
ATOM   3901 6C21 POPEO 151      98.946 118.257  90.381  1.00  0.00           C
ATOM   3904 7C21 POPEO 151      98.277 118.167  89.011  1.00  0.00           C
ATOM   3907 8C21 POPEO 151      98.606 119.337  88.091  1.00  0.00           C
ATOM   3911  C33 POPEO 151      90.155 125.106  97.291  1.00  0.00           C
ATOM   3914  C34 POPEO 151      89.816 124.267  96.051  1.00  0.00           C
ATOM   3917  C35 POPEO 151      89.796 122.757  96.281  1.00  0.00           C
ATOM   3920  C36 POPEO 151      89.725 121.956  94.971  1.00  0.00           C
ATOM   3923  C37 POPEO 151      89.687 120.447  95.221  1.00  0.00           C
ATOM   3926  C38 POPEO 151      89.667 119.596  93.941  1.00  0.00           C
ATOM   3929  C39 POPEO 151      88.396 119.816  93.111  1.00  0.00           C
ATOM   3932 0C31 POPEO 151      88.417 119.117  91.751  1.00  0.00           C
ATOM   3935 1C31 POPEO 151      87.266 119.596  90.871  1.00  0.00           C
ATOM   3938 2C31 POPEO 151      87.257 118.917  89.501  1.00  0.00           C
ATOM   3941 3C31 POPEO 151      85.966 119.177  88.711  1.00  0.00           C
ATOM   3944 4C31 POPEO 151      85.867 120.596  88.131  1.00  0.00           C
ATOM   3947 5C31 POPEO 151      86.916 120.897  87.051  1.00  0.00           C
ATOM   3950 6C31 POPEO 151      86.506 122.027  86.111  1.00  0.00           C
ATOM   3954  NH3 POPEP 152      47.905  58.586  63.171  1.00  0.00           N
ATOM   3958  C12 POPEP 152      46.866  58.186  62.131  1.00  0.00           C
ATOM   3961  C11 POPEP 152      45.746  57.236  62.631  1.00  0.00           C
ATOM   3964  P   POPEP 152      43.636  55.876  61.931  1.00  0.00           P
ATOM   3965  O13 POPEP 152      42.456  55.946  61.041  1.00  0.00           O
ATOM   3966  O14 POPEP 152      44.285  54.547  62.041  1.00  0.00           O
ATOM   3967  O11 POPEP 152      43.146  56.357  63.331  1.00  0.00           O
ATOM   3968  O12 POPEP 152      44.766  56.977  61.601  1.00  0.00           O
ATOM   3969  C1  POPEP 152      43.157  55.626  64.541  1.00  0.00           C
ATOM   3972  C2  POPEP 152      42.726  56.556  65.711  1.00  0.00           C
ATOM   3974  O21 POPEP 152      42.166  55.736  66.751  1.00  0.00           O
ATOM   3975  C21 POPEP 152      42.386  56.166  67.981  1.00  0.00           C
ATOM   3976  O22 POPEP 152      43.105  57.087  68.311  1.00  0.00           O
ATOM   3977  C22 POPEP 152      41.606  55.296  68.971  1.00  0.00           C
ATOM   3980  C3  POPEP 152      41.636  57.576  65.261  1.00  0.00           C
ATOM   3983  O31 POPEP 152      41.346  58.547  66.281  1.00  0.00           O
ATOM   3984  C31 POPEP 152      40.256  58.367  67.011  1.00  0.00           C
ATOM   3985  O32 POPEP 152      39.536  57.376  67.011  1.00  0.00           O
ATOM   3986  C32 POPEP 152      40.125  59.596  67.901  1.00  0.00           C
ATOM   3989  C23 POPEP 152      42.326  55.177  70.331  1.00  0.00           C
ATOM   3992  C24 POPEP 152      41.766  54.007  71.151  1.00  0.00           C
ATOM   3995  C25 POPEP 152      42.656  53.596  72.331  1.00  0.00           C
ATOM   3998  C26 POPEP 152      42.606  54.576  73.501  1.00  0.00           C
ATOM   4001  C27 POPEP 152      43.356  54.026  74.721  1.00  0.00           C
ATOM   4004  C28 POPEP 152      43.606  55.076  75.811  1.00  0.00           C
ATOM   4007  C29 POPEP 152      44.586  54.547  76.821  1.00  0.00           C
ATOM   4009 0C21 POPEP 152      44.456  54.517  78.161  1.00  0.00           C
ATOM   4011 1C21 POPEP 152      43.297  55.026  78.961  1.00  0.00           C
ATOM   4014 2C21 POPEP 152      43.736  55.986  80.071  1.00  0.00           C
ATOM   4017 3C21 POPEP 152      42.515  56.486  80.861  1.00  0.00           C
ATOM   4020 4C21 POPEP 152      42.866  57.346  82.091  1.00  0.00           C
ATOM   4023 5C21 POPEP 152      43.706  56.596  83.141  1.00  0.00           C
ATOM   4026 6C21 POPEP 152      43.556  57.266  84.511  1.00  0.00           C
ATOM   4029 7C21 POPEP 152      44.516  56.746  85.581  1.00  0.00           C
ATOM   4032 8C21 POPEP 152      44.277  57.416  86.931  1.00  0.00           C
ATOM   4036  C33 POPEP 152      38.826  59.676  68.711  1.00  0.00           C
ATOM   4039  C34 POPEP 152      38.706  58.626  69.821  1.00  0.00           C
ATOM   4042  C35 POPEP 152      39.876  58.636  70.821  1.00  0.00           C
ATOM   4045  C36 POPEP 152      39.606  57.696  72.001  1.00  0.00           C
ATOM   4048  C37 POPEP 152      40.496  57.976  73.221  1.00  0.00           C
ATOM   4051  C38 POPEP 152      39.905  57.326  74.481  1.00  0.00           C
ATOM   4054  C39 POPEP 152      40.306  58.027  75.781  1.00  0.00           C
ATOM   4057 0C31 POPEP 152      39.417  57.586  76.961  1.00  0.00           C
ATOM   4060 1C31 POPEP 152      39.905  58.176  78.291  1.00  0.00           C
ATOM   4063 2C31 POPEP 152      39.106  57.726  79.521  1.00  0.00           C
ATOM   4066 3C31 POPEP 152      37.636  58.146  79.501  1.00  0.00           C
ATOM   4069 4C31 POPEP 152      36.976  57.996  80.881  1.00  0.00           C
ATOM   4072 5C31 POPEP 152      35.486  58.337  80.871  1.00  0.00           C
ATOM   4075 6C31 POPEP 152      34.766  58.006  82.181  1.00  0.00           C
ATOM   4079  NH3 POPEQ 153     103.755  74.076  99.121  1.00  0.00           N
ATOM   4083  C12 POPEQ 153     104.226  72.946  99.981  1.00  0.00           C
ATOM   4086  C11 POPEQ 153     103.566  71.626  99.541  1.00  0.00           C
ATOM   4089  P   POPEQ 153     105.036  70.876  97.521  1.00  0.00           P
ATOM   4090  O13 POPEQ 153     105.946  69.736  97.271  1.00  0.00           O
ATOM   4091  O14 POPEQ 153     105.556  72.246  97.341  1.00  0.00           O
ATOM   4092  O11 POPEQ 153     103.686  70.717  96.721  1.00  0.00           O
ATOM   4093  O12 POPEQ 153     104.547  70.727  99.021  1.00  0.00           O
ATOM   4094  C1  POPEQ 153     103.557  70.066  95.451  1.00  0.00           C
ATOM   4097  C2  POPEQ 153     103.257  71.107  94.351  1.00  0.00           C
ATOM   4099  O21 POPEQ 153     103.145  70.438  93.081  1.00  0.00           O
ATOM   4100  C21 POPEQ 153     102.326  70.846  92.111  1.00  0.00           C
ATOM   4101  O22 POPEQ 153     102.466  70.526  90.941  1.00  0.00           O
ATOM   4102  C22 POPEQ 153     101.095  71.626  92.561  1.00  0.00           C
ATOM   4105  C3  POPEQ 153     104.407  72.136  94.291  1.00  0.00           C
ATOM   4108  O31 POPEQ 153     104.436  72.826  93.021  1.00  0.00           O
ATOM   4109  C31 POPEQ 153     105.616  73.406  92.781  1.00  0.00           C
ATOM   4110  O32 POPEQ 153     106.466  73.646  93.621  1.00  0.00           O
ATOM   4111  C32 POPEQ 153     105.705  73.716  91.311  1.00  0.00           C
ATOM   4114  C23 POPEQ 153     100.076  71.716  91.391  1.00  0.00           C
ATOM   4117  C24 POPEQ 153      98.816  72.526  91.731  1.00  0.00           C
ATOM   4120  C25 POPEQ 153      97.626  72.167  90.831  1.00  0.00           C
ATOM   4123  C26 POPEQ 153      97.856  72.357  89.321  1.00  0.00           C
ATOM   4126  C27 POPEQ 153      96.596  72.016  88.501  1.00  0.00           C
ATOM   4129  C28 POPEQ 153      96.747  70.797  87.581  1.00  0.00           C
ATOM   4132  C29 POPEQ 153      97.676  71.057  86.431  1.00  0.00           C
ATOM   4134 0C21 POPEQ 153      97.386  71.776  85.331  1.00  0.00           C
ATOM   4136 1C21 POPEQ 153      96.057  72.437  85.061  1.00  0.00           C
ATOM   4139 2C21 POPEQ 153      95.815  72.837  83.591  1.00  0.00           C
ATOM   4142 3C21 POPEQ 153      96.596  74.087  83.131  1.00  0.00           C
ATOM   4145 4C21 POPEQ 153      97.896  73.766  82.381  1.00  0.00           C
ATOM   4148 5C21 POPEQ 153      98.595  75.026  81.861  1.00  0.00           C
ATOM   4151 6C21 POPEQ 153      99.926  74.696  81.151  1.00  0.00           C
ATOM   4154 7C21 POPEQ 153     100.505  75.886  80.381  1.00  0.00           C
ATOM   4157 8C21 POPEQ 153     101.685  75.507  79.491  1.00  0.00           C
ATOM   4161  C33 POPEQ 153     107.156  73.786  90.811  1.00  0.00           C
ATOM   4164  C34 POPEQ 153     107.167  73.826  89.281  1.00  0.00           C
ATOM   4167  C35 POPEQ 153     108.525  74.206  88.701  1.00  0.00           C
ATOM   4170  C36 POPEQ 153     108.437  74.507  87.211  1.00  0.00           C
ATOM   4173  C37 POPEQ 153     109.556  75.426  86.731  1.00  0.00           C
ATOM   4176  C38 POPEQ 153     109.416  75.816  85.261  1.00  0.00           C
ATOM   4179  C39 POPEQ 153     110.276  74.966  84.311  1.00  0.00           C
ATOM   4182 0C31 POPEQ 153     111.776  75.276  84.471  1.00  0.00           C
ATOM   4185 1C31 POPEQ 153     112.636  74.626  83.381  1.00  0.00           C
ATOM   4188 2C31 POPEQ 153     114.115  74.978  83.551  1.00  0.00           C
ATOM   4191 3C31 POPEQ 153     114.966  74.507  82.361  1.00  0.00           C
ATOM   4194 4C31 POPEQ 153     116.396  75.056  82.411  1.00  0.00           C
ATOM   4197 5C31 POPEQ 153     117.187  74.757  81.131  1.00  0.00           C
ATOM   4200 6C31 POPEQ 153     118.576  75.397  81.121  1.00  0.00           C
ATOM   4204  NH3 POPER 154      80.806  58.716 102.781  1.00  0.00           N
ATOM   4208  C12 POPER 154      81.396  59.606 103.841  1.00  0.00           C
ATOM   4211  C11 POPER 154      80.486  60.826 104.131  1.00  0.00           C
ATOM   4214  P   POPER 154      79.626  63.027 103.031  1.00  0.00           P
ATOM   4215  O13 POPER 154      78.365  63.056 103.801  1.00  0.00           O
ATOM   4216  O14 POPER 154      80.666  63.966 103.461  1.00  0.00           O
ATOM   4217  O11 POPER 154      79.195  63.337 101.541  1.00  0.00           O
ATOM   4218  O12 POPER 154      80.176  61.526 102.931  1.00  0.00           O
ATOM   4219  C1  POPER 154      80.136  63.206 100.471  1.00  0.00           C
ATOM   4222  C2  POPER 154      80.276  61.736  99.981  1.00  0.00           C
ATOM   4224  O21 POPER 154      80.797  61.736  98.631  1.00  0.00           O
ATOM   4225  C21 POPER 154      82.085  62.076  98.591  1.00  0.00           C
ATOM   4226  O22 POPER 154      82.826  62.196  99.551  1.00  0.00           O
ATOM   4227  C22 POPER 154      82.515  62.287  97.151  1.00  0.00           C
ATOM   4230  C3  POPER 154      78.906  60.976 100.021  1.00  0.00           C
ATOM   4233  O31 POPER 154      79.056  59.576  99.691  1.00  0.00           O
ATOM   4234  C31 POPER 154      78.726  59.066  98.491  1.00  0.00           C
ATOM   4235  O32 POPER 154      79.076  57.957  98.131  1.00  0.00           O
ATOM   4236  C32 POPER 154      77.867  59.976  97.621  1.00  0.00           C
ATOM   4239  C23 POPER 154      82.406  63.766  96.731  1.00  0.00           C
ATOM   4242  C24 POPER 154      82.485  63.936  95.211  1.00  0.00           C
ATOM   4245  C25 POPER 154      83.896  63.696  94.621  1.00  0.00           C
ATOM   4248  C26 POPER 154      83.816  63.386  93.121  1.00  0.00           C
ATOM   4251  C27 POPER 154      85.155  63.066  92.451  1.00  0.00           C
ATOM   4254  C28 POPER 154      84.926  62.486  91.041  1.00  0.00           C
ATOM   4257  C29 POPER 154      86.176  62.446  90.201  1.00  0.00           C
ATOM   4259 0C21 POPER 154      86.226  62.656  88.871  1.00  0.00           C
ATOM   4261 1C21 POPER 154      85.046  62.906  87.971  1.00  0.00           C
ATOM   4264 2C21 POPER 154      85.246  62.336  86.551  1.00  0.00           C
ATOM   4267 3C21 POPER 154      86.255  63.146  85.721  1.00  0.00           C
ATOM   4270 4C21 POPER 154      86.747  62.406  84.471  1.00  0.00           C
ATOM   4273 5C21 POPER 154      85.686  62.297  83.361  1.00  0.00           C
ATOM   4276 6C21 POPER 154      85.896  61.037  82.511  1.00  0.00           C
ATOM   4279 7C21 POPER 154      84.936  60.956  81.321  1.00  0.00           C
ATOM   4282 8C21 POPER 154      84.926  59.576  80.651  1.00  0.00           C
ATOM   4286  C33 POPER 154      77.375  59.266  96.341  1.00  0.00           C
ATOM   4289  C34 POPER 154      76.806  60.276  95.341  1.00  0.00           C
ATOM   4292  C35 POPER 154      76.466  59.606  94.001  1.00  0.00           C
ATOM   4295  C36 POPER 154      76.477  60.576  92.821  1.00  0.00           C
ATOM   4298  C37 POPER 154      76.436  59.826  91.501  1.00  0.00           C
ATOM   4301  C38 POPER 154      76.456  60.746  90.281  1.00  0.00           C
ATOM   4304  C39 POPER 154      75.056  61.136  89.791  1.00  0.00           C
ATOM   4307 0C31 POPER 154      75.146  61.946  88.491  1.00  0.00           C
ATOM   4310 1C31 POPER 154      73.816  62.056  87.731  1.00  0.00           C
ATOM   4313 2C31 POPER 154      73.996  62.206  86.211  1.00  0.00           C
ATOM   4316 3C31 POPER 154      74.376  60.886  85.491  1.00  0.00           C
ATOM   4319 4C31 POPER 154      75.865  60.767  85.121  1.00  0.00           C
ATOM   4322 5C31 POPER 154      76.246  59.337  84.701  1.00  0.00           C
ATOM   4325 6C31 POPER 154      77.756  59.106  84.581  1.00  0.00           C
ATOM   4329  NH3 POPES 155      68.516  57.846  61.391  1.00  0.00           N
ATOM   4333  C12 POPES 155      67.307  58.066  62.251  1.00  0.00           C
ATOM   4336  C11 POPES 155      67.106  59.566  62.461  1.00  0.00           C
ATOM   4339  P   POPES 155      65.716  61.366  63.591  1.00  0.00           P
ATOM   4340  O13 POPES 155      66.757  62.206  62.981  1.00  0.00           O
ATOM   4341  O14 POPES 155      64.295  61.696  63.351  1.00  0.00           O
ATOM   4342  O11 POPES 155      65.916  61.326  65.141  1.00  0.00           O
ATOM   4343  O12 POPES 155      65.906  59.816  63.231  1.00  0.00           O
ATOM   4344  C1  POPES 155      67.146  61.786  65.711  1.00  0.00           C
ATOM   4347  C2  POPES 155      67.406  61.037  67.041  1.00  0.00           C
ATOM   4349  O21 POPES 155      68.436  61.716  67.791  1.00  0.00           O
ATOM   4350  C21 POPES 155      68.056  62.876  68.331  1.00  0.00           C
ATOM   4351  O22 POPES 155      66.926  63.337  68.261  1.00  0.00           O
ATOM   4352  C22 POPES 155      69.195  63.516  69.121  1.00  0.00           C
ATOM   4355  C3  POPES 155      67.786  59.556  66.721  1.00  0.00           C
ATOM   4358  O31 POPES 155      67.466  58.636  67.781  1.00  0.00           O
ATOM   4359  C31 POPES 155      66.286  58.046  67.711  1.00  0.00           C
ATOM   4360  O32 POPES 155      65.456  58.206  66.821  1.00  0.00           O
ATOM   4361  C32 POPES 155      66.076  57.156  68.931  1.00  0.00           C
ATOM   4364  C23 POPES 155      70.256  62.507  69.621  1.00  0.00           C
ATOM   4367  C24 POPES 155      71.057  62.996  70.831  1.00  0.00           C
ATOM   4370  C25 POPES 155      71.926  61.866  71.391  1.00  0.00           C
ATOM   4373  C26 POPES 155      72.686  62.217  72.671  1.00  0.00           C
ATOM   4376  C27 POPES 155      73.036  60.956  73.471  1.00  0.00           C
ATOM   4379  C28 POPES 155      73.776  61.266  74.791  1.00  0.00           C
ATOM   4382  C29 POPES 155      75.236  61.566  74.551  1.00  0.00           C
ATOM   4384 0C21 POPES 155      76.256  61.126  75.311  1.00  0.00           C
ATOM   4386 1C21 POPES 155      76.106  60.296  76.551  1.00  0.00           C
ATOM   4389 2C21 POPES 155      77.386  59.536  76.921  1.00  0.00           C
ATOM   4392 3C21 POPES 155      77.246  58.857  78.281  1.00  0.00           C
ATOM   4395 4C21 POPES 155      78.576  58.316  78.811  1.00  0.00           C
ATOM   4398 5C21 POPES 155      78.416  57.636  80.181  1.00  0.00           C
ATOM   4401 6C21 POPES 155      79.757  57.106  80.711  1.00  0.00           C
ATOM   4404 7C21 POPES 155      79.617  56.346  82.031  1.00  0.00           C
ATOM   4407 8C21 POPES 155      80.975  55.956  82.611  1.00  0.00           C
ATOM   4411  C33 POPES 155      66.236  57.916  70.271  1.00  0.00           C
ATOM   4414  C34 POPES 155      66.806  57.026  71.391  1.00  0.00           C
ATOM   4417  C35 POPES 155      65.776  56.576  72.441  1.00  0.00           C
ATOM   4420  C36 POPES 155      65.405  57.686  73.441  1.00  0.00           C
ATOM   4423  C37 POPES 155      64.646  57.156  74.661  1.00  0.00           C
ATOM   4426  C38 POPES 155      64.266  58.236  75.681  1.00  0.00           C
ATOM   4429  C39 POPES 155      65.496  58.916  76.311  1.00  0.00           C
ATOM   4432 0C31 POPES 155      65.156  59.826  77.501  1.00  0.00           C
ATOM   4435 1C31 POPES 155      66.416  60.246  78.271  1.00  0.00           C
ATOM   4438 2C31 POPES 155      66.156  61.156  79.481  1.00  0.00           C
ATOM   4441 3C31 POPES 155      65.056  60.667  80.441  1.00  0.00           C
ATOM   4444 4C31 POPES 155      65.296  59.256  81.011  1.00  0.00           C
ATOM   4447 5C31 POPES 155      64.076  58.776  81.811  1.00  0.00           C
ATOM   4450 6C31 POPES 155      64.225  57.386  82.421  1.00  0.00           C
ATOM   4454  NH3 POPET 156      70.396  50.576 105.151  1.00  0.00           N
ATOM   4458  C12 POPET 156      70.146  49.857 106.431  1.00  0.00           C
ATOM   4461  C11 POPET 156      68.656  49.696 106.681  1.00  0.00           C
ATOM   4464  P   POPET 156      68.176  50.946 108.921  1.00  0.00           P
ATOM   4465  O13 POPET 156      67.086  50.727 109.881  1.00  0.00           O
ATOM   4466  O14 POPET 156      69.456  51.476 109.451  1.00  0.00           O
ATOM   4467  O11 POPET 156      67.625  51.936 107.831  1.00  0.00           O
ATOM   4468  O12 POPET 156      68.446  49.636 108.091  1.00  0.00           O
ATOM   4469  C1  POPET 156      68.296  53.157 107.531  1.00  0.00           C
ATOM   4472  C2  POPET 156      67.686  53.696 106.221  1.00  0.00           C
ATOM   4474  O21 POPET 156      68.476  54.736 105.621  1.00  0.00           O
ATOM   4475  C21 POPET 156      69.546  54.326 104.951  1.00  0.00           C
ATOM   4476  O22 POPET 156      70.096  53.246 105.101  1.00  0.00           O
ATOM   4477  C22 POPET 156      69.906  55.356 103.871  1.00  0.00           C
ATOM   4480  C3  POPET 156      66.226  54.186 106.431  1.00  0.00           C
ATOM   4483  O31 POPET 156      65.746  54.746 105.201  1.00  0.00           O
ATOM   4484  C31 POPET 156      65.596  56.066 105.201  1.00  0.00           C
ATOM   4485  O32 POPET 156      65.176  56.726 106.131  1.00  0.00           O
ATOM   4486  C32 POPET 156      66.166  56.646 103.901  1.00  0.00           C
ATOM   4489  C23 POPET 156      70.156  54.717 102.471  1.00  0.00           C
ATOM   4492  C24 POPET 156      69.856  55.667 101.301  1.00  0.00           C
ATOM   4495  C25 POPET 156      68.456  55.476 100.671  1.00  0.00           C
ATOM   4498  C26 POPET 156      68.316  54.207  99.811  1.00  0.00           C
ATOM   4501  C27 POPET 156      66.937  54.076  99.111  1.00  0.00           C
ATOM   4504  C28 POPET 156      66.766  52.866  98.171  1.00  0.00           C
ATOM   4507  C29 POPET 156      67.936  52.616  97.241  1.00  0.00           C
ATOM   4509 0C21 POPET 156      68.045  52.916  95.931  1.00  0.00           C
ATOM   4511 1C21 POPET 156      67.036  53.586  95.021  1.00  0.00           C
ATOM   4514 2C21 POPET 156      66.896  52.946  93.631  1.00  0.00           C
ATOM   4517 3C21 POPET 156      66.057  53.816  92.681  1.00  0.00           C
ATOM   4520 4C21 POPET 156      66.086  53.326  91.221  1.00  0.00           C
ATOM   4523 5C21 POPET 156      67.226  53.946  90.391  1.00  0.00           C
ATOM   4526 6C21 POPET 156      66.816  55.257  89.691  1.00  0.00           C
ATOM   4529 7C21 POPET 156      67.916  55.846  88.791  1.00  0.00           C
ATOM   4532 8C21 POPET 156      67.606  57.246  88.251  1.00  0.00           C
ATOM   4536  C33 POPET 156      65.436  57.866 103.291  1.00  0.00           C
ATOM   4539  C34 POPET 156      64.386  57.476 102.241  1.00  0.00           C
ATOM   4542  C35 POPET 156      64.257  58.486 101.091  1.00  0.00           C
ATOM   4545  C36 POPET 156      63.446  57.906  99.931  1.00  0.00           C
ATOM   4548  C37 POPET 156      63.475  58.726  98.641  1.00  0.00           C
ATOM   4551  C38 POPET 156      62.776  57.966  97.501  1.00  0.00           C
ATOM   4554  C39 POPET 156      62.606  58.786  96.211  1.00  0.00           C
ATOM   4557 0C31 POPET 156      63.866  58.786  95.331  1.00  0.00           C
ATOM   4560 1C31 POPET 156      64.006  57.507  94.481  1.00  0.00           C
ATOM   4563 2C31 POPET 156      65.356  57.367  93.761  1.00  0.00           C
ATOM   4566 3C31 POPET 156      65.896  58.687  93.181  1.00  0.00           C
ATOM   4569 4C31 POPET 156      67.146  58.516  92.311  1.00  0.00           C
ATOM   4572 5C31 POPET 156      68.336  57.846  93.011  1.00  0.00           C
ATOM   4575 6C31 POPET 156      69.546  57.666  92.101  1.00  0.00           C
ATOM   4579  NH3 POPEU 157      79.966  56.586  61.311  1.00  0.00           N
ATOM   4583  C12 POPEU 157      79.735  55.426  62.261  1.00  0.00           C
ATOM   4586  C11 POPEU 157      80.856  54.386  62.071  1.00  0.00           C
ATOM   4589  P   POPEU 157      81.796  52.187  63.031  1.00  0.00           P
ATOM   4590  O13 POPEU 157      82.085  51.686  61.671  1.00  0.00           O
ATOM   4591  O14 POPEU 157      82.976  52.706  63.751  1.00  0.00           O
ATOM   4592  O11 POPEU 157      81.156  51.026  63.861  1.00  0.00           O
ATOM   4593  O12 POPEU 157      80.675  53.306  62.981  1.00  0.00           O
ATOM   4594  C1  POPEU 157      80.225  51.206  64.931  1.00  0.00           C
ATOM   4597  C2  POPEU 157      80.876  50.776  66.271  1.00  0.00           C
ATOM   4599  O21 POPEU 157      79.926  50.086  67.101  1.00  0.00           O
ATOM   4600  C21 POPEU 157      79.066  50.816  67.781  1.00  0.00           C
ATOM   4601  O22 POPEU 157      78.786  51.986  67.591  1.00  0.00           O
ATOM   4602  C22 POPEU 157      78.526  49.976  68.931  1.00  0.00           C
ATOM   4605  C3  POPEU 157      81.646  51.907  67.011  1.00  0.00           C
ATOM   4608  O31 POPEU 157      81.907  51.486  68.361  1.00  0.00           O
ATOM   4609  C31 POPEU 157      83.116  51.646  68.831  1.00  0.00           C
ATOM   4610  O32 POPEU 157      84.006  52.306  68.331  1.00  0.00           O
ATOM   4611  C32 POPEU 157      83.236  50.797  70.111  1.00  0.00           C
ATOM   4614  C23 POPEU 157      79.617  49.937  70.011  1.00  0.00           C
ATOM   4617  C24 POPEU 157      79.346  49.076  71.251  1.00  0.00           C
ATOM   4620  C25 POPEU 157      80.546  49.286  72.191  1.00  0.00           C
ATOM   4623  C26 POPEU 157      80.626  48.397  73.421  1.00  0.00           C
ATOM   4626  C27 POPEU 157      81.936  48.726  74.151  1.00  0.00           C
ATOM   4629  C28 POPEU 157      82.176  47.916  75.431  1.00  0.00           C
ATOM   4632  C29 POPEU 157      82.536  46.476  75.161  1.00  0.00           C
ATOM   4634 0C21 POPEU 157      83.277  45.706  75.971  1.00  0.00           C
ATOM   4636 1C21 POPEU 157      83.835  46.166  77.301  1.00  0.00           C
ATOM   4639 2C21 POPEU 157      82.746  46.107  78.381  1.00  0.00           C
ATOM   4642 3C21 POPEU 157      83.216  46.666  79.731  1.00  0.00           C
ATOM   4645 4C21 POPEU 157      82.187  46.386  80.841  1.00  0.00           C
ATOM   4648 5C21 POPEU 157      82.655  46.786  82.251  1.00  0.00           C
ATOM   4651 6C21 POPEU 157      84.035  46.216  82.611  1.00  0.00           C
ATOM   4654 7C21 POPEU 157      84.355  46.306  84.111  1.00  0.00           C
ATOM   4657 8C21 POPEU 157      85.705  45.686  84.451  1.00  0.00           C
ATOM   4661  C33 POPEU 157      84.687  50.466  70.531  1.00  0.00           C
ATOM   4664  C34 POPEU 157      85.246  51.396  71.611  1.00  0.00           C
ATOM   4667  C35 POPEU 157      84.667  51.117  73.001  1.00  0.00           C
ATOM   4670  C36 POPEU 157      85.386  51.896  74.111  1.00  0.00           C
ATOM   4673  C37 POPEU 157      85.046  51.386  75.511  1.00  0.00           C
ATOM   4676  C38 POPEU 157      86.165  51.686  76.511  1.00  0.00           C
ATOM   4679  C39 POPEU 157      86.057  50.886  77.821  1.00  0.00           C
ATOM   4682 0C31 POPEU 157      87.375  50.926  78.601  1.00  0.00           C
ATOM   4685 1C31 POPEU 157      87.476  49.916  79.751  1.00  0.00           C
ATOM   4688 2C31 POPEU 157      88.926  49.787  80.221  1.00  0.00           C
ATOM   4691 3C31 POPEU 157      89.146  48.786  81.371  1.00  0.00           C
ATOM   4694 4C31 POPEU 157      88.406  49.156  82.671  1.00  0.00           C
ATOM   4697 5C31 POPEU 157      89.127  48.596  83.901  1.00  0.00           C
ATOM   4700 6C31 POPEU 157      88.306  48.687  85.191  1.00  0.00           C
ATOM   4704  NH3 POPEV 158      79.746  93.216 104.611  1.00  0.00           N
ATOM   4708  C12 POPEV 158      79.687  92.516 105.951  1.00  0.00           C
ATOM   4711  C11 POPEV 158      78.676  91.376 105.951  1.00  0.00           C
ATOM   4714  P   POPEV 158      76.826  91.178 104.171  1.00  0.00           P
ATOM   4715  O13 POPEV 158      77.007  89.717 104.271  1.00  0.00           O
ATOM   4716  O14 POPEV 158      75.475  91.697 103.831  1.00  0.00           O
ATOM   4717  O11 POPEV 158      77.916  91.647 103.111  1.00  0.00           O
ATOM   4718  O12 POPEV 158      77.396  91.837 105.481  1.00  0.00           O
ATOM   4719  C1  POPEV 158      77.566  92.147 101.821  1.00  0.00           C
ATOM   4722  C2  POPEV 158      77.336  91.038 100.751  1.00  0.00           C
ATOM   4724  O21 POPEV 158      77.255  91.666  99.461  1.00  0.00           O
ATOM   4725  C21 POPEV 158      78.225  91.397  98.611  1.00  0.00           C
ATOM   4726  O22 POPEV 158      79.306  90.876  98.891  1.00  0.00           O
ATOM   4727  C22 POPEV 158      77.776  91.787  97.201  1.00  0.00           C
ATOM   4730  C3  POPEV 158      76.005  90.266 100.971  1.00  0.00           C
ATOM   4733  O31 POPEV 158      75.757  89.316  99.921  1.00  0.00           O
ATOM   4734  C31 POPEV 158      74.556  89.407  99.351  1.00  0.00           C
ATOM   4735  O32 POPEV 158      73.706  90.237  99.621  1.00  0.00           O
ATOM   4736  C32 POPEV 158      74.445  88.397  98.231  1.00  0.00           C
ATOM   4739  C23 POPEV 158      78.306  90.816  96.121  1.00  0.00           C
ATOM   4742  C24 POPEV 158      77.736  91.026  94.711  1.00  0.00           C
ATOM   4745  C25 POPEV 158      78.316  92.246  93.981  1.00  0.00           C
ATOM   4748  C26 POPEV 158      77.286  93.376  93.771  1.00  0.00           C
ATOM   4751  C27 POPEV 158      77.945  94.697  93.351  1.00  0.00           C
ATOM   4754  C28 POPEV 158      76.926  95.827  93.141  1.00  0.00           C
ATOM   4757  C29 POPEV 158      77.596  97.176  93.081  1.00  0.00           C
ATOM   4759 0C21 POPEV 158      77.506  98.177  92.181  1.00  0.00           C
ATOM   4761 1C21 POPEV 158      76.695  98.356  90.911  1.00  0.00           C
ATOM   4764 2C21 POPEV 158      75.475  97.496  90.521  1.00  0.00           C
ATOM   4767 3C21 POPEV 158      74.236  97.696  91.411  1.00  0.00           C
ATOM   4770 4C21 POPEV 158      72.956  97.066  90.841  1.00  0.00           C
ATOM   4773 5C21 POPEV 158      72.426  97.727  89.561  1.00  0.00           C
ATOM   4776 6C21 POPEV 158      71.416  96.837  88.811  1.00  0.00           C
ATOM   4779 7C21 POPEV 158      70.966  97.447  87.481  1.00  0.00           C
ATOM   4782 8C21 POPEV 158      70.227  96.437  86.591  1.00  0.00           C
ATOM   4786  C33 POPEV 158      74.006  89.066  96.911  1.00  0.00           C
ATOM   4789  C34 POPEV 158      73.756  88.047  95.791  1.00  0.00           C
ATOM   4792  C35 POPEV 158      73.276  88.727  94.501  1.00  0.00           C
ATOM   4795  C36 POPEV 158      73.286  87.796  93.291  1.00  0.00           C
ATOM   4798  C37 POPEV 158      72.886  88.557  92.021  1.00  0.00           C
ATOM   4801  C38 POPEV 158      72.966  87.717  90.741  1.00  0.00           C
ATOM   4804  C39 POPEV 158      72.606  88.557  89.511  1.00  0.00           C
ATOM   4807 0C31 POPEV 158      72.636  87.787  88.191  1.00  0.00           C
ATOM   4810 1C31 POPEV 158      72.576  88.756  87.011  1.00  0.00           C
ATOM   4813 2C31 POPEV 158      72.196  88.106  85.671  1.00  0.00           C
ATOM   4816 3C31 POPEV 158      72.336  89.117  84.531  1.00  0.00           C
ATOM   4819 4C31 POPEV 158      71.686  88.666  83.221  1.00  0.00           C
ATOM   4822 5C31 POPEV 158      71.856  89.726  82.121  1.00  0.00           C
ATOM   4825 6C31 POPEV 158      72.386  89.186  80.791  1.00  0.00           C
ATOM   4829  NH3 POPEW 159      85.885  90.986 104.131  1.00  0.00           N
ATOM   4833  C12 POPEW 159      85.356  92.217 104.821  1.00  0.00           C
ATOM   4836  C11 POPEW 159      83.856  92.136 105.161  1.00  0.00           C
ATOM   4839  P   POPEW 159      82.746  94.396 106.141  1.00  0.00           P
ATOM   4840  O13 POPEW 159      81.606  94.267 107.081  1.00  0.00           O
ATOM   4841  O14 POPEW 159      83.636  95.547 106.311  1.00  0.00           O
ATOM   4842  O11 POPEW 159      82.156  94.387 104.661  1.00  0.00           O
ATOM   4843  O12 POPEW 159      83.566  93.047 106.211  1.00  0.00           O
ATOM   4844  C1  POPEW 159      82.746  95.196 103.631  1.00  0.00           C
ATOM   4847  C2  POPEW 159      81.627  95.786 102.741  1.00  0.00           C
ATOM   4849  O21 POPEW 159      82.095  96.806 101.851  1.00  0.00           O
ATOM   4850  C21 POPEW 159      82.965  96.467 100.921  1.00  0.00           C
ATOM   4851  O22 POPEW 159      83.396  95.346 100.721  1.00  0.00           O
ATOM   4852  C22 POPEW 159      83.376  97.727 100.151  1.00  0.00           C
ATOM   4855  C3  POPEW 159      80.486  96.406 103.601  1.00  0.00           C
ATOM   4858  O31 POPEW 159      79.225  95.827 103.181  1.00  0.00           O
ATOM   4859  C31 POPEW 159      78.365  96.686 102.621  1.00  0.00           C
ATOM   4860  O32 POPEW 159      78.426  97.897 102.681  1.00  0.00           O
ATOM   4861  C32 POPEW 159      77.286  95.897 101.881  1.00  0.00           C
ATOM   4864  C23 POPEW 159      84.016  97.407  98.781  1.00  0.00           C
ATOM   4867  C24 POPEW 159      83.396  98.206  97.631  1.00  0.00           C
ATOM   4870  C25 POPEW 159      83.706  97.566  96.271  1.00  0.00           C
ATOM   4873  C26 POPEW 159      82.616  96.587  95.831  1.00  0.00           C
ATOM   4876  C27 POPEW 159      83.075  95.617  94.731  1.00  0.00           C
ATOM   4879  C28 POPEW 159      82.056  95.447  93.591  1.00  0.00           C
ATOM   4882  C29 POPEW 159      82.056  96.617  92.621  1.00  0.00           C
ATOM   4884 0C21 POPEW 159      82.415  96.587  91.321  1.00  0.00           C
ATOM   4886 1C21 POPEW 159      82.916  95.386  90.541  1.00  0.00           C
ATOM   4889 2C21 POPEW 159      81.846  94.767  89.621  1.00  0.00           C
ATOM   4892 3C21 POPEW 159      80.686  94.117  90.391  1.00  0.00           C
ATOM   4895 4C21 POPEW 159      80.176  92.826  89.741  1.00  0.00           C
ATOM   4898 5C21 POPEW 159      79.387  93.037  88.441  1.00  0.00           C
ATOM   4901 6C21 POPEW 159      79.085  91.706  87.741  1.00  0.00           C
ATOM   4904 7C21 POPEW 159      78.266  91.867  86.461  1.00  0.00           C
ATOM   4907 8C21 POPEW 159      77.936  90.526  85.781  1.00  0.00           C
ATOM   4911  C33 POPEW 159      77.066  96.376 100.421  1.00  0.00           C
ATOM   4914  C34 POPEW 159      76.386  95.287  99.571  1.00  0.00           C
ATOM   4917  C35 POPEW 159      76.046  95.736  98.151  1.00  0.00           C
ATOM   4920  C36 POPEW 159      74.937  96.787  98.091  1.00  0.00           C
ATOM   4923  C37 POPEW 159      74.257  96.856  96.721  1.00  0.00           C
ATOM   4926  C38 POPEW 159      73.146  97.907  96.701  1.00  0.00           C
ATOM   4929  C39 POPEW 159      72.146  97.737  95.561  1.00  0.00           C
ATOM   4932 0C31 POPEW 159      71.125  98.886  95.531  1.00  0.00           C
ATOM   4935 1C31 POPEW 159      69.976  98.646  94.551  1.00  0.00           C
ATOM   4938 2C31 POPEW 159      69.186  99.928  94.241  1.00  0.00           C
ATOM   4941 3C31 POPEW 159      69.976 100.906  93.371  1.00  0.00           C
ATOM   4944 4C31 POPEW 159      69.186 102.167  92.991  1.00  0.00           C
ATOM   4947 5C31 POPEW 159      70.066 103.177  92.231  1.00  0.00           C
ATOM   4950 6C31 POPEW 159      69.306 104.367  91.671  1.00  0.00           C
ATOM   4954  NH3 POPEX 160     107.556 109.606 102.091  1.00  0.00           N
ATOM   4958  C12 POPEX 160     109.057 109.726 102.111  1.00  0.00           C
ATOM   4961  C11 POPEX 160     109.455 110.986 102.901  1.00  0.00           C
ATOM   4964  P   POPEX 160     111.335 112.667 103.381  1.00  0.00           P
ATOM   4965  O13 POPEX 160     110.266 113.666 103.551  1.00  0.00           O
ATOM   4966  O14 POPEX 160     111.986 112.147 104.601  1.00  0.00           O
ATOM   4967  O11 POPEX 160     112.445 113.277 102.411  1.00  0.00           O
ATOM   4968  O12 POPEX 160     110.786 111.397 102.571  1.00  0.00           O
ATOM   4969  C1  POPEX 160     112.126 113.576 101.041  1.00  0.00           C
ATOM   4972  C2  POPEX 160     113.046 112.717 100.151  1.00  0.00           C
ATOM   4974  O21 POPEX 160     113.175 113.216  98.801  1.00  0.00           O
ATOM   4975  C21 POPEX 160     112.225 112.907  97.921  1.00  0.00           C
ATOM   4976  O22 POPEX 160     111.106 112.527  98.181  1.00  0.00           O
ATOM   4977  C22 POPEX 160     112.756 113.056  96.491  1.00  0.00           C
ATOM   4980  C3  POPEX 160     112.706 111.206 100.241  1.00  0.00           C
ATOM   4983  O31 POPEX 160     113.586 110.447  99.381  1.00  0.00           O
ATOM   4984  C31 POPEX 160     113.105 109.216  99.201  1.00  0.00           C
ATOM   4985  O32 POPEX 160     112.146 108.736  99.761  1.00  0.00           O
ATOM   4986  C32 POPEX 160     113.926 108.517  98.111  1.00  0.00           C
ATOM   4989  C23 POPEX 160     112.266 111.896  95.591  1.00  0.00           C
ATOM   4992  C24 POPEX 160     112.676 111.996  94.101  1.00  0.00           C
ATOM   4995  C25 POPEX 160     112.065 113.206  93.361  1.00  0.00           C
ATOM   4998  C26 POPEX 160     112.167 113.096  91.831  1.00  0.00           C
ATOM   5001  C27 POPEX 160     111.806 114.427  91.131  1.00  0.00           C
ATOM   5004  C28 POPEX 160     111.636 114.316  89.601  1.00  0.00           C
ATOM   5007  C29 POPEX 160     111.206 115.646  89.021  1.00  0.00           C
ATOM   5009 0C21 POPEX 160     111.296 116.076  87.751  1.00  0.00           C
ATOM   5011 1C21 POPEX 160     111.785 115.316  86.541  1.00  0.00           C
ATOM   5014 2C21 POPEX 160     111.007 115.576  85.221  1.00  0.00           C
ATOM   5017 3C21 POPEX 160     110.815 117.057  84.821  1.00  0.00           C
ATOM   5020 4C21 POPEX 160     109.886 117.206  83.601  1.00  0.00           C
ATOM   5023 5C21 POPEX 160     109.346 118.626  83.371  1.00  0.00           C
ATOM   5026 6C21 POPEX 160     108.216 118.636  82.331  1.00  0.00           C
ATOM   5029 7C21 POPEX 160     107.515 119.986  82.121  1.00  0.00           C
ATOM   5032 8C21 POPEX 160     106.347 119.928  81.141  1.00  0.00           C
ATOM   5036  C33 POPEX 160     113.096 107.357  97.521  1.00  0.00           C
ATOM   5039  C34 POPEX 160     111.876 107.846  96.721  1.00  0.00           C
ATOM   5042  C35 POPEX 160     110.826 106.747  96.581  1.00  0.00           C
ATOM   5045  C36 POPEX 160     109.626 107.167  95.731  1.00  0.00           C
ATOM   5048  C37 POPEX 160     108.516 106.107  95.791  1.00  0.00           C
ATOM   5051  C38 POPEX 160     107.426 106.256  94.741  1.00  0.00           C
ATOM   5054  C39 POPEX 160     107.965 106.157  93.301  1.00  0.00           C
ATOM   5057 0C31 POPEX 160     106.855 105.766  92.321  1.00  0.00           C
ATOM   5060 1C31 POPEX 160     107.135 106.126  90.861  1.00  0.00           C
ATOM   5063 2C31 POPEX 160     105.985 105.667  89.961  1.00  0.00           C
ATOM   5066 3C31 POPEX 160     106.246 105.917  88.471  1.00  0.00           C
ATOM   5069 4C31 POPEX 160     104.976 105.766  87.631  1.00  0.00           C
ATOM   5072 5C31 POPEX 160     105.256 105.716  86.121  1.00  0.00           C
ATOM   5075 6C31 POPEX 160     103.987 105.677  85.271  1.00  0.00           C
ATOM   5079  NH3 POPEY 161      54.926  35.766  62.331  1.00  0.00           N
ATOM   5083  C12 POPEY 161      54.486  37.196  62.471  1.00  0.00           C
ATOM   5086  C11 POPEY 161      54.316  37.846  61.091  1.00  0.00           C
ATOM   5089  P   POPEY 161      54.916  40.316  61.581  1.00  0.00           P
ATOM   5090  O13 POPEY 161      56.166  40.007  60.851  1.00  0.00           O
ATOM   5091  O14 POPEY 161      54.386  41.676  61.311  1.00  0.00           O
ATOM   5092  O11 POPEY 161      55.195  40.156  63.141  1.00  0.00           O
ATOM   5093  O12 POPEY 161      53.866  39.206  61.221  1.00  0.00           O
ATOM   5094  C1  POPEY 161      56.316  40.837  63.721  1.00  0.00           C
ATOM   5097  C2  POPEY 161      56.195  40.906  65.271  1.00  0.00           C
ATOM   5099  O21 POPEY 161      57.246  41.696  65.891  1.00  0.00           O
ATOM   5100  C21 POPEY 161      58.446  41.126  65.991  1.00  0.00           C
ATOM   5101  O22 POPEY 161      58.856  40.186  65.321  1.00  0.00           O
ATOM   5102  C22 POPEY 161      59.285  41.837  67.061  1.00  0.00           C
ATOM   5105  C3  POPEY 161      56.036  39.496  65.921  1.00  0.00           C
ATOM   5108  O31 POPEY 161      56.296  39.587  67.331  1.00  0.00           O
ATOM   5109  C31 POPEY 161      55.376  39.706  68.291  1.00  0.00           C
ATOM   5110  O32 POPEY 161      55.646  40.096  69.421  1.00  0.00           O
ATOM   5111  C32 POPEY 161      53.966  39.257  67.941  1.00  0.00           C
ATOM   5114  C23 POPEY 161      58.846  41.536  68.521  1.00  0.00           C
ATOM   5117  C24 POPEY 161      59.617  42.376  69.561  1.00  0.00           C
ATOM   5120  C25 POPEY 161      58.976  42.336  70.971  1.00  0.00           C
ATOM   5123  C26 POPEY 161      59.015  43.677  71.721  1.00  0.00           C
ATOM   5126  C27 POPEY 161      58.276  43.596  73.071  1.00  0.00           C
ATOM   5129  C28 POPEY 161      57.846  44.956  73.671  1.00  0.00           C
ATOM   5132  C29 POPEY 161      58.986  45.926  73.831  1.00  0.00           C
ATOM   5134 0C21 POPEY 161      59.376  46.586  74.931  1.00  0.00           C
ATOM   5136 1C21 POPEY 161      58.776  46.556  76.311  1.00  0.00           C
ATOM   5139 2C21 POPEY 161      58.816  47.946  76.991  1.00  0.00           C
ATOM   5142 3C21 POPEY 161      57.776  48.927  76.431  1.00  0.00           C
ATOM   5145 4C21 POPEY 161      58.045  50.396  76.791  1.00  0.00           C
ATOM   5148 5C21 POPEY 161      58.216  50.686  78.291  1.00  0.00           C
ATOM   5151 6C21 POPEY 161      57.036  50.206  79.151  1.00  0.00           C
ATOM   5154 7C21 POPEY 161      57.047  50.856  80.541  1.00  0.00           C
ATOM   5157 8C21 POPEY 161      55.946  50.346  81.471  1.00  0.00           C
ATOM   5161  C33 POPEY 161      53.796  37.726  68.101  1.00  0.00           C
ATOM   5164  C34 POPEY 161      52.367  37.276  68.481  1.00  0.00           C
ATOM   5167  C35 POPEY 161      51.907  37.766  69.871  1.00  0.00           C
ATOM   5170  C36 POPEY 161      50.475  37.326  70.211  1.00  0.00           C
ATOM   5173  C37 POPEY 161      50.007  37.836  71.581  1.00  0.00           C
ATOM   5176  C38 POPEY 161      48.617  37.296  71.971  1.00  0.00           C
ATOM   5179  C39 POPEY 161      48.566  36.796  73.431  1.00  0.00           C
ATOM   5182 0C31 POPEY 161      48.757  37.916  74.471  1.00  0.00           C
ATOM   5185 1C31 POPEY 161      47.476  38.306  75.221  1.00  0.00           C
ATOM   5188 2C31 POPEY 161      47.026  37.316  76.321  1.00  0.00           C
ATOM   5191 3C31 POPEY 161      48.076  37.106  77.421  1.00  0.00           C
ATOM   5194 4C31 POPEY 161      47.536  36.386  78.661  1.00  0.00           C
ATOM   5197 5C31 POPEY 161      48.596  36.306  79.781  1.00  0.00           C
ATOM   5200 6C31 POPEY 161      48.097  35.646  81.071  1.00  0.00           C
ATOM   5204  NH3 POPEZ 162      92.286  51.696  56.751  1.00  0.00           N
ATOM   5208  C12 POPEZ 162      90.876  52.176  56.871  1.00  0.00           C
ATOM   5211  C11 POPEZ 162      90.316  51.796  58.241  1.00  0.00           C
ATOM   5214  P   POPEZ 162      88.755  49.757  58.551  1.00  0.00           P
ATOM   5215  O13 POPEZ 162      87.816  50.546  57.721  1.00  0.00           O
ATOM   5216  O14 POPEZ 162      88.816  48.276  58.371  1.00  0.00           O
ATOM   5217  O11 POPEZ 162      88.676  50.156  60.081  1.00  0.00           O
ATOM   5218  O12 POPEZ 162      90.176  50.376  58.261  1.00  0.00           O
ATOM   5219  C1  POPEZ 162      89.687  49.576  60.931  1.00  0.00           C
ATOM   5222  C2  POPEZ 162      89.635  50.177  62.351  1.00  0.00           C
ATOM   5224  O21 POPEZ 162      90.266  49.277  63.271  1.00  0.00           O
ATOM   5225  C21 POPEZ 162      91.576  49.306  63.321  1.00  0.00           C
ATOM   5226  O22 POPEZ 162      92.316  50.007  62.651  1.00  0.00           O
ATOM   5227  C22 POPEZ 162      92.036  48.276  64.341  1.00  0.00           C
ATOM   5230  C3  POPEZ 162      88.166  50.366  62.821  1.00  0.00           C
ATOM   5233  O31 POPEZ 162      88.137  50.636  64.241  1.00  0.00           O
ATOM   5234  C31 POPEZ 162      87.436  51.666  64.641  1.00  0.00           C
ATOM   5235  O32 POPEZ 162      86.895  52.496  63.941  1.00  0.00           O
ATOM   5236  C32 POPEZ 162      87.415  51.626  66.171  1.00  0.00           C
ATOM   5239  C23 POPEZ 162      91.966  48.826  65.771  1.00  0.00           C
ATOM   5242  C24 POPEZ 162      92.266  47.736  66.811  1.00  0.00           C
ATOM   5245  C25 POPEZ 162      91.825  48.136  68.221  1.00  0.00           C
ATOM   5248  C26 POPEZ 162      92.836  49.016  68.971  1.00  0.00           C
ATOM   5251  C27 POPEZ 162      92.187  49.726  70.171  1.00  0.00           C
ATOM   5254  C28 POPEZ 162      93.046  49.736  71.451  1.00  0.00           C
ATOM   5257  C29 POPEZ 162      93.227  48.346  72.011  1.00  0.00           C
ATOM   5259 0C21 POPEZ 162      92.846  47.906  73.231  1.00  0.00           C
ATOM   5261 1C21 POPEZ 162      92.156  48.696  74.311  1.00  0.00           C
ATOM   5264 2C21 POPEZ 162      93.126  49.136  75.411  1.00  0.00           C
ATOM   5267 3C21 POPEZ 162      92.396  49.867  76.551  1.00  0.00           C
ATOM   5270 4C21 POPEZ 162      93.335  50.286  77.691  1.00  0.00           C
ATOM   5273 5C21 POPEZ 162      92.546  50.846  78.881  1.00  0.00           C
ATOM   5276 6C21 POPEZ 162      93.426  51.196  80.081  1.00  0.00           C
ATOM   5279 7C21 POPEZ 162      92.616  51.806  81.241  1.00  0.00           C
ATOM   5282 8C21 POPEZ 162      93.455  52.236  82.441  1.00  0.00           C
ATOM   5286  C33 POPEZ 162      87.036  52.946  66.881  1.00  0.00           C
ATOM   5289  C34 POPEZ 162      87.126  52.786  68.401  1.00  0.00           C
ATOM   5292  C35 POPEZ 162      88.566  52.826  68.941  1.00  0.00           C
ATOM   5295  C36 POPEZ 162      88.656  52.406  70.421  1.00  0.00           C
ATOM   5298  C37 POPEZ 162      89.996  52.806  71.051  1.00  0.00           C
ATOM   5301  C38 POPEZ 162      90.206  52.287  72.481  1.00  0.00           C
ATOM   5304  C39 POPEZ 162      89.507  53.146  73.541  1.00  0.00           C
ATOM   5307 0C31 POPEZ 162      90.036  52.896  74.951  1.00  0.00           C
ATOM   5310 1C31 POPEZ 162      89.556  53.956  75.961  1.00  0.00           C
ATOM   5313 2C31 POPEZ 162      90.206  53.796  77.341  1.00  0.00           C
ATOM   5316 3C31 POPEZ 162      89.906  54.946  78.311  1.00  0.00           C
ATOM   5319 4C31 POPEZ 162      88.406  55.156  78.551  1.00  0.00           C
ATOM   5322 5C31 POPEZ 162      88.116  55.976  79.821  1.00  0.00           C
ATOM   5325 6C31 POPEZ 162      86.627  56.196  80.071  1.00  0.00           C
ATOM   5329  NH3 POPEa 163      99.226  96.887 102.821  1.00  0.00           N
ATOM   5333  C12 POPEa 163      98.595  97.217 104.161  1.00  0.00           C
ATOM   5336  C11 POPEa 163      98.525  96.017 105.171  1.00  0.00           C
ATOM   5339  P   POPEa 163      96.855  94.387 103.841  1.00  0.00           P
ATOM   5340  O13 POPEa 163      95.727  93.876 104.651  1.00  0.00           O
ATOM   5341  O14 POPEa 163      96.596  95.517 102.931  1.00  0.00           O
ATOM   5342  O11 POPEa 163      97.476  93.206 102.991  1.00  0.00           O
ATOM   5343  O12 POPEa 163      98.145  94.736 104.671  1.00  0.00           O
ATOM   5344  C1  POPEa 163      96.706  92.086 102.581  1.00  0.00           C
ATOM   5347  C2  POPEa 163      96.036  92.357 101.221  1.00  0.00           C
ATOM   5349  O21 POPEa 163      95.657  91.066 100.731  1.00  0.00           O
ATOM   5350  C21 POPEa 163      94.766  91.107  99.771  1.00  0.00           C
ATOM   5351  O22 POPEa 163      93.987  92.016  99.551  1.00  0.00           O
ATOM   5352  C22 POPEa 163      95.026  89.876  98.881  1.00  0.00           C
ATOM   5355  C3  POPEa 163      96.995  93.037 100.191  1.00  0.00           C
ATOM   5358  O31 POPEa 163      96.286  93.678  99.111  1.00  0.00           O
ATOM   5359  C31 POPEa 163      95.867  94.916  99.361  1.00  0.00           C
ATOM   5360  O32 POPEa 163      96.125  95.576 100.351  1.00  0.00           O
ATOM   5361  C32 POPEa 163      94.906  95.386  98.311  1.00  0.00           C
ATOM   5364  C23 POPEa 163      94.547  90.027  97.421  1.00  0.00           C
ATOM   5367  C24 POPEa 163      95.307  89.046  96.511  1.00  0.00           C
ATOM   5370  C25 POPEa 163      94.656  88.868  95.131  1.00  0.00           C
ATOM   5373  C26 POPEa 163      93.755  87.626  95.051  1.00  0.00           C
ATOM   5376  C27 POPEa 163      94.445  86.356  94.521  1.00  0.00           C
ATOM   5379  C28 POPEa 163      95.346  85.617  95.531  1.00  0.00           C
ATOM   5382  C29 POPEa 163      95.955  84.306  95.071  1.00  0.00           C
ATOM   5384 0C21 POPEa 163      96.666  84.057  93.951  1.00  0.00           C
ATOM   5386 1C21 POPEa 163      97.106  85.027  92.881  1.00  0.00           C
ATOM   5389 2C21 POPEa 163      96.335  84.866  91.551  1.00  0.00           C
ATOM   5392 3C21 POPEa 163      96.376  83.437  90.981  1.00  0.00           C
ATOM   5395 4C21 POPEa 163      96.326  83.356  89.441  1.00  0.00           C
ATOM   5398 5C21 POPEa 163      94.996  83.797  88.811  1.00  0.00           C
ATOM   5401 6C21 POPEa 163      94.856  83.266  87.381  1.00  0.00           C
ATOM   5404 7C21 POPEa 163      93.516  83.616  86.721  1.00  0.00           C
ATOM   5407 8C21 POPEa 163      93.297  82.927  85.371  1.00  0.00           C
ATOM   5411  C33 POPEa 163      95.626  96.096  97.151  1.00  0.00           C
ATOM   5414  C34 POPEa 163      96.255  95.106  96.171  1.00  0.00           C
ATOM   5417  C35 POPEa 163      95.876  95.456  94.731  1.00  0.00           C
ATOM   5420  C36 POPEa 163      96.417  96.816  94.291  1.00  0.00           C
ATOM   5423  C37 POPEa 163      95.856  97.236  92.931  1.00  0.00           C
ATOM   5426  C38 POPEa 163      96.566  98.476  92.391  1.00  0.00           C
ATOM   5429  C39 POPEa 163      96.025  98.868  91.021  1.00  0.00           C
ATOM   5432 0C31 POPEa 163      96.916  99.876  90.291  1.00  0.00           C
ATOM   5435 1C31 POPEa 163      96.156 100.507  89.111  1.00  0.00           C
ATOM   5438 2C31 POPEa 163      97.047 100.917  87.941  1.00  0.00           C
ATOM   5441 3C31 POPEa 163      96.235 101.277  86.691  1.00  0.00           C
ATOM   5444 4C31 POPEa 163      95.295 102.466  86.901  1.00  0.00           C
ATOM   5447 5C31 POPEa 163      94.416 102.746  85.681  1.00  0.00           C
ATOM   5450 6C31 POPEa 163      93.546 103.996  85.861  1.00  0.00           C
ATOM   5454  NH3 POPEb 164       4.596  39.667  99.841  1.00  0.00           N
ATOM   5458  C12 POPEb 164       5.096  40.876 100.581  1.00  0.00           C
ATOM   5461  C11 POPEb 164       6.026  40.426 101.711  1.00  0.00           C
ATOM   5464  P   POPEb 164       5.646  38.056 102.761  1.00  0.00           P
ATOM   5465  O13 POPEb 164       7.086  37.866 102.441  1.00  0.00           O
ATOM   5466  O14 POPEb 164       5.136  37.526 104.031  1.00  0.00           O
ATOM   5467  O11 POPEb 164       4.876  37.417 101.551  1.00  0.00           O
ATOM   5468  O12 POPEb 164       5.306  39.576 102.591  1.00  0.00           O
ATOM   5469  C1  POPEb 164       4.996  35.976 101.531  1.00  0.00           C
ATOM   5472  C2  POPEb 164       4.436  35.426 100.221  1.00  0.00           C
ATOM   5474  O21 POPEb 164       5.046  36.236  99.211  1.00  0.00           O
ATOM   5475  C21 POPEb 164       5.246  35.756  98.011  1.00  0.00           C
ATOM   5476  O22 POPEb 164       5.086  34.617  97.631  1.00  0.00           O
ATOM   5477  C22 POPEb 164       5.756  36.966  97.231  1.00  0.00           C
ATOM   5480  C3  POPEb 164       2.886  35.586 100.291  1.00  0.00           C
ATOM   5483  O31 POPEb 164       2.256  35.366  99.021  1.00  0.00           O
ATOM   5484  C31 POPEb 164       2.156  36.436  98.251  1.00  0.00           C
ATOM   5485  O32 POPEb 164       2.446  37.586  98.531  1.00  0.00           O
ATOM   5486  C32 POPEb 164       1.776  35.937  96.861  1.00  0.00           C
ATOM   5489  C23 POPEb 164       5.746  36.846  95.701  1.00  0.00           C
ATOM   5492  C24 POPEb 164       6.186  38.186  95.081  1.00  0.00           C
ATOM   5495  C25 POPEb 164       6.806  38.046  93.691  1.00  0.00           C
ATOM   5498  C26 POPEb 164       5.846  37.496  92.621  1.00  0.00           C
ATOM   5501  C27 POPEb 164       6.536  37.456  91.251  1.00  0.00           C
ATOM   5504  C28 POPEb 164       5.706  36.746  90.161  1.00  0.00           C
ATOM   5507  C29 POPEb 164       4.406  37.466  89.911  1.00  0.00           C
ATOM   5509 0C21 POPEb 164       4.066  38.196  88.841  1.00  0.00           C
ATOM   5511 1C21 POPEb 164       4.916  38.467  87.621  1.00  0.00           C
ATOM   5514 2C21 POPEb 164       4.786  39.896  87.081  1.00  0.00           C
ATOM   5517 3C21 POPEb 164       4.816  39.916  85.541  1.00  0.00           C
ATOM   5520 4C21 POPEb 164       4.786  41.336  84.981  1.00  0.00           C
ATOM   5523 5C21 POPEb 164       4.386  41.386  83.501  1.00  0.00           C
ATOM   5526 6C21 POPEb 164       4.416  42.816  82.951  1.00  0.00           C
ATOM   5529 7C21 POPEb 164       3.716  42.957  81.601  1.00  0.00           C
ATOM   5532 8C21 POPEb 164       3.636  44.407  81.111  1.00  0.00           C
ATOM   5536  C33 POPEb 164       1.946  37.026  95.791  1.00  0.00           C
ATOM   5539  C34 POPEb 164       2.136  36.406  94.411  1.00  0.00           C
ATOM   5542  C35 POPEb 164       0.826  35.956  93.751  1.00  0.00           C
ATOM   5545  C36 POPEb 164       1.106  35.166  92.471  1.00  0.00           C
ATOM   5548  C37 POPEb 164      -0.127  35.036  91.561  1.00  0.00           C
ATOM   5551  C38 POPEb 164       0.246  34.466  90.181  1.00  0.00           C
ATOM   5554  C39 POPEb 164      -0.957  34.376  89.221  1.00  0.00           C
ATOM   5557 0C31 POPEb 164      -1.937  33.246  89.581  1.00  0.00           C
ATOM   5560 1C31 POPEb 164      -3.237  33.256  88.771  1.00  0.00           C
ATOM   5563 2C31 POPEb 164      -3.047  33.356  87.241  1.00  0.00           C
ATOM   5566 3C31 POPEb 164      -2.237  32.216  86.621  1.00  0.00           C
ATOM   5569 4C31 POPEb 164      -2.887  30.836  86.791  1.00  0.00           C
ATOM   5572 5C31 POPEb 164      -2.137  29.736  86.021  1.00  0.00           C
ATOM   5575 6C31 POPEb 164      -2.777  28.346  86.151  1.00  0.00           C
ATOM   5579  NH3 POPEc 165      82.947 108.406  63.451  1.00  0.00           N
ATOM   5583  C12 POPEc 165      82.795 109.636  64.281  1.00  0.00           C
ATOM   5586  C11 POPEc 165      83.236 110.917  63.531  1.00  0.00           C
ATOM   5589  P   POPEc 165      85.867 111.446  63.551  1.00  0.00           P
ATOM   5590  O13 POPEc 165      86.246 112.577  62.661  1.00  0.00           O
ATOM   5591  O14 POPEc 165      86.907 110.466  63.931  1.00  0.00           O
ATOM   5592  O11 POPEc 165      85.396 112.206  64.871  1.00  0.00           O
ATOM   5593  O12 POPEc 165      84.547 110.766  63.001  1.00  0.00           O
ATOM   5594  C1  POPEc 165      86.347 112.428  65.921  1.00  0.00           C
ATOM   5597  C2  POPEc 165      85.975 111.636  67.201  1.00  0.00           C
ATOM   5599  O21 POPEc 165      86.995 111.937  68.161  1.00  0.00           O
ATOM   5600  C21 POPEc 165      86.615 111.867  69.431  1.00  0.00           C
ATOM   5601  O22 POPEc 165      85.476 111.776  69.821  1.00  0.00           O
ATOM   5602  C22 POPEc 165      87.865 111.846  70.311  1.00  0.00           C
ATOM   5605  C3  POPEc 165      85.926 110.106  66.941  1.00  0.00           C
ATOM   5608  O31 POPEc 165      85.386 109.396  68.071  1.00  0.00           O
ATOM   5609  C31 POPEc 165      85.867 108.177  68.271  1.00  0.00           C
ATOM   5610  O32 POPEc 165      86.837 107.696  67.721  1.00  0.00           O
ATOM   5611  C32 POPEc 165      85.126 107.597  69.481  1.00  0.00           C
ATOM   5614  C23 POPEc 165      87.616 111.256  71.711  1.00  0.00           C
ATOM   5617  C24 POPEc 165      87.436 112.357  72.761  1.00  0.00           C
ATOM   5620  C25 POPEc 165      87.307 111.826  74.201  1.00  0.00           C
ATOM   5623  C26 POPEc 165      88.646 111.487  74.861  1.00  0.00           C
ATOM   5626  C27 POPEc 165      88.726 111.996  76.311  1.00  0.00           C
ATOM   5629  C28 POPEc 165      90.066 111.706  77.001  1.00  0.00           C
ATOM   5632  C29 POPEc 165      90.155 112.516  78.281  1.00  0.00           C
ATOM   5634 0C21 POPEc 165      90.307 112.066  79.541  1.00  0.00           C
ATOM   5636 1C21 POPEc 165      90.476 110.637  79.991  1.00  0.00           C
ATOM   5639 2C21 POPEc 165      91.417 110.526  81.201  1.00  0.00           C
ATOM   5642 3C21 POPEc 165      90.835 111.126  82.501  1.00  0.00           C
ATOM   5645 4C21 POPEc 165      91.767 110.947  83.701  1.00  0.00           C
ATOM   5648 5C21 POPEc 165      91.115 111.347  85.031  1.00  0.00           C
ATOM   5651 6C21 POPEc 165      92.076 111.178  86.221  1.00  0.00           C
ATOM   5654 7C21 POPEc 165      91.376 111.256  87.581  1.00  0.00           C
ATOM   5657 8C21 POPEc 165      92.316 110.986  88.761  1.00  0.00           C
ATOM   5661  C33 POPEc 165      85.386 106.107  69.781  1.00  0.00           C
ATOM   5664  C34 POPEc 165      86.806 105.807  70.261  1.00  0.00           C
ATOM   5667  C35 POPEc 165      87.036 104.326  70.641  1.00  0.00           C
ATOM   5670  C36 POPEc 165      85.966 103.786  71.591  1.00  0.00           C
ATOM   5673  C37 POPEc 165      86.516 102.787  72.621  1.00  0.00           C
ATOM   5676  C38 POPEc 165      85.377 102.217  73.461  1.00  0.00           C
ATOM   5679  C39 POPEc 165      85.806 101.617  74.801  1.00  0.00           C
ATOM   5682 0C31 POPEc 165      86.557 100.287  74.691  1.00  0.00           C
ATOM   5685 1C31 POPEc 165      86.736  99.656  76.081  1.00  0.00           C
ATOM   5688 2C31 POPEc 165      87.257  98.227  75.981  1.00  0.00           C
ATOM   5691 3C31 POPEc 165      87.536  97.566  77.341  1.00  0.00           C
ATOM   5694 4C31 POPEc 165      86.286  97.206  78.141  1.00  0.00           C
ATOM   5697 5C31 POPEc 165      86.636  96.456  79.431  1.00  0.00           C
ATOM   5700 6C31 POPEc 165      85.406  96.007  80.221  1.00  0.00           C
ATOM   5704  NH3 POPEd 166      82.176  93.967  62.341  1.00  0.00           N
ATOM   5708  C12 POPEd 166      82.396  93.736  63.811  1.00  0.00           C
ATOM   5711  C11 POPEd 166      83.266  94.837  64.411  1.00  0.00           C
ATOM   5714  P   POPEd 166      82.257  97.246  64.021  1.00  0.00           P
ATOM   5715  O13 POPEd 166      81.286  96.996  62.931  1.00  0.00           O
ATOM   5716  O14 POPEd 166      83.615  97.706  63.701  1.00  0.00           O
ATOM   5717  O11 POPEd 166      81.576  98.157  65.111  1.00  0.00           O
ATOM   5718  O12 POPEd 166      82.415  95.897  64.841  1.00  0.00           O
ATOM   5719  C1  POPEd 166      80.316  97.787  65.651  1.00  0.00           C
ATOM   5722  C2  POPEd 166      80.435  97.047  66.981  1.00  0.00           C
ATOM   5724  O21 POPEd 166      79.066  96.966  67.391  1.00  0.00           O
ATOM   5725  C21 POPEd 166      78.586  96.096  68.261  1.00  0.00           C
ATOM   5726  O22 POPEd 166      77.386  95.986  68.491  1.00  0.00           O
ATOM   5727  C22 POPEd 166      79.617  95.196  68.941  1.00  0.00           C
ATOM   5730  C3  POPEd 166      81.347  97.826  67.991  1.00  0.00           C
ATOM   5733  O31 POPEd 166      80.626  98.196  69.191  1.00  0.00           O
ATOM   5734  C31 POPEd 166      79.896  99.306  68.991  1.00  0.00           C
ATOM   5735  O32 POPEd 166      80.076 100.087  68.081  1.00  0.00           O
ATOM   5736  C32 POPEd 166      78.756  99.326  69.981  1.00  0.00           C
ATOM   5739  C23 POPEd 166      79.085  94.647  70.291  1.00  0.00           C
ATOM   5742  C24 POPEd 166      79.006  95.746  71.361  1.00  0.00           C
ATOM   5745  C25 POPEd 166      79.195  95.227  72.791  1.00  0.00           C
ATOM   5748  C26 POPEd 166      77.905  94.886  73.551  1.00  0.00           C
ATOM   5751  C27 POPEd 166      78.257  94.306  74.931  1.00  0.00           C
ATOM   5754  C28 POPEd 166      77.036  94.066  75.841  1.00  0.00           C
ATOM   5757  C29 POPEd 166      77.486  93.847  77.271  1.00  0.00           C
ATOM   5759 0C21 POPEd 166      77.526  92.676  77.931  1.00  0.00           C
ATOM   5761 1C21 POPEd 166      77.086  91.337  77.411  1.00  0.00           C
ATOM   5764 2C21 POPEd 166      77.086  90.296  78.541  1.00  0.00           C
ATOM   5767 3C21 POPEd 166      76.626  88.897  78.111  1.00  0.00           C
ATOM   5770 4C21 POPEd 166      76.856  87.837  79.201  1.00  0.00           C
ATOM   5773 5C21 POPEd 166      75.926  87.986  80.421  1.00  0.00           C
ATOM   5776 6C21 POPEd 166      76.306  87.027  81.551  1.00  0.00           C
ATOM   5779 7C21 POPEd 166      75.396  87.167  82.781  1.00  0.00           C
ATOM   5782 8C21 POPEd 166      75.826  86.286  83.961  1.00  0.00           C
ATOM   5786  C33 POPEd 166      78.526 100.696  70.641  1.00  0.00           C
ATOM   5789  C34 POPEd 166      77.476 100.596  71.741  1.00  0.00           C
ATOM   5792  C35 POPEd 166      78.016  99.916  73.011  1.00  0.00           C
ATOM   5795  C36 POPEd 166      76.926  99.767  74.061  1.00  0.00           C
ATOM   5798  C37 POPEd 166      77.426  99.147  75.381  1.00  0.00           C
ATOM   5801  C38 POPEd 166      76.445  99.456  76.521  1.00  0.00           C
ATOM   5804  C39 POPEd 166      76.246  98.297  77.501  1.00  0.00           C
ATOM   5807 0C31 POPEd 166      75.176  98.626  78.551  1.00  0.00           C
ATOM   5810 1C31 POPEd 166      74.896  97.456  79.511  1.00  0.00           C
ATOM   5813 2C31 POPEd 166      74.536  97.897  80.941  1.00  0.00           C
ATOM   5816 3C31 POPEd 166      73.036  97.966  81.251  1.00  0.00           C
ATOM   5819 4C31 POPEd 166      72.426  96.587  81.511  1.00  0.00           C
ATOM   5822 5C31 POPEd 166      71.016  96.657  82.101  1.00  0.00           C
ATOM   5825 6C31 POPEd 166      70.386  95.276  82.311  1.00  0.00           C
ATOM   5829  NH3 POPEe 167      92.106  59.306  57.961  1.00  0.00           N
ATOM   5833  C12 POPEe 167      90.695  58.806  58.221  1.00  0.00           C
ATOM   5836  C11 POPEe 167      90.616  57.297  58.601  1.00  0.00           C
ATOM   5839  P   POPEe 167      92.336  56.166  56.951  1.00  0.00           P
ATOM   5840  O13 POPEe 167      92.466  54.836  56.331  1.00  0.00           O
ATOM   5841  O14 POPEe 167      92.616  57.357  56.131  1.00  0.00           O
ATOM   5842  O11 POPEe 167      93.216  56.257  58.261  1.00  0.00           O
ATOM   5843  O12 POPEe 167      90.876  56.357  57.541  1.00  0.00           O
ATOM   5844  C1  POPEe 167      93.236  55.216  59.231  1.00  0.00           C
ATOM   5847  C2  POPEe 167      94.486  55.376  60.161  1.00  0.00           C
ATOM   5849  O21 POPEe 167      94.746  54.376  61.151  1.00  0.00           O
ATOM   5850  C21 POPEe 167      93.956  53.367  61.431  1.00  0.00           C
ATOM   5851  O22 POPEe 167      92.916  53.056  60.891  1.00  0.00           O
ATOM   5852  C22 POPEe 167      94.565  52.607  62.621  1.00  0.00           C
ATOM   5855  C3  POPEe 167      94.516  56.736  60.891  1.00  0.00           C
ATOM   5858  O31 POPEe 167      93.576  56.746  61.981  1.00  0.00           O
ATOM   5859  C31 POPEe 167      94.045  56.777  63.221  1.00  0.00           C
ATOM   5860  O32 POPEe 167      95.206  56.917  63.571  1.00  0.00           O
ATOM   5861  C32 POPEe 167      92.836  56.496  64.131  1.00  0.00           C
ATOM   5864  C23 POPEe 167      93.835  52.856  63.961  1.00  0.00           C
ATOM   5867  C24 POPEe 167      94.387  51.966  65.081  1.00  0.00           C
ATOM   5870  C25 POPEe 167      93.676  52.167  66.421  1.00  0.00           C
ATOM   5873  C26 POPEe 167      94.285  53.236  67.341  1.00  0.00           C
ATOM   5876  C27 POPEe 167      93.437  53.437  68.601  1.00  0.00           C
ATOM   5879  C28 POPEe 167      93.946  54.556  69.531  1.00  0.00           C
ATOM   5882  C29 POPEe 167      92.906  54.886  70.571  1.00  0.00           C
ATOM   5884 0C21 POPEe 167      92.925  54.526  71.871  1.00  0.00           C
ATOM   5886 1C21 POPEe 167      93.996  53.746  72.571  1.00  0.00           C
ATOM   5889 2C21 POPEe 167      94.127  54.207  74.031  1.00  0.00           C
ATOM   5892 3C21 POPEe 167      95.196  53.417  74.791  1.00  0.00           C
ATOM   5895 4C21 POPEe 167      95.356  53.886  76.241  1.00  0.00           C
ATOM   5898 5C21 POPEe 167      96.545  53.216  76.931  1.00  0.00           C
ATOM   5901 6C21 POPEe 167      96.767  53.696  78.371  1.00  0.00           C
ATOM   5904 7C21 POPEe 167      97.997  53.036  79.011  1.00  0.00           C
ATOM   5907 8C21 POPEe 167      98.277  53.537  80.431  1.00  0.00           C
ATOM   5911  C33 POPEe 167      93.166  56.496  65.631  1.00  0.00           C
ATOM   5914  C34 POPEe 167      92.085  55.837  66.501  1.00  0.00           C
ATOM   5917  C35 POPEe 167      90.705  56.536  66.571  1.00  0.00           C
ATOM   5920  C36 POPEe 167      90.155  56.566  68.011  1.00  0.00           C
ATOM   5923  C37 POPEe 167      88.706  57.066  68.101  1.00  0.00           C
ATOM   5926  C38 POPEe 167      88.266  57.427  69.541  1.00  0.00           C
ATOM   5929  C39 POPEe 167      87.696  56.246  70.351  1.00  0.00           C
ATOM   5932 0C31 POPEe 167      87.225  56.686  71.751  1.00  0.00           C
ATOM   5935 1C31 POPEe 167      86.586  55.536  72.561  1.00  0.00           C
ATOM   5938 2C31 POPEe 167      86.255  55.937  74.011  1.00  0.00           C
ATOM   5941 3C31 POPEe 167      84.956  56.736  74.141  1.00  0.00           C
ATOM   5944 4C31 POPEe 167      84.676  57.176  75.591  1.00  0.00           C
ATOM   5947 5C31 POPEe 167      83.216  57.576  75.831  1.00  0.00           C
ATOM   5950 6C31 POPEe 167      82.947  58.076  77.251  1.00  0.00           C
ATOM   5954  NH3 POPEf 168      90.966  16.526  63.011  1.00  0.00           N
ATOM   5958  C12 POPEf 168      91.066  15.056  62.661  1.00  0.00           C
ATOM   5961  C11 POPEf 168      91.176  14.176  63.911  1.00  0.00           C
ATOM   5964  P   POPEf 168      92.686  12.036  63.621  1.00  0.00           P
ATOM   5965  O13 POPEf 168      93.315  11.866  62.301  1.00  0.00           O
ATOM   5966  O14 POPEf 168      93.566  12.706  64.601  1.00  0.00           O
ATOM   5967  O11 POPEf 168      92.266  10.646  64.201  1.00  0.00           O
ATOM   5968  O12 POPEf 168      91.316  12.816  63.501  1.00  0.00           O
ATOM   5969  C1  POPEf 168      91.286  10.546  65.241  1.00  0.00           C
ATOM   5972  C2  POPEf 168      91.887   9.866  66.501  1.00  0.00           C
ATOM   5974  O21 POPEf 168      90.975  10.196  67.561  1.00  0.00           O
ATOM   5975  C21 POPEf 168      90.657   9.216  68.391  1.00  0.00           C
ATOM   5976  O22 POPEf 168      91.186   8.116  68.441  1.00  0.00           O
ATOM   5977  C22 POPEf 168      89.395   9.646  69.161  1.00  0.00           C
ATOM   5980  C3  POPEf 168      93.306  10.416  66.761  1.00  0.00           C
ATOM   5983  O31 POPEf 168      93.987   9.846  67.901  1.00  0.00           O
ATOM   5984  C31 POPEf 168      94.536  10.726  68.711  1.00  0.00           C
ATOM   5985  O32 POPEf 168      94.366  11.936  68.661  1.00  0.00           O
ATOM   5986  C32 POPEf 168      95.447  10.056  69.741  1.00  0.00           C
ATOM   5989  C23 POPEf 168      89.395   9.276  70.671  1.00  0.00           C
ATOM   5992  C24 POPEf 168      88.345  10.086  71.451  1.00  0.00           C
ATOM   5995  C25 POPEf 168      88.485   9.976  72.981  1.00  0.00           C
ATOM   5998  C26 POPEf 168      87.585   8.896  73.611  1.00  0.00           C
ATOM   6001  C27 POPEf 168      87.785   8.806  75.131  1.00  0.00           C
ATOM   6004  C28 POPEf 168      86.887   7.776  75.831  1.00  0.00           C
ATOM   6007  C29 POPEf 168      85.456   8.236  75.981  1.00  0.00           C
ATOM   6009 0C21 POPEf 168      84.687   8.076  77.071  1.00  0.00           C
ATOM   6011 1C21 POPEf 168      85.097   7.376  78.341  1.00  0.00           C
ATOM   6014 2C21 POPEf 168      85.797   8.316  79.331  1.00  0.00           C
ATOM   6017 3C21 POPEf 168      86.136   7.636  80.671  1.00  0.00           C
ATOM   6020 4C21 POPEf 168      86.706   8.636  81.681  1.00  0.00           C
ATOM   6023 5C21 POPEf 168      86.697   8.166  83.141  1.00  0.00           C
ATOM   6026 6C21 POPEf 168      87.725   7.086  83.501  1.00  0.00           C
ATOM   6029 7C21 POPEf 168      87.795   6.816  85.021  1.00  0.00           C
ATOM   6032 8C21 POPEf 168      89.035   6.056  85.501  1.00  0.00           C
ATOM   6036  C33 POPEf 168      96.286  11.106  70.521  1.00  0.00           C
ATOM   6039  C34 POPEf 168      95.535  11.756  71.701  1.00  0.00           C
ATOM   6042  C35 POPEf 168      95.876  11.066  73.031  1.00  0.00           C
ATOM   6045  C36 POPEf 168      95.206  11.726  74.251  1.00  0.00           C
ATOM   6048  C37 POPEf 168      95.605  11.036  75.561  1.00  0.00           C
ATOM   6051  C38 POPEf 168      94.807   9.746  75.861  1.00  0.00           C
ATOM   6054  C39 POPEf 168      93.396  10.056  76.391  1.00  0.00           C
ATOM   6057 0C31 POPEf 168      92.836   8.946  77.291  1.00  0.00           C
ATOM   6060 1C31 POPEf 168      91.776   9.476  78.251  1.00  0.00           C
ATOM   6063 2C31 POPEf 168      91.545   8.556  79.451  1.00  0.00           C
ATOM   6066 3C31 POPEf 168      90.486   9.126  80.401  1.00  0.00           C
ATOM   6069 4C31 POPEf 168      90.686   8.766  81.881  1.00  0.00           C
ATOM   6072 5C31 POPEf 168      91.887   9.466  82.541  1.00  0.00           C
ATOM   6075 6C31 POPEf 168      92.896   8.496  83.161  1.00  0.00           C
ATOM   6079  NH3 POPEg 169      87.826  77.316 101.891  1.00  0.00           N
ATOM   6083  C12 POPEg 169      87.047  78.526 102.301  1.00  0.00           C
ATOM   6086  C11 POPEg 169      88.005  79.636 102.811  1.00  0.00           C
ATOM   6089  P   POPEg 169      86.206  81.596 103.011  1.00  0.00           P
ATOM   6090  O13 POPEg 169      84.915  81.347 103.711  1.00  0.00           O
ATOM   6091  O14 POPEg 169      86.685  82.997 102.971  1.00  0.00           O
ATOM   6092  O11 POPEg 169      86.025  81.107 101.531  1.00  0.00           O
ATOM   6093  O12 POPEg 169      87.356  80.667 103.551  1.00  0.00           O
ATOM   6094  C1  POPEg 169      86.747  81.587 100.391  1.00  0.00           C
ATOM   6097  C2  POPEg 169      85.946  81.178  99.131  1.00  0.00           C
ATOM   6099  O21 POPEg 169      86.557  80.147  98.341  1.00  0.00           O
ATOM   6100  C21 POPEg 169      87.476  80.447  97.461  1.00  0.00           C
ATOM   6101  O22 POPEg 169      88.017  81.526  97.301  1.00  0.00           O
ATOM   6102  C22 POPEg 169      87.716  79.228  96.571  1.00  0.00           C
ATOM   6105  C3  POPEg 169      85.365  82.366  98.321  1.00  0.00           C
ATOM   6108  O31 POPEg 169      84.006  82.086  97.941  1.00  0.00           O
ATOM   6109  C31 POPEg 169      83.145  82.117  98.941  1.00  0.00           C
ATOM   6110  O32 POPEg 169      83.367  82.556 100.061  1.00  0.00           O
ATOM   6111  C32 POPEg 169      81.866  81.417  98.531  1.00  0.00           C
ATOM   6114  C23 POPEg 169      86.426  78.697  95.891  1.00  0.00           C
ATOM   6117  C24 POPEg 169      86.706  77.706  94.751  1.00  0.00           C
ATOM   6120  C25 POPEg 169      86.526  78.327  93.361  1.00  0.00           C
ATOM   6123  C26 POPEg 169      86.755  77.326  92.221  1.00  0.00           C
ATOM   6126  C27 POPEg 169      86.396  77.916  90.851  1.00  0.00           C
ATOM   6129  C28 POPEg 169      86.606  76.907  89.701  1.00  0.00           C
ATOM   6132  C29 POPEg 169      85.937  77.376  88.441  1.00  0.00           C
ATOM   6134 0C21 POPEg 169      86.235  77.026  87.171  1.00  0.00           C
ATOM   6136 1C21 POPEg 169      87.326  76.076  86.721  1.00  0.00           C
ATOM   6139 2C21 POPEg 169      88.297  76.746  85.721  1.00  0.00           C
ATOM   6142 3C21 POPEg 169      87.616  77.226  84.421  1.00  0.00           C
ATOM   6145 4C21 POPEg 169      88.576  77.956  83.481  1.00  0.00           C
ATOM   6148 5C21 POPEg 169      87.836  78.906  82.531  1.00  0.00           C
ATOM   6151 6C21 POPEg 169      88.796  79.788  81.711  1.00  0.00           C
ATOM   6154 7C21 POPEg 169      88.065  80.906  80.961  1.00  0.00           C
ATOM   6157 8C21 POPEg 169      88.996  81.776  80.111  1.00  0.00           C
ATOM   6161  C33 POPEg 169      82.187  79.936  98.191  1.00  0.00           C
ATOM   6164  C34 POPEg 169      82.636  79.697  96.741  1.00  0.00           C
ATOM   6167  C35 POPEg 169      81.557  80.036  95.691  1.00  0.00           C
ATOM   6170  C36 POPEg 169      81.846  79.516  94.281  1.00  0.00           C
ATOM   6173  C37 POPEg 169      82.356  78.077  94.251  1.00  0.00           C
ATOM   6176  C38 POPEg 169      81.925  77.266  93.021  1.00  0.00           C
ATOM   6179  C39 POPEg 169      82.396  77.856  91.691  1.00  0.00           C
ATOM   6182 0C31 POPEg 169      82.076  76.916  90.521  1.00  0.00           C
ATOM   6185 1C31 POPEg 169      82.036  77.646  89.171  1.00  0.00           C
ATOM   6188 2C31 POPEg 169      81.487  76.776  88.031  1.00  0.00           C
ATOM   6191 3C31 POPEg 169      81.226  77.587  86.751  1.00  0.00           C
ATOM   6194 4C31 POPEg 169      82.515  78.087  86.071  1.00  0.00           C
ATOM   6197 5C31 POPEg 169      82.235  79.096  84.951  1.00  0.00           C
ATOM   6200 6C31 POPEg 169      83.516  79.626  84.301  1.00  0.00           C
ATOM   6204  NH3 POPEh 170     119.325  90.596  99.391  1.00  0.00           N
ATOM   6208  C12 POPEh 170     119.725  89.907 100.671  1.00  0.00           C
ATOM   6211  C11 POPEh 170     121.046  89.177 100.451  1.00  0.00           C
ATOM   6214  P   POPEh 170     122.496  87.226 101.331  1.00  0.00           P
ATOM   6215  O13 POPEh 170     123.625  87.727 102.141  1.00  0.00           O
ATOM   6216  O14 POPEh 170     121.936  85.876 101.591  1.00  0.00           O
ATOM   6217  O11 POPEh 170     122.865  87.276  99.781  1.00  0.00           O
ATOM   6218  O12 POPEh 170     121.296  88.257 101.501  1.00  0.00           O
ATOM   6219  C1  POPEh 170     123.917  88.087  99.201  1.00  0.00           C
ATOM   6222  C2  POPEh 170     123.586  88.437  97.711  1.00  0.00           C
ATOM   6224  O21 POPEh 170     124.696  88.336  96.781  1.00  0.00           O
ATOM   6225  C21 POPEh 170     125.526  89.367  96.761  1.00  0.00           C
ATOM   6226  O22 POPEh 170     125.917  89.996  97.731  1.00  0.00           O
ATOM   6227  C22 POPEh 170     125.596  89.896  95.321  1.00  0.00           C
ATOM   6230  C3  POPEh 170     122.795  89.757  97.491  1.00  0.00           C
ATOM   6233  O31 POPEh 170     122.106  89.667  96.231  1.00  0.00           O
ATOM   6234  C31 POPEh 170     120.867  89.216  96.281  1.00  0.00           C
ATOM   6235  O32 POPEh 170     120.136  89.216  97.261  1.00  0.00           O
ATOM   6236  C32 POPEh 170     120.456  88.678  94.931  1.00  0.00           C
ATOM   6239  C23 POPEh 170     126.815  89.516  94.441  1.00  0.00           C
ATOM   6242  C24 POPEh 170     126.945  90.507  93.251  1.00  0.00           C
ATOM   6245  C25 POPEh 170     127.807  89.986  92.081  1.00  0.00           C
ATOM   6248  C26 POPEh 170     127.966  91.007  90.941  1.00  0.00           C
ATOM   6251  C27 POPEh 170     127.997  90.337  89.551  1.00  0.00           C
ATOM   6254  C28 POPEh 170     128.175  91.337  88.381  1.00  0.00           C
ATOM   6257  C29 POPEh 170     127.436  90.886  87.141  1.00  0.00           C
ATOM   6259 0C21 POPEh 170     127.916  90.576  85.931  1.00  0.00           C
ATOM   6261 1C21 POPEh 170     129.348  90.556  85.451  1.00  0.00           C
ATOM   6264 2C21 POPEh 170     129.549  91.368  84.151  1.00  0.00           C
ATOM   6267 3C21 POPEh 170     129.749  92.867  84.401  1.00  0.00           C
ATOM   6270 4C21 POPEh 170     129.768  93.678  83.101  1.00  0.00           C
ATOM   6273 5C21 POPEh 170     129.859  95.187  83.361  1.00  0.00           C
ATOM   6276 6C21 POPEh 170     129.960  96.007  82.071  1.00  0.00           C
ATOM   6279 7C21 POPEh 170     129.990  97.516  82.361  1.00  0.00           C
ATOM   6282 8C21 POPEh 170     130.449  98.327  81.161  1.00  0.00           C
ATOM   6286  C33 POPEh 170     120.587  87.147  94.881  1.00  0.00           C
ATOM   6289  C34 POPEh 170     120.336  86.587  93.481  1.00  0.00           C
ATOM   6292  C35 POPEh 170     118.987  86.956  92.861  1.00  0.00           C
ATOM   6295  C36 POPEh 170     118.987  86.636  91.371  1.00  0.00           C
ATOM   6298  C37 POPEh 170     117.696  87.066  90.671  1.00  0.00           C
ATOM   6301  C38 POPEh 170     117.836  86.927  89.151  1.00  0.00           C
ATOM   6304  C39 POPEh 170     116.496  86.937  88.411  1.00  0.00           C
ATOM   6307 0C31 POPEh 170     116.576  86.087  87.141  1.00  0.00           C
ATOM   6310 1C31 POPEh 170     115.206  85.716  86.561  1.00  0.00           C
ATOM   6313 2C31 POPEh 170     115.336  85.077  85.181  1.00  0.00           C
ATOM   6316 3C31 POPEh 170     113.975  84.826  84.511  1.00  0.00           C
ATOM   6319 4C31 POPEh 170     114.127  84.577  83.011  1.00  0.00           C
ATOM   6322 5C31 POPEh 170     112.925  85.027  82.171  1.00  0.00           C
ATOM   6325 6C31 POPEh 170     113.166  84.947  80.661  1.00  0.00           C
ATOM   6329  NH3 POPEi 171      56.187  43.677  61.081  1.00  0.00           N
ATOM   6333  C12 POPEi 171      55.545  44.996  61.421  1.00  0.00           C
ATOM   6336  C11 POPEi 171      54.216  44.797  62.161  1.00  0.00           C
ATOM   6339  P   POPEi 171      53.406  47.336  61.861  1.00  0.00           P
ATOM   6340  O13 POPEi 171      52.096  47.297  61.181  1.00  0.00           O
ATOM   6341  O14 POPEi 171      54.556  47.696  61.011  1.00  0.00           O
ATOM   6342  O11 POPEi 171      53.426  48.446  62.991  1.00  0.00           O
ATOM   6343  O12 POPEi 171      53.646  46.007  62.661  1.00  0.00           O
ATOM   6344  C1  POPEi 171      53.056  48.306  64.361  1.00  0.00           C
ATOM   6347  C2  POPEi 171      54.006  47.416  65.231  1.00  0.00           C
ATOM   6349  O21 POPEi 171      53.906  47.726  66.631  1.00  0.00           O
ATOM   6350  C21 POPEi 171      52.746  47.566  67.241  1.00  0.00           C
ATOM   6351  O22 POPEi 171      51.736  47.106  66.741  1.00  0.00           O
ATOM   6352  C22 POPEi 171      52.936  47.936  68.721  1.00  0.00           C
ATOM   6355  C3  POPEi 171      55.506  47.546  64.811  1.00  0.00           C
ATOM   6358  O31 POPEi 171      56.226  46.346  65.151  1.00  0.00           O
ATOM   6359  C31 POPEi 171      57.286  46.486  65.911  1.00  0.00           C
ATOM   6360  O32 POPEi 171      57.835  47.516  66.241  1.00  0.00           O
ATOM   6361  C32 POPEi 171      57.666  45.126  66.471  1.00  0.00           C
ATOM   6364  C23 POPEi 171      51.716  47.656  69.631  1.00  0.00           C
ATOM   6367  C24 POPEi 171      50.727  48.826  69.741  1.00  0.00           C
ATOM   6370  C25 POPEi 171      51.146  49.906  70.761  1.00  0.00           C
ATOM   6373  C26 POPEi 171      50.716  49.587  72.201  1.00  0.00           C
ATOM   6376  C27 POPEi 171      51.096  50.696  73.191  1.00  0.00           C
ATOM   6379  C28 POPEi 171      50.265  50.686  74.491  1.00  0.00           C
ATOM   6382  C29 POPEi 171      50.516  49.486  75.371  1.00  0.00           C
ATOM   6384 0C21 POPEi 171      50.576  49.466  76.711  1.00  0.00           C
ATOM   6386 1C21 POPEi 171      50.416  50.657  77.641  1.00  0.00           C
ATOM   6389 2C21 POPEi 171      51.566  50.806  78.661  1.00  0.00           C
ATOM   6392 3C21 POPEi 171      51.456  49.857  79.861  1.00  0.00           C
ATOM   6395 4C21 POPEi 171      51.556  50.616  81.201  1.00  0.00           C
ATOM   6398 5C21 POPEi 171      51.386  49.736  82.441  1.00  0.00           C
ATOM   6401 6C21 POPEi 171      52.546  48.766  82.661  1.00  0.00           C
ATOM   6404 7C21 POPEi 171      52.536  48.136  84.061  1.00  0.00           C
ATOM   6407 8C21 POPEi 171      53.736  47.236  84.341  1.00  0.00           C
ATOM   6411  C33 POPEi 171      57.276  45.066  67.971  1.00  0.00           C
ATOM   6414  C34 POPEi 171      56.016  44.246  68.291  1.00  0.00           C
ATOM   6417  C35 POPEi 171      55.576  44.506  69.741  1.00  0.00           C
ATOM   6420  C36 POPEi 171      54.576  43.496  70.301  1.00  0.00           C
ATOM   6423  C37 POPEi 171      54.066  43.966  71.671  1.00  0.00           C
ATOM   6426  C38 POPEi 171      53.035  43.027  72.321  1.00  0.00           C
ATOM   6429  C39 POPEi 171      53.556  41.626  72.611  1.00  0.00           C
ATOM   6432 0C31 POPEi 171      52.716  40.897  73.661  1.00  0.00           C
ATOM   6435 1C31 POPEi 171      53.066  39.416  73.781  1.00  0.00           C
ATOM   6438 2C31 POPEi 171      52.456  38.736  75.011  1.00  0.00           C
ATOM   6441 3C31 POPEi 171      52.596  37.216  74.961  1.00  0.00           C
ATOM   6444 4C31 POPEi 171      52.206  36.496  76.261  1.00  0.00           C
ATOM   6447 5C31 POPEi 171      52.316  34.976  76.131  1.00  0.00           C
ATOM   6450 6C31 POPEi 171      52.106  34.216  77.431  1.00  0.00           C
ATOM   6454  NH3 POPEj 172     101.186 112.027  61.361  1.00  0.00           N
ATOM   6458  C12 POPEj 172     102.065 111.437  60.301  1.00  0.00           C
ATOM   6461  C11 POPEj 172     103.105 112.386  59.711  1.00  0.00           C
ATOM   6464  P   POPEj 172     105.556 112.187  58.801  1.00  0.00           P
ATOM   6465  O13 POPEj 172     106.586 111.126  58.711  1.00  0.00           O
ATOM   6466  O14 POPEj 172     105.425 113.076  57.621  1.00  0.00           O
ATOM   6467  O11 POPEj 172     105.937 113.066  60.061  1.00  0.00           O
ATOM   6468  O12 POPEj 172     104.156 111.576  59.181  1.00  0.00           O
ATOM   6469  C1  POPEj 172     106.386 112.396  61.251  1.00  0.00           C
ATOM   6472  C2  POPEj 172     105.596 112.886  62.491  1.00  0.00           C
ATOM   6474  O21 POPEj 172     106.347 113.827  63.281  1.00  0.00           O
ATOM   6475  C21 POPEj 172     107.316 113.316  64.041  1.00  0.00           C
ATOM   6476  O22 POPEj 172     107.947 112.307  63.791  1.00  0.00           O
ATOM   6477  C22 POPEj 172     107.496 114.227  65.261  1.00  0.00           C
ATOM   6480  C3  POPEj 172     105.015 111.706  63.321  1.00  0.00           C
ATOM   6483  O31 POPEj 172     104.486 112.156  64.581  1.00  0.00           O
ATOM   6484  C31 POPEj 172     103.266 112.676  64.541  1.00  0.00           C
ATOM   6485  O32 POPEj 172     102.536 112.706  63.551  1.00  0.00           O
ATOM   6486  C32 POPEj 172     102.976 113.386  65.861  1.00  0.00           C
ATOM   6489  C23 POPEj 172     107.676 113.447  66.581  1.00  0.00           C
ATOM   6492  C24 POPEj 172     107.716 114.367  67.811  1.00  0.00           C
ATOM   6495  C25 POPEj 172     108.257 113.686  69.091  1.00  0.00           C
ATOM   6498  C26 POPEj 172     107.566 112.357  69.431  1.00  0.00           C
ATOM   6501  C27 POPEj 172     107.935 111.826  70.821  1.00  0.00           C
ATOM   6504  C28 POPEj 172     107.515 110.367  71.101  1.00  0.00           C
ATOM   6507  C29 POPEj 172     106.057 110.136  70.801  1.00  0.00           C
ATOM   6509 0C21 POPEj 172     105.097 109.676  71.631  1.00  0.00           C
ATOM   6511 1C21 POPEj 172     105.256 109.227  73.061  1.00  0.00           C
ATOM   6514 2C21 POPEj 172     104.595 110.196  74.051  1.00  0.00           C
ATOM   6517 3C21 POPEj 172     104.407 109.577  75.441  1.00  0.00           C
ATOM   6520 4C21 POPEj 172     103.886 110.587  76.471  1.00  0.00           C
ATOM   6523 5C21 POPEj 172     105.005 111.446  77.071  1.00  0.00           C
ATOM   6526 6C21 POPEj 172     104.486 112.676  77.821  1.00  0.00           C
ATOM   6529 7C21 POPEj 172     105.626 113.526  78.401  1.00  0.00           C
ATOM   6532 8C21 POPEj 172     105.126 114.807  79.071  1.00  0.00           C
ATOM   6536  C33 POPEj 172     103.266 112.587  67.161  1.00  0.00           C
ATOM   6539  C34 POPEj 172     103.546 113.557  68.331  1.00  0.00           C
ATOM   6542  C35 POPEj 172     103.606 112.927  69.731  1.00  0.00           C
ATOM   6545  C36 POPEj 172     104.166 113.956  70.731  1.00  0.00           C
ATOM   6548  C37 POPEj 172     104.315 113.496  72.191  1.00  0.00           C
ATOM   6551  C38 POPEj 172     105.256 114.396  73.021  1.00  0.00           C
ATOM   6554  C39 POPEj 172     104.705 115.757  73.491  1.00  0.00           C
ATOM   6557 0C31 POPEj 172     103.417 115.667  74.321  1.00  0.00           C
ATOM   6560 1C31 POPEj 172     103.216 116.876  75.261  1.00  0.00           C
ATOM   6563 2C31 POPEj 172     101.855 116.856  75.971  1.00  0.00           C
ATOM   6566 3C31 POPEj 172     101.895 117.267  77.451  1.00  0.00           C
ATOM   6569 4C31 POPEj 172     102.396 118.697  77.701  1.00  0.00           C
ATOM   6572 5C31 POPEj 172     102.156 119.117  79.161  1.00  0.00           C
ATOM   6575 6C31 POPEj 172     102.776 120.456  79.551  1.00  0.00           C
ATOM   6579  NH3 POPEk 173      99.547  67.546  98.321  1.00  0.00           N
ATOM   6583  C12 POPEk 173      99.886  68.177  99.641  1.00  0.00           C
ATOM   6586  C11 POPEk 173      99.985  67.147 100.781  1.00  0.00           C
ATOM   6589  P   POPEk 173      98.286  65.186 100.331  1.00  0.00           P
ATOM   6590  O13 POPEk 173      97.275  64.477 101.131  1.00  0.00           O
ATOM   6591  O14 POPEk 173      97.947  65.556  98.941  1.00  0.00           O
ATOM   6592  O11 POPEk 173      99.656  64.407 100.261  1.00  0.00           O
ATOM   6593  O12 POPEk 173      98.726  66.526 101.061  1.00  0.00           O
ATOM   6594  C1  POPEk 173      99.757  62.986 100.101  1.00  0.00           C
ATOM   6597  C2  POPEk 173      99.606  62.427  98.631  1.00  0.00           C
ATOM   6599  O21 POPEk 173      99.956  63.417  97.631  1.00  0.00           O
ATOM   6600  C21 POPEk 173     100.155  62.916  96.421  1.00  0.00           C
ATOM   6601  O22 POPEk 173     100.336  61.746  96.131  1.00  0.00           O
ATOM   6602  C22 POPEk 173     100.116  64.036  95.381  1.00  0.00           C
ATOM   6605  C3  POPEk 173      98.186  61.837  98.381  1.00  0.00           C
ATOM   6608  O31 POPEk 173      98.236  60.727  97.451  1.00  0.00           O
ATOM   6609  C31 POPEk 173      97.496  60.816  96.341  1.00  0.00           C
ATOM   6610  O32 POPEk 173      96.636  61.656  96.161  1.00  0.00           O
ATOM   6611  C32 POPEk 173      97.877  59.726  95.361  1.00  0.00           C
ATOM   6614  C23 POPEk 173      99.355  63.607  94.101  1.00  0.00           C
ATOM   6617  C24 POPEk 173      99.267  64.726  93.051  1.00  0.00           C
ATOM   6620  C25 POPEk 173      98.227  64.477  91.941  1.00  0.00           C
ATOM   6623  C26 POPEk 173      98.615  63.406  90.901  1.00  0.00           C
ATOM   6626  C27 POPEk 173      97.646  63.386  89.701  1.00  0.00           C
ATOM   6629  C28 POPEk 173      97.456  62.006  89.051  1.00  0.00           C
ATOM   6632  C29 POPEk 173      98.625  61.596  88.191  1.00  0.00           C
ATOM   6634 0C21 POPEk 173      98.576  61.136  86.921  1.00  0.00           C
ATOM   6636 1C21 POPEk 173      97.336  60.926  86.071  1.00  0.00           C
ATOM   6639 2C21 POPEk 173      97.436  61.516  84.651  1.00  0.00           C
ATOM   6642 3C21 POPEk 173      96.206  61.156  83.811  1.00  0.00           C
ATOM   6645 4C21 POPEk 173      96.306  61.616  82.351  1.00  0.00           C
ATOM   6648 5C21 POPEk 173      95.167  61.056  81.481  1.00  0.00           C
ATOM   6651 6C21 POPEk 173      95.377  59.587  81.081  1.00  0.00           C
ATOM   6654 7C21 POPEk 173      94.127  58.927  80.491  1.00  0.00           C
ATOM   6657 8C21 POPEk 173      94.346  57.446  80.131  1.00  0.00           C
ATOM   6661  C33 POPEk 173      97.515  60.026  93.881  1.00  0.00           C
ATOM   6664  C34 POPEk 173      97.686  58.757  93.051  1.00  0.00           C
ATOM   6667  C35 POPEk 173      97.456  58.876  91.541  1.00  0.00           C
ATOM   6670  C36 POPEk 173      97.836  57.556  90.841  1.00  0.00           C
ATOM   6673  C37 POPEk 173      97.316  57.466  89.401  1.00  0.00           C
ATOM   6676  C38 POPEk 173      98.227  56.696  88.431  1.00  0.00           C
ATOM   6679  C39 POPEk 173      97.696  56.816  87.001  1.00  0.00           C
ATOM   6682 0C31 POPEk 173      98.576  56.196  85.911  1.00  0.00           C
ATOM   6685 1C31 POPEk 173      98.017  56.516  84.521  1.00  0.00           C
ATOM   6688 2C31 POPEk 173      99.045  56.476  83.381  1.00  0.00           C
ATOM   6691 3C31 POPEk 173      98.475  57.087  82.081  1.00  0.00           C
ATOM   6694 4C31 POPEk 173      99.547  57.437  81.041  1.00  0.00           C
ATOM   6697 5C31 POPEk 173      98.926  58.027  79.761  1.00  0.00           C
ATOM   6700 6C31 POPEk 173      99.856  58.946  78.961  1.00  0.00           C
ATOM   6704  NH3 POPEl 174      62.445  95.237  64.731  1.00  0.00           N
ATOM   6708  C12 POPEl 174      61.977  93.816  64.581  1.00  0.00           C
ATOM   6711  C11 POPEl 174      60.816  93.716  63.571  1.00  0.00           C
ATOM   6714  P   POPEl 174      58.546  95.097  63.451  1.00  0.00           P
ATOM   6715  O13 POPEl 174      59.085  96.477  63.441  1.00  0.00           O
ATOM   6716  O14 POPEl 174      58.216  94.456  62.161  1.00  0.00           O
ATOM   6717  O11 POPEl 174      57.346  95.016  64.511  1.00  0.00           O
ATOM   6718  O12 POPEl 174      59.625  94.197  64.171  1.00  0.00           O
ATOM   6719  C1  POPEl 174      57.666  95.196  65.911  1.00  0.00           C
ATOM   6722  C2  POPEl 174      56.746  94.376  66.871  1.00  0.00           C
ATOM   6724  O21 POPEl 174      57.416  94.276  68.141  1.00  0.00           O
ATOM   6725  C21 POPEl 174      56.626  94.396  69.211  1.00  0.00           C
ATOM   6726  O22 POPEl 174      55.436  94.676  69.181  1.00  0.00           O
ATOM   6727  C22 POPEl 174      57.406  93.987  70.461  1.00  0.00           C
ATOM   6730  C3  POPEl 174      56.456  92.947  66.311  1.00  0.00           C
ATOM   6733  O31 POPEl 174      56.106  91.986  67.331  1.00  0.00           O
ATOM   6734  C31 POPEl 174      54.856  91.787  67.801  1.00  0.00           C
ATOM   6735  O32 POPEl 174      54.596  90.926  68.621  1.00  0.00           O
ATOM   6736  C32 POPEl 174      53.786  92.667  67.161  1.00  0.00           C
ATOM   6739  C23 POPEl 174      56.666  94.316  71.781  1.00  0.00           C
ATOM   6742  C24 POPEl 174      57.445  93.766  72.971  1.00  0.00           C
ATOM   6745  C25 POPEl 174      56.886  94.147  74.351  1.00  0.00           C
ATOM   6748  C26 POPEl 174      55.496  93.576  74.681  1.00  0.00           C
ATOM   6751  C27 POPEl 174      55.195  93.697  76.181  1.00  0.00           C
ATOM   6754  C28 POPEl 174      53.726  93.437  76.561  1.00  0.00           C
ATOM   6757  C29 POPEl 174      53.367  91.966  76.581  1.00  0.00           C
ATOM   6759 0C21 POPEl 174      53.116  91.206  77.671  1.00  0.00           C
ATOM   6761 1C21 POPEl 174      53.146  91.627  79.121  1.00  0.00           C
ATOM   6764 2C21 POPEl 174      54.316  90.996  79.911  1.00  0.00           C
ATOM   6767 3C21 POPEl 174      54.266  89.456  79.931  1.00  0.00           C
ATOM   6770 4C21 POPEl 174      55.046  88.827  81.101  1.00  0.00           C
ATOM   6773 5C21 POPEl 174      54.425  89.037  82.491  1.00  0.00           C
ATOM   6776 6C21 POPEl 174      53.035  88.406  82.641  1.00  0.00           C
ATOM   6779 7C21 POPEl 174      52.426  88.616  84.031  1.00  0.00           C
ATOM   6782 8C21 POPEl 174      51.046  87.966  84.161  1.00  0.00           C
ATOM   6786  C33 POPEl 174      52.406  92.527  67.851  1.00  0.00           C
ATOM   6789  C34 POPEl 174      52.336  93.246  69.211  1.00  0.00           C
ATOM   6792  C35 POPEl 174      50.946  93.106  69.871  1.00  0.00           C
ATOM   6795  C36 POPEl 174      50.937  93.557  71.331  1.00  0.00           C
ATOM   6798  C37 POPEl 174      49.766  92.947  72.121  1.00  0.00           C
ATOM   6801  C38 POPEl 174      49.956  93.007  73.651  1.00  0.00           C
ATOM   6804  C39 POPEl 174      49.796  94.417  74.221  1.00  0.00           C
ATOM   6807 0C31 POPEl 174      49.996  94.466  75.741  1.00  0.00           C
ATOM   6810 1C31 POPEl 174      49.556  95.816  76.321  1.00  0.00           C
ATOM   6813 2C31 POPEl 174      49.986  96.046  77.781  1.00  0.00           C
ATOM   6816 3C31 POPEl 174      49.256  97.276  78.351  1.00  0.00           C
ATOM   6819 4C31 POPEl 174      49.716  97.676  79.751  1.00  0.00           C
ATOM   6822 5C31 POPEl 174      48.835  98.786  80.331  1.00  0.00           C
ATOM   6825 6C31 POPEl 174      49.246  99.236  81.731  1.00  0.00           C
ATOM   6829  NH3 POPEm 175      36.346 116.376 100.351  1.00  0.00           N
ATOM   6833  C12 POPEm 175      36.546 114.896 100.401  1.00  0.00           C
ATOM   6836  C11 POPEm 175      35.576 114.216 101.361  1.00  0.00           C
ATOM   6839  P   POPEm 175      34.166 112.007 100.981  1.00  0.00           P
ATOM   6840  O13 POPEm 175      34.426 110.646 100.481  1.00  0.00           O
ATOM   6841  O14 POPEm 175      33.536 112.047 102.321  1.00  0.00           O
ATOM   6842  O11 POPEm 175      33.176 112.737 100.011  1.00  0.00           O
ATOM   6843  O12 POPEm 175      35.506 112.846 100.961  1.00  0.00           O
ATOM   6844  C1  POPEm 175      33.516 113.736  99.061  1.00  0.00           C
ATOM   6847  C2  POPEm 175      32.786 113.517  97.721  1.00  0.00           C
ATOM   6849  O21 POPEm 175      33.056 114.617  96.841  1.00  0.00           O
ATOM   6850  C21 POPEm 175      34.086 114.387  96.071  1.00  0.00           C
ATOM   6851  O22 POPEm 175      35.226 114.147  96.441  1.00  0.00           O
ATOM   6852  C22 POPEm 175      33.566 114.206  94.651  1.00  0.00           C
ATOM   6855  C3  POPEm 175      31.256 113.426  97.871  1.00  0.00           C
ATOM   6858  O31 POPEm 175      30.676 113.437  96.551  1.00  0.00           O
ATOM   6859  C31 POPEm 175      29.376 113.596  96.541  1.00  0.00           C
ATOM   6860  O32 POPEm 175      28.646 113.607  97.521  1.00  0.00           O
ATOM   6861  C32 POPEm 175      28.936 113.856  95.091  1.00  0.00           C
ATOM   6864  C23 POPEm 175      34.676 113.806  93.661  1.00  0.00           C
ATOM   6867  C24 POPEm 175      34.076 113.576  92.271  1.00  0.00           C
ATOM   6870  C25 POPEm 175      35.136 113.476  91.161  1.00  0.00           C
ATOM   6873  C26 POPEm 175      34.586 114.026  89.831  1.00  0.00           C
ATOM   6876  C27 POPEm 175      35.686 114.557  88.891  1.00  0.00           C
ATOM   6879  C28 POPEm 175      35.106 115.456  87.781  1.00  0.00           C
ATOM   6882  C29 POPEm 175      36.146 116.368  87.181  1.00  0.00           C
ATOM   6884 0C21 POPEm 175      36.886 116.126  86.081  1.00  0.00           C
ATOM   6886 1C21 POPEm 175      36.776 114.928  85.181  1.00  0.00           C
ATOM   6889 2C21 POPEm 175      36.566 115.337  83.721  1.00  0.00           C
ATOM   6892 3C21 POPEm 175      35.406 116.327  83.481  1.00  0.00           C
ATOM   6895 4C21 POPEm 175      35.136 116.537  81.991  1.00  0.00           C
ATOM   6898 5C21 POPEm 175      34.006 117.536  81.681  1.00  0.00           C
ATOM   6901 6C21 POPEm 175      33.785 117.676  80.171  1.00  0.00           C
ATOM   6904 7C21 POPEm 175      32.676 118.657  79.791  1.00  0.00           C
ATOM   6907 8C21 POPEm 175      32.456 118.736  78.281  1.00  0.00           C
ATOM   6911  C33 POPEm 175      28.666 112.556  94.291  1.00  0.00           C
ATOM   6914  C34 POPEm 175      29.196 112.566  92.841  1.00  0.00           C
ATOM   6917  C35 POPEm 175      28.746 113.766  91.991  1.00  0.00           C
ATOM   6920  C36 POPEm 175      29.196 113.646  90.521  1.00  0.00           C
ATOM   6923  C37 POPEm 175      28.846 114.907  89.711  1.00  0.00           C
ATOM   6926  C38 POPEm 175      29.336 114.866  88.261  1.00  0.00           C
ATOM   6929  C39 POPEm 175      28.926 116.116  87.461  1.00  0.00           C
ATOM   6932 0C31 POPEm 175      29.326 116.057  85.981  1.00  0.00           C
ATOM   6935 1C31 POPEm 175      30.826 116.316  85.741  1.00  0.00           C
ATOM   6938 2C31 POPEm 175      31.276 116.076  84.301  1.00  0.00           C
ATOM   6941 3C31 POPEm 175      31.326 114.577  83.941  1.00  0.00           C
ATOM   6944 4C31 POPEm 175      32.156 114.287  82.691  1.00  0.00           C
ATOM   6947 5C31 POPEm 175      32.196 112.796  82.331  1.00  0.00           C
ATOM   6950 6C31 POPEm 175      33.316 112.447  81.341  1.00  0.00           C
ATOM   6954  NH3 POPEn 176      88.826 128.100  64.211  1.00  0.00           N
ATOM   6958  C12 POPEn 176      88.236 128.859  63.041  1.00  0.00           C
ATOM   6961  C11 POPEn 176      87.345 130.020  63.521  1.00  0.00           C
ATOM   6964  P   POPEn 176      85.196 130.230  61.951  1.00  0.00           P
ATOM   6965  O13 POPEn 176      84.395 131.469  61.811  1.00  0.00           O
ATOM   6966  O14 POPEn 176      85.256 129.350  60.761  1.00  0.00           O
ATOM   6967  O11 POPEn 176      84.667 129.350  63.161  1.00  0.00           O
ATOM   6968  O12 POPEn 176      86.666 130.650  62.421  1.00  0.00           O
ATOM   6969  C1  POPEn 176      83.755 129.850  64.151  1.00  0.00           C
ATOM   6972  C2  POPEn 176      84.016 129.199  65.541  1.00  0.00           C
ATOM   6974  O21 POPEn 176      85.085 129.889  66.211  1.00  0.00           O
ATOM   6975  C21 POPEn 176      85.216 130.020  67.531  1.00  0.00           C
ATOM   6976  O22 POPEn 176      86.226 130.410  68.081  1.00  0.00           O
ATOM   6977  C22 POPEn 176      83.966 129.710  68.361  1.00  0.00           C
ATOM   6980  C3  POPEn 176      84.346 127.690  65.381  1.00  0.00           C
ATOM   6983  O31 POPEn 176      84.495 127.047  66.661  1.00  0.00           O
ATOM   6984  C31 POPEn 176      85.727 126.816  67.081  1.00  0.00           C
ATOM   6985  O32 POPEn 176      86.767 127.007  66.481  1.00  0.00           O
ATOM   6986  C32 POPEn 176      85.626 126.466  68.571  1.00  0.00           C
ATOM   6989  C23 POPEn 176      84.306 129.770  69.881  1.00  0.00           C
ATOM   6992  C24 POPEn 176      83.096 129.460  70.771  1.00  0.00           C
ATOM   6995  C25 POPEn 176      83.437 128.669  72.051  1.00  0.00           C
ATOM   6998  C26 POPEn 176      84.276 129.440  73.091  1.00  0.00           C
ATOM   7001  C27 POPEn 176      84.346 128.679  74.421  1.00  0.00           C
ATOM   7004  C28 POPEn 176      85.326 129.270  75.461  1.00  0.00           C
ATOM   7007  C29 POPEn 176      84.915 130.600  76.031  1.00  0.00           C
ATOM   7009 0C21 POPEn 176      85.657 131.359  76.861  1.00  0.00           C
ATOM   7011 1C21 POPEn 176      87.007 130.969  77.401  1.00  0.00           C
ATOM   7014 2C21 POPEn 176      88.186 131.380  76.481  1.00  0.00           C
ATOM   7017 3C21 POPEn 176      88.406 132.889  76.381  1.00  0.00           C
ATOM   7020 4C21 POPEn 176      89.667 133.229  75.581  1.00  0.00           C
ATOM   7023 5C21 POPEn 176      89.725 134.669  75.081  1.00  0.00           C
ATOM   7026 6C21 POPEn 176      91.016 134.941  74.301  1.00  0.00           C
ATOM   7029 7C21 POPEn 176      91.095 136.350  73.691  1.00  0.00           C
ATOM   7032 8C21 POPEn 176      92.375 136.549  72.871  1.00  0.00           C
ATOM   7036  C33 POPEn 176      85.326 124.996  68.911  1.00  0.00           C
ATOM   7039  C34 POPEn 176      84.635 124.928  70.281  1.00  0.00           C
ATOM   7042  C35 POPEn 176      84.656 123.536  70.921  1.00  0.00           C
ATOM   7045  C36 POPEn 176      84.086 123.576  72.351  1.00  0.00           C
ATOM   7048  C37 POPEn 176      84.387 122.296  73.131  1.00  0.00           C
ATOM   7051  C38 POPEn 176      84.026 122.396  74.611  1.00  0.00           C
ATOM   7054  C39 POPEn 176      84.175 121.046  75.311  1.00  0.00           C
ATOM   7057 0C31 POPEn 176      84.656 121.178  76.761  1.00  0.00           C
ATOM   7060 1C31 POPEn 176      84.667 119.837  77.521  1.00  0.00           C
ATOM   7063 2C31 POPEn 176      85.085 119.977  78.991  1.00  0.00           C
ATOM   7066 3C31 POPEn 176      84.045 120.696  79.841  1.00  0.00           C
ATOM   7069 4C31 POPEn 176      84.606 121.236  81.171  1.00  0.00           C
ATOM   7072 5C31 POPEn 176      83.525 121.907  82.021  1.00  0.00           C
ATOM   7075 6C31 POPEn 176      84.066 122.496  83.321  1.00  0.00           C
ATOM   7079  NH3 POPEo 177     110.186  44.446  56.381  1.00  0.00           N
ATOM   7083  C12 POPEo 177     110.005  45.867  56.871  1.00  0.00           C
ATOM   7086  C11 POPEo 177     109.976  46.876  55.701  1.00  0.00           C
ATOM   7089  P   POPEo 177     112.225  48.206  56.041  1.00  0.00           P
ATOM   7090  O13 POPEo 177     113.227  47.357  56.731  1.00  0.00           O
ATOM   7091  O14 POPEo 177     112.725  49.306  55.171  1.00  0.00           O
ATOM   7092  O11 POPEo 177     111.235  48.796  57.131  1.00  0.00           O
ATOM   7093  O12 POPEo 177     111.286  47.206  55.231  1.00  0.00           O
ATOM   7094  C1  POPEo 177     111.347  50.116  57.671  1.00  0.00           C
ATOM   7097  C2  POPEo 177     111.837  50.086  59.151  1.00  0.00           C
ATOM   7099  O21 POPEo 177     111.235  51.146  59.901  1.00  0.00           O
ATOM   7100  C21 POPEo 177     111.866  52.276  60.191  1.00  0.00           C
ATOM   7101  O22 POPEo 177     112.877  52.716  59.691  1.00  0.00           O
ATOM   7102  C22 POPEo 177     111.125  52.926  61.371  1.00  0.00           C
ATOM   7105  C3  POPEo 177     113.376  49.937  59.241  1.00  0.00           C
ATOM   7108  O31 POPEo 177     113.826  49.766  60.601  1.00  0.00           O
ATOM   7109  C31 POPEo 177     115.155  49.587  60.621  1.00  0.00           C
ATOM   7110  O32 POPEo 177     115.876  49.757  59.651  1.00  0.00           O
ATOM   7111  C32 POPEo 177     115.637  49.136  62.001  1.00  0.00           C
ATOM   7114  C23 POPEo 177     111.767  54.246  61.851  1.00  0.00           C
ATOM   7117  C24 POPEo 177     111.057  54.826  63.091  1.00  0.00           C
ATOM   7120  C25 POPEo 177     111.747  54.446  64.401  1.00  0.00           C
ATOM   7123  C26 POPEo 177     111.025  54.986  65.641  1.00  0.00           C
ATOM   7126  C27 POPEo 177     111.945  55.016  66.861  1.00  0.00           C
ATOM   7129  C28 POPEo 177     111.216  55.156  68.211  1.00  0.00           C
ATOM   7132  C29 POPEo 177     110.425  56.436  68.351  1.00  0.00           C
ATOM   7134 0C21 POPEo 177     109.956  56.917  69.511  1.00  0.00           C
ATOM   7136 1C21 POPEo 177     110.076  56.286  70.871  1.00  0.00           C
ATOM   7139 2C21 POPEo 177     111.216  56.886  71.711  1.00  0.00           C
ATOM   7142 3C21 POPEo 177     111.195  58.426  71.801  1.00  0.00           C
ATOM   7145 4C21 POPEo 177     112.235  58.966  72.781  1.00  0.00           C
ATOM   7148 5C21 POPEo 177     112.445  60.486  72.661  1.00  0.00           C
ATOM   7151 6C21 POPEo 177     113.367  61.047  73.761  1.00  0.00           C
ATOM   7154 7C21 POPEo 177     113.755  62.516  73.561  1.00  0.00           C
ATOM   7157 8C21 POPEo 177     114.395  63.126  74.821  1.00  0.00           C
ATOM   7161  C33 POPEo 177     117.036  48.507  61.881  1.00  0.00           C
ATOM   7164  C34 POPEo 177     117.846  48.426  63.181  1.00  0.00           C
ATOM   7167  C35 POPEo 177     119.276  47.966  62.831  1.00  0.00           C
ATOM   7170  C36 POPEo 177     120.307  48.046  63.971  1.00  0.00           C
ATOM   7173  C37 POPEo 177     121.715  47.736  63.441  1.00  0.00           C
ATOM   7176  C38 POPEo 177     122.836  47.796  64.491  1.00  0.00           C
ATOM   7179  C39 POPEo 177     122.626  46.806  65.641  1.00  0.00           C
ATOM   7182 0C31 POPEo 177     123.926  46.357  66.321  1.00  0.00           C
ATOM   7185 1C31 POPEo 177     123.686  45.246  67.351  1.00  0.00           C
ATOM   7188 2C31 POPEo 177     124.996  44.647  67.871  1.00  0.00           C
ATOM   7191 3C31 POPEo 177     124.845  43.586  68.971  1.00  0.00           C
ATOM   7194 4C31 POPEo 177     124.057  44.086  70.181  1.00  0.00           C
ATOM   7197 5C31 POPEo 177     124.197  43.206  71.431  1.00  0.00           C
ATOM   7200 6C31 POPEo 177     123.566  43.866  72.661  1.00  0.00           C
ATOM   7204  NH3 POPEp 178       8.876  36.896  58.871  1.00  0.00           N
ATOM   7208  C12 POPEp 178       9.206  38.007  57.901  1.00  0.00           C
ATOM   7211  C11 POPEp 178       8.596  39.336  58.361  1.00  0.00           C
ATOM   7214  P   POPEp 178       8.526  41.847  57.861  1.00  0.00           P
ATOM   7215  O13 POPEp 178       8.776  42.656  56.651  1.00  0.00           O
ATOM   7216  O14 POPEp 178       7.136  41.707  58.341  1.00  0.00           O
ATOM   7217  O11 POPEp 178       9.446  42.437  59.001  1.00  0.00           O
ATOM   7218  O12 POPEp 178       9.176  40.416  57.631  1.00  0.00           O
ATOM   7219  C1  POPEp 178       8.866  43.367  59.931  1.00  0.00           C
ATOM   7222  C2  POPEp 178       9.286  43.006  61.371  1.00  0.00           C
ATOM   7224  O21 POPEp 178       8.076  42.876  62.171  1.00  0.00           O
ATOM   7225  C21 POPEp 178       7.666  41.626  62.351  1.00  0.00           C
ATOM   7226  O22 POPEp 178       8.296  40.616  62.061  1.00  0.00           O
ATOM   7227  C22 POPEp 178       6.366  41.626  63.121  1.00  0.00           C
ATOM   7230  C3  POPEp 178      10.286  44.046  61.971  1.00  0.00           C
ATOM   7233  O31 POPEp 178      10.046  44.396  63.351  1.00  0.00           O
ATOM   7234  C31 POPEp 178      10.596  43.757  64.381  1.00  0.00           C
ATOM   7235  O32 POPEp 178      10.666  44.216  65.511  1.00  0.00           O
ATOM   7236  C32 POPEp 178      11.096  42.336  64.071  1.00  0.00           C
ATOM   7239  C23 POPEp 178       6.576  40.996  64.521  1.00  0.00           C
ATOM   7242  C24 POPEp 178       5.416  41.316  65.461  1.00  0.00           C
ATOM   7245  C25 POPEp 178       5.436  42.757  65.981  1.00  0.00           C
ATOM   7248  C26 POPEp 178       6.366  42.936  67.181  1.00  0.00           C
ATOM   7251  C27 POPEp 178       5.716  42.507  68.501  1.00  0.00           C
ATOM   7254  C28 POPEp 178       6.626  42.806  69.701  1.00  0.00           C
ATOM   7257  C29 POPEp 178       5.876  42.826  71.001  1.00  0.00           C
ATOM   7259 0C21 POPEp 178       5.396  43.936  71.601  1.00  0.00           C
ATOM   7261 1C21 POPEp 178       5.526  45.346  71.061  1.00  0.00           C
ATOM   7264 2C21 POPEp 178       6.796  46.007  71.631  1.00  0.00           C
ATOM   7267 3C21 POPEp 178       7.026  47.456  71.181  1.00  0.00           C
ATOM   7270 4C21 POPEp 178       8.406  47.946  71.651  1.00  0.00           C
ATOM   7273 5C21 POPEp 178       8.676  49.446  71.441  1.00  0.00           C
ATOM   7276 6C21 POPEp 178       8.286  50.306  72.651  1.00  0.00           C
ATOM   7279 7C21 POPEp 178       8.856  51.726  72.551  1.00  0.00           C
ATOM   7282 8C21 POPEp 178       8.256  52.716  73.561  1.00  0.00           C
ATOM   7286  C33 POPEp 178      11.426  41.526  65.351  1.00  0.00           C
ATOM   7289  C34 POPEp 178      10.186  40.967  66.081  1.00  0.00           C
ATOM   7292  C35 POPEp 178      10.546  39.927  67.151  1.00  0.00           C
ATOM   7295  C36 POPEp 178      10.436  40.436  68.601  1.00  0.00           C
ATOM   7298  C37 POPEp 178       9.286  39.776  69.381  1.00  0.00           C
ATOM   7301  C38 POPEp 178       9.196  40.296  70.821  1.00  0.00           C
ATOM   7304  C39 POPEp 178       8.096  39.617  71.641  1.00  0.00           C
ATOM   7307 0C31 POPEp 178       7.976  40.216  73.051  1.00  0.00           C
ATOM   7310 1C31 POPEp 178       6.946  39.496  73.921  1.00  0.00           C
ATOM   7313 2C31 POPEp 178       6.876  40.036  75.361  1.00  0.00           C
ATOM   7316 3C31 POPEp 178       6.226  41.416  75.481  1.00  0.00           C
ATOM   7319 4C31 POPEp 178       4.686  41.386  75.411  1.00  0.00           C
ATOM   7322 5C31 POPEp 178       4.086  42.757  75.761  1.00  0.00           C
ATOM   7325 6C31 POPEp 178       2.566  42.786  75.641  1.00  0.00           C
ATOM   7329  NH3 POPEq 179      27.586  80.526  61.111  1.00  0.00           N
ATOM   7333  C12 POPEq 179      27.146  79.246  60.451  1.00  0.00           C
ATOM   7336  C11 POPEq 179      25.696  78.846  60.811  1.00  0.00           C
ATOM   7339  P   POPEq 179      24.106  80.967  61.101  1.00  0.00           P
ATOM   7340  O13 POPEq 179      24.576  82.167  60.401  1.00  0.00           O
ATOM   7341  O14 POPEq 179      22.656  80.777  61.251  1.00  0.00           O
ATOM   7342  O11 POPEq 179      24.866  80.886  62.491  1.00  0.00           O
ATOM   7343  O12 POPEq 179      24.726  79.757  60.301  1.00  0.00           O
ATOM   7344  C1  POPEq 179      25.056  82.077  63.291  1.00  0.00           C
ATOM   7347  C2  POPEq 179      23.886  82.257  64.291  1.00  0.00           C
ATOM   7349  O21 POPEq 179      24.216  83.137  65.391  1.00  0.00           O
ATOM   7350  C21 POPEq 179      24.996  82.636  66.341  1.00  0.00           C
ATOM   7351  O22 POPEq 179      25.626  81.596  66.281  1.00  0.00           O
ATOM   7352  C22 POPEq 179      25.076  83.596  67.511  1.00  0.00           C
ATOM   7355  C3  POPEq 179      23.376  80.846  64.741  1.00  0.00           C
ATOM   7358  O31 POPEq 179      22.516  80.917  65.911  1.00  0.00           O
ATOM   7359  C31 POPEq 179      22.316  79.697  66.431  1.00  0.00           C
ATOM   7360  O32 POPEq 179      22.846  78.666  66.061  1.00  0.00           O
ATOM   7361  C32 POPEq 179      21.376  79.807  67.621  1.00  0.00           C
ATOM   7364  C23 POPEq 179      26.036  83.096  68.621  1.00  0.00           C
ATOM   7367  C24 POPEq 179      25.436  81.977  69.481  1.00  0.00           C
ATOM   7370  C25 POPEq 179      26.516  81.126  70.181  1.00  0.00           C
ATOM   7373  C26 POPEq 179      26.086  80.587  71.551  1.00  0.00           C
ATOM   7376  C27 POPEq 179      26.446  81.557  72.691  1.00  0.00           C
ATOM   7379  C28 POPEq 179      26.066  81.076  74.101  1.00  0.00           C
ATOM   7382  C29 POPEq 179      24.586  81.166  74.361  1.00  0.00           C
ATOM   7384 0C21 POPEq 179      24.006  81.417  75.541  1.00  0.00           C
ATOM   7386 1C21 POPEq 179      24.696  81.636  76.861  1.00  0.00           C
ATOM   7389 2C21 POPEq 179      23.876  82.486  77.861  1.00  0.00           C
ATOM   7392 3C21 POPEq 179      23.866  81.896  79.271  1.00  0.00           C
ATOM   7395 4C21 POPEq 179      25.226  81.996  79.971  1.00  0.00           C
ATOM   7398 5C21 POPEq 179      25.266  81.256  81.311  1.00  0.00           C
ATOM   7401 6C21 POPEq 179      26.686  81.266  81.901  1.00  0.00           C
ATOM   7404 7C21 POPEq 179      26.866  80.346  83.111  1.00  0.00           C
ATOM   7407 8C21 POPEq 179      28.316  80.257  83.561  1.00  0.00           C
ATOM   7411  C33 POPEq 179      22.176  79.837  68.941  1.00  0.00           C
ATOM   7414  C34 POPEq 179      21.326  79.857  70.221  1.00  0.00           C
ATOM   7417  C35 POPEq 179      20.506  78.588  70.451  1.00  0.00           C
ATOM   7420  C36 POPEq 179      20.086  78.437  71.921  1.00  0.00           C
ATOM   7423  C37 POPEq 179      19.256  77.177  72.181  1.00  0.00           C
ATOM   7426  C38 POPEq 179      18.896  76.967  73.661  1.00  0.00           C
ATOM   7429  C39 POPEq 179      20.026  76.306  74.471  1.00  0.00           C
ATOM   7432 0C31 POPEq 179      19.576  75.766  75.841  1.00  0.00           C
ATOM   7435 1C31 POPEq 179      20.326  74.496  76.231  1.00  0.00           C
ATOM   7438 2C31 POPEq 179      19.736  73.706  77.421  1.00  0.00           C
ATOM   7441 3C31 POPEq 179      18.576  72.757  77.031  1.00  0.00           C
ATOM   7444 4C31 POPEq 179      18.406  71.596  78.031  1.00  0.00           C
ATOM   7447 5C31 POPEq 179      17.296  70.617  77.611  1.00  0.00           C
ATOM   7450 6C31 POPEq 179      17.296  69.316  78.431  1.00  0.00           C
ATOM   7454  NH3 POPEr 180      83.606  21.246  62.791  1.00  0.00           N
ATOM   7458  C12 POPEr 180      83.546  20.446  61.511  1.00  0.00           C
ATOM   7461  C11 POPEr 180      84.387  19.146  61.591  1.00  0.00           C
ATOM   7464  P   POPEr 180      83.496  16.636  61.391  1.00  0.00           P
ATOM   7465  O13 POPEr 180      83.236  15.736  60.251  1.00  0.00           O
ATOM   7466  O14 POPEr 180      84.576  16.246  62.311  1.00  0.00           O
ATOM   7467  O11 POPEr 180      82.156  16.796  62.271  1.00  0.00           O
ATOM   7468  O12 POPEr 180      83.735  18.106  60.861  1.00  0.00           O
ATOM   7469  C1  POPEr 180      82.156  17.766  63.331  1.00  0.00           C
ATOM   7472  C2  POPEr 180      80.946  17.766  64.341  1.00  0.00           C
ATOM   7474  O21 POPEr 180      81.335  18.156  65.661  1.00  0.00           O
ATOM   7475  C21 POPEr 180      82.076  19.226  65.841  1.00  0.00           C
ATOM   7476  O22 POPEr 180      82.536  19.976  64.971  1.00  0.00           O
ATOM   7477  C22 POPEr 180      82.266  19.446  67.331  1.00  0.00           C
ATOM   7480  C3  POPEr 180      80.196  16.406  64.441  1.00  0.00           C
ATOM   7483  O31 POPEr 180      78.926  16.496  65.131  1.00  0.00           O
ATOM   7484  C31 POPEr 180      78.896  16.266  66.431  1.00  0.00           C
ATOM   7485  O32 POPEr 180      79.875  16.056  67.141  1.00  0.00           O
ATOM   7486  C32 POPEr 180      77.445  16.206  66.931  1.00  0.00           C
ATOM   7489  C23 POPEr 180      83.145  20.666  67.631  1.00  0.00           C
ATOM   7492  C24 POPEr 180      82.826  21.276  69.001  1.00  0.00           C
ATOM   7495  C25 POPEr 180      83.105  20.366  70.201  1.00  0.00           C
ATOM   7498  C26 POPEr 180      83.245  21.216  71.471  1.00  0.00           C
ATOM   7501  C27 POPEr 180      83.905  20.516  72.661  1.00  0.00           C
ATOM   7504  C28 POPEr 180      84.395  21.566  73.681  1.00  0.00           C
ATOM   7507  C29 POPEr 180      85.136  20.946  74.831  1.00  0.00           C
ATOM   7509 0C21 POPEr 180      84.576  20.556  75.991  1.00  0.00           C
ATOM   7511 1C21 POPEr 180      83.126  20.656  76.371  1.00  0.00           C
ATOM   7514 2C21 POPEr 180      82.986  21.266  77.781  1.00  0.00           C
ATOM   7517 3C21 POPEr 180      81.545  21.156  78.291  1.00  0.00           C
ATOM   7520 4C21 POPEr 180      81.487  21.086  79.821  1.00  0.00           C
ATOM   7523 5C21 POPEr 180      80.097  20.726  80.341  1.00  0.00           C
ATOM   7526 6C21 POPEr 180      80.097  20.626  81.871  1.00  0.00           C
ATOM   7529 7C21 POPEr 180      78.746  20.246  82.471  1.00  0.00           C
ATOM   7532 8C21 POPEr 180      78.786  20.186  84.001  1.00  0.00           C
ATOM   7536  C33 POPEr 180      76.945  17.426  67.751  1.00  0.00           C
ATOM   7539  C34 POPEr 180      75.496  17.216  68.241  1.00  0.00           C
ATOM   7542  C35 POPEr 180      74.896  18.356  69.081  1.00  0.00           C
ATOM   7545  C36 POPEr 180      75.376  18.406  70.541  1.00  0.00           C
ATOM   7548  C37 POPEr 180      74.666  19.506  71.361  1.00  0.00           C
ATOM   7551  C38 POPEr 180      73.606  18.976  72.351  1.00  0.00           C
ATOM   7554  C39 POPEr 180      74.136  18.806  73.781  1.00  0.00           C
ATOM   7557 0C31 POPEr 180      73.016  18.556  74.811  1.00  0.00           C
ATOM   7560 1C31 POPEr 180      73.505  18.556  76.261  1.00  0.00           C
ATOM   7563 2C31 POPEr 180      72.406  18.216  77.281  1.00  0.00           C
ATOM   7566 3C31 POPEr 180      72.966  17.996  78.701  1.00  0.00           C
ATOM   7569 4C31 POPEr 180      73.746  19.196  79.261  1.00  0.00           C
ATOM   7572 5C31 POPEr 180      74.437  18.856  80.591  1.00  0.00           C
ATOM   7575 6C31 POPEr 180      75.306  19.986  81.141  1.00  0.00           C
ATOM   7579  NH3 POPEs 181      13.536  44.547 103.331  1.00  0.00           N
ATOM   7583  C12 POPEs 181      13.036  45.826 102.701  1.00  0.00           C
ATOM   7586  C11 POPEs 181      13.096  47.036 103.661  1.00  0.00           C
ATOM   7589  P   POPEs 181      15.386  46.886 104.951  1.00  0.00           P
ATOM   7590  O13 POPEs 181      14.776  46.966 106.301  1.00  0.00           O
ATOM   7591  O14 POPEs 181      15.716  45.527 104.481  1.00  0.00           O
ATOM   7592  O11 POPEs 181      16.676  47.766 104.731  1.00  0.00           O
ATOM   7593  O12 POPEs 181      14.416  47.516 103.871  1.00  0.00           O
ATOM   7594  C1  POPEs 181      17.056  48.526 103.571  1.00  0.00           C
ATOM   7597  C2  POPEs 181      17.886  47.757 102.481  1.00  0.00           C
ATOM   7599  O21 POPEs 181      18.376  48.687 101.491  1.00  0.00           O
ATOM   7600  C21 POPEs 181      19.596  49.186 101.721  1.00  0.00           C
ATOM   7601  O22 POPEs 181      20.266  48.986 102.721  1.00  0.00           O
ATOM   7602  C22 POPEs 181      20.126  49.996 100.531  1.00  0.00           C
ATOM   7605  C3  POPEs 181      17.036  46.646 101.751  1.00  0.00           C
ATOM   7608  O31 POPEs 181      17.006  46.707 100.291  1.00  0.00           O
ATOM   7609  C31 POPEs 181      17.946  45.967  99.691  1.00  0.00           C
ATOM   7610  O32 POPEs 181      18.906  45.457 100.231  1.00  0.00           O
ATOM   7611  C32 POPEs 181      17.596  45.767  98.211  1.00  0.00           C
ATOM   7614  C23 POPEs 181      19.386  49.836  99.181  1.00  0.00           C
ATOM   7617  C24 POPEs 181      19.786  50.867  98.101  1.00  0.00           C
ATOM   7620  C25 POPEs 181      21.296  50.956  97.791  1.00  0.00           C
ATOM   7623  C26 POPEs 181      22.076  52.047  98.541  1.00  0.00           C
ATOM   7626  C27 POPEs 181      21.756  53.467  98.071  1.00  0.00           C
ATOM   7629  C28 POPEs 181      22.586  54.526  98.821  1.00  0.00           C
ATOM   7632  C29 POPEs 181      22.446  55.917  98.251  1.00  0.00           C
ATOM   7634 0C21 POPEs 181      23.436  56.806  98.011  1.00  0.00           C
ATOM   7636 1C21 POPEs 181      24.916  56.606  98.271  1.00  0.00           C
ATOM   7639 2C21 POPEs 181      25.386  57.117  99.641  1.00  0.00           C
ATOM   7642 3C21 POPEs 181      26.176  58.426  99.601  1.00  0.00           C
ATOM   7645 4C21 POPEs 181      26.636  58.916 100.991  1.00  0.00           C
ATOM   7648 5C21 POPEs 181      28.156  58.816 101.171  1.00  0.00           C
ATOM   7651 6C21 POPEs 181      28.646  57.367 101.281  1.00  0.00           C
ATOM   7654 7C21 POPEs 181      30.066  57.136 100.751  1.00  0.00           C
ATOM   7657 8C21 POPEs 181      30.396  55.646 100.661  1.00  0.00           C
ATOM   7661  C33 POPEs 181      18.476  46.576  97.231  1.00  0.00           C
ATOM   7664  C34 POPEs 181      17.806  47.836  96.641  1.00  0.00           C
ATOM   7667  C35 POPEs 181      16.846  47.586  95.461  1.00  0.00           C
ATOM   7670  C36 POPEs 181      17.606  47.236  94.161  1.00  0.00           C
ATOM   7673  C37 POPEs 181      16.786  47.287  92.861  1.00  0.00           C
ATOM   7676  C38 POPEs 181      17.706  47.126  91.631  1.00  0.00           C
ATOM   7679  C39 POPEs 181      17.116  47.566  90.281  1.00  0.00           C
ATOM   7682 0C31 POPEs 181      16.466  46.427  89.471  1.00  0.00           C
ATOM   7685 1C31 POPEs 181      16.266  46.786  87.991  1.00  0.00           C
ATOM   7688 2C31 POPEs 181      15.396  45.767  87.241  1.00  0.00           C
ATOM   7691 3C31 POPEs 181      15.536  45.867  85.711  1.00  0.00           C
ATOM   7694 4C31 POPEs 181      14.516  44.976  84.981  1.00  0.00           C
ATOM   7697 5C31 POPEs 181      14.906  44.656  83.541  1.00  0.00           C
ATOM   7700 6C31 POPEs 181      13.806  43.946  82.751  1.00  0.00           C
ATOM   7704  NH3 POPEt 182      42.816  87.837  59.261  1.00  0.00           N
ATOM   7708  C12 POPEt 182      41.795  88.476  58.361  1.00  0.00           C
ATOM   7711  C11 POPEt 182      40.766  89.297  59.151  1.00  0.00           C
ATOM   7714  P   POPEt 182      39.606  90.827  57.331  1.00  0.00           P
ATOM   7715  O13 POPEt 182      40.686  90.746  56.341  1.00  0.00           O
ATOM   7716  O14 POPEt 182      38.196  91.007  56.871  1.00  0.00           O
ATOM   7717  O11 POPEt 182      39.937  92.047  58.271  1.00  0.00           O
ATOM   7718  O12 POPEt 182      39.656  89.577  58.311  1.00  0.00           O
ATOM   7719  C1  POPEt 182      38.875  92.577  59.101  1.00  0.00           C
ATOM   7722  C2  POPEt 182      39.326  92.577  60.561  1.00  0.00           C
ATOM   7724  O21 POPEt 182      38.176  92.706  61.411  1.00  0.00           O
ATOM   7725  C21 POPEt 182      37.936  91.716  62.251  1.00  0.00           C
ATOM   7726  O22 POPEt 182      38.546  90.657  62.321  1.00  0.00           O
ATOM   7727  C22 POPEt 182      36.786  92.176  63.151  1.00  0.00           C
ATOM   7730  C3  POPEt 182      40.316  93.736  60.831  1.00  0.00           C
ATOM   7733  O31 POPEt 182      41.506  93.206  61.431  1.00  0.00           O
ATOM   7734  C31 POPEt 182      41.326  92.746  62.651  1.00  0.00           C
ATOM   7735  O32 POPEt 182      40.586  93.206  63.511  1.00  0.00           O
ATOM   7736  C32 POPEt 182      42.047  91.397  62.691  1.00  0.00           C
ATOM   7739  C23 POPEt 182      36.366  91.197  64.251  1.00  0.00           C
ATOM   7742  C24 POPEt 182      35.206  91.787  65.071  1.00  0.00           C
ATOM   7745  C25 POPEt 182      35.616  92.456  66.391  1.00  0.00           C
ATOM   7748  C26 POPEt 182      34.406  93.137  67.041  1.00  0.00           C
ATOM   7751  C27 POPEt 182      34.636  93.626  68.481  1.00  0.00           C
ATOM   7754  C28 POPEt 182      33.486  94.496  69.041  1.00  0.00           C
ATOM   7757  C29 POPEt 182      32.136  93.806  68.921  1.00  0.00           C
ATOM   7759 0C21 POPEt 182      31.196  93.626  69.861  1.00  0.00           C
ATOM   7761 1C21 POPEt 182      31.156  94.117  71.291  1.00  0.00           C
ATOM   7764 2C21 POPEt 182      29.836  94.896  71.491  1.00  0.00           C
ATOM   7767 3C21 POPEt 182      29.546  95.346  72.931  1.00  0.00           C
ATOM   7770 4C21 POPEt 182      28.196  96.076  73.021  1.00  0.00           C
ATOM   7773 5C21 POPEt 182      26.976  95.167  73.161  1.00  0.00           C
ATOM   7776 6C21 POPEt 182      25.626  95.886  72.931  1.00  0.00           C
ATOM   7779 7C21 POPEt 182      24.426  94.928  72.981  1.00  0.00           C
ATOM   7782 8C21 POPEt 182      23.096  95.587  72.631  1.00  0.00           C
ATOM   7786  C33 POPEt 182      42.246  90.797  64.091  1.00  0.00           C
ATOM   7789  C34 POPEt 182      41.766  89.337  64.161  1.00  0.00           C
ATOM   7792  C35 POPEt 182      42.257  88.626  65.431  1.00  0.00           C
ATOM   7795  C36 POPEt 182      41.736  89.306  66.701  1.00  0.00           C
ATOM   7798  C37 POPEt 182      42.416  88.797  67.971  1.00  0.00           C
ATOM   7801  C38 POPEt 182      42.096  89.717  69.161  1.00  0.00           C
ATOM   7804  C39 POPEt 182      41.785  88.987  70.461  1.00  0.00           C
ATOM   7807 0C31 POPEt 182      41.536  90.027  71.561  1.00  0.00           C
ATOM   7810 1C31 POPEt 182      41.276  89.387  72.931  1.00  0.00           C
ATOM   7813 2C31 POPEt 182      41.226  90.436  74.041  1.00  0.00           C
ATOM   7816 3C31 POPEt 182      40.636  89.866  75.321  1.00  0.00           C
ATOM   7819 4C31 POPEt 182      40.916  90.746  76.551  1.00  0.00           C
ATOM   7822 5C31 POPEt 182      40.236  90.206  77.811  1.00  0.00           C
ATOM   7825 6C31 POPEt 182      40.706  90.886  79.091  1.00  0.00           C
ATOM   7829  NH3 POPEu 183      54.547  50.646  61.751  1.00  0.00           N
ATOM   7833  C12 POPEu 183      53.646  50.816  60.551  1.00  0.00           C
ATOM   7836  C11 POPEu 183      52.156  50.876  60.991  1.00  0.00           C
ATOM   7839  P   POPEu 183      52.026  53.116  62.431  1.00  0.00           P
ATOM   7840  O13 POPEu 183      53.157  52.496  63.181  1.00  0.00           O
ATOM   7841  O14 POPEu 183      52.166  54.486  61.911  1.00  0.00           O
ATOM   7842  O11 POPEu 183      50.675  53.016  63.271  1.00  0.00           O
ATOM   7843  O12 POPEu 183      51.686  52.217  61.181  1.00  0.00           O
ATOM   7844  C1  POPEu 183      50.276  53.986  64.271  1.00  0.00           C
ATOM   7847  C2  POPEu 183      50.636  53.586  65.751  1.00  0.00           C
ATOM   7849  O21 POPEu 183      49.706  52.686  66.421  1.00  0.00           O
ATOM   7850  C21 POPEu 183      48.486  53.157  66.701  1.00  0.00           C
ATOM   7851  O22 POPEu 183      48.076  54.246  66.351  1.00  0.00           O
ATOM   7852  C22 POPEu 183      47.646  52.126  67.471  1.00  0.00           C
ATOM   7855  C3  POPEu 183      51.046  54.816  66.641  1.00  0.00           C
ATOM   7858  O31 POPEu 183      52.066  54.466  67.591  1.00  0.00           O
ATOM   7859  C31 POPEu 183      51.716  54.277  68.861  1.00  0.00           C
ATOM   7860  O32 POPEu 183      50.586  54.366  69.321  1.00  0.00           O
ATOM   7861  C32 POPEu 183      52.986  54.016  69.651  1.00  0.00           C
ATOM   7864  C23 POPEu 183      47.956  52.006  68.981  1.00  0.00           C
ATOM   7867  C24 POPEu 183      46.716  51.636  69.831  1.00  0.00           C
ATOM   7870  C25 POPEu 183      47.076  51.187  71.261  1.00  0.00           C
ATOM   7873  C26 POPEu 183      45.856  51.047  72.191  1.00  0.00           C
ATOM   7876  C27 POPEu 183      46.226  50.527  73.591  1.00  0.00           C
ATOM   7879  C28 POPEu 183      45.026  50.436  74.561  1.00  0.00           C
ATOM   7882  C29 POPEu 183      45.456  49.927  75.921  1.00  0.00           C
ATOM   7884 0C21 POPEu 183      44.846  50.107  77.101  1.00  0.00           C
ATOM   7886 1C21 POPEu 183      43.556  50.856  77.361  1.00  0.00           C
ATOM   7889 2C21 POPEu 183      42.396  49.946  77.821  1.00  0.00           C
ATOM   7892 3C21 POPEu 183      42.646  49.216  79.151  1.00  0.00           C
ATOM   7895 4C21 POPEu 183      41.416  48.456  79.641  1.00  0.00           C
ATOM   7898 5C21 POPEu 183      41.725  47.546  80.831  1.00  0.00           C
ATOM   7901 6C21 POPEu 183      40.486  46.837  81.391  1.00  0.00           C
ATOM   7904 7C21 POPEu 183      40.806  45.946  82.601  1.00  0.00           C
ATOM   7907 8C21 POPEu 183      39.617  45.736  83.531  1.00  0.00           C
ATOM   7911  C33 POPEu 183      52.756  53.596  71.121  1.00  0.00           C
ATOM   7914  C34 POPEu 183      52.326  54.766  72.021  1.00  0.00           C
ATOM   7917  C35 POPEu 183      52.606  54.517  73.501  1.00  0.00           C
ATOM   7920  C36 POPEu 183      52.257  55.716  74.381  1.00  0.00           C
ATOM   7923  C37 POPEu 183      52.656  55.486  75.841  1.00  0.00           C
ATOM   7926  C38 POPEu 183      52.656  56.766  76.671  1.00  0.00           C
ATOM   7929  C39 POPEu 183      52.896  56.507  78.161  1.00  0.00           C
ATOM   7932 0C31 POPEu 183      54.236  55.837  78.511  1.00  0.00           C
ATOM   7935 1C31 POPEu 183      54.446  55.846  80.021  1.00  0.00           C
ATOM   7938 2C31 POPEu 183      55.856  55.457  80.471  1.00  0.00           C
ATOM   7941 3C31 POPEu 183      56.066  55.786  81.961  1.00  0.00           C
ATOM   7944 4C31 POPEu 183      56.576  57.206  82.201  1.00  0.00           C
ATOM   7947 5C31 POPEu 183      56.716  57.526  83.701  1.00  0.00           C
ATOM   7950 6C31 POPEu 183      57.386  58.876  83.971  1.00  0.00           C
ATOM   7954  NH3 POPEv 184      92.676  68.996 102.361  1.00  0.00           N
ATOM   7958  C12 POPEv 184      93.266  69.337 103.711  1.00  0.00           C
ATOM   7961  C11 POPEv 184      92.415  70.367 104.491  1.00  0.00           C
ATOM   7964  P   POPEv 184      90.126  70.577 105.761  1.00  0.00           P
ATOM   7965  O13 POPEv 184      89.565  69.556 106.681  1.00  0.00           O
ATOM   7966  O14 POPEv 184      90.686  71.806 106.361  1.00  0.00           O
ATOM   7967  O11 POPEv 184      89.016  71.086 104.781  1.00  0.00           O
ATOM   7968  O12 POPEv 184      91.115  69.867 104.751  1.00  0.00           O
ATOM   7969  C1  POPEv 184      88.546  70.296 103.691  1.00  0.00           C
ATOM   7972  C2  POPEv 184      88.475  71.086 102.361  1.00  0.00           C
ATOM   7974  O21 POPEv 184      87.865  70.227 101.391  1.00  0.00           O
ATOM   7975  C21 POPEv 184      88.536  69.196 100.921  1.00  0.00           C
ATOM   7976  O22 POPEv 184      89.746  69.007 101.011  1.00  0.00           O
ATOM   7977  C22 POPEv 184      87.505  68.187 100.411  1.00  0.00           C
ATOM   7980  C3  POPEv 184      89.796  71.727 101.851  1.00  0.00           C
ATOM   7983  O31 POPEv 184      89.556  72.177 100.511  1.00  0.00           O
ATOM   7984  C31 POPEv 184      90.517  72.837  99.901  1.00  0.00           C
ATOM   7985  O32 POPEv 184      91.627  73.087 100.371  1.00  0.00           O
ATOM   7986  C32 POPEv 184      90.076  73.106  98.461  1.00  0.00           C
ATOM   7989  C23 POPEv 184      87.626  67.806  98.921  1.00  0.00           C
ATOM   7992  C24 POPEv 184      86.496  66.827  98.581  1.00  0.00           C
ATOM   7995  C25 POPEv 184      86.545  66.236  97.171  1.00  0.00           C
ATOM   7998  C26 POPEv 184      87.816  65.407  96.951  1.00  0.00           C
ATOM   8001  C27 POPEv 184      87.655  64.376  95.841  1.00  0.00           C
ATOM   8004  C28 POPEv 184      88.726  63.286  95.931  1.00  0.00           C
ATOM   8007  C29 POPEv 184      88.665  62.367  94.741  1.00  0.00           C
ATOM   8009 0C21 POPEv 184      88.046  61.166  94.681  1.00  0.00           C
ATOM   8011 1C21 POPEv 184      87.275  60.486  95.791  1.00  0.00           C
ATOM   8014 2C21 POPEv 184      87.566  58.976  95.821  1.00  0.00           C
ATOM   8017 3C21 POPEv 184      88.946  58.617  96.401  1.00  0.00           C
ATOM   8020 4C21 POPEv 184      89.337  57.147  96.171  1.00  0.00           C
ATOM   8023 5C21 POPEv 184      89.576  56.816  94.691  1.00  0.00           C
ATOM   8026 6C21 POPEv 184      90.146  55.406  94.481  1.00  0.00           C
ATOM   8029 7C21 POPEv 184      89.956  54.896  93.051  1.00  0.00           C
ATOM   8032 8C21 POPEv 184      90.447  53.456  92.851  1.00  0.00           C
ATOM   8036  C33 POPEv 184      90.326  71.867  97.561  1.00  0.00           C
ATOM   8039  C34 POPEv 184      89.527  71.827  96.251  1.00  0.00           C
ATOM   8042  C35 POPEv 184      90.076  72.697  95.111  1.00  0.00           C
ATOM   8045  C36 POPEv 184      89.337  72.447  93.791  1.00  0.00           C
ATOM   8048  C37 POPEv 184      89.856  73.287  92.621  1.00  0.00           C
ATOM   8051  C38 POPEv 184      88.926  73.316  91.401  1.00  0.00           C
ATOM   8054  C39 POPEv 184      89.626  72.966  90.071  1.00  0.00           C
ATOM   8057 0C31 POPEv 184      90.365  74.157  89.451  1.00  0.00           C
ATOM   8060 1C31 POPEv 184      91.456  73.736  88.451  1.00  0.00           C
ATOM   8063 2C31 POPEv 184      92.356  74.896  87.991  1.00  0.00           C
ATOM   8066 3C31 POPEv 184      91.666  75.846  86.991  1.00  0.00           C
ATOM   8069 4C31 POPEv 184      92.616  76.927  86.441  1.00  0.00           C
ATOM   8072 5C31 POPEv 184      91.907  77.907  85.501  1.00  0.00           C
ATOM   8075 6C31 POPEv 184      92.865  78.786  84.691  1.00  0.00           C
ATOM   8079  NH3 POPEw 185      27.086 109.257 103.891  1.00  0.00           N
ATOM   8083  C12 POPEw 185      25.796 108.476 103.801  1.00  0.00           C
ATOM   8086  C11 POPEw 185      24.836 109.096 102.771  1.00  0.00           C
ATOM   8089  P   POPEw 185      22.886 107.346 102.901  1.00  0.00           P
ATOM   8090  O13 POPEw 185      23.906 106.337 102.551  1.00  0.00           O
ATOM   8091  O14 POPEw 185      22.156 107.077 104.151  1.00  0.00           O
ATOM   8092  O11 POPEw 185      21.856 107.536 101.741  1.00  0.00           O
ATOM   8093  O12 POPEw 185      23.476 108.786 103.041  1.00  0.00           O
ATOM   8094  C1  POPEw 185      20.906 106.516 101.421  1.00  0.00           C
ATOM   8097  C2  POPEw 185      20.836 106.337  99.891  1.00  0.00           C
ATOM   8099  O21 POPEw 185      19.736 105.477  99.561  1.00  0.00           O
ATOM   8100  C21 POPEw 185      18.626 106.087  99.181  1.00  0.00           C
ATOM   8101  O22 POPEw 185      18.436 107.296  99.151  1.00  0.00           O
ATOM   8102  C22 POPEw 185      17.616 105.027  98.721  1.00  0.00           C
ATOM   8105  C3  POPEw 185      22.136 105.696  99.341  1.00  0.00           C
ATOM   8108  O31 POPEw 185      22.106 105.667  97.891  1.00  0.00           O
ATOM   8109  C31 POPEw 185      22.386 106.837  97.331  1.00  0.00           C
ATOM   8110  O32 POPEw 185      22.776 107.837  97.921  1.00  0.00           O
ATOM   8111  C32 POPEw 185      22.106 106.727  95.841  1.00  0.00           C
ATOM   8114  C23 POPEw 185      17.676 104.757  97.201  1.00  0.00           C
ATOM   8117  C24 POPEw 185      18.956 104.016  96.791  1.00  0.00           C
ATOM   8120  C25 POPEw 185      18.826 103.117  95.551  1.00  0.00           C
ATOM   8123  C26 POPEw 185      18.596 103.876  94.231  1.00  0.00           C
ATOM   8126  C27 POPEw 185      18.966 103.056  92.981  1.00  0.00           C
ATOM   8129  C28 POPEw 185      18.886 103.868  91.671  1.00  0.00           C
ATOM   8132  C29 POPEw 185      17.476 104.267  91.301  1.00  0.00           C
ATOM   8134 0C21 POPEw 185      16.876 104.157  90.101  1.00  0.00           C
ATOM   8136 1C21 POPEw 185      17.496 103.626  88.841  1.00  0.00           C
ATOM   8139 2C21 POPEw 185      16.906 104.216  87.551  1.00  0.00           C
ATOM   8142 3C21 POPEw 185      17.316 103.356  86.341  1.00  0.00           C
ATOM   8145 4C21 POPEw 185      16.656 103.736  85.011  1.00  0.00           C
ATOM   8148 5C21 POPEw 185      16.806 102.577  84.021  1.00  0.00           C
ATOM   8151 6C21 POPEw 185      16.236 102.837  82.621  1.00  0.00           C
ATOM   8154 7C21 POPEw 185      16.236 101.546  81.791  1.00  0.00           C
ATOM   8157 8C21 POPEw 185      15.556 101.697  80.421  1.00  0.00           C
ATOM   8161  C33 POPEw 185      20.866 107.556  95.461  1.00  0.00           C
ATOM   8164  C34 POPEw 185      20.576 107.547  93.961  1.00  0.00           C
ATOM   8167  C35 POPEw 185      21.726 108.096  93.121  1.00  0.00           C
ATOM   8170  C36 POPEw 185      21.286 108.447  91.701  1.00  0.00           C
ATOM   8173  C37 POPEw 185      22.456 108.967  90.871  1.00  0.00           C
ATOM   8176  C38 POPEw 185      22.036 109.297  89.441  1.00  0.00           C
ATOM   8179  C39 POPEw 185      23.236 109.687  88.581  1.00  0.00           C
ATOM   8182 0C31 POPEw 185      22.876 110.266  87.211  1.00  0.00           C
ATOM   8185 1C31 POPEw 185      22.036 109.326  86.341  1.00  0.00           C
ATOM   8188 2C31 POPEw 185      21.466 110.027  85.111  1.00  0.00           C
ATOM   8191 3C31 POPEw 185      22.486 110.156  83.981  1.00  0.00           C
ATOM   8194 4C31 POPEw 185      21.926 110.976  82.811  1.00  0.00           C
ATOM   8197 5C31 POPEw 185      22.776 110.816  81.551  1.00  0.00           C
ATOM   8200 6C31 POPEw 185      22.206 111.587  80.361  1.00  0.00           C
ATOM   8204  NH3 POPEx 186      54.867  78.837 102.171  1.00  0.00           N
ATOM   8208  C12 POPEx 186      54.757  80.316 101.961  1.00  0.00           C
ATOM   8211  C11 POPEx 186      53.786  81.038 102.921  1.00  0.00           C
ATOM   8214  P   POPEx 186      54.806  83.406 102.451  1.00  0.00           P
ATOM   8215  O13 POPEx 186      55.736  83.196 103.561  1.00  0.00           O
ATOM   8216  O14 POPEx 186      54.266  84.767 102.261  1.00  0.00           O
ATOM   8217  O11 POPEx 186      55.466  82.947 101.091  1.00  0.00           O
ATOM   8218  O12 POPEx 186      53.586  82.396 102.521  1.00  0.00           O
ATOM   8219  C1  POPEx 186      54.926  83.486  99.871  1.00  0.00           C
ATOM   8222  C2  POPEx 186      54.726  82.466  98.711  1.00  0.00           C
ATOM   8224  O21 POPEx 186      55.946  81.946  98.161  1.00  0.00           O
ATOM   8225  C21 POPEx 186      56.725  82.746  97.461  1.00  0.00           C
ATOM   8226  O22 POPEx 186      56.706  83.967  97.451  1.00  0.00           O
ATOM   8227  C22 POPEx 186      57.556  81.887  96.491  1.00  0.00           C
ATOM   8230  C3  POPEx 186      53.796  83.117  97.641  1.00  0.00           C
ATOM   8233  O31 POPEx 186      53.846  82.486  96.351  1.00  0.00           O
ATOM   8234  C31 POPEx 186      52.896  81.617  96.081  1.00  0.00           C
ATOM   8235  O32 POPEx 186      52.076  81.178  96.881  1.00  0.00           O
ATOM   8236  C32 POPEx 186      52.905  81.316  94.581  1.00  0.00           C
ATOM   8239  C23 POPEx 186      58.157  82.687  95.311  1.00  0.00           C
ATOM   8242  C24 POPEx 186      58.396  81.787  94.091  1.00  0.00           C
ATOM   8245  C25 POPEx 186      59.126  82.486  92.941  1.00  0.00           C
ATOM   8248  C26 POPEx 186      60.657  82.416  93.071  1.00  0.00           C
ATOM   8251  C27 POPEx 186      61.326  81.526  92.021  1.00  0.00           C
ATOM   8254  C28 POPEx 186      62.846  81.426  92.231  1.00  0.00           C
ATOM   8257  C29 POPEx 186      63.526  80.517  91.231  1.00  0.00           C
ATOM   8259 0C21 POPEx 186      64.507  80.827  90.361  1.00  0.00           C
ATOM   8261 1C21 POPEx 186      65.146  82.176  90.171  1.00  0.00           C
ATOM   8264 2C21 POPEx 186      66.466  82.326  90.951  1.00  0.00           C
ATOM   8267 3C21 POPEx 186      67.086  83.727  90.821  1.00  0.00           C
ATOM   8270 4C21 POPEx 186      68.505  83.786  91.401  1.00  0.00           C
ATOM   8273 5C21 POPEx 186      69.066  85.217  91.461  1.00  0.00           C
ATOM   8276 6C21 POPEx 186      68.666  85.986  92.721  1.00  0.00           C
ATOM   8279 7C21 POPEx 186      69.117  87.456  92.671  1.00  0.00           C
ATOM   8282 8C21 POPEx 186      68.896  88.216  93.971  1.00  0.00           C
ATOM   8286  C33 POPEx 186      53.806  80.118  94.171  1.00  0.00           C
ATOM   8289  C34 POPEx 186      54.746  80.477  93.011  1.00  0.00           C
ATOM   8292  C35 POPEx 186      54.056  80.807  91.681  1.00  0.00           C
ATOM   8295  C36 POPEx 186      55.036  81.406  90.651  1.00  0.00           C
ATOM   8298  C37 POPEx 186      54.347  81.966  89.391  1.00  0.00           C
ATOM   8301  C38 POPEx 186      55.316  82.667  88.431  1.00  0.00           C
ATOM   8304  C39 POPEx 186      56.296  81.706  87.741  1.00  0.00           C
ATOM   8307 0C31 POPEx 186      57.196  82.396  86.701  1.00  0.00           C
ATOM   8310 1C31 POPEx 186      58.196  81.417  86.071  1.00  0.00           C
ATOM   8313 2C31 POPEx 186      59.066  82.066  84.991  1.00  0.00           C
ATOM   8316 3C31 POPEx 186      60.116  81.116  84.391  1.00  0.00           C
ATOM   8319 4C31 POPEx 186      59.536  80.036  83.471  1.00  0.00           C
ATOM   8322 5C31 POPEx 186      60.605  79.066  82.951  1.00  0.00           C
ATOM   8325 6C31 POPEx 186      60.076  78.096  81.891  1.00  0.00           C
ATOM   8329  NH3 POPEy 187     106.755 118.756 102.751  1.00  0.00           N
ATOM   8333  C12 POPEy 187     106.767 120.087 103.451  1.00  0.00           C
ATOM   8336  C11 POPEy 187     106.945 119.936 104.961  1.00  0.00           C
ATOM   8339  P   POPEy 187     105.867 117.807 106.051  1.00  0.00           P
ATOM   8340  O13 POPEy 187     107.106 117.606 106.831  1.00  0.00           O
ATOM   8341  O14 POPEy 187     104.565 117.477 106.681  1.00  0.00           O
ATOM   8342  O11 POPEy 187     105.985 117.036 104.651  1.00  0.00           O
ATOM   8343  O12 POPEy 187     105.797 119.306 105.541  1.00  0.00           O
ATOM   8344  C1  POPEy 187     106.846 115.886 104.571  1.00  0.00           C
ATOM   8347  C2  POPEy 187     106.506 114.907 103.391  1.00  0.00           C
ATOM   8349  O21 POPEy 187     106.535 115.626 102.131  1.00  0.00           O
ATOM   8350  C21 POPEy 187     106.995 114.866 101.131  1.00  0.00           C
ATOM   8351  O22 POPEy 187     107.445 113.746 101.261  1.00  0.00           O
ATOM   8352  C22 POPEy 187     106.715 115.497  99.771  1.00  0.00           C
ATOM   8355  C3  POPEy 187     105.126 114.186 103.621  1.00  0.00           C
ATOM   8358  O31 POPEy 187     104.376 113.868 102.421  1.00  0.00           O
ATOM   8359  C31 POPEy 187     104.635 112.717 101.811  1.00  0.00           C
ATOM   8360  O32 POPEy 187     105.396 111.846 102.181  1.00  0.00           O
ATOM   8361  C32 POPEy 187     103.917 112.737 100.461  1.00  0.00           C
ATOM   8364  C23 POPEy 187     107.176 114.536  98.651  1.00  0.00           C
ATOM   8367  C24 POPEy 187     106.755 114.928  97.231  1.00  0.00           C
ATOM   8370  C25 POPEy 187     107.566 114.136  96.181  1.00  0.00           C
ATOM   8373  C26 POPEy 187     106.907 114.107  94.801  1.00  0.00           C
ATOM   8376  C27 POPEy 187     107.856 113.646  93.671  1.00  0.00           C
ATOM   8379  C28 POPEy 187     107.167 113.697  92.301  1.00  0.00           C
ATOM   8382  C29 POPEy 187     108.105 113.557  91.131  1.00  0.00           C
ATOM   8384 0C21 POPEy 187     108.266 112.466  90.351  1.00  0.00           C
ATOM   8386 1C21 POPEy 187     107.597 111.126  90.551  1.00  0.00           C
ATOM   8389 2C21 POPEy 187     106.306 110.917  89.741  1.00  0.00           C
ATOM   8392 3C21 POPEy 187     106.475 110.967  88.221  1.00  0.00           C
ATOM   8395 4C21 POPEy 187     105.266 110.346  87.491  1.00  0.00           C
ATOM   8398 5C21 POPEy 187     105.447 110.176  85.981  1.00  0.00           C
ATOM   8401 6C21 POPEy 187     105.246 111.456  85.151  1.00  0.00           C
ATOM   8404 7C21 POPEy 187     105.155 111.157  83.651  1.00  0.00           C
ATOM   8407 8C21 POPEy 187     104.915 112.376  82.761  1.00  0.00           C
ATOM   8411  C33 POPEy 187     102.365 112.667 100.511  1.00  0.00           C
ATOM   8414  C34 POPEy 187     101.785 112.618  99.081  1.00  0.00           C
ATOM   8417  C35 POPEy 187     100.276 112.357  99.001  1.00  0.00           C
ATOM   8420  C36 POPEy 187      99.926 110.876  98.791  1.00  0.00           C
ATOM   8423  C37 POPEy 187      98.475 110.667  98.311  1.00  0.00           C
ATOM   8426  C38 POPEy 187      98.266 109.326  97.591  1.00  0.00           C
ATOM   8429  C39 POPEy 187      98.406 108.066  98.471  1.00  0.00           C
ATOM   8432 0C31 POPEy 187      97.906 106.837  97.701  1.00  0.00           C
ATOM   8435 1C31 POPEy 187      97.997 105.486  98.421  1.00  0.00           C
ATOM   8438 2C31 POPEy 187      96.855 104.527  98.021  1.00  0.00           C
ATOM   8441 3C31 POPEy 187      96.925 103.987  96.591  1.00  0.00           C
ATOM   8444 4C31 POPEy 187      97.466 102.547  96.551  1.00  0.00           C
ATOM   8447 5C31 POPEy 187      97.616 102.016  95.121  1.00  0.00           C
ATOM   8450 6C31 POPEy 187      97.916 100.526  95.081  1.00  0.00           C
ATOM   8454  NH3 POPEz 188      56.655 104.417 104.631  1.00  0.00           N
ATOM   8458  C12 POPEz 188      55.195 104.527 104.931  1.00  0.00           C
ATOM   8461  C11 POPEz 188      54.816 103.467 105.991  1.00  0.00           C
ATOM   8464  P   POPEz 188      52.846 102.167 104.981  1.00  0.00           P
ATOM   8465  O13 POPEz 188      53.835 101.066 104.841  1.00  0.00           O
ATOM   8466  O14 POPEz 188      51.456 101.837 105.361  1.00  0.00           O
ATOM   8467  O11 POPEz 188      52.846 103.066 103.711  1.00  0.00           O
ATOM   8468  O12 POPEz 188      53.416 103.177 106.041  1.00  0.00           O
ATOM   8469  C1  POPEz 188      52.536 102.606 102.401  1.00  0.00           C
ATOM   8472  C2  POPEz 188      53.695 102.966 101.471  1.00  0.00           C
ATOM   8474  O21 POPEz 188      53.286 102.837 100.081  1.00  0.00           O
ATOM   8475  C21 POPEz 188      53.196 103.987  99.441  1.00  0.00           C
ATOM   8476  O22 POPEz 188      53.196 105.097  99.951  1.00  0.00           O
ATOM   8477  C22 POPEz 188      53.196 103.746  97.941  1.00  0.00           C
ATOM   8480  C3  POPEz 188      54.906 102.066 101.741  1.00  0.00           C
ATOM   8483  O31 POPEz 188      55.896 102.288 100.711  1.00  0.00           O
ATOM   8484  C31 POPEz 188      56.896 101.426 100.811  1.00  0.00           C
ATOM   8485  O32 POPEz 188      57.166 100.807 101.821  1.00  0.00           O
ATOM   8486  C32 POPEz 188      57.536 101.256  99.451  1.00  0.00           C
ATOM   8489  C23 POPEz 188      52.986 105.077  97.191  1.00  0.00           C
ATOM   8492  C24 POPEz 188      53.276 104.996  95.691  1.00  0.00           C
ATOM   8495  C25 POPEz 188      52.886 106.316  95.011  1.00  0.00           C
ATOM   8498  C26 POPEz 188      53.216 106.368  93.511  1.00  0.00           C
ATOM   8501  C27 POPEz 188      52.726 107.676  92.881  1.00  0.00           C
ATOM   8504  C28 POPEz 188      52.956 107.776  91.361  1.00  0.00           C
ATOM   8507  C29 POPEz 188      52.026 106.876  90.571  1.00  0.00           C
ATOM   8509 0C21 POPEz 188      51.206 107.246  89.571  1.00  0.00           C
ATOM   8511 1C21 POPEz 188      51.026 108.636  89.011  1.00  0.00           C
ATOM   8514 2C21 POPEz 188      52.006 108.906  87.861  1.00  0.00           C
ATOM   8517 3C21 POPEz 188      51.746 110.237  87.131  1.00  0.00           C
ATOM   8520 4C21 POPEz 188      52.656 110.397  85.911  1.00  0.00           C
ATOM   8523 5C21 POPEz 188      51.986 110.176  84.551  1.00  0.00           C
ATOM   8526 6C21 POPEz 188      51.375 108.766  84.411  1.00  0.00           C
ATOM   8529 7C21 POPEz 188      50.696 108.538  83.061  1.00  0.00           C
ATOM   8532 8C21 POPEz 188      50.007 107.176  82.971  1.00  0.00           C
ATOM   8536  C33 POPEz 188      56.795 100.136  98.691  1.00  0.00           C
ATOM   8539  C34 POPEz 188      57.006 100.196  97.181  1.00  0.00           C
ATOM   8542  C35 POPEz 188      56.257 101.337  96.501  1.00  0.00           C
ATOM   8545  C36 POPEz 188      56.257 101.146  94.981  1.00  0.00           C
ATOM   8548  C37 POPEz 188      55.556 102.288  94.241  1.00  0.00           C
ATOM   8551  C38 POPEz 188      55.675 102.156  92.721  1.00  0.00           C
ATOM   8554  C39 POPEz 188      55.116 103.386  92.001  1.00  0.00           C
ATOM   8557 0C31 POPEz 188      55.516 103.467  90.531  1.00  0.00           C
ATOM   8560 1C31 POPEz 188      55.265 104.866  89.971  1.00  0.00           C
ATOM   8563 2C31 POPEz 188      55.836 105.066  88.551  1.00  0.00           C
ATOM   8566 3C31 POPEz 188      55.906 106.546  88.151  1.00  0.00           C
ATOM   8569 4C31 POPEz 188      56.946 107.337  88.961  1.00  0.00           C
ATOM   8572 5C31 POPEz 188      57.187 108.746  88.431  1.00  0.00           C
ATOM   8575 6C31 POPEz 188      58.167 109.557  89.271  1.00  0.00           C
ATOM   8579  NH3 POPE0 189      61.876  17.726  64.531  1.00  0.00           N
ATOM   8583  C12 POPE0 189      60.797  18.766  64.571  1.00  0.00           C
ATOM   8586  C11 POPE0 189      59.596  18.356  63.721  1.00  0.00           C
ATOM   8589  P   POPE0 189      57.216  19.276  63.211  1.00  0.00           P
ATOM   8590  O13 POPE0 189      56.876  20.606  62.691  1.00  0.00           O
ATOM   8591  O14 POPE0 189      57.125  18.076  62.341  1.00  0.00           O
ATOM   8592  O11 POPE0 189      56.335  18.866  64.451  1.00  0.00           O
ATOM   8593  O12 POPE0 189      58.646  19.386  63.841  1.00  0.00           O
ATOM   8594  C1  POPE0 189      55.576  19.856  65.151  1.00  0.00           C
ATOM   8597  C2  POPE0 189      54.976  19.266  66.451  1.00  0.00           C
ATOM   8599  O21 POPE0 189      54.306  20.336  67.161  1.00  0.00           O
ATOM   8600  C21 POPE0 189      53.526  19.996  68.161  1.00  0.00           C
ATOM   8601  O22 POPE0 189      53.386  18.866  68.611  1.00  0.00           O
ATOM   8602  C22 POPE0 189      52.716  21.196  68.641  1.00  0.00           C
ATOM   8605  C3  POPE0 189      56.086  18.566  67.291  1.00  0.00           C
ATOM   8608  O31 POPE0 189      55.626  17.506  68.161  1.00  0.00           O
ATOM   8609  C31 POPE0 189      55.176  16.386  67.631  1.00  0.00           C
ATOM   8610  O32 POPE0 189      55.026  16.156  66.431  1.00  0.00           O
ATOM   8611  C32 POPE0 189      54.906  15.376  68.751  1.00  0.00           C
ATOM   8614  C23 POPE0 189      51.276  21.166  68.061  1.00  0.00           C
ATOM   8617  C24 POPE0 189      50.186  21.676  69.011  1.00  0.00           C
ATOM   8620  C25 POPE0 189      49.926  20.726  70.191  1.00  0.00           C
ATOM   8623  C26 POPE0 189      48.695  21.096  71.021  1.00  0.00           C
ATOM   8626  C27 POPE0 189      48.896  20.976  72.541  1.00  0.00           C
ATOM   8629  C28 POPE0 189      49.796  22.076  73.141  1.00  0.00           C
ATOM   8632  C29 POPE0 189      51.216  21.666  73.471  1.00  0.00           C
ATOM   8634 0C21 POPE0 189      51.836  21.736  74.661  1.00  0.00           C
ATOM   8636 1C21 POPE0 189      51.236  22.196  75.971  1.00  0.00           C
ATOM   8639 2C21 POPE0 189      51.406  21.176  77.101  1.00  0.00           C
ATOM   8642 3C21 POPE0 189      50.496  21.506  78.291  1.00  0.00           C
ATOM   8645 4C21 POPE0 189      50.535  20.436  79.391  1.00  0.00           C
ATOM   8648 5C21 POPE0 189      49.366  20.586  80.381  1.00  0.00           C
ATOM   8651 6C21 POPE0 189      49.216  19.376  81.321  1.00  0.00           C
ATOM   8654 7C21 POPE0 189      47.905  19.426  82.101  1.00  0.00           C
ATOM   8657 8C21 POPE0 189      47.666  18.196  82.981  1.00  0.00           C
ATOM   8661  C33 POPE0 189      53.396  15.146  68.991  1.00  0.00           C
ATOM   8664  C34 POPE0 189      53.126  14.266  70.211  1.00  0.00           C
ATOM   8667  C35 POPE0 189      51.666  14.356  70.681  1.00  0.00           C
ATOM   8670  C36 POPE0 189      51.436  13.656  72.021  1.00  0.00           C
ATOM   8673  C37 POPE0 189      50.066  13.996  72.621  1.00  0.00           C
ATOM   8676  C38 POPE0 189      49.916  13.466  74.051  1.00  0.00           C
ATOM   8679  C39 POPE0 189      48.526  13.756  74.641  1.00  0.00           C
ATOM   8682 0C31 POPE0 189      48.286  13.076  75.991  1.00  0.00           C
ATOM   8685 1C31 POPE0 189      46.866  13.326  76.521  1.00  0.00           C
ATOM   8688 2C31 POPE0 189      46.036  12.046  76.681  1.00  0.00           C
ATOM   8691 3C31 POPE0 189      46.515  11.176  77.851  1.00  0.00           C
ATOM   8694 4C31 POPE0 189      45.756   9.846  77.951  1.00  0.00           C
ATOM   8697 5C31 POPE0 189      46.386   8.936  79.011  1.00  0.00           C
ATOM   8700 6C31 POPE0 189      45.746   7.546  79.091  1.00  0.00           C
ATOM   8704  NH3 POPE1 190      29.866  23.446  58.871  1.00  0.00           N
ATOM   8708  C12 POPE1 190      31.096  23.046  58.131  1.00  0.00           C
ATOM   8711  C11 POPE1 190      30.736  22.056  57.021  1.00  0.00           C
ATOM   8714  P   POPE1 190      32.146  19.926  56.511  1.00  0.00           P
ATOM   8715  O13 POPE1 190      31.016  19.356  55.761  1.00  0.00           O
ATOM   8716  O14 POPE1 190      33.496  19.656  55.971  1.00  0.00           O
ATOM   8717  O11 POPE1 190      32.026  19.536  58.051  1.00  0.00           O
ATOM   8718  O12 POPE1 190      31.946  21.486  56.541  1.00  0.00           O
ATOM   8719  C1  POPE1 190      30.926  18.656  58.381  1.00  0.00           C
ATOM   8722  C2  POPE1 190      31.086  18.036  59.791  1.00  0.00           C
ATOM   8724  O21 POPE1 190      30.036  17.066  59.951  1.00  0.00           O
ATOM   8725  C21 POPE1 190      29.666  16.696  61.191  1.00  0.00           C
ATOM   8726  O22 POPE1 190      28.546  16.876  61.631  1.00  0.00           O
ATOM   8727  C22 POPE1 190      30.796  15.966  61.951  1.00  0.00           C
ATOM   8730  C3  POPE1 190      31.156  19.136  60.901  1.00  0.00           C
ATOM   8733  O31 POPE1 190      29.876  19.366  61.521  1.00  0.00           O
ATOM   8734  C31 POPE1 190      29.156  20.416  61.181  1.00  0.00           C
ATOM   8735  O32 POPE1 190      29.536  21.366  60.501  1.00  0.00           O
ATOM   8736  C32 POPE1 190      27.776  20.296  61.801  1.00  0.00           C
ATOM   8739  C23 POPE1 190      30.916  16.426  63.431  1.00  0.00           C
ATOM   8742  C24 POPE1 190      30.016  15.606  64.381  1.00  0.00           C
ATOM   8745  C25 POPE1 190      29.856  16.256  65.761  1.00  0.00           C
ATOM   8748  C26 POPE1 190      30.236  15.346  66.951  1.00  0.00           C
ATOM   8751  C27 POPE1 190      29.096  14.456  67.471  1.00  0.00           C
ATOM   8754  C28 POPE1 190      29.316  13.946  68.921  1.00  0.00           C
ATOM   8757  C29 POPE1 190      30.356  12.866  69.031  1.00  0.00           C
ATOM   8759 0C21 POPE1 190      30.516  11.996  70.061  1.00  0.00           C
ATOM   8761 1C21 POPE1 190      29.706  11.956  71.331  1.00  0.00           C
ATOM   8764 2C21 POPE1 190      30.526  11.526  72.571  1.00  0.00           C
ATOM   8767 3C21 POPE1 190      31.476  12.616  73.101  1.00  0.00           C
ATOM   8770 4C21 POPE1 190      32.486  12.126  74.151  1.00  0.00           C
ATOM   8773 5C21 POPE1 190      31.875  11.766  75.521  1.00  0.00           C
ATOM   8776 6C21 POPE1 190      32.956  11.426  76.561  1.00  0.00           C
ATOM   8779 7C21 POPE1 190      32.376  11.106  77.951  1.00  0.00           C
ATOM   8782 8C21 POPE1 190      33.446  10.866  79.021  1.00  0.00           C
ATOM   8786  C33 POPE1 190      27.706  20.926  63.211  1.00  0.00           C
ATOM   8789  C34 POPE1 190      26.616  20.256  64.041  1.00  0.00           C
ATOM   8792  C35 POPE1 190      26.386  20.906  65.411  1.00  0.00           C
ATOM   8795  C36 POPE1 190      25.426  20.066  66.261  1.00  0.00           C
ATOM   8798  C37 POPE1 190      24.726  20.826  67.381  1.00  0.00           C
ATOM   8801  C38 POPE1 190      23.886  19.866  68.241  1.00  0.00           C
ATOM   8804  C39 POPE1 190      22.966  20.596  69.221  1.00  0.00           C
ATOM   8807 0C31 POPE1 190      22.436  19.706  70.351  1.00  0.00           C
ATOM   8810 1C31 POPE1 190      21.646  18.476  69.851  1.00  0.00           C
ATOM   8813 2C31 POPE1 190      20.906  17.746  70.981  1.00  0.00           C
ATOM   8816 3C31 POPE1 190      21.846  17.126  72.021  1.00  0.00           C
ATOM   8819 4C31 POPE1 190      21.106  16.516  73.231  1.00  0.00           C
ATOM   8822 5C31 POPE1 190      22.066  16.166  74.371  1.00  0.00           C
ATOM   8825 6C31 POPE1 190      21.376  15.556  75.591  1.00  0.00           C
ATOM   8829  NH3 POPE2 191      83.437 119.577 104.321  1.00  0.00           N
ATOM   8833  C12 POPE2 191      82.117 119.276 104.991  1.00  0.00           C
ATOM   8836  C11 POPE2 191      81.615 120.397 105.911  1.00  0.00           C
ATOM   8839  P   POPE2 191      79.015 119.886 106.411  1.00  0.00           P
ATOM   8840  O13 POPE2 191      78.456 118.576 106.801  1.00  0.00           O
ATOM   8841  O14 POPE2 191      78.406 121.126 106.971  1.00  0.00           O
ATOM   8842  O11 POPE2 191      78.956 119.996 104.841  1.00  0.00           O
ATOM   8843  O12 POPE2 191      80.565 119.886 106.721  1.00  0.00           O
ATOM   8844  C1  POPE2 191      78.786 121.286 104.231  1.00  0.00           C
ATOM   8847  C2  POPE2 191      79.015 121.246 102.701  1.00  0.00           C
ATOM   8849  O21 POPE2 191      79.796 120.097 102.321  1.00  0.00           O
ATOM   8850  C21 POPE2 191      79.766 119.577 101.101  1.00  0.00           C
ATOM   8851  O22 POPE2 191      80.645 118.827 100.661  1.00  0.00           O
ATOM   8852  C22 POPE2 191      78.546 119.966 100.271  1.00  0.00           C
ATOM   8855  C3  POPE2 191      79.786 122.516 102.251  1.00  0.00           C
ATOM   8858  O31 POPE2 191      79.926 122.618 100.821  1.00  0.00           O
ATOM   8859  C31 POPE2 191      81.007 123.266 100.401  1.00  0.00           C
ATOM   8860  O32 POPE2 191      81.887 123.706 101.131  1.00  0.00           O
ATOM   8861  C32 POPE2 191      80.946 123.397  98.881  1.00  0.00           C
ATOM   8864  C23 POPE2 191      78.676 119.596  98.781  1.00  0.00           C
ATOM   8867  C24 POPE2 191      77.426 120.047  98.021  1.00  0.00           C
ATOM   8870  C25 POPE2 191      77.296 119.346  96.661  1.00  0.00           C
ATOM   8873  C26 POPE2 191      75.875 119.427  96.101  1.00  0.00           C
ATOM   8876  C27 POPE2 191      75.687 118.467  94.921  1.00  0.00           C
ATOM   8879  C28 POPE2 191      74.257 118.507  94.361  1.00  0.00           C
ATOM   8882  C29 POPE2 191      74.106 117.556  93.201  1.00  0.00           C
ATOM   8884 0C21 POPE2 191      74.126 117.897  91.901  1.00  0.00           C
ATOM   8886 1C21 POPE2 191      74.356 119.297  91.391  1.00  0.00           C
ATOM   8889 2C21 POPE2 191      73.056 120.106  91.251  1.00  0.00           C
ATOM   8892 3C21 POPE2 191      73.346 121.516  90.731  1.00  0.00           C
ATOM   8895 4C21 POPE2 191      72.076 122.326  90.411  1.00  0.00           C
ATOM   8898 5C21 POPE2 191      72.445 123.626  89.671  1.00  0.00           C
ATOM   8901 6C21 POPE2 191      71.246 124.446  89.201  1.00  0.00           C
ATOM   8904 7C21 POPE2 191      71.646 125.416  88.091  1.00  0.00           C
ATOM   8907 8C21 POPE2 191      70.545 126.417  87.711  1.00  0.00           C
ATOM   8911  C33 POPE2 191      81.156 124.857  98.401  1.00  0.00           C
ATOM   8914  C34 POPE2 191      80.246 125.266  97.241  1.00  0.00           C
ATOM   8917  C35 POPE2 191      80.616 124.656  95.871  1.00  0.00           C
ATOM   8920  C36 POPE2 191      81.916 125.237  95.291  1.00  0.00           C
ATOM   8923  C37 POPE2 191      82.266 124.667  93.911  1.00  0.00           C
ATOM   8926  C38 POPE2 191      83.437 125.416  93.251  1.00  0.00           C
ATOM   8929  C39 POPE2 191      84.096 124.667  92.091  1.00  0.00           C
ATOM   8932 0C31 POPE2 191      83.236 124.557  90.821  1.00  0.00           C
ATOM   8935 1C31 POPE2 191      83.886 123.657  89.761  1.00  0.00           C
ATOM   8938 2C31 POPE2 191      83.216 123.678  88.371  1.00  0.00           C
ATOM   8941 3C31 POPE2 191      81.715 123.346  88.381  1.00  0.00           C
ATOM   8944 4C31 POPE2 191      80.806 124.577  88.541  1.00  0.00           C
ATOM   8947 5C31 POPE2 191      79.436 124.206  89.121  1.00  0.00           C
ATOM   8950 6C31 POPE2 191      78.546 125.427  89.401  1.00  0.00           C
ATOM   8954  NH3 POPE3 192      58.476  83.076 103.361  1.00  0.00           N
ATOM   8958  C12 POPE3 192      59.736  82.436 102.851  1.00  0.00           C
ATOM   8961  C11 POPE3 192      59.796  80.937 103.191  1.00  0.00           C
ATOM   8964  P   POPE3 192      58.516  78.687 102.731  1.00  0.00           P
ATOM   8965  O13 POPE3 192      58.396  78.276 104.141  1.00  0.00           O
ATOM   8966  O14 POPE3 192      57.406  78.297 101.831  1.00  0.00           O
ATOM   8967  O11 POPE3 192      59.856  78.147 102.131  1.00  0.00           O
ATOM   8968  O12 POPE3 192      58.687  80.266 102.601  1.00  0.00           O
ATOM   8969  C1  POPE3 192      60.056  77.966 100.731  1.00  0.00           C
ATOM   8972  C2  POPE3 192      60.616  79.246 100.041  1.00  0.00           C
ATOM   8974  O21 POPE3 192      60.125  79.368  98.671  1.00  0.00           O
ATOM   8975  C21 POPE3 192      60.636  78.448  97.851  1.00  0.00           C
ATOM   8976  O22 POPE3 192      61.326  77.516  98.191  1.00  0.00           O
ATOM   8977  C22 POPE3 192      60.306  78.728  96.381  1.00  0.00           C
ATOM   8980  C3  POPE3 192      62.176  79.396 100.181  1.00  0.00           C
ATOM   8983  O31 POPE3 192      62.786  80.176  99.121  1.00  0.00           O
ATOM   8984  C31 POPE3 192      62.445  81.456  99.111  1.00  0.00           C
ATOM   8985  O32 POPE3 192      61.806  82.007  99.991  1.00  0.00           O
ATOM   8986  C32 POPE3 192      62.926  82.176  97.831  1.00  0.00           C
ATOM   8989  C23 POPE3 192      61.187  77.776  95.541  1.00  0.00           C
ATOM   8992  C24 POPE3 192      61.195  77.956  94.021  1.00  0.00           C
ATOM   8995  C25 POPE3 192      62.176  76.937  93.401  1.00  0.00           C
ATOM   8998  C26 POPE3 192      62.187  76.907  91.861  1.00  0.00           C
ATOM   9001  C27 POPE3 192      63.586  76.566  91.321  1.00  0.00           C
ATOM   9004  C28 POPE3 192      63.687  76.636  89.781  1.00  0.00           C
ATOM   9007  C29 POPE3 192      63.157  75.397  89.101  1.00  0.00           C
ATOM   9009 0C21 POPE3 192      62.086  75.306  88.291  1.00  0.00           C
ATOM   9011 1C21 POPE3 192      61.187  76.427  87.851  1.00  0.00           C
ATOM   9014 2C21 POPE3 192      60.466  76.166  86.501  1.00  0.00           C
ATOM   9017 3C21 POPE3 192      59.625  74.876  86.491  1.00  0.00           C
ATOM   9020 4C21 POPE3 192      58.726  74.736  85.251  1.00  0.00           C
ATOM   9023 5C21 POPE3 192      58.157  73.326  85.111  1.00  0.00           C
ATOM   9026 6C21 POPE3 192      57.136  73.206  83.971  1.00  0.00           C
ATOM   9029 7C21 POPE3 192      56.725  71.757  83.681  1.00  0.00           C
ATOM   9032 8C21 POPE3 192      55.626  71.636  82.621  1.00  0.00           C
ATOM   9036  C33 POPE3 192      63.236  81.327  96.561  1.00  0.00           C
ATOM   9039  C34 POPE3 192      64.656  80.757  96.481  1.00  0.00           C
ATOM   9042  C35 POPE3 192      65.076  80.367  95.051  1.00  0.00           C
ATOM   9045  C36 POPE3 192      66.477  79.726  94.971  1.00  0.00           C
ATOM   9048  C37 POPE3 192      67.036  79.596  93.551  1.00  0.00           C
ATOM   9051  C38 POPE3 192      68.416  78.906  93.501  1.00  0.00           C
ATOM   9054  C39 POPE3 192      69.166  79.107  92.181  1.00  0.00           C
ATOM   9057 0C31 POPE3 192      68.426  78.537  90.961  1.00  0.00           C
ATOM   9060 1C31 POPE3 192      69.286  78.576  89.681  1.00  0.00           C
ATOM   9063 2C31 POPE3 192      68.557  78.066  88.431  1.00  0.00           C
ATOM   9066 3C31 POPE3 192      68.166  76.587  88.521  1.00  0.00           C
ATOM   9069 4C31 POPE3 192      67.386  76.096  87.291  1.00  0.00           C
ATOM   9072 5C31 POPE3 192      66.937  74.636  87.441  1.00  0.00           C
ATOM   9075 6C31 POPE3 192      66.216  74.096  86.201  1.00  0.00           C
ATOM   9079  NH3 POPE4 193       6.676  51.596 102.521  1.00  0.00           N
ATOM   9083  C12 POPE4 193       5.906  52.626 103.291  1.00  0.00           C
ATOM   9086  C11 POPE4 193       5.676  53.876 102.441  1.00  0.00           C
ATOM   9089  P   POPE4 193       5.056  55.856 104.001  1.00  0.00           P
ATOM   9090  O13 POPE4 193       3.866  56.716 104.111  1.00  0.00           O
ATOM   9091  O14 POPE4 193       5.666  55.296 105.211  1.00  0.00           O
ATOM   9092  O11 POPE4 193       6.126  56.646 103.121  1.00  0.00           O
ATOM   9093  O12 POPE4 193       4.646  54.667 103.041  1.00  0.00           O
ATOM   9094  C1  POPE4 193       5.636  57.226 101.901  1.00  0.00           C
ATOM   9097  C2  POPE4 193       6.796  57.826 101.051  1.00  0.00           C
ATOM   9099  O21 POPE4 193       6.366  58.066  99.701  1.00  0.00           O
ATOM   9100  C21 POPE4 193       6.146  57.026  98.911  1.00  0.00           C
ATOM   9101  O22 POPE4 193       6.146  55.856  99.231  1.00  0.00           O
ATOM   9102  C22 POPE4 193       5.936  57.526  97.481  1.00  0.00           C
ATOM   9105  C3  POPE4 193       8.106  56.977 101.161  1.00  0.00           C
ATOM   9108  O31 POPE4 193       9.146  57.326 100.211  1.00  0.00           O
ATOM   9109  C31 POPE4 193       9.806  58.446 100.481  1.00  0.00           C
ATOM   9110  O32 POPE4 193       9.516  59.226 101.381  1.00  0.00           O
ATOM   9111  C32 POPE4 193      11.016  58.556  99.561  1.00  0.00           C
ATOM   9114  C23 POPE4 193       4.796  56.826  96.701  1.00  0.00           C
ATOM   9117  C24 POPE4 193       5.276  56.257  95.351  1.00  0.00           C
ATOM   9120  C25 POPE4 193       4.176  55.457  94.631  1.00  0.00           C
ATOM   9123  C26 POPE4 193       4.716  54.626  93.451  1.00  0.00           C
ATOM   9126  C27 POPE4 193       3.596  54.016  92.601  1.00  0.00           C
ATOM   9129  C28 POPE4 193       3.816  52.526  92.241  1.00  0.00           C
ATOM   9132  C29 POPE4 193       5.106  52.266  91.501  1.00  0.00           C
ATOM   9134 0C21 POPE4 193       5.716  51.076  91.401  1.00  0.00           C
ATOM   9136 1C21 POPE4 193       5.216  49.776  91.981  1.00  0.00           C
ATOM   9139 2C21 POPE4 193       6.246  49.046  92.871  1.00  0.00           C
ATOM   9142 3C21 POPE4 193       7.456  48.537  92.071  1.00  0.00           C
ATOM   9145 4C21 POPE4 193       8.046  47.236  92.641  1.00  0.00           C
ATOM   9148 5C21 POPE4 193       7.206  45.996  92.311  1.00  0.00           C
ATOM   9151 6C21 POPE4 193       7.796  44.696  92.891  1.00  0.00           C
ATOM   9154 7C21 POPE4 193       7.156  43.426  92.321  1.00  0.00           C
ATOM   9157 8C21 POPE4 193       7.476  42.136  93.091  1.00  0.00           C
ATOM   9161  C33 POPE4 193      10.676  59.116  98.171  1.00  0.00           C
ATOM   9164  C34 POPE4 193       9.756  58.227  97.311  1.00  0.00           C
ATOM   9167  C35 POPE4 193       9.496  58.846  95.921  1.00  0.00           C
ATOM   9170  C36 POPE4 193       8.496  58.076  95.031  1.00  0.00           C
ATOM   9173  C37 POPE4 193       9.006  57.876  93.601  1.00  0.00           C
ATOM   9176  C38 POPE4 193       7.926  57.297  92.681  1.00  0.00           C
ATOM   9179  C39 POPE4 193       8.376  57.266  91.211  1.00  0.00           C
ATOM   9182 0C31 POPE4 193       7.206  57.056  90.231  1.00  0.00           C
ATOM   9185 1C31 POPE4 193       7.506  57.636  88.841  1.00  0.00           C
ATOM   9188 2C31 POPE4 193       6.496  57.217  87.761  1.00  0.00           C
ATOM   9191 3C31 POPE4 193       5.026  57.476  88.111  1.00  0.00           C
ATOM   9194 4C31 POPE4 193       4.636  58.956  88.111  1.00  0.00           C
ATOM   9197 5C31 POPE4 193       3.186  59.166  88.591  1.00  0.00           C
ATOM   9200 6C31 POPE4 193       2.686  60.587  88.351  1.00  0.00           C
ATOM   9204  NH3 POPE5 194      79.626  88.777 102.671  1.00  0.00           N
ATOM   9208  C12 POPE5 194      78.776  87.566 103.001  1.00  0.00           C
ATOM   9211  C11 POPE5 194      79.656  86.327 103.141  1.00  0.00           C
ATOM   9214  P   POPE5 194      79.056  84.257 101.701  1.00  0.00           P
ATOM   9215  O13 POPE5 194      77.846  83.426 101.541  1.00  0.00           O
ATOM   9216  O14 POPE5 194      80.285  83.476 101.911  1.00  0.00           O
ATOM   9217  O11 POPE5 194      79.206  85.296 100.491  1.00  0.00           O
ATOM   9218  O12 POPE5 194      78.866  85.156 103.001  1.00  0.00           O
ATOM   9219  C1  POPE5 194      78.276  85.217  99.391  1.00  0.00           C
ATOM   9222  C2  POPE5 194      78.496  86.337  98.331  1.00  0.00           C
ATOM   9224  O21 POPE5 194      78.076  85.967  97.011  1.00  0.00           O
ATOM   9225  C21 POPE5 194      76.816  85.667  96.771  1.00  0.00           C
ATOM   9226  O22 POPE5 194      75.926  85.556  97.601  1.00  0.00           O
ATOM   9227  C22 POPE5 194      76.617  85.576  95.261  1.00  0.00           C
ATOM   9230  C3  POPE5 194      80.005  86.716  98.181  1.00  0.00           C
ATOM   9233  O31 POPE5 194      80.225  87.846  97.291  1.00  0.00           O
ATOM   9234  C31 POPE5 194      80.505  87.547  96.011  1.00  0.00           C
ATOM   9235  O32 POPE5 194      80.556  86.426  95.551  1.00  0.00           O
ATOM   9236  C32 POPE5 194      80.845  88.827  95.251  1.00  0.00           C
ATOM   9239  C23 POPE5 194      77.536  84.566  94.521  1.00  0.00           C
ATOM   9242  C24 POPE5 194      78.016  85.118  93.171  1.00  0.00           C
ATOM   9245  C25 POPE5 194      76.876  85.407  92.171  1.00  0.00           C
ATOM   9248  C26 POPE5 194      77.246  86.437  91.091  1.00  0.00           C
ATOM   9251  C27 POPE5 194      77.346  87.867  91.651  1.00  0.00           C
ATOM   9254  C28 POPE5 194      77.765  88.926  90.601  1.00  0.00           C
ATOM   9257  C29 POPE5 194      76.706  89.236  89.581  1.00  0.00           C
ATOM   9259 0C21 POPE5 194      75.916  90.337  89.571  1.00  0.00           C
ATOM   9261 1C21 POPE5 194      75.886  91.406  90.631  1.00  0.00           C
ATOM   9264 2C21 POPE5 194      74.507  92.077  90.811  1.00  0.00           C
ATOM   9267 3C21 POPE5 194      74.206  93.196  89.801  1.00  0.00           C
ATOM   9270 4C21 POPE5 194      73.206  92.837  88.691  1.00  0.00           C
ATOM   9273 5C21 POPE5 194      71.746  92.757  89.181  1.00  0.00           C
ATOM   9276 6C21 POPE5 194      70.766  92.496  88.021  1.00  0.00           C
ATOM   9279 7C21 POPE5 194      69.295  92.676  88.421  1.00  0.00           C
ATOM   9282 8C21 POPE5 194      68.316  92.428  87.261  1.00  0.00           C
ATOM   9286  C33 POPE5 194      82.085  88.636  94.351  1.00  0.00           C
ATOM   9289  C34 POPE5 194      82.436  89.866  93.501  1.00  0.00           C
ATOM   9292  C35 POPE5 194      83.926  89.876  93.131  1.00  0.00           C
ATOM   9295  C36 POPE5 194      84.346  91.046  92.231  1.00  0.00           C
ATOM   9298  C37 POPE5 194      84.096  90.777  90.741  1.00  0.00           C
ATOM   9301  C38 POPE5 194      84.705  91.846  89.821  1.00  0.00           C
ATOM   9304  C39 POPE5 194      84.816  91.437  88.341  1.00  0.00           C
ATOM   9307 0C31 POPE5 194      83.485  90.926  87.751  1.00  0.00           C
ATOM   9310 1C31 POPE5 194      83.546  90.576  86.261  1.00  0.00           C
ATOM   9313 2C31 POPE5 194      82.965  91.666  85.331  1.00  0.00           C
ATOM   9316 3C31 POPE5 194      83.876  92.897  85.111  1.00  0.00           C
ATOM   9319 4C31 POPE5 194      85.136  92.566  84.301  1.00  0.00           C
ATOM   9322 5C31 POPE5 194      85.917  93.827  83.901  1.00  0.00           C
ATOM   9325 6C31 POPE5 194      87.126  93.526  83.001  1.00  0.00           C
ATOM   9329  NH3 POPE6 195      93.087   5.766  62.361  1.00  0.00           N
ATOM   9333  C12 POPE6 195      93.096   4.326  61.991  1.00  0.00           C
ATOM   9336  C11 POPE6 195      94.536   3.826  61.801  1.00  0.00           C
ATOM   9339  P   POPE6 195      96.386   5.696  61.871  1.00  0.00           P
ATOM   9340  O13 POPE6 195      97.696   5.046  62.051  1.00  0.00           O
ATOM   9341  O14 POPE6 195      96.366   7.036  61.291  1.00  0.00           O
ATOM   9342  O11 POPE6 195      95.686   5.766  63.301  1.00  0.00           O
ATOM   9343  O12 POPE6 195      95.365   4.756  61.071  1.00  0.00           O
ATOM   9344  C1  POPE6 195      96.535   6.086  64.411  1.00  0.00           C
ATOM   9347  C2  POPE6 195      95.845   5.786  65.761  1.00  0.00           C
ATOM   9349  O21 POPE6 195      96.767   6.136  66.821  1.00  0.00           O
ATOM   9350  C21 POPE6 195      96.146   6.516  67.931  1.00  0.00           C
ATOM   9351  O22 POPE6 195      94.966   6.786  68.041  1.00  0.00           O
ATOM   9352  C22 POPE6 195      97.126   6.576  69.101  1.00  0.00           C
ATOM   9355  C3  POPE6 195      95.456   4.286  65.871  1.00  0.00           C
ATOM   9358  O31 POPE6 195      94.416   4.096  66.861  1.00  0.00           O
ATOM   9359  C31 POPE6 195      94.466   2.956  67.531  1.00  0.00           C
ATOM   9360  O32 POPE6 195      95.237   2.036  67.331  1.00  0.00           O
ATOM   9361  C32 POPE6 195      93.496   3.036  68.691  1.00  0.00           C
ATOM   9364  C23 POPE6 195      96.405   6.456  70.461  1.00  0.00           C
ATOM   9367  C24 POPE6 195      97.406   6.316  71.621  1.00  0.00           C
ATOM   9370  C25 POPE6 195      97.036   5.266  72.691  1.00  0.00           C
ATOM   9373  C26 POPE6 195      96.386   5.836  73.961  1.00  0.00           C
ATOM   9376  C27 POPE6 195      96.576   4.876  75.141  1.00  0.00           C
ATOM   9379  C28 POPE6 195      96.066   5.396  76.501  1.00  0.00           C
ATOM   9382  C29 POPE6 195      94.595   5.746  76.591  1.00  0.00           C
ATOM   9384 0C21 POPE6 195      93.796   5.516  77.651  1.00  0.00           C
ATOM   9386 1C21 POPE6 195      94.206   4.896  78.971  1.00  0.00           C
ATOM   9389 2C21 POPE6 195      93.017   4.676  79.931  1.00  0.00           C
ATOM   9392 3C21 POPE6 195      92.076   3.556  79.461  1.00  0.00           C
ATOM   9395 4C21 POPE6 195      90.906   3.246  80.411  1.00  0.00           C
ATOM   9398 5C21 POPE6 195      90.085   2.046  79.921  1.00  0.00           C
ATOM   9401 6C21 POPE6 195      89.057   1.526  80.941  1.00  0.00           C
ATOM   9404 7C21 POPE6 195      88.277   0.296  80.471  1.00  0.00           C
ATOM   9407 8C21 POPE6 195      87.646  -0.484  81.621  1.00  0.00           C
ATOM   9411  C33 POPE6 195      93.665   1.876  69.691  1.00  0.00           C
ATOM   9414  C34 POPE6 195      92.636   2.016  70.811  1.00  0.00           C
ATOM   9417  C35 POPE6 195      92.776   0.926  71.861  1.00  0.00           C
ATOM   9420  C36 POPE6 195      91.966   1.256  73.121  1.00  0.00           C
ATOM   9423  C37 POPE6 195      92.576   0.626  74.371  1.00  0.00           C
ATOM   9426  C38 POPE6 195      91.977   1.206  75.651  1.00  0.00           C
ATOM   9429  C39 POPE6 195      92.686   0.696  76.911  1.00  0.00           C
ATOM   9432 0C31 POPE6 195      91.966  -0.494  77.541  1.00  0.00           C
ATOM   9435 1C31 POPE6 195      92.597  -0.934  78.861  1.00  0.00           C
ATOM   9438 2C31 POPE6 195      91.776  -2.027  79.551  1.00  0.00           C
ATOM   9441 3C31 POPE6 195      92.415  -2.557  80.841  1.00  0.00           C
ATOM   9444 4C31 POPE6 195      92.275  -1.584  82.011  1.00  0.00           C
ATOM   9447 5C31 POPE6 195      93.126  -2.007  83.211  1.00  0.00           C
ATOM   9450 6C31 POPE6 195      93.035  -1.034  84.391  1.00  0.00           C
ATOM   9454  NH3 POPE7 196     118.905 118.126 100.741  1.00  0.00           N
ATOM   9458  C12 POPE7 196     119.527 119.367 101.331  1.00  0.00           C
ATOM   9461  C11 POPE7 196     120.937 119.096 101.881  1.00  0.00           C
ATOM   9464  P   POPE7 196     122.896 117.357 101.721  1.00  0.00           P
ATOM   9465  O13 POPE7 196     123.485 118.137 102.821  1.00  0.00           O
ATOM   9466  O14 POPE7 196     122.566 115.926 101.941  1.00  0.00           O
ATOM   9467  O11 POPE7 196     123.826 117.477 100.451  1.00  0.00           O
ATOM   9468  O12 POPE7 196     121.586 118.056 101.151  1.00  0.00           O
ATOM   9469  C1  POPE7 196     124.185 118.806 100.081  1.00  0.00           C
ATOM   9472  C2  POPE7 196     125.206 118.746  98.931  1.00  0.00           C
ATOM   9474  O21 POPE7 196     124.466 118.476  97.731  1.00  0.00           O
ATOM   9475  C21 POPE7 196     124.585 117.436  96.961  1.00  0.00           C
ATOM   9476  O22 POPE7 196     125.346 116.487  97.061  1.00  0.00           O
ATOM   9477  C22 POPE7 196     123.566 117.656  95.831  1.00  0.00           C
ATOM   9480  C3  POPE7 196     126.405 117.837  99.321  1.00  0.00           C
ATOM   9483  O31 POPE7 196     127.546 118.216  98.541  1.00  0.00           O
ATOM   9484  C31 POPE7 196     128.526 117.337  98.431  1.00  0.00           C
ATOM   9485  O32 POPE7 196     128.566 116.216  98.921  1.00  0.00           O
ATOM   9486  C32 POPE7 196     129.570 117.927  97.471  1.00  0.00           C
ATOM   9489  C23 POPE7 196     123.796 116.826  94.561  1.00  0.00           C
ATOM   9492  C24 POPE7 196     123.227 117.486  93.301  1.00  0.00           C
ATOM   9495  C25 POPE7 196     123.335 116.557  92.081  1.00  0.00           C
ATOM   9498  C26 POPE7 196     122.886 117.217  90.761  1.00  0.00           C
ATOM   9501  C27 POPE7 196     122.636 116.166  89.671  1.00  0.00           C
ATOM   9504  C28 POPE7 196     122.167 116.767  88.331  1.00  0.00           C
ATOM   9507  C29 POPE7 196     121.785 115.657  87.371  1.00  0.00           C
ATOM   9509 0C21 POPE7 196     122.436 115.276  86.251  1.00  0.00           C
ATOM   9511 1C21 POPE7 196     123.676 115.906  85.651  1.00  0.00           C
ATOM   9514 2C21 POPE7 196     123.566 116.076  84.121  1.00  0.00           C
ATOM   9517 3C21 POPE7 196     123.695 114.767  83.331  1.00  0.00           C
ATOM   9520 4C21 POPE7 196     123.426 114.956  81.831  1.00  0.00           C
ATOM   9523 5C21 POPE7 196     123.595 113.646  81.031  1.00  0.00           C
ATOM   9526 6C21 POPE7 196     123.096 113.756  79.591  1.00  0.00           C
ATOM   9529 7C21 POPE7 196     123.516 112.566  78.721  1.00  0.00           C
ATOM   9532 8C21 POPE7 196     123.056 112.676  77.261  1.00  0.00           C
ATOM   9536  C33 POPE7 196     128.936 118.376  96.131  1.00  0.00           C
ATOM   9539  C34 POPE7 196     128.257 117.226  95.381  1.00  0.00           C
ATOM   9542  C35 POPE7 196     127.336 117.696  94.261  1.00  0.00           C
ATOM   9545  C36 POPE7 196     128.057 118.467  93.151  1.00  0.00           C
ATOM   9548  C37 POPE7 196     127.216 118.526  91.881  1.00  0.00           C
ATOM   9551  C38 POPE7 196     128.057 118.926  90.661  1.00  0.00           C
ATOM   9554  C39 POPE7 196     127.246 118.897  89.371  1.00  0.00           C
ATOM   9557 0C31 POPE7 196     128.137 118.956  88.131  1.00  0.00           C
ATOM   9560 1C31 POPE7 196     127.316 119.136  86.851  1.00  0.00           C
ATOM   9563 2C31 POPE7 196     127.955 118.397  85.681  1.00  0.00           C
ATOM   9566 3C31 POPE7 196     127.117 118.456  84.401  1.00  0.00           C
ATOM   9569 4C31 POPE7 196     127.646 117.407  83.431  1.00  0.00           C
ATOM   9572 5C31 POPE7 196     126.995 117.407  82.051  1.00  0.00           C
ATOM   9575 6C31 POPE7 196     127.737 116.446  81.121  1.00  0.00           C
ATOM   9579  NH3 POPE8 197     104.136  67.846  57.431  1.00  0.00           N
ATOM   9583  C12 POPE8 197     104.527  69.297  57.291  1.00  0.00           C
ATOM   9586  C11 POPE8 197     105.876  69.467  56.591  1.00  0.00           C
ATOM   9589  P   POPE8 197     107.585  67.516  56.621  1.00  0.00           P
ATOM   9590  O13 POPE8 197     106.566  66.496  56.271  1.00  0.00           O
ATOM   9591  O14 POPE8 197     108.516  67.946  55.561  1.00  0.00           O
ATOM   9592  O11 POPE8 197     108.367  66.827  57.811  1.00  0.00           O
ATOM   9593  O12 POPE8 197     106.876  68.728  57.301  1.00  0.00           O
ATOM   9594  C1  POPE8 197     109.255  67.466  58.711  1.00  0.00           C
ATOM   9597  C2  POPE8 197     108.656  67.716  60.151  1.00  0.00           C
ATOM   9599  O21 POPE8 197     108.676  66.666  61.131  1.00  0.00           O
ATOM   9600  C21 POPE8 197     109.016  65.426  60.981  1.00  0.00           C
ATOM   9601  O22 POPE8 197     109.247  64.816  59.951  1.00  0.00           O
ATOM   9602  C22 POPE8 197     109.006  64.807  62.391  1.00  0.00           C
ATOM   9605  C3  POPE8 197     107.235  68.326  60.121  1.00  0.00           C
ATOM   9608  O31 POPE8 197     106.706  68.427  61.461  1.00  0.00           O
ATOM   9609  C31 POPE8 197     105.587  67.736  61.691  1.00  0.00           C
ATOM   9610  O32 POPE8 197     104.926  67.167  60.841  1.00  0.00           O
ATOM   9611  C32 POPE8 197     105.216  67.907  63.171  1.00  0.00           C
ATOM   9614  C23 POPE8 197     110.295  64.046  62.811  1.00  0.00           C
ATOM   9617  C24 POPE8 197     110.575  64.196  64.321  1.00  0.00           C
ATOM   9620  C25 POPE8 197     109.407  63.857  65.251  1.00  0.00           C
ATOM   9623  C26 POPE8 197     109.705  64.166  66.731  1.00  0.00           C
ATOM   9626  C27 POPE8 197     108.507  63.806  67.631  1.00  0.00           C
ATOM   9629  C28 POPE8 197     108.765  63.946  69.151  1.00  0.00           C
ATOM   9632  C29 POPE8 197     108.796  65.376  69.631  1.00  0.00           C
ATOM   9634 0C21 POPE8 197     108.536  65.787  70.881  1.00  0.00           C
ATOM   9636 1C21 POPE8 197     108.195  64.886  72.061  1.00  0.00           C
ATOM   9639 2C21 POPE8 197     109.445  64.367  72.791  1.00  0.00           C
ATOM   9642 3C21 POPE8 197     109.156  63.806  74.191  1.00  0.00           C
ATOM   9645 4C21 POPE8 197     110.416  63.716  75.071  1.00  0.00           C
ATOM   9648 5C21 POPE8 197     110.146  63.757  76.591  1.00  0.00           C
ATOM   9651 6C21 POPE8 197     109.547  62.466  77.171  1.00  0.00           C
ATOM   9654 7C21 POPE8 197     109.306  62.516  78.681  1.00  0.00           C
ATOM   9657 8C21 POPE8 197     108.686  61.226  79.221  1.00  0.00           C
ATOM   9661  C33 POPE8 197     105.116  66.587  63.971  1.00  0.00           C
ATOM   9664  C34 POPE8 197     105.085  66.867  65.481  1.00  0.00           C
ATOM   9667  C35 POPE8 197     105.005  65.566  66.301  1.00  0.00           C
ATOM   9670  C36 POPE8 197     104.875  65.826  67.801  1.00  0.00           C
ATOM   9673  C37 POPE8 197     104.766  64.576  68.701  1.00  0.00           C
ATOM   9676  C38 POPE8 197     104.565  65.036  70.151  1.00  0.00           C
ATOM   9679  C39 POPE8 197     104.285  63.936  71.171  1.00  0.00           C
ATOM   9682 0C31 POPE8 197     104.136  64.566  72.571  1.00  0.00           C
ATOM   9685 1C31 POPE8 197     104.136  63.556  73.721  1.00  0.00           C
ATOM   9688 2C31 POPE8 197     104.296  64.206  75.111  1.00  0.00           C
ATOM   9691 3C31 POPE8 197     105.435  65.236  75.171  1.00  0.00           C
ATOM   9694 4C31 POPE8 197     105.937  65.566  76.581  1.00  0.00           C
ATOM   9697 5C31 POPE8 197     107.106  66.556  76.541  1.00  0.00           C
ATOM   9700 6C31 POPE8 197     107.716  66.876  77.901  1.00  0.00           C
ATOM   9704  NH3 POPE9 198      24.976  83.246  99.111  1.00  0.00           N
ATOM   9708  C12 POPE9 198      25.796  82.086  99.631  1.00  0.00           C
ATOM   9711  C11 POPE9 198      26.346  81.236  98.471  1.00  0.00           C
ATOM   9714  P   POPE9 198      28.256  79.577  97.851  1.00  0.00           P
ATOM   9715  O13 POPE9 198      29.606  80.147  97.971  1.00  0.00           O
ATOM   9716  O14 POPE9 198      28.166  78.136  98.161  1.00  0.00           O
ATOM   9717  O11 POPE9 198      27.616  79.886  96.431  1.00  0.00           O
ATOM   9718  O12 POPE9 198      27.376  80.346  98.911  1.00  0.00           O
ATOM   9719  C1  POPE9 198      28.366  79.376  95.311  1.00  0.00           C
ATOM   9722  C2  POPE9 198      27.636  79.606  93.961  1.00  0.00           C
ATOM   9724  O21 POPE9 198      28.516  79.257  92.881  1.00  0.00           O
ATOM   9725  C21 POPE9 198      28.496  77.996  92.491  1.00  0.00           C
ATOM   9726  O22 POPE9 198      27.966  77.086  93.091  1.00  0.00           O
ATOM   9727  C22 POPE9 198      29.136  77.907  91.101  1.00  0.00           C
ATOM   9730  C3  POPE9 198      27.276  81.087  93.711  1.00  0.00           C
ATOM   9733  O31 POPE9 198      26.486  81.216  92.501  1.00  0.00           O
ATOM   9734  C31 POPE9 198      27.116  81.327  91.341  1.00  0.00           C
ATOM   9735  O32 POPE9 198      26.856  80.677  90.351  1.00  0.00           O
ATOM   9736  C32 POPE9 198      28.156  82.456  91.331  1.00  0.00           C
ATOM   9739  C23 POPE9 198      30.326  76.937  91.001  1.00  0.00           C
ATOM   9742  C24 POPE9 198      30.916  76.897  89.581  1.00  0.00           C
ATOM   9745  C25 POPE9 198      30.056  76.107  88.571  1.00  0.00           C
ATOM   9748  C26 POPE9 198      30.496  74.647  88.421  1.00  0.00           C
ATOM   9751  C27 POPE9 198      29.516  73.816  87.571  1.00  0.00           C
ATOM   9754  C28 POPE9 198      30.076  73.257  86.251  1.00  0.00           C
ATOM   9757  C29 POPE9 198      30.556  74.337  85.311  1.00  0.00           C
ATOM   9759 0C21 POPE9 198      31.526  74.196  84.391  1.00  0.00           C
ATOM   9761 1C21 POPE9 198      32.296  72.938  84.051  1.00  0.00           C
ATOM   9764 2C21 POPE9 198      33.646  72.816  84.781  1.00  0.00           C
ATOM   9767 3C21 POPE9 198      34.556  71.746  84.151  1.00  0.00           C
ATOM   9770 4C21 POPE9 198      35.756  71.316  85.031  1.00  0.00           C
ATOM   9773 5C21 POPE9 198      36.626  72.478  85.541  1.00  0.00           C
ATOM   9776 6C21 POPE9 198      37.765  71.977  86.451  1.00  0.00           C
ATOM   9779 7C21 POPE9 198      38.556  73.117  87.121  1.00  0.00           C
ATOM   9782 8C21 POPE9 198      39.586  72.627  88.141  1.00  0.00           C
ATOM   9786  C33 POPE9 198      29.596  81.907  91.201  1.00  0.00           C
ATOM   9789  C34 POPE9 198      30.676  82.966  91.401  1.00  0.00           C
ATOM   9792  C35 POPE9 198      30.676  84.107  90.391  1.00  0.00           C
ATOM   9795  C36 POPE9 198      31.586  85.237  90.871  1.00  0.00           C
ATOM   9798  C37 POPE9 198      31.626  86.437  89.921  1.00  0.00           C
ATOM   9801  C38 POPE9 198      32.376  86.136  88.621  1.00  0.00           C
ATOM   9804  C39 POPE9 198      32.446  87.386  87.731  1.00  0.00           C
ATOM   9807 0C31 POPE9 198      33.256  87.176  86.451  1.00  0.00           C
ATOM   9810 1C31 POPE9 198      33.396  88.486  85.671  1.00  0.00           C
ATOM   9813 2C31 POPE9 198      34.276  88.356  84.431  1.00  0.00           C
ATOM   9816 3C31 POPE9 198      34.526  89.717  83.751  1.00  0.00           C
ATOM   9819 4C31 POPE9 198      33.296  90.287  83.051  1.00  0.00           C
ATOM   9822 5C31 POPE9 198      33.576  91.627  82.381  1.00  0.00           C
ATOM   9825 6C31 POPE9 198      32.346  92.226  81.721  1.00  0.00           C
ATOM   9829  NH3 POPE  199      81.246   8.076 102.611  1.00  0.00           N
ATOM   9833  C12 POPE  199      81.825   7.216 103.701  1.00  0.00           C
ATOM   9836  C11 POPE  199      82.816   6.216 103.111  1.00  0.00           C
ATOM   9839  P   POPE  199      84.026   4.016 103.831  1.00  0.00           P
ATOM   9840  O13 POPE  199      85.256   4.286 103.051  1.00  0.00           O
ATOM   9841  O14 POPE  199      84.267   3.296 105.091  1.00  0.00           O
ATOM   9842  O11 POPE  199      82.986   3.176 102.981  1.00  0.00           O
ATOM   9843  O12 POPE  199      83.266   5.356 104.141  1.00  0.00           O
ATOM   9844  C1  POPE  199      82.947   3.086 101.561  1.00  0.00           C
ATOM   9847  C2  POPE  199      83.956   2.026 101.031  1.00  0.00           C
ATOM   9849  O21 POPE  199      84.667   2.336  99.821  1.00  0.00           O
ATOM   9850  C21 POPE  199      85.176   3.506  99.511  1.00  0.00           C
ATOM   9851  O22 POPE  199      85.056   4.556 100.101  1.00  0.00           O
ATOM   9852  C22 POPE  199      85.966   3.376  98.211  1.00  0.00           C
ATOM   9855  C3  POPE  199      83.277   0.636 100.831  1.00  0.00           C
ATOM   9858  O31 POPE  199      82.485   0.626  99.611  1.00  0.00           O
ATOM   9859  C31 POPE  199      83.035   0.366  98.411  1.00  0.00           C
ATOM   9860  O32 POPE  199      82.606   0.806  97.361  1.00  0.00           O
ATOM   9861  C32 POPE  199      84.267  -0.564  98.491  1.00  0.00           C
ATOM   9864  C23 POPE  199      85.307   4.106  97.021  1.00  0.00           C
ATOM   9867  C24 POPE  199      86.186   4.106  95.771  1.00  0.00           C
ATOM   9870  C25 POPE  199      86.246   2.766  95.011  1.00  0.00           C
ATOM   9873  C26 POPE  199      84.896   2.336  94.421  1.00  0.00           C
ATOM   9876  C27 POPE  199      85.056   1.236  93.351  1.00  0.00           C
ATOM   9879  C28 POPE  199      83.726   0.586  92.911  1.00  0.00           C
ATOM   9882  C29 POPE  199      82.836   1.556  92.171  1.00  0.00           C
ATOM   9884 0C21 POPE  199      81.747   1.236  91.451  1.00  0.00           C
ATOM   9886 1C21 POPE  199      81.165  -0.134  91.241  1.00  0.00           C
ATOM   9889 2C21 POPE  199      81.206  -0.604  89.771  1.00  0.00           C
ATOM   9892 3C21 POPE  199      82.585  -0.454  89.121  1.00  0.00           C
ATOM   9895 4C21 POPE  199      82.766  -1.354  87.891  1.00  0.00           C
ATOM   9898 5C21 POPE  199      83.975  -0.954  87.041  1.00  0.00           C
ATOM   9901 6C21 POPE  199      83.695   0.296  86.191  1.00  0.00           C
ATOM   9904 7C21 POPE  199      84.796   0.576  85.161  1.00  0.00           C
ATOM   9907 8C21 POPE  199      84.407   1.696  84.191  1.00  0.00           C
ATOM   9911  C33 POPE  199      84.705  -1.174  97.131  1.00  0.00           C
ATOM   9914  C34 POPE  199      86.057  -1.917  97.271  1.00  0.00           C
ATOM   9917  C35 POPE  199      86.396  -2.857  96.111  1.00  0.00           C
ATOM   9920  C36 POPE  199      86.936  -2.097  94.891  1.00  0.00           C
ATOM   9923  C37 POPE  199      87.326  -2.997  93.711  1.00  0.00           C
ATOM   9926  C38 POPE  199      87.505  -2.187  92.421  1.00  0.00           C
ATOM   9929  C39 POPE  199      87.906  -3.057  91.201  1.00  0.00           C
ATOM   9932 0C31 POPE  199      89.267  -3.737  91.361  1.00  0.00           C
ATOM   9935 1C31 POPE  199      89.716  -4.557  90.141  1.00  0.00           C
ATOM   9938 2C31 POPE  199      89.836  -3.727  88.861  1.00  0.00           C
ATOM   9941 3C31 POPE  199      88.656  -3.927  87.911  1.00  0.00           C
ATOM   9944 4C31 POPE  199      88.656  -2.927  86.761  1.00  0.00           C
ATOM   9947 5C31 POPE  199      87.597  -3.237  85.701  1.00  0.00           C
ATOM   9950 6C31 POPE  199      87.456  -2.117  84.671  1.00  0.00           C
ATOM   9954  NH3 POPE  200     123.105  92.357  59.931  1.00  0.00           N
ATOM   9958  C12 POPE  200     124.146  93.417  59.701  1.00  0.00           C
ATOM   9961  C11 POPE  200     124.945  93.137  58.421  1.00  0.00           C
ATOM   9964  P   POPE  200     127.336  93.727  57.421  1.00  0.00           P
ATOM   9965  O13 POPE  200     127.426  95.006  56.701  1.00  0.00           O
ATOM   9966  O14 POPE  200     127.126  92.506  56.601  1.00  0.00           O
ATOM   9967  O11 POPE  200     128.576  93.496  58.381  1.00  0.00           O
ATOM   9968  O12 POPE  200     126.146  93.906  58.461  1.00  0.00           O
ATOM   9969  C1  POPE  200     128.626  93.847  59.771  1.00  0.00           C
ATOM   9972  C2  POPE  200     127.877  92.867  60.741  1.00  0.00           C
ATOM   9974  O21 POPE  200     128.536  92.816  62.031  1.00  0.00           O
ATOM   9975  C21 POPE  200     127.916  93.467  63.021  1.00  0.00           C
ATOM   9976  O22 POPE  200     126.986  94.236  62.881  1.00  0.00           O
ATOM   9977  C22 POPE  200     128.507  93.017  64.361  1.00  0.00           C
ATOM   9980  C3  POPE  200     127.816  91.417  60.161  1.00  0.00           C
ATOM   9983  O31 POPE  200     127.426  90.436  61.141  1.00  0.00           O
ATOM   9984  C31 POPE  200     126.156  90.296  61.471  1.00  0.00           C
ATOM   9985  O32 POPE  200     125.206  90.886  60.981  1.00  0.00           O
ATOM   9986  C32 POPE  200     126.095  89.297  62.621  1.00  0.00           C
ATOM   9989  C23 POPE  200     128.277  94.046  65.491  1.00  0.00           C
ATOM   9992  C24 POPE  200     128.755  93.557  66.871  1.00  0.00           C
ATOM   9995  C25 POPE  200     127.877  92.428  67.431  1.00  0.00           C
ATOM   9998  C26 POPE  200     128.315  91.917  68.811  1.00  0.00           C
ATOM  10001  C27 POPE  200     127.566  90.626  69.171  1.00  0.00           C
ATOM  10004  C28 POPE  200     127.667  90.196  70.651  1.00  0.00           C
ATOM  10007  C29 POPE  200     126.855  91.096  71.551  1.00  0.00           C
ATOM  10009 0C21 POPE  200     125.896  90.727  72.411  1.00  0.00           C
ATOM  10011 1C21 POPE  200     125.396  89.326  72.701  1.00  0.00           C
ATOM  10014 2C21 POPE  200     126.316  88.507  73.631  1.00  0.00           C
ATOM  10017 3C21 POPE  200     125.517  87.456  74.431  1.00  0.00           C
ATOM  10020 4C21 POPE  200     126.347  86.736  75.511  1.00  0.00           C
ATOM  10023 5C21 POPE  200     127.286  85.646  74.971  1.00  0.00           C
ATOM  10026 6C21 POPE  200     128.096  84.996  76.101  1.00  0.00           C
ATOM  10029 7C21 POPE  200     129.167  84.026  75.601  1.00  0.00           C
ATOM  10032 8C21 POPE  200     130.109  83.538  76.711  1.00  0.00           C
ATOM  10036  C33 POPE  200     125.505  89.936  63.901  1.00  0.00           C
ATOM  10039  C34 POPE  200     125.826  89.087  65.141  1.00  0.00           C
ATOM  10042  C35 POPE  200     125.036  89.496  66.381  1.00  0.00           C
ATOM  10045  C36 POPE  200     125.246  88.507  67.531  1.00  0.00           C
ATOM  10048  C37 POPE  200     124.425  88.856  68.781  1.00  0.00           C
ATOM  10051  C38 POPE  200     123.216  87.916  68.971  1.00  0.00           C
ATOM  10054  C39 POPE  200     122.365  88.286  70.191  1.00  0.00           C
ATOM  10057 0C31 POPE  200     121.925  87.057  71.001  1.00  0.00           C
ATOM  10060 1C31 POPE  200     120.975  87.436  72.141  1.00  0.00           C
ATOM  10063 2C31 POPE  200     120.556  86.236  73.001  1.00  0.00           C
ATOM  10066 3C31 POPE  200     119.395  85.416  72.401  1.00  0.00           C
ATOM  10069 4C31 POPE  200     119.096  84.157  73.221  1.00  0.00           C
ATOM  10072 5C31 POPE  200     117.916  83.356  72.671  1.00  0.00           C
ATOM  10075 6C31 POPE  200     117.785  81.986  73.331  1.00  0.00           C
ATOM  10079  NH3 POPE  201      19.396  22.326  59.141  1.00  0.00           N
ATOM  10083  C12 POPE  201      20.526  23.086  58.501  1.00  0.00           C
ATOM  10086  C11 POPE  201      21.776  22.196  58.361  1.00  0.00           C
ATOM  10089  P   POPE  201      22.146  20.506  60.361  1.00  0.00           P
ATOM  10090  O13 POPE  201      22.106  19.436  59.341  1.00  0.00           O
ATOM  10091  O14 POPE  201      23.206  20.316  61.381  1.00  0.00           O
ATOM  10092  O11 POPE  201      20.716  20.736  61.001  1.00  0.00           O
ATOM  10093  O12 POPE  201      22.336  21.896  59.651  1.00  0.00           O
ATOM  10094  C1  POPE  201      20.266  19.956  62.111  1.00  0.00           C
ATOM  10097  C2  POPE  201      20.396  20.706  63.461  1.00  0.00           C
ATOM  10099  O21 POPE  201      19.326  20.216  64.281  1.00  0.00           O
ATOM  10100  C21 POPE  201      19.506  20.236  65.591  1.00  0.00           C
ATOM  10101  O22 POPE  201      20.476  20.666  66.181  1.00  0.00           O
ATOM  10102  C22 POPE  201      18.266  19.626  66.241  1.00  0.00           C
ATOM  10105  C3  POPE  201      20.296  22.256  63.271  1.00  0.00           C
ATOM  10108  O31 POPE  201      20.456  23.006  64.511  1.00  0.00           O
ATOM  10109  C31 POPE  201      19.316  23.456  65.051  1.00  0.00           C
ATOM  10110  O32 POPE  201      18.206  23.386  64.551  1.00  0.00           O
ATOM  10111  C32 POPE  201      19.596  23.926  66.471  1.00  0.00           C
ATOM  10114  C23 POPE  201      18.206  19.856  67.761  1.00  0.00           C
ATOM  10117  C24 POPE  201      16.986  19.186  68.401  1.00  0.00           C
ATOM  10120  C25 POPE  201      17.046  19.226  69.941  1.00  0.00           C
ATOM  10123  C26 POPE  201      16.636  20.576  70.551  1.00  0.00           C
ATOM  10126  C27 POPE  201      15.116  20.706  70.761  1.00  0.00           C
ATOM  10129  C28 POPE  201      14.646  22.126  71.171  1.00  0.00           C
ATOM  10132  C29 POPE  201      15.396  22.686  72.351  1.00  0.00           C
ATOM  10134 0C21 POPE  201      14.966  22.786  73.621  1.00  0.00           C
ATOM  10136 1C21 POPE  201      13.646  22.316  74.171  1.00  0.00           C
ATOM  10139 2C21 POPE  201      13.706  21.816  75.641  1.00  0.00           C
ATOM  10142 3C21 POPE  201      14.336  20.426  75.821  1.00  0.00           C
ATOM  10145 4C21 POPE  201      15.876  20.396  75.941  1.00  0.00           C
ATOM  10148 5C21 POPE  201      16.376  20.186  77.381  1.00  0.00           C
ATOM  10151 6C21 POPE  201      17.896  19.956  77.451  1.00  0.00           C
ATOM  10154 7C21 POPE  201      18.406  19.796  78.891  1.00  0.00           C
ATOM  10157 8C21 POPE  201      19.916  19.566  78.991  1.00  0.00           C
ATOM  10161  C33 POPE  201      18.476  24.816  67.061  1.00  0.00           C
ATOM  10164  C34 POPE  201      18.706  25.126  68.551  1.00  0.00           C
ATOM  10167  C35 POPE  201      18.976  23.866  69.381  1.00  0.00           C
ATOM  10170  C36 POPE  201      19.026  24.046  70.901  1.00  0.00           C
ATOM  10173  C37 POPE  201      19.566  22.746  71.511  1.00  0.00           C
ATOM  10176  C38 POPE  201      19.326  22.526  73.011  1.00  0.00           C
ATOM  10179  C39 POPE  201      20.016  23.546  73.921  1.00  0.00           C
ATOM  10182 0C31 POPE  201      20.126  22.996  75.351  1.00  0.00           C
ATOM  10185 1C31 POPE  201      20.826  23.916  76.351  1.00  0.00           C
ATOM  10188 2C31 POPE  201      20.996  23.196  77.701  1.00  0.00           C
ATOM  10191 3C31 POPE  201      21.486  24.096  78.841  1.00  0.00           C
ATOM  10194 4C31 POPE  201      21.596  23.336  80.171  1.00  0.00           C
ATOM  10197 5C31 POPE  201      21.946  24.246  81.351  1.00  0.00           C
ATOM  10200 6C31 POPE  201      22.086  23.496  82.671  1.00  0.00           C
ATOM  10204  NH3 POPE  202     112.027  58.746 100.141  1.00  0.00           N
ATOM  10208  C12 POPE  202     112.485  60.136  99.791  1.00  0.00           C
ATOM  10211  C11 POPE  202     113.367  60.746 100.901  1.00  0.00           C
ATOM  10214  P   POPE  202     112.856  63.326 101.091  1.00  0.00           P
ATOM  10215  O13 POPE  202     112.396  63.027 102.461  1.00  0.00           O
ATOM  10216  O14 POPE  202     113.615  64.576 100.911  1.00  0.00           O
ATOM  10217  O11 POPE  202     111.615  63.276 100.121  1.00  0.00           O
ATOM  10218  O12 POPE  202     113.735  62.106 100.591  1.00  0.00           O
ATOM  10219  C1  POPE  202     111.726  63.467  98.721  1.00  0.00           C
ATOM  10222  C2  POPE  202     110.316  63.556  98.091  1.00  0.00           C
ATOM  10224  O21 POPE  202     110.526  63.927  96.711  1.00  0.00           O
ATOM  10225  C21 POPE  202     109.425  63.896  95.961  1.00  0.00           C
ATOM  10226  O22 POPE  202     108.345  63.446  96.301  1.00  0.00           O
ATOM  10227  C22 POPE  202     109.735  64.496  94.591  1.00  0.00           C
ATOM  10230  C3  POPE  202     109.376  64.566  98.851  1.00  0.00           C
ATOM  10233  O31 POPE  202     109.247  65.816  98.151  1.00  0.00           O
ATOM  10234  C31 POPE  202     110.237  66.666  98.271  1.00  0.00           C
ATOM  10235  O32 POPE  202     111.146  66.657  99.091  1.00  0.00           O
ATOM  10236  C32 POPE  202     110.225  67.566  97.041  1.00  0.00           C
ATOM  10239  C23 POPE  202     108.455  64.978  93.881  1.00  0.00           C
ATOM  10242  C24 POPE  202     108.706  65.477  92.461  1.00  0.00           C
ATOM  10245  C25 POPE  202     109.197  64.376  91.511  1.00  0.00           C
ATOM  10248  C26 POPE  202     109.166  64.857  90.061  1.00  0.00           C
ATOM  10251  C27 POPE  202     109.425  63.716  89.061  1.00  0.00           C
ATOM  10254  C28 POPE  202     108.917  64.066  87.651  1.00  0.00           C
ATOM  10257  C29 POPE  202     109.735  65.177  87.031  1.00  0.00           C
ATOM  10259 0C21 POPE  202     110.276  65.136  85.811  1.00  0.00           C
ATOM  10261 1C21 POPE  202     110.085  64.007  84.831  1.00  0.00           C
ATOM  10264 2C21 POPE  202     110.546  64.356  83.411  1.00  0.00           C
ATOM  10267 3C21 POPE  202     109.735  65.486  82.751  1.00  0.00           C
ATOM  10270 4C21 POPE  202     110.645  66.536  82.101  1.00  0.00           C
ATOM  10273 5C21 POPE  202     109.865  67.736  81.551  1.00  0.00           C
ATOM  10276 6C21 POPE  202     110.797  68.916  81.241  1.00  0.00           C
ATOM  10279 7C21 POPE  202     110.036  70.127  80.681  1.00  0.00           C
ATOM  10282 8C21 POPE  202     110.845  71.427  80.741  1.00  0.00           C
ATOM  10286  C33 POPE  202     111.606  67.466  96.341  1.00  0.00           C
ATOM  10289  C34 POPE  202     111.627  68.136  94.971  1.00  0.00           C
ATOM  10292  C35 POPE  202     112.846  67.757  94.131  1.00  0.00           C
ATOM  10295  C36 POPE  202     114.175  68.367  94.591  1.00  0.00           C
ATOM  10298  C37 POPE  202     115.266  68.126  93.541  1.00  0.00           C
ATOM  10301  C38 POPE  202     116.697  68.446  94.011  1.00  0.00           C
ATOM  10304  C39 POPE  202     117.746  67.907  93.031  1.00  0.00           C
ATOM  10307 0C31 POPE  202     119.136  67.776  93.671  1.00  0.00           C
ATOM  10310 1C31 POPE  202     120.176  67.117  92.751  1.00  0.00           C
ATOM  10313 2C31 POPE  202     121.376  66.526  93.501  1.00  0.00           C
ATOM  10316 3C31 POPE  202     122.117  67.507  94.431  1.00  0.00           C
ATOM  10319 4C31 POPE  202     123.035  68.467  93.671  1.00  0.00           C
ATOM  10322 5C31 POPE  202     123.595  69.556  94.571  1.00  0.00           C
ATOM  10325 6C31 POPE  202     124.536  70.516  93.851  1.00  0.00           C
ATOM  10329  NH3 POPE  203      22.956 103.897 104.151  1.00  0.00           N
ATOM  10333  C12 POPE  203      23.796 102.997 103.281  1.00  0.00           C
ATOM  10336  C11 POPE  203      24.276 101.736 104.031  1.00  0.00           C
ATOM  10339  P   POPE  203      25.146  99.316 103.461  1.00  0.00           P
ATOM  10340  O13 POPE  203      26.626  99.337 103.321  1.00  0.00           O
ATOM  10341  O14 POPE  203      24.636  98.946 104.791  1.00  0.00           O
ATOM  10342  O11 POPE  203      24.556  98.327 102.401  1.00  0.00           O
ATOM  10343  O12 POPE  203      24.546 100.736 103.051  1.00  0.00           O
ATOM  10344  C1  POPE  203      23.666  98.766 101.381  1.00  0.00           C
ATOM  10347  C2  POPE  203      23.636  97.706 100.261  1.00  0.00           C
ATOM  10349  O21 POPE  203      22.456  97.737  99.451  1.00  0.00           O
ATOM  10350  C21 POPE  203      21.916  98.837  99.001  1.00  0.00           C
ATOM  10351  O22 POPE  203      22.236  99.986  99.231  1.00  0.00           O
ATOM  10352  C22 POPE  203      20.796  98.437  98.031  1.00  0.00           C
ATOM  10355  C3  POPE  203      23.766  96.277 100.861  1.00  0.00           C
ATOM  10358  O31 POPE  203      23.646  95.257  99.851  1.00  0.00           O
ATOM  10359  C31 POPE  203      24.746  95.156  99.111  1.00  0.00           C
ATOM  10360  O32 POPE  203      25.816  95.706  99.361  1.00  0.00           O
ATOM  10361  C32 POPE  203      24.506  94.186  97.961  1.00  0.00           C
ATOM  10364  C23 POPE  203      20.916  99.177  96.671  1.00  0.00           C
ATOM  10367  C24 POPE  203      19.956  98.607  95.621  1.00  0.00           C
ATOM  10370  C25 POPE  203      19.945  99.387  94.301  1.00  0.00           C
ATOM  10373  C26 POPE  203      18.986  98.736  93.291  1.00  0.00           C
ATOM  10376  C27 POPE  203      19.196  99.096  91.821  1.00  0.00           C
ATOM  10379  C28 POPE  203      18.276  98.227  90.941  1.00  0.00           C
ATOM  10382  C29 POPE  203      18.146  98.716  89.521  1.00  0.00           C
ATOM  10384 0C21 POPE  203      17.166  99.516  89.051  1.00  0.00           C
ATOM  10386 1C21 POPE  203      16.026 100.097  89.851  1.00  0.00           C
ATOM  10389 2C21 POPE  203      14.766 100.326  89.001  1.00  0.00           C
ATOM  10392 3C21 POPE  203      14.006  99.037  88.681  1.00  0.00           C
ATOM  10395 4C21 POPE  203      12.576  99.316  88.181  1.00  0.00           C
ATOM  10398 5C21 POPE  203      11.966  98.117  87.431  1.00  0.00           C
ATOM  10401 6C21 POPE  203      11.516  96.946  88.321  1.00  0.00           C
ATOM  10404 7C21 POPE  203      11.136  95.727  87.471  1.00  0.00           C
ATOM  10407 8C21 POPE  203      10.556  94.566  88.281  1.00  0.00           C
ATOM  10411  C33 POPE  203      24.986  94.706  96.591  1.00  0.00           C
ATOM  10414  C34 POPE  203      23.976  95.646  95.931  1.00  0.00           C
ATOM  10417  C35 POPE  203      23.996  95.547  94.391  1.00  0.00           C
ATOM  10420  C36 POPE  203      25.276  96.096  93.751  1.00  0.00           C
ATOM  10423  C37 POPE  203      25.186  96.038  92.221  1.00  0.00           C
ATOM  10426  C38 POPE  203      26.476  96.507  91.531  1.00  0.00           C
ATOM  10429  C39 POPE  203      27.146  95.427  90.681  1.00  0.00           C
ATOM  10432 0C31 POPE  203      26.476  95.196  89.311  1.00  0.00           C
ATOM  10435 1C31 POPE  203      27.206  94.107  88.541  1.00  0.00           C
ATOM  10438 2C31 POPE  203      26.676  93.827  87.131  1.00  0.00           C
ATOM  10441 3C31 POPE  203      27.516  92.717  86.481  1.00  0.00           C
ATOM  10444 4C31 POPE  203      27.096  92.346  85.051  1.00  0.00           C
ATOM  10447 5C31 POPE  203      27.866  91.116  84.551  1.00  0.00           C
ATOM  10450 6C31 POPE  203      27.696  90.856  83.051  1.00  0.00           C
ATOM  10454  NH3 POPE  204      40.195 118.657  57.171  1.00  0.00           N
ATOM  10458  C12 POPE  204      41.187 118.456  56.051  1.00  0.00           C
ATOM  10461  C11 POPE  204      41.187 119.606  55.021  1.00  0.00           C
ATOM  10464  P   POPE  204      43.246 121.166  55.571  1.00  0.00           P
ATOM  10465  O13 POPE  204      43.456 122.466  54.901  1.00  0.00           O
ATOM  10466  O14 POPE  204      44.015 119.996  55.081  1.00  0.00           O
ATOM  10467  O11 POPE  204      43.416 121.277  57.141  1.00  0.00           O
ATOM  10468  O12 POPE  204      41.696 120.816  55.561  1.00  0.00           O
ATOM  10469  C1  POPE  204      43.536 122.516  57.861  1.00  0.00           C
ATOM  10472  C2  POPE  204      42.206 122.986  58.531  1.00  0.00           C
ATOM  10474  O21 POPE  204      42.496 124.046  59.461  1.00  0.00           O
ATOM  10475  C21 POPE  204      42.146 124.066  60.731  1.00  0.00           C
ATOM  10476  O22 POPE  204      42.006 123.126  61.481  1.00  0.00           O
ATOM  10477  C22 POPE  204      41.836 125.547  61.081  1.00  0.00           C
ATOM  10480  C3  POPE  204      41.296 121.826  59.051  1.00  0.00           C
ATOM  10483  O31 POPE  204      40.076 122.357  59.621  1.00  0.00           O
ATOM  10484  C31 POPE  204      39.106 121.446  59.811  1.00  0.00           C
ATOM  10485  O32 POPE  204      39.156 120.296  59.381  1.00  0.00           O
ATOM  10486  C32 POPE  204      37.966 122.057  60.651  1.00  0.00           C
ATOM  10489  C23 POPE  204      42.386 126.076  62.431  1.00  0.00           C
ATOM  10492  C24 POPE  204      42.486 127.619  62.491  1.00  0.00           C
ATOM  10495  C25 POPE  204      41.166 128.399  62.321  1.00  0.00           C
ATOM  10498  C26 POPE  204      40.366 128.600  63.621  1.00  0.00           C
ATOM  10501  C27 POPE  204      39.076 129.400  63.401  1.00  0.00           C
ATOM  10504  C28 POPE  204      38.416 129.991  64.671  1.00  0.00           C
ATOM  10507  C29 POPE  204      39.186 131.109  65.321  1.00  0.00           C
ATOM  10509 0C21 POPE  204      38.656 132.260  65.791  1.00  0.00           C
ATOM  10511 1C21 POPE  204      37.196 132.630  65.731  1.00  0.00           C
ATOM  10514 2C21 POPE  204      36.816 133.910  66.491  1.00  0.00           C
ATOM  10517 3C21 POPE  204      37.436 135.199  65.931  1.00  0.00           C
ATOM  10520 4C21 POPE  204      36.886 136.449  66.641  1.00  0.00           C
ATOM  10523 5C21 POPE  204      37.366 137.759  66.011  1.00  0.00           C
ATOM  10526 6C21 POPE  204      36.536 138.969  66.451  1.00  0.00           C
ATOM  10529 7C21 POPE  204      36.986 140.259  65.771  1.00  0.00           C
ATOM  10532 8C21 POPE  204      36.326 141.499  66.381  1.00  0.00           C
ATOM  10536  C33 POPE  204      36.566 121.946  60.001  1.00  0.00           C
ATOM  10539  C34 POPE  204      35.506 122.956  60.491  1.00  0.00           C
ATOM  10542  C35 POPE  204      35.176 122.916  61.991  1.00  0.00           C
ATOM  10545  C36 POPE  204      33.826 123.587  62.311  1.00  0.00           C
ATOM  10548  C37 POPE  204      33.456 123.587  63.811  1.00  0.00           C
ATOM  10551  C38 POPE  204      32.016 124.076  64.041  1.00  0.00           C
ATOM  10554  C39 POPE  204      31.456 123.876  65.461  1.00  0.00           C
ATOM  10557 0C31 POPE  204      31.726 125.047  66.421  1.00  0.00           C
ATOM  10560 1C31 POPE  204      30.786 125.036  67.641  1.00  0.00           C
ATOM  10563 2C31 POPE  204      31.006 126.256  68.551  1.00  0.00           C
ATOM  10566 3C31 POPE  204      30.076 126.286  69.771  1.00  0.00           C
ATOM  10569 4C31 POPE  204      30.446 127.407  70.751  1.00  0.00           C
ATOM  10572 5C31 POPE  204      29.606 127.420  72.021  1.00  0.00           C
ATOM  10575 6C31 POPE  204      30.046 128.499  73.011  1.00  0.00           C
ATOM  10579  NH3 POPE  205      42.736  19.786 101.091  1.00  0.00           N
ATOM  10583  C12 POPE  205      43.716  20.496 100.211  1.00  0.00           C
ATOM  10586  C11 POPE  205      43.056  21.656  99.451  1.00  0.00           C
ATOM  10589  P   POPE  205      41.276  23.006 100.871  1.00  0.00           P
ATOM  10590  O13 POPE  205      41.206  24.406 101.351  1.00  0.00           O
ATOM  10591  O14 POPE  205      40.886  21.886 101.761  1.00  0.00           O
ATOM  10592  O11 POPE  205      40.376  22.876  99.591  1.00  0.00           O
ATOM  10593  O12 POPE  205      42.736  22.736 100.331  1.00  0.00           O
ATOM  10594  C1  POPE  205      40.206  23.936  98.651  1.00  0.00           C
ATOM  10597  C2  POPE  205      40.276  23.356  97.221  1.00  0.00           C
ATOM  10599  O21 POPE  205      41.156  24.156  96.411  1.00  0.00           O
ATOM  10600  C21 POPE  205      42.226  23.526  95.981  1.00  0.00           C
ATOM  10601  O22 POPE  205      42.646  22.456  96.401  1.00  0.00           O
ATOM  10602  C22 POPE  205      42.866  24.366  94.861  1.00  0.00           C
ATOM  10605  C3  POPE  205      38.886  23.226  96.531  1.00  0.00           C
ATOM  10608  O31 POPE  205      38.437  24.496  96.001  1.00  0.00           O
ATOM  10609  C31 POPE  205      38.776  24.716  94.731  1.00  0.00           C
ATOM  10610  O32 POPE  205      39.336  23.916  94.001  1.00  0.00           O
ATOM  10611  C32 POPE  205      38.406  26.136  94.301  1.00  0.00           C
ATOM  10614  C23 POPE  205      43.726  23.536  93.861  1.00  0.00           C
ATOM  10617  C24 POPE  205      45.166  24.046  93.711  1.00  0.00           C
ATOM  10620  C25 POPE  205      45.597  24.546  92.331  1.00  0.00           C
ATOM  10623  C26 POPE  205      45.475  23.486  91.221  1.00  0.00           C
ATOM  10626  C27 POPE  205      46.276  23.876  89.981  1.00  0.00           C
ATOM  10629  C28 POPE  205      46.316  22.766  88.921  1.00  0.00           C
ATOM  10632  C29 POPE  205      47.226  23.146  87.781  1.00  0.00           C
ATOM  10634 0C21 POPE  205      48.146  22.356  87.181  1.00  0.00           C
ATOM  10636 1C21 POPE  205      48.386  20.896  87.471  1.00  0.00           C
ATOM  10639 2C21 POPE  205      49.586  20.626  88.411  1.00  0.00           C
ATOM  10642 3C21 POPE  205      50.937  21.126  87.871  1.00  0.00           C
ATOM  10645 4C21 POPE  205      52.125  20.376  88.491  1.00  0.00           C
ATOM  10648 5C21 POPE  205      53.486  21.046  88.241  1.00  0.00           C
ATOM  10651 6C21 POPE  205      53.945  21.046  86.771  1.00  0.00           C
ATOM  10654 7C21 POPE  205      55.236  21.856  86.561  1.00  0.00           C
ATOM  10657 8C21 POPE  205      55.696  21.936  85.101  1.00  0.00           C
ATOM  10661  C33 POPE  205      37.936  26.156  92.831  1.00  0.00           C
ATOM  10664  C34 POPE  205      37.786  27.576  92.271  1.00  0.00           C
ATOM  10667  C35 POPE  205      37.176  27.626  90.851  1.00  0.00           C
ATOM  10670  C36 POPE  205      38.006  26.926  89.771  1.00  0.00           C
ATOM  10673  C37 POPE  205      37.446  27.176  88.351  1.00  0.00           C
ATOM  10676  C38 POPE  205      38.246  26.496  87.231  1.00  0.00           C
ATOM  10679  C39 POPE  205      37.646  26.736  85.841  1.00  0.00           C
ATOM  10682 0C31 POPE  205      38.437  26.056  84.711  1.00  0.00           C
ATOM  10685 1C31 POPE  205      37.586  25.126  83.821  1.00  0.00           C
ATOM  10688 2C31 POPE  205      38.437  24.396  82.761  1.00  0.00           C
ATOM  10691 3C31 POPE  205      37.606  23.616  81.731  1.00  0.00           C
ATOM  10694 4C31 POPE  205      36.846  22.416  82.311  1.00  0.00           C
ATOM  10697 5C31 POPE  205      36.146  21.586  81.231  1.00  0.00           C
ATOM  10700 6C31 POPE  205      35.476  20.316  81.771  1.00  0.00           C
ATOM  10704  NH3 POPE  206     124.626 125.287 102.041  1.00  0.00           N
ATOM  10708  C12 POPE  206     124.786 124.186 101.031  1.00  0.00           C
ATOM  10711  C11 POPE  206     123.546 123.266 100.941  1.00  0.00           C
ATOM  10714  P   POPE  206     121.276 124.466 100.331  1.00  0.00           P
ATOM  10715  O13 POPE  206     121.636 125.827 100.801  1.00  0.00           O
ATOM  10716  O14 POPE  206     120.456 123.626 101.221  1.00  0.00           O
ATOM  10717  O11 POPE  206     120.505 124.547  98.951  1.00  0.00           O
ATOM  10718  O12 POPE  206     122.606 123.706  99.961  1.00  0.00           O
ATOM  10719  C1  POPE  206     121.106 124.446  97.651  1.00  0.00           C
ATOM  10722  C2  POPE  206     121.366 122.966  97.191  1.00  0.00           C
ATOM  10724  O21 POPE  206     121.386 122.927  95.741  1.00  0.00           O
ATOM  10725  C21 POPE  206     121.876 121.826  95.181  1.00  0.00           C
ATOM  10726  O22 POPE  206     122.576 120.986  95.721  1.00  0.00           O
ATOM  10727  C22 POPE  206     121.326 121.727  93.751  1.00  0.00           C
ATOM  10730  C3  POPE  206     120.285 121.986  97.751  1.00  0.00           C
ATOM  10733  O31 POPE  206     119.466 121.386  96.741  1.00  0.00           O
ATOM  10734  C31 POPE  206     118.315 121.927  96.261  1.00  0.00           C
ATOM  10735  O32 POPE  206     117.725 121.426  95.321  1.00  0.00           O
ATOM  10736  C32 POPE  206     117.776 123.177  97.001  1.00  0.00           C
ATOM  10739  C23 POPE  206     122.027 122.606  92.671  1.00  0.00           C
ATOM  10742  C24 POPE  206     123.145 121.876  91.921  1.00  0.00           C
ATOM  10745  C25 POPE  206     123.656 122.626  90.671  1.00  0.00           C
ATOM  10748  C26 POPE  206     122.776 122.496  89.411  1.00  0.00           C
ATOM  10751  C27 POPE  206     122.716 121.076  88.811  1.00  0.00           C
ATOM  10754  C28 POPE  206     121.895 120.976  87.501  1.00  0.00           C
ATOM  10757  C29 POPE  206     120.447 121.306  87.721  1.00  0.00           C
ATOM  10759 0C21 POPE  206     119.445 121.186  86.831  1.00  0.00           C
ATOM  10761 1C21 POPE  206     119.565 120.746  85.391  1.00  0.00           C
ATOM  10764 2C21 POPE  206     118.566 121.487  84.481  1.00  0.00           C
ATOM  10767 3C21 POPE  206     118.876 122.986  84.331  1.00  0.00           C
ATOM  10770 4C21 POPE  206     117.997 123.678  83.271  1.00  0.00           C
ATOM  10773 5C21 POPE  206     118.496 125.087  82.951  1.00  0.00           C
ATOM  10776 6C21 POPE  206     117.585 125.856  81.971  1.00  0.00           C
ATOM  10779 7C21 POPE  206     118.297 127.086  81.391  1.00  0.00           C
ATOM  10782 8C21 POPE  206     117.326 128.180  80.921  1.00  0.00           C
ATOM  10786  C33 POPE  206     116.876 124.057  96.091  1.00  0.00           C
ATOM  10789  C34 POPE  206     116.487 125.397  96.751  1.00  0.00           C
ATOM  10792  C35 POPE  206     115.896 126.437  95.771  1.00  0.00           C
ATOM  10795  C36 POPE  206     114.425 126.166  95.431  1.00  0.00           C
ATOM  10798  C37 POPE  206     113.926 126.826  94.121  1.00  0.00           C
ATOM  10801  C38 POPE  206     112.646 126.157  93.591  1.00  0.00           C
ATOM  10804  C39 POPE  206     112.205 126.627  92.191  1.00  0.00           C
ATOM  10807 0C31 POPE  206     112.436 125.556  91.091  1.00  0.00           C
ATOM  10810 1C31 POPE  206     113.835 125.596  90.461  1.00  0.00           C
ATOM  10813 2C31 POPE  206     114.267 124.236  89.871  1.00  0.00           C
ATOM  10816 3C31 POPE  206     113.437 123.777  88.661  1.00  0.00           C
ATOM  10819 4C31 POPE  206     113.835 124.496  87.371  1.00  0.00           C
ATOM  10822 5C31 POPE  206     112.956 124.087  86.181  1.00  0.00           C
ATOM  10825 6C31 POPE  206     113.356 124.807  84.891  1.00  0.00           C
ATOM  10829  NH3 POPE  207       8.676 127.016  54.441  1.00  0.00           N
ATOM  10833  C12 POPE  207       8.996 126.956  55.891  1.00  0.00           C
ATOM  10836  C11 POPE  207      10.456 126.496  56.061  1.00  0.00           C
ATOM  10839  P   POPE  207      12.656 127.979  56.031  1.00  0.00           P
ATOM  10840  O13 POPE  207      12.506 129.440  56.211  1.00  0.00           O
ATOM  10841  O14 POPE  207      13.836 127.599  55.241  1.00  0.00           O
ATOM  10842  O11 POPE  207      12.786 127.386  57.501  1.00  0.00           O
ATOM  10843  O12 POPE  207      11.326 127.410  55.401  1.00  0.00           O
ATOM  10844  C1  POPE  207      13.846 127.821  58.371  1.00  0.00           C
ATOM  10847  C2  POPE  207      13.506 129.109  59.171  1.00  0.00           C
ATOM  10849  O21 POPE  207      14.456 129.301  60.241  1.00  0.00           O
ATOM  10850  C21 POPE  207      15.616 129.779  59.861  1.00  0.00           C
ATOM  10851  O22 POPE  207      15.856 130.180  58.731  1.00  0.00           O
ATOM  10852  C22 POPE  207      16.616 129.690  61.041  1.00  0.00           C
ATOM  10855  C3  POPE  207      12.126 129.021  59.841  1.00  0.00           C
ATOM  10858  O31 POPE  207      11.536 130.339  59.901  1.00  0.00           O
ATOM  10859  C31 POPE  207      10.246 130.359  60.191  1.00  0.00           C
ATOM  10860  O32 POPE  207       9.436 131.120  59.681  1.00  0.00           O
ATOM  10861  C32 POPE  207       9.906 129.380  61.321  1.00  0.00           C
ATOM  10864  C23 POPE  207      16.016 129.130  62.371  1.00  0.00           C
ATOM  10867  C24 POPE  207      17.036 129.080  63.531  1.00  0.00           C
ATOM  10870  C25 POPE  207      17.866 127.789  63.591  1.00  0.00           C
ATOM  10873  C26 POPE  207      17.116 126.596  64.221  1.00  0.00           C
ATOM  10876  C27 POPE  207      18.066 125.507  64.741  1.00  0.00           C
ATOM  10879  C28 POPE  207      17.356 124.356  65.491  1.00  0.00           C
ATOM  10882  C29 POPE  207      16.656 124.826  66.751  1.00  0.00           C
ATOM  10884 0C21 POPE  207      17.046 124.647  68.031  1.00  0.00           C
ATOM  10886 1C21 POPE  207      18.266 123.917  68.521  1.00  0.00           C
ATOM  10889 2C21 POPE  207      18.016 123.037  69.771  1.00  0.00           C
ATOM  10892 3C21 POPE  207      18.256 123.756  71.111  1.00  0.00           C
ATOM  10895 4C21 POPE  207      17.206 124.807  71.441  1.00  0.00           C
ATOM  10898 5C21 POPE  207      17.376 125.346  72.861  1.00  0.00           C
ATOM  10901 6C21 POPE  207      16.466 126.546  73.151  1.00  0.00           C
ATOM  10904 7C21 POPE  207      16.896 127.246  74.431  1.00  0.00           C
ATOM  10907 8C21 POPE  207      16.076 128.499  74.751  1.00  0.00           C
ATOM  10911  C33 POPE  207       8.636 129.830  62.041  1.00  0.00           C
ATOM  10914  C34 POPE  207       8.336 128.980  63.271  1.00  0.00           C
ATOM  10917  C35 POPE  207       7.646 129.809  64.351  1.00  0.00           C
ATOM  10920  C36 POPE  207       7.026 128.990  65.481  1.00  0.00           C
ATOM  10923  C37 POPE  207       8.026 128.109  66.241  1.00  0.00           C
ATOM  10926  C38 POPE  207       7.296 127.366  67.371  1.00  0.00           C
ATOM  10929  C39 POPE  207       8.226 126.587  68.301  1.00  0.00           C
ATOM  10932 0C31 POPE  207       7.406 125.937  69.421  1.00  0.00           C
ATOM  10935 1C31 POPE  207       8.266 125.377  70.561  1.00  0.00           C
ATOM  10938 2C31 POPE  207       7.436 124.536  71.541  1.00  0.00           C
ATOM  10941 3C31 POPE  207       7.536 123.026  71.261  1.00  0.00           C
ATOM  10944 4C31 POPE  207       8.856 122.416  71.751  1.00  0.00           C
ATOM  10947 5C31 POPE  207       8.866 120.886  71.741  1.00  0.00           C
ATOM  10950 6C31 POPE  207      10.106 120.246  72.361  1.00  0.00           C
ATOM  10954  NH3 POPE  208      56.777 120.126  60.741  1.00  0.00           N
ATOM  10958  C12 POPE  208      55.356 119.636  60.881  1.00  0.00           C
ATOM  10961  C11 POPE  208      54.347 120.657  60.291  1.00  0.00           C
ATOM  10964  P   POPE  208      51.847 121.216  60.991  1.00  0.00           P
ATOM  10965  O13 POPE  208      51.886 122.477  60.221  1.00  0.00           O
ATOM  10966  O14 POPE  208      50.566 120.477  61.021  1.00  0.00           O
ATOM  10967  O11 POPE  208      52.257 121.546  62.481  1.00  0.00           O
ATOM  10968  O12 POPE  208      52.996 120.237  60.501  1.00  0.00           O
ATOM  10969  C1  POPE  208      51.566 121.057  63.641  1.00  0.00           C
ATOM  10972  C2  POPE  208      50.516 122.086  64.161  1.00  0.00           C
ATOM  10974  O21 POPE  208      49.867 121.636  65.371  1.00  0.00           O
ATOM  10975  C21 POPE  208      50.506 121.946  66.481  1.00  0.00           C
ATOM  10976  O22 POPE  208      51.646 122.366  66.561  1.00  0.00           O
ATOM  10977  C22 POPE  208      49.556 121.927  67.661  1.00  0.00           C
ATOM  10980  C3  POPE  208      49.407 122.346  63.091  1.00  0.00           C
ATOM  10983  O31 POPE  208      48.266 123.087  63.591  1.00  0.00           O
ATOM  10984  C31 POPE  208      48.396 124.407  63.501  1.00  0.00           C
ATOM  10985  O32 POPE  208      49.417 125.006  63.251  1.00  0.00           O
ATOM  10986  C32 POPE  208      47.016 125.036  63.581  1.00  0.00           C
ATOM  10989  C23 POPE  208      48.835 123.286  67.671  1.00  0.00           C
ATOM  10992  C24 POPE  208      48.206 123.666  69.011  1.00  0.00           C
ATOM  10995  C25 POPE  208      46.925 124.466  68.761  1.00  0.00           C
ATOM  10998  C26 POPE  208      46.216 124.956  70.031  1.00  0.00           C
ATOM  11001  C27 POPE  208      46.686 126.337  70.481  1.00  0.00           C
ATOM  11004  C28 POPE  208      45.706 126.956  71.501  1.00  0.00           C
ATOM  11007  C29 POPE  208      46.176 128.320  71.941  1.00  0.00           C
ATOM  11009 0C21 POPE  208      45.466 129.210  72.651  1.00  0.00           C
ATOM  11011 1C21 POPE  208      44.046 129.039  73.131  1.00  0.00           C
ATOM  11014 2C21 POPE  208      43.906 129.039  74.671  1.00  0.00           C
ATOM  11017 3C21 POPE  208      44.295 127.719  75.351  1.00  0.00           C
ATOM  11020 4C21 POPE  208      43.486 127.459  76.631  1.00  0.00           C
ATOM  11023 5C21 POPE  208      43.625 128.539  77.711  1.00  0.00           C
ATOM  11026 6C21 POPE  208      42.585 128.389  78.821  1.00  0.00           C
ATOM  11029 7C21 POPE  208      42.646 129.540  79.841  1.00  0.00           C
ATOM  11032 8C21 POPE  208      41.366 129.669  80.671  1.00  0.00           C
ATOM  11036  C33 POPE  208      46.546 125.266  65.021  1.00  0.00           C
ATOM  11039  C34 POPE  208      45.096 125.766  65.001  1.00  0.00           C
ATOM  11042  C35 POPE  208      44.606 126.316  66.341  1.00  0.00           C
ATOM  11045  C36 POPE  208      45.195 127.690  66.691  1.00  0.00           C
ATOM  11048  C37 POPE  208      44.366 128.399  67.771  1.00  0.00           C
ATOM  11051  C38 POPE  208      44.736 129.870  67.931  1.00  0.00           C
ATOM  11054  C39 POPE  208      43.856 130.650  68.921  1.00  0.00           C
ATOM  11057 0C31 POPE  208      42.346 130.600  68.591  1.00  0.00           C
ATOM  11060 1C31 POPE  208      41.576 129.581  69.441  1.00  0.00           C
ATOM  11063 2C31 POPE  208      40.176 129.240  68.891  1.00  0.00           C
ATOM  11066 3C31 POPE  208      39.246 130.449  68.711  1.00  0.00           C
ATOM  11069 4C31 POPE  208      38.746 131.089  70.021  1.00  0.00           C
ATOM  11072 5C31 POPE  208      37.976 132.389  69.741  1.00  0.00           C
ATOM  11075 6C31 POPE  208      37.706 133.249  70.971  1.00  0.00           C
ATOM  11079  NH3 POPE  209      52.886 105.066  61.791  1.00  0.00           N
ATOM  11083  C12 POPE  209      52.596 103.607  61.971  1.00  0.00           C
ATOM  11086  C11 POPE  209      53.875 102.787  61.761  1.00  0.00           C
ATOM  11089  P   POPE  209      54.486 100.266  61.671  1.00  0.00           P
ATOM  11090  O13 POPE  209      53.576  99.626  60.701  1.00  0.00           O
ATOM  11091  O14 POPE  209      55.786 100.807  61.201  1.00  0.00           O
ATOM  11092  O11 POPE  209      54.716  99.346  62.921  1.00  0.00           O
ATOM  11093  O12 POPE  209      53.656 101.477  62.271  1.00  0.00           O
ATOM  11094  C1  POPE  209      55.937  98.636  63.181  1.00  0.00           C
ATOM  11097  C2  POPE  209      56.616  99.087  64.511  1.00  0.00           C
ATOM  11099  O21 POPE  209      55.566  99.387  65.441  1.00  0.00           O
ATOM  11100  C21 POPE  209      55.716  98.956  66.671  1.00  0.00           C
ATOM  11101  O22 POPE  209      56.696  98.417  67.151  1.00  0.00           O
ATOM  11102  C22 POPE  209      54.376  99.117  67.371  1.00  0.00           C
ATOM  11105  C3  POPE  209      57.507 100.346  64.321  1.00  0.00           C
ATOM  11108  O31 POPE  209      58.126 100.696  65.571  1.00  0.00           O
ATOM  11109  C31 POPE  209      58.996 101.706  65.521  1.00  0.00           C
ATOM  11110  O32 POPE  209      59.225 102.386  64.521  1.00  0.00           O
ATOM  11111  C32 POPE  209      59.666 101.867  66.881  1.00  0.00           C
ATOM  11114  C23 POPE  209      54.336  98.437  68.751  1.00  0.00           C
ATOM  11117  C24 POPE  209      52.896  98.327  69.281  1.00  0.00           C
ATOM  11120  C25 POPE  209      52.835  97.857  70.741  1.00  0.00           C
ATOM  11123  C26 POPE  209      53.526  98.847  71.701  1.00  0.00           C
ATOM  11126  C27 POPE  209      53.276  98.557  73.181  1.00  0.00           C
ATOM  11129  C28 POPE  209      53.476  99.796  74.081  1.00  0.00           C
ATOM  11132  C29 POPE  209      52.396 100.816  73.801  1.00  0.00           C
ATOM  11134 0C21 POPE  209      51.396 101.186  74.611  1.00  0.00           C
ATOM  11136 1C21 POPE  209      51.117 100.706  76.011  1.00  0.00           C
ATOM  11139 2C21 POPE  209      51.526 101.806  77.011  1.00  0.00           C
ATOM  11142 3C21 POPE  209      51.036 101.526  78.431  1.00  0.00           C
ATOM  11145 4C21 POPE  209      51.426 102.636  79.411  1.00  0.00           C
ATOM  11148 5C21 POPE  209      51.187 102.206  80.861  1.00  0.00           C
ATOM  11151 6C21 POPE  209      51.716 103.187  81.911  1.00  0.00           C
ATOM  11154 7C21 POPE  209      51.496 102.647  83.331  1.00  0.00           C
ATOM  11157 8C21 POPE  209      51.907 103.607  84.441  1.00  0.00           C
ATOM  11161  C33 POPE  209      58.726 101.837  68.101  1.00  0.00           C
ATOM  11164  C34 POPE  209      59.547 101.927  69.401  1.00  0.00           C
ATOM  11167  C35 POPE  209      58.757 102.337  70.661  1.00  0.00           C
ATOM  11170  C36 POPE  209      58.886 103.827  71.001  1.00  0.00           C
ATOM  11173  C37 POPE  209      58.437 104.717  69.841  1.00  0.00           C
ATOM  11176  C38 POPE  209      58.716 106.206  70.031  1.00  0.00           C
ATOM  11179  C39 POPE  209      57.816 106.917  71.031  1.00  0.00           C
ATOM  11182 0C31 POPE  209      58.617 107.366  72.251  1.00  0.00           C
ATOM  11185 1C31 POPE  209      57.806 108.157  73.271  1.00  0.00           C
ATOM  11188 2C31 POPE  209      58.656 108.437  74.521  1.00  0.00           C
ATOM  11191 3C31 POPE  209      57.826 108.576  75.801  1.00  0.00           C
ATOM  11194 4C31 POPE  209      58.706 108.636  77.051  1.00  0.00           C
ATOM  11197 5C31 POPE  209      57.856 108.736  78.321  1.00  0.00           C
ATOM  11200 6C31 POPE  209      58.666 108.716  79.621  1.00  0.00           C
ATOM  11204  NH3 POPE  210      33.406  76.606  59.881  1.00  0.00           N
ATOM  11208  C12 POPE  210      33.156  76.368  58.421  1.00  0.00           C
ATOM  11211  C11 POPE  210      34.446  76.406  57.591  1.00  0.00           C
ATOM  11214  P   POPE  210      36.776  75.407  58.091  1.00  0.00           P
ATOM  11215  O13 POPE  210      37.556  74.136  58.051  1.00  0.00           O
ATOM  11216  O14 POPE  210      37.326  76.507  57.281  1.00  0.00           O
ATOM  11217  O11 POPE  210      36.546  75.816  59.611  1.00  0.00           O
ATOM  11218  O12 POPE  210      35.236  75.197  57.721  1.00  0.00           O
ATOM  11219  C1  POPE  210      35.976  74.807  60.441  1.00  0.00           C
ATOM  11222  C2  POPE  210      36.196  75.107  61.961  1.00  0.00           C
ATOM  11224  O21 POPE  210      35.536  74.126  62.781  1.00  0.00           O
ATOM  11225  C21 POPE  210      34.226  73.986  62.651  1.00  0.00           C
ATOM  11226  O22 POPE  210      33.486  74.726  62.021  1.00  0.00           O
ATOM  11227  C22 POPE  210      33.806  72.706  63.371  1.00  0.00           C
ATOM  11230  C3  POPE  210      35.916  76.556  62.461  1.00  0.00           C
ATOM  11233  O31 POPE  210      36.346  76.636  63.831  1.00  0.00           O
ATOM  11234  C31 POPE  210      35.786  77.546  64.621  1.00  0.00           C
ATOM  11235  O32 POPE  210      35.136  78.507  64.261  1.00  0.00           O
ATOM  11236  C32 POPE  210      36.167  77.147  66.051  1.00  0.00           C
ATOM  11239  C23 POPE  210      33.416  72.867  64.871  1.00  0.00           C
ATOM  11242  C24 POPE  210      34.596  73.227  65.791  1.00  0.00           C
ATOM  11245  C25 POPE  210      35.686  72.156  65.821  1.00  0.00           C
ATOM  11248  C26 POPE  210      36.836  72.466  66.801  1.00  0.00           C
ATOM  11251  C27 POPE  210      37.856  71.316  66.841  1.00  0.00           C
ATOM  11254  C28 POPE  210      38.926  71.456  67.941  1.00  0.00           C
ATOM  11257  C29 POPE  210      39.786  72.677  67.731  1.00  0.00           C
ATOM  11259 0C21 POPE  210      40.597  73.217  68.651  1.00  0.00           C
ATOM  11261 1C21 POPE  210      40.806  72.666  70.031  1.00  0.00           C
ATOM  11264 2C21 POPE  210      42.196  73.016  70.581  1.00  0.00           C
ATOM  11267 3C21 POPE  210      42.306  72.666  72.071  1.00  0.00           C
ATOM  11270 4C21 POPE  210      43.695  72.977  72.611  1.00  0.00           C
ATOM  11273 5C21 POPE  210      43.776  72.946  74.141  1.00  0.00           C
ATOM  11276 6C21 POPE  210      45.125  73.496  74.611  1.00  0.00           C
ATOM  11279 7C21 POPE  210      45.236  73.656  76.131  1.00  0.00           C
ATOM  11282 8C21 POPE  210      46.585  74.216  76.561  1.00  0.00           C
ATOM  11286  C33 POPE  210      35.176  77.666  67.101  1.00  0.00           C
ATOM  11289  C34 POPE  210      35.906  78.376  68.231  1.00  0.00           C
ATOM  11292  C35 POPE  210      34.956  79.166  69.131  1.00  0.00           C
ATOM  11295  C36 POPE  210      35.746  79.907  70.201  1.00  0.00           C
ATOM  11298  C37 POPE  210      34.886  80.326  71.391  1.00  0.00           C
ATOM  11301  C38 POPE  210      35.696  80.876  72.561  1.00  0.00           C
ATOM  11304  C39 POPE  210      34.846  80.947  73.831  1.00  0.00           C
ATOM  11307 0C31 POPE  210      34.687  79.566  74.471  1.00  0.00           C
ATOM  11310 1C31 POPE  210      33.266  79.266  74.961  1.00  0.00           C
ATOM  11313 2C31 POPE  210      33.026  77.757  75.131  1.00  0.00           C
ATOM  11316 3C31 POPE  210      33.956  77.056  76.131  1.00  0.00           C
ATOM  11319 4C31 POPE  210      33.596  77.386  77.591  1.00  0.00           C
ATOM  11322 5C31 POPE  210      34.356  76.507  78.591  1.00  0.00           C
ATOM  11325 6C31 POPE  210      33.896  76.716  80.041  1.00  0.00           C
ATOM  11329  NH3 POPE  211       5.466 105.897  58.531  1.00  0.00           N
ATOM  11333  C12 POPE  211       6.226 105.066  57.541  1.00  0.00           C
ATOM  11336  C11 POPE  211       5.966 103.566  57.721  1.00  0.00           C
ATOM  11339  P   POPE  211       7.826 101.657  57.881  1.00  0.00           P
ATOM  11340  O13 POPE  211       7.326 100.427  57.261  1.00  0.00           O
ATOM  11341  O14 POPE  211       9.286 101.907  57.811  1.00  0.00           O
ATOM  11342  O11 POPE  211       7.436 101.706  59.401  1.00  0.00           O
ATOM  11343  O12 POPE  211       7.116 102.897  57.221  1.00  0.00           O
ATOM  11344  C1  POPE  211       7.906 102.757  60.251  1.00  0.00           C
ATOM  11347  C2  POPE  211       6.916 102.907  61.411  1.00  0.00           C
ATOM  11349  O21 POPE  211       7.516 103.686  62.451  1.00  0.00           O
ATOM  11350  C21 POPE  211       7.546 104.996  62.211  1.00  0.00           C
ATOM  11351  O22 POPE  211       7.086 105.537  61.211  1.00  0.00           O
ATOM  11352  C22 POPE  211       8.186 105.706  63.411  1.00  0.00           C
ATOM  11355  C3  POPE  211       6.556 101.487  61.941  1.00  0.00           C
ATOM  11358  O31 POPE  211       5.926 101.496  63.231  1.00  0.00           O
ATOM  11359  C31 POPE  211       4.606 101.507  63.181  1.00  0.00           C
ATOM  11360  O32 POPE  211       3.926 101.647  62.171  1.00  0.00           O
ATOM  11361  C32 POPE  211       4.056 101.277  64.581  1.00  0.00           C
ATOM  11364  C23 POPE  211       8.266 104.816  64.681  1.00  0.00           C
ATOM  11367  C24 POPE  211       8.526 105.596  65.981  1.00  0.00           C
ATOM  11370  C25 POPE  211       7.256 106.007  66.731  1.00  0.00           C
ATOM  11373  C26 POPE  211       7.506 106.286  68.231  1.00  0.00           C
ATOM  11376  C27 POPE  211       6.266 106.856  68.921  1.00  0.00           C
ATOM  11379  C28 POPE  211       6.536 107.396  70.351  1.00  0.00           C
ATOM  11382  C29 POPE  211       5.556 108.486  70.691  1.00  0.00           C
ATOM  11384 0C21 POPE  211       4.896 108.716  71.851  1.00  0.00           C
ATOM  11386 1C21 POPE  211       4.996 107.997  73.161  1.00  0.00           C
ATOM  11389 2C21 POPE  211       5.286 108.996  74.301  1.00  0.00           C
ATOM  11392 3C21 POPE  211       4.936 108.426  75.681  1.00  0.00           C
ATOM  11395 4C21 POPE  211       5.766 109.037  76.821  1.00  0.00           C
ATOM  11398 5C21 POPE  211       5.446 110.497  77.141  1.00  0.00           C
ATOM  11401 6C21 POPE  211       6.266 110.996  78.331  1.00  0.00           C
ATOM  11404 7C21 POPE  211       5.876 112.396  78.791  1.00  0.00           C
ATOM  11407 8C21 POPE  211       6.606 112.826  80.071  1.00  0.00           C
ATOM  11411  C33 POPE  211       2.606 100.757  64.541  1.00  0.00           C
ATOM  11414  C34 POPE  211       2.026 100.346  65.901  1.00  0.00           C
ATOM  11417  C35 POPE  211       2.876  99.306  66.621  1.00  0.00           C
ATOM  11420  C36 POPE  211       2.296  98.868  67.961  1.00  0.00           C
ATOM  11423  C37 POPE  211       2.946  97.566  68.461  1.00  0.00           C
ATOM  11426  C38 POPE  211       4.456  97.667  68.711  1.00  0.00           C
ATOM  11429  C39 POPE  211       4.796  97.907  70.191  1.00  0.00           C
ATOM  11432 0C31 POPE  211       4.876  96.566  70.921  1.00  0.00           C
ATOM  11435 1C31 POPE  211       4.896  96.666  72.451  1.00  0.00           C
ATOM  11438 2C31 POPE  211       5.176  95.287  73.051  1.00  0.00           C
ATOM  11441 3C31 POPE  211       4.686  95.087  74.491  1.00  0.00           C
ATOM  11444 4C31 POPE  211       4.856  93.616  74.891  1.00  0.00           C
ATOM  11447 5C31 POPE  211       4.296  93.286  76.281  1.00  0.00           C
ATOM  11450 6C31 POPE  211       4.036  91.787  76.461  1.00  0.00           C
ATOM  11454  NH3 POPE  212      75.545  83.406 103.241  1.00  0.00           N
ATOM  11458  C12 POPE  212      75.286  83.797 104.671  1.00  0.00           C
ATOM  11461  C11 POPE  212      75.015  85.296 104.851  1.00  0.00           C
ATOM  11464  P   POPE  212      74.416  86.516 102.631  1.00  0.00           P
ATOM  11465  O13 POPE  212      74.036  87.936 102.761  1.00  0.00           O
ATOM  11466  O14 POPE  212      75.846  86.206 102.381  1.00  0.00           O
ATOM  11467  O11 POPE  212      73.546  85.746 101.581  1.00  0.00           O
ATOM  11468  O12 POPE  212      73.986  85.736 103.961  1.00  0.00           O
ATOM  11469  C1  POPE  212      72.286  86.186 101.111  1.00  0.00           C
ATOM  11472  C2  POPE  212      71.536  85.006 100.431  1.00  0.00           C
ATOM  11474  O21 POPE  212      72.136  84.596  99.201  1.00  0.00           O
ATOM  11475  C21 POPE  212      71.906  85.326  98.121  1.00  0.00           C
ATOM  11476  O22 POPE  212      71.486  86.477  98.111  1.00  0.00           O
ATOM  11477  C22 POPE  212      72.176  84.477  96.881  1.00  0.00           C
ATOM  11480  C3  POPE  212      69.996  85.237 100.291  1.00  0.00           C
ATOM  11483  O31 POPE  212      69.426  84.236  99.421  1.00  0.00           O
ATOM  11484  C31 POPE  212      68.796  83.236  99.991  1.00  0.00           C
ATOM  11485  O32 POPE  212      68.436  83.177 101.161  1.00  0.00           O
ATOM  11486  C32 POPE  212      68.616  82.136  98.941  1.00  0.00           C
ATOM  11489  C23 POPE  212      70.976  84.486  95.891  1.00  0.00           C
ATOM  11492  C24 POPE  212      70.725  83.126  95.221  1.00  0.00           C
ATOM  11495  C25 POPE  212      71.937  82.547  94.481  1.00  0.00           C
ATOM  11498  C26 POPE  212      72.266  83.236  93.151  1.00  0.00           C
ATOM  11501  C27 POPE  212      73.586  82.717  92.551  1.00  0.00           C
ATOM  11504  C28 POPE  212      73.546  82.547  91.021  1.00  0.00           C
ATOM  11507  C29 POPE  212      73.536  83.856  90.271  1.00  0.00           C
ATOM  11509 0C21 POPE  212      74.456  84.316  89.401  1.00  0.00           C
ATOM  11511 1C21 POPE  212      75.736  83.646  88.961  1.00  0.00           C
ATOM  11514 2C21 POPE  212      75.806  83.406  87.441  1.00  0.00           C
ATOM  11517 3C21 POPE  212      77.196  82.907  86.991  1.00  0.00           C
ATOM  11520 4C21 POPE  212      77.356  82.766  85.471  1.00  0.00           C
ATOM  11523 5C21 POPE  212      76.566  81.596  84.841  1.00  0.00           C
ATOM  11526 6C21 POPE  212      77.176  80.217  85.131  1.00  0.00           C
ATOM  11529 7C21 POPE  212      76.366  79.076  84.491  1.00  0.00           C
ATOM  11532 8C21 POPE  212      76.966  77.686  84.721  1.00  0.00           C
ATOM  11536  C33 POPE  212      68.306  80.777  99.581  1.00  0.00           C
ATOM  11539  C34 POPE  212      68.136  79.656  98.541  1.00  0.00           C
ATOM  11542  C35 POPE  212      67.506  78.406  99.151  1.00  0.00           C
ATOM  11545  C36 POPE  212      66.036  78.187  98.791  1.00  0.00           C
ATOM  11548  C37 POPE  212      65.475  76.927  99.461  1.00  0.00           C
ATOM  11551  C38 POPE  212      64.367  76.197  98.681  1.00  0.00           C
ATOM  11554  C39 POPE  212      64.676  75.857  97.211  1.00  0.00           C
ATOM  11557 0C31 POPE  212      66.046  75.216  96.971  1.00  0.00           C
ATOM  11560 1C31 POPE  212      66.496  75.316  95.501  1.00  0.00           C
ATOM  11563 2C31 POPE  212      65.956  74.206  94.601  1.00  0.00           C
ATOM  11566 3C31 POPE  212      66.975  73.077  94.411  1.00  0.00           C
ATOM  11569 4C31 POPE  212      66.786  72.297  93.101  1.00  0.00           C
ATOM  11572 5C31 POPE  212      68.016  71.456  92.741  1.00  0.00           C
ATOM  11575 6C31 POPE  212      67.916  70.836  91.341  1.00  0.00           C
ATOM  11579  NH3 POPE  213      93.105  10.896 103.811  1.00  0.00           N
ATOM  11583  C12 POPE  213      91.945  10.786 104.751  1.00  0.00           C
ATOM  11586  C11 POPE  213      91.386  12.186 105.051  1.00  0.00           C
ATOM  11589  P   POPE  213      92.916  14.306 105.291  1.00  0.00           P
ATOM  11590  O13 POPE  213      91.855  15.006 104.531  1.00  0.00           O
ATOM  11591  O14 POPE  213      93.606  15.076 106.341  1.00  0.00           O
ATOM  11592  O11 POPE  213      94.016  13.746 104.301  1.00  0.00           O
ATOM  11593  O12 POPE  213      92.326  12.936 105.821  1.00  0.00           O
ATOM  11594  C1  POPE  213      94.775  14.626 103.471  1.00  0.00           C
ATOM  11597  C2  POPE  213      94.646  14.146 102.021  1.00  0.00           C
ATOM  11599  O21 POPE  213      95.666  14.766 101.241  1.00  0.00           O
ATOM  11600  C21 POPE  213      96.216  14.016 100.301  1.00  0.00           C
ATOM  11601  O22 POPE  213      95.996  12.836 100.101  1.00  0.00           O
ATOM  11602  C22 POPE  213      97.235  14.826  99.531  1.00  0.00           C
ATOM  11605  C3  POPE  213      93.236  14.476 101.471  1.00  0.00           C
ATOM  11608  O31 POPE  213      93.017  13.816 100.211  1.00  0.00           O
ATOM  11609  C31 POPE  213      92.636  12.546 100.321  1.00  0.00           C
ATOM  11610  O32 POPE  213      92.536  11.916 101.361  1.00  0.00           O
ATOM  11611  C32 POPE  213      92.436  11.996  98.921  1.00  0.00           C
ATOM  11614  C23 POPE  213      97.146  14.556  98.021  1.00  0.00           C
ATOM  11617  C24 POPE  213      98.326  15.226  97.301  1.00  0.00           C
ATOM  11620  C25 POPE  213      99.676  14.536  97.531  1.00  0.00           C
ATOM  11623  C26 POPE  213     100.285  13.936  96.261  1.00  0.00           C
ATOM  11626  C27 POPE  213      99.407  12.856  95.601  1.00  0.00           C
ATOM  11629  C28 POPE  213     100.005  12.316  94.281  1.00  0.00           C
ATOM  11632  C29 POPE  213     101.246  11.486  94.511  1.00  0.00           C
ATOM  11634 0C21 POPE  213     102.526  11.846  94.271  1.00  0.00           C
ATOM  11636 1C21 POPE  213     103.026  13.156  93.721  1.00  0.00           C
ATOM  11639 2C21 POPE  213     103.987  12.956  92.541  1.00  0.00           C
ATOM  11642 3C21 POPE  213     104.436  14.286  91.921  1.00  0.00           C
ATOM  11645 4C21 POPE  213     105.435  14.106  90.771  1.00  0.00           C
ATOM  11648 5C21 POPE  213     105.575  15.386  89.931  1.00  0.00           C
ATOM  11651 6C21 POPE  213     106.627  15.276  88.821  1.00  0.00           C
ATOM  11654 7C21 POPE  213     108.035  15.746  89.221  1.00  0.00           C
ATOM  11657 8C21 POPE  213     108.145  17.256  89.511  1.00  0.00           C
ATOM  11661  C33 POPE  213      91.246  11.036  98.831  1.00  0.00           C
ATOM  11664  C34 POPE  213      90.835  10.846  97.381  1.00  0.00           C
ATOM  11667  C35 POPE  213      89.687   9.856  97.201  1.00  0.00           C
ATOM  11670  C36 POPE  213      89.296   9.746  95.721  1.00  0.00           C
ATOM  11673  C37 POPE  213      88.356   8.586  95.411  1.00  0.00           C
ATOM  11676  C38 POPE  213      88.525   8.146  93.961  1.00  0.00           C
ATOM  11679  C39 POPE  213      87.686   6.926  93.591  1.00  0.00           C
ATOM  11682 0C31 POPE  213      88.137   6.346  92.251  1.00  0.00           C
ATOM  11685 1C31 POPE  213      87.016   5.596  91.531  1.00  0.00           C
ATOM  11688 2C31 POPE  213      87.436   5.066  90.151  1.00  0.00           C
ATOM  11691 3C31 POPE  213      88.536   3.996  90.221  1.00  0.00           C
ATOM  11694 4C31 POPE  213      88.776   3.336  88.861  1.00  0.00           C
ATOM  11697 5C31 POPE  213      89.775   2.176  88.951  1.00  0.00           C
ATOM  11700 6C31 POPE  213      89.865   1.356  87.661  1.00  0.00           C
ATOM  11704  NH3 POPE  214      86.907 108.967 104.491  1.00  0.00           N
ATOM  11708  C12 POPE  214      86.516 107.587 104.951  1.00  0.00           C
ATOM  11711  C11 POPE  214      87.686 106.747 105.501  1.00  0.00           C
ATOM  11714  P   POPE  214      87.345 104.107 105.621  1.00  0.00           P
ATOM  11715  O13 POPE  214      88.145 103.007 105.081  1.00  0.00           O
ATOM  11716  O14 POPE  214      87.445 104.326 107.091  1.00  0.00           O
ATOM  11717  O11 POPE  214      85.845 103.956 105.111  1.00  0.00           O
ATOM  11718  O12 POPE  214      87.756 105.456 104.891  1.00  0.00           O
ATOM  11719  C1  POPE  214      85.626 104.057 103.691  1.00  0.00           C
ATOM  11722  C2  POPE  214      84.136 104.037 103.201  1.00  0.00           C
ATOM  11724  O21 POPE  214      83.956 105.196 102.381  1.00  0.00           O
ATOM  11725  C21 POPE  214      83.625 105.187 101.081  1.00  0.00           C
ATOM  11726  O22 POPE  214      83.507 106.216 100.431  1.00  0.00           O
ATOM  11727  C22 POPE  214      83.466 103.806 100.421  1.00  0.00           C
ATOM  11730  C3  POPE  214      83.017 104.057 104.271  1.00  0.00           C
ATOM  11733  O31 POPE  214      81.736 104.306 103.621  1.00  0.00           O
ATOM  11734  C31 POPE  214      80.806 103.367 103.691  1.00  0.00           C
ATOM  11735  O32 POPE  214      80.786 102.407 104.441  1.00  0.00           O
ATOM  11736  C32 POPE  214      79.735 103.636 102.651  1.00  0.00           C
ATOM  11739  C23 POPE  214      82.947 103.886  98.951  1.00  0.00           C
ATOM  11742  C24 POPE  214      83.326 102.676  98.081  1.00  0.00           C
ATOM  11745  C25 POPE  214      82.576 102.647  96.741  1.00  0.00           C
ATOM  11748  C26 POPE  214      83.205 101.666  95.731  1.00  0.00           C
ATOM  11751  C27 POPE  214      82.515 101.657  94.361  1.00  0.00           C
ATOM  11754  C28 POPE  214      82.865 100.386  93.541  1.00  0.00           C
ATOM  11757  C29 POPE  214      82.316 100.416  92.141  1.00  0.00           C
ATOM  11759 0C21 POPE  214      83.005 100.337  90.991  1.00  0.00           C
ATOM  11761 1C21 POPE  214      84.507 100.196  90.841  1.00  0.00           C
ATOM  11764 2C21 POPE  214      85.126 101.467  90.251  1.00  0.00           C
ATOM  11767 3C21 POPE  214      86.666 101.456  90.341  1.00  0.00           C
ATOM  11770 4C21 POPE  214      87.316 102.636  89.601  1.00  0.00           C
ATOM  11773 5C21 POPE  214      88.716 103.007  90.111  1.00  0.00           C
ATOM  11776 6C21 POPE  214      89.775 101.907  89.951  1.00  0.00           C
ATOM  11779 7C21 POPE  214      89.915 100.976  91.171  1.00  0.00           C
ATOM  11782 8C21 POPE  214      90.985  99.896  91.011  1.00  0.00           C
ATOM  11786  C33 POPE  214      79.636 102.428 101.701  1.00  0.00           C
ATOM  11789  C34 POPE  214      78.646 102.656 100.561  1.00  0.00           C
ATOM  11792  C35 POPE  214      78.576 101.437  99.631  1.00  0.00           C
ATOM  11795  C36 POPE  214      77.686 101.686  98.411  1.00  0.00           C
ATOM  11798  C37 POPE  214      77.566 100.456  97.511  1.00  0.00           C
ATOM  11801  C38 POPE  214      76.986 100.766  96.121  1.00  0.00           C
ATOM  11804  C39 POPE  214      77.945 101.587  95.241  1.00  0.00           C
ATOM  11807 0C31 POPE  214      77.466 101.797  93.801  1.00  0.00           C
ATOM  11810 1C31 POPE  214      78.586 102.337  92.901  1.00  0.00           C
ATOM  11813 2C31 POPE  214      78.176 102.456  91.431  1.00  0.00           C
ATOM  11816 3C31 POPE  214      79.366 102.776  90.511  1.00  0.00           C
ATOM  11819 4C31 POPE  214      79.886 104.216  90.641  1.00  0.00           C
ATOM  11822 5C31 POPE  214      81.216 104.427  89.891  1.00  0.00           C
ATOM  11825 6C31 POPE  214      81.697 105.886  89.911  1.00  0.00           C
ATOM  11829  NH3 POPE  215       2.396  22.166  62.641  1.00  0.00           N
ATOM  11833  C12 POPE  215       3.126  20.846  62.731  1.00  0.00           C
ATOM  11836  C11 POPE  215       2.796  19.896  61.551  1.00  0.00           C
ATOM  11839  P   POPE  215       5.186  19.026  61.061  1.00  0.00           P
ATOM  11840  O13 POPE  215       5.236  20.296  60.291  1.00  0.00           O
ATOM  11841  O14 POPE  215       5.806  17.836  60.431  1.00  0.00           O
ATOM  11842  O11 POPE  215       5.876  19.256  62.461  1.00  0.00           O
ATOM  11843  O12 POPE  215       3.686  18.766  61.501  1.00  0.00           O
ATOM  11844  C1  POPE  215       5.466  18.646  63.681  1.00  0.00           C
ATOM  11847  C2  POPE  215       6.596  17.756  64.281  1.00  0.00           C
ATOM  11849  O21 POPE  215       7.596  18.536  64.941  1.00  0.00           O
ATOM  11850  C21 POPE  215       7.336  19.176  66.081  1.00  0.00           C
ATOM  11851  O22 POPE  215       8.016  20.086  66.521  1.00  0.00           O
ATOM  11852  C22 POPE  215       6.196  18.546  66.911  1.00  0.00           C
ATOM  11855  C3  POPE  215       7.246  16.876  63.181  1.00  0.00           C
ATOM  11858  O31 POPE  215       8.086  15.856  63.781  1.00  0.00           O
ATOM  11859  C31 POPE  215       9.376  16.126  63.801  1.00  0.00           C
ATOM  11860  O32 POPE  215       9.906  17.026  63.171  1.00  0.00           O
ATOM  11861  C32 POPE  215      10.086  15.196  64.801  1.00  0.00           C
ATOM  11864  C23 POPE  215       6.066  19.246  68.281  1.00  0.00           C
ATOM  11867  C24 POPE  215       5.116  18.556  69.281  1.00  0.00           C
ATOM  11870  C25 POPE  215       5.736  17.326  69.981  1.00  0.00           C
ATOM  11873  C26 POPE  215       4.986  16.846  71.231  1.00  0.00           C
ATOM  11876  C27 POPE  215       5.656  15.586  71.811  1.00  0.00           C
ATOM  11879  C28 POPE  215       5.396  15.346  73.311  1.00  0.00           C
ATOM  11882  C29 POPE  215       6.146  16.336  74.161  1.00  0.00           C
ATOM  11884 0C21 POPE  215       5.886  16.636  75.441  1.00  0.00           C
ATOM  11886 1C21 POPE  215       4.796  16.026  76.281  1.00  0.00           C
ATOM  11889 2C21 POPE  215       4.816  16.566  77.721  1.00  0.00           C
ATOM  11892 3C21 POPE  215       4.516  18.076  77.851  1.00  0.00           C
ATOM  11895 4C21 POPE  215       4.876  18.566  79.261  1.00  0.00           C
ATOM  11898 5C21 POPE  215       4.486  20.026  79.551  1.00  0.00           C
ATOM  11901 6C21 POPE  215       4.806  20.386  81.011  1.00  0.00           C
ATOM  11904 7C21 POPE  215       4.386  21.806  81.401  1.00  0.00           C
ATOM  11907 8C21 POPE  215       4.606  22.096  82.891  1.00  0.00           C
ATOM  11911  C33 POPE  215       9.556  15.276  66.251  1.00  0.00           C
ATOM  11914  C34 POPE  215      10.546  14.746  67.311  1.00  0.00           C
ATOM  11917  C35 POPE  215      10.216  13.376  67.921  1.00  0.00           C
ATOM  11920  C36 POPE  215      11.046  13.096  69.201  1.00  0.00           C
ATOM  11923  C37 POPE  215      10.816  11.726  69.861  1.00  0.00           C
ATOM  11926  C38 POPE  215      11.626  11.546  71.161  1.00  0.00           C
ATOM  11929  C39 POPE  215      10.936  12.126  72.411  1.00  0.00           C
ATOM  11932 0C31 POPE  215      11.766  11.976  73.691  1.00  0.00           C
ATOM  11935 1C31 POPE  215      10.966  12.426  74.921  1.00  0.00           C
ATOM  11938 2C31 POPE  215      11.756  12.396  76.241  1.00  0.00           C
ATOM  11941 3C31 POPE  215      10.946  12.926  77.431  1.00  0.00           C
ATOM  11944 4C31 POPE  215       9.756  12.036  77.811  1.00  0.00           C
ATOM  11947 5C31 POPE  215       8.766  12.716  78.761  1.00  0.00           C
ATOM  11950 6C31 POPE  215       7.666  11.756  79.221  1.00  0.00           C
ATOM  11954  NH3 POPE  216      89.646 114.956 106.411  1.00  0.00           N
ATOM  11958  C12 POPE  216      90.896 115.066 105.581  1.00  0.00           C
ATOM  11961  C11 POPE  216      91.417 113.678 105.121  1.00  0.00           C
ATOM  11964  P   POPE  216      90.546 111.507 106.221  1.00  0.00           P
ATOM  11965  O13 POPE  216      90.896 110.526 107.281  1.00  0.00           O
ATOM  11966  O14 POPE  216      89.197 112.086 106.331  1.00  0.00           O
ATOM  11967  O11 POPE  216      90.736 110.846 104.791  1.00  0.00           O
ATOM  11968  O12 POPE  216      91.545 112.737 106.211  1.00  0.00           O
ATOM  11969  C1  POPE  216      90.906 109.427 104.661  1.00  0.00           C
ATOM  11972  C2  POPE  216      91.226 109.026 103.191  1.00  0.00           C
ATOM  11974  O21 POPE  216      91.106 107.587 103.031  1.00  0.00           O
ATOM  11975  C21 POPE  216      89.875 107.187 102.761  1.00  0.00           C
ATOM  11976  O22 POPE  216      88.896 107.927 102.701  1.00  0.00           O
ATOM  11977  C22 POPE  216      89.836 105.687 102.531  1.00  0.00           C
ATOM  11980  C3  POPE  216      92.646 109.486 102.771  1.00  0.00           C
ATOM  11983  O31 POPE  216      93.116 108.876 101.541  1.00  0.00           O
ATOM  11984  C31 POPE  216      92.616 109.367 100.431  1.00  0.00           C
ATOM  11985  O32 POPE  216      91.806 110.287 100.351  1.00  0.00           O
ATOM  11986  C32 POPE  216      93.175 108.616  99.221  1.00  0.00           C
ATOM  11989  C23 POPE  216      88.706 105.246 101.571  1.00  0.00           C
ATOM  11992  C24 POPE  216      89.166 105.266 100.101  1.00  0.00           C
ATOM  11995  C25 POPE  216      89.595 103.876  99.621  1.00  0.00           C
ATOM  11998  C26 POPE  216      90.146 103.897  98.191  1.00  0.00           C
ATOM  12001  C27 POPE  216      90.425 102.486  97.651  1.00  0.00           C
ATOM  12004  C28 POPE  216      91.335 102.466  96.411  1.00  0.00           C
ATOM  12007  C29 POPE  216      92.807 102.396  96.741  1.00  0.00           C
ATOM  12009 0C21 POPE  216      93.686 101.537  96.211  1.00  0.00           C
ATOM  12011 1C21 POPE  216      93.376 100.517  95.131  1.00  0.00           C
ATOM  12014 2C21 POPE  216      92.626  99.267  95.651  1.00  0.00           C
ATOM  12017 3C21 POPE  216      91.496  98.827  94.711  1.00  0.00           C
ATOM  12020 4C21 POPE  216      90.666  97.647  95.251  1.00  0.00           C
ATOM  12023 5C21 POPE  216      91.405  96.306  95.271  1.00  0.00           C
ATOM  12026 6C21 POPE  216      91.907  95.846  93.891  1.00  0.00           C
ATOM  12029 7C21 POPE  216      92.296  94.367  93.861  1.00  0.00           C
ATOM  12032 8C21 POPE  216      93.075  93.977  92.601  1.00  0.00           C
ATOM  12036  C33 POPE  216      92.307 108.746  97.961  1.00  0.00           C
ATOM  12039  C34 POPE  216      92.737 107.776  96.841  1.00  0.00           C
ATOM  12042  C35 POPE  216      91.506 107.206  96.131  1.00  0.00           C
ATOM  12045  C36 POPE  216      91.785 106.236  94.961  1.00  0.00           C
ATOM  12048  C37 POPE  216      92.095 106.956  93.641  1.00  0.00           C
ATOM  12051  C38 POPE  216      91.646 106.136  92.411  1.00  0.00           C
ATOM  12054  C39 POPE  216      91.815 106.907  91.091  1.00  0.00           C
ATOM  12057 0C31 POPE  216      91.226 106.166  89.881  1.00  0.00           C
ATOM  12060 1C31 POPE  216      91.386 106.977  88.591  1.00  0.00           C
ATOM  12063 2C31 POPE  216      90.616 106.376  87.401  1.00  0.00           C
ATOM  12066 3C31 POPE  216      90.587 107.337  86.201  1.00  0.00           C
ATOM  12069 4C31 POPE  216      89.635 106.867  85.091  1.00  0.00           C
ATOM  12072 5C31 POPE  216      89.296 107.997  84.121  1.00  0.00           C
ATOM  12075 6C31 POPE  216      88.466 107.547  82.911  1.00  0.00           C
ATOM  12079  NH3 POPE  217      24.966  19.216  59.071  1.00  0.00           N
ATOM  12083  C12 POPE  217      25.306  19.876  57.761  1.00  0.00           C
ATOM  12086  C11 POPE  217      26.686  20.566  57.801  1.00  0.00           C
ATOM  12089  P   POPE  217      26.546  23.156  58.161  1.00  0.00           P
ATOM  12090  O13 POPE  217      27.706  23.416  57.261  1.00  0.00           O
ATOM  12091  O14 POPE  217      25.196  23.396  57.641  1.00  0.00           O
ATOM  12092  O11 POPE  217      26.806  23.946  59.511  1.00  0.00           O
ATOM  12093  O12 POPE  217      26.666  21.676  58.701  1.00  0.00           O
ATOM  12094  C1  POPE  217      25.736  24.066  60.451  1.00  0.00           C
ATOM  12097  C2  POPE  217      25.956  25.376  61.231  1.00  0.00           C
ATOM  12099  O21 POPE  217      27.006  25.186  62.191  1.00  0.00           O
ATOM  12100  C21 POPE  217      26.786  24.806  63.431  1.00  0.00           C
ATOM  12101  O22 POPE  217      25.716  24.506  63.931  1.00  0.00           O
ATOM  12102  C22 POPE  217      28.136  24.786  64.151  1.00  0.00           C
ATOM  12105  C3  POPE  217      24.636  26.056  61.701  1.00  0.00           C
ATOM  12108  O31 POPE  217      24.776  27.486  61.761  1.00  0.00           O
ATOM  12109  C31 POPE  217      25.336  27.906  62.871  1.00  0.00           C
ATOM  12110  O32 POPE  217      26.526  27.856  63.151  1.00  0.00           O
ATOM  12111  C32 POPE  217      24.216  28.326  63.811  1.00  0.00           C
ATOM  12114  C23 POPE  217      28.096  24.336  65.641  1.00  0.00           C
ATOM  12117  C24 POPE  217      28.876  25.296  66.551  1.00  0.00           C
ATOM  12120  C25 POPE  217      29.486  24.656  67.811  1.00  0.00           C
ATOM  12123  C26 POPE  217      28.516  24.296  68.941  1.00  0.00           C
ATOM  12126  C27 POPE  217      29.306  24.006  70.231  1.00  0.00           C
ATOM  12129  C28 POPE  217      28.436  23.716  71.471  1.00  0.00           C
ATOM  12132  C29 POPE  217      29.076  24.236  72.741  1.00  0.00           C
ATOM  12134 0C21 POPE  217      29.576  23.536  73.781  1.00  0.00           C
ATOM  12136 1C21 POPE  217      29.586  22.036  73.961  1.00  0.00           C
ATOM  12139 2C21 POPE  217      29.026  21.606  75.331  1.00  0.00           C
ATOM  12142 3C21 POPE  217      28.986  20.076  75.461  1.00  0.00           C
ATOM  12145 4C21 POPE  217      28.456  19.556  76.801  1.00  0.00           C
ATOM  12148 5C21 POPE  217      27.086  20.116  77.191  1.00  0.00           C
ATOM  12151 6C21 POPE  217      26.186  19.106  77.911  1.00  0.00           C
ATOM  12154 7C21 POPE  217      24.756  19.636  78.091  1.00  0.00           C
ATOM  12157 8C21 POPE  217      23.766  18.596  78.631  1.00  0.00           C
ATOM  12161  C33 POPE  217      24.636  28.356  65.301  1.00  0.00           C
ATOM  12164  C34 POPE  217      25.026  26.966  65.841  1.00  0.00           C
ATOM  12167  C35 POPE  217      24.946  26.916  67.371  1.00  0.00           C
ATOM  12170  C36 POPE  217      24.456  25.576  67.911  1.00  0.00           C
ATOM  12173  C37 POPE  217      24.416  25.586  69.451  1.00  0.00           C
ATOM  12176  C38 POPE  217      23.806  24.306  70.011  1.00  0.00           C
ATOM  12179  C39 POPE  217      23.846  24.236  71.551  1.00  0.00           C
ATOM  12182 0C31 POPE  217      23.726  22.786  72.031  1.00  0.00           C
ATOM  12185 1C31 POPE  217      23.916  22.586  73.531  1.00  0.00           C
ATOM  12188 2C31 POPE  217      24.076  21.096  73.881  1.00  0.00           C
ATOM  12191 3C31 POPE  217      25.466  20.566  73.511  1.00  0.00           C
ATOM  12194 4C31 POPE  217      25.556  19.026  73.501  1.00  0.00           C
ATOM  12197 5C31 POPE  217      26.106  18.516  72.161  1.00  0.00           C
ATOM  12200 6C31 POPE  217      26.206  16.986  72.071  1.00  0.00           C
ATOM  12204  NH3 POPE  218     117.725  79.166  96.971  1.00  0.00           N
ATOM  12208  C12 POPE  218     118.385  79.386  98.301  1.00  0.00           C
ATOM  12211  C11 POPE  218     117.906  80.687  98.951  1.00  0.00           C
ATOM  12214  P   POPE  218     117.856  83.216  98.481  1.00  0.00           P
ATOM  12215  O13 POPE  218     116.767  83.286  99.491  1.00  0.00           O
ATOM  12216  O14 POPE  218     119.127  83.786  98.951  1.00  0.00           O
ATOM  12217  O11 POPE  218     117.415  83.987  97.171  1.00  0.00           O
ATOM  12218  O12 POPE  218     118.056  81.747  98.021  1.00  0.00           O
ATOM  12219  C1  POPE  218     116.226  83.616  96.461  1.00  0.00           C
ATOM  12222  C2  POPE  218     116.405  82.396  95.521  1.00  0.00           C
ATOM  12224  O21 POPE  218     117.445  82.687  94.591  1.00  0.00           O
ATOM  12225  C21 POPE  218     117.925  81.647  93.971  1.00  0.00           C
ATOM  12226  O22 POPE  218     117.716  80.477  94.271  1.00  0.00           O
ATOM  12227  C22 POPE  218     118.776  82.117  92.781  1.00  0.00           C
ATOM  12230  C3  POPE  218     115.097  82.027  94.771  1.00  0.00           C
ATOM  12233  O31 POPE  218     114.836  82.916  93.671  1.00  0.00           O
ATOM  12234  C31 POPE  218     113.566  83.026  93.331  1.00  0.00           C
ATOM  12235  O32 POPE  218     112.626  82.618  93.991  1.00  0.00           O
ATOM  12236  C32 POPE  218     113.455  83.587  91.931  1.00  0.00           C
ATOM  12239  C23 POPE  218     118.455  81.376  91.461  1.00  0.00           C
ATOM  12242  C24 POPE  218     117.795  82.257  90.391  1.00  0.00           C
ATOM  12245  C25 POPE  218     117.546  81.516  89.061  1.00  0.00           C
ATOM  12248  C26 POPE  218     118.826  81.038  88.371  1.00  0.00           C
ATOM  12251  C27 POPE  218     118.566  80.296  87.041  1.00  0.00           C
ATOM  12254  C28 POPE  218     119.875  79.796  86.401  1.00  0.00           C
ATOM  12257  C29 POPE  218     119.656  78.716  85.371  1.00  0.00           C
ATOM  12259 0C21 POPE  218     119.775  78.816  84.041  1.00  0.00           C
ATOM  12261 1C21 POPE  218     120.066  80.056  83.231  1.00  0.00           C
ATOM  12264 2C21 POPE  218     119.057  80.167  82.081  1.00  0.00           C
ATOM  12267 3C21 POPE  218     119.236  81.426  81.221  1.00  0.00           C
ATOM  12270 4C21 POPE  218     118.105  81.576  80.191  1.00  0.00           C
ATOM  12273 5C21 POPE  218     118.306  82.796  79.271  1.00  0.00           C
ATOM  12276 6C21 POPE  218     117.156  82.977  78.271  1.00  0.00           C
ATOM  12279 7C21 POPE  218     117.235  84.297  77.491  1.00  0.00           C
ATOM  12282 8C21 POPE  218     116.156  84.466  76.421  1.00  0.00           C
ATOM  12286  C33 POPE  218     112.106  83.257  91.251  1.00  0.00           C
ATOM  12289  C34 POPE  218     112.196  83.367  89.731  1.00  0.00           C
ATOM  12292  C35 POPE  218     110.906  82.966  89.011  1.00  0.00           C
ATOM  12295  C36 POPE  218     111.086  82.886  87.491  1.00  0.00           C
ATOM  12298  C37 POPE  218     109.757  82.857  86.721  1.00  0.00           C
ATOM  12301  C38 POPE  218     109.915  83.297  85.261  1.00  0.00           C
ATOM  12304  C39 POPE  218     110.196  82.167  84.261  1.00  0.00           C
ATOM  12307 0C31 POPE  218     108.917  81.467  83.751  1.00  0.00           C
ATOM  12310 1C31 POPE  218     109.136  80.816  82.371  1.00  0.00           C
ATOM  12313 2C31 POPE  218     107.886  80.126  81.811  1.00  0.00           C
ATOM  12316 3C31 POPE  218     107.646  78.736  82.421  1.00  0.00           C
ATOM  12319 4C31 POPE  218     106.487  77.986  81.741  1.00  0.00           C
ATOM  12322 5C31 POPE  218     106.206  76.626  82.391  1.00  0.00           C
ATOM  12325 6C31 POPE  218     105.155  75.806  81.641  1.00  0.00           C
ATOM  12329  NH3 POPE  219     118.656  54.066  98.911  1.00  0.00           N
ATOM  12333  C12 POPE  219     118.035  55.436  98.961  1.00  0.00           C
ATOM  12336  C11 POPE  219     117.266  55.727 100.271  1.00  0.00           C
ATOM  12339  P   POPE  219     114.676  55.736 100.901  1.00  0.00           P
ATOM  12340  O13 POPE  219     114.337  57.026 100.261  1.00  0.00           O
ATOM  12341  O14 POPE  219     114.807  55.746 102.371  1.00  0.00           O
ATOM  12342  O11 POPE  219     113.586  54.687 100.471  1.00  0.00           O
ATOM  12343  O12 POPE  219     115.985  55.107 100.231  1.00  0.00           O
ATOM  12344  C1  POPE  219     112.686  54.927  99.391  1.00  0.00           C
ATOM  12347  C2  POPE  219     113.406  54.846  98.021  1.00  0.00           C
ATOM  12349  O21 POPE  219     112.515  55.386  97.021  1.00  0.00           O
ATOM  12350  C21 POPE  219     111.636  54.667  96.371  1.00  0.00           C
ATOM  12351  O22 POPE  219     111.557  53.446  96.321  1.00  0.00           O
ATOM  12352  C22 POPE  219     110.616  55.657  95.781  1.00  0.00           C
ATOM  12355  C3  POPE  219     114.006  53.437  97.801  1.00  0.00           C
ATOM  12358  O31 POPE  219     114.547  53.276  96.471  1.00  0.00           O
ATOM  12359  C31 POPE  219     114.387  52.056  95.991  1.00  0.00           C
ATOM  12360  O32 POPE  219     114.016  51.076  96.611  1.00  0.00           O
ATOM  12361  C32 POPE  219     114.565  52.056  94.481  1.00  0.00           C
ATOM  12364  C23 POPE  219     109.896  55.276  94.461  1.00  0.00           C
ATOM  12367  C24 POPE  219     108.695  56.196  94.191  1.00  0.00           C
ATOM  12370  C25 POPE  219     107.706  55.646  93.141  1.00  0.00           C
ATOM  12373  C26 POPE  219     108.376  55.126  91.871  1.00  0.00           C
ATOM  12376  C27 POPE  219     107.375  54.937  90.711  1.00  0.00           C
ATOM  12379  C28 POPE  219     107.776  53.836  89.701  1.00  0.00           C
[truncated: 1,722,212 more chars]
