# Supplementary material for: Characterizing Membrane Association and Periplasmic Transfer of Bacterial Lipoproteins through Molecular Dynamics Simulations
Source: Structure. 2020 Apr 7;28(4):475–487.e3. doi: 10.1016/j.str.2020.01.012 (PMC7139219; doi:10.1016/j.str.2020.01.012)
Supplement: Data S1. Final Coordinates from Simulations (Y–Z), Related to Figure 3 [file mmc3.zip › Y-Z/YBAY-3-atomistic.pdb]

TITLE     Protein
REMARK    THIS IS A SIMULATION BOX
CRYST1  129.180  129.180  187.562  90.00  90.00  90.00 P 1           1
MODEL        1
ATOM      1  N   CYSTA   1      70.900  73.735  99.496  1.00  0.00           N
ATOM      3  CA  CYSTA   1      71.150  74.005 100.886  1.00  0.00           C
ATOM      5  C   CYSTA   1      72.230  75.065 101.116  1.00  0.00           C
ATOM      6  O   CYSTA   1      72.970  75.475 100.226  1.00  0.00           O
ATOM      7  CB  CYSTA   1      71.350  72.695 101.696  1.00  0.00           C
ATOM     10  SG  CYSTA   1      69.970  71.535 101.376  1.00  0.00           S
ATOM     11  C1  CYSTA   1      70.790  69.995 100.826  1.00  0.00           C
ATOM     14  CA1 CYSTA   1      71.740  73.085  98.666  1.00  0.00           C
ATOM     15  OA1 CYSTA   1      72.870  72.765  99.016  1.00  0.00           O
ATOM     16  CA2 CYSTA   1      71.260  72.675  97.316  1.00  0.00           C
ATOM     19  C11 CYSTA   1      69.860  68.935 100.166  1.00  0.00           C
ATOM     21  O11 CYSTA   1      69.400  69.385  98.876  1.00  0.00           O
ATOM     22  CX1 CYSTA   1      70.140  69.005  97.856  1.00  0.00           C
ATOM     23  OX1 CYSTA   1      71.340  68.815  97.876  1.00  0.00           O
ATOM     24  CX2 CYSTA   1      69.190  68.665  96.686  1.00  0.00           C
ATOM     27  C12 CYSTA   1      68.600  68.595 101.026  1.00  0.00           C
ATOM     30  O12 CYSTA   1      67.470  68.175 100.226  1.00  0.00           O
ATOM     31  CD1 CYSTA   1      67.020  66.955 100.336  1.00  0.00           C
ATOM     32  OD1 CYSTA   1      67.470  66.065 101.056  1.00  0.00           O
ATOM     33  CD2 CYSTA   1      65.730  66.875  99.516  1.00  0.00           C
ATOM     36  CA3 CYSTA   1      71.340  73.855  96.326  1.00  0.00           C
ATOM     39  CA4 CYSTA   1      70.490  75.065  96.736  1.00  0.00           C
ATOM     42  CA5 CYSTA   1      70.270  76.085  95.606  1.00  0.00           C
ATOM     45  CA6 CYSTA   1      71.570  76.755  95.136  1.00  0.00           C
ATOM     48  CA7 CYSTA   1      71.990  76.305  93.726  1.00  0.00           C
ATOM     51  CA8 CYSTA   1      73.250  77.035  93.266  1.00  0.00           C
ATOM     54  CA9 CYSTA   1      73.480  77.035  91.756  1.00  0.00           C
ATOM     57 0CA1 CYSTA   1      73.830  75.665  91.176  1.00  0.00           C
ATOM     60 1CA1 CYSTA   1      74.060  75.705  89.666  1.00  0.00           C
ATOM     63 2CA1 CYSTA   1      74.430  74.335  89.076  1.00  0.00           C
ATOM     66 3CA1 CYSTA   1      74.660  74.365  87.556  1.00  0.00           C
ATOM     69 4CA1 CYSTA   1      75.920  75.165  87.166  1.00  0.00           C
ATOM     72 5CA1 CYSTA   1      76.400  74.855  85.736  1.00  0.00           C
ATOM     75 6CA1 CYSTA   1      77.640  75.655  85.336  1.00  0.00           C
ATOM     79  CD3 CYSTA   1      65.280  65.435  99.226  1.00  0.00           C
ATOM     82  CD4 CYSTA   1      66.010  64.825  98.036  1.00  0.00           C
ATOM     85  CD5 CYSTA   1      65.850  63.295  97.956  1.00  0.00           C
ATOM     88  CD6 CYSTA   1      64.390  62.815  97.976  1.00  0.00           C
ATOM     91  CD7 CYSTA   1      64.320  61.285  97.986  1.00  0.00           C
ATOM     94  CD8 CYSTA   1      62.940  60.695  97.726  1.00  0.00           C
ATOM     97  CD9 CYSTA   1      62.990  59.185  97.416  1.00  0.00           C
ATOM    100 0CD1 CYSTA   1      61.620  58.575  97.086  1.00  0.00           C
ATOM    103 1CD1 CYSTA   1      60.920  59.305  95.936  1.00  0.00           C
ATOM    106 2CD1 CYSTA   1      59.770  58.515  95.296  1.00  0.00           C
ATOM    109 3CD1 CYSTA   1      59.040  59.365  94.256  1.00  0.00           C
ATOM    112 4CD1 CYSTA   1      58.000  58.585  93.466  1.00  0.00           C
ATOM    115 5CD1 CYSTA   1      57.210  59.495  92.526  1.00  0.00           C
ATOM    118 6CD1 CYSTA   1      56.300  58.705  91.586  1.00  0.00           C
ATOM    122  CX3 CYSTA   1      69.840  67.735  95.646  1.00  0.00           C
ATOM    125  CX4 CYSTA   1      68.850  66.875  94.846  1.00  0.00           C
ATOM    128  CX5 CYSTA   1      68.020  67.645  93.796  1.00  0.00           C
ATOM    131  CX6 CYSTA   1      67.430  66.695  92.736  1.00  0.00           C
ATOM    134  CX7 CYSTA   1      66.610  67.415  91.656  1.00  0.00           C
ATOM    137  CX8 CYSTA   1      66.310  66.545  90.416  1.00  0.00           C
ATOM    140  CX9 CYSTA   1      65.510  65.305  90.746  1.00  0.00           C
ATOM    142 0CX1 CYSTA   1      64.410  64.835  90.126  1.00  0.00           C
ATOM    144 1CX1 CYSTA   1      63.700  65.445  88.946  1.00  0.00           C
ATOM    147 2CX1 CYSTA   1      62.180  65.565  89.176  1.00  0.00           C
ATOM    150 3CX1 CYSTA   1      61.450  64.215  89.086  1.00  0.00           C
ATOM    153 4CX1 CYSTA   1      59.940  64.385  89.136  1.00  0.00           C
ATOM    156 5CX1 CYSTA   1      59.210  63.045  88.966  1.00  0.00           C
ATOM    159 6CX1 CYSTA   1      57.700  63.225  89.086  1.00  0.00           C
ATOM    162 7CX1 CYSTA   1      56.960  61.945  88.706  1.00  0.00           C
ATOM    165 8CX1 CYSTA   1      55.460  62.125  88.746  1.00  0.00           C
ATOM    169  N   ALA A   2      72.310  75.605 102.346  1.00  0.00           N
ATOM    171  CA  ALA A   2      73.570  76.025 102.896  1.00  0.00           C
ATOM    173  CB  ALA A   2      73.340  77.225 103.846  1.00  0.00           C
ATOM    177  C   ALA A   2      74.130  74.795 103.586  1.00  0.00           C
ATOM    178  O   ALA A   2      74.660  73.905 102.936  1.00  0.00           O
ATOM    179  N   ASP A   3      73.830  74.695 104.886  1.00  0.00           N
ATOM    181  CA  ASP A   3      73.410  73.495 105.576  1.00  0.00           C
ATOM    183  CB  ASP A   3      73.450  72.105 104.816  1.00  0.00           C
ATOM    186  CG  ASP A   3      74.660  71.175 104.896  1.00  0.00           C
ATOM    187  OD1 ASP A   3      74.930  70.455 103.906  1.00  0.00           O
ATOM    188  OD2 ASP A   3      75.150  70.985 106.036  1.00  0.00           O
ATOM    189  C   ASP A   3      73.940  73.585 106.996  1.00  0.00           C
ATOM    190  O   ASP A   3      74.820  74.375 107.336  1.00  0.00           O
ATOM    191  N   LYS A   4      73.260  72.885 107.906  1.00  0.00           N
ATOM    193  CA  LYS A   4      72.370  73.505 108.866  1.00  0.00           C
ATOM    195  CB  LYS A   4      71.070  72.695 109.116  1.00  0.00           C
ATOM    198  CG  LYS A   4      69.880  73.205 108.306  1.00  0.00           C
ATOM    201  CD  LYS A   4      68.590  72.385 108.556  1.00  0.00           C
ATOM    204  CE  LYS A   4      67.850  72.065 107.256  1.00  0.00           C
ATOM    207  NZ  LYS A   4      66.430  71.755 107.506  1.00  0.00           N
ATOM    211  C   LYS A   4      73.120  73.715 110.156  1.00  0.00           C
ATOM    212  O   LYS A   4      74.200  73.165 110.316  1.00  0.00           O
ATOM    213  N   SER A   5      72.590  74.515 111.086  1.00  0.00           N
ATOM    215  CA  SER A   5      73.290  74.825 112.326  1.00  0.00           C
ATOM    217  CB  SER A   5      73.700  73.565 113.156  1.00  0.00           C
ATOM    220  OG  SER A   5      74.220  73.905 114.436  1.00  0.00           O
ATOM    222  C   SER A   5      74.460  75.765 112.026  1.00  0.00           C
ATOM    223  O   SER A   5      75.580  75.325 111.786  1.00  0.00           O
ATOM    224  N   ALA A   6      74.260  77.095 111.916  1.00  0.00           N
ATOM    226  CA  ALA A   6      73.280  77.945 112.546  1.00  0.00           C
ATOM    228  CB  ALA A   6      73.660  78.065 114.036  1.00  0.00           C
ATOM    232  C   ALA A   6      73.320  79.295 111.816  1.00  0.00           C
ATOM    233  O   ALA A   6      74.060  79.435 110.846  1.00  0.00           O
ATOM    234  N   ASP A   7      72.570  80.355 112.166  1.00  0.00           N
ATOM    236  CA  ASP A   7      71.460  80.395 113.066  1.00  0.00           C
ATOM    238  CB  ASP A   7      71.870  80.995 114.446  1.00  0.00           C
ATOM    241  CG  ASP A   7      71.980  82.505 114.666  1.00  0.00           C
ATOM    242  OD1 ASP A   7      72.390  82.825 115.806  1.00  0.00           O
ATOM    243  OD2 ASP A   7      71.560  83.325 113.816  1.00  0.00           O
ATOM    244  C   ASP A   7      70.330  81.125 112.336  1.00  0.00           C
ATOM    245  O   ASP A   7      70.530  81.755 111.306  1.00  0.00           O
ATOM    246  N   ILE A   8      69.070  80.995 112.786  1.00  0.00           N
ATOM    248  CA  ILE A   8      68.630  79.935 113.686  1.00  0.00           C
ATOM    250  CB  ILE A   8      67.600  80.375 114.736  1.00  0.00           C
ATOM    252  CG2 ILE A   8      68.160  79.885 116.086  1.00  0.00           C
ATOM    256  CG1 ILE A   8      67.370  81.905 114.786  1.00  0.00           C
ATOM    259  CD  ILE A   8      66.390  82.305 115.886  1.00  0.00           C
ATOM    263  C   ILE A   8      68.090  78.785 112.876  1.00  0.00           C
ATOM    264  O   ILE A   8      67.690  77.765 113.436  1.00  0.00           O
ATOM    265  N   GLN A   9      68.090  78.975 111.536  1.00  0.00           N
ATOM    267  CA  GLN A   9      67.720  78.085 110.446  1.00  0.00           C
ATOM    269  CB  GLN A   9      68.850  77.765 109.426  1.00  0.00           C
ATOM    272  CG  GLN A   9      68.660  78.365 108.006  1.00  0.00           C
ATOM    275  CD  GLN A   9      68.120  79.795 107.956  1.00  0.00           C
ATOM    276  OE1 GLN A   9      67.260  80.105 107.156  1.00  0.00           O
ATOM    277  NE2 GLN A   9      68.610  80.665 108.856  1.00  0.00           N
ATOM    280  C   GLN A   9      66.880  76.905 110.806  1.00  0.00           C
ATOM    281  O   GLN A   9      67.220  75.745 110.656  1.00  0.00           O
ATOM    282  N   THR A  10      65.660  77.235 111.226  1.00  0.00           N
ATOM    284  CA  THR A  10      64.570  76.315 111.306  1.00  0.00           C
ATOM    286  CB  THR A  10      63.930  76.495 112.686  1.00  0.00           C
ATOM    288  OG1 THR A  10      62.980  75.495 113.036  1.00  0.00           O
ATOM    290  CG2 THR A  10      63.270  77.875 112.816  1.00  0.00           C
ATOM    294  C   THR A  10      63.590  76.435 110.156  1.00  0.00           C
ATOM    295  O   THR A  10      62.800  75.505 110.136  1.00  0.00           O
ATOM    296  N   PRO A  11      63.490  77.345 109.136  1.00  0.00           N
ATOM    297  CD  PRO A  11      64.500  78.355 108.756  1.00  0.00           C
ATOM    300  CA  PRO A  11      62.450  77.295 108.086  1.00  0.00           C
ATOM    302  CB  PRO A  11      62.830  78.365 107.056  1.00  0.00           C
ATOM    305  CG  PRO A  11      63.790  79.285 107.786  1.00  0.00           C
ATOM    308  C   PRO A  11      62.240  75.965 107.416  1.00  0.00           C
ATOM    309  O   PRO A  11      61.120  75.575 107.176  1.00  0.00           O
ATOM    310  N   ALA A  12      63.320  75.245 107.096  1.00  0.00           N
ATOM    312  CA  ALA A  12      63.220  73.885 106.676  1.00  0.00           C
ATOM    314  CB  ALA A  12      64.230  73.655 105.536  1.00  0.00           C
ATOM    318  C   ALA A  12      63.520  72.945 107.836  1.00  0.00           C
ATOM    319  O   ALA A  12      64.370  73.255 108.676  1.00  0.00           O
ATOM    320  N   PRO A  13      62.990  71.725 107.896  1.00  0.00           N
ATOM    321  CD  PRO A  13      63.310  70.805 108.976  1.00  0.00           C
ATOM    324  CA  PRO A  13      62.070  71.115 106.946  1.00  0.00           C
ATOM    326  CB  PRO A  13      62.320  69.605 107.136  1.00  0.00           C
ATOM    329  CG  PRO A  13      63.400  69.485 108.236  1.00  0.00           C
ATOM    332  C   PRO A  13      60.590  71.505 107.046  1.00  0.00           C
ATOM    333  O   PRO A  13      60.040  71.905 106.026  1.00  0.00           O
ATOM    334  N   ALA A  14      59.940  71.315 108.216  1.00  0.00           N
ATOM    336  CA  ALA A  14      58.500  71.525 108.416  1.00  0.00           C
ATOM    338  CB  ALA A  14      57.660  70.235 108.506  1.00  0.00           C
ATOM    342  C   ALA A  14      58.280  72.355 109.656  1.00  0.00           C
ATOM    343  O   ALA A  14      57.920  71.885 110.736  1.00  0.00           O
ATOM    344  N   ALA A  15      58.590  73.635 109.476  1.00  0.00           N
ATOM    346  CA  ALA A  15      58.770  74.645 110.476  1.00  0.00           C
ATOM    348  CB  ALA A  15      59.960  75.355 109.866  1.00  0.00           C
ATOM    352  C   ALA A  15      57.500  75.495 110.656  1.00  0.00           C
ATOM    353  O   ALA A  15      56.420  75.065 110.266  1.00  0.00           O
ATOM    354  N   ASN A  16      57.460  76.685 111.296  1.00  0.00           N
ATOM    356  CA  ASN A  16      58.560  77.585 111.646  1.00  0.00           C
ATOM    358  CB  ASN A  16      58.190  79.075 111.486  1.00  0.00           C
ATOM    361  CG  ASN A  16      58.120  79.535 110.016  1.00  0.00           C
ATOM    362  OD1 ASN A  16      57.780  80.705 109.786  1.00  0.00           O
ATOM    363  ND2 ASN A  16      58.490  78.685 109.036  1.00  0.00           N
ATOM    366  C   ASN A  16      59.330  77.225 112.906  1.00  0.00           C
ATOM    367  O   ASN A  16      60.260  76.445 112.786  1.00  0.00           O
ATOM    368  N   THR A  17      59.120  77.795 114.116  1.00  0.00           N
ATOM    370  CA  THR A  17      60.250  77.795 115.086  1.00  0.00           C
ATOM    372  CB  THR A  17      60.420  79.065 115.926  1.00  0.00           C
ATOM    374  OG1 THR A  17      61.790  79.215 116.306  1.00  0.00           O
ATOM    376  CG2 THR A  17      59.490  79.135 117.156  1.00  0.00           C
ATOM    380  C   THR A  17      60.440  76.515 115.896  1.00  0.00           C
ATOM    381  O   THR A  17      60.320  76.425 117.116  1.00  0.00           O
ATOM    382  N   SER A  18      60.790  75.405 115.246  1.00  0.00           N
ATOM    384  CA  SER A  18      60.270  74.145 115.686  1.00  0.00           C
ATOM    386  CB  SER A  18      58.700  74.115 115.596  1.00  0.00           C
ATOM    389  OG  SER A  18      58.210  74.485 114.306  1.00  0.00           O
ATOM    391  C   SER A  18      60.860  73.045 114.836  1.00  0.00           C
ATOM    392  O   SER A  18      60.370  72.825 113.736  1.00  0.00           O
ATOM    393  N   ILE A  19      61.950  72.335 115.206  1.00  0.00           N
ATOM    395  CA  ILE A  19      62.260  71.815 116.546  1.00  0.00           C
ATOM    397  CB  ILE A  19      62.960  70.435 116.476  1.00  0.00           C
ATOM    399  CG2 ILE A  19      64.390  70.475 115.856  1.00  0.00           C
ATOM    403  CG1 ILE A  19      62.960  69.655 117.816  1.00  0.00           C
ATOM    406  CD  ILE A  19      62.240  68.305 117.746  1.00  0.00           C
ATOM    410  C   ILE A  19      62.880  72.815 117.526  1.00  0.00           C
ATOM    411  O   ILE A  19      62.190  73.595 118.176  1.00  0.00           O
ATOM    412  N   SER A  20      64.200  72.835 117.746  1.00  0.00           N
ATOM    414  CA  SER A  20      64.750  73.465 118.946  1.00  0.00           C
ATOM    416  CB  SER A  20      66.060  72.775 119.366  1.00  0.00           C
ATOM    419  OG  SER A  20      65.770  71.835 120.386  1.00  0.00           O
ATOM    421  C   SER A  20      65.150  74.895 118.786  1.00  0.00           C
ATOM    422  O   SER A  20      65.540  75.535 119.756  1.00  0.00           O
ATOM    423  N   ALA A  21      65.160  75.345 117.536  1.00  0.00           N
ATOM    425  CA  ALA A  21      66.090  76.295 116.986  1.00  0.00           C
ATOM    427  CB  ALA A  21      65.960  77.675 117.636  1.00  0.00           C
ATOM    431  C   ALA A  21      67.480  75.695 116.896  1.00  0.00           C
ATOM    432  O   ALA A  21      67.970  75.035 117.816  1.00  0.00           O
ATOM    433  N   THR A  22      68.130  75.785 115.716  1.00  0.00           N
ATOM    435  CA  THR A  22      69.380  75.045 115.506  1.00  0.00           C
ATOM    437  CB  THR A  22      69.220  73.695 114.786  1.00  0.00           C
ATOM    439  OG1 THR A  22      69.040  73.765 113.386  1.00  0.00           O
ATOM    441  CG2 THR A  22      67.980  72.955 115.326  1.00  0.00           C
ATOM    445  C   THR A  22      70.420  75.955 114.886  1.00  0.00           C
ATOM    446  O   THR A  22      70.450  76.265 113.696  1.00  0.00           O
ATOM    447  N   GLN A  23      71.400  76.445 115.636  1.00  0.00           N
ATOM    449  CA  GLN A  23      71.700  76.355 117.046  1.00  0.00           C
ATOM    451  CB  GLN A  23      70.570  76.555 118.086  1.00  0.00           C
ATOM    454  CG  GLN A  23      70.790  77.665 119.166  1.00  0.00           C
ATOM    457  CD  GLN A  23      70.780  79.135 118.686  1.00  0.00           C
ATOM    458  OE1 GLN A  23      70.480  80.055 119.436  1.00  0.00           O
ATOM    459  NE2 GLN A  23      71.110  79.395 117.406  1.00  0.00           N
ATOM    462  C   GLN A  23      72.670  75.185 117.256  1.00  0.00           C
ATOM    463  O   GLN A  23      72.240  74.035 117.326  1.00  0.00           O
ATOM    464  N   GLN A  24      74.010  75.455 117.256  1.00  0.00           N
ATOM    466  CA  GLN A  24      74.580  76.745 117.636  1.00  0.00           C
ATOM    468  CB  GLN A  24      74.730  76.825 119.176  1.00  0.00           C
ATOM    471  CG  GLN A  24      76.160  76.625 119.736  1.00  0.00           C
ATOM    474  CD  GLN A  24      76.720  75.245 119.416  1.00  0.00           C
ATOM    475  OE1 GLN A  24      77.880  75.115 119.036  1.00  0.00           O
ATOM    476  NE2 GLN A  24      75.910  74.185 119.646  1.00  0.00           N
ATOM    479  C   GLN A  24      75.790  77.235 116.846  1.00  0.00           C
ATOM    480  O   GLN A  24      76.610  76.435 116.396  1.00  0.00           O
ATOM    481  N   PRO A  25      75.850  78.585 116.626  1.00  0.00           N
ATOM    482  CD  PRO A  25      74.990  79.605 117.256  1.00  0.00           C
ATOM    485  CA  PRO A  25      76.880  79.275 115.836  1.00  0.00           C
ATOM    487  CB  PRO A  25      76.680  80.765 116.186  1.00  0.00           C
ATOM    490  CG  PRO A  25      75.950  80.735 117.516  1.00  0.00           C
ATOM    493  C   PRO A  25      78.290  78.805 116.106  1.00  0.00           C
ATOM    494  O   PRO A  25      78.760  79.065 117.216  1.00  0.00           O
ATOM    495  N   ALA A  26      79.040  78.175 115.206  1.00  0.00           N
ATOM    497  CA  ALA A  26      78.780  77.455 113.966  1.00  0.00           C
ATOM    499  CB  ALA A  26      77.570  77.755 113.056  1.00  0.00           C
ATOM    503  C   ALA A  26      79.990  77.705 113.096  1.00  0.00           C
ATOM    504  O   ALA A  26      80.420  78.835 112.906  1.00  0.00           O
ATOM    505  N   ILE A  27      80.570  76.675 112.486  1.00  0.00           N
ATOM    507  CA  ILE A  27      80.260  75.275 112.636  1.00  0.00           C
ATOM    509  CB  ILE A  27      80.370  74.575 111.286  1.00  0.00           C
ATOM    511  CG2 ILE A  27      78.950  74.545 110.686  1.00  0.00           C
ATOM    515  CG1 ILE A  27      81.410  75.225 110.346  1.00  0.00           C
ATOM    518  CD  ILE A  27      81.730  74.345 109.126  1.00  0.00           C
ATOM    522  C   ILE A  27      81.090  74.715 113.806  1.00  0.00           C
ATOM    523  O   ILE A  27      82.200  75.155 114.066  1.00  0.00           O
ATOM    524  N   GLN A  28      80.530  73.845 114.656  1.00  0.00           N
ATOM    526  CA  GLN A  28      79.810  72.645 114.296  1.00  0.00           C
ATOM    528  CB  GLN A  28      80.770  71.725 113.496  1.00  0.00           C
ATOM    531  CG  GLN A  28      81.890  71.015 114.286  1.00  0.00           C
ATOM    534  CD  GLN A  28      83.020  71.875 114.846  1.00  0.00           C
ATOM    535  OE1 GLN A  28      83.310  71.805 116.046  1.00  0.00           O
ATOM    536  NE2 GLN A  28      83.710  72.615 113.976  1.00  0.00           N
ATOM    539  C   GLN A  28      79.300  72.035 115.616  1.00  0.00           C
ATOM    540  O   GLN A  28      79.220  72.745 116.616  1.00  0.00           O
ATOM    541  N   GLN A  29      78.900  70.745 115.766  1.00  0.00           N
ATOM    543  CA  GLN A  29      78.890  69.575 114.866  1.00  0.00           C
ATOM    545  CB  GLN A  29      78.580  68.315 115.716  1.00  0.00           C
ATOM    548  CG  GLN A  29      78.740  66.825 115.256  1.00  0.00           C
ATOM    551  CD  GLN A  29      79.980  66.235 114.556  1.00  0.00           C
ATOM    552  OE1 GLN A  29      80.750  66.825 113.806  1.00  0.00           O
ATOM    553  NE2 GLN A  29      80.190  64.915 114.786  1.00  0.00           N
ATOM    556  C   GLN A  29      77.850  69.765 113.776  1.00  0.00           C
ATOM    557  O   GLN A  29      76.870  70.475 114.006  1.00  0.00           O
ATOM    558  N   PRO A  30      77.990  69.195 112.576  1.00  0.00           N
ATOM    559  CD  PRO A  30      79.220  68.675 112.006  1.00  0.00           C
ATOM    562  CA  PRO A  30      76.880  68.795 111.726  1.00  0.00           C
ATOM    564  CB  PRO A  30      77.510  67.785 110.736  1.00  0.00           C
ATOM    567  CG  PRO A  30      78.760  67.345 111.456  1.00  0.00           C
ATOM    570  C   PRO A  30      75.720  68.135 112.406  1.00  0.00           C
ATOM    571  O   PRO A  30      75.790  67.675 113.546  1.00  0.00           O
ATOM    572  N   ASN A  31      74.630  68.065 111.656  1.00  0.00           N
ATOM    574  CA  ASN A  31      73.400  67.615 112.206  1.00  0.00           C
ATOM    576  CB  ASN A  31      72.200  68.415 111.646  1.00  0.00           C
ATOM    579  CG  ASN A  31      72.450  69.905 111.866  1.00  0.00           C
ATOM    580  OD1 ASN A  31      72.030  70.495 112.866  1.00  0.00           O
ATOM    581  ND2 ASN A  31      73.100  70.545 110.876  1.00  0.00           N
ATOM    584  C   ASN A  31      73.240  66.115 112.036  1.00  0.00           C
ATOM    585  O   ASN A  31      73.970  65.445 111.316  1.00  0.00           O
ATOM    586  N   VAL A  32      72.240  65.565 112.746  1.00  0.00           N
ATOM    588  CA  VAL A  32      71.490  64.395 112.346  1.00  0.00           C
ATOM    590  CB  VAL A  32      71.310  63.385 113.486  1.00  0.00           C
ATOM    592  CG1 VAL A  32      70.700  62.085 112.946  1.00  0.00           C
ATOM    596  CG2 VAL A  32      72.670  63.065 114.156  1.00  0.00           C
ATOM    600  C   VAL A  32      70.130  64.975 111.966  1.00  0.00           C
ATOM    601  O   VAL A  32      69.600  65.855 112.656  1.00  0.00           O
ATOM    602  N   SER A  33      69.530  64.565 110.836  1.00  0.00           N
ATOM    604  CA  SER A  33      68.210  65.035 110.436  1.00  0.00           C
ATOM    606  CB  SER A  33      68.190  65.815 109.076  1.00  0.00           C
ATOM    609  OG  SER A  33      68.240  65.005 107.896  1.00  0.00           O
ATOM    611  C   SER A  33      67.250  63.875 110.476  1.00  0.00           C
ATOM    612  O   SER A  33      67.640  62.715 110.616  1.00  0.00           O
ATOM    613  N   GLY A  34      65.930  64.135 110.436  1.00  0.00           N
ATOM    615  CA  GLY A  34      65.020  63.015 110.366  1.00  0.00           C
ATOM    618  C   GLY A  34      63.600  63.385 110.566  1.00  0.00           C
ATOM    619  O   GLY A  34      63.250  64.565 110.556  1.00  0.00           O
ATOM    620  N   THR A  35      62.730  62.365 110.716  1.00  0.00           N
ATOM    622  CA  THR A  35      61.310  62.565 110.976  1.00  0.00           C
ATOM    624  CB  THR A  35      60.390  62.335 109.776  1.00  0.00           C
ATOM    626  OG1 THR A  35      60.780  61.225 108.986  1.00  0.00           O
ATOM    628  CG2 THR A  35      60.540  63.545 108.826  1.00  0.00           C
ATOM    632  C   THR A  35      60.830  61.775 112.176  1.00  0.00           C
ATOM    633  O   THR A  35      61.450  60.805 112.596  1.00  0.00           O
ATOM    634  N   VAL A  36      59.730  62.205 112.816  1.00  0.00           N
ATOM    636  CA  VAL A  36      59.070  61.565 113.946  1.00  0.00           C
ATOM    638  CB  VAL A  36      59.120  62.435 115.216  1.00  0.00           C
ATOM    640  CG1 VAL A  36      58.140  61.945 116.306  1.00  0.00           C
ATOM    644  CG2 VAL A  36      60.560  62.435 115.766  1.00  0.00           C
ATOM    648  C   VAL A  36      57.630  61.285 113.556  1.00  0.00           C
ATOM    649  O   VAL A  36      56.890  62.185 113.146  1.00  0.00           O
ATOM    650  N   TRP A  37      57.210  60.005 113.616  1.00  0.00           N
ATOM    652  CA  TRP A  37      55.920  59.555 113.126  1.00  0.00           C
ATOM    654  CB  TRP A  37      56.030  59.225 111.606  1.00  0.00           C
ATOM    657  CG  TRP A  37      54.770  58.835 110.876  1.00  0.00           C
ATOM    658  CD1 TRP A  37      53.890  59.675 110.236  1.00  0.00           C
ATOM    660  NE1 TRP A  37      52.820  58.955 109.766  1.00  0.00           N
ATOM    662  CE2 TRP A  37      53.010  57.645 110.026  1.00  0.00           C
ATOM    663  CD2 TRP A  37      54.250  57.515 110.716  1.00  0.00           C
ATOM    664  CE3 TRP A  37      54.710  56.255 111.066  1.00  0.00           C
ATOM    666  CZ3 TRP A  37      53.950  55.135 110.706  1.00  0.00           C
ATOM    668  CZ2 TRP A  37      52.240  56.545 109.706  1.00  0.00           C
ATOM    670  CH2 TRP A  37      52.730  55.285 110.046  1.00  0.00           C
ATOM    672  C   TRP A  37      55.390  58.395 113.966  1.00  0.00           C
ATOM    673  O   TRP A  37      56.110  57.755 114.736  1.00  0.00           O
ATOM    674  N   ILE A  38      54.060  58.105 113.906  1.00  0.00           N
ATOM    676  CA  ILE A  38      53.400  57.105 114.726  1.00  0.00           C
ATOM    678  CB  ILE A  38      52.830  57.615 116.056  1.00  0.00           C
ATOM    680  CG2 ILE A  38      54.030  57.955 116.946  1.00  0.00           C
ATOM    684  CG1 ILE A  38      51.910  58.855 115.966  1.00  0.00           C
ATOM    687  CD  ILE A  38      50.430  58.505 115.796  1.00  0.00           C
ATOM    691  C   ILE A  38      52.310  56.405 113.926  1.00  0.00           C
ATOM    692  O   ILE A  38      51.670  56.955 113.046  1.00  0.00           O
ATOM    693  N   ARG A  39      52.110  55.105 114.206  1.00  0.00           N
ATOM    695  CA  ARG A  39      51.160  54.285 113.506  1.00  0.00           C
ATOM    697  CB  ARG A  39      51.430  52.815 113.906  1.00  0.00           C
ATOM    700  CG  ARG A  39      52.650  52.185 113.216  1.00  0.00           C
ATOM    703  CD  ARG A  39      52.380  51.895 111.746  1.00  0.00           C
ATOM    706  NE  ARG A  39      53.600  51.255 111.176  1.00  0.00           N
ATOM    708  CZ  ARG A  39      53.910  51.265 109.886  1.00  0.00           C
ATOM    709  NH1 ARG A  39      53.370  52.105 109.036  1.00  0.00           N
ATOM    712  NH2 ARG A  39      54.790  50.385 109.446  1.00  0.00           N
ATOM    715  C   ARG A  39      49.660  54.635 113.586  1.00  0.00           C
ATOM    716  O   ARG A  39      48.950  54.475 112.596  1.00  0.00           O
ATOM    717  N   GLN A  40      49.190  55.095 114.776  1.00  0.00           N
ATOM    719  CA  GLN A  40      47.810  55.485 115.046  1.00  0.00           C
ATOM    721  CB  GLN A  40      47.640  55.945 116.526  1.00  0.00           C
ATOM    724  CG  GLN A  40      47.980  54.885 117.596  1.00  0.00           C
ATOM    727  CD  GLN A  40      46.960  53.745 117.606  1.00  0.00           C
ATOM    728  OE1 GLN A  40      45.740  53.945 117.666  1.00  0.00           O
ATOM    729  NE2 GLN A  40      47.440  52.485 117.616  1.00  0.00           N
ATOM    732  C   GLN A  40      47.290  56.605 114.146  1.00  0.00           C
ATOM    733  O   GLN A  40      48.060  57.425 113.666  1.00  0.00           O
ATOM    734  N   LYS A  41      45.970  56.675 113.896  1.00  0.00           N
ATOM    736  CA  LYS A  41      45.350  57.745 113.116  1.00  0.00           C
ATOM    738  CB  LYS A  41      44.200  57.165 112.266  1.00  0.00           C
ATOM    741  CG  LYS A  41      44.740  56.225 111.186  1.00  0.00           C
ATOM    744  CD  LYS A  41      43.640  55.665 110.286  1.00  0.00           C
ATOM    747  CE  LYS A  41      44.270  54.745 109.256  1.00  0.00           C
ATOM    750  NZ  LYS A  41      43.300  54.335 108.216  1.00  0.00           N
ATOM    754  C   LYS A  41      44.840  58.895 113.966  1.00  0.00           C
ATOM    755  O   LYS A  41      43.680  59.285 113.916  1.00  0.00           O
ATOM    756  N   VAL A  42      45.710  59.445 114.836  1.00  0.00           N
ATOM    758  CA  VAL A  42      45.290  60.455 115.796  1.00  0.00           C
ATOM    760  CB  VAL A  42      45.280  59.955 117.236  1.00  0.00           C
ATOM    762  CG1 VAL A  42      44.230  58.835 117.376  1.00  0.00           C
ATOM    766  CG2 VAL A  42      46.670  59.445 117.646  1.00  0.00           C
ATOM    770  C   VAL A  42      46.130  61.705 115.636  1.00  0.00           C
ATOM    771  O   VAL A  42      47.340  61.665 115.416  1.00  0.00           O
ATOM    772  N   ALA A  43      45.480  62.885 115.736  1.00  0.00           N
ATOM    774  CA  ALA A  43      46.150  64.165 115.636  1.00  0.00           C
ATOM    776  CB  ALA A  43      45.180  65.225 115.096  1.00  0.00           C
ATOM    780  C   ALA A  43      46.770  64.605 116.946  1.00  0.00           C
ATOM    781  O   ALA A  43      46.240  64.335 118.026  1.00  0.00           O
ATOM    782  N   LEU A  44      47.920  65.305 116.876  1.00  0.00           N
ATOM    784  CA  LEU A  44      48.490  65.965 118.026  1.00  0.00           C
ATOM    786  CB  LEU A  44      50.010  66.205 117.876  1.00  0.00           C
ATOM    789  CG  LEU A  44      50.860  64.935 117.916  1.00  0.00           C
ATOM    791  CD1 LEU A  44      52.340  65.305 117.716  1.00  0.00           C
ATOM    795  CD2 LEU A  44      50.700  64.155 119.226  1.00  0.00           C
ATOM    799  C   LEU A  44      47.830  67.305 118.286  1.00  0.00           C
ATOM    800  O   LEU A  44      47.440  67.955 117.326  1.00  0.00           O
ATOM    801  N   PRO A  45      47.680  67.765 119.526  1.00  0.00           N
ATOM    802  CD  PRO A  45      47.700  66.895 120.696  1.00  0.00           C
ATOM    805  CA  PRO A  45      47.090  69.065 119.826  1.00  0.00           C
ATOM    807  CB  PRO A  45      46.480  68.845 121.216  1.00  0.00           C
ATOM    810  CG  PRO A  45      47.400  67.825 121.866  1.00  0.00           C
ATOM    813  C   PRO A  45      48.160  70.155 119.876  1.00  0.00           C
ATOM    814  O   PRO A  45      49.340  69.815 119.896  1.00  0.00           O
ATOM    815  N   PRO A  46      47.820  71.445 119.856  1.00  0.00           N
ATOM    816  CD  PRO A  46      46.450  71.955 119.716  1.00  0.00           C
ATOM    819  CA  PRO A  46      48.810  72.505 119.726  1.00  0.00           C
ATOM    821  CB  PRO A  46      47.990  73.725 119.256  1.00  0.00           C
ATOM    824  CG  PRO A  46      46.600  73.475 119.846  1.00  0.00           C
ATOM    827  C   PRO A  46      49.600  72.835 120.976  1.00  0.00           C
ATOM    828  O   PRO A  46      50.340  73.825 120.966  1.00  0.00           O
ATOM    829  N   ASP A  47      49.510  72.045 122.056  1.00  0.00           N
ATOM    831  CA  ASP A  47      50.430  72.155 123.176  1.00  0.00           C
ATOM    833  CB  ASP A  47      49.690  72.555 124.486  1.00  0.00           C
ATOM    836  CG  ASP A  47      48.650  71.555 124.996  1.00  0.00           C
ATOM    837  OD1 ASP A  47      48.070  70.775 124.206  1.00  0.00           O
ATOM    838  OD2 ASP A  47      48.350  71.655 126.216  1.00  0.00           O
ATOM    839  C   ASP A  47      51.260  70.885 123.326  1.00  0.00           C
ATOM    840  O   ASP A  47      52.040  70.755 124.276  1.00  0.00           O
ATOM    841  N   ALA A  48      51.150  69.955 122.356  1.00  0.00           N
ATOM    843  CA  ALA A  48      51.960  68.765 122.306  1.00  0.00           C
ATOM    845  CB  ALA A  48      51.520  67.825 121.166  1.00  0.00           C
ATOM    849  C   ALA A  48      53.440  69.055 122.146  1.00  0.00           C
ATOM    850  O   ALA A  48      53.870  69.845 121.306  1.00  0.00           O
ATOM    851  N   VAL A  49      54.260  68.395 122.966  1.00  0.00           N
ATOM    853  CA  VAL A  49      55.690  68.635 122.986  1.00  0.00           C
ATOM    855  CB  VAL A  49      56.250  68.965 124.366  1.00  0.00           C
ATOM    857  CG1 VAL A  49      57.780  69.225 124.326  1.00  0.00           C
ATOM    861  CG2 VAL A  49      55.560  70.235 124.846  1.00  0.00           C
ATOM    865  C   VAL A  49      56.380  67.425 122.446  1.00  0.00           C
ATOM    866  O   VAL A  49      56.090  66.295 122.846  1.00  0.00           O
ATOM    867  N   LEU A  50      57.330  67.625 121.536  1.00  0.00           N
ATOM    869  CA  LEU A  50      58.190  66.575 121.056  1.00  0.00           C
ATOM    871  CB  LEU A  50      58.200  66.605 119.506  1.00  0.00           C
ATOM    874  CG  LEU A  50      59.340  65.815 118.846  1.00  0.00           C
ATOM    876  CD1 LEU A  50      59.250  64.345 119.196  1.00  0.00           C
ATOM    880  CD2 LEU A  50      59.260  65.945 117.346  1.00  0.00           C
ATOM    884  C   LEU A  50      59.580  66.785 121.586  1.00  0.00           C
ATOM    885  O   LEU A  50      60.170  67.835 121.366  1.00  0.00           O
ATOM    886  N   THR A  51      60.160  65.785 122.276  1.00  0.00           N
ATOM    888  CA  THR A  51      61.560  65.815 122.676  1.00  0.00           C
ATOM    890  CB  THR A  51      61.750  65.705 124.196  1.00  0.00           C
ATOM    892  OG1 THR A  51      61.130  66.785 124.886  1.00  0.00           O
ATOM    894  CG2 THR A  51      63.240  65.725 124.576  1.00  0.00           C
ATOM    898  C   THR A  51      62.320  64.685 121.976  1.00  0.00           C
ATOM    899  O   THR A  51      62.000  63.505 122.106  1.00  0.00           O
ATOM    900  N   VAL A  52      63.390  65.045 121.236  1.00  0.00           N
ATOM    902  CA  VAL A  52      64.270  64.165 120.496  1.00  0.00           C
ATOM    904  CB  VAL A  52      64.500  64.635 119.046  1.00  0.00           C
ATOM    906  CG1 VAL A  52      65.380  63.655 118.236  1.00  0.00           C
ATOM    910  CG2 VAL A  52      63.140  64.775 118.336  1.00  0.00           C
ATOM    914  C   VAL A  52      65.590  64.175 121.246  1.00  0.00           C
ATOM    915  O   VAL A  52      65.920  65.165 121.906  1.00  0.00           O
ATOM    916  N   THR A  53      66.390  63.095 121.166  1.00  0.00           N
ATOM    918  CA  THR A  53      67.640  62.935 121.906  1.00  0.00           C
ATOM    920  CB  THR A  53      67.450  62.105 123.166  1.00  0.00           C
ATOM    922  OG1 THR A  53      66.810  62.875 124.176  1.00  0.00           O
ATOM    924  CG2 THR A  53      68.770  61.615 123.796  1.00  0.00           C
ATOM    928  C   THR A  53      68.670  62.235 121.026  1.00  0.00           C
ATOM    929  O   THR A  53      68.320  61.315 120.296  1.00  0.00           O
ATOM    930  N   LEU A  54      69.960  62.645 121.106  1.00  0.00           N
ATOM    932  CA  LEU A  54      71.090  61.895 120.556  1.00  0.00           C
ATOM    934  CB  LEU A  54      71.980  62.815 119.676  1.00  0.00           C
ATOM    937  CG  LEU A  54      73.270  62.215 119.086  1.00  0.00           C
ATOM    939  CD1 LEU A  54      72.950  61.285 117.916  1.00  0.00           C
ATOM    943  CD2 LEU A  54      74.170  63.335 118.576  1.00  0.00           C
ATOM    947  C   LEU A  54      71.950  61.375 121.696  1.00  0.00           C
ATOM    948  O   LEU A  54      72.290  62.125 122.606  1.00  0.00           O
ATOM    949  N   SER A  55      72.310  60.075 121.666  1.00  0.00           N
ATOM    951  CA  SER A  55      72.830  59.435 122.876  1.00  0.00           C
ATOM    953  CB  SER A  55      71.680  58.915 123.776  1.00  0.00           C
ATOM    956  OG  SER A  55      70.730  58.065 123.126  1.00  0.00           O
ATOM    958  C   SER A  55      73.830  58.315 122.636  1.00  0.00           C
ATOM    959  O   SER A  55      73.770  57.615 121.626  1.00  0.00           O
ATOM    960  N   ASP A  56      74.800  58.145 123.576  1.00  0.00           N
ATOM    962  CA  ASP A  56      75.790  57.065 123.526  1.00  0.00           C
ATOM    964  CB  ASP A  56      77.160  57.545 124.106  1.00  0.00           C
ATOM    967  CG  ASP A  56      78.280  56.505 124.176  1.00  0.00           C
ATOM    968  OD1 ASP A  56      78.120  55.365 123.656  1.00  0.00           O
ATOM    969  OD2 ASP A  56      79.390  56.905 124.616  1.00  0.00           O
ATOM    970  C   ASP A  56      75.320  55.785 124.206  1.00  0.00           C
ATOM    971  O   ASP A  56      75.240  55.685 125.426  1.00  0.00           O
ATOM    972  N   ALA A  57      75.030  54.755 123.396  1.00  0.00           N
ATOM    974  CA  ALA A  57      74.370  53.535 123.806  1.00  0.00           C
ATOM    976  CB  ALA A  57      73.170  53.305 122.876  1.00  0.00           C
ATOM    980  C   ALA A  57      75.320  52.355 123.736  1.00  0.00           C
ATOM    981  O   ALA A  57      74.930  51.185 123.676  1.00  0.00           O
ATOM    982  N   SER A  58      76.630  52.665 123.806  1.00  0.00           N
ATOM    984  CA  SER A  58      77.730  51.715 123.896  1.00  0.00           C
ATOM    986  CB  SER A  58      79.120  52.405 124.006  1.00  0.00           C
ATOM    989  OG  SER A  58      79.380  53.205 122.846  1.00  0.00           O
ATOM    991  C   SER A  58      77.630  50.765 125.076  1.00  0.00           C
ATOM    992  O   SER A  58      78.080  49.625 124.996  1.00  0.00           O
ATOM    993  N   LEU A  59      77.080  51.245 126.196  1.00  0.00           N
ATOM    995  CA  LEU A  59      76.950  50.495 127.426  1.00  0.00           C
ATOM    997  CB  LEU A  59      77.840  51.125 128.526  1.00  0.00           C
ATOM   1000  CG  LEU A  59      79.350  51.115 128.206  1.00  0.00           C
ATOM   1002  CD1 LEU A  59      80.090  51.945 129.266  1.00  0.00           C
ATOM   1006  CD2 LEU A  59      79.920  49.695 128.106  1.00  0.00           C
ATOM   1010  C   LEU A  59      75.500  50.475 127.866  1.00  0.00           C
ATOM   1011  O   LEU A  59      74.860  51.515 128.016  1.00  0.00           O
ATOM   1012  N   ALA A  60      74.950  49.275 128.086  1.00  0.00           N
ATOM   1014  CA  ALA A  60      73.540  49.045 128.336  1.00  0.00           C
ATOM   1016  CB  ALA A  60      73.290  47.545 128.076  1.00  0.00           C
ATOM   1020  C   ALA A  60      73.140  49.375 129.766  1.00  0.00           C
ATOM   1021  O   ALA A  60      71.970  49.565 130.096  1.00  0.00           O
ATOM   1022  N   ASP A  61      74.140  49.435 130.646  1.00  0.00           N
ATOM   1024  CA  ASP A  61      73.970  49.495 132.076  1.00  0.00           C
ATOM   1026  CB  ASP A  61      75.040  48.595 132.686  1.00  0.00           C
ATOM   1029  CG  ASP A  61      74.810  47.115 132.456  1.00  0.00           C
ATOM   1030  OD1 ASP A  61      73.650  46.655 132.486  1.00  0.00           O
ATOM   1031  OD2 ASP A  61      75.850  46.415 132.596  1.00  0.00           O
ATOM   1032  C   ASP A  61      74.330  50.855 132.626  1.00  0.00           C
ATOM   1033  O   ASP A  61      73.950  51.245 133.736  1.00  0.00           O
ATOM   1034  N   ALA A  62      75.150  51.585 131.876  1.00  0.00           N
ATOM   1036  CA  ALA A  62      75.620  52.885 132.236  1.00  0.00           C
ATOM   1038  CB  ALA A  62      76.930  53.195 131.486  1.00  0.00           C
ATOM   1042  C   ALA A  62      74.530  53.895 131.926  1.00  0.00           C
ATOM   1043  O   ALA A  62      73.720  53.675 131.026  1.00  0.00           O
ATOM   1044  N   PRO A  63      74.420  55.005 132.646  1.00  0.00           N
ATOM   1045  CD  PRO A  63      75.290  55.355 133.776  1.00  0.00           C
ATOM   1048  CA  PRO A  63      73.610  56.115 132.196  1.00  0.00           C
ATOM   1050  CB  PRO A  63      73.680  57.115 133.356  1.00  0.00           C
ATOM   1053  CG  PRO A  63      75.060  56.845 133.956  1.00  0.00           C
ATOM   1056  C   PRO A  63      74.080  56.685 130.866  1.00  0.00           C
ATOM   1057  O   PRO A  63      75.140  57.305 130.776  1.00  0.00           O
ATOM   1058  N   SER A  64      73.230  56.455 129.836  1.00  0.00           N
ATOM   1060  CA  SER A  64      73.360  56.845 128.446  1.00  0.00           C
ATOM   1062  CB  SER A  64      72.050  56.495 127.696  1.00  0.00           C
ATOM   1065  OG  SER A  64      72.170  56.615 126.286  1.00  0.00           O
ATOM   1067  C   SER A  64      73.700  58.305 128.276  1.00  0.00           C
ATOM   1068  O   SER A  64      73.020  59.195 128.796  1.00  0.00           O
ATOM   1069  N   LYS A  65      74.810  58.625 127.586  1.00  0.00           N
ATOM   1071  CA  LYS A  65      75.390  59.955 127.666  1.00  0.00           C
ATOM   1073  CB  LYS A  65      76.930  59.905 127.606  1.00  0.00           C
ATOM   1076  CG  LYS A  65      77.600  61.295 127.596  1.00  0.00           C
ATOM   1079  CD  LYS A  65      79.130  61.265 127.486  1.00  0.00           C
ATOM   1082  CE  LYS A  65      79.690  62.665 127.276  1.00  0.00           C
ATOM   1085  NZ  LYS A  65      81.140  62.595 127.076  1.00  0.00           N
ATOM   1089  C   LYS A  65      74.840  60.905 126.616  1.00  0.00           C
ATOM   1090  O   LYS A  65      75.010  60.705 125.416  1.00  0.00           O
ATOM   1091  N   VAL A  66      74.150  61.985 127.066  1.00  0.00           N
ATOM   1093  CA  VAL A  66      73.420  62.845 126.146  1.00  0.00           C
ATOM   1095  CB  VAL A  66      72.380  63.735 126.846  1.00  0.00           C
ATOM   1097  CG1 VAL A  66      71.640  64.615 125.816  1.00  0.00           C
ATOM   1101  CG2 VAL A  66      71.340  62.875 127.576  1.00  0.00           C
ATOM   1105  C   VAL A  66      74.360  63.705 125.306  1.00  0.00           C
ATOM   1106  O   VAL A  66      75.010  64.625 125.816  1.00  0.00           O
ATOM   1107  N   LEU A  67      74.460  63.415 123.996  1.00  0.00           N
ATOM   1109  CA  LEU A  67      75.310  64.155 123.086  1.00  0.00           C
ATOM   1111  CB  LEU A  67      75.710  63.275 121.876  1.00  0.00           C
ATOM   1114  CG  LEU A  67      76.520  62.005 122.206  1.00  0.00           C
ATOM   1116  CD1 LEU A  67      76.740  61.165 120.936  1.00  0.00           C
ATOM   1120  CD2 LEU A  67      77.890  62.355 122.806  1.00  0.00           C
ATOM   1124  C   LEU A  67      74.600  65.385 122.556  1.00  0.00           C
ATOM   1125  O   LEU A  67      75.220  66.405 122.226  1.00  0.00           O
ATOM   1126  N   ALA A  68      73.270  65.335 122.496  1.00  0.00           N
ATOM   1128  CA  ALA A  68      72.430  66.475 122.256  1.00  0.00           C
ATOM   1130  CB  ALA A  68      72.460  66.885 120.776  1.00  0.00           C
ATOM   1134  C   ALA A  68      71.020  66.125 122.646  1.00  0.00           C
ATOM   1135  O   ALA A  68      70.630  64.965 122.666  1.00  0.00           O
ATOM   1136  N   GLN A  69      70.190  67.155 122.936  1.00  0.00           N
ATOM   1138  CA  GLN A  69      68.800  66.945 123.236  1.00  0.00           C
ATOM   1140  CB  GLN A  69      68.570  66.785 124.746  1.00  0.00           C
ATOM   1143  CG  GLN A  69      67.110  66.465 125.116  1.00  0.00           C
ATOM   1146  CD  GLN A  69      66.970  66.235 126.616  1.00  0.00           C
ATOM   1147  OE1 GLN A  69      67.880  66.515 127.406  1.00  0.00           O
ATOM   1148  NE2 GLN A  69      65.780  65.755 127.036  1.00  0.00           N
ATOM   1151  C   GLN A  69      68.020  68.135 122.746  1.00  0.00           C
ATOM   1152  O   GLN A  69      68.470  69.275 122.816  1.00  0.00           O
ATOM   1153  N   LYS A  70      66.820  67.915 122.176  1.00  0.00           N
ATOM   1155  CA  LYS A  70      66.100  68.965 121.506  1.00  0.00           C
ATOM   1157  CB  LYS A  70      66.440  68.975 119.986  1.00  0.00           C
ATOM   1160  CG  LYS A  70      67.830  69.565 119.746  1.00  0.00           C
ATOM   1163  CD  LYS A  70      68.100  69.935 118.286  1.00  0.00           C
ATOM   1166  CE  LYS A  70      69.440  70.675 118.196  1.00  0.00           C
ATOM   1169  NZ  LYS A  70      69.850  70.965 116.816  1.00  0.00           N
ATOM   1173  C   LYS A  70      64.620  68.805 121.706  1.00  0.00           C
ATOM   1174  O   LYS A  70      64.120  67.685 121.626  1.00  0.00           O
ATOM   1175  N   ALA A  71      63.890  69.895 121.986  1.00  0.00           N
ATOM   1177  CA  ALA A  71      62.500  69.805 122.346  1.00  0.00           C
ATOM   1179  CB  ALA A  71      62.300  69.785 123.866  1.00  0.00           C
ATOM   1183  C   ALA A  71      61.710  70.935 121.736  1.00  0.00           C
ATOM   1184  O   ALA A  71      62.230  72.025 121.476  1.00  0.00           O
ATOM   1185  N   VAL A  72      60.430  70.675 121.426  1.00  0.00           N
ATOM   1187  CA  VAL A  72      59.620  71.605 120.696  1.00  0.00           C
ATOM   1189  CB  VAL A  72      59.880  71.465 119.216  1.00  0.00           C
ATOM   1191  CG1 VAL A  72      59.440  70.105 118.646  1.00  0.00           C
ATOM   1195  CG2 VAL A  72      59.250  72.605 118.426  1.00  0.00           C
ATOM   1199  C   VAL A  72      58.150  71.415 120.946  1.00  0.00           C
ATOM   1200  O   VAL A  72      57.660  70.305 121.096  1.00  0.00           O
ATOM   1201  N   ARG A  73      57.360  72.495 120.886  1.00  0.00           N
ATOM   1203  CA  ARG A  73      55.940  72.355 120.646  1.00  0.00           C
ATOM   1205  CB  ARG A  73      55.180  73.605 121.116  1.00  0.00           C
ATOM   1208  CG  ARG A  73      55.440  73.785 122.616  1.00  0.00           C
ATOM   1211  CD  ARG A  73      54.760  74.995 123.236  1.00  0.00           C
ATOM   1214  NE  ARG A  73      55.340  75.075 124.616  1.00  0.00           N
ATOM   1216  CZ  ARG A  73      54.960  74.245 125.576  1.00  0.00           C
ATOM   1217  NH1 ARG A  73      53.820  73.585 125.526  1.00  0.00           N
ATOM   1220  NH2 ARG A  73      55.740  74.055 126.606  1.00  0.00           N
ATOM   1223  C   ARG A  73      55.590  72.085 119.206  1.00  0.00           C
ATOM   1224  O   ARG A  73      55.890  72.875 118.306  1.00  0.00           O
ATOM   1225  N   THR A  74      54.870  70.995 118.916  1.00  0.00           N
ATOM   1227  CA  THR A  74      53.960  70.995 117.766  1.00  0.00           C
ATOM   1229  CB  THR A  74      53.450  69.605 117.316  1.00  0.00           C
ATOM   1231  OG1 THR A  74      52.180  69.215 117.816  1.00  0.00           O
ATOM   1233  CG2 THR A  74      54.440  68.495 117.706  1.00  0.00           C
ATOM   1237  C   THR A  74      52.860  71.985 118.116  1.00  0.00           C
ATOM   1238  O   THR A  74      52.340  71.975 119.226  1.00  0.00           O
ATOM   1239  N   GLU A  75      52.520  72.935 117.216  1.00  0.00           N
ATOM   1241  CA  GLU A  75      51.210  73.535 117.306  1.00  0.00           C
ATOM   1243  CB  GLU A  75      51.170  75.065 117.176  1.00  0.00           C
ATOM   1246  CG  GLU A  75      52.030  75.795 118.256  1.00  0.00           C
ATOM   1249  CD  GLU A  75      51.290  76.705 119.266  1.00  0.00           C
ATOM   1250  OE1 GLU A  75      50.040  76.705 119.346  1.00  0.00           O
ATOM   1251  OE2 GLU A  75      52.050  77.555 119.826  1.00  0.00           O
ATOM   1252  C   GLU A  75      50.370  72.745 116.326  1.00  0.00           C
ATOM   1253  O   GLU A  75      50.170  71.545 116.506  1.00  0.00           O
ATOM   1254  N   GLY A  76      49.930  73.315 115.196  1.00  0.00           N
ATOM   1256  CA  GLY A  76      49.170  72.535 114.206  1.00  0.00           C
ATOM   1259  C   GLY A  76      49.980  71.815 113.176  1.00  0.00           C
ATOM   1260  O   GLY A  76      49.640  71.805 111.996  1.00  0.00           O
ATOM   1261  N   LYS A  77      51.080  71.175 113.616  1.00  0.00           N
ATOM   1263  CA  LYS A  77      51.930  70.385 112.756  1.00  0.00           C
ATOM   1265  CB  LYS A  77      53.440  70.675 112.946  1.00  0.00           C
ATOM   1268  CG  LYS A  77      53.880  72.065 112.446  1.00  0.00           C
ATOM   1271  CD  LYS A  77      55.400  72.275 112.606  1.00  0.00           C
ATOM   1274  CE  LYS A  77      55.900  72.305 114.056  1.00  0.00           C
ATOM   1277  NZ  LYS A  77      55.530  73.565 114.706  1.00  0.00           N
ATOM   1281  C   LYS A  77      51.660  68.955 113.086  1.00  0.00           C
ATOM   1282  O   LYS A  77      51.670  68.555 114.256  1.00  0.00           O
ATOM   1283  N   GLN A  78      51.420  68.125 112.066  1.00  0.00           N
ATOM   1285  CA  GLN A  78      51.100  66.745 112.256  1.00  0.00           C
ATOM   1287  CB  GLN A  78      49.730  66.385 111.646  1.00  0.00           C
ATOM   1290  CG  GLN A  78      48.570  67.175 112.296  1.00  0.00           C
ATOM   1293  CD  GLN A  78      48.580  67.105 113.836  1.00  0.00           C
ATOM   1294  OE1 GLN A  78      49.120  66.195 114.466  1.00  0.00           O
ATOM   1295  NE2 GLN A  78      47.960  68.115 114.486  1.00  0.00           N
ATOM   1298  C   GLN A  78      52.220  65.935 111.716  1.00  0.00           C
ATOM   1299  O   GLN A  78      53.170  66.445 111.126  1.00  0.00           O
ATOM   1300  N   SER A  79      52.180  64.635 112.016  1.00  0.00           N
ATOM   1302  CA  SER A  79      53.220  63.725 111.596  1.00  0.00           C
ATOM   1304  CB  SER A  79      53.180  62.405 112.386  1.00  0.00           C
ATOM   1307  OG  SER A  79      53.450  62.655 113.766  1.00  0.00           O
ATOM   1309  C   SER A  79      53.190  63.515 110.096  1.00  0.00           C
ATOM   1310  O   SER A  79      52.110  63.565 109.486  1.00  0.00           O
ATOM   1311  N   PRO A  80      54.310  63.325 109.426  1.00  0.00           N
ATOM   1312  CD  PRO A  80      54.240  62.905 108.036  1.00  0.00           C
ATOM   1315  CA  PRO A  80      55.640  63.095 110.006  1.00  0.00           C
ATOM   1317  CB  PRO A  80      56.380  62.335 108.906  1.00  0.00           C
ATOM   1320  CG  PRO A  80      55.690  62.755 107.606  1.00  0.00           C
ATOM   1323  C   PRO A  80      56.350  64.385 110.316  1.00  0.00           C
ATOM   1324  O   PRO A  80      56.790  65.115 109.436  1.00  0.00           O
ATOM   1325  N   PHE A  81      56.510  64.685 111.626  1.00  0.00           N
ATOM   1327  CA  PHE A  81      57.220  65.845 112.076  1.00  0.00           C
ATOM   1329  CB  PHE A  81      56.990  66.055 113.586  1.00  0.00           C
ATOM   1332  CG  PHE A  81      57.740  67.275 114.026  1.00  0.00           C
ATOM   1333  CD1 PHE A  81      57.300  68.555 113.636  1.00  0.00           C
ATOM   1335  CE1 PHE A  81      58.140  69.655 113.806  1.00  0.00           C
ATOM   1337  CZ  PHE A  81      59.360  69.525 114.456  1.00  0.00           C
ATOM   1339  CD2 PHE A  81      59.010  67.145 114.576  1.00  0.00           C
ATOM   1341  CE2 PHE A  81      59.800  68.255 114.846  1.00  0.00           C
ATOM   1343  C   PHE A  81      58.690  65.725 111.756  1.00  0.00           C
ATOM   1344  O   PHE A  81      59.260  64.655 111.886  1.00  0.00           O
ATOM   1345  N   SER A  82      59.370  66.795 111.356  1.00  0.00           N
ATOM   1347  CA  SER A  82      60.730  66.725 110.896  1.00  0.00           C
ATOM   1349  CB  SER A  82      60.760  67.345 109.486  1.00  0.00           C
ATOM   1352  OG  SER A  82      60.330  68.705 109.506  1.00  0.00           O
ATOM   1354  C   SER A  82      61.650  67.445 111.866  1.00  0.00           C
ATOM   1355  O   SER A  82      61.320  68.485 112.406  1.00  0.00           O
ATOM   1356  N   PHE A  83      62.850  66.915 112.186  1.00  0.00           N
ATOM   1358  CA  PHE A  83      63.710  67.575 113.156  1.00  0.00           C
ATOM   1360  CB  PHE A  83      63.690  66.865 114.546  1.00  0.00           C
ATOM   1363  CG  PHE A  83      64.290  65.505 114.486  1.00  0.00           C
ATOM   1364  CD1 PHE A  83      65.680  65.315 114.626  1.00  0.00           C
ATOM   1366  CE1 PHE A  83      66.250  64.055 114.406  1.00  0.00           C
ATOM   1368  CZ  PHE A  83      65.420  62.965 114.116  1.00  0.00           C
ATOM   1370  CD2 PHE A  83      63.470  64.395 114.236  1.00  0.00           C
ATOM   1372  CE2 PHE A  83      64.030  63.135 114.066  1.00  0.00           C
ATOM   1374  C   PHE A  83      65.120  67.695 112.636  1.00  0.00           C
ATOM   1375  O   PHE A  83      65.560  66.975 111.736  1.00  0.00           O
ATOM   1376  N   VAL A  84      65.890  68.635 113.206  1.00  0.00           N
ATOM   1378  CA  VAL A  84      67.300  68.795 112.936  1.00  0.00           C
ATOM   1380  CB  VAL A  84      67.570  70.055 112.116  1.00  0.00           C
ATOM   1382  CG1 VAL A  84      69.070  70.165 111.816  1.00  0.00           C
ATOM   1386  CG2 VAL A  84      66.790  69.985 110.786  1.00  0.00           C
ATOM   1390  C   VAL A  84      68.070  68.825 114.246  1.00  0.00           C
ATOM   1391  O   VAL A  84      67.820  69.645 115.136  1.00  0.00           O
ATOM   1392  N   LEU A  85      69.050  67.925 114.426  1.00  0.00           N
ATOM   1394  CA  LEU A  85      69.730  67.685 115.676  1.00  0.00           C
ATOM   1396  CB  LEU A  85      69.460  66.235 116.086  1.00  0.00           C
ATOM   1399  CG  LEU A  85      70.060  65.835 117.436  1.00  0.00           C
ATOM   1401  CD1 LEU A  85      69.840  66.885 118.516  1.00  0.00           C
ATOM   1405  CD2 LEU A  85      69.400  64.515 117.836  1.00  0.00           C
ATOM   1409  C   LEU A  85      71.220  67.925 115.596  1.00  0.00           C
ATOM   1410  O   LEU A  85      71.870  67.425 114.716  1.00  0.00           O
ATOM   1411  N   SER A  86      71.790  68.735 116.516  1.00  0.00           N
ATOM   1413  CA  SER A  86      73.110  69.335 116.356  1.00  0.00           C
ATOM   1415  CB  SER A  86      73.090  70.875 116.146  1.00  0.00           C
ATOM   1418  OG  SER A  86      74.400  71.365 115.946  1.00  0.00           O
ATOM   1420  C   SER A  86      73.800  69.075 117.666  1.00  0.00           C
ATOM   1421  O   SER A  86      73.140  68.995 118.696  1.00  0.00           O
ATOM   1422  N   PHE A  87      75.130  68.895 117.626  1.00  0.00           N
ATOM   1424  CA  PHE A  87      75.890  68.375 118.736  1.00  0.00           C
ATOM   1426  CB  PHE A  87      75.780  66.825 118.866  1.00  0.00           C
ATOM   1429  CG  PHE A  87      76.090  65.995 117.646  1.00  0.00           C
ATOM   1430  CD1 PHE A  87      75.270  66.015 116.496  1.00  0.00           C
ATOM   1432  CE1 PHE A  87      75.480  65.135 115.446  1.00  0.00           C
ATOM   1434  CZ  PHE A  87      76.490  64.175 115.546  1.00  0.00           C
ATOM   1436  CD2 PHE A  87      77.090  65.015 117.736  1.00  0.00           C
ATOM   1438  CE2 PHE A  87      77.290  64.115 116.686  1.00  0.00           C
ATOM   1440  C   PHE A  87      77.290  68.945 118.706  1.00  0.00           C
ATOM   1441  O   PHE A  87      77.510  70.015 118.136  1.00  0.00           O
ATOM   1442  N   ASN A  88      78.300  68.295 119.316  1.00  0.00           N
ATOM   1444  CA  ASN A  88      79.690  68.715 119.246  1.00  0.00           C
ATOM   1446  CB  ASN A  88      80.080  69.295 120.636  1.00  0.00           C
ATOM   1449  CG  ASN A  88      81.530  69.715 120.826  1.00  0.00           C
ATOM   1450  OD1 ASN A  88      82.480  69.155 120.276  1.00  0.00           O
ATOM   1451  ND2 ASN A  88      81.730  70.785 121.636  1.00  0.00           N
ATOM   1454  C   ASN A  88      80.540  67.535 118.726  1.00  0.00           C
ATOM   1455  O   ASN A  88      80.230  66.395 119.106  1.00  0.00           O
ATOM   1456  N   PRO A  89      81.540  67.645 117.836  1.00  0.00           N
ATOM   1457  CD  PRO A  89      82.030  68.885 117.246  1.00  0.00           C
ATOM   1460  CA  PRO A  89      82.230  66.485 117.266  1.00  0.00           C
ATOM   1462  CB  PRO A  89      83.080  67.025 116.106  1.00  0.00           C
ATOM   1465  CG  PRO A  89      82.560  68.435 115.886  1.00  0.00           C
ATOM   1468  C   PRO A  89      83.150  65.855 118.266  1.00  0.00           C
ATOM   1469  O   PRO A  89      83.340  64.645 118.196  1.00  0.00           O
ATOM   1470  N   ALA A  90      83.710  66.665 119.176  1.00  0.00           N
ATOM   1472  CA  ALA A  90      84.650  66.255 120.186  1.00  0.00           C
ATOM   1474  CB  ALA A  90      85.180  67.555 120.836  1.00  0.00           C
ATOM   1478  C   ALA A  90      83.980  65.345 121.226  1.00  0.00           C
ATOM   1479  O   ALA A  90      84.620  64.605 121.976  1.00  0.00           O
ATOM   1480  N   ASP A  91      82.630  65.375 121.236  1.00  0.00           N
ATOM   1482  CA  ASP A  91      81.780  64.485 121.996  1.00  0.00           C
ATOM   1484  CB  ASP A  91      80.360  65.105 122.236  1.00  0.00           C
ATOM   1487  CG  ASP A  91      80.330  66.445 122.986  1.00  0.00           C
ATOM   1488  OD1 ASP A  91      81.400  67.025 123.286  1.00  0.00           O
ATOM   1489  OD2 ASP A  91      79.190  66.925 123.246  1.00  0.00           O
ATOM   1490  C   ASP A  91      81.620  63.095 121.346  1.00  0.00           C
ATOM   1491  O   ASP A  91      81.230  62.155 122.036  1.00  0.00           O
ATOM   1492  N   VAL A  92      81.940  62.905 120.046  1.00  0.00           N
ATOM   1494  CA  VAL A  92      81.890  61.625 119.336  1.00  0.00           C
ATOM   1496  CB  VAL A  92      81.640  61.785 117.836  1.00  0.00           C
ATOM   1498  CG1 VAL A  92      81.600  60.425 117.086  1.00  0.00           C
ATOM   1502  CG2 VAL A  92      80.320  62.525 117.616  1.00  0.00           C
ATOM   1506  C   VAL A  92      83.200  60.875 119.486  1.00  0.00           C
ATOM   1507  O   VAL A  92      84.260  61.405 119.186  1.00  0.00           O
ATOM   1508  N   GLN A  93      83.170  59.595 119.926  1.00  0.00           N
ATOM   1510  CA  GLN A  93      84.380  58.805 120.066  1.00  0.00           C
ATOM   1512  CB  GLN A  93      84.550  58.345 121.536  1.00  0.00           C
ATOM   1515  CG  GLN A  93      84.740  59.515 122.526  1.00  0.00           C
ATOM   1518  CD  GLN A  93      85.910  60.425 122.136  1.00  0.00           C
ATOM   1519  OE1 GLN A  93      86.960  59.995 121.636  1.00  0.00           O
ATOM   1520  NE2 GLN A  93      85.760  61.745 122.376  1.00  0.00           N
ATOM   1523  C   GLN A  93      84.420  57.595 119.136  1.00  0.00           C
ATOM   1524  O   GLN A  93      83.390  56.915 119.006  1.00  0.00           O
ATOM   1525  N   PRO A  94      85.550  57.265 118.476  1.00  0.00           N
ATOM   1526  CD  PRO A  94      86.820  57.995 118.586  1.00  0.00           C
ATOM   1529  CA  PRO A  94      85.730  56.035 117.706  1.00  0.00           C
ATOM   1531  CB  PRO A  94      87.240  55.945 117.426  1.00  0.00           C
ATOM   1534  CG  PRO A  94      87.710  57.395 117.486  1.00  0.00           C
ATOM   1537  C   PRO A  94      85.160  54.765 118.316  1.00  0.00           C
ATOM   1538  O   PRO A  94      85.480  54.435 119.466  1.00  0.00           O
ATOM   1539  N   ASN A  95      84.340  54.045 117.546  1.00  0.00           N
ATOM   1541  CA  ASN A  95      83.780  52.735 117.856  1.00  0.00           C
ATOM   1543  CB  ASN A  95      84.840  51.655 118.226  1.00  0.00           C
ATOM   1546  CG  ASN A  95      85.830  51.505 117.086  1.00  0.00           C
ATOM   1547  OD1 ASN A  95      85.560  51.865 115.946  1.00  0.00           O
ATOM   1548  ND2 ASN A  95      87.030  50.985 117.416  1.00  0.00           N
ATOM   1551  C   ASN A  95      82.660  52.765 118.886  1.00  0.00           C
ATOM   1552  O   ASN A  95      82.160  51.745 119.346  1.00  0.00           O
ATOM   1553  N   ALA A  96      82.190  53.965 119.246  1.00  0.00           N
ATOM   1555  CA  ALA A  96      81.110  54.095 120.186  1.00  0.00           C
ATOM   1557  CB  ALA A  96      81.330  55.375 120.986  1.00  0.00           C
ATOM   1561  C   ALA A  96      79.750  54.055 119.476  1.00  0.00           C
ATOM   1562  O   ALA A  96      79.580  54.535 118.356  1.00  0.00           O
ATOM   1563  N   ARG A  97      78.730  53.415 120.066  1.00  0.00           N
ATOM   1565  CA  ARG A  97      77.430  53.265 119.446  1.00  0.00           C
ATOM   1567  CB  ARG A  97      76.710  51.985 119.916  1.00  0.00           C
ATOM   1570  CG  ARG A  97      77.350  50.695 119.396  1.00  0.00           C
ATOM   1573  CD  ARG A  97      76.740  49.465 120.066  1.00  0.00           C
ATOM   1576  NE  ARG A  97      75.390  49.345 119.426  1.00  0.00           N
ATOM   1578  CZ  ARG A  97      74.230  49.345 120.046  1.00  0.00           C
ATOM   1579  NH1 ARG A  97      74.100  49.365 121.346  1.00  0.00           N
ATOM   1582  NH2 ARG A  97      73.140  49.255 119.316  1.00  0.00           N
ATOM   1585  C   ARG A  97      76.490  54.405 119.726  1.00  0.00           C
ATOM   1586  O   ARG A  97      75.970  54.555 120.826  1.00  0.00           O
ATOM   1587  N   ILE A  98      76.170  55.205 118.716  1.00  0.00           N
ATOM   1589  CA  ILE A  98      75.330  56.365 118.906  1.00  0.00           C
ATOM   1591  CB  ILE A  98      75.940  57.605 118.266  1.00  0.00           C
ATOM   1593  CG2 ILE A  98      75.070  58.815 118.656  1.00  0.00           C
ATOM   1597  CG1 ILE A  98      77.390  57.815 118.766  1.00  0.00           C
ATOM   1600  CD  ILE A  98      78.160  58.975 118.146  1.00  0.00           C
ATOM   1604  C   ILE A  98      73.940  56.075 118.356  1.00  0.00           C
ATOM   1605  O   ILE A  98      73.830  55.585 117.226  1.00  0.00           O
ATOM   1606  N   LEU A  99      72.860  56.365 119.126  1.00  0.00           N
ATOM   1608  CA  LEU A  99      71.480  56.205 118.676  1.00  0.00           C
ATOM   1610  CB  LEU A  99      70.720  55.055 119.396  1.00  0.00           C
ATOM   1613  CG  LEU A  99      70.310  55.235 120.886  1.00  0.00           C
ATOM   1615  CD1 LEU A  99      69.030  56.055 121.116  1.00  0.00           C
ATOM   1619  CD2 LEU A  99      70.050  53.855 121.496  1.00  0.00           C
ATOM   1623  C   LEU A  99      70.670  57.495 118.726  1.00  0.00           C
ATOM   1624  O   LEU A  99      71.050  58.465 119.386  1.00  0.00           O
ATOM   1625  N   LEU A 100      69.500  57.505 118.026  1.00  0.00           N
ATOM   1627  CA  LEU A 100      68.420  58.455 118.226  1.00  0.00           C
ATOM   1629  CB  LEU A 100      67.900  59.165 116.946  1.00  0.00           C
ATOM   1632  CG  LEU A 100      68.850  60.175 116.296  1.00  0.00           C
ATOM   1634  CD1 LEU A 100      68.050  61.105 115.376  1.00  0.00           C
ATOM   1638  CD2 LEU A 100      69.600  61.035 117.306  1.00  0.00           C
ATOM   1642  C   LEU A 100      67.190  57.835 118.866  1.00  0.00           C
ATOM   1643  O   LEU A 100      66.760  56.715 118.566  1.00  0.00           O
ATOM   1644  N   SER A 101      66.590  58.615 119.786  1.00  0.00           N
ATOM   1646  CA  SER A 101      65.350  58.305 120.466  1.00  0.00           C
ATOM   1648  CB  SER A 101      65.570  57.755 121.906  1.00  0.00           C
ATOM   1651  OG  SER A 101      66.250  58.665 122.766  1.00  0.00           O
ATOM   1653  C   SER A 101      64.480  59.555 120.526  1.00  0.00           C
ATOM   1654  O   SER A 101      64.960  60.675 120.316  1.00  0.00           O
ATOM   1655  N   ALA A 102      63.170  59.415 120.796  1.00  0.00           N
ATOM   1657  CA  ALA A 102      62.260  60.535 120.916  1.00  0.00           C
ATOM   1659  CB  ALA A 102      61.820  61.025 119.506  1.00  0.00           C
ATOM   1663  C   ALA A 102      61.060  60.165 121.796  1.00  0.00           C
ATOM   1664  O   ALA A 102      60.700  58.995 121.896  1.00  0.00           O
ATOM   1665  N   ALA A 103      60.450  61.165 122.476  1.00  0.00           N
ATOM   1667  CA  ALA A 103      59.240  61.005 123.256  1.00  0.00           C
ATOM   1669  CB  ALA A 103      59.580  60.815 124.746  1.00  0.00           C
ATOM   1673  C   ALA A 103      58.320  62.225 123.106  1.00  0.00           C
ATOM   1674  O   ALA A 103      58.780  63.375 123.126  1.00  0.00           O
ATOM   1675  N   ILE A 104      56.990  62.005 122.926  1.00  0.00           N
ATOM   1677  CA  ILE A 104      55.990  63.065 122.726  1.00  0.00           C
ATOM   1679  CB  ILE A 104      55.040  62.875 121.526  1.00  0.00           C
ATOM   1681  CG2 ILE A 104      54.070  64.085 121.406  1.00  0.00           C
ATOM   1685  CG1 ILE A 104      55.830  62.655 120.216  1.00  0.00           C
ATOM   1688  CD  ILE A 104      54.990  62.535 118.936  1.00  0.00           C
ATOM   1692  C   ILE A 104      55.140  63.145 123.986  1.00  0.00           C
ATOM   1693  O   ILE A 104      54.610  62.135 124.446  1.00  0.00           O
ATOM   1694  N   THR A 105      54.990  64.335 124.586  1.00  0.00           N
ATOM   1696  CA  THR A 105      54.190  64.535 125.786  1.00  0.00           C
ATOM   1698  CB  THR A 105      55.000  64.895 127.026  1.00  0.00           C
ATOM   1700  OG1 THR A 105      55.850  65.995 126.756  1.00  0.00           O
ATOM   1702  CG2 THR A 105      55.910  63.735 127.436  1.00  0.00           C
ATOM   1706  C   THR A 105      53.110  65.575 125.546  1.00  0.00           C
ATOM   1707  O   THR A 105      53.320  66.615 124.916  1.00  0.00           O
ATOM   1708  N   VAL A 106      51.890  65.315 126.046  1.00  0.00           N
ATOM   1710  CA  VAL A 106      50.800  66.265 125.966  1.00  0.00           C
ATOM   1712  CB  VAL A 106      49.650  65.755 125.106  1.00  0.00           C
ATOM   1714  CG1 VAL A 106      48.460  66.745 125.126  1.00  0.00           C
ATOM   1718  CG2 VAL A 106      50.170  65.555 123.666  1.00  0.00           C
ATOM   1722  C   VAL A 106      50.340  66.485 127.386  1.00  0.00           C
ATOM   1723  O   VAL A 106      50.150  65.515 128.106  1.00  0.00           O
ATOM   1724  N   ASN A 107      50.200  67.755 127.836  1.00  0.00           N
ATOM   1726  CA  ASN A 107      49.760  68.085 129.206  1.00  0.00           C
ATOM   1728  CB  ASN A 107      48.220  67.935 129.326  1.00  0.00           C
ATOM   1731  CG  ASN A 107      47.570  69.115 128.636  1.00  0.00           C
ATOM   1732  OD1 ASN A 107      47.820  70.225 129.096  1.00  0.00           O
ATOM   1733  ND2 ASN A 107      46.730  68.895 127.606  1.00  0.00           N
ATOM   1736  C   ASN A 107      50.440  67.325 130.346  1.00  0.00           C
ATOM   1737  O   ASN A 107      49.770  66.845 131.256  1.00  0.00           O
ATOM   1738  N   ASP A 108      51.780  67.165 130.286  1.00  0.00           N
ATOM   1740  CA  ASP A 108      52.570  66.435 131.266  1.00  0.00           C
ATOM   1742  CB  ASP A 108      52.470  67.025 132.696  1.00  0.00           C
ATOM   1745  CG  ASP A 108      52.880  68.485 132.686  1.00  0.00           C
ATOM   1746  OD1 ASP A 108      54.010  68.795 132.216  1.00  0.00           O
ATOM   1747  OD2 ASP A 108      52.070  69.345 133.106  1.00  0.00           O
ATOM   1748  C   ASP A 108      52.380  64.915 131.206  1.00  0.00           C
ATOM   1749  O   ASP A 108      52.850  64.165 132.056  1.00  0.00           O
ATOM   1750  N   LYS A 109      51.750  64.395 130.126  1.00  0.00           N
ATOM   1752  CA  LYS A 109      51.430  62.995 129.966  1.00  0.00           C
ATOM   1754  CB  LYS A 109      49.890  62.775 130.126  1.00  0.00           C
ATOM   1757  CG  LYS A 109      49.400  61.355 129.796  1.00  0.00           C
ATOM   1760  CD  LYS A 109      47.880  61.075 129.786  1.00  0.00           C
ATOM   1763  CE  LYS A 109      47.190  61.135 131.146  1.00  0.00           C
ATOM   1766  NZ  LYS A 109      45.820  60.565 131.036  1.00  0.00           N
ATOM   1770  C   LYS A 109      52.000  62.415 128.656  1.00  0.00           C
ATOM   1771  O   LYS A 109      51.690  62.865 127.546  1.00  0.00           O
ATOM   1772  N   LEU A 110      52.870  61.385 128.756  1.00  0.00           N
ATOM   1774  CA  LEU A 110      53.500  60.675 127.646  1.00  0.00           C
ATOM   1776  CB  LEU A 110      54.460  59.585 128.216  1.00  0.00           C
ATOM   1779  CG  LEU A 110      55.290  58.785 127.186  1.00  0.00           C
ATOM   1781  CD1 LEU A 110      56.290  59.685 126.466  1.00  0.00           C
ATOM   1785  CD2 LEU A 110      56.020  57.625 127.886  1.00  0.00           C
ATOM   1789  C   LEU A 110      52.540  59.995 126.686  1.00  0.00           C
ATOM   1790  O   LEU A 110      51.810  59.085 127.066  1.00  0.00           O
ATOM   1791  N   VAL A 111      52.490  60.415 125.396  1.00  0.00           N
ATOM   1793  CA  VAL A 111      51.560  59.855 124.426  1.00  0.00           C
ATOM   1795  CB  VAL A 111      50.780  60.955 123.686  1.00  0.00           C
ATOM   1797  CG1 VAL A 111      49.790  61.595 124.666  1.00  0.00           C
ATOM   1801  CG2 VAL A 111      51.730  62.025 123.106  1.00  0.00           C
ATOM   1805  C   VAL A 111      52.240  58.935 123.416  1.00  0.00           C
ATOM   1806  O   VAL A 111      51.640  57.985 122.916  1.00  0.00           O
ATOM   1807  N   PHE A 112      53.540  59.145 123.136  1.00  0.00           N
ATOM   1809  CA  PHE A 112      54.280  58.355 122.166  1.00  0.00           C
ATOM   1811  CB  PHE A 112      54.220  58.925 120.726  1.00  0.00           C
ATOM   1814  CG  PHE A 112      52.800  59.045 120.226  1.00  0.00           C
ATOM   1815  CD1 PHE A 112      52.120  57.895 119.786  1.00  0.00           C
ATOM   1817  CE1 PHE A 112      50.810  57.985 119.286  1.00  0.00           C
ATOM   1819  CZ  PHE A 112      50.170  59.225 119.226  1.00  0.00           C
ATOM   1821  CD2 PHE A 112      52.150  60.285 120.126  1.00  0.00           C
ATOM   1823  CE2 PHE A 112      50.840  60.375 119.646  1.00  0.00           C
ATOM   1825  C   PHE A 112      55.740  58.295 122.576  1.00  0.00           C
ATOM   1826  O   PHE A 112      56.270  59.255 123.116  1.00  0.00           O
ATOM   1827  N   ILE A 113      56.420  57.155 122.326  1.00  0.00           N
ATOM   1829  CA  ILE A 113      57.840  57.015 122.656  1.00  0.00           C
ATOM   1831  CB  ILE A 113      58.020  56.555 124.096  1.00  0.00           C
ATOM   1833  CG2 ILE A 113      57.480  55.115 124.296  1.00  0.00           C
ATOM   1837  CG1 ILE A 113      59.490  56.715 124.576  1.00  0.00           C
ATOM   1840  CD  ILE A 113      59.610  56.785 126.096  1.00  0.00           C
ATOM   1844  C   ILE A 113      58.540  56.045 121.706  1.00  0.00           C
ATOM   1845  O   ILE A 113      57.910  55.195 121.086  1.00  0.00           O
ATOM   1846  N   THR A 114      59.880  56.175 121.526  1.00  0.00           N
ATOM   1848  CA  THR A 114      60.690  55.235 120.766  1.00  0.00           C
ATOM   1850  CB  THR A 114      61.990  55.815 120.216  1.00  0.00           C
ATOM   1852  OG1 THR A 114      62.730  56.545 121.176  1.00  0.00           O
ATOM   1854  CG2 THR A 114      61.710  56.775 119.056  1.00  0.00           C
ATOM   1858  C   THR A 114      61.030  53.945 121.486  1.00  0.00           C
ATOM   1859  O   THR A 114      61.580  53.935 122.586  1.00  0.00           O
ATOM   1860  N   ASP A 115      60.750  52.805 120.826  1.00  0.00           N
ATOM   1862  CA  ASP A 115      60.990  51.455 121.306  1.00  0.00           C
ATOM   1864  CB  ASP A 115      59.600  50.765 121.416  1.00  0.00           C
ATOM   1867  CG  ASP A 115      59.640  49.485 122.246  1.00  0.00           C
ATOM   1868  OD1 ASP A 115      60.590  49.325 123.056  1.00  0.00           O
ATOM   1869  OD2 ASP A 115      58.670  48.695 122.146  1.00  0.00           O
ATOM   1870  C   ASP A 115      61.970  50.715 120.366  1.00  0.00           C
ATOM   1871  O   ASP A 115      62.100  49.485 120.336  1.00  0.00           O
ATOM   1872  N   THR A 116      62.700  51.455 119.516  1.00  0.00           N
ATOM   1874  CA  THR A 116      63.630  50.885 118.546  1.00  0.00           C
ATOM   1876  CB  THR A 116      63.230  51.115 117.076  1.00  0.00           C
ATOM   1878  OG1 THR A 116      61.820  51.085 116.886  1.00  0.00           O
ATOM   1880  CG2 THR A 116      63.830  50.035 116.166  1.00  0.00           C
ATOM   1884  C   THR A 116      64.980  51.525 118.796  1.00  0.00           C
ATOM   1885  O   THR A 116      65.080  52.675 119.236  1.00  0.00           O
ATOM   1886  N   VAL A 117      66.090  50.815 118.506  1.00  0.00           N
ATOM   1888  CA  VAL A 117      67.400  51.425 118.496  1.00  0.00           C
ATOM   1890  CB  VAL A 117      68.510  50.405 118.796  1.00  0.00           C
ATOM   1892  CG1 VAL A 117      69.900  51.065 118.716  1.00  0.00           C
ATOM   1896  CG2 VAL A 117      68.290  49.795 120.196  1.00  0.00           C
ATOM   1900  C   VAL A 117      67.610  51.985 117.096  1.00  0.00           C
ATOM   1901  O   VAL A 117      67.780  51.225 116.156  1.00  0.00           O
ATOM   1902  N   GLN A 118      67.570  53.325 116.916  1.00  0.00           N
ATOM   1904  CA  GLN A 118      67.900  53.935 115.636  1.00  0.00           C
ATOM   1906  CB  GLN A 118      67.060  55.215 115.386  1.00  0.00           C
ATOM   1909  CG  GLN A 118      67.390  55.995 114.086  1.00  0.00           C
ATOM   1912  CD  GLN A 118      67.050  55.185 112.826  1.00  0.00           C
ATOM   1913  OE1 GLN A 118      65.920  54.715 112.696  1.00  0.00           O
ATOM   1914  NE2 GLN A 118      68.000  55.045 111.866  1.00  0.00           N
ATOM   1917  C   GLN A 118      69.360  54.325 115.646  1.00  0.00           C
ATOM   1918  O   GLN A 118      69.680  55.335 116.276  1.00  0.00           O
ATOM   1919  N   PRO A 119      70.300  53.625 115.026  1.00  0.00           N
ATOM   1920  CD  PRO A 119      70.140  52.365 114.296  1.00  0.00           C
ATOM   1923  CA  PRO A 119      71.700  53.925 115.236  1.00  0.00           C
ATOM   1925  CB  PRO A 119      72.390  52.545 115.106  1.00  0.00           C
ATOM   1928  CG  PRO A 119      71.270  51.525 114.886  1.00  0.00           C
ATOM   1931  C   PRO A 119      72.120  54.915 114.166  1.00  0.00           C
ATOM   1932  O   PRO A 119      71.510  54.945 113.096  1.00  0.00           O
ATOM   1933  N   VAL A 120      73.120  55.775 114.426  1.00  0.00           N
ATOM   1935  CA  VAL A 120      73.420  56.885 113.536  1.00  0.00           C
ATOM   1937  CB  VAL A 120      73.010  58.245 114.106  1.00  0.00           C
ATOM   1939  CG1 VAL A 120      71.510  58.395 113.896  1.00  0.00           C
ATOM   1943  CG2 VAL A 120      73.290  58.405 115.606  1.00  0.00           C
ATOM   1947  C   VAL A 120      74.860  56.885 113.126  1.00  0.00           C
ATOM   1948  O   VAL A 120      75.290  56.065 112.316  1.00  0.00           O
ATOM   1949  N   ILE A 121      75.650  57.815 113.676  1.00  0.00           N
ATOM   1951  CA  ILE A 121      76.870  58.355 113.076  1.00  0.00           C
ATOM   1953  CB  ILE A 121      77.440  59.305 114.116  1.00  0.00           C
ATOM   1955  CG2 ILE A 121      78.900  59.725 113.866  1.00  0.00           C
ATOM   1959  CG1 ILE A 121      76.510  60.535 114.276  1.00  0.00           C
ATOM   1962  CD  ILE A 121      76.410  60.935 115.746  1.00  0.00           C
ATOM   1966  C   ILE A 121      77.890  57.295 112.736  1.00  0.00           C
ATOM   1967  O   ILE A 121      78.430  57.245 111.636  1.00  0.00           O
ATOM   1968  N   ASN A 122      78.100  56.395 113.706  1.00  0.00           N
ATOM   1970  CA  ASN A 122      79.110  55.365 113.646  1.00  0.00           C
ATOM   1972  CB  ASN A 122      79.680  55.105 115.086  1.00  0.00           C
ATOM   1975  CG  ASN A 122      80.640  56.215 115.526  1.00  0.00           C
ATOM   1976  OD1 ASN A 122      81.010  57.095 114.746  1.00  0.00           O
ATOM   1977  ND2 ASN A 122      81.050  56.215 116.806  1.00  0.00           N
ATOM   1980  C   ASN A 122      78.550  54.075 113.046  1.00  0.00           C
ATOM   1981  O   ASN A 122      79.330  53.205 112.676  1.00  0.00           O
ATOM   1982  N   GLN A 123      77.210  53.925 112.906  1.00  0.00           N
ATOM   1984  CA  GLN A 123      76.580  52.765 112.256  1.00  0.00           C
ATOM   1986  CB  GLN A 123      75.110  52.615 112.746  1.00  0.00           C
ATOM   1989  CG  GLN A 123      74.150  51.585 112.046  1.00  0.00           C
ATOM   1992  CD  GLN A 123      74.080  50.195 112.706  1.00  0.00           C
ATOM   1993  OE1 GLN A 123      74.690  49.935 113.756  1.00  0.00           O
ATOM   1994  NE2 GLN A 123      73.360  49.245 112.076  1.00  0.00           N
ATOM   1997  C   GLN A 123      76.570  52.905 110.736  1.00  0.00           C
ATOM   1998  O   GLN A 123      76.580  51.935 109.976  1.00  0.00           O
ATOM   1999  N   GLY A 124      76.540  54.165 110.276  1.00  0.00           N
ATOM   2001  CA  GLY A 124      75.990  54.505 108.986  1.00  0.00           C
ATOM   2004  C   GLY A 124      74.620  55.075 109.216  1.00  0.00           C
ATOM   2005  O   GLY A 124      73.650  54.365 109.476  1.00  0.00           O
ATOM   2006  N   GLY A 125      74.500  56.415 109.136  1.00  0.00           N
ATOM   2008  CA  GLY A 125      73.260  57.125 109.396  1.00  0.00           C
ATOM   2011  C   GLY A 125      73.530  58.595 109.626  1.00  0.00           C
ATOM   2012  O   GLY A 125      74.360  58.975 110.446  1.00  0.00           O
ATOM   2013  N   THR A 126      72.800  59.475 108.906  1.00  0.00           N
ATOM   2015  CA  THR A 126      72.660  60.885 109.266  1.00  0.00           C
ATOM   2017  CB  THR A 126      73.510  61.815 108.386  1.00  0.00           C
ATOM   2019  OG1 THR A 126      73.520  63.165 108.856  1.00  0.00           O
ATOM   2021  CG2 THR A 126      73.030  61.835 106.916  1.00  0.00           C
ATOM   2025  C   THR A 126      71.210  61.315 109.146  1.00  0.00           C
ATOM   2026  O   THR A 126      70.800  62.345 109.676  1.00  0.00           O
ATOM   2027  N   LYS A 127      70.380  60.515 108.466  1.00  0.00           N
ATOM   2029  CA  LYS A 127      68.990  60.845 108.256  1.00  0.00           C
ATOM   2031  CB  LYS A 127      68.730  61.215 106.786  1.00  0.00           C
ATOM   2034  CG  LYS A 127      67.310  61.755 106.556  1.00  0.00           C
ATOM   2037  CD  LYS A 127      67.120  62.305 105.126  1.00  0.00           C
ATOM   2040  CE  LYS A 127      65.670  62.765 104.926  1.00  0.00           C
ATOM   2043  NZ  LYS A 127      65.410  63.225 103.546  1.00  0.00           N
ATOM   2047  C   LYS A 127      68.170  59.655 108.686  1.00  0.00           C
ATOM   2048  O   LYS A 127      68.350  58.545 108.196  1.00  0.00           O
ATOM   2049  N   ALA A 128      67.270  59.845 109.656  1.00  0.00           N
ATOM   2051  CA  ALA A 128      66.400  58.785 110.106  1.00  0.00           C
ATOM   2053  CB  ALA A 128      66.570  58.435 111.586  1.00  0.00           C
ATOM   2057  C   ALA A 128      64.960  59.125 109.896  1.00  0.00           C
ATOM   2058  O   ALA A 128      64.560  60.275 109.776  1.00  0.00           O
ATOM   2059  N   ASP A 129      64.130  58.095 109.906  1.00  0.00           N
ATOM   2061  CA  ASP A 129      62.720  58.225 110.096  1.00  0.00           C
ATOM   2063  CB  ASP A 129      62.070  57.515 108.886  1.00  0.00           C
ATOM   2066  CG  ASP A 129      60.670  57.995 108.626  1.00  0.00           C
ATOM   2067  OD1 ASP A 129      60.110  58.775 109.436  1.00  0.00           O
ATOM   2068  OD2 ASP A 129      60.140  57.605 107.546  1.00  0.00           O
ATOM   2069  C   ASP A 129      62.540  57.525 111.426  1.00  0.00           C
ATOM   2070  O   ASP A 129      63.190  56.505 111.666  1.00  0.00           O
ATOM   2071  N   LEU A 130      61.770  58.075 112.376  1.00  0.00           N
ATOM   2073  CA  LEU A 130      61.550  57.415 113.646  1.00  0.00           C
ATOM   2075  CB  LEU A 130      62.040  58.195 114.916  1.00  0.00           C
ATOM   2078  CG  LEU A 130      63.560  58.305 115.206  1.00  0.00           C
ATOM   2080  CD1 LEU A 130      63.810  59.505 116.126  1.00  0.00           C
ATOM   2084  CD2 LEU A 130      64.220  57.075 115.836  1.00  0.00           C
ATOM   2088  C   LEU A 130      60.070  57.135 113.846  1.00  0.00           C
ATOM   2089  O   LEU A 130      59.280  58.015 114.196  1.00  0.00           O
ATOM   2090  N   THR A 131      59.680  55.855 113.736  1.00  0.00           N
ATOM   2092  CA  THR A 131      58.350  55.415 114.156  1.00  0.00           C
ATOM   2094  CB  THR A 131      57.770  54.315 113.306  1.00  0.00           C
ATOM   2096  OG1 THR A 131      57.660  54.805 111.986  1.00  0.00           O
ATOM   2098  CG2 THR A 131      56.350  53.945 113.746  1.00  0.00           C
ATOM   2102  C   THR A 131      58.280  55.085 115.646  1.00  0.00           C
ATOM   2103  O   THR A 131      59.030  54.265 116.176  1.00  0.00           O
ATOM   2104  N   LEU A 132      57.380  55.765 116.366  1.00  0.00           N
ATOM   2106  CA  LEU A 132      57.190  55.635 117.796  1.00  0.00           C
ATOM   2108  CB  LEU A 132      57.030  57.015 118.476  1.00  0.00           C
ATOM   2111  CG  LEU A 132      58.330  57.815 118.636  1.00  0.00           C
ATOM   2113  CD1 LEU A 132      59.000  58.245 117.326  1.00  0.00           C
ATOM   2117  CD2 LEU A 132      58.040  59.065 119.456  1.00  0.00           C
ATOM   2121  C   LEU A 132      56.000  54.735 118.106  1.00  0.00           C
ATOM   2122  O   LEU A 132      55.140  54.485 117.256  1.00  0.00           O
ATOM   2123  N   VAL A 133      55.930  54.175 119.336  1.00  0.00           N
ATOM   2125  CA  VAL A 133      54.800  53.365 119.756  1.00  0.00           C
ATOM   2127  CB  VAL A 133      55.190  52.125 120.556  1.00  0.00           C
ATOM   2129  CG1 VAL A 133      56.000  51.175 119.656  1.00  0.00           C
ATOM   2133  CG2 VAL A 133      55.960  52.475 121.846  1.00  0.00           C
ATOM   2137  C   VAL A 133      53.810  54.235 120.546  1.00  0.00           C
ATOM   2138  O   VAL A 133      54.200  55.225 121.166  1.00  0.00           O
ATOM   2139  N   PRO A 134      52.510  53.915 120.546  1.00  0.00           N
ATOM   2140  CD  PRO A 134      51.880  52.975 119.606  1.00  0.00           C
ATOM   2143  CA  PRO A 134      51.530  54.705 121.276  1.00  0.00           C
ATOM   2145  CB  PRO A 134      50.230  54.445 120.516  1.00  0.00           C
ATOM   2148  CG  PRO A 134      50.390  53.035 119.956  1.00  0.00           C
ATOM   2151  C   PRO A 134      51.430  54.295 122.726  1.00  0.00           C
ATOM   2152  O   PRO A 134      51.300  53.105 123.056  1.00  0.00           O
ATOM   2153  N   VAL A 135      51.470  55.305 123.616  1.00  0.00           N
ATOM   2155  CA  VAL A 135      51.250  55.165 125.036  1.00  0.00           C
ATOM   2157  CB  VAL A 135      52.290  55.935 125.856  1.00  0.00           C
ATOM   2159  CG1 VAL A 135      52.100  55.715 127.366  1.00  0.00           C
ATOM   2163  CG2 VAL A 135      53.710  55.505 125.426  1.00  0.00           C
ATOM   2167  C   VAL A 135      49.840  55.695 125.306  1.00  0.00           C
ATOM   2168  O   VAL A 135      49.570  56.895 125.286  1.00  0.00           O
ATOM   2169  N   GLN A 136      48.870  54.785 125.546  1.00  0.00           N
ATOM   2171  CA  GLN A 136      47.470  55.135 125.746  1.00  0.00           C
ATOM   2173  CB  GLN A 136      46.570  54.285 124.816  1.00  0.00           C
ATOM   2176  CG  GLN A 136      47.000  54.225 123.316  1.00  0.00           C
ATOM   2179  CD  GLN A 136      46.650  55.495 122.546  1.00  0.00           C
ATOM   2180  OE1 GLN A 136      45.480  55.755 122.256  1.00  0.00           O
ATOM   2181  NE2 GLN A 136      47.650  56.315 122.186  1.00  0.00           N
ATOM   2184  C   GLN A 136      47.110  54.865 127.206  1.00  0.00           C
ATOM   2185  O   GLN A 136      46.960  53.715 127.606  1.00  0.00           O
ATOM   2186  N   GLN A 137      47.020  55.925 128.026  1.00  0.00           N
ATOM   2188  CA  GLN A 137      46.740  55.875 129.446  1.00  0.00           C
ATOM   2190  CB  GLN A 137      47.940  56.335 130.316  1.00  0.00           C
ATOM   2193  CG  GLN A 137      49.210  55.455 130.426  1.00  0.00           C
ATOM   2196  CD  GLN A 137      50.140  56.195 131.406  1.00  0.00           C
ATOM   2197  OE1 GLN A 137      49.810  57.305 131.806  1.00  0.00           O
ATOM   2198  NE2 GLN A 137      51.300  55.645 131.786  1.00  0.00           N
ATOM   2201  C   GLN A 137      45.610  56.875 129.796  1.00  0.00           C
ATOM   2202  OT1 GLN A 137      45.810  58.125 129.656  1.00  0.00           O
ATOM   2203  OT2 GLN A 137      44.540  56.435 130.276  1.00  0.00           O
ATOM   2204  NH3 POPEB 138     118.810 112.365 106.276  1.00  0.00           N
ATOM   2208  C12 POPEB 138     119.610 113.605 106.036  1.00  0.00           C
ATOM   2211  C11 POPEB 138     120.650 113.805 107.156  1.00  0.00           C
ATOM   2214  P   POPEB 138     122.360 111.855 106.716  1.00  0.00           P
ATOM   2215  O13 POPEB 138     123.660 112.465 107.036  1.00  0.00           O
ATOM   2216  O14 POPEB 138     122.230 110.385 106.816  1.00  0.00           O
ATOM   2217  O11 POPEB 138     122.020 112.245 105.226  1.00  0.00           O
ATOM   2218  O12 POPEB 138     121.240 112.575 107.576  1.00  0.00           O
ATOM   2219  C1  POPEB 138     123.020 112.155 104.216  1.00  0.00           C
ATOM   2222  C2  POPEB 138     122.380 112.015 102.806  1.00  0.00           C
ATOM   2224  O21 POPEB 138     122.040 113.345 102.346  1.00  0.00           O
ATOM   2225  C21 POPEB 138     122.090 113.515 101.036  1.00  0.00           C
ATOM   2226  O22 POPEB 138     122.400 112.675 100.226  1.00  0.00           O
ATOM   2227  C22 POPEB 138     121.730 114.955 100.646  1.00  0.00           C
ATOM   2230  C3  POPEB 138     121.150 111.055 102.836  1.00  0.00           C
ATOM   2233  O31 POPEB 138     120.540 110.925 101.536  1.00  0.00           O
ATOM   2234  C31 POPEB 138     120.090 109.705 101.236  1.00  0.00           C
ATOM   2235  O32 POPEB 138     119.810 108.825 102.026  1.00  0.00           O
ATOM   2236  C32 POPEB 138     120.080 109.545  99.716  1.00  0.00           C
ATOM   2239  C23 POPEB 138     121.610 115.105  99.106  1.00  0.00           C
ATOM   2242  C24 POPEB 138     121.430 116.545  98.616  1.00  0.00           C
ATOM   2245  C25 POPEB 138     122.400 116.985  97.506  1.00  0.00           C
ATOM   2248  C26 POPEB 138     123.770 117.445  98.036  1.00  0.00           C
ATOM   2251  C27 POPEB 138     124.640 118.085  96.936  1.00  0.00           C
ATOM   2254  C28 POPEB 138     125.940 118.755  97.446  1.00  0.00           C
ATOM   2257  C29 POPEB 138     126.740 117.795  98.286  1.00  0.00           C
ATOM   2259 0C21 POPEB 138     127.820 118.055  99.036  1.00  0.00           C
ATOM   2261 1C21 POPEB 138     128.600 119.335  99.216  1.00  0.00           C
ATOM   2264 2C21 POPEB 138     130.100 119.065  98.966  1.00  0.00           C
ATOM   2267 3C21 POPEB 138     130.570 119.555  97.596  1.00  0.00           C
ATOM   2270 4C21 POPEB 138     131.830 118.855  97.076  1.00  0.00           C
ATOM   2273 5C21 POPEB 138     131.500 117.455  96.536  1.00  0.00           C
ATOM   2276 6C21 POPEB 138     132.610 116.815  95.696  1.00  0.00           C
ATOM   2279 7C21 POPEB 138     132.060 115.645  94.866  1.00  0.00           C
ATOM   2282 8C21 POPEB 138     133.110 114.935  94.006  1.00  0.00           C
ATOM   2286  C33 POPEB 138     121.510 109.625  99.136  1.00  0.00           C
ATOM   2289  C34 POPEB 138     121.530 109.965  97.646  1.00  0.00           C
ATOM   2292  C35 POPEB 138     121.150 111.425  97.366  1.00  0.00           C
ATOM   2295  C36 POPEB 138     120.950 111.675  95.876  1.00  0.00           C
ATOM   2298  C37 POPEB 138     120.200 112.975  95.566  1.00  0.00           C
ATOM   2301  C38 POPEB 138     119.630 112.995  94.136  1.00  0.00           C
ATOM   2304  C39 POPEB 138     118.920 114.315  93.786  1.00  0.00           C
ATOM   2307 0C31 POPEB 138     118.820 114.545  92.276  1.00  0.00           C
ATOM   2310 1C31 POPEB 138     118.640 116.025  91.896  1.00  0.00           C
ATOM   2313 2C31 POPEB 138     118.790 116.285  90.386  1.00  0.00           C
ATOM   2316 3C31 POPEB 138     117.600 115.825  89.546  1.00  0.00           C
ATOM   2319 4C31 POPEB 138     117.850 116.005  88.036  1.00  0.00           C
ATOM   2322 5C31 POPEB 138     116.600 115.725  87.176  1.00  0.00           C
ATOM   2325 6C31 POPEB 138     116.870 115.815  85.676  1.00  0.00           C
ATOM   2329  NH3 POPEC 139     119.620  82.765  57.486  1.00  0.00           N
ATOM   2333  C12 POPEC 139     120.540  83.795  58.076  1.00  0.00           C
ATOM   2336  C11 POPEC 139     120.640  85.065  57.236  1.00  0.00           C
ATOM   2339  P   POPEC 139     122.280  87.065  56.936  1.00  0.00           P
ATOM   2340  O13 POPEC 139     123.420  86.835  56.016  1.00  0.00           O
ATOM   2341  O14 POPEC 139     121.080  87.765  56.476  1.00  0.00           O
ATOM   2342  O11 POPEC 139     122.880  87.845  58.156  1.00  0.00           O
ATOM   2343  O12 POPEC 139     121.880  85.675  57.566  1.00  0.00           O
ATOM   2344  C1  POPEC 139     122.190  87.985  59.396  1.00  0.00           C
ATOM   2347  C2  POPEC 139     123.060  88.795  60.406  1.00  0.00           C
ATOM   2349  O21 POPEC 139     122.220  89.665  61.186  1.00  0.00           O
ATOM   2350  C21 POPEC 139     121.400  89.055  62.036  1.00  0.00           C
ATOM   2351  O22 POPEC 139     121.490  87.905  62.416  1.00  0.00           O
ATOM   2352  C22 POPEC 139     120.280  90.025  62.406  1.00  0.00           C
ATOM   2355  C3  POPEC 139     124.110  89.655  59.646  1.00  0.00           C
ATOM   2358  O31 POPEC 139     124.760  90.615  60.506  1.00  0.00           O
ATOM   2359  C31 POPEC 139     126.030  90.385  60.836  1.00  0.00           C
ATOM   2360  O32 POPEC 139     126.700  89.415  60.526  1.00  0.00           O
ATOM   2361  C32 POPEC 139     126.490  91.535  61.716  1.00  0.00           C
ATOM   2364  C23 POPEC 139     119.100  89.345  63.126  1.00  0.00           C
ATOM   2367  C24 POPEC 139     119.320  89.155  64.636  1.00  0.00           C
ATOM   2370  C25 POPEC 139     118.110  88.535  65.336  1.00  0.00           C
ATOM   2373  C26 POPEC 139     118.080  88.805  66.846  1.00  0.00           C
ATOM   2376  C27 POPEC 139     116.870  88.165  67.536  1.00  0.00           C
ATOM   2379  C28 POPEC 139     116.870  88.325  69.076  1.00  0.00           C
ATOM   2382  C29 POPEC 139     116.890  89.765  69.536  1.00  0.00           C
ATOM   2384 0C21 POPEC 139     115.820  90.535  69.816  1.00  0.00           C
ATOM   2386 1C21 POPEC 139     114.370  90.125  69.706  1.00  0.00           C
ATOM   2389 2C21 POPEC 139     113.760  90.675  68.406  1.00  0.00           C
ATOM   2392 3C21 POPEC 139     112.250  90.415  68.336  1.00  0.00           C
ATOM   2395 4C21 POPEC 139     111.670  90.815  66.976  1.00  0.00           C
ATOM   2398 5C21 POPEC 139     110.160  90.605  66.896  1.00  0.00           C
ATOM   2401 6C21 POPEC 139     109.330  91.705  67.586  1.00  0.00           C
ATOM   2404 7C21 POPEC 139     107.830  91.495  67.396  1.00  0.00           C
ATOM   2407 8C21 POPEC 139     106.990  92.695  67.856  1.00  0.00           C
ATOM   2411  C33 POPEC 139     127.690  91.185  62.616  1.00  0.00           C
ATOM   2414  C34 POPEC 139     127.780  92.185  63.766  1.00  0.00           C
ATOM   2417  C35 POPEC 139     128.960  91.915  64.706  1.00  0.00           C
ATOM   2420  C36 POPEC 139     128.980  92.885  65.886  1.00  0.00           C
ATOM   2423  C37 POPEC 139     130.020  92.515  66.946  1.00  0.00           C
ATOM   2426  C38 POPEC 139     131.460  92.835  66.496  1.00  0.00           C
ATOM   2429  C39 POPEC 139     132.090  94.005  67.276  1.00  0.00           C
ATOM   2432 0C31 POPEC 139     132.560  93.625  68.686  1.00  0.00           C
ATOM   2435 1C31 POPEC 139     133.460  94.705  69.286  1.00  0.00           C
ATOM   2438 2C31 POPEC 139     134.180  94.295  70.576  1.00  0.00           C
ATOM   2441 3C31 POPEC 139     133.260  94.115  71.786  1.00  0.00           C
ATOM   2444 4C31 POPEC 139     133.980  94.455  73.096  1.00  0.00           C
ATOM   2447 5C31 POPEC 139     133.250  93.955  74.346  1.00  0.00           C
ATOM   2450 6C31 POPEC 139     134.090  94.115  75.616  1.00  0.00           C
ATOM   2454  NH3 POPED 140      89.180  77.015  57.606  1.00  0.00           N
ATOM   2458  C12 POPED 140      89.320  75.575  57.186  1.00  0.00           C
ATOM   2461  C11 POPED 140      89.790  74.615  58.286  1.00  0.00           C
ATOM   2464  P   POPED 140      90.040  71.985  58.476  1.00  0.00           P
ATOM   2465  O13 POPED 140      88.900  71.115  58.146  1.00  0.00           O
ATOM   2466  O14 POPED 140      91.390  71.455  58.126  1.00  0.00           O
ATOM   2467  O11 POPED 140      90.010  72.425  59.996  1.00  0.00           O
ATOM   2468  O12 POPED 140      89.820  73.335  57.686  1.00  0.00           O
ATOM   2469  C1  POPED 140      89.040  71.925  60.926  1.00  0.00           C
ATOM   2472  C2  POPED 140      87.900  72.965  61.206  1.00  0.00           C
ATOM   2474  O21 POPED 140      88.360  74.135  61.896  1.00  0.00           O
ATOM   2475  C21 POPED 140      88.730  74.005  63.156  1.00  0.00           C
ATOM   2476  O22 POPED 140      88.940  72.975  63.766  1.00  0.00           O
ATOM   2477  C22 POPED 140      88.780  75.425  63.756  1.00  0.00           C
ATOM   2480  C3  POPED 140      86.630  72.365  61.866  1.00  0.00           C
ATOM   2483  O31 POPED 140      85.560  73.325  61.806  1.00  0.00           O
ATOM   2484  C31 POPED 140      85.110  73.865  62.926  1.00  0.00           C
ATOM   2485  O32 POPED 140      85.450  73.585  64.066  1.00  0.00           O
ATOM   2486  C32 POPED 140      84.230  75.065  62.516  1.00  0.00           C
ATOM   2489  C23 POPED 140      89.500  75.525  65.126  1.00  0.00           C
ATOM   2492  C24 POPED 140      89.370  76.945  65.696  1.00  0.00           C
ATOM   2495  C25 POPED 140      90.240  77.205  66.936  1.00  0.00           C
ATOM   2498  C26 POPED 140      89.860  76.385  68.176  1.00  0.00           C
ATOM   2501  C27 POPED 140      90.860  76.585  69.326  1.00  0.00           C
ATOM   2504  C28 POPED 140      90.710  75.545  70.446  1.00  0.00           C
ATOM   2507  C29 POPED 140      90.040  76.075  71.696  1.00  0.00           C
ATOM   2509 0C21 POPED 140      90.670  76.535  72.796  1.00  0.00           C
ATOM   2511 1C21 POPED 140      92.160  76.665  72.996  1.00  0.00           C
ATOM   2514 2C21 POPED 140      92.660  75.825  74.186  1.00  0.00           C
ATOM   2517 3C21 POPED 140      94.180  75.965  74.376  1.00  0.00           C
ATOM   2520 4C21 POPED 140      94.760  75.125  75.526  1.00  0.00           C
ATOM   2523 5C21 POPED 140      94.220  75.465  76.926  1.00  0.00           C
ATOM   2526 6C21 POPED 140      94.310  76.955  77.276  1.00  0.00           C
ATOM   2529 7C21 POPED 140      93.970  77.235  78.746  1.00  0.00           C
ATOM   2532 8C21 POPED 140      93.880  78.725  79.076  1.00  0.00           C
ATOM   2536  C33 POPED 140      83.380  75.675  63.646  1.00  0.00           C
ATOM   2539  C34 POPED 140      81.900  75.295  63.596  1.00  0.00           C
ATOM   2542  C35 POPED 140      80.980  76.475  63.236  1.00  0.00           C
ATOM   2545  C36 POPED 140      79.500  76.105  63.366  1.00  0.00           C
ATOM   2548  C37 POPED 140      78.560  77.305  63.276  1.00  0.00           C
ATOM   2551  C38 POPED 140      77.090  76.905  63.476  1.00  0.00           C
ATOM   2554  C39 POPED 140      76.820  76.335  64.876  1.00  0.00           C
ATOM   2557 0C31 POPED 140      75.330  76.245  65.196  1.00  0.00           C
ATOM   2560 1C31 POPED 140      74.740  74.845  64.986  1.00  0.00           C
ATOM   2563 2C31 POPED 140      73.220  74.825  65.136  1.00  0.00           C
ATOM   2566 3C31 POPED 140      72.680  75.585  66.366  1.00  0.00           C
ATOM   2569 4C31 POPED 140      73.150  75.005  67.716  1.00  0.00           C
ATOM   2572 5C31 POPED 140      72.550  75.775  68.906  1.00  0.00           C
ATOM   2575 6C31 POPED 140      72.730  75.065  70.246  1.00  0.00           C
ATOM   2579  NH3 POPEE 141      73.420  55.885  64.026  1.00  0.00           N
ATOM   2583  C12 POPEE 141      72.250  55.025  64.426  1.00  0.00           C
ATOM   2586  C11 POPEE 141      72.510  53.505  64.226  1.00  0.00           C
ATOM   2589  P   POPEE 141      70.900  51.395  64.376  1.00  0.00           P
ATOM   2590  O13 POPEE 141      69.860  50.785  63.506  1.00  0.00           O
ATOM   2591  O14 POPEE 141      72.110  50.585  64.636  1.00  0.00           O
ATOM   2592  O11 POPEE 141      70.180  51.665  65.756  1.00  0.00           O
ATOM   2593  O12 POPEE 141      71.270  52.865  63.916  1.00  0.00           O
ATOM   2594  C1  POPEE 141      70.390  52.895  66.456  1.00  0.00           C
ATOM   2597  C2  POPEE 141      69.530  52.875  67.726  1.00  0.00           C
ATOM   2599  O21 POPEE 141      69.340  54.115  68.416  1.00  0.00           O
ATOM   2600  C21 POPEE 141      70.280  55.005  68.626  1.00  0.00           C
ATOM   2601  O22 POPEE 141      71.450  54.955  68.286  1.00  0.00           O
ATOM   2602  C22 POPEE 141      69.670  56.125  69.486  1.00  0.00           C
ATOM   2605  C3  POPEE 141      69.980  51.765  68.696  1.00  0.00           C
ATOM   2608  O31 POPEE 141      71.140  52.195  69.436  1.00  0.00           O
ATOM   2609  C31 POPEE 141      72.310  51.755  68.986  1.00  0.00           C
ATOM   2610  O32 POPEE 141      72.470  50.865  68.166  1.00  0.00           O
ATOM   2611  C32 POPEE 141      73.460  52.505  69.626  1.00  0.00           C
ATOM   2614  C23 POPEE 141      70.430  57.465  69.376  1.00  0.00           C
ATOM   2617  C24 POPEE 141      69.670  58.615  70.066  1.00  0.00           C
ATOM   2620  C25 POPEE 141      69.480  58.425  71.576  1.00  0.00           C
ATOM   2623  C26 POPEE 141      69.070  59.735  72.266  1.00  0.00           C
ATOM   2626  C27 POPEE 141      69.120  59.625  73.796  1.00  0.00           C
ATOM   2629  C28 POPEE 141      68.760  60.945  74.496  1.00  0.00           C
ATOM   2632  C29 POPEE 141      69.060  60.855  75.976  1.00  0.00           C
ATOM   2634 0C21 POPEE 141      68.260  61.195  76.996  1.00  0.00           C
ATOM   2636 1C21 POPEE 141      66.880  61.815  76.896  1.00  0.00           C
ATOM   2639 2C21 POPEE 141      66.690  62.935  77.936  1.00  0.00           C
ATOM   2642 3C21 POPEE 141      65.320  63.605  77.806  1.00  0.00           C
ATOM   2645 4C21 POPEE 141      64.930  64.455  79.026  1.00  0.00           C
ATOM   2648 5C21 POPEE 141      65.070  65.975  78.846  1.00  0.00           C
ATOM   2651 6C21 POPEE 141      66.520  66.455  78.716  1.00  0.00           C
ATOM   2654 7C21 POPEE 141      66.610  67.975  78.546  1.00  0.00           C
ATOM   2657 8C21 POPEE 141      68.040  68.455  78.316  1.00  0.00           C
ATOM   2661  C33 POPEE 141      73.300  52.635  71.146  1.00  0.00           C
ATOM   2664  C34 POPEE 141      74.270  53.675  71.686  1.00  0.00           C
ATOM   2667  C35 POPEE 141      73.730  54.405  72.916  1.00  0.00           C
ATOM   2670  C36 POPEE 141      74.550  55.655  73.206  1.00  0.00           C
ATOM   2673  C37 POPEE 141      73.930  56.525  74.306  1.00  0.00           C
ATOM   2676  C38 POPEE 141      74.620  57.885  74.416  1.00  0.00           C
ATOM   2679  C39 POPEE 141      75.390  58.085  75.716  1.00  0.00           C
ATOM   2682 0C31 POPEE 141      76.230  59.365  75.666  1.00  0.00           C
ATOM   2685 1C31 POPEE 141      76.480  59.985  77.046  1.00  0.00           C
ATOM   2688 2C31 POPEE 141      77.300  61.275  76.966  1.00  0.00           C
ATOM   2691 3C31 POPEE 141      78.790  61.025  76.696  1.00  0.00           C
ATOM   2694 4C31 POPEE 141      79.610  62.325  76.746  1.00  0.00           C
ATOM   2697 5C31 POPEE 141      81.110  62.075  76.946  1.00  0.00           C
ATOM   2700 6C31 POPEE 141      81.900  63.345  77.286  1.00  0.00           C
ATOM   2704  NH3 POPEF 142     125.340  16.375  65.506  1.00  0.00           N
ATOM   2708  C12 POPEF 142     124.240  16.765  64.546  1.00  0.00           C
ATOM   2711  C11 POPEF 142     122.900  16.895  65.296  1.00  0.00           C
ATOM   2714  P   POPEF 142     120.380  17.535  64.816  1.00  0.00           P
ATOM   2715  O13 POPEF 142     119.630  18.695  64.256  1.00  0.00           O
ATOM   2716  O14 POPEF 142     119.850  16.205  64.446  1.00  0.00           O
ATOM   2717  O11 POPEF 142     120.390  17.685  66.376  1.00  0.00           O
ATOM   2718  O12 POPEF 142     121.930  17.555  64.486  1.00  0.00           O
ATOM   2719  C1  POPEF 142     120.410  16.605  67.316  1.00  0.00           C
ATOM   2722  C2  POPEF 142     121.050  17.095  68.636  1.00  0.00           C
ATOM   2724  O21 POPEF 142     120.580  16.265  69.726  1.00  0.00           O
ATOM   2725  C21 POPEF 142     121.500  15.935  70.616  1.00  0.00           C
ATOM   2726  O22 POPEF 142     122.680  16.225  70.546  1.00  0.00           O
ATOM   2727  C22 POPEF 142     120.900  15.155  71.786  1.00  0.00           C
ATOM   2730  C3  POPEF 142     120.640  18.585  68.866  1.00  0.00           C
ATOM   2733  O31 POPEF 142     120.900  19.045  70.206  1.00  0.00           O
ATOM   2734  C31 POPEF 142     122.180  19.255  70.456  1.00  0.00           C
ATOM   2735  O32 POPEF 142     123.090  19.305  69.656  1.00  0.00           O
ATOM   2736  C32 POPEF 142     122.340  19.375  71.966  1.00  0.00           C
ATOM   2739  C23 POPEF 142     122.000  14.545  72.706  1.00  0.00           C
ATOM   2742  C24 POPEF 142     121.480  14.115  74.086  1.00  0.00           C
ATOM   2745  C25 POPEF 142     122.560  13.495  74.996  1.00  0.00           C
ATOM   2748  C26 POPEF 142     123.620  14.495  75.486  1.00  0.00           C
ATOM   2751  C27 POPEF 142     124.770  13.815  76.246  1.00  0.00           C
ATOM   2754  C28 POPEF 142     125.960  14.725  76.566  1.00  0.00           C
ATOM   2757  C29 POPEF 142     125.670  15.795  77.596  1.00  0.00           C
ATOM   2759 0C21 POPEF 142     126.520  16.255  78.526  1.00  0.00           C
ATOM   2761 1C21 POPEF 142     127.950  15.815  78.766  1.00  0.00           C
ATOM   2764 2C21 POPEF 142     128.150  15.325  80.216  1.00  0.00           C
ATOM   2767 3C21 POPEF 142     127.280  14.125  80.596  1.00  0.00           C
ATOM   2770 4C21 POPEF 142     127.270  13.855  82.096  1.00  0.00           C
ATOM   2773 5C21 POPEF 142     126.120  12.925  82.486  1.00  0.00           C
ATOM   2776 6C21 POPEF 142     126.110  12.555  83.966  1.00  0.00           C
ATOM   2779 7C21 POPEF 142     124.830  11.825  84.366  1.00  0.00           C
ATOM   2782 8C21 POPEF 142     124.820  11.295  85.796  1.00  0.00           C
ATOM   2786  C33 POPEF 142     123.720  18.895  72.456  1.00  0.00           C
ATOM   2789  C34 POPEF 142     123.650  18.285  73.856  1.00  0.00           C
ATOM   2792  C35 POPEF 142     122.950  19.195  74.866  1.00  0.00           C
ATOM   2795  C36 POPEF 142     122.930  18.565  76.256  1.00  0.00           C
ATOM   2798  C37 POPEF 142     122.190  19.455  77.266  1.00  0.00           C
ATOM   2801  C38 POPEF 142     122.100  18.785  78.636  1.00  0.00           C
ATOM   2804  C39 POPEF 142     121.420  19.655  79.686  1.00  0.00           C
ATOM   2807 0C31 POPEF 142     122.310  20.815  80.156  1.00  0.00           C
ATOM   2810 1C31 POPEF 142     121.610  21.745  81.146  1.00  0.00           C
ATOM   2813 2C31 POPEF 142     122.520  22.885  81.606  1.00  0.00           C
ATOM   2816 3C31 POPEF 142     121.820  23.915  82.506  1.00  0.00           C
ATOM   2819 4C31 POPEF 142     120.670  24.655  81.796  1.00  0.00           C
ATOM   2822 5C31 POPEF 142     120.330  26.005  82.436  1.00  0.00           C
ATOM   2825 6C31 POPEF 142     119.200  26.765  81.746  1.00  0.00           C
ATOM   2829  NH3 POPEG 143      27.770  12.345  60.906  1.00  0.00           N
ATOM   2833  C12 POPEG 143      28.130  13.615  61.606  1.00  0.00           C
ATOM   2836  C11 POPEG 143      26.880  14.475  61.886  1.00  0.00           C
ATOM   2839  P   POPEG 143      28.110  16.475  63.136  1.00  0.00           P
ATOM   2840  O13 POPEG 143      29.510  16.065  62.866  1.00  0.00           O
ATOM   2841  O14 POPEG 143      27.850  17.935  63.186  1.00  0.00           O
ATOM   2842  O11 POPEG 143      27.590  15.805  64.476  1.00  0.00           O
ATOM   2843  O12 POPEG 143      27.180  15.855  62.026  1.00  0.00           O
ATOM   2844  C1  POPEG 143      26.220  15.985  64.876  1.00  0.00           C
ATOM   2847  C2  POPEG 143      26.120  16.115  66.416  1.00  0.00           C
ATOM   2849  O21 POPEG 143      24.790  15.695  66.786  1.00  0.00           O
ATOM   2850  C21 POPEG 143      24.650  15.155  67.986  1.00  0.00           C
ATOM   2851  O22 POPEG 143      25.520  15.015  68.816  1.00  0.00           O
ATOM   2852  C22 POPEG 143      23.210  14.655  68.136  1.00  0.00           C
ATOM   2855  C3  POPEG 143      26.410  17.575  66.836  1.00  0.00           C
ATOM   2858  O31 POPEG 143      26.650  17.735  68.246  1.00  0.00           O
ATOM   2859  C31 POPEG 143      25.760  18.445  68.926  1.00  0.00           C
ATOM   2860  O32 POPEG 143      24.700  18.855  68.496  1.00  0.00           O
ATOM   2861  C32 POPEG 143      26.260  18.595  70.356  1.00  0.00           C
ATOM   2864  C23 POPEG 143      23.090  13.505  69.156  1.00  0.00           C
ATOM   2867  C24 POPEG 143      21.700  12.845  69.216  1.00  0.00           C
ATOM   2870  C25 POPEG 143      21.700  11.405  69.766  1.00  0.00           C
ATOM   2873  C26 POPEG 143      21.710  11.245  71.306  1.00  0.00           C
ATOM   2876  C27 POPEG 143      21.610   9.755  71.676  1.00  0.00           C
ATOM   2879  C28 POPEG 143      21.890   9.395  73.146  1.00  0.00           C
ATOM   2882  C29 POPEG 143      20.850   9.775  74.166  1.00  0.00           C
ATOM   2884 0C21 POPEG 143      20.940   9.425  75.466  1.00  0.00           C
ATOM   2886 1C21 POPEG 143      22.100   8.635  76.016  1.00  0.00           C
ATOM   2889 2C21 POPEG 143      21.880   7.945  77.376  1.00  0.00           C
ATOM   2892 3C21 POPEG 143      23.160   7.225  77.836  1.00  0.00           C
ATOM   2895 4C21 POPEG 143      22.930   6.375  79.096  1.00  0.00           C
ATOM   2898 5C21 POPEG 143      24.210   5.715  79.636  1.00  0.00           C
ATOM   2901 6C21 POPEG 143      25.310   6.695  80.076  1.00  0.00           C
ATOM   2904 7C21 POPEG 143      26.470   5.995  80.796  1.00  0.00           C
ATOM   2907 8C21 POPEG 143      27.500   6.965  81.396  1.00  0.00           C
ATOM   2911  C33 POPEG 143      25.400  19.565  71.186  1.00  0.00           C
ATOM   2914  C34 POPEG 143      23.990  19.025  71.456  1.00  0.00           C
ATOM   2917  C35 POPEG 143      23.180  19.935  72.386  1.00  0.00           C
ATOM   2920  C36 POPEG 143      23.760  20.055  73.796  1.00  0.00           C
ATOM   2923  C37 POPEG 143      22.730  20.605  74.786  1.00  0.00           C
ATOM   2926  C38 POPEG 143      23.300  20.895  76.176  1.00  0.00           C
ATOM   2929  C39 POPEG 143      24.090  22.195  76.226  1.00  0.00           C
ATOM   2932 0C31 POPEG 143      24.410  22.635  77.656  1.00  0.00           C
ATOM   2935 1C31 POPEG 143      25.200  23.955  77.686  1.00  0.00           C
ATOM   2938 2C31 POPEG 143      25.470  24.445  79.106  1.00  0.00           C
ATOM   2941 3C31 POPEG 143      26.320  25.735  79.146  1.00  0.00           C
ATOM   2944 4C31 POPEG 143      27.760  25.525  78.686  1.00  0.00           C
ATOM   2947 5C31 POPEG 143      28.590  26.815  78.766  1.00  0.00           C
ATOM   2950 6C31 POPEG 143      29.970  26.645  78.146  1.00  0.00           C
ATOM   2954  NH3 POPEH 144      31.710  -4.765  58.456  1.00  0.00           N
ATOM   2958  C12 POPEH 144      31.030  -3.555  57.906  1.00  0.00           C
ATOM   2961  C11 POPEH 144      31.980  -2.805  56.956  1.00  0.00           C
ATOM   2964  P   POPEH 144      32.290  -0.225  57.536  1.00  0.00           P
ATOM   2965  O13 POPEH 144      33.620  -0.605  58.026  1.00  0.00           O
ATOM   2966  O14 POPEH 144      32.190   0.905  56.596  1.00  0.00           O
ATOM   2967  O11 POPEH 144      31.330   0.005  58.766  1.00  0.00           O
ATOM   2968  O12 POPEH 144      31.590  -1.445  56.816  1.00  0.00           O
ATOM   2969  C1  POPEH 144      31.830   0.395  60.046  1.00  0.00           C
ATOM   2972  C2  POPEH 144      31.870  -0.805  61.036  1.00  0.00           C
ATOM   2974  O21 POPEH 144      31.000  -0.545  62.146  1.00  0.00           O
ATOM   2975  C21 POPEH 144      31.270   0.505  62.896  1.00  0.00           C
ATOM   2976  O22 POPEH 144      32.360   1.045  62.996  1.00  0.00           O
ATOM   2977  C22 POPEH 144      29.990   0.965  63.596  1.00  0.00           C
ATOM   2980  C3  POPEH 144      33.320  -1.275  61.436  1.00  0.00           C
ATOM   2983  O31 POPEH 144      33.320  -2.505  62.206  1.00  0.00           O
ATOM   2984  C31 POPEH 144      33.310  -3.605  61.436  1.00  0.00           C
ATOM   2985  O32 POPEH 144      33.350  -3.585  60.216  1.00  0.00           O
ATOM   2986  C32 POPEH 144      33.260  -4.935  62.206  1.00  0.00           C
ATOM   2989  C23 POPEH 144      29.880   2.505  63.686  1.00  0.00           C
ATOM   2992  C24 POPEH 144      28.520   2.995  64.186  1.00  0.00           C
ATOM   2995  C25 POPEH 144      28.290   2.935  65.706  1.00  0.00           C
ATOM   2998  C26 POPEH 144      29.020   4.065  66.446  1.00  0.00           C
ATOM   3001  C27 POPEH 144      28.690   4.095  67.946  1.00  0.00           C
ATOM   3004  C28 POPEH 144      29.380   5.255  68.696  1.00  0.00           C
ATOM   3007  C29 POPEH 144      29.340   5.055  70.186  1.00  0.00           C
ATOM   3009 0C21 POPEH 144      29.900   5.865  71.106  1.00  0.00           C
ATOM   3011 1C21 POPEH 144      30.640   7.145  70.826  1.00  0.00           C
ATOM   3014 2C21 POPEH 144      30.460   8.175  71.966  1.00  0.00           C
ATOM   3017 3C21 POPEH 144      31.210   7.815  73.256  1.00  0.00           C
ATOM   3020 4C21 POPEH 144      30.860   8.755  74.416  1.00  0.00           C
ATOM   3023 5C21 POPEH 144      31.660  10.055  74.476  1.00  0.00           C
ATOM   3026 6C21 POPEH 144      32.880   9.945  75.406  1.00  0.00           C
ATOM   3029 7C21 POPEH 144      33.480  11.315  75.736  1.00  0.00           C
ATOM   3032 8C21 POPEH 144      34.620  11.235  76.746  1.00  0.00           C
ATOM   3036  C33 POPEH 144      33.710  -4.925  63.686  1.00  0.00           C
ATOM   3039  C34 POPEH 144      32.700  -4.275  64.636  1.00  0.00           C
ATOM   3042  C35 POPEH 144      33.360  -3.185  65.476  1.00  0.00           C
ATOM   3045  C36 POPEH 144      32.880  -3.115  66.926  1.00  0.00           C
ATOM   3048  C37 POPEH 144      33.870  -2.325  67.796  1.00  0.00           C
ATOM   3051  C38 POPEH 144      33.380  -2.055  69.226  1.00  0.00           C
ATOM   3054  C39 POPEH 144      32.080  -1.245  69.266  1.00  0.00           C
ATOM   3057 0C31 POPEH 144      31.860  -0.585  70.626  1.00  0.00           C
ATOM   3060 1C31 POPEH 144      30.520   0.165  70.716  1.00  0.00           C
ATOM   3063 2C31 POPEH 144      30.380   1.015  71.996  1.00  0.00           C
ATOM   3066 3C31 POPEH 144      30.450   0.205  73.296  1.00  0.00           C
ATOM   3069 4C31 POPEH 144      31.580   0.685  74.236  1.00  0.00           C
ATOM   3072 5C31 POPEH 144      31.830  -0.255  75.426  1.00  0.00           C
ATOM   3075 6C31 POPEH 144      30.630  -0.445  76.356  1.00  0.00           C
ATOM   3079  NH3 POPEI 145      57.620   1.135  56.116  1.00  0.00           N
ATOM   3083  C12 POPEI 145      56.410   1.315  56.966  1.00  0.00           C
ATOM   3086  C11 POPEI 145      55.180   0.835  56.226  1.00  0.00           C
ATOM   3089  P   POPEI 145      52.700   0.425  56.606  1.00  0.00           P
ATOM   3090  O13 POPEI 145      52.430   0.775  55.196  1.00  0.00           O
ATOM   3091  O14 POPEI 145      52.730  -0.985  57.036  1.00  0.00           O
ATOM   3092  O11 POPEI 145      51.620   1.145  57.486  1.00  0.00           O
ATOM   3093  O12 POPEI 145      54.060   1.105  57.066  1.00  0.00           O
ATOM   3094  C1  POPEI 145      51.810   1.155  58.906  1.00  0.00           C
ATOM   3097  C2  POPEI 145      50.730   2.065  59.556  1.00  0.00           C
ATOM   3099  O21 POPEI 145      51.270   2.605  60.776  1.00  0.00           O
ATOM   3100  C21 POPEI 145      52.190   3.545  60.546  1.00  0.00           C
ATOM   3101  O22 POPEI 145      52.320   4.185  59.526  1.00  0.00           O
ATOM   3102  C22 POPEI 145      53.170   3.555  61.706  1.00  0.00           C
ATOM   3105  C3  POPEI 145      49.420   1.255  59.806  1.00  0.00           C
ATOM   3108  O31 POPEI 145      48.300   2.075  60.156  1.00  0.00           O
ATOM   3109  C31 POPEI 145      48.350   2.855  61.246  1.00  0.00           C
ATOM   3110  O32 POPEI 145      48.050   4.035  61.216  1.00  0.00           O
ATOM   3111  C32 POPEI 145      48.700   2.125  62.536  1.00  0.00           C
ATOM   3114  C23 POPEI 145      54.580   3.915  61.186  1.00  0.00           C
ATOM   3117  C24 POPEI 145      55.680   3.415  62.116  1.00  0.00           C
ATOM   3120  C25 POPEI 145      56.070   1.955  61.826  1.00  0.00           C
ATOM   3123  C26 POPEI 145      57.170   1.405  62.746  1.00  0.00           C
ATOM   3126  C27 POPEI 145      57.680   0.025  62.306  1.00  0.00           C
ATOM   3129  C28 POPEI 145      58.830  -0.505  63.176  1.00  0.00           C
ATOM   3132  C29 POPEI 145      58.410  -0.785  64.606  1.00  0.00           C
ATOM   3134 0C21 POPEI 145      57.940  -1.945  65.076  1.00  0.00           C
ATOM   3136 1C21 POPEI 145      57.660  -3.195  64.266  1.00  0.00           C
ATOM   3139 2C21 POPEI 145      56.320  -3.865  64.646  1.00  0.00           C
ATOM   3142 3C21 POPEI 145      56.370  -4.555  66.016  1.00  0.00           C
ATOM   3145 4C21 POPEI 145      54.990  -4.845  66.636  1.00  0.00           C
ATOM   3148 5C21 POPEI 145      55.090  -5.345  68.086  1.00  0.00           C
ATOM   3151 6C21 POPEI 145      55.580  -4.265  69.066  1.00  0.00           C
ATOM   3154 7C21 POPEI 145      55.900  -4.805  70.466  1.00  0.00           C
ATOM   3157 8C21 POPEI 145      56.370  -3.725  71.436  1.00  0.00           C
ATOM   3161  C33 POPEI 145      49.080   3.135  63.646  1.00  0.00           C
ATOM   3164  C34 POPEI 145      49.080   2.495  65.046  1.00  0.00           C
ATOM   3167  C35 POPEI 145      49.500   3.485  66.136  1.00  0.00           C
ATOM   3170  C36 POPEI 145      49.640   2.815  67.506  1.00  0.00           C
ATOM   3173  C37 POPEI 145      49.750   3.845  68.636  1.00  0.00           C
ATOM   3176  C38 POPEI 145      49.920   3.205  70.026  1.00  0.00           C
ATOM   3179  C39 POPEI 145      51.390   3.055  70.446  1.00  0.00           C
ATOM   3182 0C31 POPEI 145      51.530   2.765  71.936  1.00  0.00           C
ATOM   3185 1C31 POPEI 145      52.980   2.575  72.396  1.00  0.00           C
ATOM   3188 2C31 POPEI 145      53.130   2.825  73.896  1.00  0.00           C
ATOM   3191 3C31 POPEI 145      54.480   2.375  74.466  1.00  0.00           C
ATOM   3194 4C31 POPEI 145      55.680   3.115  73.856  1.00  0.00           C
ATOM   3197 5C31 POPEI 145      57.010   2.625  74.426  1.00  0.00           C
ATOM   3200 6C31 POPEI 145      58.230   3.295  73.796  1.00  0.00           C
ATOM   3204  NH3 POPEJ 146      97.470  46.745 104.006  1.00  0.00           N
ATOM   3208  C12 POPEJ 146      98.290  46.445 105.236  1.00  0.00           C
ATOM   3211  C11 POPEJ 146      98.130  44.965 105.646  1.00  0.00           C
ATOM   3214  P   POPEJ 146      95.630  44.875 106.386  1.00  0.00           P
ATOM   3215  O13 POPEJ 146      95.560  46.355 106.406  1.00  0.00           O
ATOM   3216  O14 POPEJ 146      95.750  44.155 107.656  1.00  0.00           O
ATOM   3217  O11 POPEJ 146      94.360  44.425 105.546  1.00  0.00           O
ATOM   3218  O12 POPEJ 146      96.810  44.465 105.406  1.00  0.00           O
ATOM   3219  C1  POPEJ 146      94.290  44.805 104.146  1.00  0.00           C
ATOM   3222  C2  POPEJ 146      94.650  43.595 103.246  1.00  0.00           C
ATOM   3224  O21 POPEJ 146      94.600  43.925 101.846  1.00  0.00           O
ATOM   3225  C21 POPEJ 146      95.700  44.425 101.296  1.00  0.00           C
ATOM   3226  O22 POPEJ 146      96.620  44.955 101.896  1.00  0.00           O
ATOM   3227  C22 POPEJ 146      95.530  44.355  99.766  1.00  0.00           C
ATOM   3230  C3  POPEJ 146      93.630  42.455 103.536  1.00  0.00           C
ATOM   3233  O31 POPEJ 146      93.250  41.675 102.386  1.00  0.00           O
ATOM   3234  C31 POPEJ 146      94.180  40.845 101.976  1.00  0.00           C
ATOM   3235  O32 POPEJ 146      95.350  40.825 102.336  1.00  0.00           O
ATOM   3236  C32 POPEJ 146      93.550  39.845 101.016  1.00  0.00           C
ATOM   3239  C23 POPEJ 146      96.760  43.995  98.906  1.00  0.00           C
ATOM   3242  C24 POPEJ 146      96.380  44.035  97.416  1.00  0.00           C
ATOM   3245  C25 POPEJ 146      97.450  43.535  96.426  1.00  0.00           C
ATOM   3248  C26 POPEJ 146      96.980  43.675  94.966  1.00  0.00           C
ATOM   3251  C27 POPEJ 146      98.030  43.235  93.936  1.00  0.00           C
ATOM   3254  C28 POPEJ 146      97.750  43.765  92.506  1.00  0.00           C
ATOM   3257  C29 POPEJ 146      98.740  43.245  91.496  1.00  0.00           C
ATOM   3259 0C21 POPEJ 146      98.890  43.675  90.226  1.00  0.00           C
ATOM   3261 1C21 POPEJ 146      98.120  44.775  89.536  1.00  0.00           C
ATOM   3264 2C21 POPEJ 146      97.090  44.235  88.536  1.00  0.00           C
ATOM   3267 3C21 POPEJ 146      96.480  45.355  87.656  1.00  0.00           C
ATOM   3270 4C21 POPEJ 146      95.270  44.885  86.836  1.00  0.00           C
ATOM   3273 5C21 POPEJ 146      94.770  45.965  85.856  1.00  0.00           C
ATOM   3276 6C21 POPEJ 146      93.440  45.615  85.186  1.00  0.00           C
ATOM   3279 7C21 POPEJ 146      92.930  46.735  84.266  1.00  0.00           C
ATOM   3282 8C21 POPEJ 146      91.610  46.425  83.576  1.00  0.00           C
ATOM   3286  C33 POPEJ 146      93.240  40.455  99.636  1.00  0.00           C
ATOM   3289  C34 POPEJ 146      92.840  39.355  98.656  1.00  0.00           C
ATOM   3292  C35 POPEJ 146      92.800  39.785  97.176  1.00  0.00           C
ATOM   3295  C36 POPEJ 146      92.680  38.565  96.266  1.00  0.00           C
ATOM   3298  C37 POPEJ 146      92.040  38.845  94.896  1.00  0.00           C
ATOM   3301  C38 POPEJ 146      91.610  37.555  94.166  1.00  0.00           C
ATOM   3304  C39 POPEJ 146      90.370  36.915  94.816  1.00  0.00           C
ATOM   3307 0C31 POPEJ 146      89.940  35.585  94.166  1.00  0.00           C
ATOM   3310 1C31 POPEJ 146      88.720  35.005  94.896  1.00  0.00           C
ATOM   3313 2C31 POPEJ 146      88.740  33.475  94.956  1.00  0.00           C
ATOM   3316 3C31 POPEJ 146      87.520  32.895  95.696  1.00  0.00           C
ATOM   3319 4C31 POPEJ 146      87.430  33.305  97.166  1.00  0.00           C
ATOM   3322 5C31 POPEJ 146      86.210  32.715  97.876  1.00  0.00           C
ATOM   3325 6C31 POPEJ 146      86.070  33.125  99.346  1.00  0.00           C
ATOM   3329  NH3 POPEK 147      53.440  74.835  60.406  1.00  0.00           N
ATOM   3333  C12 POPEK 147      53.430  74.005  61.646  1.00  0.00           C
ATOM   3336  C11 POPEK 147      53.310  72.525  61.276  1.00  0.00           C
ATOM   3339  P   POPEK 147      51.750  70.825  62.446  1.00  0.00           P
ATOM   3340  O13 POPEK 147      50.590  71.725  62.306  1.00  0.00           O
ATOM   3341  O14 POPEK 147      51.910  69.825  61.356  1.00  0.00           O
ATOM   3342  O11 POPEK 147      51.740  70.095  63.846  1.00  0.00           O
ATOM   3343  O12 POPEK 147      53.040  71.745  62.456  1.00  0.00           O
ATOM   3344  C1  POPEK 147      51.100  70.645  65.006  1.00  0.00           C
ATOM   3347  C2  POPEK 147      52.110  70.995  66.156  1.00  0.00           C
ATOM   3349  O21 POPEK 147      51.670  70.505  67.446  1.00  0.00           O
ATOM   3350  C21 POPEK 147      51.690  69.195  67.626  1.00  0.00           C
ATOM   3351  O22 POPEK 147      51.920  68.365  66.756  1.00  0.00           O
ATOM   3352  C22 POPEK 147      51.430  68.855  69.096  1.00  0.00           C
ATOM   3355  C3  POPEK 147      52.410  72.535  66.246  1.00  0.00           C
ATOM   3358  O31 POPEK 147      52.610  73.015  67.606  1.00  0.00           O
ATOM   3359  C31 POPEK 147      53.780  73.545  67.946  1.00  0.00           C
ATOM   3360  O32 POPEK 147      54.730  73.715  67.216  1.00  0.00           O
ATOM   3361  C32 POPEK 147      53.760  73.865  69.456  1.00  0.00           C
ATOM   3364  C23 POPEK 147      52.270  69.695  70.106  1.00  0.00           C
ATOM   3367  C24 POPEK 147      52.050  69.265  71.576  1.00  0.00           C
ATOM   3370  C25 POPEK 147      52.380  70.365  72.596  1.00  0.00           C
ATOM   3373  C26 POPEK 147      52.410  69.845  74.046  1.00  0.00           C
ATOM   3376  C27 POPEK 147      52.430  70.975  75.096  1.00  0.00           C
ATOM   3379  C28 POPEK 147      52.690  70.515  76.546  1.00  0.00           C
ATOM   3382  C29 POPEK 147      51.650  69.565  77.076  1.00  0.00           C
ATOM   3384 0C21 POPEK 147      51.580  69.135  78.346  1.00  0.00           C
ATOM   3386 1C21 POPEK 147      52.510  69.535  79.466  1.00  0.00           C
ATOM   3389 2C21 POPEK 147      51.780  69.625  80.826  1.00  0.00           C
ATOM   3392 3C21 POPEK 147      52.690  70.135  81.956  1.00  0.00           C
ATOM   3395 4C21 POPEK 147      52.350  71.565  82.426  1.00  0.00           C
ATOM   3398 5C21 POPEK 147      50.980  71.725  83.086  1.00  0.00           C
ATOM   3401 6C21 POPEK 147      50.740  70.775  84.276  1.00  0.00           C
ATOM   3404 7C21 POPEK 147      49.430  71.095  85.016  1.00  0.00           C
ATOM   3407 8C21 POPEK 147      49.180  70.185  86.216  1.00  0.00           C
ATOM   3411  C33 POPEK 147      53.340  75.325  69.766  1.00  0.00           C
ATOM   3414  C34 POPEK 147      52.570  75.505  71.096  1.00  0.00           C
ATOM   3417  C35 POPEK 147      53.310  75.105  72.376  1.00  0.00           C
ATOM   3420  C36 POPEK 147      52.400  75.195  73.626  1.00  0.00           C
ATOM   3423  C37 POPEK 147      51.950  76.625  73.966  1.00  0.00           C
ATOM   3426  C38 POPEK 147      50.820  76.715  75.016  1.00  0.00           C
ATOM   3429  C39 POPEK 147      51.110  76.005  76.346  1.00  0.00           C
ATOM   3432 0C31 POPEK 147      52.300  76.595  77.116  1.00  0.00           C
ATOM   3435 1C31 POPEK 147      52.350  76.075  78.556  1.00  0.00           C
ATOM   3438 2C31 POPEK 147      53.430  76.735  79.416  1.00  0.00           C
ATOM   3441 3C31 POPEK 147      53.540  76.155  80.836  1.00  0.00           C
ATOM   3444 4C31 POPEK 147      52.220  76.205  81.626  1.00  0.00           C
ATOM   3447 5C31 POPEK 147      52.350  75.575  83.016  1.00  0.00           C
ATOM   3450 6C31 POPEK 147      51.060  75.645  83.826  1.00  0.00           C
ATOM   3454  NH3 POPEL 148      84.390  20.875  62.536  1.00  0.00           N
ATOM   3458  C12 POPEL 148      85.560  21.655  62.016  1.00  0.00           C
ATOM   3461  C11 POPEL 148      85.410  23.135  62.366  1.00  0.00           C
ATOM   3464  P   POPEL 148      86.120  24.465  64.486  1.00  0.00           P
ATOM   3465  O13 POPEL 148      87.160  24.985  63.576  1.00  0.00           O
ATOM   3466  O14 POPEL 148      85.160  25.425  65.076  1.00  0.00           O
ATOM   3467  O11 POPEL 148      86.820  23.705  65.666  1.00  0.00           O
ATOM   3468  O12 POPEL 148      85.330  23.285  63.786  1.00  0.00           O
ATOM   3469  C1  POPEL 148      86.170  22.795  66.546  1.00  0.00           C
ATOM   3472  C2  POPEL 148      86.580  23.085  68.006  1.00  0.00           C
ATOM   3474  O21 POPEL 148      85.860  22.275  68.956  1.00  0.00           O
ATOM   3475  C21 POPEL 148      86.250  21.025  69.086  1.00  0.00           C
ATOM   3476  O22 POPEL 148      86.840  20.355  68.266  1.00  0.00           O
ATOM   3477  C22 POPEL 148      85.990  20.565  70.506  1.00  0.00           C
ATOM   3480  C3  POPEL 148      86.320  24.575  68.346  1.00  0.00           C
ATOM   3483  O31 POPEL 148      85.700  24.755  69.626  1.00  0.00           O
ATOM   3484  C31 POPEL 148      86.520  24.825  70.656  1.00  0.00           C
ATOM   3485  O32 POPEL 148      87.740  24.825  70.616  1.00  0.00           O
ATOM   3486  C32 POPEL 148      85.670  24.805  71.926  1.00  0.00           C
ATOM   3489  C23 POPEL 148      87.300  20.635  71.316  1.00  0.00           C
ATOM   3492  C24 POPEL 148      87.170  19.965  72.686  1.00  0.00           C
ATOM   3495  C25 POPEL 148      86.350  20.825  73.646  1.00  0.00           C
ATOM   3498  C26 POPEL 148      86.170  20.175  75.026  1.00  0.00           C
ATOM   3501  C27 POPEL 148      85.170  20.965  75.876  1.00  0.00           C
ATOM   3504  C28 POPEL 148      85.120  20.565  77.366  1.00  0.00           C
ATOM   3507  C29 POPEL 148      84.980  19.075  77.536  1.00  0.00           C
ATOM   3509 0C21 POPEL 148      83.840  18.405  77.776  1.00  0.00           C
ATOM   3511 1C21 POPEL 148      82.460  18.985  77.956  1.00  0.00           C
ATOM   3514 2C21 POPEL 148      81.580  18.035  78.796  1.00  0.00           C
ATOM   3517 3C21 POPEL 148      82.040  17.885  80.256  1.00  0.00           C
ATOM   3520 4C21 POPEL 148      81.500  16.615  80.936  1.00  0.00           C
ATOM   3523 5C21 POPEL 148      79.980  16.465  80.806  1.00  0.00           C
ATOM   3526 6C21 POPEL 148      79.450  15.275  81.606  1.00  0.00           C
ATOM   3529 7C21 POPEL 148      78.040  14.875  81.176  1.00  0.00           C
ATOM   3532 8C21 POPEL 148      77.380  13.925  82.166  1.00  0.00           C
ATOM   3536  C33 POPEL 148      86.460  25.065  73.236  1.00  0.00           C
ATOM   3539  C34 POPEL 148      85.550  24.905  74.456  1.00  0.00           C
ATOM   3542  C35 POPEL 148      86.280  24.915  75.806  1.00  0.00           C
ATOM   3545  C36 POPEL 148      85.320  24.645  76.976  1.00  0.00           C
ATOM   3548  C37 POPEL 148      85.210  25.815  77.966  1.00  0.00           C
ATOM   3551  C38 POPEL 148      83.860  25.915  78.686  1.00  0.00           C
ATOM   3554  C39 POPEL 148      83.450  24.665  79.486  1.00  0.00           C
ATOM   3557 0C31 POPEL 148      84.240  24.465  80.786  1.00  0.00           C
ATOM   3560 1C31 POPEL 148      83.540  23.445  81.706  1.00  0.00           C
ATOM   3563 2C31 POPEL 148      84.180  23.305  83.106  1.00  0.00           C
ATOM   3566 3C31 POPEL 148      85.540  22.605  83.106  1.00  0.00           C
ATOM   3569 4C31 POPEL 148      85.980  22.225  84.536  1.00  0.00           C
ATOM   3572 5C31 POPEL 148      87.310  21.475  84.596  1.00  0.00           C
ATOM   3575 6C31 POPEL 148      87.630  20.945  85.996  1.00  0.00           C
ATOM   3579  NH3 POPEM 149      31.470  48.935  62.436  1.00  0.00           N
ATOM   3583  C12 POPEM 149      32.690  48.935  61.546  1.00  0.00           C
ATOM   3586  C11 POPEM 149      33.920  49.465  62.306  1.00  0.00           C
ATOM   3589  P   POPEM 149      36.460  49.045  61.786  1.00  0.00           P
ATOM   3590  O13 POPEM 149      36.640  47.705  61.186  1.00  0.00           O
ATOM   3591  O14 POPEM 149      37.490  50.015  61.356  1.00  0.00           O
ATOM   3592  O11 POPEM 149      36.450  48.895  63.346  1.00  0.00           O
ATOM   3593  O12 POPEM 149      35.020  49.585  61.406  1.00  0.00           O
ATOM   3594  C1  POPEM 149      37.150  49.765  64.236  1.00  0.00           C
ATOM   3597  C2  POPEM 149      37.880  48.925  65.296  1.00  0.00           C
ATOM   3599  O21 POPEM 149      38.230  49.795  66.386  1.00  0.00           O
ATOM   3600  C21 POPEM 149      38.140  49.175  67.556  1.00  0.00           C
ATOM   3601  O22 POPEM 149      38.050  47.965  67.716  1.00  0.00           O
ATOM   3602  C22 POPEM 149      37.950  50.205  68.646  1.00  0.00           C
ATOM   3605  C3  POPEM 149      39.110  48.185  64.696  1.00  0.00           C
ATOM   3608  O31 POPEM 149      39.640  47.135  65.546  1.00  0.00           O
ATOM   3609  C31 POPEM 149      39.060  45.935  65.356  1.00  0.00           C
ATOM   3610  O32 POPEM 149      38.140  45.715  64.586  1.00  0.00           O
ATOM   3611  C32 POPEM 149      39.770  44.865  66.186  1.00  0.00           C
ATOM   3614  C23 POPEM 149      38.850  50.015  69.886  1.00  0.00           C
ATOM   3617  C24 POPEM 149      38.170  50.625  71.106  1.00  0.00           C
ATOM   3620  C25 POPEM 149      39.130  50.995  72.246  1.00  0.00           C
ATOM   3623  C26 POPEM 149      38.410  51.845  73.306  1.00  0.00           C
ATOM   3626  C27 POPEM 149      38.620  51.395  74.756  1.00  0.00           C
ATOM   3629  C28 POPEM 149      38.090  49.995  75.106  1.00  0.00           C
ATOM   3632  C29 POPEM 149      36.600  49.835  74.906  1.00  0.00           C
ATOM   3634 0C21 POPEM 149      35.650  49.755  75.856  1.00  0.00           C
ATOM   3636 1C21 POPEM 149      35.840  49.825  77.346  1.00  0.00           C
ATOM   3639 2C21 POPEM 149      35.130  51.045  77.956  1.00  0.00           C
ATOM   3642 3C21 POPEM 149      35.300  51.105  79.476  1.00  0.00           C
ATOM   3645 4C21 POPEM 149      34.760  52.395  80.096  1.00  0.00           C
ATOM   3648 5C21 POPEM 149      35.080  52.485  81.596  1.00  0.00           C
ATOM   3651 6C21 POPEM 149      34.510  53.735  82.246  1.00  0.00           C
ATOM   3654 7C21 POPEM 149      35.040  53.895  83.676  1.00  0.00           C
ATOM   3657 8C21 POPEM 149      34.350  55.035  84.426  1.00  0.00           C
ATOM   3661  C33 POPEM 149      39.490  44.945  67.696  1.00  0.00           C
ATOM   3664  C34 POPEM 149      40.170  43.785  68.446  1.00  0.00           C
ATOM   3667  C35 POPEM 149      40.190  43.945  69.966  1.00  0.00           C
ATOM   3670  C36 POPEM 149      41.350  43.155  70.606  1.00  0.00           C
ATOM   3673  C37 POPEM 149      41.270  43.055  72.136  1.00  0.00           C
ATOM   3676  C38 POPEM 149      40.010  42.315  72.596  1.00  0.00           C
ATOM   3679  C39 POPEM 149      40.150  41.635  73.966  1.00  0.00           C
ATOM   3682 0C31 POPEM 149      38.900  40.795  74.266  1.00  0.00           C
ATOM   3685 1C31 POPEM 149      39.020  39.995  75.566  1.00  0.00           C
ATOM   3688 2C31 POPEM 149      37.860  39.005  75.756  1.00  0.00           C
ATOM   3691 3C31 POPEM 149      37.850  38.405  77.166  1.00  0.00           C
ATOM   3694 4C31 POPEM 149      36.840  37.265  77.326  1.00  0.00           C
ATOM   3697 5C31 POPEM 149      36.810  36.735  78.756  1.00  0.00           C
ATOM   3700 6C31 POPEM 149      35.860  35.545  78.946  1.00  0.00           C
ATOM   3704  NH3 POPEN 150     111.130  92.955 100.586  1.00  0.00           N
ATOM   3708  C12 POPEN 150     109.690  93.145 100.946  1.00  0.00           C
ATOM   3711  C11 POPEN 150     108.850  91.965 100.466  1.00  0.00           C
ATOM   3714  P   POPEN 150     106.490  91.815  99.396  1.00  0.00           P
ATOM   3715  O13 POPEN 150     106.680  90.355  99.276  1.00  0.00           O
ATOM   3716  O14 POPEN 150     105.100  92.285  99.626  1.00  0.00           O
ATOM   3717  O11 POPEN 150     107.110  92.495  98.106  1.00  0.00           O
ATOM   3718  O12 POPEN 150     107.460  92.315 100.546  1.00  0.00           O
ATOM   3719  C1  POPEN 150     106.380  92.425  96.876  1.00  0.00           C
ATOM   3722  C2  POPEN 150     107.320  92.205  95.666  1.00  0.00           C
ATOM   3724  O21 POPEN 150     106.650  92.655  94.476  1.00  0.00           O
ATOM   3725  C21 POPEN 150     105.870  91.825  93.796  1.00  0.00           C
ATOM   3726  O22 POPEN 150     105.460  90.735  94.146  1.00  0.00           O
ATOM   3727  C22 POPEN 150     105.540  92.445  92.436  1.00  0.00           C
ATOM   3730  C3  POPEN 150     107.940  90.765  95.556  1.00  0.00           C
ATOM   3733  O31 POPEN 150     108.560  90.605  94.256  1.00  0.00           O
ATOM   3734  C31 POPEN 150     108.880  89.405  93.746  1.00  0.00           C
ATOM   3735  O32 POPEN 150     109.270  89.295  92.586  1.00  0.00           O
ATOM   3736  C32 POPEN 150     108.790  88.215  94.686  1.00  0.00           C
ATOM   3739  C23 POPEN 150     105.810  91.485  91.246  1.00  0.00           C
ATOM   3742  C24 POPEN 150     106.320  92.225  89.996  1.00  0.00           C
ATOM   3745  C25 POPEN 150     107.210  91.345  89.096  1.00  0.00           C
ATOM   3748  C26 POPEN 150     108.200  92.155  88.236  1.00  0.00           C
ATOM   3751  C27 POPEN 150     109.240  91.255  87.536  1.00  0.00           C
ATOM   3754  C28 POPEN 150     110.210  91.985  86.586  1.00  0.00           C
ATOM   3757  C29 POPEN 150     109.510  92.455  85.326  1.00  0.00           C
ATOM   3759 0C21 POPEN 150     109.620  91.915  84.106  1.00  0.00           C
ATOM   3761 1C21 POPEN 150     110.470  90.715  83.766  1.00  0.00           C
ATOM   3764 2C21 POPEN 150     110.540  90.435  82.246  1.00  0.00           C
ATOM   3767 3C21 POPEN 150     109.230  89.875  81.686  1.00  0.00           C
ATOM   3770 4C21 POPEN 150     109.360  89.475  80.206  1.00  0.00           C
ATOM   3773 5C21 POPEN 150     108.160  88.665  79.686  1.00  0.00           C
ATOM   3776 6C21 POPEN 150     106.820  89.395  79.816  1.00  0.00           C
ATOM   3779 7C21 POPEN 150     105.640  88.565  79.326  1.00  0.00           C
ATOM   3782 8C21 POPEN 150     104.290  89.255  79.506  1.00  0.00           C
ATOM   3786  C33 POPEN 150     108.680  86.895  93.886  1.00  0.00           C
ATOM   3789  C34 POPEN 150     107.290  86.725  93.246  1.00  0.00           C
ATOM   3792  C35 POPEN 150     107.250  85.685  92.126  1.00  0.00           C
ATOM   3795  C36 POPEN 150     107.850  86.225  90.816  1.00  0.00           C
ATOM   3798  C37 POPEN 150     107.960  85.165  89.706  1.00  0.00           C
ATOM   3801  C38 POPEN 150     108.710  85.685  88.476  1.00  0.00           C
ATOM   3804  C39 POPEN 150     107.890  86.655  87.616  1.00  0.00           C
ATOM   3807 0C31 POPEN 150     107.510  86.065  86.246  1.00  0.00           C
ATOM   3810 1C31 POPEN 150     106.710  87.075  85.426  1.00  0.00           C
ATOM   3813 2C31 POPEN 150     106.170  86.505  84.106  1.00  0.00           C
ATOM   3816 3C31 POPEN 150     105.450  87.545  83.226  1.00  0.00           C
ATOM   3819 4C31 POPEN 150     104.210  88.185  83.886  1.00  0.00           C
ATOM   3822 5C31 POPEN 150     104.500  89.485  84.646  1.00  0.00           C
ATOM   3825 6C31 POPEN 150     103.260  90.055  85.346  1.00  0.00           C
ATOM   3829  NH3 POPEO 151      43.480  19.455 101.316  1.00  0.00           N
ATOM   3833  C12 POPEO 151      43.740  19.155 102.766  1.00  0.00           C
ATOM   3836  C11 POPEO 151      44.330  17.755 102.906  1.00  0.00           C
ATOM   3839  P   POPEO 151      45.960  16.405 104.336  1.00  0.00           P
ATOM   3840  O13 POPEO 151      47.430  16.415 104.516  1.00  0.00           O
ATOM   3841  O14 POPEO 151      45.180  15.955 105.496  1.00  0.00           O
ATOM   3842  O11 POPEO 151      45.640  15.475 103.116  1.00  0.00           O
ATOM   3843  O12 POPEO 151      45.440  17.795 103.806  1.00  0.00           O
ATOM   3844  C1  POPEO 151      46.540  15.265 102.026  1.00  0.00           C
ATOM   3847  C2  POPEO 151      46.670  13.745 101.806  1.00  0.00           C
ATOM   3849  O21 POPEO 151      47.690  13.385 100.856  1.00  0.00           O
ATOM   3850  C21 POPEO 151      47.590  13.815  99.626  1.00  0.00           C
ATOM   3851  O22 POPEO 151      46.810  14.635  99.176  1.00  0.00           O
ATOM   3852  C22 POPEO 151      48.670  13.115  98.806  1.00  0.00           C
ATOM   3855  C3  POPEO 151      45.300  13.105 101.466  1.00  0.00           C
ATOM   3858  O31 POPEO 151      45.390  11.665 101.566  1.00  0.00           O
ATOM   3859  C31 POPEO 151      45.190  10.975 100.456  1.00  0.00           C
ATOM   3860  O32 POPEO 151      44.920  11.435  99.366  1.00  0.00           O
ATOM   3861  C32 POPEO 151      45.470   9.505 100.736  1.00  0.00           C
ATOM   3864  C23 POPEO 151      48.240  11.675  98.426  1.00  0.00           C
ATOM   3867  C24 POPEO 151      49.170  11.025  97.386  1.00  0.00           C
ATOM   3870  C25 POPEO 151      49.390  11.845  96.106  1.00  0.00           C
ATOM   3873  C26 POPEO 151      48.100  12.315  95.416  1.00  0.00           C
ATOM   3876  C27 POPEO 151      48.360  13.375  94.346  1.00  0.00           C
ATOM   3879  C28 POPEO 151      47.040  13.925  93.776  1.00  0.00           C
ATOM   3882  C29 POPEO 151      47.320  15.175  92.986  1.00  0.00           C
ATOM   3884 0C21 POPEO 151      46.820  15.515  91.786  1.00  0.00           C
ATOM   3886 1C21 POPEO 151      45.830  14.745  90.956  1.00  0.00           C
ATOM   3889 2C21 POPEO 151      46.090  14.955  89.456  1.00  0.00           C
ATOM   3892 3C21 POPEO 151      45.000  14.335  88.576  1.00  0.00           C
ATOM   3895 4C21 POPEO 151      45.220  14.595  87.076  1.00  0.00           C
ATOM   3898 5C21 POPEO 151      46.230  13.635  86.426  1.00  0.00           C
ATOM   3901 6C21 POPEO 151      45.590  12.275  86.096  1.00  0.00           C
ATOM   3904 7C21 POPEO 151      46.610  11.215  85.676  1.00  0.00           C
ATOM   3907 8C21 POPEO 151      45.950   9.865  85.396  1.00  0.00           C
ATOM   3911  C33 POPEO 151      45.410   8.665  99.446  1.00  0.00           C
ATOM   3914  C34 POPEO 151      45.960   7.245  99.656  1.00  0.00           C
ATOM   3917  C35 POPEO 151      47.420   7.045  99.216  1.00  0.00           C
ATOM   3920  C36 POPEO 151      47.620   7.215  97.696  1.00  0.00           C
ATOM   3923  C37 POPEO 151      48.980   6.735  97.186  1.00  0.00           C
ATOM   3926  C38 POPEO 151      49.120   6.775  95.646  1.00  0.00           C
ATOM   3929  C39 POPEO 151      49.520   8.145  95.046  1.00  0.00           C
ATOM   3932 0C31 POPEO 151      49.760   8.025  93.526  1.00  0.00           C
ATOM   3935 1C31 POPEO 151      50.150   9.335  92.826  1.00  0.00           C
ATOM   3938 2C31 POPEO 151      50.140   9.175  91.296  1.00  0.00           C
ATOM   3941 3C31 POPEO 151      50.900  10.275  90.526  1.00  0.00           C
ATOM   3944 4C31 POPEO 151      50.060  11.525  90.246  1.00  0.00           C
ATOM   3947 5C31 POPEO 151      50.840  12.585  89.446  1.00  0.00           C
ATOM   3950 6C31 POPEO 151      50.020  13.835  89.136  1.00  0.00           C
ATOM   3954  NH3 POPEP 152     115.750 113.925  61.346  1.00  0.00           N
ATOM   3958  C12 POPEP 152     116.780 114.685  62.156  1.00  0.00           C
ATOM   3961  C11 POPEP 152     116.720 116.215  61.966  1.00  0.00           C
ATOM   3964  P   POPEP 152     118.020 118.405  62.496  1.00  0.00           P
ATOM   3965  O13 POPEP 152     119.500 118.585  62.506  1.00  0.00           O
ATOM   3966  O14 POPEP 152     117.300 118.805  61.286  1.00  0.00           O
ATOM   3967  O11 POPEP 152     117.400 119.185  63.696  1.00  0.00           O
ATOM   3968  O12 POPEP 152     117.690 116.865  62.806  1.00  0.00           O
ATOM   3969  C1  POPEP 152     117.880 119.065  65.026  1.00  0.00           C
ATOM   3972  C2  POPEP 152     117.520 120.365  65.776  1.00  0.00           C
ATOM   3974  O21 POPEP 152     118.220 120.415  67.016  1.00  0.00           O
ATOM   3975  C21 POPEP 152     117.860 119.585  67.966  1.00  0.00           C
ATOM   3976  O22 POPEP 152     116.910 118.815  67.966  1.00  0.00           O
ATOM   3977  C22 POPEP 152     118.860 119.785  69.106  1.00  0.00           C
ATOM   3980  C3  POPEP 152     115.990 120.625  65.906  1.00  0.00           C
ATOM   3983  O31 POPEP 152     115.780 121.715  66.806  1.00  0.00           O
ATOM   3984  C31 POPEP 152     114.790 121.815  67.706  1.00  0.00           C
ATOM   3985  O32 POPEP 152     114.830 122.575  68.656  1.00  0.00           O
ATOM   3986  C32 POPEP 152     113.570 120.925  67.426  1.00  0.00           C
ATOM   3989  C23 POPEP 152     118.870 118.615  70.106  1.00  0.00           C
ATOM   3992  C24 POPEP 152     120.240 118.455  70.776  1.00  0.00           C
ATOM   3995  C25 POPEP 152     120.370 117.125  71.536  1.00  0.00           C
ATOM   3998  C26 POPEP 152     119.480 117.035  72.796  1.00  0.00           C
ATOM   4001  C27 POPEP 152     119.940 117.965  73.916  1.00  0.00           C
ATOM   4004  C28 POPEP 152     119.140 117.765  75.216  1.00  0.00           C
ATOM   4007  C29 POPEP 152     119.670 118.665  76.296  1.00  0.00           C
ATOM   4009 0C21 POPEP 152     119.320 118.645  77.596  1.00  0.00           C
ATOM   4011 1C21 POPEP 152     118.320 117.705  78.236  1.00  0.00           C
ATOM   4014 2C21 POPEP 152     118.800 117.145  79.596  1.00  0.00           C
ATOM   4017 3C21 POPEP 152     117.800 117.455  80.726  1.00  0.00           C
ATOM   4020 4C21 POPEP 152     118.220 116.935  82.106  1.00  0.00           C
ATOM   4023 5C21 POPEP 152     119.610 117.395  82.566  1.00  0.00           C
ATOM   4026 6C21 POPEP 152     119.910 117.055  84.026  1.00  0.00           C
ATOM   4029 7C21 POPEP 152     121.400 117.185  84.386  1.00  0.00           C
ATOM   4032 8C21 POPEP 152     121.690 116.875  85.856  1.00  0.00           C
ATOM   4036  C33 POPEP 152     112.620 120.825  68.646  1.00  0.00           C
ATOM   4039  C34 POPEP 152     113.120 119.875  69.756  1.00  0.00           C
ATOM   4042  C35 POPEP 152     114.090 120.555  70.746  1.00  0.00           C
ATOM   4045  C36 POPEP 152     114.460 119.715  71.976  1.00  0.00           C
ATOM   4048  C37 POPEP 152     115.140 120.585  73.036  1.00  0.00           C
ATOM   4051  C38 POPEP 152     115.740 119.775  74.196  1.00  0.00           C
ATOM   4054  C39 POPEP 152     115.700 120.545  75.526  1.00  0.00           C
ATOM   4057 0C31 POPEP 152     116.620 121.765  75.596  1.00  0.00           C
ATOM   4060 1C31 POPEP 152     116.280 122.645  76.796  1.00  0.00           C
ATOM   4063 2C31 POPEP 152     117.270 123.795  77.036  1.00  0.00           C
ATOM   4066 3C31 POPEP 152     116.930 124.675  78.256  1.00  0.00           C
ATOM   4069 4C31 POPEP 152     116.480 123.865  79.486  1.00  0.00           C
ATOM   4072 5C31 POPEP 152     116.430 124.685  80.786  1.00  0.00           C
ATOM   4075 6C31 POPEP 152     115.970 123.855  81.986  1.00  0.00           C
ATOM   4079  NH3 POPEQ 153      44.640  89.525 101.996  1.00  0.00           N
ATOM   4083  C12 POPEQ 153      43.180  89.165 102.156  1.00  0.00           C
ATOM   4086  C11 POPEQ 153      42.250  90.365 102.386  1.00  0.00           C
ATOM   4089  P   POPEQ 153      39.610  90.555 102.896  1.00  0.00           P
ATOM   4090  O13 POPEQ 153      38.620  89.455 103.046  1.00  0.00           O
ATOM   4091  O14 POPEQ 153      39.870  91.405 104.076  1.00  0.00           O
ATOM   4092  O11 POPEQ 153      39.270  91.395 101.596  1.00  0.00           O
ATOM   4093  O12 POPEQ 153      40.940  89.835 102.466  1.00  0.00           O
ATOM   4094  C1  POPEQ 153      38.920  90.665 100.406  1.00  0.00           C
ATOM   4097  C2  POPEQ 153      39.030  91.585  99.166  1.00  0.00           C
ATOM   4099  O21 POPEQ 153      38.490  91.005  97.956  1.00  0.00           O
ATOM   4100  C21 POPEQ 153      39.040  89.905  97.496  1.00  0.00           C
ATOM   4101  O22 POPEQ 153      39.820  89.155  98.066  1.00  0.00           O
ATOM   4102  C22 POPEQ 153      38.660  89.715  96.036  1.00  0.00           C
ATOM   4105  C3  POPEQ 153      40.460  92.135  98.936  1.00  0.00           C
ATOM   4108  O31 POPEQ 153      40.420  93.325  98.106  1.00  0.00           O
ATOM   4109  C31 POPEQ 153      40.890  93.175  96.876  1.00  0.00           C
ATOM   4110  O32 POPEQ 153      41.460  92.195  96.446  1.00  0.00           O
ATOM   4111  C32 POPEQ 153      40.590  94.415  96.016  1.00  0.00           C
ATOM   4114  C23 POPEQ 153      39.920  89.525  95.176  1.00  0.00           C
ATOM   4117  C24 POPEQ 153      39.790  90.245  93.836  1.00  0.00           C
ATOM   4120  C25 POPEQ 153      39.100  89.415  92.756  1.00  0.00           C
ATOM   4123  C26 POPEQ 153      40.110  88.575  91.976  1.00  0.00           C
ATOM   4126  C27 POPEQ 153      39.470  87.835  90.796  1.00  0.00           C
ATOM   4129  C28 POPEQ 153      40.510  87.395  89.746  1.00  0.00           C
ATOM   4132  C29 POPEQ 153      41.420  86.285  90.226  1.00  0.00           C
ATOM   4134 0C21 POPEQ 153      41.590  85.085  89.666  1.00  0.00           C
ATOM   4136 1C21 POPEQ 153      40.940  84.535  88.416  1.00  0.00           C
ATOM   4139 2C21 POPEQ 153      41.950  84.305  87.276  1.00  0.00           C
ATOM   4142 3C21 POPEQ 153      42.870  83.095  87.526  1.00  0.00           C
ATOM   4145 4C21 POPEQ 153      44.010  82.935  86.516  1.00  0.00           C
ATOM   4148 5C21 POPEQ 153      45.030  84.085  86.596  1.00  0.00           C
ATOM   4151 6C21 POPEQ 153      46.400  83.745  85.986  1.00  0.00           C
ATOM   4154 7C21 POPEQ 153      47.460  84.855  86.156  1.00  0.00           C
ATOM   4157 8C21 POPEQ 153      48.870  84.425  85.736  1.00  0.00           C
ATOM   4161  C33 POPEQ 153      39.490  94.105  94.986  1.00  0.00           C
ATOM   4164  C34 POPEQ 153      39.430  95.085  93.796  1.00  0.00           C
ATOM   4167  C35 POPEQ 153      40.620  95.005  92.826  1.00  0.00           C
ATOM   4170  C36 POPEQ 153      40.960  93.565  92.406  1.00  0.00           C
ATOM   4173  C37 POPEQ 153      42.010  93.455  91.296  1.00  0.00           C
ATOM   4176  C38 POPEQ 153      42.280  91.995  90.916  1.00  0.00           C
ATOM   4179  C39 POPEQ 153      43.320  91.835  89.816  1.00  0.00           C
ATOM   4182 0C31 POPEQ 153      43.250  90.475  89.126  1.00  0.00           C
ATOM   4185 1C31 POPEQ 153      44.280  90.355  87.996  1.00  0.00           C
ATOM   4188 2C31 POPEQ 153      43.790  89.545  86.796  1.00  0.00           C
ATOM   4191 3C31 POPEQ 153      44.450  89.955  85.466  1.00  0.00           C
ATOM   4194 4C31 POPEQ 153      44.130  91.405  85.066  1.00  0.00           C
ATOM   4197 5C31 POPEQ 153      44.580  91.765  83.656  1.00  0.00           C
ATOM   4200 6C31 POPEQ 153      44.160  93.185  83.276  1.00  0.00           C
ATOM   4204  NH3 POPER 154     128.330  28.885 102.366  1.00  0.00           N
ATOM   4208  C12 POPER 154     129.060  28.995 103.666  1.00  0.00           C
ATOM   4211  C11 POPER 154     128.120  28.625 104.816  1.00  0.00           C
ATOM   4214  P   POPER 154     126.550  30.385 105.976  1.00  0.00           P
ATOM   4215  O13 POPER 154     127.750  31.005 106.576  1.00  0.00           O
ATOM   4216  O14 POPER 154     125.670  29.655 106.916  1.00  0.00           O
ATOM   4217  O11 POPER 154     125.730  31.525 105.256  1.00  0.00           O
ATOM   4218  O12 POPER 154     126.950  29.435 104.766  1.00  0.00           O
ATOM   4219  C1  POPER 154     126.410  32.335 104.286  1.00  0.00           C
ATOM   4222  C2  POPER 154     125.830  32.045 102.896  1.00  0.00           C
ATOM   4224  O21 POPER 154     126.310  33.035 101.986  1.00  0.00           O
ATOM   4225  C21 POPER 154     127.140  32.615 101.046  1.00  0.00           C
ATOM   4226  O22 POPER 154     127.580  31.475 100.956  1.00  0.00           O
ATOM   4227  C22 POPER 154     127.380  33.785 100.096  1.00  0.00           C
ATOM   4230  C3  POPER 154     124.270  32.075 102.966  1.00  0.00           C
ATOM   4233  O31 POPER 154     123.610  32.145 101.686  1.00  0.00           O
ATOM   4234  C31 POPER 154     123.790  31.115 100.866  1.00  0.00           C
ATOM   4235  O32 POPER 154     124.450  30.125 101.096  1.00  0.00           O
ATOM   4236  C32 POPER 154     122.900  31.355  99.636  1.00  0.00           C
ATOM   4239  C23 POPER 154     127.640  33.395  98.616  1.00  0.00           C
ATOM   4242  C24 POPER 154     127.470  34.575  97.656  1.00  0.00           C
ATOM   4245  C25 POPER 154     128.360  34.495  96.406  1.00  0.00           C
ATOM   4248  C26 POPER 154     128.400  33.165  95.626  1.00  0.00           C
ATOM   4251  C27 POPER 154     127.090  32.555  95.106  1.00  0.00           C
ATOM   4254  C28 POPER 154     127.270  31.905  93.706  1.00  0.00           C
ATOM   4257  C29 POPER 154     128.510  31.045  93.546  1.00  0.00           C
ATOM   4259 0C21 POPER 154     129.340  31.025  92.476  1.00  0.00           C
ATOM   4261 1C21 POPER 154     129.170  31.755  91.166  1.00  0.00           C
ATOM   4264 2C21 POPER 154     129.470  30.905  89.906  1.00  0.00           C
ATOM   4267 3C21 POPER 154     130.950  30.885  89.506  1.00  0.00           C
ATOM   4270 4C21 POPER 154     131.200  30.015  88.266  1.00  0.00           C
ATOM   4273 5C21 POPER 154     132.650  30.055  87.756  1.00  0.00           C
ATOM   4276 6C21 POPER 154     132.980  31.305  86.916  1.00  0.00           C
ATOM   4279 7C21 POPER 154     134.400  31.265  86.356  1.00  0.00           C
ATOM   4282 8C21 POPER 154     134.740  32.455  85.456  1.00  0.00           C
ATOM   4286  C33 POPER 154     123.380  30.585  98.386  1.00  0.00           C
ATOM   4289  C34 POPER 154     122.460  30.815  97.186  1.00  0.00           C
ATOM   4292  C35 POPER 154     122.640  29.805  96.056  1.00  0.00           C
ATOM   4295  C36 POPER 154     123.970  29.895  95.296  1.00  0.00           C
ATOM   4298  C37 POPER 154     124.020  28.735  94.296  1.00  0.00           C
ATOM   4301  C38 POPER 154     125.310  28.595  93.486  1.00  0.00           C
ATOM   4304  C39 POPER 154     125.220  27.315  92.646  1.00  0.00           C
ATOM   4307 0C31 POPER 154     126.430  27.025  91.766  1.00  0.00           C
ATOM   4310 1C31 POPER 154     126.140  25.825  90.846  1.00  0.00           C
ATOM   4313 2C31 POPER 154     127.350  25.305  90.076  1.00  0.00           C
ATOM   4316 3C31 POPER 154     127.820  26.255  88.966  1.00  0.00           C
ATOM   4319 4C31 POPER 154     129.030  25.695  88.206  1.00  0.00           C
ATOM   4322 5C31 POPER 154     129.380  26.485  86.946  1.00  0.00           C
ATOM   4325 6C31 POPER 154     130.750  26.135  86.366  1.00  0.00           C
ATOM   4329  NH3 POPES 155      53.620  44.265  63.256  1.00  0.00           N
ATOM   4333  C12 POPES 155      55.060  44.185  63.676  1.00  0.00           C
ATOM   4336  C11 POPES 155      55.320  43.095  64.726  1.00  0.00           C
ATOM   4339  P   POPES 155      57.800  42.395  64.296  1.00  0.00           P
ATOM   4340  O13 POPES 155      57.880  42.945  62.926  1.00  0.00           O
ATOM   4341  O14 POPES 155      57.600  40.955  64.486  1.00  0.00           O
ATOM   4342  O11 POPES 155      59.130  42.785  65.046  1.00  0.00           O
ATOM   4343  O12 POPES 155      56.690  43.175  65.136  1.00  0.00           O
ATOM   4344  C1  POPES 155      59.110  43.355  66.346  1.00  0.00           C
ATOM   4347  C2  POPES 155      58.540  42.415  67.426  1.00  0.00           C
ATOM   4349  O21 POPES 155      58.510  43.195  68.626  1.00  0.00           O
ATOM   4350  C21 POPES 155      57.520  42.945  69.476  1.00  0.00           C
ATOM   4351  O22 POPES 155      56.580  42.205  69.276  1.00  0.00           O
ATOM   4352  C22 POPES 155      57.740  43.895  70.656  1.00  0.00           C
ATOM   4355  C3  POPES 155      59.430  41.145  67.566  1.00  0.00           C
ATOM   4358  O31 POPES 155      59.850  40.955  68.926  1.00  0.00           O
ATOM   4359  C31 POPES 155      61.030  41.495  69.236  1.00  0.00           C
ATOM   4360  O32 POPES 155      61.740  42.135  68.486  1.00  0.00           O
ATOM   4361  C32 POPES 155      61.310  41.225  70.716  1.00  0.00           C
ATOM   4364  C23 POPES 155      56.640  43.805  71.726  1.00  0.00           C
ATOM   4367  C24 POPES 155      56.730  42.535  72.586  1.00  0.00           C
ATOM   4370  C25 POPES 155      57.980  42.415  73.476  1.00  0.00           C
ATOM   4373  C26 POPES 155      58.080  43.555  74.506  1.00  0.00           C
ATOM   4376  C27 POPES 155      58.880  43.135  75.736  1.00  0.00           C
ATOM   4379  C28 POPES 155      59.050  44.245  76.786  1.00  0.00           C
ATOM   4382  C29 POPES 155      57.760  44.565  77.496  1.00  0.00           C
ATOM   4384 0C21 POPES 155      57.560  44.605  78.826  1.00  0.00           C
ATOM   4386 1C21 POPES 155      58.610  44.385  79.886  1.00  0.00           C
ATOM   4389 2C21 POPES 155      58.680  42.935  80.396  1.00  0.00           C
ATOM   4392 3C21 POPES 155      57.780  42.645  81.596  1.00  0.00           C
ATOM   4395 4C21 POPES 155      58.060  41.255  82.196  1.00  0.00           C
ATOM   4398 5C21 POPES 155      57.520  41.095  83.626  1.00  0.00           C
ATOM   4401 6C21 POPES 155      56.070  40.605  83.676  1.00  0.00           C
ATOM   4404 7C21 POPES 155      55.970  39.125  84.066  1.00  0.00           C
ATOM   4407 8C21 POPES 155      54.550  38.575  83.986  1.00  0.00           C
ATOM   4411  C33 POPES 155      62.340  42.205  71.316  1.00  0.00           C
ATOM   4414  C34 POPES 155      62.420  42.065  72.836  1.00  0.00           C
ATOM   4417  C35 POPES 155      63.640  42.775  73.436  1.00  0.00           C
ATOM   4420  C36 POPES 155      63.570  42.825  74.966  1.00  0.00           C
ATOM   4423  C37 POPES 155      64.940  43.045  75.626  1.00  0.00           C
ATOM   4426  C38 POPES 155      64.850  42.895  77.156  1.00  0.00           C
ATOM   4429  C39 POPES 155      66.190  42.635  77.836  1.00  0.00           C
ATOM   4432 0C31 POPES 155      66.050  42.605  79.366  1.00  0.00           C
ATOM   4435 1C31 POPES 155      67.100  41.775  80.106  1.00  0.00           C
ATOM   4438 2C31 POPES 155      66.960  40.255  79.896  1.00  0.00           C
ATOM   4441 3C31 POPES 155      68.010  39.455  80.686  1.00  0.00           C
ATOM   4444 4C31 POPES 155      67.680  39.315  82.186  1.00  0.00           C
ATOM   4447 5C31 POPES 155      66.720  38.145  82.456  1.00  0.00           C
ATOM   4450 6C31 POPES 155      66.050  38.175  83.826  1.00  0.00           C
ATOM   4454  NH3 POPET 156     111.750 122.765 104.426  1.00  0.00           N
ATOM   4458  C12 POPET 156     111.640 121.765 105.536  1.00  0.00           C
ATOM   4461  C11 POPET 156     110.200 121.215 105.616  1.00  0.00           C
ATOM   4464  P   POPET 156     108.570 123.305 105.396  1.00  0.00           P
ATOM   4465  O13 POPET 156     109.570 124.265 104.916  1.00  0.00           O
ATOM   4466  O14 POPET 156     107.410 123.795 106.166  1.00  0.00           O
ATOM   4467  O11 POPET 156     108.050 122.575 104.106  1.00  0.00           O
ATOM   4468  O12 POPET 156     109.290 122.145 106.206  1.00  0.00           O
ATOM   4469  C1  POPET 156     107.240 123.365 103.236  1.00  0.00           C
ATOM   4472  C2  POPET 156     107.040 122.695 101.846  1.00  0.00           C
ATOM   4474  O21 POPET 156     108.230 122.175 101.216  1.00  0.00           O
ATOM   4475  C21 POPET 156     109.420 122.595 101.626  1.00  0.00           C
ATOM   4476  O22 POPET 156     110.280 121.915 102.156  1.00  0.00           O
ATOM   4477  C22 POPET 156     109.700 124.025 101.146  1.00  0.00           C
ATOM   4480  C3  POPET 156     106.220 123.635 100.896  1.00  0.00           C
ATOM   4483  O31 POPET 156     106.780 123.845  99.596  1.00  0.00           O
ATOM   4484  C31 POPET 156     106.650 122.965  98.596  1.00  0.00           C
ATOM   4485  O32 POPET 156     107.010 123.195  97.456  1.00  0.00           O
ATOM   4486  C32 POPET 156     105.890 121.695  98.986  1.00  0.00           C
ATOM   4489  C23 POPET 156     110.940 124.045 100.226  1.00  0.00           C
ATOM   4492  C24 POPET 156     111.080 125.345  99.416  1.00  0.00           C
ATOM   4495  C25 POPET 156     112.430 125.425  98.696  1.00  0.00           C
ATOM   4498  C26 POPET 156     112.440 126.335  97.456  1.00  0.00           C
ATOM   4501  C27 POPET 156     113.860 126.835  97.136  1.00  0.00           C
ATOM   4504  C28 POPET 156     113.920 127.785  95.926  1.00  0.00           C
ATOM   4507  C29 POPET 156     113.890 127.075  94.596  1.00  0.00           C
ATOM   4509 0C21 POPET 156     113.760 127.695  93.406  1.00  0.00           C
ATOM   4511 1C21 POPET 156     113.580 129.175  93.216  1.00  0.00           C
ATOM   4514 2C21 POPET 156     112.820 129.545  91.926  1.00  0.00           C
ATOM   4517 3C21 POPET 156     113.760 129.845  90.756  1.00  0.00           C
ATOM   4520 4C21 POPET 156     113.300 129.285  89.406  1.00  0.00           C
ATOM   4523 5C21 POPET 156     114.320 129.615  88.306  1.00  0.00           C
ATOM   4526 6C21 POPET 156     114.080 128.905  86.976  1.00  0.00           C
ATOM   4529 7C21 POPET 156     115.160 129.275  85.956  1.00  0.00           C
ATOM   4532 8C21 POPET 156     115.040 128.555  84.606  1.00  0.00           C
ATOM   4536  C33 POPET 156     106.100 120.495  98.056  1.00  0.00           C
ATOM   4539  C34 POPET 156     105.150 119.385  98.506  1.00  0.00           C
ATOM   4542  C35 POPET 156     105.510 118.005  97.996  1.00  0.00           C
ATOM   4545  C36 POPET 156     105.850 117.885  96.506  1.00  0.00           C
ATOM   4548  C37 POPET 156     105.730 116.435  96.026  1.00  0.00           C
ATOM   4551  C38 POPET 156     105.490 116.305  94.516  1.00  0.00           C
ATOM   4554  C39 POPET 156     106.690 116.745  93.656  1.00  0.00           C
ATOM   4557 0C31 POPET 156     107.770 115.665  93.506  1.00  0.00           C
ATOM   4560 1C31 POPET 156     109.100 115.985  94.186  1.00  0.00           C
ATOM   4563 2C31 POPET 156     110.220 115.005  93.776  1.00  0.00           C
ATOM   4566 3C31 POPET 156     110.750 115.265  92.356  1.00  0.00           C
ATOM   4569 4C31 POPET 156     111.580 114.095  91.816  1.00  0.00           C
ATOM   4572 5C31 POPET 156     112.250 114.405  90.476  1.00  0.00           C
ATOM   4575 6C31 POPET 156     113.360 113.415  90.106  1.00  0.00           C
ATOM   4579  NH3 POPEU 157      93.440  69.465  60.476  1.00  0.00           N
ATOM   4583  C12 POPEU 157      94.480  69.835  59.436  1.00  0.00           C
ATOM   4586  C11 POPEU 157      94.950  68.605  58.626  1.00  0.00           C
ATOM   4589  P   POPEU 157      97.540  68.535  58.466  1.00  0.00           P
ATOM   4590  O13 POPEU 157      97.430  67.175  59.016  1.00  0.00           O
ATOM   4591  O14 POPEU 157      98.690  68.745  57.556  1.00  0.00           O
ATOM   4592  O11 POPEU 157      97.640  69.565  59.686  1.00  0.00           O
ATOM   4593  O12 POPEU 157      96.130  68.875  57.826  1.00  0.00           O
ATOM   4594  C1  POPEU 157      98.780  69.485  60.556  1.00  0.00           C
ATOM   4597  C2  POPEU 157      98.390  69.625  62.056  1.00  0.00           C
ATOM   4599  O21 POPEU 157      99.610  69.485  62.796  1.00  0.00           O
ATOM   4600  C21 POPEU 157      99.610  69.995  64.026  1.00  0.00           C
ATOM   4601  O22 POPEU 157      98.720  70.675  64.496  1.00  0.00           O
ATOM   4602  C22 POPEU 157     100.890  69.595  64.766  1.00  0.00           C
ATOM   4605  C3  POPEU 157      97.350  68.555  62.486  1.00  0.00           C
ATOM   4608  O31 POPEU 157      96.490  69.075  63.516  1.00  0.00           O
ATOM   4609  C31 POPEU 157      96.490  68.485  64.696  1.00  0.00           C
ATOM   4610  O32 POPEU 157      97.110  67.495  65.026  1.00  0.00           O
ATOM   4611  C32 POPEU 157      95.590  69.315  65.606  1.00  0.00           C
ATOM   4614  C23 POPEU 157     100.630  68.745  66.036  1.00  0.00           C
ATOM   4617  C24 POPEU 157     101.840  67.885  66.456  1.00  0.00           C
ATOM   4620  C25 POPEU 157     103.040  68.685  67.006  1.00  0.00           C
ATOM   4623  C26 POPEU 157     103.170  68.705  68.546  1.00  0.00           C
ATOM   4626  C27 POPEU 157     103.840  67.445  69.126  1.00  0.00           C
ATOM   4629  C28 POPEU 157     104.260  67.595  70.606  1.00  0.00           C
ATOM   4632  C29 POPEU 157     105.530  68.395  70.786  1.00  0.00           C
ATOM   4634 0C21 POPEU 157     106.380  68.345  71.836  1.00  0.00           C
ATOM   4636 1C21 POPEU 157     106.190  67.555  73.106  1.00  0.00           C
ATOM   4639 2C21 POPEU 157     106.630  68.355  74.346  1.00  0.00           C
ATOM   4642 3C21 POPEU 157     105.880  69.695  74.496  1.00  0.00           C
ATOM   4645 4C21 POPEU 157     106.110  70.365  75.856  1.00  0.00           C
ATOM   4648 5C21 POPEU 157     105.570  71.805  75.846  1.00  0.00           C
ATOM   4651 6C21 POPEU 157     105.310  72.375  77.246  1.00  0.00           C
ATOM   4654 7C21 POPEU 157     104.690  73.775  77.196  1.00  0.00           C
ATOM   4657 8C21 POPEU 157     104.150  74.235  78.546  1.00  0.00           C
ATOM   4661  C33 POPEU 157      95.420  68.655  66.976  1.00  0.00           C
ATOM   4664  C34 POPEU 157      94.850  69.645  67.996  1.00  0.00           C
ATOM   4667  C35 POPEU 157      94.890  69.065  69.406  1.00  0.00           C
ATOM   4670  C36 POPEU 157      94.380  70.045  70.466  1.00  0.00           C
ATOM   4673  C37 POPEU 157      94.650  69.475  71.856  1.00  0.00           C
ATOM   4676  C38 POPEU 157      94.000  70.275  72.986  1.00  0.00           C
ATOM   4679  C39 POPEU 157      94.340  69.655  74.346  1.00  0.00           C
ATOM   4682 0C31 POPEU 157      95.330  70.515  75.136  1.00  0.00           C
ATOM   4685 1C31 POPEU 157      95.860  69.785  76.366  1.00  0.00           C
ATOM   4688 2C31 POPEU 157      96.820  70.665  77.186  1.00  0.00           C
ATOM   4691 3C31 POPEU 157      97.430  69.905  78.366  1.00  0.00           C
ATOM   4694 4C31 POPEU 157      98.520  70.745  79.046  1.00  0.00           C
ATOM   4697 5C31 POPEU 157      99.260  69.985  80.146  1.00  0.00           C
ATOM   4700 6C31 POPEU 157     100.290  70.855  80.866  1.00  0.00           C
ATOM   4704  NH3 POPEV 158      18.730  20.095 105.656  1.00  0.00           N
ATOM   4708  C12 POPEV 158      18.830  21.555 106.036  1.00  0.00           C
ATOM   4711  C11 POPEV 158      19.010  22.475 104.806  1.00  0.00           C
ATOM   4714  P   POPEV 158      20.470  24.655 104.716  1.00  0.00           P
ATOM   4715  O13 POPEV 158      20.600  25.995 105.346  1.00  0.00           O
ATOM   4716  O14 POPEV 158      21.650  23.785 104.736  1.00  0.00           O
ATOM   4717  O11 POPEV 158      20.100  24.885 103.206  1.00  0.00           O
ATOM   4718  O12 POPEV 158      19.230  23.835 105.246  1.00  0.00           O
ATOM   4719  C1  POPEV 158      18.810  25.355 102.806  1.00  0.00           C
ATOM   4722  C2  POPEV 158      18.290  24.535 101.606  1.00  0.00           C
ATOM   4724  O21 POPEV 158      19.250  24.625 100.526  1.00  0.00           O
ATOM   4725  C21 POPEV 158      19.410  23.485  99.866  1.00  0.00           C
ATOM   4726  O22 POPEV 158      18.810  22.455 100.076  1.00  0.00           O
ATOM   4727  C22 POPEV 158      20.480  23.635  98.796  1.00  0.00           C
ATOM   4730  C3  POPEV 158      16.900  25.065 101.186  1.00  0.00           C
ATOM   4733  O31 POPEV 158      16.410  24.495  99.946  1.00  0.00           O
ATOM   4734  C31 POPEV 158      15.070  24.505  99.866  1.00  0.00           C
ATOM   4735  O32 POPEV 158      14.320  24.855 100.756  1.00  0.00           O
ATOM   4736  C32 POPEV 158      14.630  24.135  98.446  1.00  0.00           C
ATOM   4739  C23 POPEV 158      20.530  22.365  97.906  1.00  0.00           C
ATOM   4742  C24 POPEV 158      21.840  22.235  97.116  1.00  0.00           C
ATOM   4745  C25 POPEV 158      21.860  23.075  95.836  1.00  0.00           C
ATOM   4748  C26 POPEV 158      21.270  22.325  94.636  1.00  0.00           C
ATOM   4751  C27 POPEV 158      21.230  23.165  93.356  1.00  0.00           C
ATOM   4754  C28 POPEV 158      21.040  22.325  92.086  1.00  0.00           C
ATOM   4757  C29 POPEV 158      20.750  23.185  90.876  1.00  0.00           C
ATOM   4759 0C21 POPEV 158      21.580  23.475  89.856  1.00  0.00           C
ATOM   4761 1C21 POPEV 158      23.000  23.005  89.676  1.00  0.00           C
ATOM   4764 2C21 POPEV 158      23.180  22.005  88.516  1.00  0.00           C
ATOM   4767 3C21 POPEV 158      22.760  22.565  87.156  1.00  0.00           C
ATOM   4770 4C21 POPEV 158      23.160  21.675  85.966  1.00  0.00           C
ATOM   4773 5C21 POPEV 158      22.530  22.165  84.656  1.00  0.00           C
ATOM   4776 6C21 POPEV 158      22.950  21.365  83.416  1.00  0.00           C
ATOM   4779 7C21 POPEV 158      22.170  21.785  82.156  1.00  0.00           C
ATOM   4782 8C21 POPEV 158      22.700  21.145  80.866  1.00  0.00           C
ATOM   4786  C33 POPEV 158      14.450  22.615  98.216  1.00  0.00           C
ATOM   4789  C34 POPEV 158      14.950  22.165  96.836  1.00  0.00           C
ATOM   4792  C35 POPEV 158      14.260  22.835  95.636  1.00  0.00           C
ATOM   4795  C36 POPEV 158      14.620  22.145  94.306  1.00  0.00           C
ATOM   4798  C37 POPEV 158      14.400  23.035  93.076  1.00  0.00           C
ATOM   4801  C38 POPEV 158      14.950  22.415  91.786  1.00  0.00           C
ATOM   4804  C39 POPEV 158      13.850  21.915  90.846  1.00  0.00           C
ATOM   4807 0C31 POPEV 158      14.430  21.325  89.556  1.00  0.00           C
ATOM   4810 1C31 POPEV 158      13.380  20.665  88.656  1.00  0.00           C
ATOM   4813 2C31 POPEV 158      13.990  19.955  87.436  1.00  0.00           C
ATOM   4816 3C31 POPEV 158      14.730  20.905  86.486  1.00  0.00           C
ATOM   4819 4C31 POPEV 158      15.420  20.185  85.326  1.00  0.00           C
ATOM   4822 5C31 POPEV 158      16.210  21.165  84.436  1.00  0.00           C
ATOM   4825 6C31 POPEV 158      17.230  20.475  83.526  1.00  0.00           C
ATOM   4829  NH3 POPEW 159      86.650 106.155 100.686  1.00  0.00           N
ATOM   4833  C12 POPEW 159      85.350 106.035  99.926  1.00  0.00           C
ATOM   4836  C11 POPEW 159      85.000 104.565  99.626  1.00  0.00           C
ATOM   4839  P   POPEW 159      82.500 104.215  98.846  1.00  0.00           P
ATOM   4840  O13 POPEW 159      81.840 105.445  99.336  1.00  0.00           O
ATOM   4841  O14 POPEW 159      82.370 103.025  99.696  1.00  0.00           O
ATOM   4842  O11 POPEW 159      81.930 103.865  97.416  1.00  0.00           O
ATOM   4843  O12 POPEW 159      84.030 104.505  98.586  1.00  0.00           O
ATOM   4844  C1  POPEW 159      82.560 104.345  96.226  1.00  0.00           C
ATOM   4847  C2  POPEW 159      83.460 103.265  95.556  1.00  0.00           C
ATOM   4849  O21 POPEW 159      83.060 103.175  94.166  1.00  0.00           O
ATOM   4850  C21 POPEW 159      84.010 102.765  93.346  1.00  0.00           C
ATOM   4851  O22 POPEW 159      85.210 102.785  93.566  1.00  0.00           O
ATOM   4852  C22 POPEW 159      83.380 102.295  92.046  1.00  0.00           C
ATOM   4855  C3  POPEW 159      83.310 101.865  96.206  1.00  0.00           C
ATOM   4858  O31 POPEW 159      83.990 100.865  95.416  1.00  0.00           O
ATOM   4859  C31 POPEW 159      83.260  99.885  94.896  1.00  0.00           C
ATOM   4860  O32 POPEW 159      82.080  99.705  95.106  1.00  0.00           O
ATOM   4861  C32 POPEW 159      84.150  99.035  94.006  1.00  0.00           C
ATOM   4864  C23 POPEW 159      83.020 103.505  91.156  1.00  0.00           C
ATOM   4867  C24 POPEW 159      83.380 103.225  89.706  1.00  0.00           C
ATOM   4870  C25 POPEW 159      83.060 104.405  88.786  1.00  0.00           C
ATOM   4873  C26 POPEW 159      83.640 104.175  87.386  1.00  0.00           C
ATOM   4876  C27 POPEW 159      83.450 105.385  86.466  1.00  0.00           C
ATOM   4879  C28 POPEW 159      84.380 105.345  85.246  1.00  0.00           C
ATOM   4882  C29 POPEW 159      83.970 104.265  84.266  1.00  0.00           C
ATOM   4884 0C21 POPEW 159      83.400 104.455  83.066  1.00  0.00           C
ATOM   4886 1C21 POPEW 159      83.040 105.795  82.456  1.00  0.00           C
ATOM   4889 2C21 POPEW 159      83.940 106.145  81.266  1.00  0.00           C
ATOM   4892 3C21 POPEW 159      83.750 107.595  80.796  1.00  0.00           C
ATOM   4895 4C21 POPEW 159      84.490 107.845  79.476  1.00  0.00           C
ATOM   4898 5C21 POPEW 159      84.470 109.275  78.916  1.00  0.00           C
ATOM   4901 6C21 POPEW 159      84.980 110.365  79.876  1.00  0.00           C
ATOM   4904 7C21 POPEW 159      86.390 110.125  80.426  1.00  0.00           C
ATOM   4907 8C21 POPEW 159      86.800 111.135  81.486  1.00  0.00           C
ATOM   4911  C33 POPEW 159      83.350  98.105  93.066  1.00  0.00           C
ATOM   4914  C34 POPEW 159      84.270  97.315  92.126  1.00  0.00           C
ATOM   4917  C35 POPEW 159      83.520  96.455  91.096  1.00  0.00           C
ATOM   4920  C36 POPEW 159      83.060  97.265  89.866  1.00  0.00           C
ATOM   4923  C37 POPEW 159      82.160  96.465  88.906  1.00  0.00           C
ATOM   4926  C38 POPEW 159      81.540  97.365  87.826  1.00  0.00           C
ATOM   4929  C39 POPEW 159      80.930  96.605  86.646  1.00  0.00           C
ATOM   4932 0C31 POPEW 159      80.180  97.555  85.696  1.00  0.00           C
ATOM   4935 1C31 POPEW 159      79.680  96.885  84.416  1.00  0.00           C
ATOM   4938 2C31 POPEW 159      78.970  97.895  83.486  1.00  0.00           C
ATOM   4941 3C31 POPEW 159      78.920  97.445  82.016  1.00  0.00           C
ATOM   4944 4C31 POPEW 159      78.360  98.525  81.096  1.00  0.00           C
ATOM   4947 5C31 POPEW 159      78.520  98.195  79.606  1.00  0.00           C
ATOM   4950 6C31 POPEW 159      78.050  99.315  78.676  1.00  0.00           C
ATOM   4954  NH3 POPEX 160      61.340  13.225  99.026  1.00  0.00           N
ATOM   4958  C12 POPEX 160      61.180  11.755  99.236  1.00  0.00           C
ATOM   4961  C11 POPEX 160      61.790  11.295 100.556  1.00  0.00           C
ATOM   4964  P   POPEX 160      64.040   9.975 100.826  1.00  0.00           P
ATOM   4965  O13 POPEX 160      63.540   9.385 102.086  1.00  0.00           O
ATOM   4966  O14 POPEX 160      65.500  10.155 100.706  1.00  0.00           O
ATOM   4967  O11 POPEX 160      63.620   8.965  99.716  1.00  0.00           O
ATOM   4968  O12 POPEX 160      63.220  11.295 100.456  1.00  0.00           O
ATOM   4969  C1  POPEX 160      63.780   9.155  98.326  1.00  0.00           C
ATOM   4972  C2  POPEX 160      62.990   8.025  97.616  1.00  0.00           C
ATOM   4974  O21 POPEX 160      62.740   8.335  96.236  1.00  0.00           O
ATOM   4975  C21 POPEX 160      63.770   8.465  95.436  1.00  0.00           C
ATOM   4976  O22 POPEX 160      64.940   8.595  95.746  1.00  0.00           O
ATOM   4977  C22 POPEX 160      63.260   8.305  94.006  1.00  0.00           C
ATOM   4980  C3  POPEX 160      61.640   7.735  98.356  1.00  0.00           C
ATOM   4983  O31 POPEX 160      60.510   7.515  97.486  1.00  0.00           O
ATOM   4984  C31 POPEX 160      59.870   8.625  97.126  1.00  0.00           C
ATOM   4985  O32 POPEX 160      60.130   9.745  97.506  1.00  0.00           O
ATOM   4986  C32 POPEX 160      58.800   8.285  96.106  1.00  0.00           C
ATOM   4989  C23 POPEX 160      62.580   6.935  93.806  1.00  0.00           C
ATOM   4992  C24 POPEX 160      61.850   6.775  92.466  1.00  0.00           C
ATOM   4995  C25 POPEX 160      62.770   6.865  91.256  1.00  0.00           C
ATOM   4998  C26 POPEX 160      62.020   6.665  89.936  1.00  0.00           C
ATOM   5001  C27 POPEX 160      62.980   6.685  88.736  1.00  0.00           C
ATOM   5004  C28 POPEX 160      62.290   6.855  87.376  1.00  0.00           C
ATOM   5007  C29 POPEX 160      61.490   5.645  86.956  1.00  0.00           C
ATOM   5009 0C21 POPEX 160      60.320   5.575  86.296  1.00  0.00           C
ATOM   5011 1C21 POPEX 160      59.440   6.655  85.706  1.00  0.00           C
ATOM   5014 2C21 POPEX 160      59.890   8.125  85.676  1.00  0.00           C
ATOM   5017 3C21 POPEX 160      59.010   9.015  84.786  1.00  0.00           C
ATOM   5020 4C21 POPEX 160      59.380  10.495  84.946  1.00  0.00           C
ATOM   5023 5C21 POPEX 160      58.530  11.455  84.106  1.00  0.00           C
ATOM   5026 6C21 POPEX 160      58.550  12.885  84.676  1.00  0.00           C
ATOM   5029 7C21 POPEX 160      57.680  13.865  83.886  1.00  0.00           C
ATOM   5032 8C21 POPEX 160      57.520  15.215  84.576  1.00  0.00           C
ATOM   5036  C33 POPEX 160      58.670   9.345  94.996  1.00  0.00           C
ATOM   5039  C34 POPEX 160      57.630   8.915  93.956  1.00  0.00           C
ATOM   5042  C35 POPEX 160      57.560   9.925  92.806  1.00  0.00           C
ATOM   5045  C36 POPEX 160      56.500   9.575  91.766  1.00  0.00           C
ATOM   5048  C37 POPEX 160      56.580  10.505  90.556  1.00  0.00           C
ATOM   5051  C38 POPEX 160      55.410  10.315  89.586  1.00  0.00           C
ATOM   5054  C39 POPEX 160      55.610  11.125  88.306  1.00  0.00           C
ATOM   5057 0C31 POPEX 160      54.440  10.955  87.326  1.00  0.00           C
ATOM   5060 1C31 POPEX 160      54.720  11.695  86.006  1.00  0.00           C
ATOM   5063 2C31 POPEX 160      53.640  11.485  84.946  1.00  0.00           C
ATOM   5066 3C31 POPEX 160      52.250  11.935  85.406  1.00  0.00           C
ATOM   5069 4C31 POPEX 160      51.460  12.605  84.276  1.00  0.00           C
ATOM   5072 5C31 POPEX 160      49.970  12.755  84.606  1.00  0.00           C
ATOM   5075 6C31 POPEX 160      49.240  13.655  83.616  1.00  0.00           C
ATOM   5079  NH3 POPEY 161      94.570  24.145  61.016  1.00  0.00           N
ATOM   5083  C12 POPEY 161      93.870  24.085  59.686  1.00  0.00           C
ATOM   5086  C11 POPEY 161      93.170  22.725  59.476  1.00  0.00           C
ATOM   5089  P   POPEY 161      91.840  22.035  61.626  1.00  0.00           P
ATOM   5090  O13 POPEY 161      92.070  20.575  61.556  1.00  0.00           O
ATOM   5091  O14 POPEY 161      92.680  22.795  62.566  1.00  0.00           O
ATOM   5092  O11 POPEY 161      90.300  22.265  61.926  1.00  0.00           O
ATOM   5093  O12 POPEY 161      91.930  22.685  60.186  1.00  0.00           O
ATOM   5094  C1  POPEY 161      89.850  23.005  63.056  1.00  0.00           C
ATOM   5097  C2  POPEY 161      89.390  22.085  64.236  1.00  0.00           C
ATOM   5099  O21 POPEY 161      90.190  22.265  65.426  1.00  0.00           O
ATOM   5100  C21 POPEY 161      90.110  23.455  66.006  1.00  0.00           C
ATOM   5101  O22 POPEY 161      89.540  24.435  65.566  1.00  0.00           O
ATOM   5102  C22 POPEY 161      90.790  23.405  67.376  1.00  0.00           C
ATOM   5105  C3  POPEY 161      89.380  20.585  63.856  1.00  0.00           C
ATOM   5108  O31 POPEY 161      89.000  19.785  64.996  1.00  0.00           O
ATOM   5109  C31 POPEY 161      89.980  19.055  65.516  1.00  0.00           C
ATOM   5110  O32 POPEY 161      90.990  18.685  64.936  1.00  0.00           O
ATOM   5111  C32 POPEY 161      89.760  18.885  67.006  1.00  0.00           C
ATOM   5114  C23 POPEY 161      90.830  24.815  68.016  1.00  0.00           C
ATOM   5117  C24 POPEY 161      91.780  24.925  69.226  1.00  0.00           C
ATOM   5120  C25 POPEY 161      91.150  24.615  70.586  1.00  0.00           C
ATOM   5123  C26 POPEY 161      91.180  23.135  70.966  1.00  0.00           C
ATOM   5126  C27 POPEY 161      90.540  22.875  72.336  1.00  0.00           C
ATOM   5129  C28 POPEY 161      90.650  21.405  72.806  1.00  0.00           C
ATOM   5132  C29 POPEY 161      92.070  21.005  73.116  1.00  0.00           C
ATOM   5134 0C21 POPEY 161      92.550  20.615  74.316  1.00  0.00           C
ATOM   5136 1C21 POPEY 161      91.760  20.525  75.606  1.00  0.00           C
ATOM   5139 2C21 POPEY 161      91.070  19.145  75.746  1.00  0.00           C
ATOM   5142 3C21 POPEY 161      90.090  19.085  76.926  1.00  0.00           C
ATOM   5145 4C21 POPEY 161      89.210  17.825  76.926  1.00  0.00           C
ATOM   5148 5C21 POPEY 161      89.960  16.535  77.276  1.00  0.00           C
ATOM   5151 6C21 POPEY 161      90.480  16.525  78.726  1.00  0.00           C
ATOM   5154 7C21 POPEY 161      90.880  15.125  79.186  1.00  0.00           C
ATOM   5157 8C21 POPEY 161      91.410  15.095  80.616  1.00  0.00           C
ATOM   5161  C33 POPEY 161      90.740  19.775  67.806  1.00  0.00           C
ATOM   5164  C34 POPEY 161      91.640  18.985  68.766  1.00  0.00           C
ATOM   5167  C35 POPEY 161      90.810  18.355  69.876  1.00  0.00           C
ATOM   5170  C36 POPEY 161      91.610  17.685  71.006  1.00  0.00           C
ATOM   5173  C37 POPEY 161      90.690  17.495  72.226  1.00  0.00           C
ATOM   5176  C38 POPEY 161      91.240  16.595  73.326  1.00  0.00           C
ATOM   5179  C39 POPEY 161      90.980  15.105  73.046  1.00  0.00           C
ATOM   5182 0C31 POPEY 161      90.950  14.235  74.316  1.00  0.00           C
ATOM   5185 1C31 POPEY 161      90.440  12.815  74.036  1.00  0.00           C
ATOM   5188 2C31 POPEY 161      89.500  12.275  75.126  1.00  0.00           C
ATOM   5191 3C31 POPEY 161      90.190  11.315  76.116  1.00  0.00           C
ATOM   5194 4C31 POPEY 161      89.200  10.725  77.136  1.00  0.00           C
ATOM   5197 5C31 POPEY 161      89.770   9.515  77.876  1.00  0.00           C
ATOM   5200 6C31 POPEY 161      88.900   9.025  79.036  1.00  0.00           C
ATOM   5204  NH3 POPEZ 162     105.430 122.605  61.456  1.00  0.00           N
ATOM   5208  C12 POPEZ 162     104.300 122.295  60.516  1.00  0.00           C
ATOM   5211  C11 POPEZ 162     104.690 121.275  59.436  1.00  0.00           C
ATOM   5214  P   POPEZ 162     104.350 118.745  58.886  1.00  0.00           P
ATOM   5215  O13 POPEZ 162     103.990 119.215  57.516  1.00  0.00           O
ATOM   5216  O14 POPEZ 162     105.610 117.985  59.096  1.00  0.00           O
ATOM   5217  O11 POPEZ 162     103.190 117.865  59.476  1.00  0.00           O
ATOM   5218  O12 POPEZ 162     104.390 119.965  59.896  1.00  0.00           O
ATOM   5219  C1  POPEZ 162     102.210 118.285  60.436  1.00  0.00           C
ATOM   5222  C2  POPEZ 162     102.340 117.475  61.756  1.00  0.00           C
ATOM   5224  O21 POPEZ 162     101.230 117.835  62.606  1.00  0.00           O
ATOM   5225  C21 POPEZ 162     100.250 116.965  62.746  1.00  0.00           C
ATOM   5226  O22 POPEZ 162     100.160 115.875  62.206  1.00  0.00           O
ATOM   5227  C22 POPEZ 162      99.160 117.645  63.556  1.00  0.00           C
ATOM   5230  C3  POPEZ 162     103.650 117.775  62.516  1.00  0.00           C
ATOM   5233  O31 POPEZ 162     103.870 116.775  63.526  1.00  0.00           O
ATOM   5234  C31 POPEZ 162     103.660 117.115  64.796  1.00  0.00           C
ATOM   5235  O32 POPEZ 162     103.470 118.235  65.216  1.00  0.00           O
ATOM   5236  C32 POPEZ 162     103.650 115.835  65.636  1.00  0.00           C
ATOM   5239  C23 POPEZ 162      99.610 118.195  64.926  1.00  0.00           C
ATOM   5242  C24 POPEZ 162      99.530 117.155  66.046  1.00  0.00           C
ATOM   5245  C25 POPEZ 162     100.450 117.495  67.226  1.00  0.00           C
ATOM   5248  C26 POPEZ 162     100.250 116.495  68.366  1.00  0.00           C
ATOM   5251  C27 POPEZ 162     101.120 116.775  69.596  1.00  0.00           C
ATOM   5254  C28 POPEZ 162     100.670 115.985  70.846  1.00  0.00           C
ATOM   5257  C29 POPEZ 162      99.340 116.485  71.366  1.00  0.00           C
ATOM   5259 0C21 POPEZ 162      98.970 116.585  72.656  1.00  0.00           C
ATOM   5261 1C21 POPEZ 162      99.770 116.095  73.836  1.00  0.00           C
ATOM   5264 2C21 POPEZ 162      98.910 115.465  74.936  1.00  0.00           C
ATOM   5267 3C21 POPEZ 162      98.470 116.455  76.016  1.00  0.00           C
ATOM   5270 4C21 POPEZ 162      97.820 115.705  77.186  1.00  0.00           C
ATOM   5273 5C21 POPEZ 162      97.460 116.565  78.406  1.00  0.00           C
ATOM   5276 6C21 POPEZ 162      96.680 115.715  79.416  1.00  0.00           C
ATOM   5279 7C21 POPEZ 162      96.290 116.435  80.706  1.00  0.00           C
ATOM   5282 8C21 POPEZ 162      95.300 115.595  81.516  1.00  0.00           C
ATOM   5286  C33 POPEZ 162     104.680 115.785  66.786  1.00  0.00           C
ATOM   5289  C34 POPEZ 162     104.490 114.475  67.566  1.00  0.00           C
ATOM   5292  C35 POPEZ 162     105.510 114.225  68.676  1.00  0.00           C
ATOM   5295  C36 POPEZ 162     105.460 112.765  69.146  1.00  0.00           C
ATOM   5298  C37 POPEZ 162     106.390 112.455  70.336  1.00  0.00           C
ATOM   5301  C38 POPEZ 162     107.140 111.115  70.206  1.00  0.00           C
ATOM   5304  C39 POPEZ 162     106.260 109.865  70.196  1.00  0.00           C
ATOM   5307 0C31 POPEZ 162     107.080 108.565  70.096  1.00  0.00           C
ATOM   5310 1C31 POPEZ 162     106.200 107.305  70.176  1.00  0.00           C
ATOM   5313 2C31 POPEZ 162     106.990 106.025  70.516  1.00  0.00           C
ATOM   5316 3C31 POPEZ 162     106.710 105.475  71.926  1.00  0.00           C
ATOM   5319 4C31 POPEZ 162     107.030 106.445  73.066  1.00  0.00           C
ATOM   5322 5C31 POPEZ 162     106.580 105.905  74.436  1.00  0.00           C
ATOM   5325 6C31 POPEZ 162     106.730 106.945  75.556  1.00  0.00           C
ATOM   5329  NH3 POPEa 163     117.300  49.585 106.266  1.00  0.00           N
ATOM   5333  C12 POPEa 163     118.540  50.145 105.616  1.00  0.00           C
ATOM   5336  C11 POPEa 163     119.310  51.165 106.496  1.00  0.00           C
ATOM   5339  P   POPEa 163     121.190  52.785 105.466  1.00  0.00           P
ATOM   5340  O13 POPEa 163     120.150  53.775 105.086  1.00  0.00           O
ATOM   5341  O14 POPEa 163     122.140  53.255 106.496  1.00  0.00           O
ATOM   5342  O11 POPEa 163     121.980  52.415 104.136  1.00  0.00           O
ATOM   5343  O12 POPEa 163     120.580  51.405 105.906  1.00  0.00           O
ATOM   5344  C1  POPEa 163     121.210  51.975 102.996  1.00  0.00           C
ATOM   5347  C2  POPEa 163     122.070  52.055 101.696  1.00  0.00           C
ATOM   5349  O21 POPEa 163     121.260  52.375 100.536  1.00  0.00           O
ATOM   5350  C21 POPEa 163     120.900  53.665 100.456  1.00  0.00           C
ATOM   5351  O22 POPEa 163     121.170  54.525 101.286  1.00  0.00           O
ATOM   5352  C22 POPEa 163     120.110  53.925  99.166  1.00  0.00           C
ATOM   5355  C3  POPEa 163     122.930  50.775 101.436  1.00  0.00           C
ATOM   5358  O31 POPEa 163     123.600  50.905 100.166  1.00  0.00           O
ATOM   5359  C31 POPEa 163     124.420  49.935  99.756  1.00  0.00           C
ATOM   5360  O32 POPEa 163     124.830  49.015 100.436  1.00  0.00           O
ATOM   5361  C32 POPEa 163     124.580  50.115  98.246  1.00  0.00           C
ATOM   5364  C23 POPEa 163     120.890  53.665  97.846  1.00  0.00           C
ATOM   5367  C24 POPEa 163     119.990  53.835  96.606  1.00  0.00           C
ATOM   5370  C25 POPEa 163     120.600  53.355  95.276  1.00  0.00           C
ATOM   5373  C26 POPEa 163     121.630  54.325  94.676  1.00  0.00           C
ATOM   5376  C27 POPEa 163     122.290  53.815  93.386  1.00  0.00           C
ATOM   5379  C28 POPEa 163     123.190  54.865  92.686  1.00  0.00           C
ATOM   5382  C29 POPEa 163     124.390  55.295  93.496  1.00  0.00           C
ATOM   5384 0C21 POPEa 163     124.880  56.545  93.606  1.00  0.00           C
ATOM   5386 1C21 POPEa 163     124.350  57.775  92.916  1.00  0.00           C
ATOM   5389 2C21 POPEa 163     125.460  58.715  92.386  1.00  0.00           C
ATOM   5392 3C21 POPEa 163     126.270  59.395  93.496  1.00  0.00           C
ATOM   5395 4C21 POPEa 163     127.190  60.515  92.966  1.00  0.00           C
ATOM   5398 5C21 POPEa 163     128.020  61.185  94.066  1.00  0.00           C
ATOM   5401 6C21 POPEa 163     128.850  62.365  93.526  1.00  0.00           C
ATOM   5404 7C21 POPEa 163     129.980  62.765  94.476  1.00  0.00           C
ATOM   5407 8C21 POPEa 163     130.730  64.015  94.016  1.00  0.00           C
ATOM   5411  C33 POPEa 163     125.880  49.545  97.636  1.00  0.00           C
ATOM   5414  C34 POPEa 163     125.760  49.355  96.116  1.00  0.00           C
ATOM   5417  C35 POPEa 163     125.780  50.655  95.296  1.00  0.00           C
ATOM   5420  C36 POPEa 163     125.480  50.415  93.806  1.00  0.00           C
ATOM   5423  C37 POPEa 163     125.640  51.685  92.946  1.00  0.00           C
ATOM   5426  C38 POPEa 163     125.410  51.435  91.446  1.00  0.00           C
ATOM   5429  C39 POPEa 163     126.690  51.055  90.696  1.00  0.00           C
ATOM   5432 0C31 POPEa 163     126.500  50.785  89.196  1.00  0.00           C
ATOM   5435 1C31 POPEa 163     127.850  50.745  88.466  1.00  0.00           C
ATOM   5438 2C31 POPEa 163     127.750  50.575  86.936  1.00  0.00           C
ATOM   5441 3C31 POPEa 163     127.590  49.125  86.446  1.00  0.00           C
ATOM   5444 4C31 POPEa 163     126.140  48.615  86.376  1.00  0.00           C
ATOM   5447 5C31 POPEa 163     126.000  47.405  85.446  1.00  0.00           C
ATOM   5450 6C31 POPEa 163     124.550  46.975  85.176  1.00  0.00           C
ATOM   5454  NH3 POPEb 164      43.130  65.685 105.196  1.00  0.00           N
ATOM   5458  C12 POPEb 164      43.750  65.295 106.516  1.00  0.00           C
ATOM   5461  C11 POPEb 164      42.850  64.375 107.356  1.00  0.00           C
ATOM   5464  P   POPEb 164      44.370  62.695 108.706  1.00  0.00           P
ATOM   5465  O13 POPEb 164      45.640  62.975 109.396  1.00  0.00           O
ATOM   5466  O14 POPEb 164      43.500  61.625 109.266  1.00  0.00           O
ATOM   5467  O11 POPEb 164      44.680  62.305 107.196  1.00  0.00           O
ATOM   5468  O12 POPEb 164      43.520  64.015 108.566  1.00  0.00           O
ATOM   5469  C1  POPEb 164      45.960  62.515 106.566  1.00  0.00           C
ATOM   5472  C2  POPEb 164      45.830  62.415 105.006  1.00  0.00           C
ATOM   5474  O21 POPEb 164      46.220  61.105 104.576  1.00  0.00           O
ATOM   5475  C21 POPEb 164      46.040  60.815 103.306  1.00  0.00           C
ATOM   5476  O22 POPEb 164      45.310  61.415 102.526  1.00  0.00           O
ATOM   5477  C22 POPEb 164      46.870  59.605 102.906  1.00  0.00           C
ATOM   5480  C3  POPEb 164      46.580  63.565 104.216  1.00  0.00           C
ATOM   5483  O31 POPEb 164      47.930  63.195 103.826  1.00  0.00           O
ATOM   5484  C31 POPEb 164      48.730  64.195 103.466  1.00  0.00           C
ATOM   5485  O32 POPEb 164      48.460  65.385 103.526  1.00  0.00           O
ATOM   5486  C32 POPEb 164      49.990  63.585 102.856  1.00  0.00           C
ATOM   5489  C23 POPEb 164      47.730  59.855 101.646  1.00  0.00           C
ATOM   5492  C24 POPEb 164      47.970  58.565 100.856  1.00  0.00           C
ATOM   5495  C25 POPEb 164      48.580  58.765  99.456  1.00  0.00           C
ATOM   5498  C26 POPEb 164      49.920  59.505  99.506  1.00  0.00           C
ATOM   5501  C27 POPEb 164      50.620  59.575  98.146  1.00  0.00           C
ATOM   5504  C28 POPEb 164      51.840  60.525  98.146  1.00  0.00           C
ATOM   5507  C29 POPEb 164      52.980  59.965  98.956  1.00  0.00           C
ATOM   5509 0C21 POPEb 164      54.280  60.015  98.616  1.00  0.00           C
ATOM   5511 1C21 POPEb 164      54.880  60.685  97.406  1.00  0.00           C
ATOM   5514 2C21 POPEb 164      56.230  61.325  97.786  1.00  0.00           C
ATOM   5517 3C21 POPEb 164      56.950  61.975  96.586  1.00  0.00           C
ATOM   5520 4C21 POPEb 164      58.360  62.425  96.986  1.00  0.00           C
ATOM   5523 5C21 POPEb 164      59.280  62.845  95.826  1.00  0.00           C
ATOM   5526 6C21 POPEb 164      58.700  63.915  94.906  1.00  0.00           C
ATOM   5529 7C21 POPEb 164      59.710  64.295  93.816  1.00  0.00           C
ATOM   5532 8C21 POPEb 164      59.220  65.415  92.896  1.00  0.00           C
ATOM   5536  C33 POPEb 164      51.110  64.625 102.606  1.00  0.00           C
ATOM   5539  C34 POPEb 164      52.350  64.015 101.926  1.00  0.00           C
ATOM   5542  C35 POPEb 164      52.960  62.865 102.736  1.00  0.00           C
ATOM   5545  C36 POPEb 164      54.370  62.465 102.296  1.00  0.00           C
ATOM   5548  C37 POPEb 164      54.860  61.255 103.096  1.00  0.00           C
ATOM   5551  C38 POPEb 164      56.220  60.695 102.656  1.00  0.00           C
ATOM   5554  C39 POPEb 164      57.410  61.595 102.986  1.00  0.00           C
ATOM   5557 0C31 POPEb 164      58.730  60.945 102.556  1.00  0.00           C
ATOM   5560 1C31 POPEb 164      59.970  61.825 102.736  1.00  0.00           C
ATOM   5563 2C31 POPEb 164      61.260  61.095 102.306  1.00  0.00           C
ATOM   5566 3C31 POPEb 164      61.790  60.085 103.336  1.00  0.00           C
ATOM   5569 4C31 POPEb 164      62.400  60.755 104.576  1.00  0.00           C
ATOM   5572 5C31 POPEb 164      63.120  59.795 105.526  1.00  0.00           C
ATOM   5575 6C31 POPEb 164      63.480  60.395 106.876  1.00  0.00           C
ATOM   5579  NH3 POPEc 165      18.520  10.825  61.446  1.00  0.00           N
ATOM   5583  C12 POPEc 165      19.430   9.675  61.076  1.00  0.00           C
ATOM   5586  C11 POPEc 165      18.690   8.315  60.896  1.00  0.00           C
ATOM   5589  P   POPEc 165      20.820   6.955  59.976  1.00  0.00           P
ATOM   5590  O13 POPEc 165      21.290   6.695  58.596  1.00  0.00           O
ATOM   5591  O14 POPEc 165      21.600   7.905  60.776  1.00  0.00           O
ATOM   5592  O11 POPEc 165      20.740   5.565  60.736  1.00  0.00           O
ATOM   5593  O12 POPEc 165      19.320   7.435  59.946  1.00  0.00           O
ATOM   5594  C1  POPEc 165      21.040   5.415  62.126  1.00  0.00           C
ATOM   5597  C2  POPEc 165      19.750   5.005  62.896  1.00  0.00           C
ATOM   5599  O21 POPEc 165      19.970   4.445  64.216  1.00  0.00           O
ATOM   5600  C21 POPEc 165      20.490   5.255  65.126  1.00  0.00           C
ATOM   5601  O22 POPEc 165      21.630   5.695  65.096  1.00  0.00           O
ATOM   5602  C22 POPEc 165      19.430   5.575  66.186  1.00  0.00           C
ATOM   5605  C3  POPEc 165      18.910   3.985  62.086  1.00  0.00           C
ATOM   5608  O31 POPEc 165      17.600   3.875  62.656  1.00  0.00           O
ATOM   5609  C31 POPEc 165      17.110   2.775  63.256  1.00  0.00           C
ATOM   5610  O32 POPEc 165      15.980   2.735  63.686  1.00  0.00           O
ATOM   5611  C32 POPEc 165      18.070   1.595  63.376  1.00  0.00           C
ATOM   5614  C23 POPEc 165      19.810   6.835  67.006  1.00  0.00           C
ATOM   5617  C24 POPEc 165      18.710   7.305  67.976  1.00  0.00           C
ATOM   5620  C25 POPEc 165      18.430   6.345  69.146  1.00  0.00           C
ATOM   5623  C26 POPEc 165      17.770   7.065  70.326  1.00  0.00           C
ATOM   5626  C27 POPEc 165      17.360   6.155  71.486  1.00  0.00           C
ATOM   5629  C28 POPEc 165      16.910   6.975  72.716  1.00  0.00           C
ATOM   5632  C29 POPEc 165      16.050   6.195  73.686  1.00  0.00           C
ATOM   5634 0C21 POPEc 165      16.440   5.655  74.856  1.00  0.00           C
ATOM   5636 1C21 POPEc 165      17.840   5.695  75.416  1.00  0.00           C
ATOM   5639 2C21 POPEc 165      18.080   6.885  76.356  1.00  0.00           C
ATOM   5642 3C21 POPEc 165      17.560   6.685  77.786  1.00  0.00           C
ATOM   5645 4C21 POPEc 165      17.860   7.915  78.656  1.00  0.00           C
ATOM   5648 5C21 POPEc 165      17.620   7.705  80.156  1.00  0.00           C
ATOM   5651 6C21 POPEc 165      18.230   8.855  80.976  1.00  0.00           C
ATOM   5654 7C21 POPEc 165      17.980   8.755  82.486  1.00  0.00           C
ATOM   5657 8C21 POPEc 165      18.670   9.865  83.266  1.00  0.00           C
ATOM   5661  C33 POPEc 165      17.410   0.435  64.156  1.00  0.00           C
ATOM   5664  C34 POPEc 165      18.360  -0.735  64.406  1.00  0.00           C
ATOM   5667  C35 POPEc 165      19.250  -0.525  65.636  1.00  0.00           C
ATOM   5670  C36 POPEc 165      20.240  -1.685  65.836  1.00  0.00           C
ATOM   5673  C37 POPEc 165      20.940  -1.685  67.196  1.00  0.00           C
ATOM   5676  C38 POPEc 165      22.060  -2.735  67.256  1.00  0.00           C
ATOM   5679  C39 POPEc 165      22.730  -2.855  68.626  1.00  0.00           C
ATOM   5682 0C31 POPEc 165      23.600  -4.105  68.766  1.00  0.00           C
ATOM   5685 1C31 POPEc 165      24.190  -4.285  70.176  1.00  0.00           C
ATOM   5688 2C31 POPEc 165      24.910  -5.635  70.366  1.00  0.00           C
ATOM   5691 3C31 POPEc 165      23.950  -6.825  70.516  1.00  0.00           C
ATOM   5694 4C31 POPEc 165      24.680  -8.165  70.676  1.00  0.00           C
ATOM   5697 5C31 POPEc 165      23.780  -9.365  70.356  1.00  0.00           C
ATOM   5700 6C31 POPEc 165      24.530 -10.695  70.336  1.00  0.00           C
ATOM   5704  NH3 POPEd 166      31.430  17.225  61.316  1.00  0.00           N
ATOM   5708  C12 POPEd 166      30.430  18.215  60.766  1.00  0.00           C
ATOM   5711  C11 POPEd 166      31.010  19.165  59.706  1.00  0.00           C
ATOM   5714  P   POPEd 166      32.330  21.355  59.376  1.00  0.00           P
ATOM   5715  O13 POPEd 166      33.760  21.635  59.626  1.00  0.00           O
ATOM   5716  O14 POPEd 166      31.950  21.075  57.976  1.00  0.00           O
ATOM   5717  O11 POPEd 166      31.450  22.515  59.966  1.00  0.00           O
ATOM   5718  O12 POPEd 166      31.870  20.145  60.296  1.00  0.00           O
ATOM   5719  C1  POPEd 166      31.890  23.655  60.696  1.00  0.00           C
ATOM   5722  C2  POPEd 166      31.350  23.705  62.166  1.00  0.00           C
ATOM   5724  O21 POPEd 166      32.390  24.285  63.006  1.00  0.00           O
ATOM   5725  C21 POPEd 166      31.910  24.905  64.096  1.00  0.00           C
ATOM   5726  O22 POPEd 166      30.740  24.945  64.416  1.00  0.00           O
ATOM   5727  C22 POPEd 166      33.090  25.495  64.876  1.00  0.00           C
ATOM   5730  C3  POPEd 166      30.850  22.315  62.716  1.00  0.00           C
ATOM   5733  O31 POPEd 166      31.600  21.885  63.876  1.00  0.00           O
ATOM   5734  C31 POPEd 166      31.110  22.005  65.136  1.00  0.00           C
ATOM   5735  O32 POPEd 166      31.860  22.075  66.096  1.00  0.00           O
ATOM   5736  C32 POPEd 166      29.580  21.985  65.226  1.00  0.00           C
ATOM   5739  C23 POPEd 166      32.910  25.505  66.416  1.00  0.00           C
ATOM   5742  C24 POPEd 166      34.180  26.035  67.086  1.00  0.00           C
ATOM   5745  C25 POPEd 166      34.050  26.245  68.596  1.00  0.00           C
ATOM   5748  C26 POPEd 166      35.340  26.785  69.236  1.00  0.00           C
ATOM   5751  C27 POPEd 166      35.080  27.565  70.546  1.00  0.00           C
ATOM   5754  C28 POPEd 166      36.320  28.365  71.006  1.00  0.00           C
ATOM   5757  C29 POPEd 166      36.390  28.935  72.406  1.00  0.00           C
ATOM   5759 0C21 POPEd 166      35.460  29.065  73.366  1.00  0.00           C
ATOM   5761 1C21 POPEd 166      33.980  28.735  73.346  1.00  0.00           C
ATOM   5764 2C21 POPEd 166      33.660  27.415  74.066  1.00  0.00           C
ATOM   5767 3C21 POPEd 166      32.160  27.055  73.986  1.00  0.00           C
ATOM   5770 4C21 POPEd 166      31.740  25.995  75.026  1.00  0.00           C
ATOM   5773 5C21 POPEd 166      32.560  24.705  74.926  1.00  0.00           C
ATOM   5776 6C21 POPEd 166      32.140  23.585  75.886  1.00  0.00           C
ATOM   5779 7C21 POPEd 166      32.710  22.215  75.446  1.00  0.00           C
ATOM   5782 8C21 POPEd 166      32.650  21.125  76.516  1.00  0.00           C
ATOM   5786  C33 POPEd 166      29.050  21.975  66.676  1.00  0.00           C
ATOM   5789  C34 POPEd 166      27.520  22.125  66.766  1.00  0.00           C
ATOM   5792  C35 POPEd 166      27.040  23.115  67.826  1.00  0.00           C
ATOM   5795  C36 POPEd 166      27.190  22.655  69.286  1.00  0.00           C
ATOM   5798  C37 POPEd 166      26.550  23.675  70.256  1.00  0.00           C
ATOM   5801  C38 POPEd 166      26.580  23.295  71.746  1.00  0.00           C
ATOM   5804  C39 POPEd 166      25.990  24.385  72.666  1.00  0.00           C
ATOM   5807 0C31 POPEd 166      24.450  24.485  72.616  1.00  0.00           C
ATOM   5810 1C31 POPEd 166      23.850  25.845  73.066  1.00  0.00           C
ATOM   5813 2C31 POPEd 166      23.990  26.195  74.556  1.00  0.00           C
ATOM   5816 3C31 POPEd 166      25.280  26.945  74.926  1.00  0.00           C
ATOM   5819 4C31 POPEd 166      25.190  28.475  74.756  1.00  0.00           C
ATOM   5822 5C31 POPEd 166      26.420  29.195  75.326  1.00  0.00           C
ATOM   5825 6C31 POPEd 166      26.390  30.715  75.136  1.00  0.00           C
ATOM   5829  NH3 POPEe 167      53.040 108.875  60.196  1.00  0.00           N
ATOM   5833  C12 POPEe 167      53.660 109.155  58.856  1.00  0.00           C
ATOM   5836  C11 POPEe 167      54.850 110.105  58.996  1.00  0.00           C
ATOM   5839  P   POPEe 167      57.390 110.205  59.226  1.00  0.00           P
ATOM   5840  O13 POPEe 167      58.520 109.275  59.416  1.00  0.00           O
ATOM   5841  O14 POPEe 167      57.550 111.315  58.266  1.00  0.00           O
ATOM   5842  O11 POPEe 167      57.050 110.815  60.646  1.00  0.00           O
ATOM   5843  O12 POPEe 167      56.080 109.375  58.956  1.00  0.00           O
ATOM   5844  C1  POPEe 167      56.640 109.915  61.696  1.00  0.00           C
ATOM   5847  C2  POPEe 167      57.880 109.405  62.476  1.00  0.00           C
ATOM   5849  O21 POPEe 167      57.570 108.905  63.796  1.00  0.00           O
ATOM   5850  C21 POPEe 167      56.490 108.225  64.096  1.00  0.00           C
ATOM   5851  O22 POPEe 167      55.530 107.985  63.396  1.00  0.00           O
ATOM   5852  C22 POPEe 167      56.580 107.845  65.586  1.00  0.00           C
ATOM   5855  C3  POPEe 167      58.930 110.565  62.556  1.00  0.00           C
ATOM   5858  O31 POPEe 167      60.000 110.355  63.506  1.00  0.00           O
ATOM   5859  C31 POPEe 167      59.670 110.725  64.746  1.00  0.00           C
ATOM   5860  O32 POPEe 167      58.630 111.255  65.076  1.00  0.00           O
ATOM   5861  C32 POPEe 167      60.780 110.275  65.686  1.00  0.00           C
ATOM   5864  C23 POPEe 167      55.790 106.555  65.956  1.00  0.00           C
ATOM   5867  C24 POPEe 167      55.440 106.385  67.446  1.00  0.00           C
ATOM   5870  C25 POPEe 167      56.560 106.665  68.446  1.00  0.00           C
ATOM   5873  C26 POPEe 167      56.000 106.905  69.866  1.00  0.00           C
ATOM   5876  C27 POPEe 167      57.010 107.415  70.896  1.00  0.00           C
ATOM   5879  C28 POPEe 167      56.310 108.015  72.146  1.00  0.00           C
ATOM   5882  C29 POPEe 167      57.170 109.045  72.846  1.00  0.00           C
ATOM   5884 0C21 POPEe 167      57.560 109.045  74.126  1.00  0.00           C
ATOM   5886 1C21 POPEe 167      57.220 108.035  75.196  1.00  0.00           C
ATOM   5889 2C21 POPEe 167      58.200 106.835  75.236  1.00  0.00           C
ATOM   5892 3C21 POPEe 167      59.680 107.255  75.266  1.00  0.00           C
ATOM   5895 4C21 POPEe 167      60.600 106.225  75.936  1.00  0.00           C
ATOM   5898 5C21 POPEe 167      60.490 106.275  77.466  1.00  0.00           C
ATOM   5901 6C21 POPEe 167      61.640 105.555  78.176  1.00  0.00           C
ATOM   5904 7C21 POPEe 167      61.450 105.555  79.696  1.00  0.00           C
ATOM   5907 8C21 POPEe 167      62.700 105.135  80.456  1.00  0.00           C
ATOM   5911  C33 POPEe 167      60.330 110.395  67.146  1.00  0.00           C
ATOM   5914  C34 POPEe 167      61.430 109.895  68.086  1.00  0.00           C
ATOM   5917  C35 POPEe 167      61.050 109.915  69.566  1.00  0.00           C
ATOM   5920  C36 POPEe 167      60.460 111.245  70.026  1.00  0.00           C
ATOM   5923  C37 POPEe 167      60.290 111.305  71.546  1.00  0.00           C
ATOM   5926  C38 POPEe 167      59.570 112.595  71.956  1.00  0.00           C
ATOM   5929  C39 POPEe 167      59.480 112.805  73.466  1.00  0.00           C
ATOM   5932 0C31 POPEe 167      60.830 113.155  74.126  1.00  0.00           C
ATOM   5935 1C31 POPEe 167      60.630 113.465  75.606  1.00  0.00           C
ATOM   5938 2C31 POPEe 167      61.880 114.025  76.306  1.00  0.00           C
ATOM   5941 3C31 POPEe 167      61.550 114.365  77.766  1.00  0.00           C
ATOM   5944 4C31 POPEe 167      62.740 114.865  78.596  1.00  0.00           C
ATOM   5947 5C31 POPEe 167      62.310 115.075  80.056  1.00  0.00           C
ATOM   5950 6C31 POPEe 167      63.460 115.415  81.006  1.00  0.00           C
ATOM   5954  NH3 POPEf 168      61.550   7.565  55.596  1.00  0.00           N
ATOM   5958  C12 POPEf 168      63.000   7.295  55.226  1.00  0.00           C
ATOM   5961  C11 POPEf 168      63.900   7.615  56.456  1.00  0.00           C
ATOM   5964  P   POPEf 168      66.130   6.505  55.426  1.00  0.00           P
ATOM   5965  O13 POPEf 168      65.260   5.335  55.146  1.00  0.00           O
ATOM   5966  O14 POPEf 168      66.750   7.215  54.286  1.00  0.00           O
ATOM   5967  O11 POPEf 168      67.300   6.005  56.366  1.00  0.00           O
ATOM   5968  O12 POPEf 168      65.310   7.525  56.296  1.00  0.00           O
ATOM   5969  C1  POPEf 168      67.110   4.975  57.336  1.00  0.00           C
ATOM   5972  C2  POPEf 168      67.020   5.665  58.706  1.00  0.00           C
ATOM   5974  O21 POPEf 168      68.330   5.765  59.286  1.00  0.00           O
ATOM   5975  C21 POPEf 168      68.880   4.735  59.866  1.00  0.00           C
ATOM   5976  O22 POPEf 168      68.360   3.655  60.086  1.00  0.00           O
ATOM   5977  C22 POPEf 168      70.240   5.115  60.456  1.00  0.00           C
ATOM   5980  C3  POPEf 168      65.850   5.145  59.606  1.00  0.00           C
ATOM   5983  O31 POPEf 168      65.320   6.225  60.416  1.00  0.00           O
ATOM   5984  C31 POPEf 168      66.170   6.695  61.316  1.00  0.00           C
ATOM   5985  O32 POPEf 168      67.040   6.015  61.856  1.00  0.00           O
ATOM   5986  C32 POPEf 168      65.930   8.205  61.426  1.00  0.00           C
ATOM   5989  C23 POPEf 168      70.920   3.875  61.076  1.00  0.00           C
ATOM   5992  C24 POPEf 168      72.000   4.185  62.126  1.00  0.00           C
ATOM   5995  C25 POPEf 168      71.420   4.655  63.456  1.00  0.00           C
ATOM   5998  C26 POPEf 168      72.500   5.025  64.486  1.00  0.00           C
ATOM   6001  C27 POPEf 168      71.890   5.595  65.776  1.00  0.00           C
ATOM   6004  C28 POPEf 168      72.950   6.155  66.736  1.00  0.00           C
ATOM   6007  C29 POPEf 168      73.750   5.105  67.456  1.00  0.00           C
ATOM   6009 0C21 POPEf 168      74.750   5.345  68.306  1.00  0.00           C
ATOM   6011 1C21 POPEf 168      75.300   6.695  68.696  1.00  0.00           C
ATOM   6014 2C21 POPEf 168      74.710   7.185  70.036  1.00  0.00           C
ATOM   6017 3C21 POPEf 168      73.260   7.655  69.876  1.00  0.00           C
ATOM   6020 4C21 POPEf 168      72.630   8.145  71.176  1.00  0.00           C
ATOM   6023 5C21 POPEf 168      72.430   6.995  72.146  1.00  0.00           C
ATOM   6026 6C21 POPEf 168      71.770   7.425  73.446  1.00  0.00           C
ATOM   6029 7C21 POPEf 168      71.260   6.215  74.196  1.00  0.00           C
ATOM   6032 8C21 POPEf 168      70.840   6.565  75.606  1.00  0.00           C
ATOM   6036  C33 POPEf 168      64.700   8.595  62.276  1.00  0.00           C
ATOM   6039  C34 POPEf 168      65.120   8.845  63.726  1.00  0.00           C
ATOM   6042  C35 POPEf 168      64.090   8.565  64.816  1.00  0.00           C
ATOM   6045  C36 POPEf 168      62.780   9.325  64.666  1.00  0.00           C
ATOM   6048  C37 POPEf 168      61.830   8.975  65.816  1.00  0.00           C
ATOM   6051  C38 POPEf 168      60.390   9.405  65.526  1.00  0.00           C
ATOM   6054  C39 POPEf 168      59.380   9.005  66.616  1.00  0.00           C
ATOM   6057 0C31 POPEf 168      59.820   9.365  68.046  1.00  0.00           C
ATOM   6060 1C31 POPEf 168      58.680   9.175  69.056  1.00  0.00           C
ATOM   6063 2C31 POPEf 168      59.170   8.955  70.496  1.00  0.00           C
ATOM   6066 3C31 POPEf 168      60.000  10.105  71.076  1.00  0.00           C
ATOM   6069 4C31 POPEf 168      60.440   9.795  72.506  1.00  0.00           C
ATOM   6072 5C31 POPEf 168      61.280  10.895  73.146  1.00  0.00           C
ATOM   6075 6C31 POPEf 168      61.780  10.525  74.546  1.00  0.00           C
ATOM   6079  NH3 POPEg 169      67.220  53.985 106.556  1.00  0.00           N
ATOM   6083  C12 POPEg 169      66.870  52.525 106.666  1.00  0.00           C
ATOM   6086  C11 POPEg 169      65.980  52.295 107.886  1.00  0.00           C
ATOM   6089  P   POPEg 169      63.540  52.875 108.596  1.00  0.00           P
ATOM   6090  O13 POPEg 169      63.690  51.665 109.436  1.00  0.00           O
ATOM   6091  O14 POPEg 169      63.160  54.145 109.256  1.00  0.00           O
ATOM   6092  O11 POPEg 169      62.460  52.555 107.466  1.00  0.00           O
ATOM   6093  O12 POPEg 169      64.830  53.115 107.726  1.00  0.00           O
ATOM   6094  C1  POPEg 169      62.770  51.885 106.246  1.00  0.00           C
ATOM   6097  C2  POPEg 169      62.590  52.845 105.036  1.00  0.00           C
ATOM   6099  O21 POPEg 169      62.060  52.165 103.886  1.00  0.00           O
ATOM   6100  C21 POPEg 169      62.790  51.225 103.336  1.00  0.00           C
ATOM   6101  O22 POPEg 169      63.910  50.875 103.676  1.00  0.00           O
ATOM   6102  C22 POPEg 169      61.960  50.575 102.216  1.00  0.00           C
ATOM   6105  C3  POPEg 169      63.850  53.715 104.736  1.00  0.00           C
ATOM   6108  O31 POPEg 169      63.550  54.735 103.766  1.00  0.00           O
ATOM   6109  C31 POPEg 169      64.250  55.845 103.916  1.00  0.00           C
ATOM   6110  O32 POPEg 169      65.150  56.005 104.726  1.00  0.00           O
ATOM   6111  C32 POPEg 169      63.810  56.845 102.866  1.00  0.00           C
ATOM   6114  C23 POPEg 169      62.740  50.295 100.906  1.00  0.00           C
ATOM   6117  C24 POPEg 169      61.900  50.525  99.636  1.00  0.00           C
ATOM   6120  C25 POPEg 169      62.500  49.845  98.396  1.00  0.00           C
ATOM   6123  C26 POPEg 169      62.010  50.415  97.056  1.00  0.00           C
ATOM   6126  C27 POPEg 169      62.410  49.515  95.876  1.00  0.00           C
ATOM   6129  C28 POPEg 169      61.880  49.955  94.506  1.00  0.00           C
ATOM   6132  C29 POPEg 169      62.370  51.315  94.076  1.00  0.00           C
ATOM   6134 0C21 POPEg 169      62.670  51.675  92.826  1.00  0.00           C
ATOM   6136 1C21 POPEg 169      62.520  50.805  91.606  1.00  0.00           C
ATOM   6139 2C21 POPEg 169      63.050  51.445  90.306  1.00  0.00           C
ATOM   6142 3C21 POPEg 169      62.440  52.825  89.966  1.00  0.00           C
ATOM   6145 4C21 POPEg 169      63.430  53.995  90.156  1.00  0.00           C
ATOM   6148 5C21 POPEg 169      64.560  53.995  89.126  1.00  0.00           C
ATOM   6151 6C21 POPEg 169      65.880  54.555  89.706  1.00  0.00           C
ATOM   6154 7C21 POPEg 169      67.060  54.385  88.736  1.00  0.00           C
ATOM   6157 8C21 POPEg 169      68.420  54.435  89.436  1.00  0.00           C
ATOM   6161  C33 POPEg 169      64.890  57.915 102.606  1.00  0.00           C
ATOM   6164  C34 POPEg 169      64.920  58.365 101.146  1.00  0.00           C
ATOM   6167  C35 POPEg 169      66.350  58.365 100.596  1.00  0.00           C
ATOM   6170  C36 POPEg 169      66.330  58.625  99.096  1.00  0.00           C
ATOM   6173  C37 POPEg 169      67.650  58.335  98.386  1.00  0.00           C
ATOM   6176  C38 POPEg 169      67.510  58.725  96.906  1.00  0.00           C
ATOM   6179  C39 POPEg 169      68.810  58.655  96.116  1.00  0.00           C
ATOM   6182 0C31 POPEg 169      68.810  57.575  95.036  1.00  0.00           C
ATOM   6185 1C31 POPEg 169      69.750  57.965  93.886  1.00  0.00           C
ATOM   6188 2C31 POPEg 169      70.100  56.805  92.936  1.00  0.00           C
ATOM   6191 3C31 POPEg 169      70.940  55.725  93.626  1.00  0.00           C
ATOM   6194 4C31 POPEg 169      71.680  54.825  92.636  1.00  0.00           C
ATOM   6197 5C31 POPEg 169      72.490  53.725  93.336  1.00  0.00           C
ATOM   6200 6C31 POPEg 169      73.270  52.825  92.376  1.00  0.00           C
ATOM   6204  NH3 POPEh 170      67.050  29.045 103.126  1.00  0.00           N
ATOM   6208  C12 POPEh 170      67.530  27.785 103.776  1.00  0.00           C
ATOM   6211  C11 POPEh 170      68.970  27.475 103.376  1.00  0.00           C
ATOM   6214  P   POPEh 170      69.730  25.035 102.616  1.00  0.00           P
ATOM   6215  O13 POPEh 170      71.170  24.835 102.866  1.00  0.00           O
ATOM   6216  O14 POPEh 170      68.840  23.845 102.666  1.00  0.00           O
ATOM   6217  O11 POPEh 170      69.610  25.785 101.236  1.00  0.00           O
ATOM   6218  O12 POPEh 170      69.240  26.105 103.656  1.00  0.00           O
ATOM   6219  C1  POPEh 170      68.630  25.465 100.266  1.00  0.00           C
ATOM   6222  C2  POPEh 170      68.260  26.715  99.436  1.00  0.00           C
ATOM   6224  O21 POPEh 170      67.350  26.405  98.376  1.00  0.00           O
ATOM   6225  C21 POPEh 170      67.800  25.705  97.336  1.00  0.00           C
ATOM   6226  O22 POPEh 170      68.930  25.295  97.176  1.00  0.00           O
ATOM   6227  C22 POPEh 170      66.680  25.535  96.306  1.00  0.00           C
ATOM   6230  C3  POPEh 170      69.510  27.515  98.946  1.00  0.00           C
ATOM   6233  O31 POPEh 170      69.150  28.525  97.976  1.00  0.00           O
ATOM   6234  C31 POPEh 170      70.010  28.945  97.036  1.00  0.00           C
ATOM   6235  O32 POPEh 170      69.700  29.685  96.116  1.00  0.00           O
ATOM   6236  C32 POPEh 170      71.440  28.445  97.266  1.00  0.00           C
ATOM   6239  C23 POPEh 170      67.110  26.205  94.976  1.00  0.00           C
ATOM   6242  C24 POPEh 170      66.020  26.235  93.896  1.00  0.00           C
ATOM   6245  C25 POPEh 170      66.220  27.375  92.876  1.00  0.00           C
ATOM   6248  C26 POPEh 170      67.600  27.385  92.186  1.00  0.00           C
ATOM   6251  C27 POPEh 170      67.970  28.765  91.616  1.00  0.00           C
ATOM   6254  C28 POPEh 170      69.490  29.025  91.546  1.00  0.00           C
ATOM   6257  C29 POPEh 170      70.190  28.245  90.466  1.00  0.00           C
ATOM   6259 0C21 POPEh 170      70.660  28.755  89.316  1.00  0.00           C
ATOM   6261 1C21 POPEh 170      70.530  30.195  88.866  1.00  0.00           C
ATOM   6264 2C21 POPEh 170      70.590  30.325  87.326  1.00  0.00           C
ATOM   6267 3C21 POPEh 170      70.460  31.775  86.836  1.00  0.00           C
ATOM   6270 4C21 POPEh 170      70.470  31.865  85.306  1.00  0.00           C
ATOM   6273 5C21 POPEh 170      70.080  33.255  84.766  1.00  0.00           C
ATOM   6276 6C21 POPEh 170      71.020  34.395  85.176  1.00  0.00           C
ATOM   6279 7C21 POPEh 170      70.560  35.755  84.626  1.00  0.00           C
ATOM   6282 8C21 POPEh 170      71.490  36.915  85.006  1.00  0.00           C
ATOM   6286  C33 POPEh 170      72.450  29.195  96.366  1.00  0.00           C
ATOM   6289  C34 POPEh 170      73.900  28.825  96.666  1.00  0.00           C
ATOM   6292  C35 POPEh 170      74.320  27.515  95.986  1.00  0.00           C
ATOM   6295  C36 POPEh 170      75.780  27.175  96.256  1.00  0.00           C
ATOM   6298  C37 POPEh 170      76.270  26.025  95.376  1.00  0.00           C
ATOM   6301  C38 POPEh 170      77.760  25.705  95.576  1.00  0.00           C
ATOM   6304  C39 POPEh 170      78.240  24.495  94.756  1.00  0.00           C
ATOM   6307 0C31 POPEh 170      78.280  24.725  93.236  1.00  0.00           C
ATOM   6310 1C31 POPEh 170      78.630  23.435  92.486  1.00  0.00           C
ATOM   6313 2C31 POPEh 170      78.280  23.455  90.986  1.00  0.00           C
ATOM   6316 3C31 POPEh 170      78.930  22.265  90.256  1.00  0.00           C
ATOM   6319 4C31 POPEh 170      78.550  22.175  88.776  1.00  0.00           C
ATOM   6322 5C31 POPEh 170      79.430  21.185  87.996  1.00  0.00           C
ATOM   6325 6C31 POPEh 170      78.890  20.855  86.606  1.00  0.00           C
ATOM   6329  NH3 POPEi 171      94.890  29.645  65.196  1.00  0.00           N
ATOM   6333  C12 POPEi 171      94.780  30.985  64.526  1.00  0.00           C
ATOM   6336  C11 POPEi 171      93.460  31.635  64.936  1.00  0.00           C
ATOM   6339  P   POPEi 171      92.040  33.765  64.866  1.00  0.00           P
ATOM   6340  O13 POPEi 171      92.340  34.945  65.716  1.00  0.00           O
ATOM   6341  O14 POPEi 171      91.310  34.075  63.626  1.00  0.00           O
ATOM   6342  O11 POPEi 171      91.220  32.695  65.666  1.00  0.00           O
ATOM   6343  O12 POPEi 171      93.410  33.005  64.526  1.00  0.00           O
ATOM   6344  C1  POPEi 171      90.070  32.965  66.446  1.00  0.00           C
ATOM   6347  C2  POPEi 171      89.990  31.935  67.586  1.00  0.00           C
ATOM   6349  O21 POPEi 171      90.960  32.335  68.566  1.00  0.00           O
ATOM   6350  C21 POPEi 171      90.560  32.455  69.806  1.00  0.00           C
ATOM   6351  O22 POPEi 171      89.480  32.115  70.266  1.00  0.00           O
ATOM   6352  C22 POPEi 171      91.740  33.045  70.586  1.00  0.00           C
ATOM   6355  C3  POPEi 171      90.280  30.485  67.076  1.00  0.00           C
ATOM   6358  O31 POPEi 171      90.810  29.635  68.126  1.00  0.00           O
ATOM   6359  C31 POPEi 171      92.120  29.415  68.096  1.00  0.00           C
ATOM   6360  O32 POPEi 171      92.860  29.515  67.136  1.00  0.00           O
ATOM   6361  C32 POPEi 171      92.560  29.075  69.516  1.00  0.00           C
ATOM   6364  C23 POPEi 171      91.540  33.135  72.116  1.00  0.00           C
ATOM   6367  C24 POPEi 171      91.780  31.805  72.836  1.00  0.00           C
ATOM   6370  C25 POPEi 171      91.850  31.955  74.366  1.00  0.00           C
ATOM   6373  C26 POPEi 171      92.720  30.875  75.016  1.00  0.00           C
ATOM   6376  C27 POPEi 171      92.760  30.985  76.556  1.00  0.00           C
ATOM   6379  C28 POPEi 171      93.770  30.025  77.196  1.00  0.00           C
ATOM   6382  C29 POPEi 171      93.150  28.715  77.596  1.00  0.00           C
ATOM   6384 0C21 POPEi 171      93.420  27.995  78.696  1.00  0.00           C
ATOM   6386 1C21 POPEi 171      94.410  28.345  79.786  1.00  0.00           C
ATOM   6389 2C21 POPEi 171      94.050  27.675  81.126  1.00  0.00           C
ATOM   6392 3C21 POPEi 171      92.740  28.185  81.746  1.00  0.00           C
ATOM   6395 4C21 POPEi 171      92.080  27.125  82.646  1.00  0.00           C
ATOM   6398 5C21 POPEi 171      90.770  27.575  83.296  1.00  0.00           C
ATOM   6401 6C21 POPEi 171      89.590  27.685  82.316  1.00  0.00           C
ATOM   6404 7C21 POPEi 171      88.330  28.225  83.006  1.00  0.00           C
ATOM   6407 8C21 POPEi 171      87.100  28.285  82.096  1.00  0.00           C
ATOM   6411  C33 POPEi 171      94.090  28.855  69.616  1.00  0.00           C
ATOM   6414  C34 POPEi 171      94.670  29.285  70.966  1.00  0.00           C
ATOM   6417  C35 POPEi 171      93.930  28.755  72.196  1.00  0.00           C
ATOM   6420  C36 POPEi 171      94.210  27.295  72.556  1.00  0.00           C
ATOM   6423  C37 POPEi 171      93.970  27.085  74.056  1.00  0.00           C
ATOM   6426  C38 POPEi 171      94.230  25.665  74.566  1.00  0.00           C
ATOM   6429  C39 POPEi 171      93.960  25.565  76.076  1.00  0.00           C
ATOM   6432 0C31 POPEi 171      94.280  24.185  76.656  1.00  0.00           C
ATOM   6435 1C31 POPEi 171      93.910  24.085  78.136  1.00  0.00           C
ATOM   6438 2C31 POPEi 171      94.170  22.685  78.706  1.00  0.00           C
ATOM   6441 3C31 POPEi 171      94.020  22.625  80.226  1.00  0.00           C
ATOM   6444 4C31 POPEi 171      95.290  23.045  80.966  1.00  0.00           C
ATOM   6447 5C31 POPEi 171      95.020  23.195  82.466  1.00  0.00           C
ATOM   6450 6C31 POPEi 171      96.190  23.705  83.316  1.00  0.00           C
ATOM   6454  NH3 POPEj 172      42.930  95.085  59.486  1.00  0.00           N
ATOM   6458  C12 POPEj 172      43.130  95.255  58.016  1.00  0.00           C
ATOM   6461  C11 POPEj 172      44.600  95.525  57.736  1.00  0.00           C
ATOM   6464  P   POPEj 172      46.050  93.885  59.286  1.00  0.00           P
ATOM   6465  O13 POPEj 172      45.500  92.575  59.706  1.00  0.00           O
ATOM   6466  O14 POPEj 172      47.500  93.985  59.126  1.00  0.00           O
ATOM   6467  O11 POPEj 172      45.570  94.945  60.366  1.00  0.00           O
ATOM   6468  O12 POPEj 172      45.370  94.355  57.956  1.00  0.00           O
ATOM   6469  C1  POPEj 172      46.480  95.205  61.456  1.00  0.00           C
ATOM   6472  C2  POPEj 172      45.890  94.755  62.816  1.00  0.00           C
ATOM   6474  O21 POPEj 172      46.840  94.935  63.896  1.00  0.00           O
ATOM   6475  C21 POPEj 172      46.950  96.195  64.316  1.00  0.00           C
ATOM   6476  O22 POPEj 172      46.460  97.165  63.766  1.00  0.00           O
ATOM   6477  C22 POPEj 172      47.750  96.235  65.626  1.00  0.00           C
ATOM   6480  C3  POPEj 172      45.470  93.255  62.776  1.00  0.00           C
ATOM   6483  O31 POPEj 172      44.900  92.875  64.036  1.00  0.00           O
ATOM   6484  C31 POPEj 172      45.550  91.975  64.756  1.00  0.00           C
ATOM   6485  O32 POPEj 172      46.510  91.325  64.386  1.00  0.00           O
ATOM   6486  C32 POPEj 172      44.860  91.875  66.126  1.00  0.00           C
ATOM   6489  C23 POPEj 172      47.340  97.445  66.506  1.00  0.00           C
ATOM   6492  C24 POPEj 172      47.980  97.445  67.906  1.00  0.00           C
ATOM   6495  C25 POPEj 172      49.510  97.525  67.876  1.00  0.00           C
ATOM   6498  C26 POPEj 172      50.130  97.615  69.266  1.00  0.00           C
ATOM   6501  C27 POPEj 172      51.650  97.395  69.206  1.00  0.00           C
ATOM   6504  C28 POPEj 172      52.280  97.275  70.606  1.00  0.00           C
ATOM   6507  C29 POPEj 172      53.780  97.225  70.686  1.00  0.00           C
ATOM   6509 0C21 POPEj 172      54.460  97.045  71.836  1.00  0.00           C
ATOM   6511 1C21 POPEj 172      53.840  96.915  73.206  1.00  0.00           C
ATOM   6514 2C21 POPEj 172      54.640  97.665  74.286  1.00  0.00           C
ATOM   6517 3C21 POPEj 172      54.080  97.435  75.696  1.00  0.00           C
ATOM   6520 4C21 POPEj 172      55.060  97.885  76.796  1.00  0.00           C
ATOM   6523 5C21 POPEj 172      55.550  99.315  76.596  1.00  0.00           C
ATOM   6526 6C21 POPEj 172      56.270  99.875  77.826  1.00  0.00           C
ATOM   6529 7C21 POPEj 172      56.750 101.305  77.596  1.00  0.00           C
ATOM   6532 8C21 POPEj 172      57.340 101.915  78.856  1.00  0.00           C
ATOM   6536  C33 POPEj 172      45.860  91.785  67.296  1.00  0.00           C
ATOM   6539  C34 POPEj 172      45.180  91.795  68.676  1.00  0.00           C
ATOM   6542  C35 POPEj 172      44.640  93.175  69.076  1.00  0.00           C
ATOM   6545  C36 POPEj 172      44.470  93.345  70.596  1.00  0.00           C
ATOM   6548  C37 POPEj 172      43.230  92.655  71.176  1.00  0.00           C
ATOM   6551  C38 POPEj 172      43.130  92.865  72.696  1.00  0.00           C
ATOM   6554  C39 POPEj 172      41.900  92.195  73.336  1.00  0.00           C
ATOM   6557 0C31 POPEj 172      41.820  92.475  74.846  1.00  0.00           C
ATOM   6560 1C31 POPEj 172      40.540  91.915  75.486  1.00  0.00           C
ATOM   6563 2C31 POPEj 172      40.380  92.315  76.966  1.00  0.00           C
ATOM   6566 3C31 POPEj 172      38.960  92.015  77.486  1.00  0.00           C
ATOM   6569 4C31 POPEj 172      38.710  92.425  78.946  1.00  0.00           C
ATOM   6572 5C31 POPEj 172      39.520  91.625  79.966  1.00  0.00           C
ATOM   6575 6C31 POPEj 172      39.140  91.925  81.416  1.00  0.00           C
ATOM   6579  NH3 POPEk 173      66.050  34.585 104.036  1.00  0.00           N
ATOM   6583  C12 POPEk 173      65.550  35.665 104.956  1.00  0.00           C
ATOM   6586  C11 POPEk 173      65.480  37.055 104.296  1.00  0.00           C
ATOM   6589  P   POPEk 173      67.790  38.035 105.026  1.00  0.00           P
ATOM   6590  O13 POPEk 173      68.300  39.415 105.226  1.00  0.00           O
ATOM   6591  O14 POPEk 173      68.310  36.955 105.896  1.00  0.00           O
ATOM   6592  O11 POPEk 173      68.110  37.645 103.536  1.00  0.00           O
ATOM   6593  O12 POPEk 173      66.210  38.025 105.046  1.00  0.00           O
ATOM   6594  C1  POPEk 173      67.960  38.605 102.486  1.00  0.00           C
ATOM   6597  C2  POPEk 173      68.670  38.045 101.226  1.00  0.00           C
ATOM   6599  O21 POPEk 173      68.810  39.025 100.166  1.00  0.00           O
ATOM   6600  C21 POPEk 173      69.660  40.015 100.446  1.00  0.00           C
ATOM   6601  O22 POPEk 173      70.190  40.205 101.526  1.00  0.00           O
ATOM   6602  C22 POPEk 173      69.900  40.875  99.216  1.00  0.00           C
ATOM   6605  C3  POPEk 173      67.950  36.745 100.746  1.00  0.00           C
ATOM   6608  O31 POPEk 173      67.190  36.865  99.536  1.00  0.00           O
ATOM   6609  C31 POPEk 173      66.050  37.525  99.586  1.00  0.00           C
ATOM   6610  O32 POPEk 173      65.530  38.005 100.576  1.00  0.00           O
ATOM   6611  C32 POPEk 173      65.410  37.535  98.186  1.00  0.00           C
ATOM   6614  C23 POPEk 173      70.360  40.085  97.976  1.00  0.00           C
ATOM   6617  C24 POPEk 173      71.830  39.625  97.986  1.00  0.00           C
ATOM   6620  C25 POPEk 173      72.050  38.545  96.916  1.00  0.00           C
ATOM   6623  C26 POPEk 173      73.500  38.355  96.436  1.00  0.00           C
ATOM   6626  C27 POPEk 173      73.640  38.565  94.916  1.00  0.00           C
ATOM   6629  C28 POPEk 173      75.000  38.105  94.356  1.00  0.00           C
ATOM   6632  C29 POPEk 173      75.010  38.175  92.846  1.00  0.00           C
ATOM   6634 0C21 POPEk 173      75.720  39.045  92.096  1.00  0.00           C
ATOM   6636 1C21 POPEk 173      76.660  40.095  92.646  1.00  0.00           C
ATOM   6639 2C21 POPEk 173      77.550  40.785  91.596  1.00  0.00           C
ATOM   6642 3C21 POPEk 173      78.410  41.875  92.246  1.00  0.00           C
ATOM   6645 4C21 POPEk 173      78.930  42.955  91.276  1.00  0.00           C
ATOM   6648 5C21 POPEk 173      80.240  42.635  90.526  1.00  0.00           C
ATOM   6651 6C21 POPEk 173      81.380  42.115  91.396  1.00  0.00           C
ATOM   6654 7C21 POPEk 173      82.750  42.225  90.716  1.00  0.00           C
ATOM   6657 8C21 POPEk 173      83.870  41.475  91.446  1.00  0.00           C
ATOM   6661  C33 POPEk 173      66.280  38.155  97.066  1.00  0.00           C
ATOM   6664  C34 POPEk 173      67.590  37.395  96.816  1.00  0.00           C
ATOM   6667  C35 POPEk 173      68.200  37.605  95.426  1.00  0.00           C
ATOM   6670  C36 POPEk 173      68.310  39.055  94.946  1.00  0.00           C
ATOM   6673  C37 POPEk 173      68.950  39.155  93.556  1.00  0.00           C
ATOM   6676  C38 POPEk 173      68.780  40.535  92.906  1.00  0.00           C
ATOM   6679  C39 POPEk 173      69.000  40.515  91.376  1.00  0.00           C
ATOM   6682 0C31 POPEk 173      70.460  40.675  90.946  1.00  0.00           C
ATOM   6685 1C31 POPEk 173      70.690  40.305  89.476  1.00  0.00           C
ATOM   6688 2C31 POPEk 173      72.110  40.625  88.976  1.00  0.00           C
ATOM   6691 3C31 POPEk 173      72.230  41.975  88.256  1.00  0.00           C
ATOM   6694 4C31 POPEk 173      71.700  41.945  86.806  1.00  0.00           C
ATOM   6697 5C31 POPEk 173      71.950  43.255  86.056  1.00  0.00           C
ATOM   6700 6C31 POPEk 173      71.470  43.255  84.606  1.00  0.00           C
ATOM   6704  NH3 POPEl 174      96.490  90.845  58.036  1.00  0.00           N
ATOM   6708  C12 POPEl 174      95.650  91.955  57.486  1.00  0.00           C
ATOM   6711  C11 POPEl 174      96.500  93.055  56.826  1.00  0.00           C
ATOM   6714  P   POPEl 174      98.300  93.825  58.576  1.00  0.00           P
ATOM   6715  O13 POPEl 174      98.760  92.425  58.396  1.00  0.00           O
ATOM   6716  O14 POPEl 174      99.240  94.915  58.206  1.00  0.00           O
ATOM   6717  O11 POPEl 174      97.830  94.055  60.096  1.00  0.00           O
ATOM   6718  O12 POPEl 174      96.970  94.035  57.756  1.00  0.00           O
ATOM   6719  C1  POPEl 174      98.770  93.635  61.106  1.00  0.00           C
ATOM   6722  C2  POPEl 174      98.390  93.975  62.586  1.00  0.00           C
ATOM   6724  O21 POPEl 174      99.230  93.135  63.406  1.00  0.00           O
ATOM   6725  C21 POPEl 174      99.930  93.745  64.356  1.00  0.00           C
ATOM   6726  O22 POPEl 174      99.860  94.925  64.626  1.00  0.00           O
ATOM   6727  C22 POPEl 174     100.950  92.775  64.946  1.00  0.00           C
ATOM   6730  C3  POPEl 174      96.900  93.725  62.966  1.00  0.00           C
ATOM   6733  O31 POPEl 174      96.560  94.405  64.206  1.00  0.00           O
ATOM   6734  C31 POPEl 174      95.600  93.825  64.946  1.00  0.00           C
ATOM   6735  O32 POPEl 174      95.180  92.695  64.776  1.00  0.00           O
ATOM   6736  C32 POPEl 174      95.010  94.835  65.946  1.00  0.00           C
ATOM   6739  C23 POPEl 174     101.080  92.855  66.496  1.00  0.00           C
ATOM   6742  C24 POPEl 174     102.320  92.075  66.956  1.00  0.00           C
ATOM   6745  C25 POPEl 174     102.450  91.885  68.476  1.00  0.00           C
ATOM   6748  C26 POPEl 174     101.450  90.875  69.046  1.00  0.00           C
ATOM   6751  C27 POPEl 174     101.930  90.135  70.316  1.00  0.00           C
ATOM   6754  C28 POPEl 174     102.010  90.995  71.596  1.00  0.00           C
ATOM   6757  C29 POPEl 174     103.280  91.805  71.676  1.00  0.00           C
ATOM   6759 0C21 POPEl 174     104.320  91.595  72.516  1.00  0.00           C
ATOM   6761 1C21 POPEl 174     104.430  90.515  73.556  1.00  0.00           C
ATOM   6764 2C21 POPEl 174     103.850  90.955  74.916  1.00  0.00           C
ATOM   6767 3C21 POPEl 174     104.510  92.205  75.506  1.00  0.00           C
ATOM   6770 4C21 POPEl 174     103.880  92.595  76.846  1.00  0.00           C
ATOM   6773 5C21 POPEl 174     104.380  93.955  77.376  1.00  0.00           C
ATOM   6776 6C21 POPEl 174     104.220  94.065  78.896  1.00  0.00           C
ATOM   6779 7C21 POPEl 174     104.390  95.505  79.416  1.00  0.00           C
ATOM   6782 8C21 POPEl 174     104.470  95.575  80.946  1.00  0.00           C
ATOM   6786  C33 POPEl 174      94.750  94.285  67.366  1.00  0.00           C
ATOM   6789  C34 POPEl 174      93.870  95.235  68.196  1.00  0.00           C
ATOM   6792  C35 POPEl 174      94.020  95.005  69.706  1.00  0.00           C
ATOM   6795  C36 POPEl 174      93.260  96.035  70.576  1.00  0.00           C
ATOM   6798  C37 POPEl 174      91.780  95.695  70.806  1.00  0.00           C
ATOM   6801  C38 POPEl 174      91.570  94.495  71.736  1.00  0.00           C
ATOM   6804  C39 POPEl 174      90.100  94.215  72.046  1.00  0.00           C
ATOM   6807 0C31 POPEl 174      89.920  93.135  73.126  1.00  0.00           C
ATOM   6810 1C31 POPEl 174      88.450  92.835  73.416  1.00  0.00           C
ATOM   6813 2C31 POPEl 174      88.230  91.705  74.436  1.00  0.00           C
ATOM   6816 3C31 POPEl 174      88.810  91.985  75.826  1.00  0.00           C
ATOM   6819 4C31 POPEl 174      88.690  90.775  76.766  1.00  0.00           C
ATOM   6822 5C31 POPEl 174      89.530  90.945  78.046  1.00  0.00           C
ATOM   6825 6C31 POPEl 174      89.550  89.685  78.906  1.00  0.00           C
ATOM   6829  NH3 POPEm 175     122.920  31.875 106.276  1.00  0.00           N
ATOM   6833  C12 POPEm 175     122.050  32.605 107.236  1.00  0.00           C
ATOM   6836  C11 POPEm 175     121.060  33.495 106.486  1.00  0.00           C
ATOM   6839  P   POPEm 175     118.810  33.275 105.256  1.00  0.00           P
ATOM   6840  O13 POPEm 175     117.710  32.355 105.636  1.00  0.00           O
ATOM   6841  O14 POPEm 175     118.640  34.645 105.766  1.00  0.00           O
ATOM   6842  O11 POPEm 175     118.870  33.335 103.706  1.00  0.00           O
ATOM   6843  O12 POPEm 175     120.200  32.665 105.696  1.00  0.00           O
ATOM   6844  C1  POPEm 175     118.860  32.195 102.856  1.00  0.00           C
ATOM   6847  C2  POPEm 175     118.010  32.495 101.596  1.00  0.00           C
ATOM   6849  O21 POPEm 175     118.860  32.365 100.436  1.00  0.00           O
ATOM   6850  C21 POPEm 175     118.210  32.105  99.306  1.00  0.00           C
ATOM   6851  O22 POPEm 175     117.040  31.825  99.196  1.00  0.00           O
ATOM   6852  C22 POPEm 175     119.220  31.995  98.176  1.00  0.00           C
ATOM   6855  C3  POPEm 175     117.410  33.925 101.656  1.00  0.00           C
ATOM   6858  O31 POPEm 175     116.470  34.145 100.586  1.00  0.00           O
ATOM   6859  C31 POPEm 175     116.350  35.395 100.176  1.00  0.00           C
ATOM   6860  O32 POPEm 175     116.970  36.345 100.616  1.00  0.00           O
ATOM   6861  C32 POPEm 175     115.300  35.465  99.056  1.00  0.00           C
ATOM   6864  C23 POPEm 175     118.780  32.775  96.926  1.00  0.00           C
ATOM   6867  C24 POPEm 175     119.790  32.655  95.776  1.00  0.00           C
ATOM   6870  C25 POPEm 175     119.530  33.605  94.596  1.00  0.00           C
ATOM   6873  C26 POPEm 175     120.040  33.085  93.236  1.00  0.00           C
ATOM   6876  C27 POPEm 175     121.490  32.555  93.236  1.00  0.00           C
ATOM   6879  C28 POPEm 175     121.860  31.855  91.916  1.00  0.00           C
ATOM   6882  C29 POPEm 175     121.050  30.605  91.646  1.00  0.00           C
ATOM   6884 0C21 POPEm 175     120.000  30.495  90.816  1.00  0.00           C
ATOM   6886 1C21 POPEm 175     119.410  31.605  89.976  1.00  0.00           C
ATOM   6889 2C21 POPEm 175     120.140  31.775  88.626  1.00  0.00           C
ATOM   6892 3C21 POPEm 175     120.100  30.525  87.746  1.00  0.00           C
ATOM   6895 4C21 POPEm 175     121.490  29.955  87.456  1.00  0.00           C
ATOM   6898 5C21 POPEm 175     122.250  30.755  86.386  1.00  0.00           C
ATOM   6901 6C21 POPEm 175     123.670  30.225  86.196  1.00  0.00           C
ATOM   6904 7C21 POPEm 175     124.520  31.125  85.286  1.00  0.00           C
ATOM   6907 8C21 POPEm 175     126.020  30.855  85.446  1.00  0.00           C
ATOM   6911  C33 POPEm 175     115.680  36.445  97.926  1.00  0.00           C
ATOM   6914  C34 POPEm 175     114.500  37.065  97.166  1.00  0.00           C
ATOM   6917  C35 POPEm 175     115.010  37.815  95.926  1.00  0.00           C
ATOM   6920  C36 POPEm 175     113.910  38.485  95.086  1.00  0.00           C
ATOM   6923  C37 POPEm 175     114.460  38.965  93.736  1.00  0.00           C
ATOM   6926  C38 POPEm 175     113.530  39.925  92.986  1.00  0.00           C
ATOM   6929  C39 POPEm 175     113.750  39.965  91.466  1.00  0.00           C
ATOM   6932 0C31 POPEm 175     115.200  40.235  91.046  1.00  0.00           C
ATOM   6935 1C31 POPEm 175     115.320  40.565  89.556  1.00  0.00           C
ATOM   6938 2C31 POPEm 175     116.770  40.745  89.086  1.00  0.00           C
ATOM   6941 3C31 POPEm 175     116.900  41.145  87.606  1.00  0.00           C
ATOM   6944 4C31 POPEm 175     116.360  40.085  86.636  1.00  0.00           C
ATOM   6947 5C31 POPEm 175     116.650  40.425  85.166  1.00  0.00           C
ATOM   6950 6C31 POPEm 175     116.180  39.365  84.156  1.00  0.00           C
ATOM   6954  NH3 POPEn 176      24.640  71.115  57.556  1.00  0.00           N
ATOM   6958  C12 POPEn 176      23.490  72.005  57.956  1.00  0.00           C
ATOM   6961  C11 POPEn 176      22.240  71.265  58.536  1.00  0.00           C
ATOM   6964  P   POPEn 176      22.780  68.695  58.856  1.00  0.00           P
ATOM   6965  O13 POPEn 176      21.840  68.375  57.766  1.00  0.00           O
ATOM   6966  O14 POPEn 176      24.230  68.565  58.566  1.00  0.00           O
ATOM   6967  O11 POPEn 176      22.370  67.865  60.136  1.00  0.00           O
ATOM   6968  O12 POPEn 176      22.570  70.175  59.396  1.00  0.00           O
ATOM   6969  C1  POPEn 176      22.980  68.135  61.406  1.00  0.00           C
ATOM   6972  C2  POPEn 176      23.050  66.845  62.246  1.00  0.00           C
ATOM   6974  O21 POPEn 176      23.360  67.115  63.626  1.00  0.00           O
ATOM   6975  C21 POPEn 176      24.600  67.445  63.926  1.00  0.00           C
ATOM   6976  O22 POPEn 176      25.430  67.925  63.176  1.00  0.00           O
ATOM   6977  C22 POPEn 176      24.860  67.065  65.386  1.00  0.00           C
ATOM   6980  C3  POPEn 176      24.010  65.775  61.626  1.00  0.00           C
ATOM   6983  O31 POPEn 176      24.570  64.825  62.566  1.00  0.00           O
ATOM   6984  C31 POPEn 176      23.700  64.005  63.136  1.00  0.00           C
ATOM   6985  O32 POPEn 176      22.490  64.055  63.016  1.00  0.00           O
ATOM   6986  C32 POPEn 176      24.440  62.935  63.946  1.00  0.00           C
ATOM   6989  C23 POPEn 176      25.140  68.295  66.276  1.00  0.00           C
ATOM   6992  C24 POPEn 176      25.240  67.905  67.756  1.00  0.00           C
ATOM   6995  C25 POPEn 176      25.150  69.115  68.696  1.00  0.00           C
ATOM   6998  C26 POPEn 176      25.150  68.675  70.166  1.00  0.00           C
ATOM   7001  C27 POPEn 176      24.660  69.765  71.136  1.00  0.00           C
ATOM   7004  C28 POPEn 176      24.540  69.205  72.566  1.00  0.00           C
ATOM   7007  C29 POPEn 176      23.850  70.135  73.526  1.00  0.00           C
ATOM   7009 0C21 POPEn 176      24.240  70.445  74.786  1.00  0.00           C
ATOM   7011 1C21 POPEn 176      25.480  69.945  75.496  1.00  0.00           C
ATOM   7014 2C21 POPEn 176      25.210  69.165  76.806  1.00  0.00           C
ATOM   7017 3C21 POPEn 176      26.330  69.455  77.816  1.00  0.00           C
ATOM   7020 4C21 POPEn 176      26.290  68.565  79.066  1.00  0.00           C
ATOM   7023 5C21 POPEn 176      27.210  69.085  80.186  1.00  0.00           C
ATOM   7026 6C21 POPEn 176      26.790  70.455  80.736  1.00  0.00           C
ATOM   7029 7C21 POPEn 176      27.480  70.815  82.056  1.00  0.00           C
ATOM   7032 8C21 POPEn 176      27.000  72.145  82.636  1.00  0.00           C
ATOM   7036  C33 POPEn 176      24.350  63.105  65.486  1.00  0.00           C
ATOM   7039  C34 POPEn 176      24.830  61.825  66.216  1.00  0.00           C
ATOM   7042  C35 POPEn 176      24.920  61.955  67.746  1.00  0.00           C
ATOM   7045  C36 POPEn 176      25.370  60.655  68.436  1.00  0.00           C
ATOM   7048  C37 POPEn 176      25.080  60.585  69.946  1.00  0.00           C
ATOM   7051  C38 POPEn 176      25.400  59.205  70.536  1.00  0.00           C
ATOM   7054  C39 POPEn 176      25.040  59.045  72.026  1.00  0.00           C
ATOM   7057 0C31 POPEn 176      25.470  57.665  72.566  1.00  0.00           C
ATOM   7060 1C31 POPEn 176      24.960  57.415  73.986  1.00  0.00           C
ATOM   7063 2C31 POPEn 176      25.250  55.985  74.486  1.00  0.00           C
ATOM   7066 3C31 POPEn 176      24.440  55.635  75.736  1.00  0.00           C
ATOM   7069 4C31 POPEn 176      25.280  55.595  77.016  1.00  0.00           C
ATOM   7072 5C31 POPEn 176      24.500  56.015  78.256  1.00  0.00           C
ATOM   7075 6C31 POPEn 176      25.190  55.625  79.556  1.00  0.00           C
ATOM   7079  NH3 POPEo 177     103.650 107.895  59.636  1.00  0.00           N
ATOM   7083  C12 POPEo 177     104.700 108.635  60.426  1.00  0.00           C
ATOM   7086  C11 POPEo 177     104.360 108.645  61.926  1.00  0.00           C
ATOM   7089  P   POPEo 177     106.100 107.915  63.786  1.00  0.00           P
ATOM   7090  O13 POPEo 177     106.990 106.915  63.146  1.00  0.00           O
ATOM   7091  O14 POPEo 177     106.690 108.735  64.866  1.00  0.00           O
ATOM   7092  O11 POPEo 177     104.800 107.205  64.356  1.00  0.00           O
ATOM   7093  O12 POPEo 177     105.550 108.885  62.676  1.00  0.00           O
ATOM   7094  C1  POPEo 177     104.850 106.705  65.706  1.00  0.00           C
ATOM   7097  C2  POPEo 177     103.450 106.555  66.366  1.00  0.00           C
ATOM   7099  O21 POPEo 177     103.570 105.505  67.356  1.00  0.00           O
ATOM   7100  C21 POPEo 177     102.900 105.675  68.486  1.00  0.00           C
ATOM   7101  O22 POPEo 177     102.130 106.575  68.746  1.00  0.00           O
ATOM   7102  C22 POPEo 177     103.290 104.535  69.436  1.00  0.00           C
ATOM   7105  C3  POPEo 177     102.380 106.185  65.316  1.00  0.00           C
ATOM   7108  O31 POPEo 177     101.050 106.205  65.886  1.00  0.00           O
ATOM   7109  C31 POPEo 177     100.100 106.135  64.966  1.00  0.00           C
ATOM   7110  O32 POPEo 177     100.300 106.035  63.766  1.00  0.00           O
ATOM   7111  C32 POPEo 177      98.720 106.205  65.596  1.00  0.00           C
ATOM   7114  C23 POPEo 177     102.890 104.785  70.916  1.00  0.00           C
ATOM   7117  C24 POPEo 177     101.440 104.405  71.246  1.00  0.00           C
ATOM   7120  C25 POPEo 177     101.010 104.875  72.646  1.00  0.00           C
ATOM   7123  C26 POPEo 177     101.460 103.955  73.786  1.00  0.00           C
ATOM   7126  C27 POPEo 177     101.130 104.535  75.166  1.00  0.00           C
ATOM   7129  C28 POPEo 177     101.330 103.525  76.316  1.00  0.00           C
ATOM   7132  C29 POPEo 177     100.900 104.085  77.646  1.00  0.00           C
ATOM   7134 0C21 POPEo 177     101.640 104.185  78.766  1.00  0.00           C
ATOM   7136 1C21 POPEo 177     103.080 103.785  78.966  1.00  0.00           C
ATOM   7139 2C21 POPEo 177     103.780 104.755  79.926  1.00  0.00           C
ATOM   7142 3C21 POPEo 177     105.240 104.375  80.226  1.00  0.00           C
ATOM   7145 4C21 POPEo 177     105.860 105.305  81.276  1.00  0.00           C
ATOM   7148 5C21 POPEo 177     107.180 104.765  81.836  1.00  0.00           C
ATOM   7151 6C21 POPEo 177     107.630 105.515  83.096  1.00  0.00           C
ATOM   7154 7C21 POPEo 177     108.750 104.795  83.856  1.00  0.00           C
ATOM   7157 8C21 POPEo 177     109.240 105.555  85.076  1.00  0.00           C
ATOM   7161  C33 POPEo 177      98.300 107.645  65.996  1.00  0.00           C
ATOM   7164  C34 POPEo 177      98.400 107.895  67.506  1.00  0.00           C
ATOM   7167  C35 POPEo 177      97.430 107.025  68.316  1.00  0.00           C
ATOM   7170  C36 POPEo 177      97.170 107.555  69.736  1.00  0.00           C
ATOM   7173  C37 POPEo 177      96.830 106.435  70.726  1.00  0.00           C
ATOM   7176  C38 POPEo 177      96.350 106.955  72.096  1.00  0.00           C
ATOM   7179  C39 POPEo 177      97.420 107.715  72.886  1.00  0.00           C
ATOM   7182 0C31 POPEo 177      96.870 108.275  74.206  1.00  0.00           C
ATOM   7185 1C31 POPEo 177      97.250 107.475  75.456  1.00  0.00           C
ATOM   7188 2C31 POPEo 177      96.050 107.175  76.376  1.00  0.00           C
ATOM   7191 3C31 POPEo 177      95.300 105.875  76.036  1.00  0.00           C
ATOM   7194 4C31 POPEo 177      96.090 104.575  76.276  1.00  0.00           C
ATOM   7197 5C31 POPEo 177      96.710 104.465  77.676  1.00  0.00           C
ATOM   7200 6C31 POPEo 177      97.260 103.075  78.016  1.00  0.00           C
ATOM   7204  NH3 POPEp 178      36.590 100.245  61.716  1.00  0.00           N
ATOM   7208  C12 POPEp 178      36.780  98.775  62.046  1.00  0.00           C
ATOM   7211  C11 POPEp 178      38.130  98.425  62.726  1.00  0.00           C
ATOM   7214  P   POPEp 178      39.980  96.695  61.906  1.00  0.00           P
ATOM   7215  O13 POPEp 178      40.920  96.545  60.766  1.00  0.00           O
ATOM   7216  O14 POPEp 178      39.110  95.525  62.166  1.00  0.00           O
ATOM   7217  O11 POPEp 178      40.820  96.995  63.226  1.00  0.00           O
ATOM   7218  O12 POPEp 178      39.140  98.045  61.786  1.00  0.00           O
ATOM   7219  C1  POPEp 178      42.010  96.235  63.466  1.00  0.00           C
ATOM   7222  C2  POPEp 178      42.960  96.985  64.446  1.00  0.00           C
ATOM   7224  O21 POPEp 178      42.400  96.915  65.766  1.00  0.00           O
ATOM   7225  C21 POPEp 178      43.260  96.635  66.716  1.00  0.00           C
ATOM   7226  O22 POPEp 178      44.340  96.075  66.586  1.00  0.00           O
ATOM   7227  C22 POPEp 178      42.700  97.245  67.996  1.00  0.00           C
ATOM   7230  C3  POPEp 178      43.190  98.475  64.006  1.00  0.00           C
ATOM   7233  O31 POPEp 178      42.930  99.425  65.066  1.00  0.00           O
ATOM   7234  C31 POPEp 178      42.410 100.595  64.696  1.00  0.00           C
ATOM   7235  O32 POPEp 178      42.220 100.965  63.556  1.00  0.00           O
ATOM   7236  C32 POPEp 178      42.140 101.445  65.936  1.00  0.00           C
ATOM   7239  C23 POPEp 178      43.350  96.695  69.276  1.00  0.00           C
ATOM   7242  C24 POPEp 178      43.030  97.565  70.496  1.00  0.00           C
ATOM   7245  C25 POPEp 178      43.560  96.945  71.796  1.00  0.00           C
ATOM   7248  C26 POPEp 178      43.340  97.835  73.016  1.00  0.00           C
ATOM   7251  C27 POPEp 178      43.710  97.135  74.326  1.00  0.00           C
ATOM   7254  C28 POPEp 178      43.560  98.055  75.546  1.00  0.00           C
ATOM   7257  C29 POPEp 178      44.570  97.765  76.636  1.00  0.00           C
ATOM   7259 0C21 POPEp 178      44.390  97.015  77.736  1.00  0.00           C
ATOM   7261 1C21 POPEp 178      43.130  96.285  78.136  1.00  0.00           C
ATOM   7264 2C21 POPEp 178      42.530  96.865  79.426  1.00  0.00           C
ATOM   7267 3C21 POPEp 178      41.160  96.275  79.766  1.00  0.00           C
ATOM   7270 4C21 POPEp 178      40.600  96.795  81.096  1.00  0.00           C
ATOM   7273 5C21 POPEp 178      41.200  96.095  82.326  1.00  0.00           C
ATOM   7276 6C21 POPEp 178      41.260  96.995  83.566  1.00  0.00           C
ATOM   7279 7C21 POPEp 178      42.360  98.055  83.486  1.00  0.00           C
ATOM   7282 8C21 POPEp 178      42.400  98.955  84.726  1.00  0.00           C
ATOM   7286  C33 POPEp 178      43.370 101.485  66.886  1.00  0.00           C
ATOM   7289  C34 POPEp 178      43.100 102.205  68.216  1.00  0.00           C
ATOM   7292  C35 POPEp 178      41.950 101.555  68.996  1.00  0.00           C
ATOM   7295  C36 POPEp 178      42.020 101.775  70.516  1.00  0.00           C
ATOM   7298  C37 POPEp 178      40.930 100.945  71.206  1.00  0.00           C
ATOM   7301  C38 POPEp 178      41.090 100.805  72.716  1.00  0.00           C
ATOM   7304  C39 POPEp 178      40.590 102.005  73.536  1.00  0.00           C
ATOM   7307 0C31 POPEp 178      40.470 101.615  75.006  1.00  0.00           C
ATOM   7310 1C31 POPEp 178      40.000 102.735  75.936  1.00  0.00           C
ATOM   7313 2C31 POPEp 178      40.050 102.305  77.406  1.00  0.00           C
ATOM   7316 3C31 POPEp 178      41.400 102.625  78.076  1.00  0.00           C
ATOM   7319 4C31 POPEp 178      41.390 104.005  78.726  1.00  0.00           C
ATOM   7322 5C31 POPEp 178      42.670 104.305  79.516  1.00  0.00           C
ATOM   7325 6C31 POPEp 178      42.560 105.545  80.406  1.00  0.00           C
ATOM   7329  NH3 POPEq 179      66.980  72.435  59.746  1.00  0.00           N
ATOM   7333  C12 POPEq 179      68.200  71.795  59.156  1.00  0.00           C
ATOM   7336  C11 POPEq 179      68.690  72.695  58.016  1.00  0.00           C
ATOM   7339  P   POPEq 179      69.960  74.965  57.896  1.00  0.00           P
ATOM   7340  O13 POPEq 179      70.410  74.385  56.606  1.00  0.00           O
ATOM   7341  O14 POPEq 179      69.440  76.345  57.836  1.00  0.00           O
ATOM   7342  O11 POPEq 179      71.060  74.875  59.016  1.00  0.00           O
ATOM   7343  O12 POPEq 179      68.770  74.065  58.456  1.00  0.00           O
ATOM   7344  C1  POPEq 179      70.850  74.365  60.326  1.00  0.00           C
ATOM   7347  C2  POPEq 179      70.920  75.465  61.426  1.00  0.00           C
ATOM   7349  O21 POPEq 179      70.660  74.915  62.726  1.00  0.00           O
ATOM   7350  C21 POPEq 179      69.480  74.425  63.046  1.00  0.00           C
ATOM   7351  O22 POPEq 179      68.490  74.345  62.336  1.00  0.00           O
ATOM   7352  C22 POPEq 179      69.630  73.845  64.456  1.00  0.00           C
ATOM   7355  C3  POPEq 179      70.040  76.705  61.106  1.00  0.00           C
ATOM   7358  O31 POPEq 179      70.220  77.815  62.026  1.00  0.00           O
ATOM   7359  C31 POPEq 179      71.220  78.635  61.696  1.00  0.00           C
ATOM   7360  O32 POPEq 179      72.090  78.375  60.886  1.00  0.00           O
ATOM   7361  C32 POPEq 179      71.070  79.965  62.416  1.00  0.00           C
ATOM   7364  C23 POPEq 179      68.330  73.805  65.276  1.00  0.00           C
ATOM   7367  C24 POPEq 179      68.520  73.035  66.586  1.00  0.00           C
ATOM   7370  C25 POPEq 179      69.170  73.885  67.686  1.00  0.00           C
ATOM   7373  C26 POPEq 179      68.130  74.685  68.476  1.00  0.00           C
ATOM   7376  C27 POPEq 179      68.750  75.615  69.536  1.00  0.00           C
ATOM   7379  C28 POPEq 179      67.870  75.785  70.786  1.00  0.00           C
ATOM   7382  C29 POPEq 179      66.620  76.605  70.566  1.00  0.00           C
ATOM   7384 0C21 POPEq 179      66.020  77.365  71.496  1.00  0.00           C
ATOM   7386 1C21 POPEq 179      66.420  77.545  72.946  1.00  0.00           C
ATOM   7389 2C21 POPEq 179      66.970  78.955  73.226  1.00  0.00           C
ATOM   7392 3C21 POPEq 179      67.360  79.175  74.696  1.00  0.00           C
ATOM   7395 4C21 POPEq 179      67.860  80.595  74.976  1.00  0.00           C
ATOM   7398 5C21 POPEq 179      68.430  80.775  76.396  1.00  0.00           C
ATOM   7401 6C21 POPEq 179      68.690  82.255  76.736  1.00  0.00           C
ATOM   7404 7C21 POPEq 179      69.480  82.435  78.036  1.00  0.00           C
ATOM   7407 8C21 POPEq 179      69.650  83.905  78.446  1.00  0.00           C
ATOM   7411  C33 POPEq 179      71.520  79.935  63.886  1.00  0.00           C
ATOM   7414  C34 POPEq 179      71.020  81.175  64.626  1.00  0.00           C
ATOM   7417  C35 POPEq 179      71.540  81.335  66.056  1.00  0.00           C
ATOM   7420  C36 POPEq 179      71.390  80.065  66.906  1.00  0.00           C
ATOM   7423  C37 POPEq 179      71.460  80.375  68.406  1.00  0.00           C
ATOM   7426  C38 POPEq 179      71.000  79.205  69.296  1.00  0.00           C
ATOM   7429  C39 POPEq 179      71.790  79.145  70.606  1.00  0.00           C
ATOM   7432 0C31 POPEq 179      70.970  78.775  71.836  1.00  0.00           C
ATOM   7435 1C31 POPEq 179      71.880  78.645  73.066  1.00  0.00           C
ATOM   7438 2C31 POPEq 179      71.120  78.395  74.376  1.00  0.00           C
ATOM   7441 3C31 POPEq 179      72.040  78.095  75.566  1.00  0.00           C
ATOM   7444 4C31 POPEq 179      72.740  76.735  75.456  1.00  0.00           C
ATOM   7447 5C31 POPEq 179      73.750  76.485  76.586  1.00  0.00           C
ATOM   7450 6C31 POPEq 179      74.570  75.215  76.376  1.00  0.00           C
ATOM   7454  NH3 POPEr 180      56.970  17.075  61.076  1.00  0.00           N
ATOM   7458  C12 POPEr 180      58.180  16.195  60.986  1.00  0.00           C
ATOM   7461  C11 POPEr 180      58.020  15.125  59.896  1.00  0.00           C
ATOM   7464  P   POPEr 180      60.550  14.615  59.526  1.00  0.00           P
ATOM   7465  O13 POPEr 180      61.300  13.485  58.946  1.00  0.00           O
ATOM   7466  O14 POPEr 180      60.440  15.875  58.776  1.00  0.00           O
ATOM   7467  O11 POPEr 180      61.210  15.035  60.896  1.00  0.00           O
ATOM   7468  O12 POPEr 180      59.090  14.165  59.956  1.00  0.00           O
ATOM   7469  C1  POPEr 180      61.670  14.035  61.806  1.00  0.00           C
ATOM   7472  C2  POPEr 180      61.000  14.205  63.186  1.00  0.00           C
ATOM   7474  O21 POPEr 180      61.410  15.445  63.776  1.00  0.00           O
ATOM   7475  C21 POPEr 180      62.410  15.485  64.616  1.00  0.00           C
ATOM   7476  O22 POPEr 180      63.360  14.715  64.656  1.00  0.00           O
ATOM   7477  C22 POPEr 180      62.100  16.565  65.646  1.00  0.00           C
ATOM   7480  C3  POPEr 180      61.170  12.955  64.106  1.00  0.00           C
ATOM   7483  O31 POPEr 180      60.550  13.125  65.396  1.00  0.00           O
ATOM   7484  C31 POPEr 180      59.250  12.835  65.406  1.00  0.00           C
ATOM   7485  O32 POPEr 180      58.620  12.425  64.446  1.00  0.00           O
ATOM   7486  C32 POPEr 180      58.710  12.965  66.826  1.00  0.00           C
ATOM   7489  C23 POPEr 180      63.270  16.885  66.596  1.00  0.00           C
ATOM   7492  C24 POPEr 180      62.790  17.735  67.776  1.00  0.00           C
ATOM   7495  C25 POPEr 180      63.920  18.245  68.686  1.00  0.00           C
ATOM   7498  C26 POPEr 180      64.710  17.145  69.396  1.00  0.00           C
ATOM   7501  C27 POPEr 180      63.870  16.395  70.446  1.00  0.00           C
ATOM   7504  C28 POPEr 180      64.610  15.195  71.056  1.00  0.00           C
ATOM   7507  C29 POPEr 180      65.610  15.645  72.086  1.00  0.00           C
ATOM   7509 0C21 POPEr 180      65.510  15.455  73.416  1.00  0.00           C
ATOM   7511 1C21 POPEr 180      64.390  14.755  74.156  1.00  0.00           C
ATOM   7514 2C21 POPEr 180      64.890  13.545  74.966  1.00  0.00           C
ATOM   7517 3C21 POPEr 180      65.570  12.445  74.136  1.00  0.00           C
ATOM   7520 4C21 POPEr 180      65.800  11.175  74.976  1.00  0.00           C
ATOM   7523 5C21 POPEr 180      66.640  10.125  74.256  1.00  0.00           C
ATOM   7526 6C21 POPEr 180      66.820   8.845  75.086  1.00  0.00           C
ATOM   7529 7C21 POPEr 180      67.450   7.715  74.266  1.00  0.00           C
ATOM   7532 8C21 POPEr 180      67.510   6.405  75.056  1.00  0.00           C
ATOM   7536  C33 POPEr 180      57.210  13.355  66.876  1.00  0.00           C
ATOM   7539  C34 POPEr 180      56.530  12.915  68.176  1.00  0.00           C
ATOM   7542  C35 POPEr 180      57.230  13.425  69.436  1.00  0.00           C
ATOM   7545  C36 POPEr 180      57.090  14.935  69.686  1.00  0.00           C
ATOM   7548  C37 POPEr 180      55.760  15.305  70.356  1.00  0.00           C
ATOM   7551  C38 POPEr 180      55.740  16.755  70.846  1.00  0.00           C
ATOM   7554  C39 POPEr 180      54.760  16.995  72.006  1.00  0.00           C
ATOM   7557 0C31 POPEr 180      55.270  16.465  73.356  1.00  0.00           C
ATOM   7560 1C31 POPEr 180      54.250  16.655  74.486  1.00  0.00           C
ATOM   7563 2C31 POPEr 180      54.710  16.085  75.826  1.00  0.00           C
ATOM   7566 3C31 POPEr 180      53.530  15.585  76.676  1.00  0.00           C
ATOM   7569 4C31 POPEr 180      53.940  15.135  78.086  1.00  0.00           C
ATOM   7572 5C31 POPEr 180      52.750  14.695  78.946  1.00  0.00           C
ATOM   7575 6C31 POPEr 180      53.140  14.225  80.346  1.00  0.00           C
ATOM   7579  NH3 POPEs 181      59.900  53.125 107.036  1.00  0.00           N
ATOM   7583  C12 POPEs 181      59.870  54.555 107.496  1.00  0.00           C
ATOM   7586  C11 POPEs 181      58.630  54.875 108.346  1.00  0.00           C
ATOM   7589  P   POPEs 181      57.350  52.675 109.076  1.00  0.00           P
ATOM   7590  O13 POPEs 181      58.140  51.555 108.496  1.00  0.00           O
ATOM   7591  O14 POPEs 181      56.690  52.435 110.376  1.00  0.00           O
ATOM   7592  O11 POPEs 181      56.280  53.155 107.986  1.00  0.00           O
ATOM   7593  O12 POPEs 181      58.360  53.845 109.276  1.00  0.00           O
ATOM   7594  C1  POPEs 181      55.950  52.345 106.836  1.00  0.00           C
ATOM   7597  C2  POPEs 181      55.740  53.175 105.516  1.00  0.00           C
ATOM   7599  O21 POPEs 181      55.820  52.315 104.366  1.00  0.00           O
ATOM   7600  C21 POPEs 181      57.000  51.825 104.046  1.00  0.00           C
ATOM   7601  O22 POPEs 181      58.050  51.975 104.646  1.00  0.00           O
ATOM   7602  C22 POPEs 181      56.840  51.005 102.756  1.00  0.00           C
ATOM   7605  C3  POPEs 181      56.700  54.395 105.416  1.00  0.00           C
ATOM   7608  O31 POPEs 181      56.670  55.025 104.116  1.00  0.00           O
ATOM   7609  C31 POPEs 181      57.850  55.505 103.706  1.00  0.00           C
ATOM   7610  O32 POPEs 181      58.910  55.395 104.286  1.00  0.00           O
ATOM   7611  C32 POPEs 181      57.660  56.135 102.326  1.00  0.00           C
ATOM   7614  C23 POPEs 181      58.180  50.405 102.276  1.00  0.00           C
ATOM   7617  C24 POPEs 181      58.080  49.585 100.986  1.00  0.00           C
ATOM   7620  C25 POPEs 181      57.800  50.445  99.746  1.00  0.00           C
ATOM   7623  C26 POPEs 181      57.920  49.685  98.416  1.00  0.00           C
ATOM   7626  C27 POPEs 181      57.960  50.635  97.206  1.00  0.00           C
ATOM   7629  C28 POPEs 181      58.460  49.995  95.896  1.00  0.00           C
ATOM   7632  C29 POPEs 181      57.440  49.145  95.196  1.00  0.00           C
ATOM   7634 0C21 POPEs 181      57.190  49.085  93.876  1.00  0.00           C
ATOM   7636 1C21 POPEs 181      57.880  49.805  92.746  1.00  0.00           C
ATOM   7639 2C21 POPEs 181      58.520  48.785  91.786  1.00  0.00           C
ATOM   7642 3C21 POPEs 181      58.910  49.365  90.416  1.00  0.00           C
ATOM   7645 4C21 POPEs 181      59.540  48.275  89.526  1.00  0.00           C
ATOM   7648 5C21 POPEs 181      60.040  48.775  88.166  1.00  0.00           C
ATOM   7651 6C21 POPEs 181      60.500  47.605  87.276  1.00  0.00           C
ATOM   7654 7C21 POPEs 181      60.920  48.035  85.856  1.00  0.00           C
ATOM   7657 8C21 POPEs 181      60.780  46.925  84.816  1.00  0.00           C
ATOM   7661  C33 POPEs 181      58.430  57.465 102.186  1.00  0.00           C
ATOM   7664  C34 POPEs 181      58.900  57.755 100.756  1.00  0.00           C
ATOM   7667  C35 POPEs 181      59.970  56.765 100.266  1.00  0.00           C
ATOM   7670  C36 POPEs 181      59.490  55.965  99.056  1.00  0.00           C
ATOM   7673  C37 POPEs 181      60.510  54.905  98.636  1.00  0.00           C
ATOM   7676  C38 POPEs 181      60.020  54.035  97.476  1.00  0.00           C
ATOM   7679  C39 POPEs 181      59.770  54.815  96.176  1.00  0.00           C
ATOM   7682 0C31 POPEs 181      59.380  53.875  95.036  1.00  0.00           C
ATOM   7685 1C31 POPEs 181      59.200  54.595  93.706  1.00  0.00           C
ATOM   7688 2C31 POPEs 181      58.780  53.605  92.626  1.00  0.00           C
ATOM   7691 3C31 POPEs 181      58.690  54.205  91.226  1.00  0.00           C
ATOM   7694 4C31 POPEs 181      58.360  53.105  90.216  1.00  0.00           C
ATOM   7697 5C31 POPEs 181      58.190  53.585  88.776  1.00  0.00           C
ATOM   7700 6C31 POPEs 181      57.740  52.445  87.876  1.00  0.00           C
ATOM   7704  NH3 POPEt 182     110.070  87.095  57.276  1.00  0.00           N
ATOM   7708  C12 POPEt 182     109.790  85.785  56.606  1.00  0.00           C
ATOM   7711  C11 POPEt 182     109.050  84.815  57.546  1.00  0.00           C
ATOM   7714  P   POPEt 182     106.500  85.085  56.976  1.00  0.00           P
ATOM   7715  O13 POPEt 182     105.590  86.245  57.146  1.00  0.00           O
ATOM   7716  O14 POPEt 182     106.950  84.765  55.616  1.00  0.00           O
ATOM   7717  O11 POPEt 182     105.690  83.865  57.546  1.00  0.00           O
ATOM   7718  O12 POPEt 182     107.760  85.315  57.916  1.00  0.00           O
ATOM   7719  C1  POPEt 182     105.960  83.225  58.786  1.00  0.00           C
ATOM   7722  C2  POPEt 182     104.880  83.575  59.866  1.00  0.00           C
ATOM   7724  O21 POPEt 182     105.500  84.085  61.066  1.00  0.00           O
ATOM   7725  C21 POPEt 182     106.230  83.215  61.756  1.00  0.00           C
ATOM   7726  O22 POPEt 182     106.480  82.075  61.426  1.00  0.00           O
ATOM   7727  C22 POPEt 182     106.730  83.875  63.056  1.00  0.00           C
ATOM   7730  C3  POPEt 182     103.890  82.395  60.156  1.00  0.00           C
ATOM   7733  O31 POPEt 182     103.390  82.465  61.506  1.00  0.00           O
ATOM   7734  C31 POPEt 182     102.590  81.465  61.856  1.00  0.00           C
ATOM   7735  O32 POPEt 182     102.030  80.715  61.086  1.00  0.00           O
ATOM   7736  C32 POPEt 182     102.570  81.395  63.376  1.00  0.00           C
ATOM   7739  C23 POPEt 182     106.510  82.935  64.266  1.00  0.00           C
ATOM   7742  C24 POPEt 182     107.000  83.475  65.626  1.00  0.00           C
ATOM   7745  C25 POPEt 182     107.820  82.425  66.396  1.00  0.00           C
ATOM   7748  C26 POPEt 182     107.720  82.405  67.936  1.00  0.00           C
ATOM   7751  C27 POPEt 182     108.430  83.545  68.676  1.00  0.00           C
ATOM   7754  C28 POPEt 182     108.130  83.575  70.186  1.00  0.00           C
ATOM   7757  C29 POPEt 182     108.730  82.405  70.926  1.00  0.00           C
ATOM   7759 0C21 POPEt 182     108.310  81.895  72.106  1.00  0.00           C
ATOM   7761 1C21 POPEt 182     107.200  82.405  72.986  1.00  0.00           C
ATOM   7764 2C21 POPEt 182     107.640  82.455  74.466  1.00  0.00           C
ATOM   7767 3C21 POPEt 182     108.750  83.485  74.716  1.00  0.00           C
ATOM   7770 4C21 POPEt 182     109.170  83.595  76.186  1.00  0.00           C
ATOM   7773 5C21 POPEt 182     110.280  84.635  76.426  1.00  0.00           C
ATOM   7776 6C21 POPEt 182     109.920  86.035  75.896  1.00  0.00           C
ATOM   7779 7C21 POPEt 182     110.990  87.095  76.196  1.00  0.00           C
ATOM   7782 8C21 POPEt 182     110.720  88.405  75.456  1.00  0.00           C
ATOM   7786  C33 POPEt 182     101.720  80.245  63.946  1.00  0.00           C
ATOM   7789  C34 POPEt 182     101.670  80.315  65.476  1.00  0.00           C
ATOM   7792  C35 POPEt 182     101.040  79.095  66.156  1.00  0.00           C
ATOM   7795  C36 POPEt 182     101.970  77.875  66.176  1.00  0.00           C
ATOM   7798  C37 POPEt 182     102.140  77.265  67.576  1.00  0.00           C
ATOM   7801  C38 POPEt 182     103.060  76.045  67.546  1.00  0.00           C
ATOM   7804  C39 POPEt 182     103.300  75.425  68.926  1.00  0.00           C
ATOM   7807 0C31 POPEt 182     104.430  74.385  68.926  1.00  0.00           C
ATOM   7810 1C31 POPEt 182     104.620  73.775  70.316  1.00  0.00           C
ATOM   7813 2C31 POPEt 182     105.700  72.685  70.396  1.00  0.00           C
ATOM   7816 3C31 POPEt 182     107.120  73.185  70.076  1.00  0.00           C
ATOM   7819 4C31 POPEt 182     108.200  72.215  70.586  1.00  0.00           C
ATOM   7822 5C31 POPEt 182     109.610  72.505  70.026  1.00  0.00           C
ATOM   7825 6C31 POPEt 182     110.240  73.825  70.466  1.00  0.00           C
ATOM   7829  NH3 POPEu 183      12.840  15.355  63.216  1.00  0.00           N
ATOM   7833  C12 POPEu 183      12.720  14.145  62.326  1.00  0.00           C
ATOM   7836  C11 POPEu 183      14.120  13.785  61.826  1.00  0.00           C
ATOM   7839  P   POPEu 183      15.560  12.175  63.336  1.00  0.00           P
ATOM   7840  O13 POPEu 183      15.960  11.465  62.096  1.00  0.00           O
ATOM   7841  O14 POPEu 183      16.640  12.335  64.336  1.00  0.00           O
ATOM   7842  O11 POPEu 183      14.310  11.425  63.936  1.00  0.00           O
ATOM   7843  O12 POPEu 183      14.990  13.595  62.936  1.00  0.00           O
ATOM   7844  C1  POPEu 183      14.200  11.095  65.326  1.00  0.00           C
ATOM   7847  C2  POPEu 183      13.890   9.585  65.506  1.00  0.00           C
ATOM   7849  O21 POPEu 183      13.290   9.325  66.796  1.00  0.00           O
ATOM   7850  C21 POPEu 183      13.970   9.615  67.886  1.00  0.00           C
ATOM   7851  O22 POPEu 183      15.070  10.145  67.946  1.00  0.00           O
ATOM   7852  C22 POPEu 183      13.100   9.225  69.076  1.00  0.00           C
ATOM   7855  C3  POPEu 183      15.140   8.705  65.246  1.00  0.00           C
ATOM   7858  O31 POPEu 183      15.170   7.515  66.056  1.00  0.00           O
ATOM   7859  C31 POPEu 183      14.840   6.355  65.506  1.00  0.00           C
ATOM   7860  O32 POPEu 183      14.480   6.175  64.356  1.00  0.00           O
ATOM   7861  C32 POPEu 183      15.150   5.285  66.546  1.00  0.00           C
ATOM   7864  C23 POPEu 183      13.820   9.455  70.426  1.00  0.00           C
ATOM   7867  C24 POPEu 183      12.860   9.315  71.616  1.00  0.00           C
ATOM   7870  C25 POPEu 183      13.550   9.505  72.976  1.00  0.00           C
ATOM   7873  C26 POPEu 183      14.060  10.935  73.226  1.00  0.00           C
ATOM   7876  C27 POPEu 183      15.510  10.975  73.746  1.00  0.00           C
ATOM   7879  C28 POPEu 183      16.080  12.405  73.806  1.00  0.00           C
ATOM   7882  C29 POPEu 183      17.570  12.405  74.086  1.00  0.00           C
ATOM   7884 0C21 POPEu 183      18.200  12.775  75.206  1.00  0.00           C
ATOM   7886 1C21 POPEu 183      17.590  13.315  76.476  1.00  0.00           C
ATOM   7889 2C21 POPEu 183      18.150  14.715  76.806  1.00  0.00           C
ATOM   7892 3C21 POPEu 183      19.620  14.695  77.276  1.00  0.00           C
ATOM   7895 4C21 POPEu 183      20.320  16.065  77.296  1.00  0.00           C
ATOM   7898 5C21 POPEu 183      20.450  16.755  75.916  1.00  0.00           C
ATOM   7901 6C21 POPEu 183      21.220  15.945  74.866  1.00  0.00           C
ATOM   7904 7C21 POPEu 183      21.160  16.575  73.466  1.00  0.00           C
ATOM   7907 8C21 POPEu 183      21.980  15.815  72.426  1.00  0.00           C
ATOM   7911  C33 POPEu 183      14.250   4.045  66.456  1.00  0.00           C
ATOM   7914  C34 POPEu 183      14.730   2.995  67.456  1.00  0.00           C
ATOM   7917  C35 POPEu 183      14.060   3.085  68.836  1.00  0.00           C
ATOM   7920  C36 POPEu 183      14.980   2.555  69.946  1.00  0.00           C
ATOM   7923  C37 POPEu 183      14.240   2.075  71.196  1.00  0.00           C
ATOM   7926  C38 POPEu 183      15.200   1.825  72.366  1.00  0.00           C
ATOM   7929  C39 POPEu 183      14.700   0.755  73.346  1.00  0.00           C
ATOM   7932 0C31 POPEu 183      15.550   0.705  74.616  1.00  0.00           C
ATOM   7935 1C31 POPEu 183      15.300  -0.555  75.456  1.00  0.00           C
ATOM   7938 2C31 POPEu 183      16.130  -0.575  76.746  1.00  0.00           C
ATOM   7941 3C31 POPEu 183      16.120  -1.945  77.436  1.00  0.00           C
ATOM   7944 4C31 POPEu 183      17.160  -2.045  78.556  1.00  0.00           C
ATOM   7947 5C31 POPEu 183      17.210  -3.445  79.176  1.00  0.00           C
ATOM   7950 6C31 POPEu 183      18.300  -3.605  80.236  1.00  0.00           C
ATOM   7954  NH3 POPEv 184      39.370  42.125 105.096  1.00  0.00           N
ATOM   7958  C12 POPEv 184      40.860  41.985 105.186  1.00  0.00           C
ATOM   7961  C11 POPEv 184      41.420  42.155 106.606  1.00  0.00           C
ATOM   7964  P   POPEv 184      43.790  42.485 107.646  1.00  0.00           P
ATOM   7965  O13 POPEv 184      44.450  43.805 107.706  1.00  0.00           O
ATOM   7966  O14 POPEv 184      43.130  41.935 108.856  1.00  0.00           O
ATOM   7967  O11 POPEv 184      44.820  41.415 107.066  1.00  0.00           O
ATOM   7968  O12 POPEv 184      42.770  42.565 106.456  1.00  0.00           O
ATOM   7969  C1  POPEv 184      44.700  40.845 105.756  1.00  0.00           C
ATOM   7972  C2  POPEv 184      44.990  41.835 104.586  1.00  0.00           C
ATOM   7974  O21 POPEv 184      45.500  41.205 103.406  1.00  0.00           O
ATOM   7975  C21 POPEv 184      44.910  40.245 102.756  1.00  0.00           C
ATOM   7976  O22 POPEv 184      44.070  39.455 103.166  1.00  0.00           O
ATOM   7977  C22 POPEv 184      45.580  40.175 101.376  1.00  0.00           C
ATOM   7980  C3  POPEv 184      46.020  42.945 104.916  1.00  0.00           C
ATOM   7983  O31 POPEv 184      45.610  44.205 104.356  1.00  0.00           O
ATOM   7984  C31 POPEv 184      46.050  44.765 103.226  1.00  0.00           C
ATOM   7985  O32 POPEv 184      45.570  45.785 102.756  1.00  0.00           O
ATOM   7986  C32 POPEv 184      47.240  44.025 102.616  1.00  0.00           C
ATOM   7989  C23 POPEv 184      45.220  41.305 100.366  1.00  0.00           C
ATOM   7992  C24 POPEv 184      44.000  41.025  99.476  1.00  0.00           C
ATOM   7995  C25 POPEv 184      42.680  41.485 100.106  1.00  0.00           C
ATOM   7998  C26 POPEv 184      41.440  41.345  99.216  1.00  0.00           C
ATOM   8001  C27 POPEv 184      40.150  41.695  99.976  1.00  0.00           C
ATOM   8004  C28 POPEv 184      39.180  42.665  99.256  1.00  0.00           C
ATOM   8007  C29 POPEv 184      39.750  44.055  99.156  1.00  0.00           C
ATOM   8009 0C21 POPEv 184      39.320  45.015  98.316  1.00  0.00           C
ATOM   8011 1C21 POPEv 184      38.140  44.855  97.386  1.00  0.00           C
ATOM   8014 2C21 POPEv 184      37.870  46.065  96.466  1.00  0.00           C
ATOM   8017 3C21 POPEv 184      38.870  46.205  95.316  1.00  0.00           C
ATOM   8020 4C21 POPEv 184      38.350  47.055  94.136  1.00  0.00           C
ATOM   8023 5C21 POPEv 184      38.140  48.535  94.466  1.00  0.00           C
ATOM   8026 6C21 POPEv 184      39.420  49.385  94.296  1.00  0.00           C
ATOM   8029 7C21 POPEv 184      39.250  50.815  94.836  1.00  0.00           C
ATOM   8032 8C21 POPEv 184      40.400  51.745  94.436  1.00  0.00           C
ATOM   8036  C33 POPEv 184      47.590  44.515 101.196  1.00  0.00           C
ATOM   8039  C34 POPEv 184      48.700  43.655 100.596  1.00  0.00           C
ATOM   8042  C35 POPEv 184      49.130  44.095  99.196  1.00  0.00           C
ATOM   8045  C36 POPEv 184      50.160  43.135  98.596  1.00  0.00           C
ATOM   8048  C37 POPEv 184      50.610  43.555  97.196  1.00  0.00           C
ATOM   8051  C38 POPEv 184      51.430  42.475  96.496  1.00  0.00           C
ATOM   8054  C39 POPEv 184      51.190  42.465  94.986  1.00  0.00           C
ATOM   8057 0C31 POPEv 184      52.000  41.395  94.246  1.00  0.00           C
ATOM   8060 1C31 POPEv 184      51.460  41.155  92.826  1.00  0.00           C
ATOM   8063 2C31 POPEv 184      52.340  40.225  91.976  1.00  0.00           C
ATOM   8066 3C31 POPEv 184      53.720  40.815  91.666  1.00  0.00           C
ATOM   8069 4C31 POPEv 184      54.550  39.945  90.716  1.00  0.00           C
ATOM   8072 5C31 POPEv 184      55.540  40.785  89.886  1.00  0.00           C
ATOM   8075 6C31 POPEv 184      56.430  39.945  88.966  1.00  0.00           C
ATOM   8079  NH3 POPEw 185     103.890  80.495  99.756  1.00  0.00           N
ATOM   8083  C12 POPEw 185     103.190  79.815 100.896  1.00  0.00           C
ATOM   8086  C11 POPEw 185     102.970  78.335 100.566  1.00  0.00           C
ATOM   8089  P   POPEw 185     103.260  77.245 102.906  1.00  0.00           P
ATOM   8090  O13 POPEw 185     104.490  78.055 102.876  1.00  0.00           O
ATOM   8091  O14 POPEw 185     102.450  77.305 104.136  1.00  0.00           O
ATOM   8092  O11 POPEw 185     103.620  75.725 102.566  1.00  0.00           O
ATOM   8093  O12 POPEw 185     102.350  77.655 101.656  1.00  0.00           O
ATOM   8094  C1  POPEw 185     104.650  75.425 101.606  1.00  0.00           C
ATOM   8097  C2  POPEw 185     104.100  74.515 100.466  1.00  0.00           C
ATOM   8099  O21 POPEw 185     105.160  74.015  99.636  1.00  0.00           O
ATOM   8100  C21 POPEw 185     105.800  74.905  98.866  1.00  0.00           C
ATOM   8101  O22 POPEw 185     105.520  76.085  98.756  1.00  0.00           O
ATOM   8102  C22 POPEw 185     106.920  74.155  98.126  1.00  0.00           C
ATOM   8105  C3  POPEw 185     102.900  75.195  99.706  1.00  0.00           C
ATOM   8108  O31 POPEw 185     102.030  74.275  98.986  1.00  0.00           O
ATOM   8109  C31 POPEw 185     102.240  74.245  97.666  1.00  0.00           C
ATOM   8110  O32 POPEw 185     103.210  74.675  97.086  1.00  0.00           O
ATOM   8111  C32 POPEw 185     101.060  73.565  96.996  1.00  0.00           C
ATOM   8114  C23 POPEw 185     107.510  74.955  96.936  1.00  0.00           C
ATOM   8117  C24 POPEw 185     107.620  74.145  95.636  1.00  0.00           C
ATOM   8120  C25 POPEw 185     106.230  73.805  95.076  1.00  0.00           C
ATOM   8123  C26 POPEw 185     106.280  73.105  93.716  1.00  0.00           C
ATOM   8126  C27 POPEw 185     104.860  72.705  93.266  1.00  0.00           C
ATOM   8129  C28 POPEw 185     104.840  71.975  91.906  1.00  0.00           C
ATOM   8132  C29 POPEw 185     105.160  72.905  90.776  1.00  0.00           C
ATOM   8134 0C21 POPEw 185     105.530  72.535  89.536  1.00  0.00           C
ATOM   8136 1C21 POPEw 185     105.680  71.125  89.036  1.00  0.00           C
ATOM   8139 2C21 POPEw 185     104.710  70.835  87.866  1.00  0.00           C
ATOM   8142 3C21 POPEw 185     104.960  69.465  87.226  1.00  0.00           C
ATOM   8145 4C21 POPEw 185     104.050  69.175  86.026  1.00  0.00           C
ATOM   8148 5C21 POPEw 185     104.490  67.915  85.276  1.00  0.00           C
ATOM   8151 6C21 POPEw 185     103.510  67.435  84.206  1.00  0.00           C
ATOM   8154 7C21 POPEw 185     104.130  66.325  83.336  1.00  0.00           C
ATOM   8157 8C21 POPEw 185     103.190  65.805  82.246  1.00  0.00           C
ATOM   8161  C33 POPEw 185     101.200  73.485  95.466  1.00  0.00           C
ATOM   8164  C34 POPEw 185     100.020  72.695  94.876  1.00  0.00           C
ATOM   8167  C35 POPEw 185     100.170  72.265  93.416  1.00  0.00           C
ATOM   8170  C36 POPEw 185     100.190  73.415  92.396  1.00  0.00           C
ATOM   8173  C37 POPEw 185      99.540  72.965  91.086  1.00  0.00           C
ATOM   8176  C38 POPEw 185      99.810  73.885  89.896  1.00  0.00           C
ATOM   8179  C39 POPEw 185     101.190  73.635  89.276  1.00  0.00           C
ATOM   8182 0C31 POPEw 185     101.400  74.355  87.936  1.00  0.00           C
ATOM   8185 1C31 POPEw 185     102.800  74.085  87.366  1.00  0.00           C
ATOM   8188 2C31 POPEw 185     103.140  74.935  86.136  1.00  0.00           C
ATOM   8191 3C31 POPEw 185     102.480  74.455  84.836  1.00  0.00           C
ATOM   8194 4C31 POPEw 185     103.250  73.305  84.166  1.00  0.00           C
ATOM   8197 5C31 POPEw 185     102.660  72.895  82.816  1.00  0.00           C
ATOM   8200 6C31 POPEw 185     103.550  71.905  82.056  1.00  0.00           C
ATOM   8204  NH3 POPEx 186       3.830 118.635 101.486  1.00  0.00           N
ATOM   8208  C12 POPEx 186       4.550 119.475 102.506  1.00  0.00           C
ATOM   8211  C11 POPEx 186       5.290 120.655 101.866  1.00  0.00           C
ATOM   8214  P   POPEx 186       6.480 122.775 102.946  1.00  0.00           P
ATOM   8215  O13 POPEx 186       5.620 123.195 104.056  1.00  0.00           O
ATOM   8216  O14 POPEx 186       7.940 122.995 103.066  1.00  0.00           O
ATOM   8217  O11 POPEx 186       5.900 123.375 101.626  1.00  0.00           O
ATOM   8218  O12 POPEx 186       6.260 121.205 102.756  1.00  0.00           O
ATOM   8219  C1  POPEx 186       6.530 124.385 100.856  1.00  0.00           C
ATOM   8222  C2  POPEx 186       6.720 123.905  99.396  1.00  0.00           C
ATOM   8224  O21 POPEx 186       5.500 124.115  98.676  1.00  0.00           O
ATOM   8225  C21 POPEx 186       4.580 123.185  98.586  1.00  0.00           C
ATOM   8226  O22 POPEx 186       4.510 122.135  99.206  1.00  0.00           O
ATOM   8227  C22 POPEx 186       3.580 123.555  97.486  1.00  0.00           C
ATOM   8230  C3  POPEx 186       7.340 122.475  99.266  1.00  0.00           C
ATOM   8233  O31 POPEx 186       7.110 121.955  97.946  1.00  0.00           O
ATOM   8234  C31 POPEx 186       6.900 120.645  97.886  1.00  0.00           C
ATOM   8235  O32 POPEx 186       7.240 119.835  98.736  1.00  0.00           O
ATOM   8236  C32 POPEx 186       6.140 120.345  96.586  1.00  0.00           C
ATOM   8239  C23 POPEx 186       4.170 124.545  96.466  1.00  0.00           C
ATOM   8242  C24 POPEx 186       3.510 124.485  95.086  1.00  0.00           C
ATOM   8245  C25 POPEx 186       4.350 125.285  94.086  1.00  0.00           C
ATOM   8248  C26 POPEx 186       3.850 125.205  92.646  1.00  0.00           C
ATOM   8251  C27 POPEx 186       3.240 126.525  92.146  1.00  0.00           C
ATOM   8254  C28 POPEx 186       2.900 126.455  90.656  1.00  0.00           C
ATOM   8257  C29 POPEx 186       2.120 127.645  90.136  1.00  0.00           C
ATOM   8259 0C21 POPEx 186       2.620 128.865  89.876  1.00  0.00           C
ATOM   8261 1C21 POPEx 186       4.050 129.305  90.096  1.00  0.00           C
ATOM   8264 2C21 POPEx 186       4.840 129.555  88.796  1.00  0.00           C
ATOM   8267 3C21 POPEx 186       4.970 128.325  87.876  1.00  0.00           C
ATOM   8270 4C21 POPEx 186       6.070 128.465  86.826  1.00  0.00           C
ATOM   8273 5C21 POPEx 186       6.000 129.785  86.036  1.00  0.00           C
ATOM   8276 6C21 POPEx 186       7.090 129.925  84.966  1.00  0.00           C
ATOM   8279 7C21 POPEx 186       6.990 131.265  84.226  1.00  0.00           C
ATOM   8282 8C21 POPEx 186       8.060 131.455  83.146  1.00  0.00           C
ATOM   8286  C33 POPEx 186       6.730 121.115  95.396  1.00  0.00           C
ATOM   8289  C34 POPEx 186       5.990 120.915  94.066  1.00  0.00           C
ATOM   8292  C35 POPEx 186       6.600 121.805  92.966  1.00  0.00           C
ATOM   8295  C36 POPEx 186       6.040 121.545  91.566  1.00  0.00           C
ATOM   8298  C37 POPEx 186       6.640 122.505  90.516  1.00  0.00           C
ATOM   8301  C38 POPEx 186       6.570 121.965  89.076  1.00  0.00           C
ATOM   8304  C39 POPEx 186       5.150 121.685  88.566  1.00  0.00           C
ATOM   8307 0C31 POPEx 186       4.400 122.945  88.096  1.00  0.00           C
ATOM   8310 1C31 POPEx 186       4.530 123.195  86.586  1.00  0.00           C
ATOM   8313 2C31 POPEx 186       3.780 124.455  86.126  1.00  0.00           C
ATOM   8316 3C31 POPEx 186       3.890 124.705  84.616  1.00  0.00           C
ATOM   8319 4C31 POPEx 186       3.500 126.145  84.236  1.00  0.00           C
ATOM   8322 5C31 POPEx 186       3.560 126.415  82.726  1.00  0.00           C
ATOM   8325 6C31 POPEx 186       3.330 127.885  82.366  1.00  0.00           C
ATOM   8329  NH3 POPEy 187      69.660 130.715 102.276  1.00  0.00           N
ATOM   8333  C12 POPEy 187      69.250 129.595 103.186  1.00  0.00           C
ATOM   8336  C11 POPEy 187      70.040 128.305 102.886  1.00  0.00           C
ATOM   8339  P   POPEy 187      69.530 125.715 103.006  1.00  0.00           P
ATOM   8340  O13 POPEy 187      69.860 124.825 104.146  1.00  0.00           O
ATOM   8341  O14 POPEy 187      68.360 125.455 102.136  1.00  0.00           O
ATOM   8342  O11 POPEy 187      70.810 125.785 102.086  1.00  0.00           O
ATOM   8343  O12 POPEy 187      69.390 127.215 103.546  1.00  0.00           O
ATOM   8344  C1  POPEy 187      70.890 125.045 100.866  1.00  0.00           C
ATOM   8347  C2  POPEy 187      71.170 126.025  99.706  1.00  0.00           C
ATOM   8349  O21 POPEy 187      71.590 125.345  98.516  1.00  0.00           O
ATOM   8350  C21 POPEy 187      70.750 124.585  97.856  1.00  0.00           C
ATOM   8351  O22 POPEy 187      69.620 124.275  98.186  1.00  0.00           O
ATOM   8352  C22 POPEy 187      71.480 124.105  96.606  1.00  0.00           C
ATOM   8355  C3  POPEy 187      72.320 126.985 100.116  1.00  0.00           C
ATOM   8358  O31 POPEy 187      72.510 128.045  99.156  1.00  0.00           O
ATOM   8359  C31 POPEy 187      73.760 128.455  99.026  1.00  0.00           C
ATOM   8360  O32 POPEy 187      74.710 128.095  99.706  1.00  0.00           O
ATOM   8361  C32 POPEy 187      73.830 129.465  97.896  1.00  0.00           C
ATOM   8364  C23 POPEy 187      71.410 125.115  95.426  1.00  0.00           C
ATOM   8367  C24 POPEy 187      72.450 124.795  94.346  1.00  0.00           C
ATOM   8370  C25 POPEy 187      72.740 125.935  93.346  1.00  0.00           C
ATOM   8373  C26 POPEy 187      71.640 126.165  92.306  1.00  0.00           C
ATOM   8376  C27 POPEy 187      72.070 127.215  91.266  1.00  0.00           C
ATOM   8379  C28 POPEy 187      70.960 127.615  90.276  1.00  0.00           C
ATOM   8382  C29 POPEy 187      70.580 126.485  89.346  1.00  0.00           C
ATOM   8384 0C21 POPEy 187      71.020 126.325  88.086  1.00  0.00           C
ATOM   8386 1C21 POPEy 187      71.980 127.255  87.376  1.00  0.00           C
ATOM   8389 2C21 POPEy 187      72.160 126.925  85.876  1.00  0.00           C
ATOM   8392 3C21 POPEy 187      70.870 127.075  85.046  1.00  0.00           C
ATOM   8395 4C21 POPEy 187      71.100 126.815  83.556  1.00  0.00           C
ATOM   8398 5C21 POPEy 187      69.800 126.795  82.726  1.00  0.00           C
ATOM   8401 6C21 POPEy 187      69.020 128.115  82.806  1.00  0.00           C
ATOM   8404 7C21 POPEy 187      67.840 128.175  81.826  1.00  0.00           C
ATOM   8407 8C21 POPEy 187      67.070 129.495  81.886  1.00  0.00           C
ATOM   8411  C33 POPEy 187      73.600 130.905  98.386  1.00  0.00           C
ATOM   8414  C34 POPEy 187      74.210 131.945  97.436  1.00  0.00           C
ATOM   8417  C35 POPEy 187      73.810 131.735  95.976  1.00  0.00           C
ATOM   8420  C36 POPEy 187      74.380 132.805  95.026  1.00  0.00           C
ATOM   8423  C37 POPEy 187      73.730 132.655  93.646  1.00  0.00           C
ATOM   8426  C38 POPEy 187      74.310 133.555  92.546  1.00  0.00           C
ATOM   8429  C39 POPEy 187      75.760 133.195  92.196  1.00  0.00           C
ATOM   8432 0C31 POPEy 187      76.180 133.695  90.806  1.00  0.00           C
ATOM   8435 1C31 POPEy 187      77.640 133.335  90.486  1.00  0.00           C
ATOM   8438 2C31 POPEy 187      78.020 133.565  89.016  1.00  0.00           C
ATOM   8441 3C31 POPEy 187      78.230 135.045  88.676  1.00  0.00           C
ATOM   8444 4C31 POPEy 187      78.680 135.255  87.216  1.00  0.00           C
ATOM   8447 5C31 POPEy 187      78.930 136.735  86.916  1.00  0.00           C
ATOM   8450 6C31 POPEy 187      79.370 137.005  85.476  1.00  0.00           C
ATOM   8454  NH3 POPEz 188      78.480  21.665 104.276  1.00  0.00           N
ATOM   8458  C12 POPEz 188      79.430  21.055 103.296  1.00  0.00           C
ATOM   8461  C11 POPEz 188      80.860  21.275 103.806  1.00  0.00           C
ATOM   8464  P   POPEz 188      83.320  21.275 103.156  1.00  0.00           P
ATOM   8465  O13 POPEz 188      83.540  22.745 103.216  1.00  0.00           O
ATOM   8466  O14 POPEz 188      83.610  20.525 104.396  1.00  0.00           O
ATOM   8467  O11 POPEz 188      84.130  20.665 101.946  1.00  0.00           O
ATOM   8468  O12 POPEz 188      81.800  20.995 102.776  1.00  0.00           O
ATOM   8469  C1  POPEz 188      83.690  19.635 101.046  1.00  0.00           C
ATOM   8472  C2  POPEz 188      84.000  20.015  99.556  1.00  0.00           C
ATOM   8474  O21 POPEz 188      82.910  20.745  98.956  1.00  0.00           O
ATOM   8475  C21 POPEz 188      82.080  20.115  98.136  1.00  0.00           C
ATOM   8476  O22 POPEz 188      81.800  18.925  98.146  1.00  0.00           O
ATOM   8477  C22 POPEz 188      81.550  21.115  97.116  1.00  0.00           C
ATOM   8480  C3  POPEz 188      84.580  18.825  98.696  1.00  0.00           C
ATOM   8483  O31 POPEz 188      84.690  19.205  97.306  1.00  0.00           O
ATOM   8484  C31 POPEz 188      85.140  18.305  96.436  1.00  0.00           C
ATOM   8485  O32 POPEz 188      85.380  17.135  96.686  1.00  0.00           O
ATOM   8486  C32 POPEz 188      85.250  18.995  95.056  1.00  0.00           C
ATOM   8489  C23 POPEz 188      82.670  21.975  96.496  1.00  0.00           C
ATOM   8492  C24 POPEz 188      82.130  22.975  95.476  1.00  0.00           C
ATOM   8495  C25 POPEz 188      83.250  23.805  94.836  1.00  0.00           C
ATOM   8498  C26 POPEz 188      82.740  24.665  93.686  1.00  0.00           C
ATOM   8501  C27 POPEz 188      83.850  24.995  92.676  1.00  0.00           C
ATOM   8504  C28 POPEz 188      83.330  25.585  91.346  1.00  0.00           C
ATOM   8507  C29 POPEz 188      82.370  24.655  90.656  1.00  0.00           C
ATOM   8509 0C21 POPEz 188      81.330  25.045  89.906  1.00  0.00           C
ATOM   8511 1C21 POPEz 188      81.030  26.485  89.566  1.00  0.00           C
ATOM   8514 2C21 POPEz 188      80.160  26.625  88.316  1.00  0.00           C
ATOM   8517 3C21 POPEz 188      80.720  25.895  87.086  1.00  0.00           C
ATOM   8520 4C21 POPEz 188      80.090  26.445  85.796  1.00  0.00           C
ATOM   8523 5C21 POPEz 188      80.430  25.635  84.526  1.00  0.00           C
ATOM   8526 6C21 POPEz 188      79.510  24.425  84.326  1.00  0.00           C
ATOM   8529 7C21 POPEz 188      79.340  24.055  82.846  1.00  0.00           C
ATOM   8532 8C21 POPEz 188      78.120  23.185  82.566  1.00  0.00           C
ATOM   8536  C33 POPEz 188      85.800  18.125  93.896  1.00  0.00           C
ATOM   8539  C34 POPEz 188      84.670  17.405  93.146  1.00  0.00           C
ATOM   8542  C35 POPEz 188      85.130  16.195  92.326  1.00  0.00           C
ATOM   8545  C36 POPEz 188      85.810  16.465  90.966  1.00  0.00           C
ATOM   8548  C37 POPEz 188      86.390  15.145  90.436  1.00  0.00           C
ATOM   8551  C38 POPEz 188      87.020  15.185  89.036  1.00  0.00           C
ATOM   8554  C39 POPEz 188      87.600  13.805  88.676  1.00  0.00           C
ATOM   8557 0C31 POPEz 188      88.330  13.775  87.326  1.00  0.00           C
ATOM   8560 1C31 POPEz 188      88.930  12.405  86.986  1.00  0.00           C
ATOM   8563 2C31 POPEz 188      89.990  12.475  85.866  1.00  0.00           C
ATOM   8566 3C31 POPEz 188      89.450  12.965  84.516  1.00  0.00           C
ATOM   8569 4C31 POPEz 188      88.650  11.895  83.766  1.00  0.00           C
ATOM   8572 5C31 POPEz 188      87.830  12.485  82.616  1.00  0.00           C
ATOM   8575 6C31 POPEz 188      87.210  11.425  81.706  1.00  0.00           C
ATOM   8579  NH3 POPE0 189      27.050  57.305  62.196  1.00  0.00           N
ATOM   8583  C12 POPE0 189      27.850  57.985  61.126  1.00  0.00           C
ATOM   8586  C11 POPE0 189      28.420  59.355  61.536  1.00  0.00           C
ATOM   8589  P   POPE0 189      29.950  61.185  60.306  1.00  0.00           P
ATOM   8590  O13 POPE0 189      31.320  60.755  59.936  1.00  0.00           O
ATOM   8591  O14 POPE0 189      29.290  62.225  59.486  1.00  0.00           O
ATOM   8592  O11 POPE0 189      30.050  61.685  61.796  1.00  0.00           O
ATOM   8593  O12 POPE0 189      28.970  59.945  60.366  1.00  0.00           O
ATOM   8594  C1  POPE0 189      29.130  62.635  62.336  1.00  0.00           C
ATOM   8597  C2  POPE0 189      29.860  63.865  62.976  1.00  0.00           C
ATOM   8599  O21 POPE0 189      29.750  63.835  64.396  1.00  0.00           O
ATOM   8600  C21 POPE0 189      30.340  62.865  65.046  1.00  0.00           C
ATOM   8601  O22 POPE0 189      30.990  61.945  64.566  1.00  0.00           O
ATOM   8602  C22 POPE0 189      30.010  63.055  66.546  1.00  0.00           C
ATOM   8605  C3  POPE0 189      29.240  65.195  62.426  1.00  0.00           C
ATOM   8608  O31 POPE0 189      29.620  66.375  63.166  1.00  0.00           O
ATOM   8609  C31 POPE0 189      28.890  66.615  64.246  1.00  0.00           C
ATOM   8610  O32 POPE0 189      28.010  65.905  64.706  1.00  0.00           O
ATOM   8611  C32 POPE0 189      29.340  67.935  64.856  1.00  0.00           C
ATOM   8614  C23 POPE0 189      30.990  62.385  67.536  1.00  0.00           C
ATOM   8617  C24 POPE0 189      30.820  62.915  68.976  1.00  0.00           C
ATOM   8620  C25 POPE0 189      29.430  62.705  69.616  1.00  0.00           C
ATOM   8623  C26 POPE0 189      29.440  62.785  71.166  1.00  0.00           C
ATOM   8626  C27 POPE0 189      28.050  62.755  71.816  1.00  0.00           C
ATOM   8629  C28 POPE0 189      28.060  62.765  73.376  1.00  0.00           C
ATOM   8632  C29 POPE0 189      28.090  64.135  74.026  1.00  0.00           C
ATOM   8634 0C21 POPE0 189      27.370  64.545  75.096  1.00  0.00           C
ATOM   8636 1C21 POPE0 189      26.400  63.735  75.926  1.00  0.00           C
ATOM   8639 2C21 POPE0 189      26.610  63.935  77.446  1.00  0.00           C
ATOM   8642 3C21 POPE0 189      25.580  63.165  78.306  1.00  0.00           C
ATOM   8645 4C21 POPE0 189      25.850  63.295  79.816  1.00  0.00           C
ATOM   8648 5C21 POPE0 189      24.850  62.565  80.716  1.00  0.00           C
ATOM   8651 6C21 POPE0 189      24.970  62.945  82.206  1.00  0.00           C
ATOM   8654 7C21 POPE0 189      24.270  61.945  83.146  1.00  0.00           C
ATOM   8657 8C21 POPE0 189      24.230  62.415  84.606  1.00  0.00           C
ATOM   8661  C33 POPE0 189      28.960  68.035  66.346  1.00  0.00           C
ATOM   8664  C34 POPE0 189      29.170  69.445  66.906  1.00  0.00           C
ATOM   8667  C35 POPE0 189      29.870  69.455  68.266  1.00  0.00           C
ATOM   8670  C36 POPE0 189      28.960  69.075  69.446  1.00  0.00           C
ATOM   8673  C37 POPE0 189      29.760  69.015  70.756  1.00  0.00           C
ATOM   8676  C38 POPE0 189      28.950  68.655  72.006  1.00  0.00           C
ATOM   8679  C39 POPE0 189      29.800  68.875  73.266  1.00  0.00           C
ATOM   8682 0C31 POPE0 189      29.290  68.175  74.536  1.00  0.00           C
ATOM   8685 1C31 POPE0 189      30.450  67.595  75.366  1.00  0.00           C
ATOM   8688 2C31 POPE0 189      30.030  67.195  76.786  1.00  0.00           C
ATOM   8691 3C31 POPE0 189      31.160  66.585  77.636  1.00  0.00           C
ATOM   8694 4C31 POPE0 189      31.580  65.175  77.176  1.00  0.00           C
ATOM   8697 5C31 POPE0 189      32.210  64.355  78.316  1.00  0.00           C
ATOM   8700 6C31 POPE0 189      32.730  62.975  77.876  1.00  0.00           C
ATOM   8704  NH3 POPE1 190      91.670  44.025  65.526  1.00  0.00           N
ATOM   8708  C12 POPE1 190      90.700  45.035  64.966  1.00  0.00           C
ATOM   8711  C11 POPE1 190      91.410  46.155  64.186  1.00  0.00           C
ATOM   8714  P   POPE1 190      89.030  47.305  63.646  1.00  0.00           P
ATOM   8715  O13 POPE1 190      88.240  46.115  63.266  1.00  0.00           O
ATOM   8716  O14 POPE1 190      88.730  48.585  62.976  1.00  0.00           O
ATOM   8717  O11 POPE1 190      88.920  47.485  65.206  1.00  0.00           O
ATOM   8718  O12 POPE1 190      90.540  46.965  63.396  1.00  0.00           O
ATOM   8719  C1  POPE1 190      89.520  48.635  65.826  1.00  0.00           C
ATOM   8722  C2  POPE1 190      90.520  48.255  66.946  1.00  0.00           C
ATOM   8724  O21 POPE1 190      89.880  47.195  67.676  1.00  0.00           O
ATOM   8725  C21 POPE1 190      90.150  47.035  68.936  1.00  0.00           C
ATOM   8726  O22 POPE1 190      91.210  47.235  69.496  1.00  0.00           O
ATOM   8727  C22 POPE1 190      88.860  46.575  69.616  1.00  0.00           C
ATOM   8730  C3  POPE1 190      90.960  49.515  67.766  1.00  0.00           C
ATOM   8733  O31 POPE1 190      89.930  49.905  68.706  1.00  0.00           O
ATOM   8734  C31 POPE1 190      90.340  50.775  69.606  1.00  0.00           C
ATOM   8735  O32 POPE1 190      91.440  51.315  69.636  1.00  0.00           O
ATOM   8736  C32 POPE1 190      89.230  51.005  70.626  1.00  0.00           C
ATOM   8739  C23 POPE1 190      88.940  46.605  71.146  1.00  0.00           C
ATOM   8742  C24 POPE1 190      87.570  46.935  71.746  1.00  0.00           C
ATOM   8745  C25 POPE1 190      87.500  46.665  73.246  1.00  0.00           C
ATOM   8748  C26 POPE1 190      88.710  47.195  74.016  1.00  0.00           C
ATOM   8751  C27 POPE1 190      88.460  47.305  75.526  1.00  0.00           C
ATOM   8754  C28 POPE1 190      89.780  47.215  76.296  1.00  0.00           C
ATOM   8757  C29 POPE1 190      89.830  48.095  77.506  1.00  0.00           C
ATOM   8759 0C21 POPE1 190      90.230  47.755  78.746  1.00  0.00           C
ATOM   8761 1C21 POPE1 190      90.700  46.395  79.186  1.00  0.00           C
ATOM   8764 2C21 POPE1 190      89.690  45.825  80.186  1.00  0.00           C
ATOM   8767 3C21 POPE1 190      89.940  44.355  80.536  1.00  0.00           C
ATOM   8770 4C21 POPE1 190      88.940  43.895  81.596  1.00  0.00           C
ATOM   8773 5C21 POPE1 190      89.060  42.405  81.946  1.00  0.00           C
ATOM   8776 6C21 POPE1 190      87.960  42.005  82.946  1.00  0.00           C
ATOM   8779 7C21 POPE1 190      88.130  40.575  83.436  1.00  0.00           C
ATOM   8782 8C21 POPE1 190      86.900  40.055  84.166  1.00  0.00           C
ATOM   8786  C33 POPE1 190      89.770  50.965  72.076  1.00  0.00           C
ATOM   8789  C34 POPE1 190      90.430  52.285  72.496  1.00  0.00           C
ATOM   8792  C35 POPE1 190      91.160  52.205  73.846  1.00  0.00           C
ATOM   8795  C36 POPE1 190      90.230  51.895  75.026  1.00  0.00           C
ATOM   8798  C37 POPE1 190      90.730  52.505  76.356  1.00  0.00           C
ATOM   8801  C38 POPE1 190      90.060  51.915  77.606  1.00  0.00           C
ATOM   8804  C39 POPE1 190      88.520  51.895  77.546  1.00  0.00           C
ATOM   8807 0C31 POPE1 190      87.860  51.025  78.626  1.00  0.00           C
ATOM   8810 1C31 POPE1 190      86.520  50.445  78.146  1.00  0.00           C
ATOM   8813 2C31 POPE1 190      86.160  49.115  78.836  1.00  0.00           C
ATOM   8816 3C31 POPE1 190      85.190  48.255  78.016  1.00  0.00           C
ATOM   8819 4C31 POPE1 190      83.760  48.795  77.966  1.00  0.00           C
ATOM   8822 5C31 POPE1 190      82.790  47.775  77.366  1.00  0.00           C
ATOM   8825 6C31 POPE1 190      81.330  48.055  77.736  1.00  0.00           C
ATOM   8829  NH3 POPE2 191     117.590  10.485 102.926  1.00  0.00           N
ATOM   8833  C12 POPE2 191     116.950  10.105 104.226  1.00  0.00           C
ATOM   8836  C11 POPE2 191     117.490   8.785 104.776  1.00  0.00           C
ATOM   8839  P   POPE2 191     116.780   6.315 104.586  1.00  0.00           P
ATOM   8840  O13 POPE2 191     117.940   5.925 105.416  1.00  0.00           O
ATOM   8841  O14 POPE2 191     115.490   6.515 105.276  1.00  0.00           O
ATOM   8842  O11 POPE2 191     116.600   5.315 103.366  1.00  0.00           O
ATOM   8843  O12 POPE2 191     117.140   7.705 103.906  1.00  0.00           O
ATOM   8844  C1  POPE2 191     117.650   4.445 102.896  1.00  0.00           C
ATOM   8847  C2  POPE2 191     118.230   4.885 101.536  1.00  0.00           C
ATOM   8849  O21 POPE2 191     119.510   4.235 101.346  1.00  0.00           O
ATOM   8850  C21 POPE2 191     119.510   3.245 100.476  1.00  0.00           C
ATOM   8851  O22 POPE2 191     118.550   2.815  99.866  1.00  0.00           O
ATOM   8852  C22 POPE2 191     120.930   2.695 100.336  1.00  0.00           C
ATOM   8855  C3  POPE2 191     118.460   6.415 101.466  1.00  0.00           C
ATOM   8858  O31 POPE2 191     118.950   6.855 100.176  1.00  0.00           O
ATOM   8859  C31 POPE2 191     119.200   8.175 100.216  1.00  0.00           C
ATOM   8860  O32 POPE2 191     118.940   8.885 101.166  1.00  0.00           O
ATOM   8861  C32 POPE2 191     119.750   8.655  98.866  1.00  0.00           C
ATOM   8864  C23 POPE2 191     121.590   3.005  98.976  1.00  0.00           C
ATOM   8867  C24 POPE2 191     122.930   2.265  98.846  1.00  0.00           C
ATOM   8870  C25 POPE2 191     123.810   2.845  97.736  1.00  0.00           C
ATOM   8873  C26 POPE2 191     124.800   1.835  97.146  1.00  0.00           C
ATOM   8876  C27 POPE2 191     125.360   2.305  95.786  1.00  0.00           C
ATOM   8879  C28 POPE2 191     126.580   1.495  95.316  1.00  0.00           C
ATOM   8882  C29 POPE2 191     126.260   0.055  95.016  1.00  0.00           C
ATOM   8884 0C21 POPE2 191     126.930  -0.745  94.166  1.00  0.00           C
ATOM   8886 1C21 POPE2 191     128.140  -0.375  93.346  1.00  0.00           C
ATOM   8889 2C21 POPE2 191     127.770  -0.165  91.876  1.00  0.00           C
ATOM   8892 3C21 POPE2 191     127.420  -1.465  91.136  1.00  0.00           C
ATOM   8895 4C21 POPE2 191     127.220  -1.245  89.636  1.00  0.00           C
ATOM   8898 5C21 POPE2 191     125.960  -0.445  89.286  1.00  0.00           C
ATOM   8901 6C21 POPE2 191     125.900  -0.105  87.796  1.00  0.00           C
ATOM   8904 7C21 POPE2 191     124.530   0.425  87.376  1.00  0.00           C
ATOM   8907 8C21 POPE2 191     124.470   0.785  85.886  1.00  0.00           C
ATOM   8911  C33 POPE2 191     118.690   9.405  98.046  1.00  0.00           C
ATOM   8914  C34 POPE2 191     119.230   9.915  96.696  1.00  0.00           C
ATOM   8917  C35 POPE2 191     118.230  10.865  96.026  1.00  0.00           C
ATOM   8920  C36 POPE2 191     118.480  11.065  94.526  1.00  0.00           C
ATOM   8923  C37 POPE2 191     119.700  11.935  94.196  1.00  0.00           C
ATOM   8926  C38 POPE2 191     119.830  12.145  92.676  1.00  0.00           C
ATOM   8929  C39 POPE2 191     120.890  13.185  92.276  1.00  0.00           C
ATOM   8932 0C31 POPE2 191     121.020  13.305  90.746  1.00  0.00           C
ATOM   8935 1C31 POPE2 191     121.990  14.415  90.306  1.00  0.00           C
ATOM   8938 2C31 POPE2 191     122.560  14.195  88.896  1.00  0.00           C
ATOM   8941 3C31 POPE2 191     121.520  14.275  87.756  1.00  0.00           C
ATOM   8944 4C31 POPE2 191     121.170  15.715  87.356  1.00  0.00           C
ATOM   8947 5C31 POPE2 191     120.200  15.765  86.166  1.00  0.00           C
ATOM   8950 6C31 POPE2 191     119.790  17.195  85.796  1.00  0.00           C
ATOM   8954  NH3 POPE3 192      13.600  25.985 103.096  1.00  0.00           N
ATOM   8958  C12 POPE3 192      12.470  26.675 102.406  1.00  0.00           C
ATOM   8961  C11 POPE3 192      11.470  27.265 103.396  1.00  0.00           C
ATOM   8964  P   POPE3 192       9.920  29.365 103.306  1.00  0.00           P
ATOM   8965  O13 POPE3 192       8.800  28.415 103.466  1.00  0.00           O
ATOM   8966  O14 POPE3 192      10.130  30.445 104.276  1.00  0.00           O
ATOM   8967  O11 POPE3 192       9.790  30.095 101.936  1.00  0.00           O
ATOM   8968  O12 POPE3 192      11.290  28.635 103.096  1.00  0.00           O
ATOM   8969  C1  POPE3 192      10.470  29.745 100.726  1.00  0.00           C
ATOM   8972  C2  POPE3 192       9.680  28.705  99.896  1.00  0.00           C
ATOM   8974  O21 POPE3 192      10.200  28.575  98.556  1.00  0.00           O
ATOM   8975  C21 POPE3 192      11.260  27.795  98.366  1.00  0.00           C
ATOM   8976  O22 POPE3 192      11.900  27.255  99.246  1.00  0.00           O
ATOM   8977  C22 POPE3 192      11.470  27.625  96.856  1.00  0.00           C
ATOM   8980  C3  POPE3 192       8.200  29.145  99.786  1.00  0.00           C
ATOM   8983  O31 POPE3 192       7.990  30.145  98.776  1.00  0.00           O
ATOM   8984  C31 POPE3 192       7.920  31.425  99.136  1.00  0.00           C
ATOM   8985  O32 POPE3 192       8.230  31.895 100.216  1.00  0.00           O
ATOM   8986  C32 POPE3 192       7.270  32.185  97.976  1.00  0.00           C
ATOM   8989  C23 POPE3 192      12.830  26.995  96.436  1.00  0.00           C
ATOM   8992  C24 POPE3 192      13.030  26.915  94.916  1.00  0.00           C
ATOM   8995  C25 POPE3 192      13.420  28.265  94.296  1.00  0.00           C
ATOM   8998  C26 POPE3 192      13.900  28.195  92.836  1.00  0.00           C
ATOM   9001  C27 POPE3 192      14.490  29.535  92.366  1.00  0.00           C
ATOM   9004  C28 POPE3 192      15.350  29.475  91.076  1.00  0.00           C
ATOM   9007  C29 POPE3 192      14.650  28.925  89.866  1.00  0.00           C
ATOM   9009 0C21 POPE3 192      14.850  29.275  88.586  1.00  0.00           C
ATOM   9011 1C21 POPE3 192      15.810  30.315  88.056  1.00  0.00           C
ATOM   9014 2C21 POPE3 192      15.090  31.185  87.016  1.00  0.00           C
ATOM   9017 3C21 POPE3 192      15.910  32.355  86.446  1.00  0.00           C
ATOM   9020 4C21 POPE3 192      15.130  33.065  85.326  1.00  0.00           C
ATOM   9023 5C21 POPE3 192      15.810  34.315  84.766  1.00  0.00           C
ATOM   9026 6C21 POPE3 192      15.040  34.935  83.586  1.00  0.00           C
ATOM   9029 7C21 POPE3 192      15.680  36.225  83.066  1.00  0.00           C
ATOM   9032 8C21 POPE3 192      14.930  36.845  81.886  1.00  0.00           C
ATOM   9036  C33 POPE3 192       8.030  33.455  97.536  1.00  0.00           C
ATOM   9039  C34 POPE3 192       9.340  33.205  96.776  1.00  0.00           C
ATOM   9042  C35 POPE3 192       9.180  32.485  95.426  1.00  0.00           C
ATOM   9045  C36 POPE3 192      10.480  32.455  94.606  1.00  0.00           C
ATOM   9048  C37 POPE3 192      10.420  31.485  93.416  1.00  0.00           C
ATOM   9051  C38 POPE3 192      11.020  32.055  92.116  1.00  0.00           C
ATOM   9054  C39 POPE3 192      10.970  31.035  90.976  1.00  0.00           C
ATOM   9057 0C31 POPE3 192      11.320  31.615  89.596  1.00  0.00           C
ATOM   9060 1C31 POPE3 192      10.870  30.675  88.466  1.00  0.00           C
ATOM   9063 2C31 POPE3 192      11.130  31.235  87.066  1.00  0.00           C
ATOM   9066 3C31 POPE3 192      10.860  30.215  85.956  1.00  0.00           C
ATOM   9069 4C31 POPE3 192       9.380  30.105  85.566  1.00  0.00           C
ATOM   9072 5C31 POPE3 192       9.160  29.095  84.436  1.00  0.00           C
ATOM   9075 6C31 POPE3 192       7.760  29.185  83.826  1.00  0.00           C
ATOM   9079  NH3 POPE4 193      95.610  95.395 100.926  1.00  0.00           N
ATOM   9083  C12 POPE4 193      96.580  95.525  99.766  1.00  0.00           C
ATOM   9086  C11 POPE4 193      98.040  95.525 100.306  1.00  0.00           C
ATOM   9089  P   POPE4 193      97.970  97.915 101.296  1.00  0.00           P
ATOM   9090  O13 POPE4 193      99.030  98.705 101.946  1.00  0.00           O
ATOM   9091  O14 POPE4 193      96.970  97.265 102.176  1.00  0.00           O
ATOM   9092  O11 POPE4 193      97.250  98.735 100.156  1.00  0.00           O
ATOM   9093  O12 POPE4 193      98.660  96.785 100.456  1.00  0.00           O
ATOM   9094  C1  POPE4 193      97.890  98.905  98.886  1.00  0.00           C
ATOM   9097  C2  POPE4 193      96.860  99.465  97.886  1.00  0.00           C
ATOM   9099  O21 POPE4 193      97.390  99.545  96.556  1.00  0.00           O
ATOM   9100  C21 POPE4 193      97.370  98.465  95.796  1.00  0.00           C
ATOM   9101  O22 POPE4 193      97.190  97.315  96.156  1.00  0.00           O
ATOM   9102  C22 POPE4 193      97.430  98.975  94.346  1.00  0.00           C
ATOM   9105  C3  POPE4 193      96.430 100.895  98.326  1.00  0.00           C
ATOM   9108  O31 POPE4 193      95.550 101.515  97.356  1.00  0.00           O
ATOM   9109  C31 POPE4 193      94.280 101.145  97.496  1.00  0.00           C
ATOM   9110  O32 POPE4 193      93.830 100.525  98.446  1.00  0.00           O
ATOM   9111  C32 POPE4 193      93.460 101.515  96.266  1.00  0.00           C
ATOM   9114  C23 POPE4 193      97.260  97.865  93.286  1.00  0.00           C
ATOM   9117  C24 POPE4 193      96.880  98.395  91.906  1.00  0.00           C
ATOM   9120  C25 POPE4 193      96.600  97.225  90.946  1.00  0.00           C
ATOM   9123  C26 POPE4 193      96.300  97.635  89.506  1.00  0.00           C
ATOM   9126  C27 POPE4 193      96.170  96.395  88.596  1.00  0.00           C
ATOM   9129  C28 POPE4 193      96.280  96.695  87.086  1.00  0.00           C
ATOM   9132  C29 POPE4 193      95.360  97.795  86.616  1.00  0.00           C
ATOM   9134 0C21 POPE4 193      94.190  97.625  85.976  1.00  0.00           C
ATOM   9136 1C21 POPE4 193      93.540  96.315  85.616  1.00  0.00           C
ATOM   9139 2C21 POPE4 193      92.370  96.505  84.636  1.00  0.00           C
ATOM   9142 3C21 POPE4 193      91.670  95.175  84.296  1.00  0.00           C
ATOM   9145 4C21 POPE4 193      90.640  95.325  83.166  1.00  0.00           C
ATOM   9148 5C21 POPE4 193      90.200  93.985  82.556  1.00  0.00           C
ATOM   9151 6C21 POPE4 193      89.420  93.085  83.526  1.00  0.00           C
ATOM   9154 7C21 POPE4 193      89.030  91.755  82.886  1.00  0.00           C
ATOM   9157 8C21 POPE4 193      88.170  90.865  83.796  1.00  0.00           C
ATOM   9161  C33 POPE4 193      92.830 100.235  95.656  1.00  0.00           C
ATOM   9164  C34 POPE4 193      92.160 100.425  94.296  1.00  0.00           C
ATOM   9167  C35 POPE4 193      93.090 100.945  93.196  1.00  0.00           C
ATOM   9170  C36 POPE4 193      92.520 100.605  91.816  1.00  0.00           C
ATOM   9173  C37 POPE4 193      93.280 101.205  90.626  1.00  0.00           C
ATOM   9176  C38 POPE4 193      92.580 100.815  89.316  1.00  0.00           C
ATOM   9179  C39 POPE4 193      93.200 101.405  88.046  1.00  0.00           C
ATOM   9182 0C31 POPE4 193      92.390 100.945  86.826  1.00  0.00           C
ATOM   9185 1C31 POPE4 193      92.790 101.585  85.496  1.00  0.00           C
ATOM   9188 2C31 POPE4 193      91.900 101.075  84.356  1.00  0.00           C
ATOM   9191 3C31 POPE4 193      91.910 101.955  83.106  1.00  0.00           C
ATOM   9194 4C31 POPE4 193      93.130 101.775  82.196  1.00  0.00           C
ATOM   9197 5C31 POPE4 193      92.970 102.555  80.876  1.00  0.00           C
ATOM   9200 6C31 POPE4 193      94.120 102.355  79.886  1.00  0.00           C
ATOM   9204  NH3 POPE5 194      76.570  -0.035 102.456  1.00  0.00           N
ATOM   9208  C12 POPE5 194      76.480   0.745 103.736  1.00  0.00           C
ATOM   9211  C11 POPE5 194      75.660   2.035 103.536  1.00  0.00           C
ATOM   9214  P   POPE5 194      73.260   2.795 104.106  1.00  0.00           P
ATOM   9215  O13 POPE5 194      71.820   2.555 103.746  1.00  0.00           O
ATOM   9216  O14 POPE5 194      73.610   2.865 105.536  1.00  0.00           O
ATOM   9217  O11 POPE5 194      73.670   4.165 103.416  1.00  0.00           O
ATOM   9218  O12 POPE5 194      74.240   1.765 103.376  1.00  0.00           O
ATOM   9219  C1  POPE5 194      73.560   4.235 101.986  1.00  0.00           C
ATOM   9222  C2  POPE5 194      73.580   5.705 101.486  1.00  0.00           C
ATOM   9224  O21 POPE5 194      72.790   5.735 100.286  1.00  0.00           O
ATOM   9225  C21 POPE5 194      72.730   6.875  99.616  1.00  0.00           C
ATOM   9226  O22 POPE5 194      73.130   7.965 100.006  1.00  0.00           O
ATOM   9227  C22 POPE5 194      72.130   6.575  98.246  1.00  0.00           C
ATOM   9230  C3  POPE5 194      75.040   6.175 101.306  1.00  0.00           C
ATOM   9233  O31 POPE5 194      75.610   5.405 100.236  1.00  0.00           O
ATOM   9234  C31 POPE5 194      76.750   5.925  99.796  1.00  0.00           C
ATOM   9235  O32 POPE5 194      77.270   6.935 100.266  1.00  0.00           O
ATOM   9236  C32 POPE5 194      77.330   4.995  98.756  1.00  0.00           C
ATOM   9239  C23 POPE5 194      71.800   7.815  97.386  1.00  0.00           C
ATOM   9242  C24 POPE5 194      71.940   7.545  95.876  1.00  0.00           C
ATOM   9245  C25 POPE5 194      73.390   7.685  95.366  1.00  0.00           C
ATOM   9248  C26 POPE5 194      73.820   9.145  95.196  1.00  0.00           C
ATOM   9251  C27 POPE5 194      75.320   9.265  94.866  1.00  0.00           C
ATOM   9254  C28 POPE5 194      75.720  10.645  94.326  1.00  0.00           C
ATOM   9257  C29 POPE5 194      75.090  10.925  92.976  1.00  0.00           C
ATOM   9259 0C21 POPE5 194      74.960  12.135  92.406  1.00  0.00           C
ATOM   9261 1C21 POPE5 194      75.470  13.445  92.946  1.00  0.00           C
ATOM   9264 2C21 POPE5 194      76.660  13.955  92.116  1.00  0.00           C
ATOM   9267 3C21 POPE5 194      76.250  14.405  90.706  1.00  0.00           C
ATOM   9270 4C21 POPE5 194      77.430  14.985  89.906  1.00  0.00           C
ATOM   9273 5C21 POPE5 194      76.980  15.585  88.576  1.00  0.00           C
ATOM   9276 6C21 POPE5 194      78.150  16.065  87.706  1.00  0.00           C
ATOM   9279 7C21 POPE5 194      77.710  16.505  86.306  1.00  0.00           C
ATOM   9282 8C21 POPE5 194      78.890  16.775  85.376  1.00  0.00           C
ATOM   9286  C33 POPE5 194      76.860   5.235  97.306  1.00  0.00           C
ATOM   9289  C34 POPE5 194      77.920   5.935  96.456  1.00  0.00           C
ATOM   9292  C35 POPE5 194      77.840   5.485  94.996  1.00  0.00           C
ATOM   9295  C36 POPE5 194      79.020   5.965  94.156  1.00  0.00           C
ATOM   9298  C37 POPE5 194      78.750   7.265  93.396  1.00  0.00           C
ATOM   9301  C38 POPE5 194      79.790   7.445  92.296  1.00  0.00           C
ATOM   9304  C39 POPE5 194      79.620   8.675  91.406  1.00  0.00           C
ATOM   9307 0C31 POPE5 194      78.200   8.915  90.906  1.00  0.00           C
ATOM   9310 1C31 POPE5 194      78.210  10.015  89.836  1.00  0.00           C
ATOM   9313 2C31 POPE5 194      76.870  10.255  89.136  1.00  0.00           C
ATOM   9316 3C31 POPE5 194      76.950  11.455  88.176  1.00  0.00           C
ATOM   9319 4C31 POPE5 194      78.130  11.365  87.186  1.00  0.00           C
ATOM   9322 5C31 POPE5 194      78.170  12.535  86.196  1.00  0.00           C
ATOM   9325 6C31 POPE5 194      79.500  12.635  85.456  1.00  0.00           C
ATOM   9329  NH3 POPE6 195      -3.390   9.825  64.946  1.00  0.00           N
ATOM   9333  C12 POPE6 195      -2.080  10.225  64.316  1.00  0.00           C
ATOM   9336  C11 POPE6 195      -2.250  11.525  63.506  1.00  0.00           C
ATOM   9339  P   POPE6 195      -0.140  13.055  63.726  1.00  0.00           P
ATOM   9340  O13 POPE6 195       1.190  13.185  63.106  1.00  0.00           O
ATOM   9341  O14 POPE6 195      -0.910  14.305  63.876  1.00  0.00           O
ATOM   9342  O11 POPE6 195       0.040  12.385  65.136  1.00  0.00           O
ATOM   9343  O12 POPE6 195      -1.010  11.975  62.956  1.00  0.00           O
ATOM   9344  C1  POPE6 195       0.100  13.275  66.246  1.00  0.00           C
ATOM   9347  C2  POPE6 195       0.400  12.465  67.526  1.00  0.00           C
ATOM   9349  O21 POPE6 195       0.900  13.255  68.616  1.00  0.00           O
ATOM   9350  C21 POPE6 195       0.610  14.515  68.766  1.00  0.00           C
ATOM   9351  O22 POPE6 195      -0.320  15.135  68.286  1.00  0.00           O
ATOM   9352  C22 POPE6 195       1.710  15.135  69.626  1.00  0.00           C
ATOM   9355  C3  POPE6 195       1.460  11.365  67.186  1.00  0.00           C
ATOM   9358  O31 POPE6 195       1.950  10.735  68.386  1.00  0.00           O
ATOM   9359  C31 POPE6 195       3.030  11.315  68.926  1.00  0.00           C
ATOM   9360  O32 POPE6 195       3.800  12.075  68.356  1.00  0.00           O
ATOM   9361  C32 POPE6 195       3.020  10.985  70.426  1.00  0.00           C
ATOM   9364  C23 POPE6 195       1.690  16.675  69.626  1.00  0.00           C
ATOM   9367  C24 POPE6 195       3.000  17.295  70.156  1.00  0.00           C
ATOM   9370  C25 POPE6 195       3.460  16.755  71.516  1.00  0.00           C
ATOM   9373  C26 POPE6 195       2.400  16.845  72.616  1.00  0.00           C
ATOM   9376  C27 POPE6 195       3.020  16.795  74.016  1.00  0.00           C
ATOM   9379  C28 POPE6 195       2.000  16.575  75.156  1.00  0.00           C
ATOM   9382  C29 POPE6 195       1.390  15.195  75.076  1.00  0.00           C
ATOM   9384 0C21 POPE6 195       1.750  14.115  75.796  1.00  0.00           C
ATOM   9386 1C21 POPE6 195       2.820  14.045  76.856  1.00  0.00           C
ATOM   9389 2C21 POPE6 195       4.000  13.165  76.396  1.00  0.00           C
ATOM   9392 3C21 POPE6 195       5.190  13.285  77.356  1.00  0.00           C
ATOM   9395 4C21 POPE6 195       5.700  11.945  77.876  1.00  0.00           C
ATOM   9398 5C21 POPE6 195       6.860  12.145  78.856  1.00  0.00           C
ATOM   9401 6C21 POPE6 195       7.430  10.835  79.406  1.00  0.00           C
ATOM   9404 7C21 POPE6 195       8.560  11.075  80.406  1.00  0.00           C
ATOM   9407 8C21 POPE6 195       9.130   9.795  81.006  1.00  0.00           C
ATOM   9411  C33 POPE6 195       4.080  11.675  71.326  1.00  0.00           C
ATOM   9414  C34 POPE6 195       5.250  10.765  71.736  1.00  0.00           C
ATOM   9417  C35 POPE6 195       4.900   9.535  72.596  1.00  0.00           C
ATOM   9420  C36 POPE6 195       4.230   9.825  73.956  1.00  0.00           C
ATOM   9423  C37 POPE6 195       4.030   8.545  74.776  1.00  0.00           C
ATOM   9426  C38 POPE6 195       3.350   8.755  76.146  1.00  0.00           C
ATOM   9429  C39 POPE6 195       4.200   8.255  77.316  1.00  0.00           C
ATOM   9432 0C31 POPE6 195       3.520   8.465  78.676  1.00  0.00           C
ATOM   9435 1C31 POPE6 195       4.300   7.825  79.836  1.00  0.00           C
ATOM   9438 2C31 POPE6 195       3.790   8.285  81.206  1.00  0.00           C
ATOM   9441 3C31 POPE6 195       4.240   7.415  82.386  1.00  0.00           C
ATOM   9444 4C31 POPE6 195       3.690   5.985  82.316  1.00  0.00           C
ATOM   9447 5C31 POPE6 195       3.810   5.205  83.636  1.00  0.00           C
ATOM   9450 6C31 POPE6 195       3.210   3.805  83.536  1.00  0.00           C
ATOM   9454  NH3 POPE7 196      78.470   7.575 102.856  1.00  0.00           N
ATOM   9458  C12 POPE7 196      79.330   8.395 103.786  1.00  0.00           C
ATOM   9461  C11 POPE7 196      79.010   9.895 103.686  1.00  0.00           C
ATOM   9464  P   POPE7 196      76.420  10.315 103.926  1.00  0.00           P
ATOM   9465  O13 POPE7 196      76.080   8.965 103.416  1.00  0.00           O
ATOM   9466  O14 POPE7 196      75.550  10.925 104.956  1.00  0.00           O
ATOM   9467  O11 POPE7 196      76.600  11.315 102.716  1.00  0.00           O
ATOM   9468  O12 POPE7 196      77.880  10.205 104.496  1.00  0.00           O
ATOM   9469  C1  POPE7 196      75.460  11.595 101.896  1.00  0.00           C
ATOM   9472  C2  POPE7 196      75.900  12.135 100.516  1.00  0.00           C
ATOM   9474  O21 POPE7 196      74.710  12.475  99.766  1.00  0.00           O
ATOM   9475  C21 POPE7 196      74.870  13.465  98.896  1.00  0.00           C
ATOM   9476  O22 POPE7 196      75.880  14.125  98.756  1.00  0.00           O
ATOM   9477  C22 POPE7 196      73.610  13.615  98.036  1.00  0.00           C
ATOM   9480  C3  POPE7 196      76.770  11.085  99.766  1.00  0.00           C
ATOM   9483  O31 POPE7 196      77.280  11.625  98.526  1.00  0.00           O
ATOM   9484  C31 POPE7 196      78.440  11.115  98.136  1.00  0.00           C
ATOM   9485  O32 POPE7 196      79.050  10.225  98.696  1.00  0.00           O
ATOM   9486  C32 POPE7 196      78.900  11.825  96.846  1.00  0.00           C
ATOM   9489  C23 POPE7 196      73.780  14.695  96.946  1.00  0.00           C
ATOM   9492  C24 POPE7 196      72.730  14.585  95.826  1.00  0.00           C
ATOM   9495  C25 POPE7 196      72.860  15.715  94.806  1.00  0.00           C
ATOM   9498  C26 POPE7 196      72.060  16.965  95.216  1.00  0.00           C
ATOM   9501  C27 POPE7 196      72.360  18.195  94.356  1.00  0.00           C
ATOM   9504  C28 POPE7 196      71.440  19.395  94.686  1.00  0.00           C
ATOM   9507  C29 POPE7 196      71.960  20.635  94.016  1.00  0.00           C
ATOM   9509 0C21 POPE7 196      71.330  21.435  93.146  1.00  0.00           C
ATOM   9511 1C21 POPE7 196      69.910  21.305  92.676  1.00  0.00           C
ATOM   9514 2C21 POPE7 196      69.290  22.665  92.326  1.00  0.00           C
ATOM   9517 3C21 POPE7 196      67.900  22.505  91.706  1.00  0.00           C
ATOM   9520 4C21 POPE7 196      67.430  23.765  90.966  1.00  0.00           C
ATOM   9523 5C21 POPE7 196      66.270  23.495  90.006  1.00  0.00           C
ATOM   9526 6C21 POPE7 196      65.860  24.725  89.196  1.00  0.00           C
ATOM   9529 7C21 POPE7 196      64.680  24.445  88.256  1.00  0.00           C
ATOM   9532 8C21 POPE7 196      64.140  25.695  87.556  1.00  0.00           C
ATOM   9536  C33 POPE7 196      79.470  10.865  95.776  1.00  0.00           C
ATOM   9539  C34 POPE7 196      79.540  11.475  94.356  1.00  0.00           C
ATOM   9542  C35 POPE7 196      80.880  12.135  93.976  1.00  0.00           C
ATOM   9545  C36 POPE7 196      81.010  12.445  92.476  1.00  0.00           C
ATOM   9548  C37 POPE7 196      82.340  13.125  92.096  1.00  0.00           C
ATOM   9551  C38 POPE7 196      82.760  12.975  90.626  1.00  0.00           C
ATOM   9554  C39 POPE7 196      82.270  14.115  89.706  1.00  0.00           C
ATOM   9557 0C31 POPE7 196      82.850  13.985  88.286  1.00  0.00           C
ATOM   9560 1C31 POPE7 196      82.420  15.105  87.326  1.00  0.00           C
ATOM   9563 2C31 POPE7 196      83.170  15.025  85.986  1.00  0.00           C
ATOM   9566 3C31 POPE7 196      82.690  16.035  84.936  1.00  0.00           C
ATOM   9569 4C31 POPE7 196      82.750  17.495  85.386  1.00  0.00           C
ATOM   9572 5C31 POPE7 196      82.310  18.465  84.276  1.00  0.00           C
ATOM   9575 6C31 POPE7 196      82.370  19.935  84.716  1.00  0.00           C
ATOM   9579  NH3 POPE8 197     100.520  30.465  59.396  1.00  0.00           N
ATOM   9583  C12 POPE8 197      99.530  29.615  60.136  1.00  0.00           C
ATOM   9586  C11 POPE8 197      99.330  28.205  59.576  1.00  0.00           C
ATOM   9589  P   POPE8 197      97.730  26.195  59.966  1.00  0.00           P
ATOM   9590  O13 POPE8 197      96.700  25.735  60.916  1.00  0.00           O
ATOM   9591  O14 POPE8 197      97.330  26.325  58.546  1.00  0.00           O
ATOM   9592  O11 POPE8 197      98.990  25.255  60.066  1.00  0.00           O
ATOM   9593  O12 POPE8 197      98.330  27.595  60.386  1.00  0.00           O
ATOM   9594  C1  POPE8 197      99.320  24.485  61.226  1.00  0.00           C
ATOM   9597  C2  POPE8 197     100.240  25.275  62.196  1.00  0.00           C
ATOM   9599  O21 POPE8 197     100.890  24.395  63.136  1.00  0.00           O
ATOM   9600  C21 POPE8 197     100.170  23.945  64.156  1.00  0.00           C
ATOM   9601  O22 POPE8 197      98.950  23.905  64.206  1.00  0.00           O
ATOM   9602  C22 POPE8 197     101.130  23.495  65.256  1.00  0.00           C
ATOM   9605  C3  POPE8 197      99.530  26.475  62.886  1.00  0.00           C
ATOM   9608  O31 POPE8 197     100.030  26.755  64.216  1.00  0.00           O
ATOM   9609  C31 POPE8 197      99.150  27.495  64.896  1.00  0.00           C
ATOM   9610  O32 POPE8 197      98.250  28.155  64.386  1.00  0.00           O
ATOM   9611  C32 POPE8 197      99.330  27.305  66.376  1.00  0.00           C
ATOM   9614  C23 POPE8 197     102.100  24.585  65.796  1.00  0.00           C
ATOM   9617  C24 POPE8 197     103.350  23.985  66.476  1.00  0.00           C
ATOM   9620  C25 POPE8 197     103.070  23.355  67.846  1.00  0.00           C
ATOM   9623  C26 POPE8 197     103.310  24.315  69.006  1.00  0.00           C
ATOM   9626  C27 POPE8 197     103.030  23.665  70.366  1.00  0.00           C
ATOM   9629  C28 POPE8 197     103.610  24.445  71.556  1.00  0.00           C
ATOM   9632  C29 POPE8 197     105.090  24.225  71.726  1.00  0.00           C
ATOM   9634 0C21 POPE8 197     105.730  24.055  72.906  1.00  0.00           C
ATOM   9636 1C21 POPE8 197     105.090  24.125  74.266  1.00  0.00           C
ATOM   9639 2C21 POPE8 197     106.050  24.665  75.346  1.00  0.00           C
ATOM   9642 3C21 POPE8 197     106.560  26.085  75.046  1.00  0.00           C
ATOM   9645 4C21 POPE8 197     107.290  26.725  76.226  1.00  0.00           C
ATOM   9648 5C21 POPE8 197     106.330  27.185  77.336  1.00  0.00           C
ATOM   9651 6C21 POPE8 197     107.070  27.825  78.516  1.00  0.00           C
ATOM   9654 7C21 POPE8 197     106.100  28.295  79.586  1.00  0.00           C
ATOM   9657 8C21 POPE8 197     106.800  28.945  80.776  1.00  0.00           C
ATOM   9661  C33 POPE8 197      98.180  28.005  67.146  1.00  0.00           C
ATOM   9664  C34 POPE8 197      98.000  27.465  68.566  1.00  0.00           C
ATOM   9667  C35 POPE8 197      99.330  27.335  69.316  1.00  0.00           C
ATOM   9670  C36 POPE8 197      99.150  27.165  70.826  1.00  0.00           C
ATOM   9673  C37 POPE8 197     100.510  27.015  71.536  1.00  0.00           C
ATOM   9676  C38 POPE8 197     100.440  27.065  73.056  1.00  0.00           C
ATOM   9679  C39 POPE8 197     101.820  26.905  73.706  1.00  0.00           C
ATOM   9682 0C31 POPE8 197     101.730  26.645  75.216  1.00  0.00           C
ATOM   9685 1C31 POPE8 197     101.870  27.945  76.006  1.00  0.00           C
ATOM   9688 2C31 POPE8 197     101.670  27.755  77.506  1.00  0.00           C
ATOM   9691 3C31 POPE8 197     101.360  29.095  78.196  1.00  0.00           C
ATOM   9694 4C31 POPE8 197     102.430  30.165  77.946  1.00  0.00           C
ATOM   9697 5C31 POPE8 197     102.040  31.535  78.496  1.00  0.00           C
ATOM   9700 6C31 POPE8 197     103.170  32.565  78.386  1.00  0.00           C
ATOM   9704  NH3 POPE9 198       8.650 120.105 103.326  1.00  0.00           N
ATOM   9708  C12 POPE9 198       8.720 119.415 104.656  1.00  0.00           C
ATOM   9711  C11 POPE9 198       7.350 119.055 105.236  1.00  0.00           C
ATOM   9714  P   POPE9 198       5.560 117.255 105.336  1.00  0.00           P
ATOM   9715  O13 POPE9 198       5.990 116.435 106.486  1.00  0.00           O
ATOM   9716  O14 POPE9 198       4.630 118.385 105.546  1.00  0.00           O
ATOM   9717  O11 POPE9 198       5.010 116.335 104.186  1.00  0.00           O
ATOM   9718  O12 POPE9 198       6.840 117.865 104.616  1.00  0.00           O
ATOM   9719  C1  POPE9 198       5.880 115.425 103.506  1.00  0.00           C
ATOM   9722  C2  POPE9 198       5.230 114.985 102.186  1.00  0.00           C
ATOM   9724  O21 POPE9 198       5.080 116.145 101.356  1.00  0.00           O
ATOM   9725  C21 POPE9 198       5.720 116.345 100.196  1.00  0.00           C
ATOM   9726  O22 POPE9 198       5.480 117.335  99.516  1.00  0.00           O
ATOM   9727  C22 POPE9 198       6.720 115.265  99.806  1.00  0.00           C
ATOM   9730  C3  POPE9 198       3.850 114.345 102.466  1.00  0.00           C
ATOM   9733  O31 POPE9 198       3.160 113.965 101.256  1.00  0.00           O
ATOM   9734  C31 POPE9 198       2.270 114.855 100.826  1.00  0.00           C
ATOM   9735  O32 POPE9 198       2.150 116.005 101.246  1.00  0.00           O
ATOM   9736  C32 POPE9 198       1.450 114.205  99.716  1.00  0.00           C
ATOM   9739  C23 POPE9 198       7.500 115.645  98.526  1.00  0.00           C
ATOM   9742  C24 POPE9 198       8.570 114.605  98.156  1.00  0.00           C
ATOM   9745  C25 POPE9 198       7.990 113.235  97.786  1.00  0.00           C
ATOM   9748  C26 POPE9 198       9.030 112.355  97.086  1.00  0.00           C
ATOM   9751  C27 POPE9 198       8.430 111.115  96.426  1.00  0.00           C
ATOM   9754  C28 POPE9 198       9.340 110.575  95.306  1.00  0.00           C
ATOM   9757  C29 POPE9 198      10.620 109.975  95.826  1.00  0.00           C
ATOM   9759 0C21 POPE9 198      11.620 109.435  95.116  1.00  0.00           C
ATOM   9761 1C21 POPE9 198      11.770 109.275  93.616  1.00  0.00           C
ATOM   9764 2C21 POPE9 198      10.810 109.995  92.656  1.00  0.00           C
ATOM   9767 3C21 POPE9 198      11.130 109.695  91.186  1.00  0.00           C
ATOM   9770 4C21 POPE9 198      10.050 110.275  90.256  1.00  0.00           C
ATOM   9773 5C21 POPE9 198      10.390 110.095  88.766  1.00  0.00           C
ATOM   9776 6C21 POPE9 198       9.350 110.755  87.846  1.00  0.00           C
ATOM   9779 7C21 POPE9 198       9.800 110.735  86.386  1.00  0.00           C
ATOM   9782 8C21 POPE9 198       8.810 111.415  85.426  1.00  0.00           C
ATOM   9786  C33 POPE9 198       0.220 115.025  99.276  1.00  0.00           C
ATOM   9789  C34 POPE9 198      -0.800 114.185  98.496  1.00  0.00           C
ATOM   9792  C35 POPE9 198      -0.430 113.985  97.016  1.00  0.00           C
ATOM   9795  C36 POPE9 198      -0.830 115.185  96.136  1.00  0.00           C
ATOM   9798  C37 POPE9 198      -0.700 114.865  94.646  1.00  0.00           C
ATOM   9801  C38 POPE9 198      -1.310 115.945  93.746  1.00  0.00           C
ATOM   9804  C39 POPE9 198      -1.390 115.485  92.296  1.00  0.00           C
ATOM   9807 0C31 POPE9 198      -2.360 116.315  91.446  1.00  0.00           C
ATOM   9810 1C31 POPE9 198      -2.570 115.685  90.066  1.00  0.00           C
ATOM   9813 2C31 POPE9 198      -3.510 116.495  89.176  1.00  0.00           C
ATOM   9816 3C31 POPE9 198      -2.790 117.575  88.366  1.00  0.00           C
ATOM   9819 4C31 POPE9 198      -3.740 118.315  87.416  1.00  0.00           C
ATOM   9822 5C31 POPE9 198      -3.030 119.335  86.526  1.00  0.00           C
ATOM   9825 6C31 POPE9 198      -4.010 120.115  85.666  1.00  0.00           C
ATOM   9829  NH3 POPE  199     111.500  43.275 108.086  1.00  0.00           N
ATOM   9833  C12 POPE  199     112.980  43.405 107.846  1.00  0.00           C
ATOM   9836  C11 POPE  199     113.470  44.845 108.046  1.00  0.00           C
ATOM   9839  P   POPE  199     115.780  46.075 107.896  1.00  0.00           P
ATOM   9840  O13 POPE  199     114.950  47.245 107.546  1.00  0.00           O
ATOM   9841  O14 POPE  199     116.800  46.275 108.936  1.00  0.00           O
ATOM   9842  O11 POPE  199     116.580  45.655 106.596  1.00  0.00           O
ATOM   9843  O12 POPE  199     114.890  44.825 108.196  1.00  0.00           O
ATOM   9844  C1  POPE  199     115.830  45.585 105.376  1.00  0.00           C
ATOM   9847  C2  POPE  199     116.750  45.395 104.146  1.00  0.00           C
ATOM   9849  O21 POPE  199     116.060  45.815 102.956  1.00  0.00           O
ATOM   9850  C21 POPE  199     115.970  47.125 102.806  1.00  0.00           C
ATOM   9851  O22 POPE  199     116.400  47.975 103.566  1.00  0.00           O
ATOM   9852  C22 POPE  199     115.150  47.415 101.536  1.00  0.00           C
ATOM   9855  C3  POPE  199     117.190  43.895 104.016  1.00  0.00           C
ATOM   9858  O31 POPE  199     117.440  43.475 102.656  1.00  0.00           O
ATOM   9859  C31 POPE  199     118.520  43.965 102.066  1.00  0.00           C
ATOM   9860  O32 POPE  199     119.330  44.725 102.566  1.00  0.00           O
ATOM   9861  C32 POPE  199     118.580  43.415 100.646  1.00  0.00           C
ATOM   9864  C23 POPE  199     115.310  46.405 100.376  1.00  0.00           C
ATOM   9867  C24 POPE  199     114.060  45.535 100.196  1.00  0.00           C
ATOM   9870  C25 POPE  199     114.250  44.525  99.056  1.00  0.00           C
ATOM   9873  C26 POPE  199     112.930  43.945  98.536  1.00  0.00           C
ATOM   9876  C27 POPE  199     113.050  43.495  97.076  1.00  0.00           C
ATOM   9879  C28 POPE  199     111.700  43.185  96.406  1.00  0.00           C
ATOM   9882  C29 POPE  199     111.920  42.935  94.936  1.00  0.00           C
ATOM   9884 0C21 POPE  199     111.870  43.875  93.976  1.00  0.00           C
ATOM   9886 1C21 POPE  199     111.560  45.325  94.226  1.00  0.00           C
ATOM   9889 2C21 POPE  199     111.800  46.235  92.996  1.00  0.00           C
ATOM   9892 3C21 POPE  199     110.970  45.835  91.776  1.00  0.00           C
ATOM   9895 4C21 POPE  199     111.070  46.835  90.626  1.00  0.00           C
ATOM   9898 5C21 POPE  199     110.610  46.225  89.306  1.00  0.00           C
ATOM   9901 6C21 POPE  199     110.650  47.235  88.166  1.00  0.00           C
ATOM   9904 7C21 POPE  199     110.510  46.595  86.776  1.00  0.00           C
ATOM   9907 8C21 POPE  199     110.640  47.615  85.646  1.00  0.00           C
ATOM   9911  C33 POPE  199     119.470  44.275  99.716  1.00  0.00           C
ATOM   9914  C34 POPE  199     119.410  43.835  98.246  1.00  0.00           C
ATOM   9917  C35 POPE  199     118.040  44.065  97.586  1.00  0.00           C
ATOM   9920  C36 POPE  199     117.970  43.485  96.166  1.00  0.00           C
ATOM   9923  C37 POPE  199     116.540  43.455  95.606  1.00  0.00           C
ATOM   9926  C38 POPE  199     116.380  42.555  94.376  1.00  0.00           C
ATOM   9929  C39 POPE  199     117.200  42.985  93.156  1.00  0.00           C
ATOM   9932 0C31 POPE  199     116.620  44.205  92.416  1.00  0.00           C
ATOM   9935 1C31 POPE  199     117.490  44.605  91.216  1.00  0.00           C
ATOM   9938 2C31 POPE  199     117.190  46.005  90.666  1.00  0.00           C
ATOM   9941 3C31 POPE  199     115.830  46.165  89.966  1.00  0.00           C
ATOM   9944 4C31 POPE  199     115.670  45.315  88.696  1.00  0.00           C
ATOM   9947 5C31 POPE  199     114.400  45.645  87.906  1.00  0.00           C
ATOM   9950 6C31 POPE  199     114.060  44.585  86.846  1.00  0.00           C
ATOM   9954  NH3 POPE  200      61.860  18.205  58.976  1.00  0.00           N
ATOM   9958  C12 POPE  200      61.100  19.235  59.756  1.00  0.00           C
ATOM   9961  C11 POPE  200      59.690  19.475  59.136  1.00  0.00           C
ATOM   9964  P   POPE  200      58.730  20.665  61.246  1.00  0.00           P
ATOM   9965  O13 POPE  200      58.100  19.375  61.626  1.00  0.00           O
ATOM   9966  O14 POPE  200      59.970  21.085  61.916  1.00  0.00           O
ATOM   9967  O11 POPE  200      57.620  21.775  61.326  1.00  0.00           O
ATOM   9968  O12 POPE  200      58.980  20.595  59.706  1.00  0.00           O
ATOM   9969  C1  POPE  200      57.500  22.545  62.536  1.00  0.00           C
ATOM   9972  C2  POPE  200      56.100  22.375  63.156  1.00  0.00           C
ATOM   9974  O21 POPE  200      56.130  23.135  64.366  1.00  0.00           O
ATOM   9975  C21 POPE  200      55.070  23.035  65.146  1.00  0.00           C
ATOM   9976  O22 POPE  200      53.980  22.605  64.826  1.00  0.00           O
ATOM   9977  C22 POPE  200      55.440  23.535  66.536  1.00  0.00           C
ATOM   9980  C3  POPE  200      55.690  20.865  63.356  1.00  0.00           C
ATOM   9983  O31 POPE  200      56.190  20.335  64.596  1.00  0.00           O
ATOM   9984  C31 POPE  200      56.220  19.015  64.666  1.00  0.00           C
ATOM   9985  O32 POPE  200      56.190  18.235  63.726  1.00  0.00           O
ATOM   9986  C32 POPE  200      56.030  18.585  66.126  1.00  0.00           C
ATOM   9989  C23 POPE  200      54.250  24.145  67.306  1.00  0.00           C
ATOM   9992  C24 POPE  200      54.630  24.485  68.756  1.00  0.00           C
ATOM   9995  C25 POPE  200      54.140  23.425  69.756  1.00  0.00           C
ATOM   9998  C26 POPE  200      54.860  23.485  71.116  1.00  0.00           C
ATOM  10001  C27 POPE  200      54.970  22.105  71.776  1.00  0.00           C
ATOM  10004  C28 POPE  200      55.890  22.125  73.006  1.00  0.00           C
ATOM  10007  C29 POPE  200      56.150  20.725  73.506  1.00  0.00           C
ATOM  10009 0C21 POPE  200      56.730  20.405  74.666  1.00  0.00           C
ATOM  10011 1C21 POPE  200      57.250  21.375  75.706  1.00  0.00           C
ATOM  10014 2C21 POPE  200      56.310  21.525  76.916  1.00  0.00           C
ATOM  10017 3C21 POPE  200      56.040  20.215  77.666  1.00  0.00           C
ATOM  10020 4C21 POPE  200      55.120  20.425  78.876  1.00  0.00           C
ATOM  10023 5C21 POPE  200      54.670  19.115  79.526  1.00  0.00           C
ATOM  10026 6C21 POPE  200      53.800  19.345  80.766  1.00  0.00           C
ATOM  10029 7C21 POPE  200      53.030  18.075  81.176  1.00  0.00           C
ATOM  10032 8C21 POPE  200      52.260  18.235  82.486  1.00  0.00           C
ATOM  10036  C33 POPE  200      57.330  18.185  66.846  1.00  0.00           C
ATOM  10039  C34 POPE  200      58.020  19.385  67.506  1.00  0.00           C
ATOM  10042  C35 POPE  200      59.170  18.945  68.416  1.00  0.00           C
ATOM  10045  C36 POPE  200      59.320  19.865  69.626  1.00  0.00           C
ATOM  10048  C37 POPE  200      60.430  19.395  70.566  1.00  0.00           C
ATOM  10051  C38 POPE  200      60.030  19.485  72.046  1.00  0.00           C
ATOM  10054  C39 POPE  200      60.990  18.725  72.966  1.00  0.00           C
ATOM  10057 0C31 POPE  200      60.260  18.025  74.116  1.00  0.00           C
ATOM  10060 1C31 POPE  200      61.160  17.055  74.876  1.00  0.00           C
ATOM  10063 2C31 POPE  200      60.440  16.315  76.006  1.00  0.00           C
ATOM  10066 3C31 POPE  200      59.930  17.265  77.106  1.00  0.00           C
ATOM  10069 4C31 POPE  200      59.690  16.545  78.436  1.00  0.00           C
ATOM  10072 5C31 POPE  200      59.370  17.505  79.586  1.00  0.00           C
ATOM  10075 6C31 POPE  200      59.400  16.805  80.946  1.00  0.00           C
ATOM  10079  NH3 POPE  201      36.130  10.315  60.186  1.00  0.00           N
ATOM  10083  C12 POPE  201      34.960   9.485  59.716  1.00  0.00           C
ATOM  10086  C11 POPE  201      35.220   8.805  58.356  1.00  0.00           C
ATOM  10089  P   POPE  201      32.870   8.935  57.166  1.00  0.00           P
ATOM  10090  O13 POPE  201      32.010   8.015  56.386  1.00  0.00           O
ATOM  10091  O14 POPE  201      33.460  10.115  56.476  1.00  0.00           O
ATOM  10092  O11 POPE  201      32.090   9.435  58.446  1.00  0.00           O
ATOM  10093  O12 POPE  201      34.040   8.155  57.886  1.00  0.00           O
ATOM  10094  C1  POPE  201      30.770   9.015  58.806  1.00  0.00           C
ATOM  10097  C2  POPE  201      30.730   7.865  59.876  1.00  0.00           C
ATOM  10099  O21 POPE  201      29.850   8.135  60.986  1.00  0.00           O
ATOM  10100  C21 POPE  201      30.170   9.115  61.816  1.00  0.00           C
ATOM  10101  O22 POPE  201      30.990   9.985  61.606  1.00  0.00           O
ATOM  10102  C22 POPE  201      29.340   9.025  63.096  1.00  0.00           C
ATOM  10105  C3  POPE  201      32.150   7.445  60.366  1.00  0.00           C
ATOM  10108  O31 POPE  201      32.210   6.495  61.456  1.00  0.00           O
ATOM  10109  C31 POPE  201      31.880   5.255  61.106  1.00  0.00           C
ATOM  10110  O32 POPE  201      31.130   4.935  60.206  1.00  0.00           O
ATOM  10111  C32 POPE  201      32.710   4.245  61.916  1.00  0.00           C
ATOM  10114  C23 POPE  201      29.740   7.825  63.986  1.00  0.00           C
ATOM  10117  C24 POPE  201      31.080   7.995  64.726  1.00  0.00           C
ATOM  10120  C25 POPE  201      31.130   9.165  65.726  1.00  0.00           C
ATOM  10123  C26 POPE  201      32.270   9.075  66.766  1.00  0.00           C
ATOM  10126  C27 POPE  201      32.460  10.385  67.546  1.00  0.00           C
ATOM  10129  C28 POPE  201      33.700  10.465  68.466  1.00  0.00           C
ATOM  10132  C29 POPE  201      33.590   9.665  69.746  1.00  0.00           C
ATOM  10134 0C21 POPE  201      34.400   9.775  70.826  1.00  0.00           C
ATOM  10136 1C21 POPE  201      35.560  10.725  70.986  1.00  0.00           C
ATOM  10139 2C21 POPE  201      35.670  11.275  72.426  1.00  0.00           C
ATOM  10142 3C21 POPE  201      36.750  12.375  72.576  1.00  0.00           C
ATOM  10145 4C21 POPE  201      36.610  13.195  73.886  1.00  0.00           C
ATOM  10148 5C21 POPE  201      37.360  14.535  73.816  1.00  0.00           C
ATOM  10151 6C21 POPE  201      36.860  15.605  74.806  1.00  0.00           C
ATOM  10154 7C21 POPE  201      37.290  17.025  74.376  1.00  0.00           C
ATOM  10157 8C21 POPE  201      36.900  18.165  75.326  1.00  0.00           C
ATOM  10161  C33 POPE  201      33.490   4.725  63.166  1.00  0.00           C
ATOM  10164  C34 POPE  201      34.040   3.495  63.916  1.00  0.00           C
ATOM  10167  C35 POPE  201      35.000   3.765  65.086  1.00  0.00           C
ATOM  10170  C36 POPE  201      35.250   2.465  65.866  1.00  0.00           C
ATOM  10173  C37 POPE  201      36.400   2.545  66.866  1.00  0.00           C
ATOM  10176  C38 POPE  201      36.340   1.465  67.966  1.00  0.00           C
ATOM  10179  C39 POPE  201      37.440   1.655  69.016  1.00  0.00           C
ATOM  10182 0C31 POPE  201      37.210   0.835  70.296  1.00  0.00           C
ATOM  10185 1C31 POPE  201      38.360   1.015  71.306  1.00  0.00           C
ATOM  10188 2C31 POPE  201      38.030   0.525  72.726  1.00  0.00           C
ATOM  10191 3C31 POPE  201      37.070   1.445  73.476  1.00  0.00           C
ATOM  10194 4C31 POPE  201      36.800   0.985  74.926  1.00  0.00           C
ATOM  10197 5C31 POPE  201      35.690   1.795  75.606  1.00  0.00           C
ATOM  10200 6C31 POPE  201      35.310   1.265  76.986  1.00  0.00           C
ATOM  10204  NH3 POPE  202      72.260  35.945 104.936  1.00  0.00           N
ATOM  10208  C12 POPE  202      71.780  34.555 105.246  1.00  0.00           C
ATOM  10211  C11 POPE  202      70.310  34.405 104.806  1.00  0.00           C
ATOM  10214  P   POPE  202      69.250  32.405 103.516  1.00  0.00           P
ATOM  10215  O13 POPE  202      68.720  31.055 103.826  1.00  0.00           O
ATOM  10216  O14 POPE  202      68.300  33.415 102.996  1.00  0.00           O
ATOM  10217  O11 POPE  202      70.470  32.235 102.536  1.00  0.00           O
ATOM  10218  O12 POPE  202      69.930  33.015 104.796  1.00  0.00           O
ATOM  10219  C1  POPE  202      70.310  32.375 101.116  1.00  0.00           C
ATOM  10222  C2  POPE  202      71.060  33.615 100.606  1.00  0.00           C
ATOM  10224  O21 POPE  202      70.990  33.615  99.176  1.00  0.00           O
ATOM  10225  C21 POPE  202      71.020  34.805  98.596  1.00  0.00           C
ATOM  10226  O22 POPE  202      70.860  35.875  99.166  1.00  0.00           O
ATOM  10227  C22 POPE  202      71.340  34.645  97.106  1.00  0.00           C
ATOM  10230  C3  POPE  202      72.550  33.575 101.036  1.00  0.00           C
ATOM  10233  O31 POPE  202      73.290  34.675 100.466  1.00  0.00           O
ATOM  10234  C31 POPE  202      73.210  35.805 101.166  1.00  0.00           C
ATOM  10235  O32 POPE  202      72.770  35.895 102.296  1.00  0.00           O
ATOM  10236  C32 POPE  202      73.750  36.935 100.306  1.00  0.00           C
ATOM  10239  C23 POPE  202      72.770  34.105  96.836  1.00  0.00           C
ATOM  10242  C24 POPE  202      72.840  33.305  95.526  1.00  0.00           C
ATOM  10245  C25 POPE  202      72.790  34.205  94.286  1.00  0.00           C
ATOM  10248  C26 POPE  202      72.400  33.465  93.006  1.00  0.00           C
ATOM  10251  C27 POPE  202      72.340  34.415  91.806  1.00  0.00           C
ATOM  10254  C28 POPE  202      71.590  33.825  90.606  1.00  0.00           C
ATOM  10257  C29 POPE  202      71.410  34.865  89.536  1.00  0.00           C
ATOM  10259 0C21 POPE  202      72.370  35.275  88.676  1.00  0.00           C
ATOM  10261 1C21 POPE  202      73.780  34.755  88.606  1.00  0.00           C
ATOM  10264 2C21 POPE  202      74.840  35.835  88.836  1.00  0.00           C
ATOM  10267 3C21 POPE  202      74.810  36.965  87.796  1.00  0.00           C
ATOM  10270 4C21 POPE  202      76.070  37.845  87.816  1.00  0.00           C
ATOM  10273 5C21 POPE  202      76.340  38.525  86.466  1.00  0.00           C
ATOM  10276 6C21 POPE  202      75.190  39.415  85.956  1.00  0.00           C
ATOM  10279 7C21 POPE  202      75.440  39.915  84.536  1.00  0.00           C
ATOM  10282 8C21 POPE  202      74.330  40.835  84.026  1.00  0.00           C
ATOM  10286  C33 POPE  202      75.280  36.915 100.236  1.00  0.00           C
ATOM  10289  C34 POPE  202      75.760  37.525  98.916  1.00  0.00           C
ATOM  10292  C35 POPE  202      77.280  37.555  98.786  1.00  0.00           C
ATOM  10295  C36 POPE  202      77.660  37.995  97.376  1.00  0.00           C
ATOM  10298  C37 POPE  202      79.110  37.695  96.976  1.00  0.00           C
ATOM  10301  C38 POPE  202      79.260  37.935  95.476  1.00  0.00           C
ATOM  10304  C39 POPE  202      80.470  37.265  94.836  1.00  0.00           C
ATOM  10307 0C31 POPE  202      80.170  37.025  93.346  1.00  0.00           C
ATOM  10310 1C31 POPE  202      81.250  37.505  92.386  1.00  0.00           C
ATOM  10313 2C31 POPE  202      80.680  37.605  90.966  1.00  0.00           C
ATOM  10316 3C31 POPE  202      81.720  38.015  89.926  1.00  0.00           C
ATOM  10319 4C31 POPE  202      82.600  36.845  89.506  1.00  0.00           C
ATOM  10322 5C31 POPE  202      83.710  37.255  88.526  1.00  0.00           C
ATOM  10325 6C31 POPE  202      84.540  36.065  88.046  1.00  0.00           C
ATOM  10329  NH3 POPE  203      19.680  33.775 104.766  1.00  0.00           N
ATOM  10333  C12 POPE  203      20.050  35.065 105.426  1.00  0.00           C
ATOM  10336  C11 POPE  203      18.880  36.055 105.336  1.00  0.00           C
ATOM  10339  P   POPE  203      18.300  37.765 107.236  1.00  0.00           P
ATOM  10340  O13 POPE  203      16.870  37.575 106.886  1.00  0.00           O
ATOM  10341  O14 POPE  203      18.780  37.165 108.496  1.00  0.00           O
ATOM  10342  O11 POPE  203      18.650  39.325 107.176  1.00  0.00           O
ATOM  10343  O12 POPE  203      19.210  37.215 106.076  1.00  0.00           O
ATOM  10344  C1  POPE  203      17.940  40.145 106.236  1.00  0.00           C
ATOM  10347  C2  POPE  203      18.290  39.915 104.736  1.00  0.00           C
ATOM  10349  O21 POPE  203      19.080  41.035 104.266  1.00  0.00           O
ATOM  10350  C21 POPE  203      19.890  40.825 103.236  1.00  0.00           C
ATOM  10351  O22 POPE  203      19.960  39.825 102.546  1.00  0.00           O
ATOM  10352  C22 POPE  203      20.730  42.095 103.036  1.00  0.00           C
ATOM  10355  C3  POPE  203      16.980  39.745 103.916  1.00  0.00           C
ATOM  10358  O31 POPE  203      17.300  39.625 102.516  1.00  0.00           O
ATOM  10359  C31 POPE  203      16.850  38.535 101.906  1.00  0.00           C
ATOM  10360  O32 POPE  203      15.750  38.055 102.056  1.00  0.00           O
ATOM  10361  C32 POPE  203      17.970  38.035 100.996  1.00  0.00           C
ATOM  10364  C23 POPE  203      21.710  42.085 101.826  1.00  0.00           C
ATOM  10367  C24 POPE  203      21.030  42.125 100.446  1.00  0.00           C
ATOM  10370  C25 POPE  203      21.990  41.855  99.266  1.00  0.00           C
ATOM  10373  C26 POPE  203      23.100  42.905  99.056  1.00  0.00           C
ATOM  10376  C27 POPE  203      24.030  42.535  97.886  1.00  0.00           C
ATOM  10379  C28 POPE  203      25.130  43.575  97.626  1.00  0.00           C
ATOM  10382  C29 POPE  203      26.080  43.165  96.526  1.00  0.00           C
ATOM  10384 0C21 POPE  203      26.180  43.655  95.276  1.00  0.00           C
ATOM  10386 1C21 POPE  203      25.320  44.715  94.636  1.00  0.00           C
ATOM  10389 2C21 POPE  203      24.800  44.255  93.256  1.00  0.00           C
ATOM  10392 3C21 POPE  203      25.840  44.325  92.116  1.00  0.00           C
ATOM  10395 4C21 POPE  203      25.290  43.775  90.796  1.00  0.00           C
ATOM  10398 5C21 POPE  203      26.160  44.155  89.586  1.00  0.00           C
ATOM  10401 6C21 POPE  203      25.680  43.505  88.276  1.00  0.00           C
ATOM  10404 7C21 POPE  203      26.530  43.885  87.056  1.00  0.00           C
ATOM  10407 8C21 POPE  203      26.070  43.205  85.766  1.00  0.00           C
ATOM  10411  C33 POPE  203      17.530  36.995  99.946  1.00  0.00           C
ATOM  10414  C34 POPE  203      18.710  36.365  99.196  1.00  0.00           C
ATOM  10417  C35 POPE  203      19.870  37.265  98.716  1.00  0.00           C
ATOM  10420  C36 POPE  203      19.760  37.645  97.236  1.00  0.00           C
ATOM  10423  C37 POPE  203      20.950  38.375  96.616  1.00  0.00           C
ATOM  10426  C38 POPE  203      20.660  38.735  95.146  1.00  0.00           C
ATOM  10429  C39 POPE  203      21.740  38.345  94.126  1.00  0.00           C
ATOM  10432 0C31 POPE  203      21.940  36.825  93.976  1.00  0.00           C
ATOM  10435 1C31 POPE  203      22.820  36.445  92.776  1.00  0.00           C
ATOM  10438 2C31 POPE  203      23.080  34.935  92.696  1.00  0.00           C
ATOM  10441 3C31 POPE  203      23.840  34.495  91.436  1.00  0.00           C
ATOM  10444 4C31 POPE  203      24.210  33.005  91.496  1.00  0.00           C
ATOM  10447 5C31 POPE  203      24.700  32.395  90.176  1.00  0.00           C
ATOM  10450 6C31 POPE  203      25.050  30.915  90.326  1.00  0.00           C
ATOM  10454  NH3 POPE  204     120.230 128.355  62.156  1.00  0.00           N
ATOM  10458  C12 POPE  204     121.500 128.825  61.526  1.00  0.00           C
ATOM  10461  C11 POPE  204     122.710 128.525  62.426  1.00  0.00           C
ATOM  10464  P   POPE  204     121.960 129.805  64.636  1.00  0.00           P
ATOM  10465  O13 POPE  204     121.580 131.225  64.636  1.00  0.00           O
ATOM  10466  O14 POPE  204     120.860 128.825  64.626  1.00  0.00           O
ATOM  10467  O11 POPE  204     122.930 129.475  65.836  1.00  0.00           O
ATOM  10468  O12 POPE  204     122.910 129.535  63.416  1.00  0.00           O
ATOM  10469  C1  POPE  204     122.250 129.015  67.016  1.00  0.00           C
ATOM  10472  C2  POPE  204     123.200 128.995  68.226  1.00  0.00           C
ATOM  10474  O21 POPE  204     122.370 129.105  69.396  1.00  0.00           O
ATOM  10475  C21 POPE  204     122.910 128.505  70.456  1.00  0.00           C
ATOM  10476  O22 POPE  204     123.910 127.825  70.436  1.00  0.00           O
ATOM  10477  C22 POPE  204     122.210 128.915  71.746  1.00  0.00           C
ATOM  10480  C3  POPE  204     124.230 130.165  68.176  1.00  0.00           C
ATOM  10483  O31 POPE  204     125.330 129.935  69.066  1.00  0.00           O
ATOM  10484  C31 POPE  204     125.340 130.595  70.206  1.00  0.00           C
ATOM  10485  O32 POPE  204     124.490 131.365  70.616  1.00  0.00           O
ATOM  10486  C32 POPE  204     126.710 130.335  70.856  1.00  0.00           C
ATOM  10489  C23 POPE  204     123.220 128.705  72.886  1.00  0.00           C
ATOM  10492  C24 POPE  204     122.700 128.945  74.306  1.00  0.00           C
ATOM  10495  C25 POPE  204     122.220 127.665  75.006  1.00  0.00           C
ATOM  10498  C26 POPE  204     122.200 127.855  76.526  1.00  0.00           C
ATOM  10501  C27 POPE  204     122.150 126.545  77.316  1.00  0.00           C
ATOM  10504  C28 POPE  204     122.480 126.805  78.806  1.00  0.00           C
ATOM  10507  C29 POPE  204     122.420 125.575  79.666  1.00  0.00           C
ATOM  10509 0C21 POPE  204     123.320 125.225  80.606  1.00  0.00           C
ATOM  10511 1C21 POPE  204     124.520 126.035  81.036  1.00  0.00           C
ATOM  10514 2C21 POPE  204     124.740 125.995  82.566  1.00  0.00           C
ATOM  10517 3C21 POPE  204     125.380 124.685  83.056  1.00  0.00           C
ATOM  10520 4C21 POPE  204     125.240 124.455  84.566  1.00  0.00           C
ATOM  10523 5C21 POPE  204     123.780 124.235  84.986  1.00  0.00           C
ATOM  10526 6C21 POPE  204     123.610 123.665  86.406  1.00  0.00           C
ATOM  10529 7C21 POPE  204     122.180 123.165  86.636  1.00  0.00           C
ATOM  10532 8C21 POPE  204     121.970 122.495  87.996  1.00  0.00           C
ATOM  10536  C33 POPE  204     126.680 130.055  72.376  1.00  0.00           C
ATOM  10539  C34 POPE  204     128.080 129.775  72.926  1.00  0.00           C
ATOM  10542  C35 POPE  204     128.270 130.215  74.386  1.00  0.00           C
ATOM  10545  C36 POPE  204     127.280 129.605  75.386  1.00  0.00           C
ATOM  10548  C37 POPE  204     127.020 130.525  76.596  1.00  0.00           C
ATOM  10551  C38 POPE  204     125.760 130.135  77.386  1.00  0.00           C
ATOM  10554  C39 POPE  204     126.010 129.185  78.556  1.00  0.00           C
ATOM  10557 0C31 POPE  204     126.620 129.925  79.766  1.00  0.00           C
ATOM  10560 1C31 POPE  204     126.930 128.965  80.916  1.00  0.00           C
ATOM  10563 2C31 POPE  204     127.680 129.645  82.066  1.00  0.00           C
ATOM  10566 3C31 POPE  204     128.020 128.645  83.176  1.00  0.00           C
ATOM  10569 4C31 POPE  204     128.690 129.285  84.396  1.00  0.00           C
ATOM  10572 5C31 POPE  204     129.020 128.245  85.466  1.00  0.00           C
ATOM  10575 6C31 POPE  204     129.640 128.845  86.726  1.00  0.00           C
ATOM  10579  NH3 POPE  205      64.180 116.225 103.616  1.00  0.00           N
ATOM  10583  C12 POPE  205      63.390 116.535 102.376  1.00  0.00           C
ATOM  10586  C11 POPE  205      62.920 117.995 102.376  1.00  0.00           C
ATOM  10589  P   POPE  205      61.520 119.655 100.966  1.00  0.00           P
ATOM  10590  O13 POPE  205      60.760 119.985 102.176  1.00  0.00           O
ATOM  10591  O14 POPE  205      62.510 120.635 100.456  1.00  0.00           O
ATOM  10592  O11 POPE  205      60.470 119.335  99.826  1.00  0.00           O
ATOM  10593  O12 POPE  205      62.220 118.235 101.156  1.00  0.00           O
ATOM  10594  C1  POPE  205      60.840 118.475  98.736  1.00  0.00           C
ATOM  10597  C2  POPE  205      59.820 118.545  97.556  1.00  0.00           C
ATOM  10599  O21 POPE  205      60.530 118.345  96.336  1.00  0.00           O
ATOM  10600  C21 POPE  205      59.860 117.765  95.356  1.00  0.00           C
ATOM  10601  O22 POPE  205      58.830 117.115  95.486  1.00  0.00           O
ATOM  10602  C22 POPE  205      60.530 118.155  94.046  1.00  0.00           C
ATOM  10605  C3  POPE  205      59.060 119.915  97.546  1.00  0.00           C
ATOM  10608  O31 POPE  205      58.690 120.375  96.226  1.00  0.00           O
ATOM  10609  C31 POPE  205      57.410 120.375  95.856  1.00  0.00           C
ATOM  10610  O32 POPE  205      56.480 119.945  96.516  1.00  0.00           O
ATOM  10611  C32 POPE  205      57.350 121.055  94.496  1.00  0.00           C
ATOM  10614  C23 POPE  205      60.310 117.135  92.906  1.00  0.00           C
ATOM  10617  C24 POPE  205      61.390 116.045  92.856  1.00  0.00           C
ATOM  10620  C25 POPE  205      61.180 115.115  91.656  1.00  0.00           C
ATOM  10623  C26 POPE  205      62.380 114.215  91.306  1.00  0.00           C
ATOM  10626  C27 POPE  205      62.170 113.605  89.906  1.00  0.00           C
ATOM  10629  C28 POPE  205      63.200 112.555  89.456  1.00  0.00           C
ATOM  10632  C29 POPE  205      64.580 113.125  89.206  1.00  0.00           C
ATOM  10634 0C21 POPE  205      65.160 113.305  88.006  1.00  0.00           C
ATOM  10636 1C21 POPE  205      64.530 113.045  86.656  1.00  0.00           C
ATOM  10639 2C21 POPE  205      64.750 114.205  85.666  1.00  0.00           C
ATOM  10642 3C21 POPE  205      66.200 114.345  85.186  1.00  0.00           C
ATOM  10645 4C21 POPE  205      66.320 115.395  84.066  1.00  0.00           C
ATOM  10648 5C21 POPE  205      67.770 115.635  83.616  1.00  0.00           C
ATOM  10651 6C21 POPE  205      67.850 116.755  82.576  1.00  0.00           C
ATOM  10654 7C21 POPE  205      69.290 117.185  82.276  1.00  0.00           C
ATOM  10657 8C21 POPE  205      69.400 118.115  81.066  1.00  0.00           C
ATOM  10661  C33 POPE  205      56.000 121.745  94.246  1.00  0.00           C
ATOM  10664  C34 POPE  205      56.050 122.745  93.086  1.00  0.00           C
ATOM  10667  C35 POPE  205      56.610 122.115  91.816  1.00  0.00           C
ATOM  10670  C36 POPE  205      56.210 122.915  90.566  1.00  0.00           C
ATOM  10673  C37 POPE  205      56.950 122.425  89.316  1.00  0.00           C
ATOM  10676  C38 POPE  205      56.400 123.015  88.016  1.00  0.00           C
ATOM  10679  C39 POPE  205      56.250 124.535  88.036  1.00  0.00           C
ATOM  10682 0C31 POPE  205      56.210 125.115  86.616  1.00  0.00           C
ATOM  10685 1C31 POPE  205      55.690 126.565  86.576  1.00  0.00           C
ATOM  10688 2C31 POPE  205      55.700 127.155  85.156  1.00  0.00           C
ATOM  10691 3C31 POPE  205      57.120 127.445  84.636  1.00  0.00           C
ATOM  10694 4C31 POPE  205      57.100 128.205  83.306  1.00  0.00           C
ATOM  10697 5C31 POPE  205      58.500 128.605  82.826  1.00  0.00           C
ATOM  10700 6C31 POPE  205      58.490 129.435  81.536  1.00  0.00           C
ATOM  10704  NH3 POPE  206      69.050  78.965 100.086  1.00  0.00           N
ATOM  10708  C12 POPE  206      68.060  78.815 101.216  1.00  0.00           C
ATOM  10711  C11 POPE  206      66.750  78.125 100.816  1.00  0.00           C
ATOM  10714  P   POPE  206      64.980  79.535 102.196  1.00  0.00           P
ATOM  10715  O13 POPE  206      63.530  79.225 102.176  1.00  0.00           O
ATOM  10716  O14 POPE  206      65.540  80.175 103.406  1.00  0.00           O
ATOM  10717  O11 POPE  206      65.340  80.465 100.956  1.00  0.00           O
ATOM  10718  O12 POPE  206      65.820  78.225 101.896  1.00  0.00           O
ATOM  10719  C1  POPE  206      64.510  80.435  99.796  1.00  0.00           C
ATOM  10722  C2  POPE  206      65.180  81.085  98.536  1.00  0.00           C
ATOM  10724  O21 POPE  206      65.010  80.285  97.356  1.00  0.00           O
ATOM  10725  C21 POPE  206      63.780  80.095  96.946  1.00  0.00           C
ATOM  10726  O22 POPE  206      62.750  80.295  97.566  1.00  0.00           O
ATOM  10727  C22 POPE  206      63.820  79.745  95.466  1.00  0.00           C
ATOM  10730  C3  POPE  206      66.710  81.355  98.696  1.00  0.00           C
ATOM  10733  O31 POPE  206      67.310  81.775  97.446  1.00  0.00           O
ATOM  10734  C31 POPE  206      68.220  80.965  96.886  1.00  0.00           C
ATOM  10735  O32 POPE  206      68.650  79.935  97.366  1.00  0.00           O
ATOM  10736  C32 POPE  206      68.620  81.525  95.516  1.00  0.00           C
ATOM  10739  C23 POPE  206      64.020  81.005  94.586  1.00  0.00           C
ATOM  10742  C24 POPE  206      64.190  80.665  93.106  1.00  0.00           C
ATOM  10745  C25 POPE  206      64.560  81.895  92.266  1.00  0.00           C
ATOM  10748  C26 POPE  206      64.990  81.545  90.836  1.00  0.00           C
ATOM  10751  C27 POPE  206      65.020  82.745  89.876  1.00  0.00           C
ATOM  10754  C28 POPE  206      65.590  82.355  88.496  1.00  0.00           C
ATOM  10757  C29 POPE  206      64.610  81.525  87.716  1.00  0.00           C
ATOM  10759 0C21 POPE  206      63.810  81.965  86.716  1.00  0.00           C
ATOM  10761 1C21 POPE  206      63.740  83.375  86.186  1.00  0.00           C
ATOM  10764 2C21 POPE  206      64.220  83.465  84.726  1.00  0.00           C
ATOM  10767 3C21 POPE  206      63.320  82.665  83.776  1.00  0.00           C
ATOM  10770 4C21 POPE  206      63.500  83.015  82.296  1.00  0.00           C
ATOM  10773 5C21 POPE  206      62.510  82.205  81.466  1.00  0.00           C
ATOM  10776 6C21 POPE  206      62.410  82.615  79.986  1.00  0.00           C
ATOM  10779 7C21 POPE  206      61.530  81.625  79.226  1.00  0.00           C
ATOM  10782 8C21 POPE  206      60.980  82.155  77.896  1.00  0.00           C
ATOM  10786  C33 POPE  206      68.890  80.405  94.466  1.00  0.00           C
ATOM  10789  C34 POPE  206      67.620  79.635  94.076  1.00  0.00           C
ATOM  10792  C35 POPE  206      67.840  78.595  92.956  1.00  0.00           C
ATOM  10795  C36 POPE  206      67.600  79.175  91.556  1.00  0.00           C
ATOM  10798  C37 POPE  206      68.200  78.365  90.386  1.00  0.00           C
ATOM  10801  C38 POPE  206      67.830  78.985  89.026  1.00  0.00           C
ATOM  10804  C39 POPE  206      68.550  78.325  87.836  1.00  0.00           C
ATOM  10807 0C31 POPE  206      68.040  78.835  86.476  1.00  0.00           C
ATOM  10810 1C31 POPE  206      69.060  78.635  85.346  1.00  0.00           C
ATOM  10813 2C31 POPE  206      68.460  78.745  83.936  1.00  0.00           C
ATOM  10816 3C31 POPE  206      67.810  80.105  83.606  1.00  0.00           C
ATOM  10819 4C31 POPE  206      68.820  81.235  83.346  1.00  0.00           C
ATOM  10822 5C31 POPE  206      68.110  82.565  83.046  1.00  0.00           C
ATOM  10825 6C31 POPE  206      69.050  83.675  82.586  1.00  0.00           C
ATOM  10829  NH3 POPE  207      33.880  12.495  57.756  1.00  0.00           N
ATOM  10833  C12 POPE  207      33.530  13.965  57.706  1.00  0.00           C
ATOM  10836  C11 POPE  207      33.710  14.705  59.056  1.00  0.00           C
ATOM  10839  P   POPE  207      32.490  13.165  60.796  1.00  0.00           P
ATOM  10840  O13 POPE  207      31.360  13.385  61.716  1.00  0.00           O
ATOM  10841  O14 POPE  207      32.340  12.095  59.796  1.00  0.00           O
ATOM  10842  O11 POPE  207      33.910  12.995  61.506  1.00  0.00           O
ATOM  10843  O12 POPE  207      32.640  14.505  59.976  1.00  0.00           O
ATOM  10844  C1  POPE  207      34.120  13.305  62.896  1.00  0.00           C
ATOM  10847  C2  POPE  207      34.350  12.035  63.786  1.00  0.00           C
ATOM  10849  O21 POPE  207      35.780  11.815  63.976  1.00  0.00           O
ATOM  10850  C21 POPE  207      36.270  12.335  65.106  1.00  0.00           C
ATOM  10851  O22 POPE  207      35.620  12.915  65.966  1.00  0.00           O
ATOM  10852  C22 POPE  207      37.780  12.105  65.166  1.00  0.00           C
ATOM  10855  C3  POPE  207      33.660  10.755  63.206  1.00  0.00           C
ATOM  10858  O31 POPE  207      33.970   9.555  63.946  1.00  0.00           O
ATOM  10859  C31 POPE  207      35.050   8.875  63.596  1.00  0.00           C
ATOM  10860  O32 POPE  207      35.790   9.135  62.666  1.00  0.00           O
ATOM  10861  C32 POPE  207      35.260   7.725  64.576  1.00  0.00           C
ATOM  10864  C23 POPE  207      38.410  12.695  66.456  1.00  0.00           C
ATOM  10867  C24 POPE  207      38.080  11.855  67.696  1.00  0.00           C
ATOM  10870  C25 POPE  207      38.570  12.505  69.006  1.00  0.00           C
ATOM  10873  C26 POPE  207      40.090  12.545  69.156  1.00  0.00           C
ATOM  10876  C27 POPE  207      40.520  12.395  70.616  1.00  0.00           C
ATOM  10879  C28 POPE  207      42.040  12.375  70.806  1.00  0.00           C
ATOM  10882  C29 POPE  207      42.420  11.995  72.206  1.00  0.00           C
ATOM  10884 0C21 POPE  207      42.500  12.825  73.266  1.00  0.00           C
ATOM  10886 1C21 POPE  207      42.200  14.295  73.286  1.00  0.00           C
ATOM  10889 2C21 POPE  207      41.500  14.705  74.596  1.00  0.00           C
ATOM  10892 3C21 POPE  207      41.350  16.235  74.736  1.00  0.00           C
ATOM  10895 4C21 POPE  207      40.620  16.675  76.016  1.00  0.00           C
ATOM  10898 5C21 POPE  207      41.320  16.255  77.316  1.00  0.00           C
ATOM  10901 6C21 POPE  207      40.590  16.775  78.556  1.00  0.00           C
ATOM  10904 7C21 POPE  207      41.180  16.245  79.866  1.00  0.00           C
ATOM  10907 8C21 POPE  207      40.430  16.735  81.116  1.00  0.00           C
ATOM  10911  C33 POPE  207      36.250   8.155  65.666  1.00  0.00           C
ATOM  10914  C34 POPE  207      36.460   7.095  66.746  1.00  0.00           C
ATOM  10917  C35 POPE  207      35.240   6.945  67.656  1.00  0.00           C
ATOM  10920  C36 POPE  207      35.520   6.065  68.876  1.00  0.00           C
ATOM  10923  C37 POPE  207      34.240   5.665  69.616  1.00  0.00           C
ATOM  10926  C38 POPE  207      34.430   4.425  70.506  1.00  0.00           C
ATOM  10929  C39 POPE  207      35.420   4.635  71.656  1.00  0.00           C
ATOM  10932 0C31 POPE  207      34.890   5.585  72.736  1.00  0.00           C
ATOM  10935 1C31 POPE  207      35.760   5.585  73.996  1.00  0.00           C
ATOM  10938 2C31 POPE  207      35.210   6.515  75.086  1.00  0.00           C
ATOM  10941 3C31 POPE  207      35.860   6.315  76.466  1.00  0.00           C
ATOM  10944 4C31 POPE  207      37.380   6.145  76.426  1.00  0.00           C
ATOM  10947 5C31 POPE  207      38.050   6.445  77.776  1.00  0.00           C
ATOM  10950 6C31 POPE  207      39.520   6.035  77.846  1.00  0.00           C
ATOM  10954  NH3 POPE  208      71.160 101.275  59.246  1.00  0.00           N
ATOM  10958  C12 POPE  208      70.370 100.195  58.546  1.00  0.00           C
ATOM  10961  C11 POPE  208      69.570  99.305  59.526  1.00  0.00           C
ATOM  10964  P   POPE  208      69.640  96.805  58.736  1.00  0.00           P
ATOM  10965  O13 POPE  208      68.660  96.085  59.546  1.00  0.00           O
ATOM  10966  O14 POPE  208      69.210  97.265  57.406  1.00  0.00           O
ATOM  10967  O11 POPE  208      70.830  95.795  58.566  1.00  0.00           O
ATOM  10968  O12 POPE  208      70.170  98.015  59.606  1.00  0.00           O
ATOM  10969  C1  POPE  208      72.060  95.955  59.246  1.00  0.00           C
ATOM  10972  C2  POPE  208      71.980  95.945  60.796  1.00  0.00           C
ATOM  10974  O21 POPE  208      73.210  96.435  61.326  1.00  0.00           O
ATOM  10975  C21 POPE  208      74.320  95.775  61.076  1.00  0.00           C
ATOM  10976  O22 POPE  208      74.450  94.705  60.496  1.00  0.00           O
ATOM  10977  C22 POPE  208      75.420  96.565  61.766  1.00  0.00           C
ATOM  10980  C3  POPE  208      71.510  94.615  61.456  1.00  0.00           C
ATOM  10983  O31 POPE  208      72.360  94.115  62.506  1.00  0.00           O
ATOM  10984  C31 POPE  208      72.170  94.345  63.806  1.00  0.00           C
ATOM  10985  O32 POPE  208      72.480  93.555  64.696  1.00  0.00           O
ATOM  10986  C32 POPE  208      71.670  95.765  64.136  1.00  0.00           C
ATOM  10989  C23 POPE  208      76.790  95.865  61.796  1.00  0.00           C
ATOM  10992  C24 POPE  208      77.580  96.305  63.026  1.00  0.00           C
ATOM  10995  C25 POPE  208      77.080  95.675  64.336  1.00  0.00           C
ATOM  10998  C26 POPE  208      77.980  96.095  65.496  1.00  0.00           C
ATOM  11001  C27 POPE  208      77.490  95.695  66.886  1.00  0.00           C
ATOM  11004  C28 POPE  208      78.440  96.235  67.976  1.00  0.00           C
ATOM  11007  C29 POPE  208      79.720  95.455  68.086  1.00  0.00           C
ATOM  11009 0C21 POPE  208      79.910  94.395  68.896  1.00  0.00           C
ATOM  11011 1C21 POPE  208      78.890  93.805  69.836  1.00  0.00           C
ATOM  11014 2C21 POPE  208      79.540  93.025  70.986  1.00  0.00           C
ATOM  11017 3C21 POPE  208      80.450  93.885  71.866  1.00  0.00           C
ATOM  11020 4C21 POPE  208      80.930  93.135  73.116  1.00  0.00           C
ATOM  11023 5C21 POPE  208      81.900  93.965  73.956  1.00  0.00           C
ATOM  11026 6C21 POPE  208      82.360  93.235  75.216  1.00  0.00           C
ATOM  11029 7C21 POPE  208      83.260  94.095  76.106  1.00  0.00           C
ATOM  11032 8C21 POPE  208      83.670  93.425  77.426  1.00  0.00           C
ATOM  11036  C33 POPE  208      71.950  96.085  65.636  1.00  0.00           C
ATOM  11039  C34 POPE  208      71.470  97.475  66.116  1.00  0.00           C
ATOM  11042  C35 POPE  208      71.990  97.855  67.516  1.00  0.00           C
ATOM  11045  C36 POPE  208      71.530  96.925  68.666  1.00  0.00           C
ATOM  11048  C37 POPE  208      72.100  97.315  70.046  1.00  0.00           C
ATOM  11051  C38 POPE  208      71.470  96.535  71.216  1.00  0.00           C
ATOM  11054  C39 POPE  208      72.050  95.135  71.536  1.00  0.00           C
ATOM  11057 0C31 POPE  208      73.470  95.165  72.126  1.00  0.00           C
ATOM  11060 1C31 POPE  208      74.010  93.775  72.546  1.00  0.00           C
ATOM  11063 2C31 POPE  208      75.520  93.585  72.316  1.00  0.00           C
ATOM  11066 3C31 POPE  208      76.450  94.545  73.066  1.00  0.00           C
ATOM  11069 4C31 POPE  208      76.430  94.395  74.596  1.00  0.00           C
ATOM  11072 5C31 POPE  208      77.670  95.005  75.266  1.00  0.00           C
ATOM  11075 6C31 POPE  208      77.680  94.865  76.796  1.00  0.00           C
ATOM  11079  NH3 POPE  209      92.060  37.625  65.776  1.00  0.00           N
ATOM  11083  C12 POPE  209      92.260  38.525  64.586  1.00  0.00           C
ATOM  11086  C11 POPE  209      92.580  39.975  65.036  1.00  0.00           C
ATOM  11089  P   POPE  209      90.150  40.835  65.736  1.00  0.00           P
ATOM  11090  O13 POPE  209      90.050  42.075  66.536  1.00  0.00           O
ATOM  11091  O14 POPE  209      89.110  40.655  64.696  1.00  0.00           O
ATOM  11092  O11 POPE  209      90.270  39.545  66.656  1.00  0.00           O
ATOM  11093  O12 POPE  209      91.500  40.875  64.946  1.00  0.00           O
ATOM  11094  C1  POPE  209      89.190  39.225  67.536  1.00  0.00           C
ATOM  11097  C2  POPE  209      89.510  37.915  68.306  1.00  0.00           C
ATOM  11099  O21 POPE  209      88.380  37.575  69.136  1.00  0.00           O
ATOM  11100  C21 POPE  209      88.390  36.295  69.516  1.00  0.00           C
ATOM  11101  O22 POPE  209      89.130  35.445  69.066  1.00  0.00           O
ATOM  11102  C22 POPE  209      87.460  36.105  70.716  1.00  0.00           C
ATOM  11105  C3  POPE  209      90.800  38.095  69.166  1.00  0.00           C
ATOM  11108  O31 POPE  209      91.870  37.175  68.796  1.00  0.00           O
ATOM  11109  C31 POPE  209      92.530  36.625  69.816  1.00  0.00           C
ATOM  11110  O32 POPE  209      92.230  36.745  70.996  1.00  0.00           O
ATOM  11111  C32 POPE  209      93.760  35.855  69.316  1.00  0.00           C
ATOM  11114  C23 POPE  209      88.080  35.085  71.696  1.00  0.00           C
ATOM  11117  C24 POPE  209      87.340  34.955  73.026  1.00  0.00           C
ATOM  11120  C25 POPE  209      88.000  33.925  73.966  1.00  0.00           C
ATOM  11123  C26 POPE  209      87.570  34.075  75.436  1.00  0.00           C
ATOM  11126  C27 POPE  209      87.980  32.875  76.296  1.00  0.00           C
ATOM  11129  C28 POPE  209      88.350  33.255  77.746  1.00  0.00           C
ATOM  11132  C29 POPE  209      87.760  32.335  78.786  1.00  0.00           C
ATOM  11134 0C21 POPE  209      88.410  31.385  79.486  1.00  0.00           C
ATOM  11136 1C21 POPE  209      89.880  31.045  79.386  1.00  0.00           C
ATOM  11139 2C21 POPE  209      90.670  31.585  80.586  1.00  0.00           C
ATOM  11142 3C21 POPE  209      92.180  31.625  80.346  1.00  0.00           C
ATOM  11145 4C21 POPE  209      92.940  32.165  81.566  1.00  0.00           C
ATOM  11148 5C21 POPE  209      94.450  31.875  81.566  1.00  0.00           C
ATOM  11151 6C21 POPE  209      95.200  32.375  80.326  1.00  0.00           C
ATOM  11154 7C21 POPE  209      96.650  31.845  80.256  1.00  0.00           C
ATOM  11157 8C21 POPE  209      97.260  31.875  78.856  1.00  0.00           C
ATOM  11161  C33 POPE  209      94.780  35.485  70.426  1.00  0.00           C
ATOM  11164  C34 POPE  209      96.190  36.085  70.226  1.00  0.00           C
ATOM  11167  C35 POPE  209      96.270  37.625  70.146  1.00  0.00           C
ATOM  11170  C36 POPE  209      96.010  38.375  71.466  1.00  0.00           C
ATOM  11173  C37 POPE  209      96.250  39.895  71.346  1.00  0.00           C
ATOM  11176  C38 POPE  209      95.980  40.705  72.626  1.00  0.00           C
ATOM  11179  C39 POPE  209      96.880  40.345  73.816  1.00  0.00           C
ATOM  11182 0C31 POPE  209      96.590  41.185  75.076  1.00  0.00           C
ATOM  11185 1C31 POPE  209      97.340  40.705  76.336  1.00  0.00           C
ATOM  11188 2C31 POPE  209      96.890  41.425  77.626  1.00  0.00           C
ATOM  11191 3C31 POPE  209      95.460  41.085  78.056  1.00  0.00           C
ATOM  11194 4C31 POPE  209      95.110  41.555  79.476  1.00  0.00           C
ATOM  11197 5C31 POPE  209      93.640  41.275  79.846  1.00  0.00           C
ATOM  11200 6C31 POPE  209      93.280  41.705  81.266  1.00  0.00           C
ATOM  11204  NH3 POPE  210      44.830 124.255  59.426  1.00  0.00           N
ATOM  11208  C12 POPE  210      44.030 123.015  59.116  1.00  0.00           C
ATOM  11211  C11 POPE  210      42.510 123.205  59.286  1.00  0.00           C
ATOM  11214  P   POPE  210      40.890 124.835  60.536  1.00  0.00           P
ATOM  11215  O13 POPE  210      41.120 126.245  60.896  1.00  0.00           O
ATOM  11216  O14 POPE  210      40.050 124.695  59.336  1.00  0.00           O
ATOM  11217  O11 POPE  210      40.190 124.035  61.706  1.00  0.00           O
ATOM  11218  O12 POPE  210      42.260 124.095  60.366  1.00  0.00           O
ATOM  11219  C1  POPE  210      40.640 124.125  63.056  1.00  0.00           C
ATOM  11222  C2  POPE  210      41.390 122.845  63.566  1.00  0.00           C
ATOM  11224  O21 POPE  210      41.910 123.075  64.896  1.00  0.00           O
ATOM  11225  C21 POPE  210      42.990 123.855  64.966  1.00  0.00           C
ATOM  11226  O22 POPE  210      43.350 124.665  64.146  1.00  0.00           O
ATOM  11227  C22 POPE  210      43.770 123.445  66.206  1.00  0.00           C
ATOM  11230  C3  POPE  210      42.500 122.205  62.666  1.00  0.00           C
ATOM  11233  O31 POPE  210      43.240 121.195  63.406  1.00  0.00           O
ATOM  11234  C31 POPE  210      44.310 120.715  62.756  1.00  0.00           C
ATOM  11235  O32 POPE  210      44.680 121.085  61.666  1.00  0.00           O
ATOM  11236  C32 POPE  210      45.030 119.665  63.576  1.00  0.00           C
ATOM  11239  C23 POPE  210      44.520 124.605  66.906  1.00  0.00           C
ATOM  11242  C24 POPE  210      45.560 124.085  67.926  1.00  0.00           C
ATOM  11245  C25 POPE  210      45.010 123.115  68.986  1.00  0.00           C
ATOM  11248  C26 POPE  210      44.130 123.775  70.066  1.00  0.00           C
ATOM  11251  C27 POPE  210      43.220 122.765  70.786  1.00  0.00           C
ATOM  11254  C28 POPE  210      43.580 122.355  72.226  1.00  0.00           C
ATOM  11257  C29 POPE  210      42.480 121.425  72.666  1.00  0.00           C
ATOM  11259 0C21 POPE  210      41.840 121.385  73.846  1.00  0.00           C
ATOM  11261 1C21 POPE  210      42.150 122.175  75.086  1.00  0.00           C
ATOM  11264 2C21 POPE  210      41.770 121.315  76.306  1.00  0.00           C
ATOM  11267 3C21 POPE  210      42.060 121.975  77.656  1.00  0.00           C
ATOM  11270 4C21 POPE  210      41.750 121.015  78.816  1.00  0.00           C
ATOM  11273 5C21 POPE  210      41.710 121.695  80.186  1.00  0.00           C
ATOM  11276 6C21 POPE  210      43.100 121.975  80.766  1.00  0.00           C
ATOM  11279 7C21 POPE  210      43.040 122.825  82.036  1.00  0.00           C
ATOM  11282 8C21 POPE  210      44.410 123.135  82.636  1.00  0.00           C
ATOM  11286  C33 POPE  210      45.750 120.255  64.806  1.00  0.00           C
ATOM  11289  C34 POPE  210      46.910 119.355  65.236  1.00  0.00           C
ATOM  11292  C35 POPE  210      47.660 119.865  66.476  1.00  0.00           C
ATOM  11295  C36 POPE  210      46.830 119.745  67.766  1.00  0.00           C
ATOM  11298  C37 POPE  210      47.620 120.135  69.026  1.00  0.00           C
ATOM  11301  C38 POPE  210      46.810 119.825  70.286  1.00  0.00           C
ATOM  11304  C39 POPE  210      47.500 120.215  71.606  1.00  0.00           C
ATOM  11307 0C31 POPE  210      47.590 121.735  71.766  1.00  0.00           C
ATOM  11310 1C31 POPE  210      47.750 122.195  73.226  1.00  0.00           C
ATOM  11313 2C31 POPE  210      47.390 123.685  73.366  1.00  0.00           C
ATOM  11316 3C31 POPE  210      47.330 124.175  74.826  1.00  0.00           C
ATOM  11319 4C31 POPE  210      48.660 124.735  75.356  1.00  0.00           C
ATOM  11322 5C31 POPE  210      48.490 125.505  76.666  1.00  0.00           C
ATOM  11325 6C31 POPE  210      49.750 126.235  77.126  1.00  0.00           C
ATOM  11329  NH3 POPE  211      26.660 119.965  62.986  1.00  0.00           N
ATOM  11333  C12 POPE  211      27.310 120.425  61.706  1.00  0.00           C
ATOM  11336  C11 POPE  211      28.810 120.175  61.816  1.00  0.00           C
ATOM  11339  P   POPE  211      30.930 121.325  60.796  1.00  0.00           P
ATOM  11340  O13 POPE  211      31.810 120.325  60.156  1.00  0.00           O
ATOM  11341  O14 POPE  211      30.830 122.685  60.236  1.00  0.00           O
ATOM  11342  O11 POPE  211      31.230 121.445  62.346  1.00  0.00           O
ATOM  11343  O12 POPE  211      29.490 120.735  60.706  1.00  0.00           O
ATOM  11344  C1  POPE  211      32.060 120.535  63.066  1.00  0.00           C
ATOM  11347  C2  POPE  211      31.360 120.065  64.366  1.00  0.00           C
ATOM  11349  O21 POPE  211      31.100 121.205  65.216  1.00  0.00           O
ATOM  11350  C21 POPE  211      29.820 121.455  65.466  1.00  0.00           C
ATOM  11351  O22 POPE  211      28.850 120.875  65.006  1.00  0.00           O
ATOM  11352  C22 POPE  211      29.710 122.535  66.526  1.00  0.00           C
ATOM  11355  C3  POPE  211      32.240 118.995  65.086  1.00  0.00           C
ATOM  11358  O31 POPE  211      32.160 118.995  66.526  1.00  0.00           O
ATOM  11359  C31 POPE  211      31.050 118.495  67.056  1.00  0.00           C
ATOM  11360  O32 POPE  211      30.100 118.055  66.436  1.00  0.00           O
ATOM  11361  C32 POPE  211      31.150 118.605  68.576  1.00  0.00           C
ATOM  11364  C23 POPE  211      28.640 122.115  67.566  1.00  0.00           C
ATOM  11367  C24 POPE  211      28.470 123.095  68.726  1.00  0.00           C
ATOM  11370  C25 POPE  211      29.750 123.315  69.536  1.00  0.00           C
ATOM  11373  C26 POPE  211      29.500 124.075  70.856  1.00  0.00           C
ATOM  11376  C27 POPE  211      29.260 123.125  72.046  1.00  0.00           C
ATOM  11379  C28 POPE  211      28.730 123.825  73.326  1.00  0.00           C
ATOM  11382  C29 POPE  211      29.570 125.005  73.756  1.00  0.00           C
ATOM  11384 0C21 POPE  211      30.110 125.245  74.966  1.00  0.00           C
ATOM  11386 1C21 POPE  211      30.000 124.405  76.216  1.00  0.00           C
ATOM  11389 2C21 POPE  211      29.540 125.235  77.426  1.00  0.00           C
ATOM  11392 3C21 POPE  211      29.310 124.355  78.666  1.00  0.00           C
ATOM  11395 4C21 POPE  211      28.890 125.135  79.916  1.00  0.00           C
ATOM  11398 5C21 POPE  211      28.690 124.205  81.116  1.00  0.00           C
ATOM  11401 6C21 POPE  211      27.970 124.855  82.306  1.00  0.00           C
ATOM  11404 7C21 POPE  211      27.730 123.865  83.446  1.00  0.00           C
ATOM  11407 8C21 POPE  211      26.630 124.305  84.426  1.00  0.00           C
ATOM  11411  C33 POPE  211      29.840 118.235  69.306  1.00  0.00           C
ATOM  11414  C34 POPE  211      29.910 118.655  70.776  1.00  0.00           C
ATOM  11417  C35 POPE  211      28.580 118.525  71.516  1.00  0.00           C
ATOM  11420  C36 POPE  211      28.560 119.305  72.846  1.00  0.00           C
ATOM  11423  C37 POPE  211      29.350 118.615  73.956  1.00  0.00           C
ATOM  11426  C38 POPE  211      29.450 119.415  75.266  1.00  0.00           C
ATOM  11429  C39 POPE  211      28.110 119.485  76.026  1.00  0.00           C
ATOM  11432 0C31 POPE  211      28.230 120.205  77.376  1.00  0.00           C
ATOM  11435 1C31 POPE  211      26.870 120.285  78.086  1.00  0.00           C
ATOM  11438 2C31 POPE  211      26.940 121.015  79.426  1.00  0.00           C
ATOM  11441 3C31 POPE  211      25.670 121.805  79.756  1.00  0.00           C
ATOM  11444 4C31 POPE  211      24.380 120.975  79.686  1.00  0.00           C
ATOM  11447 5C31 POPE  211      23.160 121.715  80.246  1.00  0.00           C
ATOM  11450 6C31 POPE  211      21.880 120.885  80.206  1.00  0.00           C
ATOM  11454  NH3 POPE  212      89.730  52.105 104.106  1.00  0.00           N
ATOM  11458  C12 POPE  212      90.100  53.555 104.186  1.00  0.00           C
ATOM  11461  C11 POPE  212      91.560  53.835 103.676  1.00  0.00           C
ATOM  11464  P   POPE  212      92.730  52.495 105.596  1.00  0.00           P
ATOM  11465  O13 POPE  212      92.790  53.695 106.456  1.00  0.00           O
ATOM  11466  O14 POPE  212      91.640  51.525 105.796  1.00  0.00           O
ATOM  11467  O11 POPE  212      94.080  51.685 105.666  1.00  0.00           O
ATOM  11468  O12 POPE  212      92.600  52.935 104.086  1.00  0.00           O
ATOM  11469  C1  POPE  212      94.380  50.605 104.786  1.00  0.00           C
ATOM  11472  C2  POPE  212      95.490  51.085 103.846  1.00  0.00           C
ATOM  11474  O21 POPE  212      95.370  50.575 102.506  1.00  0.00           O
ATOM  11475  C21 POPE  212      95.290  49.275 102.276  1.00  0.00           C
ATOM  11476  O22 POPE  212      95.400  48.375 103.086  1.00  0.00           O
ATOM  11477  C22 POPE  212      94.970  49.115 100.786  1.00  0.00           C
ATOM  11480  C3  POPE  212      96.930  51.015 104.396  1.00  0.00           C
ATOM  11483  O31 POPE  212      97.780  51.795 103.526  1.00  0.00           O
ATOM  11484  C31 POPE  212      98.090  51.175 102.386  1.00  0.00           C
ATOM  11485  O32 POPE  212      98.090  49.965 102.226  1.00  0.00           O
ATOM  11486  C32 POPE  212      98.190  52.215 101.266  1.00  0.00           C
ATOM  11489  C23 POPE  212      95.940  48.155 100.066  1.00  0.00           C
ATOM  11492  C24 POPE  212      95.560  47.885  98.596  1.00  0.00           C
ATOM  11495  C25 POPE  212      95.890  49.015  97.616  1.00  0.00           C
ATOM  11498  C26 POPE  212      95.610  48.585  96.166  1.00  0.00           C
ATOM  11501  C27 POPE  212      96.070  49.555  95.066  1.00  0.00           C
ATOM  11504  C28 POPE  212      95.100  50.715  94.756  1.00  0.00           C
ATOM  11507  C29 POPE  212      95.330  51.945  95.586  1.00  0.00           C
ATOM  11509 0C21 POPE  212      95.620  53.195  95.186  1.00  0.00           C
ATOM  11511 1C21 POPE  212      95.780  53.715  93.776  1.00  0.00           C
ATOM  11514 2C21 POPE  212      94.690  54.735  93.386  1.00  0.00           C
ATOM  11517 3C21 POPE  212      93.340  54.075  93.106  1.00  0.00           C
ATOM  11520 4C21 POPE  212      92.210  54.985  92.576  1.00  0.00           C
ATOM  11523 5C21 POPE  212      92.670  55.975  91.506  1.00  0.00           C
ATOM  11526 6C21 POPE  212      91.510  56.775  90.916  1.00  0.00           C
ATOM  11529 7C21 POPE  212      91.980  57.965  90.066  1.00  0.00           C
ATOM  11532 8C21 POPE  212      90.810  58.765  89.496  1.00  0.00           C
ATOM  11536  C33 POPE  212      97.930  51.615  99.866  1.00  0.00           C
ATOM  11539  C34 POPE  212      98.540  52.485  98.766  1.00  0.00           C
ATOM  11542  C35 POPE  212      98.540  51.845  97.376  1.00  0.00           C
ATOM  11545  C36 POPE  212      99.410  52.625  96.376  1.00  0.00           C
ATOM  11548  C37 POPE  212      99.300  52.045  94.966  1.00  0.00           C
ATOM  11551  C38 POPE  212     100.510  52.375  94.076  1.00  0.00           C
ATOM  11554  C39 POPE  212     100.320  51.875  92.636  1.00  0.00           C
ATOM  11557 0C31 POPE  212      99.490  52.855  91.796  1.00  0.00           C
ATOM  11560 1C31 POPE  212      99.400  52.465  90.316  1.00  0.00           C
ATOM  11563 2C31 POPE  212      98.890  53.635  89.476  1.00  0.00           C
ATOM  11566 3C31 POPE  212      98.910  53.345  87.976  1.00  0.00           C
ATOM  11569 4C31 POPE  212      98.310  54.505  87.176  1.00  0.00           C
ATOM  11572 5C31 POPE  212      98.420  54.305  85.666  1.00  0.00           C
ATOM  11575 6C31 POPE  212      97.690  55.385  84.856  1.00  0.00           C
ATOM  11579  NH3 POPE  213       5.800  22.695 105.696  1.00  0.00           N
ATOM  11583  C12 POPE  213       6.520  23.115 106.946  1.00  0.00           C
ATOM  11586  C11 POPE  213       5.620  23.975 107.866  1.00  0.00           C
ATOM  11589  P   POPE  213       3.060  24.085 108.346  1.00  0.00           P
ATOM  11590  O13 POPE  213       1.960  23.305 108.976  1.00  0.00           O
ATOM  11591  O14 POPE  213       3.360  25.435 108.866  1.00  0.00           O
ATOM  11592  O11 POPE  213       2.750  24.215 106.816  1.00  0.00           O
ATOM  11593  O12 POPE  213       4.430  23.265 108.286  1.00  0.00           O
ATOM  11594  C1  POPE  213       1.960  25.295 106.316  1.00  0.00           C
ATOM  11597  C2  POPE  213       2.410  25.645 104.876  1.00  0.00           C
ATOM  11599  O21 POPE  213       2.110  24.525 104.016  1.00  0.00           O
ATOM  11600  C21 POPE  213       1.640  24.825 102.826  1.00  0.00           C
ATOM  11601  O22 POPE  213       1.410  25.945 102.406  1.00  0.00           O
ATOM  11602  C22 POPE  213       1.420  23.545 102.036  1.00  0.00           C
ATOM  11605  C3  POPE  213       3.950  25.875 104.946  1.00  0.00           C
ATOM  11608  O31 POPE  213       4.520  26.425 103.736  1.00  0.00           O
ATOM  11609  C31 POPE  213       5.570  25.725 103.246  1.00  0.00           C
ATOM  11610  O32 POPE  213       5.860  24.585 103.596  1.00  0.00           O
ATOM  11611  C32 POPE  213       6.340  26.575 102.236  1.00  0.00           C
ATOM  11614  C23 POPE  213       0.310  23.695 100.976  1.00  0.00           C
ATOM  11617  C24 POPE  213      -0.420  22.365 100.746  1.00  0.00           C
ATOM  11620  C25 POPE  213      -1.410  22.445  99.586  1.00  0.00           C
ATOM  11623  C26 POPE  213      -2.030  21.095  99.196  1.00  0.00           C
ATOM  11626  C27 POPE  213      -3.020  21.245  98.036  1.00  0.00           C
ATOM  11629  C28 POPE  213      -3.850  19.995  97.686  1.00  0.00           C
ATOM  11632  C29 POPE  213      -3.030  18.775  97.316  1.00  0.00           C
ATOM  11634 0C21 POPE  213      -2.640  17.805  98.166  1.00  0.00           C
ATOM  11636 1C21 POPE  213      -2.920  17.755  99.656  1.00  0.00           C
ATOM  11639 2C21 POPE  213      -3.490  16.425 100.186  1.00  0.00           C
ATOM  11642 3C21 POPE  213      -2.450  15.325 100.436  1.00  0.00           C
ATOM  11645 4C21 POPE  213      -2.280  14.295  99.326  1.00  0.00           C
ATOM  11648 5C21 POPE  213      -1.320  13.145  99.676  1.00  0.00           C
ATOM  11651 6C21 POPE  213      -2.010  12.045 100.506  1.00  0.00           C
ATOM  11654 7C21 POPE  213      -1.640  10.625 100.056  1.00  0.00           C
ATOM  11657 8C21 POPE  213      -0.920   9.815 101.146  1.00  0.00           C
ATOM  11661  C33 POPE  213       6.380  25.965 100.816  1.00  0.00           C
ATOM  11664  C34 POPE  213       5.210  26.415  99.926  1.00  0.00           C
ATOM  11667  C35 POPE  213       5.320  25.835  98.516  1.00  0.00           C
ATOM  11670  C36 POPE  213       6.300  26.555  97.586  1.00  0.00           C
ATOM  11673  C37 POPE  213       6.250  25.995  96.156  1.00  0.00           C
ATOM  11676  C38 POPE  213       7.120  26.805  95.196  1.00  0.00           C
ATOM  11679  C39 POPE  213       6.990  26.425  93.716  1.00  0.00           C
ATOM  11682 0C31 POPE  213       8.000  27.195  92.856  1.00  0.00           C
ATOM  11685 1C31 POPE  213       7.820  26.975  91.356  1.00  0.00           C
ATOM  11688 2C31 POPE  213       8.860  27.735  90.506  1.00  0.00           C
ATOM  11691 3C31 POPE  213      10.280  27.115  90.536  1.00  0.00           C
ATOM  11694 4C31 POPE  213      10.470  26.015  89.486  1.00  0.00           C
ATOM  11697 5C31 POPE  213      11.890  25.415  89.506  1.00  0.00           C
ATOM  11700 6C31 POPE  213      12.160  24.475  88.326  1.00  0.00           C
ATOM  11704  NH3 POPE  214      58.620  -0.575 100.706  1.00  0.00           N
ATOM  11708  C12 POPE  214      58.060   0.685 100.086  1.00  0.00           C
ATOM  11711  C11 POPE  214      59.090   1.825 100.036  1.00  0.00           C
ATOM  11714  P   POPE  214      61.620   2.095 100.586  1.00  0.00           P
ATOM  11715  O13 POPE  214      61.190   3.495 100.776  1.00  0.00           O
ATOM  11716  O14 POPE  214      62.010   1.355 101.806  1.00  0.00           O
ATOM  11717  O11 POPE  214      62.820   2.065  99.556  1.00  0.00           O
ATOM  11718  O12 POPE  214      60.430   1.345  99.846  1.00  0.00           O
ATOM  11719  C1  POPE  214      63.220   3.295  98.946  1.00  0.00           C
ATOM  11722  C2  POPE  214      63.850   3.005  97.586  1.00  0.00           C
ATOM  11724  O21 POPE  214      64.410   4.255  97.126  1.00  0.00           O
ATOM  11725  C21 POPE  214      65.420   4.145  96.266  1.00  0.00           C
ATOM  11726  O22 POPE  214      65.830   3.115  95.756  1.00  0.00           O
ATOM  11727  C22 POPE  214      66.060   5.515  96.076  1.00  0.00           C
ATOM  11730  C3  POPE  214      62.770   2.445  96.626  1.00  0.00           C
ATOM  11733  O31 POPE  214      63.360   1.835  95.466  1.00  0.00           O
ATOM  11734  C31 POPE  214      63.130   2.395  94.296  1.00  0.00           C
ATOM  11735  O32 POPE  214      62.540   3.445  94.106  1.00  0.00           O
ATOM  11736  C32 POPE  214      63.760   1.495  93.226  1.00  0.00           C
ATOM  11739  C23 POPE  214      66.440   5.845  94.606  1.00  0.00           C
ATOM  11742  C24 POPE  214      67.580   6.885  94.546  1.00  0.00           C
ATOM  11745  C25 POPE  214      67.380   8.015  93.536  1.00  0.00           C
ATOM  11748  C26 POPE  214      67.170   7.525  92.106  1.00  0.00           C
ATOM  11751  C27 POPE  214      67.400   8.635  91.066  1.00  0.00           C
ATOM  11754  C28 POPE  214      68.280   8.165  89.896  1.00  0.00           C
ATOM  11757  C29 POPE  214      67.560   7.275  88.926  1.00  0.00           C
ATOM  11759 0C21 POPE  214      67.350   7.525  87.626  1.00  0.00           C
ATOM  11761 1C21 POPE  214      67.790   8.765  86.876  1.00  0.00           C
ATOM  11764 2C21 POPE  214      68.890   8.455  85.856  1.00  0.00           C
ATOM  11767 3C21 POPE  214      69.330   9.725  85.126  1.00  0.00           C
ATOM  11770 4C21 POPE  214      70.110   9.445  83.836  1.00  0.00           C
ATOM  11773 5C21 POPE  214      71.480   8.805  84.076  1.00  0.00           C
ATOM  11776 6C21 POPE  214      72.390   8.915  82.836  1.00  0.00           C
ATOM  11779 7C21 POPE  214      73.860   9.015  83.216  1.00  0.00           C
ATOM  11782 8C21 POPE  214      74.770   9.535  82.096  1.00  0.00           C
ATOM  11786  C33 POPE  214      63.480   1.975  91.786  1.00  0.00           C
ATOM  11789  C34 POPE  214      63.860   0.955  90.696  1.00  0.00           C
ATOM  11792  C35 POPE  214      63.770   1.595  89.316  1.00  0.00           C
ATOM  11795  C36 POPE  214      64.240   0.735  88.136  1.00  0.00           C
ATOM  11798  C37 POPE  214      64.090   1.525  86.826  1.00  0.00           C
ATOM  11801  C38 POPE  214      64.170   0.685  85.536  1.00  0.00           C
ATOM  11804  C39 POPE  214      64.040   1.535  84.256  1.00  0.00           C
ATOM  11807 0C31 POPE  214      62.700   2.275  84.086  1.00  0.00           C
ATOM  11810 1C31 POPE  214      62.810   3.585  83.296  1.00  0.00           C
ATOM  11813 2C31 POPE  214      62.010   3.625  81.976  1.00  0.00           C
ATOM  11816 3C31 POPE  214      62.430   2.555  80.956  1.00  0.00           C
ATOM  11819 4C31 POPE  214      61.640   2.655  79.636  1.00  0.00           C
ATOM  11822 5C31 POPE  214      61.820   1.395  78.776  1.00  0.00           C
ATOM  11825 6C31 POPE  214      61.050   1.415  77.456  1.00  0.00           C
ATOM  11829  NH3 POPE  215     120.870 121.115  61.796  1.00  0.00           N
ATOM  11833  C12 POPE  215     120.010 122.345  61.666  1.00  0.00           C
ATOM  11836  C11 POPE  215     120.280 123.135  60.366  1.00  0.00           C
ATOM  11839  P   POPE  215     119.030 125.375  61.026  1.00  0.00           P
ATOM  11840  O13 POPE  215     120.330 125.745  61.626  1.00  0.00           O
ATOM  11841  O14 POPE  215     118.420 126.485  60.266  1.00  0.00           O
ATOM  11842  O11 POPE  215     118.140 124.885  62.246  1.00  0.00           O
ATOM  11843  O12 POPE  215     119.270 124.115  60.116  1.00  0.00           O
ATOM  11844  C1  POPE  215     117.850 125.735  63.376  1.00  0.00           C
ATOM  11847  C2  POPE  215     118.310 125.115  64.726  1.00  0.00           C
ATOM  11849  O21 POPE  215     117.990 125.985  65.826  1.00  0.00           O
ATOM  11850  C21 POPE  215     116.870 125.735  66.456  1.00  0.00           C
ATOM  11851  O22 POPE  215     115.890 125.205  65.956  1.00  0.00           O
ATOM  11852  C22 POPE  215     117.010 126.215  67.916  1.00  0.00           C
ATOM  11855  C3  POPE  215     119.850 124.905  64.806  1.00  0.00           C
ATOM  11858  O31 POPE  215     120.190 123.845  65.726  1.00  0.00           O
ATOM  11859  C31 POPE  215     120.370 124.205  66.996  1.00  0.00           C
ATOM  11860  O32 POPE  215     120.150 125.305  67.466  1.00  0.00           O
ATOM  11861  C32 POPE  215     120.920 123.025  67.776  1.00  0.00           C
ATOM  11864  C23 POPE  215     115.730 126.205  68.786  1.00  0.00           C
ATOM  11867  C24 POPE  215     115.980 125.605  70.186  1.00  0.00           C
ATOM  11870  C25 POPE  215     116.960 126.385  71.076  1.00  0.00           C
ATOM  11873  C26 POPE  215     116.330 127.075  72.296  1.00  0.00           C
ATOM  11876  C27 POPE  215     117.380 127.865  73.106  1.00  0.00           C
ATOM  11879  C28 POPE  215     116.800 128.595  74.336  1.00  0.00           C
ATOM  11882  C29 POPE  215     117.840 129.465  75.016  1.00  0.00           C
ATOM  11884 0C21 POPE  215     117.660 130.205  76.136  1.00  0.00           C
ATOM  11886 1C21 POPE  215     116.380 130.325  76.936  1.00  0.00           C
ATOM  11889 2C21 POPE  215     115.940 131.775  77.246  1.00  0.00           C
ATOM  11892 3C21 POPE  215     116.790 132.485  78.316  1.00  0.00           C
ATOM  11895 4C21 POPE  215     116.230 133.865  78.686  1.00  0.00           C
ATOM  11898 5C21 POPE  215     116.970 134.535  79.856  1.00  0.00           C
ATOM  11901 6C21 POPE  215     116.400 135.925  80.166  1.00  0.00           C
ATOM  11904 7C21 POPE  215     117.000 136.555  81.436  1.00  0.00           C
ATOM  11907 8C21 POPE  215     116.430 137.945  81.746  1.00  0.00           C
ATOM  11911  C33 POPE  215     121.380 123.475  69.186  1.00  0.00           C
ATOM  11914  C34 POPE  215     122.120 122.395  69.966  1.00  0.00           C
ATOM  11917  C35 POPE  215     122.450 122.875  71.386  1.00  0.00           C
ATOM  11920  C36 POPE  215     121.280 122.715  72.366  1.00  0.00           C
ATOM  11923  C37 POPE  215     121.370 123.695  73.546  1.00  0.00           C
ATOM  11926  C38 POPE  215     120.360 123.385  74.666  1.00  0.00           C
ATOM  11929  C39 POPE  215     120.780 122.195  75.546  1.00  0.00           C
ATOM  11932 0C31 POPE  215     121.920 122.555  76.516  1.00  0.00           C
ATOM  11935 1C31 POPE  215     122.430 121.365  77.336  1.00  0.00           C
ATOM  11938 2C31 POPE  215     122.520 121.695  78.826  1.00  0.00           C
ATOM  11941 3C31 POPE  215     123.110 120.555  79.666  1.00  0.00           C
ATOM  11944 4C31 POPE  215     123.100 120.875  81.166  1.00  0.00           C
ATOM  11947 5C31 POPE  215     121.790 120.475  81.866  1.00  0.00           C
ATOM  11950 6C31 POPE  215     121.730 120.905  83.336  1.00  0.00           C
ATOM  11954  NH3 POPE  216     104.650   6.725 101.806  1.00  0.00           N
ATOM  11958  C12 POPE  216     105.090   5.335 102.106  1.00  0.00           C
ATOM  11961  C11 POPE  216     104.610   4.435 100.986  1.00  0.00           C
ATOM  11964  P   POPE  216     103.820   2.105 101.796  1.00  0.00           P
ATOM  11965  O13 POPE  216     104.420   0.845 102.316  1.00  0.00           O
ATOM  11966  O14 POPE  216     102.950   2.835 102.756  1.00  0.00           O
ATOM  11967  O11 POPE  216     103.010   1.675 100.516  1.00  0.00           O
ATOM  11968  O12 POPE  216     104.940   3.075 101.266  1.00  0.00           O
ATOM  11969  C1  POPE  216     103.090   2.195  99.176  1.00  0.00           C
ATOM  11972  C2  POPE  216     104.280   1.665  98.306  1.00  0.00           C
ATOM  11974  O21 POPE  216     104.260   2.385  97.056  1.00  0.00           O
ATOM  11975  C21 POPE  216     105.020   3.475  96.986  1.00  0.00           C
ATOM  11976  O22 POPE  216     105.700   3.925  97.886  1.00  0.00           O
ATOM  11977  C22 POPE  216     104.900   4.015  95.556  1.00  0.00           C
ATOM  11980  C3  POPE  216     104.210   0.135  98.006  1.00  0.00           C
ATOM  11983  O31 POPE  216     103.840  -0.155  96.636  1.00  0.00           O
ATOM  11984  C31 POPE  216     104.830  -0.075  95.736  1.00  0.00           C
ATOM  11985  O32 POPE  216     106.020  -0.085  95.996  1.00  0.00           O
ATOM  11986  C32 POPE  216     104.220   0.175  94.356  1.00  0.00           C
ATOM  11989  C23 POPE  216     105.990   5.045  95.186  1.00  0.00           C
ATOM  11992  C24 POPE  216     107.430   4.555  95.366  1.00  0.00           C
ATOM  11995  C25 POPE  216     107.800   3.295  94.556  1.00  0.00           C
ATOM  11998  C26 POPE  216     108.370   3.615  93.176  1.00  0.00           C
ATOM  12001  C27 POPE  216     108.850   2.355  92.436  1.00  0.00           C
ATOM  12004  C28 POPE  216     109.860   2.635  91.296  1.00  0.00           C
ATOM  12007  C29 POPE  216     109.280   3.475  90.186  1.00  0.00           C
ATOM  12009 0C21 POPE  216     109.880   3.725  89.006  1.00  0.00           C
ATOM  12011 1C21 POPE  216     111.240   3.235  88.586  1.00  0.00           C
ATOM  12014 2C21 POPE  216     112.110   4.355  87.976  1.00  0.00           C
ATOM  12017 3C21 POPE  216     112.470   5.455  88.996  1.00  0.00           C
ATOM  12020 4C21 POPE  216     113.370   6.545  88.396  1.00  0.00           C
ATOM  12023 5C21 POPE  216     113.760   7.605  89.436  1.00  0.00           C
ATOM  12026 6C21 POPE  216     114.570   8.765  88.826  1.00  0.00           C
ATOM  12029 7C21 POPE  216     115.070   9.745  89.896  1.00  0.00           C
ATOM  12032 8C21 POPE  216     115.860  10.925  89.316  1.00  0.00           C
ATOM  12036  C33 POPE  216     105.060  -0.405  93.186  1.00  0.00           C
ATOM  12039  C34 POPE  216     104.470  -0.035  91.806  1.00  0.00           C
ATOM  12042  C35 POPE  216     104.490   1.485  91.586  1.00  0.00           C
ATOM  12045  C36 POPE  216     104.230   1.945  90.156  1.00  0.00           C
ATOM  12048  C37 POPE  216     104.810   3.355  89.986  1.00  0.00           C
ATOM  12051  C38 POPE  216     104.480   4.045  88.666  1.00  0.00           C
ATOM  12054  C39 POPE  216     105.050   5.475  88.576  1.00  0.00           C
ATOM  12057 0C31 POPE  216     106.520   5.555  89.006  1.00  0.00           C
ATOM  12060 1C31 POPE  216     107.170   6.945  88.856  1.00  0.00           C
ATOM  12063 2C31 POPE  216     107.440   7.365  87.406  1.00  0.00           C
ATOM  12066 3C31 POPE  216     108.930   7.495  87.066  1.00  0.00           C
ATOM  12069 4C31 POPE  216     109.220   8.645  86.086  1.00  0.00           C
ATOM  12072 5C31 POPE  216     110.710   8.755  85.746  1.00  0.00           C
ATOM  12075 6C31 POPE  216     111.050  10.005  84.916  1.00  0.00           C
ATOM  12079  NH3 POPE  217     121.410  55.235  62.366  1.00  0.00           N
ATOM  12083  C12 POPE  217     121.900  53.925  61.816  1.00  0.00           C
ATOM  12086  C11 POPE  217     123.040  53.345  62.686  1.00  0.00           C
ATOM  12089  P   POPE  217     125.290  54.455  61.846  1.00  0.00           P
ATOM  12090  O13 POPE  217     125.990  54.255  60.556  1.00  0.00           O
ATOM  12091  O14 POPE  217     124.590  55.745  62.076  1.00  0.00           O
ATOM  12092  O11 POPE  217     126.300  54.235  63.026  1.00  0.00           O
ATOM  12093  O12 POPE  217     124.270  53.265  61.976  1.00  0.00           O
ATOM  12094  C1  POPE  217     126.310  53.085  63.876  1.00  0.00           C
ATOM  12097  C2  POPE  217     125.630  53.425  65.236  1.00  0.00           C
ATOM  12099  O21 POPE  217     126.610  53.885  66.196  1.00  0.00           O
ATOM  12100  C21 POPE  217     127.420  52.975  66.726  1.00  0.00           C
ATOM  12101  O22 POPE  217     127.330  51.765  66.556  1.00  0.00           O
ATOM  12102  C22 POPE  217     128.540  53.655  67.526  1.00  0.00           C
ATOM  12105  C3  POPE  217     124.640  52.295  65.696  1.00  0.00           C
ATOM  12108  O31 POPE  217     123.990  52.575  66.966  1.00  0.00           O
ATOM  12109  C31 POPE  217     122.670  52.775  66.936  1.00  0.00           C
ATOM  12110  O32 POPE  217     121.990  52.765  65.926  1.00  0.00           O
ATOM  12111  C32 POPE  217     122.110  52.985  68.356  1.00  0.00           C
ATOM  12114  C23 POPE  217     129.130  52.765  68.646  1.00  0.00           C
ATOM  12117  C24 POPE  217     130.240  53.455  69.456  1.00  0.00           C
ATOM  12120  C25 POPE  217     129.700  54.515  70.436  1.00  0.00           C
ATOM  12123  C26 POPE  217     130.780  55.185  71.306  1.00  0.00           C
ATOM  12126  C27 POPE  217     130.180  56.265  72.216  1.00  0.00           C
ATOM  12129  C28 POPE  217     131.220  57.125  72.946  1.00  0.00           C
ATOM  12132  C29 POPE  217     130.520  58.225  73.696  1.00  0.00           C
ATOM  12134 0C21 POPE  217     130.910  58.795  74.846  1.00  0.00           C
ATOM  12136 1C21 POPE  217     132.200  58.565  75.596  1.00  0.00           C
ATOM  12139 2C21 POPE  217     132.630  59.905  76.206  1.00  0.00           C
ATOM  12142 3C21 POPE  217     133.850  59.855  77.136  1.00  0.00           C
ATOM  12145 4C21 POPE  217     134.060  61.235  77.776  1.00  0.00           C
ATOM  12148 5C21 POPE  217     134.590  61.215  79.216  1.00  0.00           C
ATOM  12151 6C21 POPE  217     134.360  62.585  79.866  1.00  0.00           C
ATOM  12154 7C21 POPE  217     135.030  62.745  81.226  1.00  0.00           C
ATOM  12157 8C21 POPE  217     134.620  64.055  81.896  1.00  0.00           C
ATOM  12161  C33 POPE  217     122.270  51.745  69.276  1.00  0.00           C
ATOM  12164  C34 POPE  217     122.490  52.095  70.766  1.00  0.00           C
ATOM  12167  C35 POPE  217     121.200  52.365  71.546  1.00  0.00           C
ATOM  12170  C36 POPE  217     121.420  52.375  73.066  1.00  0.00           C
ATOM  12173  C37 POPE  217     120.090  52.275  73.846  1.00  0.00           C
ATOM  12176  C38 POPE  217     120.230  51.785  75.296  1.00  0.00           C
ATOM  12179  C39 POPE  217     120.430  52.935  76.296  1.00  0.00           C
ATOM  12182 0C31 POPE  217     120.400  52.455  77.756  1.00  0.00           C
ATOM  12185 1C31 POPE  217     120.110  53.615  78.706  1.00  0.00           C
ATOM  12188 2C31 POPE  217     120.190  53.275  80.206  1.00  0.00           C
ATOM  12191 3C31 POPE  217     119.290  52.105  80.646  1.00  0.00           C
ATOM  12194 4C31 POPE  217     117.800  52.315  80.376  1.00  0.00           C
ATOM  12197 5C31 POPE  217     116.910  51.195  80.926  1.00  0.00           C
ATOM  12200 6C31 POPE  217     115.430  51.375  80.576  1.00  0.00           C
ATOM  12204  NH3 POPE  218      16.770 120.155 103.706  1.00  0.00           N
ATOM  12208  C12 POPE  218      15.650 121.055 104.166  1.00  0.00           C
ATOM  12211  C11 POPE  218      14.540 120.255 104.866  1.00  0.00           C
ATOM  12214  P   POPE  218      11.900 120.635 105.026  1.00  0.00           P
ATOM  12215  O13 POPE  218      11.830 119.195 104.706  1.00  0.00           O
ATOM  12216  O14 POPE  218      11.210 121.085 106.236  1.00  0.00           O
ATOM  12217  O11 POPE  218      11.290 121.385 103.726  1.00  0.00           O
ATOM  12218  O12 POPE  218      13.410 121.115 105.086  1.00  0.00           O
ATOM  12219  C1  POPE  218      12.190 121.255 102.596  1.00  0.00           C
ATOM  12222  C2  POPE  218      11.740 121.985 101.296  1.00  0.00           C
ATOM  12224  O21 POPE  218      12.180 121.305 100.106  1.00  0.00           O
ATOM  12225  C21 POPE  218      13.420 120.855  99.976  1.00  0.00           C
ATOM  12226  O22 POPE  218      14.290 120.845 100.836  1.00  0.00           O
ATOM  12227  C22 POPE  218      13.590 120.265  98.596  1.00  0.00           C
ATOM  12230  C3  POPE  218      12.160 123.485 101.226  1.00  0.00           C
ATOM  12233  O31 POPE  218      11.990 124.035  99.906  1.00  0.00           O
ATOM  12234  C31 POPE  218      10.770 124.415  99.606  1.00  0.00           C
ATOM  12235  O32 POPE  218       9.810 124.405 100.366  1.00  0.00           O
ATOM  12236  C32 POPE  218      10.690 124.785  98.126  1.00  0.00           C
ATOM  12239  C23 POPE  218      13.260 118.755  98.606  1.00  0.00           C
ATOM  12242  C24 POPE  218      11.820 118.425  99.026  1.00  0.00           C
ATOM  12245  C25 POPE  218      10.740 119.145  98.196  1.00  0.00           C
ATOM  12248  C26 POPE  218      10.690 118.705  96.726  1.00  0.00           C
ATOM  12251  C27 POPE  218       9.400 117.945  96.406  1.00  0.00           C
ATOM  12254  C28 POPE  218       9.330 117.475  94.936  1.00  0.00           C
ATOM  12257  C29 POPE  218       7.990 116.835  94.646  1.00  0.00           C
ATOM  12259 0C21 POPE  218       7.790 115.625  94.106  1.00  0.00           C
ATOM  12261 1C21 POPE  218       8.850 114.675  93.626  1.00  0.00           C
ATOM  12264 2C21 POPE  218       8.420 113.785  92.446  1.00  0.00           C
ATOM  12267 3C21 POPE  218       7.220 112.875  92.786  1.00  0.00           C
ATOM  12270 4C21 POPE  218       7.160 111.615  91.916  1.00  0.00           C
ATOM  12273 5C21 POPE  218       5.790 110.925  92.016  1.00  0.00           C
ATOM  12276 6C21 POPE  218       5.870 109.395  92.096  1.00  0.00           C
ATOM  12279 7C21 POPE  218       4.510 108.775  92.446  1.00  0.00           C
ATOM  12282 8C21 POPE  218       4.530 107.245  92.516  1.00  0.00           C
ATOM  12286  C33 POPE  218      10.080 123.635  97.276  1.00  0.00           C
ATOM  12289  C34 POPE  218      10.600 123.655  95.836  1.00  0.00           C
ATOM  12292  C35 POPE  218      10.020 122.525  94.986  1.00  0.00           C
ATOM  12295  C36 POPE  218      10.750 122.345  93.656  1.00  0.00           C
ATOM  12298  C37 POPE  218      10.720 120.885  93.166  1.00  0.00           C
ATOM  12301  C38 POPE  218      11.350 120.735  91.776  1.00  0.00           C
ATOM  12304  C39 POPE  218      11.180 119.335  91.176  1.00  0.00           C
ATOM  12307 0C31 POPE  218       9.880 119.125  90.386  1.00  0.00           C
ATOM  12310 1C31 POPE  218       8.720 118.555  91.216  1.00  0.00           C
ATOM  12313 2C31 POPE  218       7.580 117.945  90.376  1.00  0.00           C
ATOM  12316 3C31 POPE  218       8.030 116.725  89.566  1.00  0.00           C
ATOM  12319 4C31 POPE  218       6.880 115.845  89.066  1.00  0.00           C
ATOM  12322 5C31 POPE  218       7.400 114.575  88.386  1.00  0.00           C
ATOM  12325 6C31 POPE  218       6.290 113.625  87.926  1.00  0.00           C
ATOM  12329  NH3 POPE  219      78.430  93.925  98.276  1.00  0.00           N
ATOM  12333  C12 POPE  219      79.290  93.095  99.216  1.00  0.00           C
ATOM  12336  C11 POPE  219      79.640  91.695  98.666  1.00  0.00           C
ATOM  12339  P   POPE  219      80.740  89.455  99.596  1.00  0.00           P
ATOM  12340  O13 POPE  219      80.800  88.845 100.936  1.00  0.00           O
ATOM  12341  O14 POPE  219      80.000  88.685  98.576  1.00  0.00           O
ATOM  12342  O11 POPE  219      82.250  89.735  99.156  1.00  0.00           O
ATOM  12343  O12 POPE  219      80.120  90.905  99.756  1.00  0.00           O
ATOM  12344  C1  POPE  219      82.520  89.955  97.766  1.00  0.00           C
ATOM  12347  C2  POPE  219      83.440  88.845  97.176  1.00  0.00           C
ATOM  12349  O21 POPE  219      84.050  89.255  95.936  1.00  0.00           O
ATOM  12350  C21 POPE  219      83.230  89.605  94.946  1.00  0.00           C
ATOM  12351  O22 POPE  219      82.020  89.645  94.976  1.00  0.00           O
ATOM  12352  C22 POPE  219      84.060  90.005  93.726  1.00  0.00           C
ATOM  12355  C3  POPE  219      82.820  87.405  97.106  1.00  0.00           C
ATOM  12358  O31 POPE  219      83.870  86.415  96.926  1.00  0.00           O
ATOM  12359  C31 POPE  219      84.270  86.305  95.656  1.00  0.00           C
ATOM  12360  O32 POPE  219      83.600  86.625  94.696  1.00  0.00           O
ATOM  12361  C32 POPE  219      85.750  85.925  95.606  1.00  0.00           C
ATOM  12364  C23 POPE  219      83.490  89.365  92.436  1.00  0.00           C
ATOM  12367  C24 POPE  219      83.740  90.205  91.176  1.00  0.00           C
ATOM  12370  C25 POPE  219      82.920  89.675  89.996  1.00  0.00           C
ATOM  12373  C26 POPE  219      83.120  90.485  88.716  1.00  0.00           C
ATOM  12376  C27 POPE  219      82.220  89.985  87.576  1.00  0.00           C
ATOM  12379  C28 POPE  219      82.520  90.625  86.206  1.00  0.00           C
[truncated: 1,722,212 more chars]
