# Supplementary material for: Characterizing Membrane Association and Periplasmic Transfer of Bacterial Lipoproteins through Molecular Dynamics Simulations
Source: Structure. 2020 Apr 7;28(4):475–487.e3. doi: 10.1016/j.str.2020.01.012 (PMC7139219; doi:10.1016/j.str.2020.01.012)
Supplement: Data S1. Final Coordinates from Simulations (Y–Z), Related to Figure 3 [file mmc3.zip › Y-Z/YBAY-4-atomistic.pdb]

TITLE     Protein
REMARK    THIS IS A SIMULATION BOX
CRYST1  129.205  129.205  187.539  90.00  90.00  90.00 P 1           1
MODEL        1
ATOM      1  N   CYSTA   1      59.572  73.967 104.179  1.00  0.00           N
ATOM      3  CA  CYSTA   1      60.933  74.438 104.450  1.00  0.00           C
ATOM      5  C   CYSTA   1      61.262  75.927 104.470  1.00  0.00           C
ATOM      6  O   CYSTA   1      61.422  76.577 103.440  1.00  0.00           O
ATOM      7  CB  CYSTA   1      62.023  73.577 103.770  1.00  0.00           C
ATOM     10  SG  CYSTA   1      62.043  71.958 104.570  1.00  0.00           S
ATOM     11  C1  CYSTA   1      63.603  71.327 103.899  1.00  0.00           C
ATOM     14  CA1 CYSTA   1      58.572  74.408 103.399  1.00  0.00           C
ATOM     15  OA1 CYSTA   1      57.593  73.688 103.320  1.00  0.00           O
ATOM     16  CA2 CYSTA   1      58.563  75.699 102.630  1.00  0.00           C
ATOM     19  C11 CYSTA   1      64.393  70.408 104.859  1.00  0.00           C
ATOM     21  O11 CYSTA   1      63.512  69.537 105.569  1.00  0.00           O
ATOM     22  CX1 CYSTA   1      62.883  68.478 105.050  1.00  0.00           C
ATOM     23  OX1 CYSTA   1      62.003  67.878 105.639  1.00  0.00           O
ATOM     24  CX2 CYSTA   1      63.363  67.998 103.660  1.00  0.00           C
ATOM     27  C12 CYSTA   1      65.192  71.288 105.870  1.00  0.00           C
ATOM     30  O12 CYSTA   1      65.703  70.528 106.980  1.00  0.00           O
ATOM     31  CD1 CYSTA   1      66.563  69.537 106.690  1.00  0.00           C
ATOM     32  OD1 CYSTA   1      66.512  68.438 107.219  1.00  0.00           O
ATOM     33  CD2 CYSTA   1      67.652  69.988 105.700  1.00  0.00           C
ATOM     36  CA3 CYSTA   1      59.343  75.537 101.310  1.00  0.00           C
ATOM     39  CA4 CYSTA   1      59.372  76.787 100.429  1.00  0.00           C
ATOM     42  CA5 CYSTA   1      60.292  76.588  99.220  1.00  0.00           C
ATOM     45  CA6 CYSTA   1      59.872  75.438  98.300  1.00  0.00           C
ATOM     48  CA7 CYSTA   1      60.802  75.257  97.099  1.00  0.00           C
ATOM     51  CA8 CYSTA   1      60.403  74.068  96.220  1.00  0.00           C
ATOM     54  CA9 CYSTA   1      61.462  73.757  95.160  1.00  0.00           C
ATOM     57 0CA1 CYSTA   1      61.433  74.717  93.969  1.00  0.00           C
ATOM     60 1CA1 CYSTA   1      60.473  74.268  92.859  1.00  0.00           C
ATOM     63 2CA1 CYSTA   1      60.543  75.208  91.640  1.00  0.00           C
ATOM     66 3CA1 CYSTA   1      60.242  74.497  90.320  1.00  0.00           C
ATOM     69 4CA1 CYSTA   1      58.862  73.838  90.250  1.00  0.00           C
ATOM     72 5CA1 CYSTA   1      58.622  73.147  88.899  1.00  0.00           C
ATOM     75 6CA1 CYSTA   1      57.212  72.597  88.709  1.00  0.00           C
ATOM     79  CD3 CYSTA   1      68.773  68.948 105.460  1.00  0.00           C
ATOM     82  CD4 CYSTA   1      69.663  68.728 106.690  1.00  0.00           C
ATOM     85  CD5 CYSTA   1      70.713  67.628 106.500  1.00  0.00           C
ATOM     88  CD6 CYSTA   1      70.093  66.279 106.100  1.00  0.00           C
ATOM     91  CD7 CYSTA   1      70.622  65.708 104.780  1.00  0.00           C
ATOM     94  CD8 CYSTA   1      69.913  64.388 104.430  1.00  0.00           C
ATOM     97  CD9 CYSTA   1      70.353  63.738 103.110  1.00  0.00           C
ATOM    100 0CD1 CYSTA   1      70.732  64.717 101.990  1.00  0.00           C
ATOM    103 1CD1 CYSTA   1      70.942  64.007 100.649  1.00  0.00           C
ATOM    106 2CD1 CYSTA   1      71.323  64.949  99.500  1.00  0.00           C
ATOM    109 3CD1 CYSTA   1      71.722  64.158  98.250  1.00  0.00           C
ATOM    112 4CD1 CYSTA   1      72.133  65.019  97.050  1.00  0.00           C
ATOM    115 5CD1 CYSTA   1      72.523  64.147  95.849  1.00  0.00           C
ATOM    118 6CD1 CYSTA   1      73.052  64.928  94.649  1.00  0.00           C
ATOM    122  CX3 CYSTA   1      64.442  66.888 103.700  1.00  0.00           C
ATOM    125  CX4 CYSTA   1      64.582  66.077 102.390  1.00  0.00           C
ATOM    128  CX5 CYSTA   1      65.093  66.868 101.179  1.00  0.00           C
ATOM    131  CX6 CYSTA   1      65.323  65.958  99.970  1.00  0.00           C
ATOM    134  CX7 CYSTA   1      65.903  66.708  98.770  1.00  0.00           C
ATOM    137  CX8 CYSTA   1      65.633  65.978  97.440  1.00  0.00           C
ATOM    140  CX9 CYSTA   1      65.953  66.888  96.280  1.00  0.00           C
ATOM    142 0CX1 CYSTA   1      66.612  66.599  95.160  1.00  0.00           C
ATOM    144 1CX1 CYSTA   1      67.163  65.268  94.719  1.00  0.00           C
ATOM    147 2CX1 CYSTA   1      67.353  65.298  93.200  1.00  0.00           C
ATOM    150 3CX1 CYSTA   1      67.902  63.998  92.610  1.00  0.00           C
ATOM    153 4CX1 CYSTA   1      68.262  64.178  91.130  1.00  0.00           C
ATOM    156 5CX1 CYSTA   1      68.843  62.928  90.470  1.00  0.00           C
ATOM    159 6CX1 CYSTA   1      67.743  61.908  90.110  1.00  0.00           C
ATOM    162 7CX1 CYSTA   1      68.222  60.809  89.170  1.00  0.00           C
ATOM    165 8CX1 CYSTA   1      67.072  59.949  88.650  1.00  0.00           C
ATOM    169  N   ALA A   2      61.352  76.448 105.709  1.00  0.00           N
ATOM    171  CA  ALA A   2      61.183  77.809 106.179  1.00  0.00           C
ATOM    173  CB  ALA A   2      61.322  78.948 105.140  1.00  0.00           C
ATOM    177  C   ALA A   2      59.822  77.857 106.889  1.00  0.00           C
ATOM    178  O   ALA A   2      58.822  78.269 106.310  1.00  0.00           O
ATOM    179  N   ASP A   3      59.712  77.378 108.149  1.00  0.00           N
ATOM    181  CA  ASP A   3      60.753  77.418 109.170  1.00  0.00           C
ATOM    183  CB  ASP A   3      60.372  78.618 110.130  1.00  0.00           C
ATOM    186  CG  ASP A   3      61.192  78.988 111.370  1.00  0.00           C
ATOM    187  OD1 ASP A   3      61.152  80.208 111.740  1.00  0.00           O
ATOM    188  OD2 ASP A   3      61.793  78.118 112.039  1.00  0.00           O
ATOM    189  C   ASP A   3      61.113  76.019 109.730  1.00  0.00           C
ATOM    190  O   ASP A   3      62.203  75.848 110.260  1.00  0.00           O
ATOM    191  N   LYS A   4      60.302  74.938 109.470  1.00  0.00           N
ATOM    193  CA  LYS A   4      60.443  73.598 110.070  1.00  0.00           C
ATOM    195  CB  LYS A   4      60.622  72.378 109.109  1.00  0.00           C
ATOM    198  CG  LYS A   4      59.283  71.757 108.670  1.00  0.00           C
ATOM    201  CD  LYS A   4      59.403  70.397 107.950  1.00  0.00           C
ATOM    204  CE  LYS A   4      59.273  69.199 108.899  1.00  0.00           C
ATOM    207  NZ  LYS A   4      59.023  67.928 108.159  1.00  0.00           N
ATOM    211  C   LYS A   4      61.222  73.388 111.360  1.00  0.00           C
ATOM    212  O   LYS A   4      62.442  73.239 111.390  1.00  0.00           O
ATOM    213  N   SER A   5      60.482  73.309 112.480  1.00  0.00           N
ATOM    215  CA  SER A   5      61.003  73.088 113.820  1.00  0.00           C
ATOM    217  CB  SER A   5      60.242  74.037 114.800  1.00  0.00           C
ATOM    220  OG  SER A   5      60.242  75.378 114.330  1.00  0.00           O
ATOM    222  C   SER A   5      60.723  71.699 114.319  1.00  0.00           C
ATOM    223  O   SER A   5      61.063  71.247 115.420  1.00  0.00           O
ATOM    224  N   ALA A   6      60.003  70.967 113.500  1.00  0.00           N
ATOM    226  CA  ALA A   6      58.852  70.287 113.960  1.00  0.00           C
ATOM    228  CB  ALA A   6      57.642  71.199 113.720  1.00  0.00           C
ATOM    232  C   ALA A   6      58.803  69.048 113.120  1.00  0.00           C
ATOM    233  O   ALA A   6      59.382  68.998 112.050  1.00  0.00           O
ATOM    234  N   ASP A   7      58.202  67.978 113.640  1.00  0.00           N
ATOM    236  CA  ASP A   7      57.153  67.897 114.620  1.00  0.00           C
ATOM    238  CB  ASP A   7      56.113  66.827 114.129  1.00  0.00           C
ATOM    241  CG  ASP A   7      56.672  65.489 113.630  1.00  0.00           C
ATOM    242  OD1 ASP A   7      55.843  64.548 113.469  1.00  0.00           O
ATOM    243  OD2 ASP A   7      57.893  65.318 113.429  1.00  0.00           O
ATOM    244  C   ASP A   7      57.672  67.637 116.039  1.00  0.00           C
ATOM    245  O   ASP A   7      58.482  66.748 116.260  1.00  0.00           O
ATOM    246  N   ILE A   8      57.212  68.427 117.050  1.00  0.00           N
ATOM    248  CA  ILE A   8      56.933  67.868 118.390  1.00  0.00           C
ATOM    250  CB  ILE A   8      58.153  67.348 119.200  1.00  0.00           C
ATOM    252  CG2 ILE A   8      59.052  68.418 119.880  1.00  0.00           C
ATOM    256  CG1 ILE A   8      57.703  66.158 120.090  1.00  0.00           C
ATOM    259  CD  ILE A   8      58.792  65.588 120.980  1.00  0.00           C
ATOM    263  C   ILE A   8      55.903  68.688 119.210  1.00  0.00           C
ATOM    264  O   ILE A   8      54.712  68.598 118.950  1.00  0.00           O
ATOM    265  N   GLN A   9      56.322  69.418 120.260  1.00  0.00           N
ATOM    267  CA  GLN A   9      55.653  69.528 121.539  1.00  0.00           C
ATOM    269  CB  GLN A   9      56.472  68.678 122.550  1.00  0.00           C
ATOM    272  CG  GLN A   9      56.163  68.618 124.060  1.00  0.00           C
ATOM    275  CD  GLN A   9      56.332  67.177 124.590  1.00  0.00           C
ATOM    276  OE1 GLN A   9      55.473  66.678 125.300  1.00  0.00           O
ATOM    277  NE2 GLN A   9      57.433  66.488 124.200  1.00  0.00           N
ATOM    280  C   GLN A   9      55.562  70.988 121.870  1.00  0.00           C
ATOM    281  O   GLN A   9      55.753  71.838 121.020  1.00  0.00           O
ATOM    282  N   THR A  10      55.183  71.338 123.100  1.00  0.00           N
ATOM    284  CA  THR A  10      54.552  72.628 123.279  1.00  0.00           C
ATOM    286  CB  THR A  10      55.343  73.528 124.220  1.00  0.00           C
ATOM    288  OG1 THR A  10      55.012  73.408 125.590  1.00  0.00           O
ATOM    290  CG2 THR A  10      55.112  74.978 123.800  1.00  0.00           C
ATOM    294  C   THR A  10      53.163  72.238 123.670  1.00  0.00           C
ATOM    295  O   THR A  10      52.852  71.088 124.000  1.00  0.00           O
ATOM    296  N   PRO A  11      52.313  73.188 123.370  1.00  0.00           N
ATOM    297  CD  PRO A  11      51.783  73.919 124.529  1.00  0.00           C
ATOM    300  CA  PRO A  11      51.192  72.768 122.540  1.00  0.00           C
ATOM    302  CB  PRO A  11      50.123  72.418 123.590  1.00  0.00           C
ATOM    305  CG  PRO A  11      50.362  73.398 124.740  1.00  0.00           C
ATOM    308  C   PRO A  11      50.813  73.897 121.590  1.00  0.00           C
ATOM    309  O   PRO A  11      50.063  74.788 121.930  1.00  0.00           O
ATOM    310  N   ALA A  12      51.262  73.919 120.320  1.00  0.00           N
ATOM    312  CA  ALA A  12      51.163  72.809 119.420  1.00  0.00           C
ATOM    314  CB  ALA A  12      49.972  73.147 118.500  1.00  0.00           C
ATOM    318  C   ALA A  12      52.542  72.577 118.790  1.00  0.00           C
ATOM    319  O   ALA A  12      53.372  72.088 119.560  1.00  0.00           O
ATOM    320  N   PRO A  13      52.953  72.888 117.540  1.00  0.00           N
ATOM    321  CD  PRO A  13      52.133  72.748 116.320  1.00  0.00           C
ATOM    324  CA  PRO A  13      54.343  72.669 117.179  1.00  0.00           C
ATOM    326  CB  PRO A  13      54.232  71.518 116.179  1.00  0.00           C
ATOM    329  CG  PRO A  13      52.963  71.848 115.379  1.00  0.00           C
ATOM    332  C   PRO A  13      54.883  73.967 116.590  1.00  0.00           C
ATOM    333  O   PRO A  13      54.263  74.588 115.730  1.00  0.00           O
ATOM    334  N   ALA A  14      56.023  74.508 116.980  1.00  0.00           N
ATOM    336  CA  ALA A  14      56.903  74.099 118.040  1.00  0.00           C
ATOM    338  CB  ALA A  14      58.202  73.658 117.350  1.00  0.00           C
ATOM    342  C   ALA A  14      57.052  75.268 118.989  1.00  0.00           C
ATOM    343  O   ALA A  14      56.402  76.298 118.800  1.00  0.00           O
ATOM    344  N   ALA A  15      57.872  75.208 120.050  1.00  0.00           N
ATOM    346  CA  ALA A  15      58.343  74.128 120.910  1.00  0.00           C
ATOM    348  CB  ALA A  15      58.462  72.647 120.440  1.00  0.00           C
ATOM    352  C   ALA A  15      59.753  74.528 121.220  1.00  0.00           C
ATOM    353  O   ALA A  15      60.362  75.257 120.470  1.00  0.00           O
ATOM    354  N   ASN A  16      60.372  74.029 122.300  1.00  0.00           N
ATOM    356  CA  ASN A  16      59.773  73.808 123.609  1.00  0.00           C
ATOM    358  CB  ASN A  16      60.713  72.998 124.560  1.00  0.00           C
ATOM    361  CG  ASN A  16      60.853  71.507 124.249  1.00  0.00           C
ATOM    362  OD1 ASN A  16      61.243  70.739 125.130  1.00  0.00           O
ATOM    363  ND2 ASN A  16      60.473  71.077 123.040  1.00  0.00           N
ATOM    366  C   ASN A  16      59.563  75.169 124.230  1.00  0.00           C
ATOM    367  O   ASN A  16      60.123  76.139 123.749  1.00  0.00           O
ATOM    368  N   THR A  17      58.762  75.268 125.289  1.00  0.00           N
ATOM    370  CA  THR A  17      58.543  76.498 126.030  1.00  0.00           C
ATOM    372  CB  THR A  17      58.453  77.818 125.239  1.00  0.00           C
ATOM    374  OG1 THR A  17      58.192  78.938 126.069  1.00  0.00           O
ATOM    376  CG2 THR A  17      57.363  77.757 124.160  1.00  0.00           C
ATOM    380  C   THR A  17      57.322  76.288 126.889  1.00  0.00           C
ATOM    381  O   THR A  17      56.523  75.368 126.670  1.00  0.00           O
ATOM    382  N   SER A  18      57.163  77.088 127.950  1.00  0.00           N
ATOM    384  CA  SER A  18      56.023  77.037 128.849  1.00  0.00           C
ATOM    386  CB  SER A  18      56.152  77.998 130.060  1.00  0.00           C
ATOM    389  OG  SER A  18      57.163  77.558 130.980  1.00  0.00           O
ATOM    391  C   SER A  18      54.703  77.317 128.149  1.00  0.00           C
ATOM    392  O   SER A  18      53.683  76.699 128.440  1.00  0.00           O
ATOM    393  N   ILE A  19      54.673  78.298 127.219  1.00  0.00           N
ATOM    395  CA  ILE A  19      53.403  78.948 126.930  1.00  0.00           C
ATOM    397  CB  ILE A  19      53.313  80.238 127.760  1.00  0.00           C
ATOM    399  CG2 ILE A  19      53.972  81.488 127.130  1.00  0.00           C
ATOM    403  CG1 ILE A  19      51.853  80.478 128.209  1.00  0.00           C
ATOM    406  CD  ILE A  19      51.763  81.497 129.350  1.00  0.00           C
ATOM    410  C   ILE A  19      53.153  79.147 125.450  1.00  0.00           C
ATOM    411  O   ILE A  19      52.332  79.997 125.079  1.00  0.00           O
ATOM    412  N   SER A  20      53.813  78.379 124.539  1.00  0.00           N
ATOM    414  CA  SER A  20      53.512  78.458 123.110  1.00  0.00           C
ATOM    416  CB  SER A  20      54.683  78.199 122.110  1.00  0.00           C
ATOM    419  OG  SER A  20      54.302  78.398 120.740  1.00  0.00           O
ATOM    421  C   SER A  20      52.282  77.658 122.780  1.00  0.00           C
ATOM    422  O   SER A  20      52.343  76.488 122.440  1.00  0.00           O
ATOM    423  N   ALA A  21      51.113  78.298 122.960  1.00  0.00           N
ATOM    425  CA  ALA A  21      49.883  77.678 123.360  1.00  0.00           C
ATOM    427  CB  ALA A  21      49.832  77.408 124.880  1.00  0.00           C
ATOM    431  C   ALA A  21      48.762  78.607 122.980  1.00  0.00           C
ATOM    432  O   ALA A  21      48.332  79.467 123.749  1.00  0.00           O
ATOM    433  N   THR A  22      48.243  78.538 121.740  1.00  0.00           N
ATOM    435  CA  THR A  22      48.722  77.757 120.590  1.00  0.00           C
ATOM    437  CB  THR A  22      47.542  76.989 119.970  1.00  0.00           C
ATOM    439  OG1 THR A  22      47.472  75.699 120.540  1.00  0.00           O
ATOM    441  CG2 THR A  22      47.512  76.778 118.450  1.00  0.00           C
ATOM    445  C   THR A  22      49.393  78.688 119.599  1.00  0.00           C
ATOM    446  O   THR A  22      49.902  78.298 118.539  1.00  0.00           O
ATOM    447  N   GLN A  23      49.393  79.988 119.900  1.00  0.00           N
ATOM    449  CA  GLN A  23      49.343  80.998 118.860  1.00  0.00           C
ATOM    451  CB  GLN A  23      47.893  81.098 118.340  1.00  0.00           C
ATOM    454  CG  GLN A  23      47.712  82.087 117.169  1.00  0.00           C
ATOM    457  CD  GLN A  23      46.273  82.188 116.650  1.00  0.00           C
ATOM    458  OE1 GLN A  23      46.003  82.969 115.740  1.00  0.00           O
ATOM    459  NE2 GLN A  23      45.323  81.398 117.200  1.00  0.00           N
ATOM    462  C   GLN A  23      49.863  82.348 119.340  1.00  0.00           C
ATOM    463  O   GLN A  23      49.102  83.258 119.679  1.00  0.00           O
ATOM    464  N   GLN A  24      51.192  82.568 119.330  1.00  0.00           N
ATOM    466  CA  GLN A  24      52.203  81.527 119.350  1.00  0.00           C
ATOM    468  CB  GLN A  24      53.243  81.518 118.190  1.00  0.00           C
ATOM    471  CG  GLN A  24      52.773  80.827 116.870  1.00  0.00           C
ATOM    474  CD  GLN A  24      51.802  81.618 115.969  1.00  0.00           C
ATOM    475  OE1 GLN A  24      51.402  81.158 114.900  1.00  0.00           O
ATOM    476  NE2 GLN A  24      51.443  82.838 116.399  1.00  0.00           N
ATOM    479  C   GLN A  24      52.703  81.348 120.760  1.00  0.00           C
ATOM    480  O   GLN A  24      51.993  80.597 121.430  1.00  0.00           O
ATOM    481  N   PRO A  25      53.762  81.938 121.340  1.00  0.00           N
ATOM    482  CD  PRO A  25      53.673  82.077 122.800  1.00  0.00           C
ATOM    485  CA  PRO A  25      54.363  83.158 120.800  1.00  0.00           C
ATOM    487  CB  PRO A  25      53.663  84.207 121.670  1.00  0.00           C
ATOM    490  CG  PRO A  25      53.622  83.588 123.080  1.00  0.00           C
ATOM    493  C   PRO A  25      55.892  83.188 120.990  1.00  0.00           C
ATOM    494  O   PRO A  25      56.392  83.088 122.110  1.00  0.00           O
ATOM    495  N   ALA A  26      56.763  83.358 119.970  1.00  0.00           N
ATOM    497  CA  ALA A  26      56.573  83.337 118.539  1.00  0.00           C
ATOM    499  CB  ALA A  26      57.072  84.688 117.970  1.00  0.00           C
ATOM    503  C   ALA A  26      57.383  82.208 117.890  1.00  0.00           C
ATOM    504  O   ALA A  26      58.603  82.288 117.750  1.00  0.00           O
ATOM    505  N   ILE A  27      56.713  81.109 117.490  1.00  0.00           N
ATOM    507  CA  ILE A  27      57.243  79.949 116.780  1.00  0.00           C
ATOM    509  CB  ILE A  27      57.542  80.279 115.310  1.00  0.00           C
ATOM    511  CG2 ILE A  27      59.032  80.338 114.950  1.00  0.00           C
ATOM    515  CG1 ILE A  27      56.752  79.327 114.380  1.00  0.00           C
ATOM    518  CD  ILE A  27      56.793  79.757 112.910  1.00  0.00           C
ATOM    522  C   ILE A  27      58.273  79.169 117.610  1.00  0.00           C
ATOM    523  O   ILE A  27      59.252  78.588 117.149  1.00  0.00           O
ATOM    524  N   GLN A  28      58.072  79.208 118.930  1.00  0.00           N
ATOM    526  CA  GLN A  28      59.143  79.588 119.800  1.00  0.00           C
ATOM    528  CB  GLN A  28      58.543  80.618 120.789  1.00  0.00           C
ATOM    531  CG  GLN A  28      59.512  81.017 121.899  1.00  0.00           C
ATOM    534  CD  GLN A  28      59.333  82.428 122.459  1.00  0.00           C
ATOM    535  OE1 GLN A  28      59.133  82.628 123.660  1.00  0.00           O
ATOM    536  NE2 GLN A  28      59.463  83.458 121.590  1.00  0.00           N
ATOM    539  C   GLN A  28      59.762  78.427 120.540  1.00  0.00           C
ATOM    540  O   GLN A  28      59.042  77.698 121.230  1.00  0.00           O
ATOM    541  N   GLN A  29      61.093  78.188 120.440  1.00  0.00           N
ATOM    543  CA  GLN A  29      62.173  78.838 119.690  1.00  0.00           C
ATOM    545  CB  GLN A  29      63.532  78.488 120.400  1.00  0.00           C
ATOM    548  CG  GLN A  29      64.982  79.059 120.130  1.00  0.00           C
ATOM    551  CD  GLN A  29      65.442  80.537 120.120  1.00  0.00           C
ATOM    552  OE1 GLN A  29      64.872  81.478 119.590  1.00  0.00           O
ATOM    553  NE2 GLN A  29      66.652  80.788 120.680  1.00  0.00           N
ATOM    556  C   GLN A  29      62.253  78.199 118.310  1.00  0.00           C
ATOM    557  O   GLN A  29      61.672  77.138 118.050  1.00  0.00           O
ATOM    558  N   PRO A  30      63.083  78.779 117.450  1.00  0.00           N
ATOM    559  CD  PRO A  30      63.283  80.217 117.370  1.00  0.00           C
ATOM    562  CA  PRO A  30      63.753  78.118 116.349  1.00  0.00           C
ATOM    564  CB  PRO A  30      64.673  79.208 115.750  1.00  0.00           C
ATOM    567  CG  PRO A  30      64.683  80.327 116.780  1.00  0.00           C
ATOM    570  C   PRO A  30      64.543  76.888 116.720  1.00  0.00           C
ATOM    571  O   PRO A  30      64.363  76.247 117.760  1.00  0.00           O
ATOM    572  N   ASN A  31      65.423  76.507 115.789  1.00  0.00           N
ATOM    574  CA  ASN A  31      65.762  75.147 115.590  1.00  0.00           C
ATOM    576  CB  ASN A  31      65.112  74.607 114.300  1.00  0.00           C
ATOM    579  CG  ASN A  31      63.642  74.808 114.570  1.00  0.00           C
ATOM    580  OD1 ASN A  31      63.143  74.188 115.510  1.00  0.00           O
ATOM    581  ND2 ASN A  31      62.973  75.688 113.800  1.00  0.00           N
ATOM    584  C   ASN A  31      67.212  75.029 115.390  1.00  0.00           C
ATOM    585  O   ASN A  31      67.902  75.967 115.040  1.00  0.00           O
ATOM    586  N   VAL A  32      67.683  73.808 115.569  1.00  0.00           N
ATOM    588  CA  VAL A  32      68.982  73.438 115.130  1.00  0.00           C
ATOM    590  CB  VAL A  32      69.843  72.958 116.270  1.00  0.00           C
ATOM    592  CG1 VAL A  32      71.292  73.059 115.800  1.00  0.00           C
ATOM    596  CG2 VAL A  32      69.633  73.868 117.499  1.00  0.00           C
ATOM    600  C   VAL A  32      68.713  72.348 114.140  1.00  0.00           C
ATOM    601  O   VAL A  32      67.902  71.448 114.399  1.00  0.00           O
ATOM    602  N   SER A  33      69.343  72.408 112.960  1.00  0.00           N
ATOM    604  CA  SER A  33      69.122  71.419 111.909  1.00  0.00           C
ATOM    606  CB  SER A  33      68.552  72.008 110.590  1.00  0.00           C
ATOM    609  OG  SER A  33      69.453  72.919 109.950  1.00  0.00           O
ATOM    611  C   SER A  33      70.423  70.699 111.660  1.00  0.00           C
ATOM    612  O   SER A  33      71.523  71.228 111.790  1.00  0.00           O
ATOM    613  N   GLY A  34      70.372  69.388 111.340  1.00  0.00           N
ATOM    615  CA  GLY A  34      71.643  68.728 111.190  1.00  0.00           C
ATOM    618  C   GLY A  34      71.582  67.338 110.649  1.00  0.00           C
ATOM    619  O   GLY A  34      70.542  66.838 110.239  1.00  0.00           O
ATOM    620  N   THR A  35      72.762  66.678 110.670  1.00  0.00           N
ATOM    622  CA  THR A  35      72.853  65.238 110.450  1.00  0.00           C
ATOM    624  CB  THR A  35      73.442  64.699 109.129  1.00  0.00           C
ATOM    626  OG1 THR A  35      74.853  64.567 109.039  1.00  0.00           O
ATOM    628  CG2 THR A  35      72.913  65.498 107.940  1.00  0.00           C
ATOM    632  C   THR A  35      73.582  64.577 111.560  1.00  0.00           C
ATOM    633  O   THR A  35      74.343  65.178 112.319  1.00  0.00           O
ATOM    634  N   VAL A  36      73.332  63.268 111.640  1.00  0.00           N
ATOM    636  CA  VAL A  36      74.103  62.318 112.390  1.00  0.00           C
ATOM    638  CB  VAL A  36      73.192  61.658 113.410  1.00  0.00           C
ATOM    640  CG1 VAL A  36      73.823  60.388 114.020  1.00  0.00           C
ATOM    644  CG2 VAL A  36      72.872  62.698 114.510  1.00  0.00           C
ATOM    648  C   VAL A  36      74.692  61.327 111.390  1.00  0.00           C
ATOM    649  O   VAL A  36      73.972  60.679 110.630  1.00  0.00           O
ATOM    650  N   TRP A  37      76.032  61.228 111.360  1.00  0.00           N
ATOM    652  CA  TRP A  37      76.743  60.347 110.450  1.00  0.00           C
ATOM    654  CB  TRP A  37      77.212  61.168 109.210  1.00  0.00           C
ATOM    657  CG  TRP A  37      77.902  60.397 108.130  1.00  0.00           C
ATOM    658  CD1 TRP A  37      77.302  59.629 107.169  1.00  0.00           C
ATOM    660  NE1 TRP A  37      78.243  58.878 106.510  1.00  0.00           N
ATOM    662  CE2 TRP A  37      79.472  59.237 106.940  1.00  0.00           C
ATOM    663  CD2 TRP A  37      79.313  60.208 107.960  1.00  0.00           C
ATOM    664  CE3 TRP A  37      80.442  60.728 108.590  1.00  0.00           C
ATOM    666  CZ3 TRP A  37      81.702  60.327 108.139  1.00  0.00           C
ATOM    668  CZ2 TRP A  37      80.722  58.818 106.510  1.00  0.00           C
ATOM    670  CH2 TRP A  37      81.832  59.398 107.110  1.00  0.00           C
ATOM    672  C   TRP A  37      77.893  59.668 111.179  1.00  0.00           C
ATOM    673  O   TRP A  37      78.353  60.128 112.219  1.00  0.00           O
ATOM    674  N   ILE A  38      78.372  58.507 110.680  1.00  0.00           N
ATOM    676  CA  ILE A  38      79.403  57.738 111.370  1.00  0.00           C
ATOM    678  CB  ILE A  38      78.853  56.588 112.219  1.00  0.00           C
ATOM    680  CG2 ILE A  38      78.112  57.257 113.380  1.00  0.00           C
ATOM    684  CG1 ILE A  38      77.902  55.597 111.520  1.00  0.00           C
ATOM    687  CD  ILE A  38      78.613  54.438 110.829  1.00  0.00           C
ATOM    691  C   ILE A  38      80.383  57.228 110.350  1.00  0.00           C
ATOM    692  O   ILE A  38      80.052  57.028 109.179  1.00  0.00           O
ATOM    693  N   ARG A  39      81.653  57.038 110.740  1.00  0.00           N
ATOM    695  CA  ARG A  39      82.693  56.688 109.800  1.00  0.00           C
ATOM    697  CB  ARG A  39      84.062  57.018 110.450  1.00  0.00           C
ATOM    700  CG  ARG A  39      84.452  58.507 110.480  1.00  0.00           C
ATOM    703  CD  ARG A  39      84.972  59.048 109.129  1.00  0.00           C
ATOM    706  NE  ARG A  39      85.322  60.498 109.300  1.00  0.00           N
ATOM    708  CZ  ARG A  39      85.293  61.428 108.360  1.00  0.00           C
ATOM    709  NH1 ARG A  39      84.923  61.158 107.120  1.00  0.00           N
ATOM    712  NH2 ARG A  39      85.643  62.658 108.679  1.00  0.00           N
ATOM    715  C   ARG A  39      82.682  55.238 109.319  1.00  0.00           C
ATOM    716  O   ARG A  39      83.293  54.908 108.310  1.00  0.00           O
ATOM    717  N   GLN A  40      82.012  54.318 110.050  1.00  0.00           N
ATOM    719  CA  GLN A  40      82.023  52.908 109.730  1.00  0.00           C
ATOM    721  CB  GLN A  40      81.692  52.059 110.990  1.00  0.00           C
ATOM    724  CG  GLN A  40      82.693  52.218 112.149  1.00  0.00           C
ATOM    727  CD  GLN A  40      84.043  51.558 111.870  1.00  0.00           C
ATOM    728  OE1 GLN A  40      84.183  50.327 111.830  1.00  0.00           O
ATOM    729  NE2 GLN A  40      85.083  52.397 111.790  1.00  0.00           N
ATOM    732  C   GLN A  40      81.103  52.498 108.580  1.00  0.00           C
ATOM    733  O   GLN A  40      80.012  53.018 108.410  1.00  0.00           O
ATOM    734  N   LYS A  41      81.503  51.488 107.789  1.00  0.00           N
ATOM    736  CA  LYS A  41      80.663  50.928 106.730  1.00  0.00           C
ATOM    738  CB  LYS A  41      81.513  50.158 105.690  1.00  0.00           C
ATOM    741  CG  LYS A  41      82.472  51.019 104.880  1.00  0.00           C
ATOM    744  CD  LYS A  41      83.222  50.147 103.860  1.00  0.00           C
ATOM    747  CE  LYS A  41      83.943  51.007 102.850  1.00  0.00           C
ATOM    750  NZ  LYS A  41      84.832  50.238 101.959  1.00  0.00           N
ATOM    754  C   LYS A  41      79.552  49.998 107.200  1.00  0.00           C
ATOM    755  O   LYS A  41      79.343  48.908 106.650  1.00  0.00           O
ATOM    756  N   VAL A  42      78.813  50.357 108.250  1.00  0.00           N
ATOM    758  CA  VAL A  42      77.823  49.468 108.810  1.00  0.00           C
ATOM    760  CB  VAL A  42      78.182  48.967 110.190  1.00  0.00           C
ATOM    762  CG1 VAL A  42      79.512  48.198 110.110  1.00  0.00           C
ATOM    766  CG2 VAL A  42      78.283  50.118 111.200  1.00  0.00           C
ATOM    770  C   VAL A  42      76.503  50.147 108.790  1.00  0.00           C
ATOM    771  O   VAL A  42      76.372  51.338 109.079  1.00  0.00           O
ATOM    772  N   ALA A  43      75.463  49.408 108.380  1.00  0.00           N
ATOM    774  CA  ALA A  43      74.122  49.908 108.279  1.00  0.00           C
ATOM    776  CB  ALA A  43      73.372  49.198 107.149  1.00  0.00           C
ATOM    780  C   ALA A  43      73.343  49.718 109.560  1.00  0.00           C
ATOM    781  O   ALA A  43      73.543  48.769 110.320  1.00  0.00           O
ATOM    782  N   LEU A  44      72.402  50.638 109.800  1.00  0.00           N
ATOM    784  CA  LEU A  44      71.563  50.609 110.969  1.00  0.00           C
ATOM    786  CB  LEU A  44      71.032  52.028 111.310  1.00  0.00           C
ATOM    789  CG  LEU A  44      72.142  53.008 111.740  1.00  0.00           C
ATOM    791  CD1 LEU A  44      71.612  54.438 111.810  1.00  0.00           C
ATOM    795  CD2 LEU A  44      72.773  52.597 113.090  1.00  0.00           C
ATOM    799  C   LEU A  44      70.393  49.648 110.760  1.00  0.00           C
ATOM    800  O   LEU A  44      69.712  49.778 109.740  1.00  0.00           O
ATOM    801  N   PRO A  45      70.122  48.678 111.640  1.00  0.00           N
ATOM    802  CD  PRO A  45      70.872  48.478 112.879  1.00  0.00           C
ATOM    805  CA  PRO A  45      68.862  47.928 111.640  1.00  0.00           C
ATOM    807  CB  PRO A  45      69.073  46.898 112.770  1.00  0.00           C
ATOM    810  CG  PRO A  45      69.963  47.628 113.770  1.00  0.00           C
ATOM    813  C   PRO A  45      67.633  48.798 111.860  1.00  0.00           C
ATOM    814  O   PRO A  45      67.792  49.897 112.390  1.00  0.00           O
ATOM    815  N   PRO A  46      66.422  48.368 111.500  1.00  0.00           N
ATOM    816  CD  PRO A  46      66.093  46.989 111.109  1.00  0.00           C
ATOM    819  CA  PRO A  46      65.222  49.178 111.629  1.00  0.00           C
ATOM    821  CB  PRO A  46      64.223  48.468 110.690  1.00  0.00           C
ATOM    824  CG  PRO A  46      64.613  46.989 110.720  1.00  0.00           C
ATOM    827  C   PRO A  46      64.723  49.289 113.050  1.00  0.00           C
ATOM    828  O   PRO A  46      63.613  49.769 113.279  1.00  0.00           O
ATOM    829  N   ASP A  47      65.513  48.888 114.060  1.00  0.00           N
ATOM    831  CA  ASP A  47      65.203  49.118 115.450  1.00  0.00           C
ATOM    833  CB  ASP A  47      64.953  47.778 116.170  1.00  0.00           C
ATOM    836  CG  ASP A  47      66.122  46.818 116.109  1.00  0.00           C
ATOM    837  OD1 ASP A  47      67.243  47.269 115.800  1.00  0.00           O
ATOM    838  OD2 ASP A  47      65.903  45.597 116.340  1.00  0.00           O
ATOM    839  C   ASP A  47      66.282  49.978 116.109  1.00  0.00           C
ATOM    840  O   ASP A  47      66.302  50.168 117.330  1.00  0.00           O
ATOM    841  N   ALA A  48      67.153  50.609 115.280  1.00  0.00           N
ATOM    843  CA  ALA A  48      68.033  51.647 115.730  1.00  0.00           C
ATOM    845  CB  ALA A  48      69.082  51.978 114.649  1.00  0.00           C
ATOM    849  C   ALA A  48      67.332  52.908 116.200  1.00  0.00           C
ATOM    850  O   ALA A  48      66.402  53.458 115.590  1.00  0.00           O
ATOM    851  N   VAL A  49      67.762  53.408 117.359  1.00  0.00           N
ATOM    853  CA  VAL A  49      67.163  54.559 117.990  1.00  0.00           C
ATOM    855  CB  VAL A  49      66.652  54.208 119.380  1.00  0.00           C
ATOM    857  CG1 VAL A  49      66.253  55.448 120.180  1.00  0.00           C
ATOM    861  CG2 VAL A  49      65.432  53.288 119.190  1.00  0.00           C
ATOM    865  C   VAL A  49      68.192  55.658 118.040  1.00  0.00           C
ATOM    866  O   VAL A  49      69.252  55.508 118.640  1.00  0.00           O
ATOM    867  N   LEU A  50      67.893  56.818 117.420  1.00  0.00           N
ATOM    869  CA  LEU A  50      68.683  58.018 117.560  1.00  0.00           C
ATOM    871  CB  LEU A  50      68.813  58.778 116.220  1.00  0.00           C
ATOM    874  CG  LEU A  50      69.622  60.088 116.270  1.00  0.00           C
ATOM    876  CD1 LEU A  50      71.093  59.858 116.620  1.00  0.00           C
ATOM    880  CD2 LEU A  50      69.552  60.798 114.920  1.00  0.00           C
ATOM    884  C   LEU A  50      68.063  58.938 118.580  1.00  0.00           C
ATOM    885  O   LEU A  50      66.862  59.208 118.560  1.00  0.00           O
ATOM    886  N   THR A  51      68.913  59.458 119.490  1.00  0.00           N
ATOM    888  CA  THR A  51      68.593  60.548 120.400  1.00  0.00           C
ATOM    890  CB  THR A  51      68.832  60.168 121.850  1.00  0.00           C
ATOM    892  OG1 THR A  51      68.122  58.978 122.179  1.00  0.00           O
ATOM    894  CG2 THR A  51      68.313  61.257 122.789  1.00  0.00           C
ATOM    898  C   THR A  51      69.493  61.717 120.060  1.00  0.00           C
ATOM    899  O   THR A  51      70.703  61.548 119.880  1.00  0.00           O
ATOM    900  N   VAL A  52      68.942  62.958 119.950  1.00  0.00           N
ATOM    902  CA  VAL A  52      69.743  64.167 119.750  1.00  0.00           C
ATOM    904  CB  VAL A  52      69.482  64.878 118.410  1.00  0.00           C
ATOM    906  CG1 VAL A  52      70.432  66.077 118.190  1.00  0.00           C
ATOM    910  CG2 VAL A  52      69.663  63.878 117.250  1.00  0.00           C
ATOM    914  C   VAL A  52      69.423  65.137 120.870  1.00  0.00           C
ATOM    915  O   VAL A  52      68.262  65.268 121.270  1.00  0.00           O
ATOM    916  N   THR A  53      70.442  65.838 121.399  1.00  0.00           N
ATOM    918  CA  THR A  53      70.332  66.647 122.599  1.00  0.00           C
ATOM    920  CB  THR A  53      71.082  66.048 123.780  1.00  0.00           C
ATOM    922  OG1 THR A  53      70.493  64.817 124.170  1.00  0.00           O
ATOM    924  CG2 THR A  53      71.073  66.938 125.040  1.00  0.00           C
ATOM    928  C   THR A  53      70.883  68.028 122.350  1.00  0.00           C
ATOM    929  O   THR A  53      71.932  68.199 121.730  1.00  0.00           O
ATOM    930  N   LEU A  54      70.183  69.059 122.879  1.00  0.00           N
ATOM    932  CA  LEU A  54      70.673  70.408 122.940  1.00  0.00           C
ATOM    934  CB  LEU A  54      69.633  71.378 122.340  1.00  0.00           C
ATOM    937  CG  LEU A  54      70.032  72.868 122.359  1.00  0.00           C
ATOM    939  CD1 LEU A  54      71.173  73.118 121.380  1.00  0.00           C
ATOM    943  CD2 LEU A  54      68.843  73.757 122.000  1.00  0.00           C
ATOM    947  C   LEU A  54      70.883  70.769 124.389  1.00  0.00           C
ATOM    948  O   LEU A  54      69.972  70.629 125.230  1.00  0.00           O
ATOM    949  N   SER A  55      72.093  71.247 124.740  1.00  0.00           N
ATOM    951  CA  SER A  55      72.423  71.408 126.150  1.00  0.00           C
ATOM    953  CB  SER A  55      73.063  70.128 126.749  1.00  0.00           C
ATOM    956  OG  SER A  55      74.252  69.738 126.050  1.00  0.00           O
ATOM    958  C   SER A  55      73.302  72.608 126.420  1.00  0.00           C
ATOM    959  O   SER A  55      74.143  72.998 125.610  1.00  0.00           O
ATOM    960  N   ASP A  56      73.112  73.228 127.610  1.00  0.00           N
ATOM    962  CA  ASP A  56      74.003  74.268 128.120  1.00  0.00           C
ATOM    964  CB  ASP A  56      73.273  75.188 129.150  1.00  0.00           C
ATOM    967  CG  ASP A  56      74.122  76.318 129.750  1.00  0.00           C
ATOM    968  OD1 ASP A  56      75.353  76.387 129.490  1.00  0.00           O
ATOM    969  OD2 ASP A  56      73.563  77.168 130.480  1.00  0.00           O
ATOM    970  C   ASP A  56      75.292  73.658 128.650  1.00  0.00           C
ATOM    971  O   ASP A  56      75.302  72.878 129.610  1.00  0.00           O
ATOM    972  N   ALA A  57      76.422  74.018 128.030  1.00  0.00           N
ATOM    974  CA  ALA A  57      77.732  73.488 128.279  1.00  0.00           C
ATOM    976  CB  ALA A  57      78.243  72.838 127.000  1.00  0.00           C
ATOM    980  C   ALA A  57      78.652  74.618 128.740  1.00  0.00           C
ATOM    981  O   ALA A  57      79.872  74.598 128.539  1.00  0.00           O
ATOM    982  N   SER A  58      78.042  75.647 129.370  1.00  0.00           N
ATOM    984  CA  SER A  58      78.713  76.757 130.030  1.00  0.00           C
ATOM    986  CB  SER A  58      77.753  77.849 130.560  1.00  0.00           C
ATOM    989  OG  SER A  58      77.052  78.438 129.470  1.00  0.00           O
ATOM    991  C   SER A  58      79.582  76.387 131.200  1.00  0.00           C
ATOM    992  O   SER A  58      80.643  76.967 131.390  1.00  0.00           O
ATOM    993  N   LEU A  59      79.163  75.428 132.029  1.00  0.00           N
ATOM    995  CA  LEU A  59      79.923  74.949 133.159  1.00  0.00           C
ATOM    997  CB  LEU A  59      79.103  75.048 134.459  1.00  0.00           C
ATOM   1000  CG  LEU A  59      78.832  76.498 134.900  1.00  0.00           C
ATOM   1002  CD1 LEU A  59      77.722  76.537 135.969  1.00  0.00           C
ATOM   1006  CD2 LEU A  59      80.122  77.148 135.410  1.00  0.00           C
ATOM   1010  C   LEU A  59      80.292  73.519 132.890  1.00  0.00           C
ATOM   1011  O   LEU A  59      79.502  72.728 132.400  1.00  0.00           O
ATOM   1012  N   ALA A  60      81.562  73.168 133.170  1.00  0.00           N
ATOM   1014  CA  ALA A  60      82.063  71.868 132.789  1.00  0.00           C
ATOM   1016  CB  ALA A  60      83.552  72.077 132.520  1.00  0.00           C
ATOM   1020  C   ALA A  60      81.802  70.778 133.820  1.00  0.00           C
ATOM   1021  O   ALA A  60      81.863  69.588 133.500  1.00  0.00           O
ATOM   1022  N   ASP A  61      81.472  71.158 135.079  1.00  0.00           N
ATOM   1024  CA  ASP A  61      81.292  70.228 136.190  1.00  0.00           C
ATOM   1026  CB  ASP A  61      81.993  70.848 137.410  1.00  0.00           C
ATOM   1029  CG  ASP A  61      83.472  71.088 137.149  1.00  0.00           C
ATOM   1030  OD1 ASP A  61      84.102  70.279 136.420  1.00  0.00           O
ATOM   1031  OD2 ASP A  61      83.973  72.048 137.800  1.00  0.00           O
ATOM   1032  C   ASP A  61      79.823  70.038 136.579  1.00  0.00           C
ATOM   1033  O   ASP A  61      79.413  68.998 137.110  1.00  0.00           O
ATOM   1034  N   ALA A  62      78.993  71.077 136.310  1.00  0.00           N
ATOM   1036  CA  ALA A  62      77.563  71.147 136.530  1.00  0.00           C
ATOM   1038  CB  ALA A  62      77.052  72.577 136.230  1.00  0.00           C
ATOM   1042  C   ALA A  62      76.792  70.128 135.700  1.00  0.00           C
ATOM   1043  O   ALA A  62      77.282  69.757 134.630  1.00  0.00           O
ATOM   1044  N   PRO A  63      75.612  69.638 136.100  1.00  0.00           N
ATOM   1045  CD  PRO A  63      74.972  69.928 137.390  1.00  0.00           C
ATOM   1048  CA  PRO A  63      74.743  68.878 135.210  1.00  0.00           C
ATOM   1050  CB  PRO A  63      73.502  68.558 136.080  1.00  0.00           C
ATOM   1053  CG  PRO A  63      73.482  69.648 137.160  1.00  0.00           C
ATOM   1056  C   PRO A  63      74.362  69.648 133.950  1.00  0.00           C
ATOM   1057  O   PRO A  63      73.683  70.658 134.060  1.00  0.00           O
ATOM   1058  N   SER A  64      74.773  69.169 132.750  1.00  0.00           N
ATOM   1060  CA  SER A  64      74.463  69.798 131.480  1.00  0.00           C
ATOM   1062  CB  SER A  64      75.112  68.978 130.329  1.00  0.00           C
ATOM   1065  OG  SER A  64      75.203  69.677 129.100  1.00  0.00           O
ATOM   1067  C   SER A  64      72.953  69.918 131.230  1.00  0.00           C
ATOM   1068  O   SER A  64      72.262  68.919 131.010  1.00  0.00           O
ATOM   1069  N   LYS A  65      72.413  71.158 131.340  1.00  0.00           N
ATOM   1071  CA  LYS A  65      70.982  71.458 131.360  1.00  0.00           C
ATOM   1073  CB  LYS A  65      70.673  72.919 131.780  1.00  0.00           C
ATOM   1076  CG  LYS A  65      69.173  73.298 131.749  1.00  0.00           C
ATOM   1079  CD  LYS A  65      68.942  74.769 132.140  1.00  0.00           C
ATOM   1082  CE  LYS A  65      67.472  75.217 132.169  1.00  0.00           C
ATOM   1085  NZ  LYS A  65      67.363  76.647 132.560  1.00  0.00           N
ATOM   1089  C   LYS A  65      70.332  71.238 130.020  1.00  0.00           C
ATOM   1090  O   LYS A  65      70.692  71.879 129.030  1.00  0.00           O
ATOM   1091  N   VAL A  66      69.313  70.357 129.940  1.00  0.00           N
ATOM   1093  CA  VAL A  66      68.703  70.058 128.670  1.00  0.00           C
ATOM   1095  CB  VAL A  66      68.042  68.688 128.670  1.00  0.00           C
ATOM   1097  CG1 VAL A  66      67.542  68.327 127.250  1.00  0.00           C
ATOM   1101  CG2 VAL A  66      69.103  67.647 129.100  1.00  0.00           C
ATOM   1105  C   VAL A  66      67.762  71.188 128.240  1.00  0.00           C
ATOM   1106  O   VAL A  66      66.752  71.488 128.870  1.00  0.00           O
ATOM   1107  N   LEU A  67      68.143  71.848 127.120  1.00  0.00           N
ATOM   1109  CA  LEU A  67      67.343  72.857 126.460  1.00  0.00           C
ATOM   1111  CB  LEU A  67      68.222  73.818 125.620  1.00  0.00           C
ATOM   1114  CG  LEU A  67      69.263  74.638 126.420  1.00  0.00           C
ATOM   1116  CD1 LEU A  67      70.163  75.458 125.490  1.00  0.00           C
ATOM   1120  CD2 LEU A  67      68.563  75.568 127.410  1.00  0.00           C
ATOM   1124  C   LEU A  67      66.323  72.217 125.530  1.00  0.00           C
ATOM   1125  O   LEU A  67      65.192  72.708 125.400  1.00  0.00           O
ATOM   1126  N   ALA A  68      66.682  71.088 124.910  1.00  0.00           N
ATOM   1128  CA  ALA A  68      65.783  70.287 124.129  1.00  0.00           C
ATOM   1130  CB  ALA A  68      65.542  70.879 122.730  1.00  0.00           C
ATOM   1134  C   ALA A  68      66.353  68.908 123.930  1.00  0.00           C
ATOM   1135  O   ALA A  68      67.573  68.707 123.940  1.00  0.00           O
ATOM   1136  N   GLN A  69      65.472  67.938 123.700  1.00  0.00           N
ATOM   1138  CA  GLN A  69      65.862  66.607 123.310  1.00  0.00           C
ATOM   1140  CB  GLN A  69      65.962  65.717 124.560  1.00  0.00           C
ATOM   1143  CG  GLN A  69      66.552  64.318 124.290  1.00  0.00           C
ATOM   1146  CD  GLN A  69      66.893  63.647 125.620  1.00  0.00           C
ATOM   1147  OE1 GLN A  69      66.942  64.268 126.679  1.00  0.00           O
ATOM   1148  NE2 GLN A  69      67.112  62.318 125.590  1.00  0.00           N
ATOM   1151  C   GLN A  69      64.793  66.128 122.350  1.00  0.00           C
ATOM   1152  O   GLN A  69      63.642  66.559 122.410  1.00  0.00           O
ATOM   1153  N   LYS A  70      65.183  65.287 121.399  1.00  0.00           N
ATOM   1155  CA  LYS A  70      64.263  64.577 120.550  1.00  0.00           C
ATOM   1157  CB  LYS A  70      63.992  65.279 119.200  1.00  0.00           C
ATOM   1160  CG  LYS A  70      63.052  66.478 119.290  1.00  0.00           C
ATOM   1163  CD  LYS A  70      62.792  67.028 117.890  1.00  0.00           C
ATOM   1166  CE  LYS A  70      62.012  68.338 117.820  1.00  0.00           C
ATOM   1169  NZ  LYS A  70      61.773  68.707 116.410  1.00  0.00           N
ATOM   1173  C   LYS A  70      64.832  63.218 120.320  1.00  0.00           C
ATOM   1174  O   LYS A  70      66.043  62.998 120.470  1.00  0.00           O
ATOM   1175  N   ALA A  71      63.982  62.257 119.940  1.00  0.00           N
ATOM   1177  CA  ALA A  71      64.463  60.949 119.599  1.00  0.00           C
ATOM   1179  CB  ALA A  71      64.503  60.028 120.840  1.00  0.00           C
ATOM   1183  C   ALA A  71      63.582  60.397 118.500  1.00  0.00           C
ATOM   1184  O   ALA A  71      62.383  60.638 118.440  1.00  0.00           O
ATOM   1185  N   VAL A  72      64.182  59.658 117.560  1.00  0.00           N
ATOM   1187  CA  VAL A  72      63.532  59.178 116.370  1.00  0.00           C
ATOM   1189  CB  VAL A  72      63.692  60.147 115.200  1.00  0.00           C
ATOM   1191  CG1 VAL A  72      65.133  60.667 115.099  1.00  0.00           C
ATOM   1195  CG2 VAL A  72      63.283  59.518 113.860  1.00  0.00           C
ATOM   1199  C   VAL A  72      64.042  57.778 116.069  1.00  0.00           C
ATOM   1200  O   VAL A  72      65.192  57.449 116.360  1.00  0.00           O
ATOM   1201  N   ARG A  73      63.173  56.898 115.540  1.00  0.00           N
ATOM   1203  CA  ARG A  73      63.572  55.597 115.050  1.00  0.00           C
ATOM   1205  CB  ARG A  73      62.402  54.588 115.079  1.00  0.00           C
ATOM   1208  CG  ARG A  73      62.003  54.188 116.510  1.00  0.00           C
ATOM   1211  CD  ARG A  73      61.043  52.987 116.560  1.00  0.00           C
ATOM   1214  NE  ARG A  73      60.793  52.688 117.999  1.00  0.00           N
ATOM   1216  CZ  ARG A  73      61.633  52.038 118.790  1.00  0.00           C
ATOM   1217  NH1 ARG A  73      62.732  51.467 118.360  1.00  0.00           N
ATOM   1220  NH2 ARG A  73      61.373  52.008 120.079  1.00  0.00           N
ATOM   1223  C   ARG A  73      64.133  55.679 113.650  1.00  0.00           C
ATOM   1224  O   ARG A  73      63.482  56.168 112.730  1.00  0.00           O
ATOM   1225  N   THR A  74      65.332  55.138 113.399  1.00  0.00           N
ATOM   1227  CA  THR A  74      65.682  54.718 112.060  1.00  0.00           C
ATOM   1229  CB  THR A  74      67.173  54.757 111.670  1.00  0.00           C
ATOM   1231  OG1 THR A  74      67.862  53.507 111.620  1.00  0.00           O
ATOM   1233  CG2 THR A  74      67.923  55.718 112.599  1.00  0.00           C
ATOM   1237  C   THR A  74      65.003  53.379 111.830  1.00  0.00           C
ATOM   1238  O   THR A  74      65.003  52.507 112.690  1.00  0.00           O
ATOM   1239  N   GLU A  75      64.322  53.288 110.670  1.00  0.00           N
ATOM   1241  CA  GLU A  75      63.813  52.048 110.130  1.00  0.00           C
ATOM   1243  CB  GLU A  75      62.313  52.148 109.750  1.00  0.00           C
ATOM   1246  CG  GLU A  75      61.392  52.388 110.980  1.00  0.00           C
ATOM   1249  CD  GLU A  75      60.953  51.138 111.769  1.00  0.00           C
ATOM   1250  OE1 GLU A  75      61.103  49.988 111.310  1.00  0.00           O
ATOM   1251  OE2 GLU A  75      60.372  51.368 112.879  1.00  0.00           O
ATOM   1252  C   GLU A  75      64.723  51.728 108.940  1.00  0.00           C
ATOM   1253  O   GLU A  75      65.872  51.327 109.100  1.00  0.00           O
ATOM   1254  N   GLY A  76      64.302  52.048 107.700  1.00  0.00           N
ATOM   1256  CA  GLY A  76      65.183  51.938 106.530  1.00  0.00           C
ATOM   1259  C   GLY A  76      66.012  53.158 106.290  1.00  0.00           C
ATOM   1260  O   GLY A  76      66.383  53.458 105.170  1.00  0.00           O
ATOM   1261  N   LYS A  77      66.292  53.928 107.359  1.00  0.00           N
ATOM   1263  CA  LYS A  77      66.972  55.198 107.260  1.00  0.00           C
ATOM   1265  CB  LYS A  77      66.282  56.358 108.040  1.00  0.00           C
ATOM   1268  CG  LYS A  77      64.902  56.748 107.480  1.00  0.00           C
ATOM   1271  CD  LYS A  77      64.263  57.987 108.159  1.00  0.00           C
ATOM   1274  CE  LYS A  77      63.782  57.798 109.610  1.00  0.00           C
ATOM   1277  NZ  LYS A  77      62.593  56.948 109.640  1.00  0.00           N
ATOM   1281  C   LYS A  77      68.433  55.058 107.660  1.00  0.00           C
ATOM   1282  O   LYS A  77      68.782  54.668 108.770  1.00  0.00           O
ATOM   1283  N   GLN A  78      69.313  55.368 106.700  1.00  0.00           N
ATOM   1285  CA  GLN A  78      70.743  55.268 106.860  1.00  0.00           C
ATOM   1287  CB  GLN A  78      71.383  54.518 105.659  1.00  0.00           C
ATOM   1290  CG  GLN A  78      70.913  53.057 105.519  1.00  0.00           C
ATOM   1293  CD  GLN A  78      70.942  52.368 106.889  1.00  0.00           C
ATOM   1294  OE1 GLN A  78      71.982  52.318 107.550  1.00  0.00           O
ATOM   1295  NE2 GLN A  78      69.782  51.859 107.340  1.00  0.00           N
ATOM   1298  C   GLN A  78      71.353  56.638 107.010  1.00  0.00           C
ATOM   1299  O   GLN A  78      70.743  57.658 106.660  1.00  0.00           O
ATOM   1300  N   SER A  79      72.563  56.698 107.560  1.00  0.00           N
ATOM   1302  CA  SER A  79      73.362  57.897 107.649  1.00  0.00           C
ATOM   1304  CB  SER A  79      74.673  57.568 108.399  1.00  0.00           C
ATOM   1307  OG  SER A  79      74.423  57.028 109.700  1.00  0.00           O
ATOM   1309  C   SER A  79      73.713  58.507 106.290  1.00  0.00           C
ATOM   1310  O   SER A  79      73.982  57.778 105.340  1.00  0.00           O
ATOM   1311  N   PRO A  80      73.743  59.827 106.100  1.00  0.00           N
ATOM   1312  CD  PRO A  80      74.163  60.388 104.810  1.00  0.00           C
ATOM   1315  CA  PRO A  80      73.613  60.848 107.130  1.00  0.00           C
ATOM   1317  CB  PRO A  80      74.283  62.078 106.500  1.00  0.00           C
ATOM   1320  CG  PRO A  80      74.093  61.898 104.990  1.00  0.00           C
ATOM   1323  C   PRO A  80      72.142  61.077 107.429  1.00  0.00           C
ATOM   1324  O   PRO A  80      71.362  61.408 106.530  1.00  0.00           O
ATOM   1325  N   PHE A  81      71.722  60.898 108.690  1.00  0.00           N
ATOM   1327  CA  PHE A  81      70.332  60.978 109.060  1.00  0.00           C
ATOM   1329  CB  PHE A  81      70.012  60.038 110.270  1.00  0.00           C
ATOM   1332  CG  PHE A  81      68.633  60.268 110.810  1.00  0.00           C
ATOM   1333  CD1 PHE A  81      67.503  59.769 110.149  1.00  0.00           C
ATOM   1335  CE1 PHE A  81      66.222  60.158 110.550  1.00  0.00           C
ATOM   1337  CZ  PHE A  81      66.052  60.998 111.660  1.00  0.00           C
ATOM   1339  CD2 PHE A  81      68.453  61.138 111.899  1.00  0.00           C
ATOM   1341  CE2 PHE A  81      67.173  61.488 112.340  1.00  0.00           C
ATOM   1343  C   PHE A  81      69.963  62.418 109.380  1.00  0.00           C
ATOM   1344  O   PHE A  81      70.673  63.057 110.149  1.00  0.00           O
ATOM   1345  N   SER A  82      68.853  62.938 108.849  1.00  0.00           N
ATOM   1347  CA  SER A  82      68.423  64.307 109.050  1.00  0.00           C
ATOM   1349  CB  SER A  82      67.542  64.747 107.859  1.00  0.00           C
ATOM   1352  OG  SER A  82      66.442  63.858 107.660  1.00  0.00           O
ATOM   1354  C   SER A  82      67.643  64.567 110.329  1.00  0.00           C
ATOM   1355  O   SER A  82      66.593  63.978 110.590  1.00  0.00           O
ATOM   1356  N   PHE A  83      68.093  65.518 111.179  1.00  0.00           N
ATOM   1358  CA  PHE A  83      67.343  65.857 112.380  1.00  0.00           C
ATOM   1360  CB  PHE A  83      68.082  65.478 113.700  1.00  0.00           C
ATOM   1363  CG  PHE A  83      69.263  66.347 114.039  1.00  0.00           C
ATOM   1364  CD1 PHE A  83      69.073  67.577 114.700  1.00  0.00           C
ATOM   1366  CE1 PHE A  83      70.163  68.408 114.990  1.00  0.00           C
ATOM   1368  CZ  PHE A  83      71.453  67.998 114.640  1.00  0.00           C
ATOM   1370  CD2 PHE A  83      70.572  65.938 113.730  1.00  0.00           C
ATOM   1372  CE2 PHE A  83      71.663  66.757 114.039  1.00  0.00           C
ATOM   1374  C   PHE A  83      66.942  67.327 112.350  1.00  0.00           C
ATOM   1375  O   PHE A  83      67.633  68.188 111.819  1.00  0.00           O
ATOM   1376  N   VAL A  84      65.783  67.628 112.970  1.00  0.00           N
ATOM   1378  CA  VAL A  84      65.353  68.978 113.250  1.00  0.00           C
ATOM   1380  CB  VAL A  84      64.163  69.368 112.390  1.00  0.00           C
ATOM   1382  CG1 VAL A  84      63.712  70.787 112.719  1.00  0.00           C
ATOM   1386  CG2 VAL A  84      64.552  69.298 110.890  1.00  0.00           C
ATOM   1390  C   VAL A  84      65.003  69.068 114.730  1.00  0.00           C
ATOM   1391  O   VAL A  84      64.172  68.298 115.230  1.00  0.00           O
ATOM   1392  N   LEU A  85      65.633  69.978 115.490  1.00  0.00           N
ATOM   1394  CA  LEU A  85      65.552  69.988 116.950  1.00  0.00           C
ATOM   1396  CB  LEU A  85      66.953  69.717 117.520  1.00  0.00           C
ATOM   1399  CG  LEU A  85      67.052  69.618 119.050  1.00  0.00           C
ATOM   1401  CD1 LEU A  85      66.213  68.467 119.620  1.00  0.00           C
ATOM   1405  CD2 LEU A  85      68.523  69.408 119.430  1.00  0.00           C
ATOM   1409  C   LEU A  85      65.032  71.327 117.420  1.00  0.00           C
ATOM   1410  O   LEU A  85      65.343  72.327 116.790  1.00  0.00           O
ATOM   1411  N   SER A  86      64.223  71.419 118.500  1.00  0.00           N
ATOM   1413  CA  SER A  86      63.462  72.637 118.780  1.00  0.00           C
ATOM   1415  CB  SER A  86      62.093  72.558 118.090  1.00  0.00           C
ATOM   1418  OG  SER A  86      61.243  73.639 118.419  1.00  0.00           O
ATOM   1420  C   SER A  86      63.313  72.849 120.280  1.00  0.00           C
ATOM   1421  O   SER A  86      63.153  71.868 121.020  1.00  0.00           O
ATOM   1422  N   PHE A  87      63.433  74.099 120.760  1.00  0.00           N
ATOM   1424  CA  PHE A  87      63.902  74.449 122.099  1.00  0.00           C
ATOM   1426  CB  PHE A  87      65.453  74.438 122.179  1.00  0.00           C
ATOM   1429  CG  PHE A  87      66.163  75.397 121.280  1.00  0.00           C
ATOM   1430  CD1 PHE A  87      66.332  75.118 119.910  1.00  0.00           C
ATOM   1432  CE1 PHE A  87      67.072  75.978 119.090  1.00  0.00           C
ATOM   1434  CZ  PHE A  87      67.672  77.118 119.630  1.00  0.00           C
ATOM   1436  CD2 PHE A  87      66.813  76.518 121.819  1.00  0.00           C
ATOM   1438  CE2 PHE A  87      67.573  77.357 121.000  1.00  0.00           C
ATOM   1440  C   PHE A  87      63.302  75.798 122.520  1.00  0.00           C
ATOM   1441  O   PHE A  87      62.402  76.257 121.850  1.00  0.00           O
ATOM   1442  N   ASN A  88      63.692  76.488 123.609  1.00  0.00           N
ATOM   1444  CA  ASN A  88      63.052  77.757 124.010  1.00  0.00           C
ATOM   1446  CB  ASN A  88      62.493  77.478 125.420  1.00  0.00           C
ATOM   1449  CG  ASN A  88      61.682  78.577 126.080  1.00  0.00           C
ATOM   1450  OD1 ASN A  88      61.383  79.638 125.530  1.00  0.00           O
ATOM   1451  ND2 ASN A  88      61.273  78.298 127.340  1.00  0.00           N
ATOM   1454  C   ASN A  88      64.032  78.967 123.989  1.00  0.00           C
ATOM   1455  O   ASN A  88      65.143  78.798 124.480  1.00  0.00           O
ATOM   1456  N   PRO A  89      63.762  80.208 123.480  1.00  0.00           N
ATOM   1457  CD  PRO A  89      62.493  80.648 122.940  1.00  0.00           C
ATOM   1460  CA  PRO A  89      64.723  81.328 123.450  1.00  0.00           C
ATOM   1462  CB  PRO A  89      64.102  82.419 122.550  1.00  0.00           C
ATOM   1465  CG  PRO A  89      62.843  81.788 121.970  1.00  0.00           C
ATOM   1468  C   PRO A  89      64.872  81.889 124.819  1.00  0.00           C
ATOM   1469  O   PRO A  89      65.892  82.488 125.140  1.00  0.00           O
ATOM   1470  N   ALA A  90      63.822  81.738 125.630  1.00  0.00           N
ATOM   1472  CA  ALA A  90      63.803  82.139 127.010  1.00  0.00           C
ATOM   1474  CB  ALA A  90      62.343  82.087 127.510  1.00  0.00           C
ATOM   1478  C   ALA A  90      64.712  81.238 127.829  1.00  0.00           C
ATOM   1479  O   ALA A  90      65.273  81.608 128.860  1.00  0.00           O
ATOM   1480  N   ASP A  91      64.972  80.028 127.319  1.00  0.00           N
ATOM   1482  CA  ASP A  91      65.962  79.147 127.900  1.00  0.00           C
ATOM   1484  CB  ASP A  91      65.542  77.669 127.770  1.00  0.00           C
ATOM   1487  CG  ASP A  91      64.223  77.389 128.469  1.00  0.00           C
ATOM   1488  OD1 ASP A  91      63.762  78.217 129.300  1.00  0.00           O
ATOM   1489  OD2 ASP A  91      63.673  76.288 128.200  1.00  0.00           O
ATOM   1490  C   ASP A  91      67.372  79.397 127.350  1.00  0.00           C
ATOM   1491  O   ASP A  91      68.343  78.928 127.950  1.00  0.00           O
ATOM   1492  N   VAL A  92      67.532  80.208 126.280  1.00  0.00           N
ATOM   1494  CA  VAL A  92      68.823  80.677 125.789  1.00  0.00           C
ATOM   1496  CB  VAL A  92      68.853  81.017 124.300  1.00  0.00           C
ATOM   1498  CG1 VAL A  92      70.253  81.458 123.829  1.00  0.00           C
ATOM   1502  CG2 VAL A  92      68.442  79.778 123.520  1.00  0.00           C
ATOM   1506  C   VAL A  92      69.252  81.908 126.560  1.00  0.00           C
ATOM   1507  O   VAL A  92      68.453  82.799 126.830  1.00  0.00           O
ATOM   1508  N   GLN A  93      70.533  81.978 126.970  1.00  0.00           N
ATOM   1510  CA  GLN A  93      70.982  83.038 127.840  1.00  0.00           C
ATOM   1512  CB  GLN A  93      71.243  82.449 129.230  1.00  0.00           C
ATOM   1515  CG  GLN A  93      69.942  81.959 129.900  1.00  0.00           C
ATOM   1518  CD  GLN A  93      68.993  83.098 130.260  1.00  0.00           C
ATOM   1519  OE1 GLN A  93      69.393  84.158 130.740  1.00  0.00           O
ATOM   1520  NE2 GLN A  93      67.683  82.838 130.070  1.00  0.00           N
ATOM   1523  C   GLN A  93      72.212  83.717 127.250  1.00  0.00           C
ATOM   1524  O   GLN A  93      73.093  82.998 126.780  1.00  0.00           O
ATOM   1525  N   PRO A  94      72.343  85.049 127.169  1.00  0.00           N
ATOM   1526  CD  PRO A  94      71.353  85.998 127.649  1.00  0.00           C
ATOM   1529  CA  PRO A  94      73.552  85.749 126.730  1.00  0.00           C
ATOM   1531  CB  PRO A  94      73.353  87.188 127.210  1.00  0.00           C
ATOM   1534  CG  PRO A  94      71.843  87.348 127.120  1.00  0.00           C
ATOM   1537  C   PRO A  94      74.853  85.169 127.230  1.00  0.00           C
ATOM   1538  O   PRO A  94      74.963  84.938 128.429  1.00  0.00           O
ATOM   1539  N   ASN A  95      75.822  84.908 126.340  1.00  0.00           N
ATOM   1541  CA  ASN A  95      77.173  84.488 126.690  1.00  0.00           C
ATOM   1543  CB  ASN A  95      77.853  85.408 127.739  1.00  0.00           C
ATOM   1546  CG  ASN A  95      77.872  86.838 127.240  1.00  0.00           C
ATOM   1547  OD1 ASN A  95      77.832  87.108 126.030  1.00  0.00           O
ATOM   1548  ND2 ASN A  95      77.883  87.817 128.159  1.00  0.00           N
ATOM   1551  C   ASN A  95      77.273  83.028 127.120  1.00  0.00           C
ATOM   1552  O   ASN A  95      78.353  82.529 127.459  1.00  0.00           O
ATOM   1553  N   ALA A  96      76.173  82.268 127.070  1.00  0.00           N
ATOM   1555  CA  ALA A  96      76.152  80.898 127.540  1.00  0.00           C
ATOM   1557  CB  ALA A  96      74.773  80.629 128.159  1.00  0.00           C
ATOM   1561  C   ALA A  96      76.542  79.938 126.410  1.00  0.00           C
ATOM   1562  O   ALA A  96      76.163  80.137 125.250  1.00  0.00           O
ATOM   1563  N   ARG A  97      77.372  78.908 126.670  1.00  0.00           N
ATOM   1565  CA  ARG A  97      77.893  78.007 125.649  1.00  0.00           C
ATOM   1567  CB  ARG A  97      79.222  77.327 126.060  1.00  0.00           C
ATOM   1570  CG  ARG A  97      80.393  78.287 126.300  1.00  0.00           C
ATOM   1573  CD  ARG A  97      81.663  77.548 126.760  1.00  0.00           C
ATOM   1576  NE  ARG A  97      82.093  76.739 125.580  1.00  0.00           N
ATOM   1578  CZ  ARG A  97      82.353  75.438 125.569  1.00  0.00           C
ATOM   1579  NH1 ARG A  97      82.103  74.629 126.570  1.00  0.00           N
ATOM   1582  NH2 ARG A  97      82.873  74.918 124.470  1.00  0.00           N
ATOM   1585  C   ARG A  97      76.963  76.857 125.350  1.00  0.00           C
ATOM   1586  O   ARG A  97      76.843  75.908 126.109  1.00  0.00           O
ATOM   1587  N   ILE A  98      76.353  76.827 124.160  1.00  0.00           N
ATOM   1589  CA  ILE A  98      75.393  75.787 123.849  1.00  0.00           C
ATOM   1591  CB  ILE A  98      74.103  76.387 123.279  1.00  0.00           C
ATOM   1593  CG2 ILE A  98      73.093  75.257 123.050  1.00  0.00           C
ATOM   1597  CG1 ILE A  98      73.523  77.389 124.310  1.00  0.00           C
ATOM   1600  CD  ILE A  98      72.273  78.168 123.899  1.00  0.00           C
ATOM   1604  C   ILE A  98      76.063  74.798 122.910  1.00  0.00           C
ATOM   1605  O   ILE A  98      76.822  75.208 122.029  1.00  0.00           O
ATOM   1606  N   LEU A  99      75.813  73.478 123.110  1.00  0.00           N
ATOM   1608  CA  LEU A  99      76.302  72.449 122.200  1.00  0.00           C
ATOM   1610  CB  LEU A  99      77.503  71.607 122.760  1.00  0.00           C
ATOM   1613  CG  LEU A  99      77.262  70.629 123.940  1.00  0.00           C
ATOM   1615  CD1 LEU A  99      76.722  69.248 123.520  1.00  0.00           C
ATOM   1619  CD2 LEU A  99      78.603  70.388 124.649  1.00  0.00           C
ATOM   1623  C   LEU A  99      75.213  71.518 121.720  1.00  0.00           C
ATOM   1624  O   LEU A  99      74.133  71.448 122.300  1.00  0.00           O
ATOM   1625  N   LEU A 100      75.513  70.778 120.630  1.00  0.00           N
ATOM   1627  CA  LEU A 100      74.782  69.588 120.239  1.00  0.00           C
ATOM   1629  CB  LEU A 100      74.302  69.577 118.760  1.00  0.00           C
ATOM   1632  CG  LEU A 100      73.143  70.518 118.429  1.00  0.00           C
ATOM   1634  CD1 LEU A 100      72.633  70.178 117.029  1.00  0.00           C
ATOM   1638  CD2 LEU A 100      71.972  70.368 119.399  1.00  0.00           C
ATOM   1642  C   LEU A 100      75.612  68.327 120.410  1.00  0.00           C
ATOM   1643  O   LEU A 100      76.813  68.269 120.140  1.00  0.00           O
ATOM   1644  N   SER A 101      74.913  67.269 120.870  1.00  0.00           N
ATOM   1646  CA  SER A 101      75.442  65.938 121.010  1.00  0.00           C
ATOM   1648  CB  SER A 101      75.953  65.638 122.440  1.00  0.00           C
ATOM   1651  OG  SER A 101      74.963  65.879 123.440  1.00  0.00           O
ATOM   1653  C   SER A 101      74.383  64.949 120.600  1.00  0.00           C
ATOM   1654  O   SER A 101      73.182  65.248 120.600  1.00  0.00           O
ATOM   1655  N   ALA A 102      74.782  63.728 120.200  1.00  0.00           N
ATOM   1657  CA  ALA A 102      73.843  62.757 119.690  1.00  0.00           C
ATOM   1659  CB  ALA A 102      73.532  63.008 118.200  1.00  0.00           C
ATOM   1663  C   ALA A 102      74.353  61.327 119.870  1.00  0.00           C
ATOM   1664  O   ALA A 102      75.552  61.068 119.929  1.00  0.00           O
ATOM   1665  N   ALA A 103      73.423  60.378 119.980  1.00  0.00           N
ATOM   1667  CA  ALA A 103      73.722  59.018 120.370  1.00  0.00           C
ATOM   1669  CB  ALA A 103      73.532  58.897 121.889  1.00  0.00           C
ATOM   1673  C   ALA A 103      72.792  58.018 119.719  1.00  0.00           C
ATOM   1674  O   ALA A 103      71.593  58.258 119.620  1.00  0.00           O
ATOM   1675  N   ILE A 104      73.313  56.859 119.280  1.00  0.00           N
ATOM   1677  CA  ILE A 104      72.503  55.817 118.650  1.00  0.00           C
ATOM   1679  CB  ILE A 104      72.963  55.458 117.230  1.00  0.00           C
ATOM   1681  CG2 ILE A 104      72.093  54.298 116.679  1.00  0.00           C
ATOM   1685  CG1 ILE A 104      72.913  56.708 116.310  1.00  0.00           C
ATOM   1688  CD  ILE A 104      73.512  56.507 114.910  1.00  0.00           C
ATOM   1692  C   ILE A 104      72.503  54.548 119.500  1.00  0.00           C
ATOM   1693  O   ILE A 104      73.563  53.978 119.780  1.00  0.00           O
ATOM   1694  N   THR A 105      71.323  54.037 119.890  1.00  0.00           N
ATOM   1696  CA  THR A 105      71.222  52.757 120.569  1.00  0.00           C
ATOM   1698  CB  THR A 105      70.542  52.787 121.930  1.00  0.00           C
ATOM   1700  OG1 THR A 105      69.232  53.348 121.850  1.00  0.00           O
ATOM   1702  CG2 THR A 105      71.383  53.647 122.870  1.00  0.00           C
ATOM   1706  C   THR A 105      70.502  51.768 119.690  1.00  0.00           C
ATOM   1707  O   THR A 105      69.533  52.078 119.000  1.00  0.00           O
ATOM   1708  N   VAL A 106      70.982  50.518 119.669  1.00  0.00           N
ATOM   1710  CA  VAL A 106      70.302  49.417 119.030  1.00  0.00           C
ATOM   1712  CB  VAL A 106      71.093  48.808 117.879  1.00  0.00           C
ATOM   1714  CG1 VAL A 106      70.332  47.588 117.310  1.00  0.00           C
ATOM   1718  CG2 VAL A 106      71.292  49.868 116.780  1.00  0.00           C
ATOM   1722  C   VAL A 106      70.103  48.388 120.120  1.00  0.00           C
ATOM   1723  O   VAL A 106      71.043  48.028 120.820  1.00  0.00           O
ATOM   1724  N   ASN A 107      68.853  47.897 120.300  1.00  0.00           N
ATOM   1726  CA  ASN A 107      68.462  46.958 121.349  1.00  0.00           C
ATOM   1728  CB  ASN A 107      68.792  45.498 120.940  1.00  0.00           C
ATOM   1731  CG  ASN A 107      67.932  45.168 119.740  1.00  0.00           C
ATOM   1732  OD1 ASN A 107      66.783  45.597 119.649  1.00  0.00           O
ATOM   1733  ND2 ASN A 107      68.512  44.429 118.780  1.00  0.00           N
ATOM   1736  C   ASN A 107      69.012  47.218 122.730  1.00  0.00           C
ATOM   1737  O   ASN A 107      69.633  46.358 123.349  1.00  0.00           O
ATOM   1738  N   ASP A 108      68.862  48.449 123.230  1.00  0.00           N
ATOM   1740  CA  ASP A 108      69.292  48.838 124.560  1.00  0.00           C
ATOM   1742  CB  ASP A 108      68.552  48.057 125.680  1.00  0.00           C
ATOM   1745  CG  ASP A 108      67.052  48.278 125.600  1.00  0.00           C
ATOM   1746  OD1 ASP A 108      66.643  49.458 125.420  1.00  0.00           O
ATOM   1747  OD2 ASP A 108      66.282  47.298 125.789  1.00  0.00           O
ATOM   1748  C   ASP A 108      70.822  48.868 124.740  1.00  0.00           C
ATOM   1749  O   ASP A 108      71.332  49.037 125.849  1.00  0.00           O
ATOM   1750  N   LYS A 109      71.603  48.778 123.640  1.00  0.00           N
ATOM   1752  CA  LYS A 109      73.052  48.838 123.620  1.00  0.00           C
ATOM   1754  CB  LYS A 109      73.652  47.558 122.970  1.00  0.00           C
ATOM   1757  CG  LYS A 109      75.192  47.478 122.920  1.00  0.00           C
ATOM   1760  CD  LYS A 109      75.783  46.178 122.289  1.00  0.00           C
ATOM   1763  CE  LYS A 109      75.692  44.888 123.130  1.00  0.00           C
ATOM   1766  NZ  LYS A 109      76.493  43.798 122.520  1.00  0.00           N
ATOM   1770  C   LYS A 109      73.473  50.058 122.820  1.00  0.00           C
ATOM   1771  O   LYS A 109      73.033  50.268 121.679  1.00  0.00           O
ATOM   1772  N   LEU A 110      74.353  50.918 123.380  1.00  0.00           N
ATOM   1774  CA  LEU A 110      74.923  52.028 122.649  1.00  0.00           C
ATOM   1776  CB  LEU A 110      75.533  53.078 123.630  1.00  0.00           C
ATOM   1779  CG  LEU A 110      76.332  54.237 123.010  1.00  0.00           C
ATOM   1781  CD1 LEU A 110      75.362  55.208 122.350  1.00  0.00           C
ATOM   1785  CD2 LEU A 110      77.203  54.928 124.060  1.00  0.00           C
ATOM   1789  C   LEU A 110      75.913  51.597 121.570  1.00  0.00           C
ATOM   1790  O   LEU A 110      76.822  50.809 121.830  1.00  0.00           O
ATOM   1791  N   VAL A 111      75.722  52.098 120.329  1.00  0.00           N
ATOM   1793  CA  VAL A 111      76.523  51.717 119.179  1.00  0.00           C
ATOM   1795  CB  VAL A 111      75.673  51.077 118.100  1.00  0.00           C
ATOM   1797  CG1 VAL A 111      75.122  49.738 118.620  1.00  0.00           C
ATOM   1801  CG2 VAL A 111      74.472  51.938 117.680  1.00  0.00           C
ATOM   1805  C   VAL A 111      77.293  52.888 118.569  1.00  0.00           C
ATOM   1806  O   VAL A 111      78.332  52.688 117.950  1.00  0.00           O
ATOM   1807  N   PHE A 112      76.843  54.138 118.760  1.00  0.00           N
ATOM   1809  CA  PHE A 112      77.503  55.318 118.230  1.00  0.00           C
ATOM   1811  CB  PHE A 112      77.012  55.728 116.819  1.00  0.00           C
ATOM   1814  CG  PHE A 112      77.243  54.638 115.810  1.00  0.00           C
ATOM   1815  CD1 PHE A 112      78.532  54.458 115.300  1.00  0.00           C
ATOM   1817  CE1 PHE A 112      78.773  53.519 114.290  1.00  0.00           C
ATOM   1819  CZ  PHE A 112      77.713  52.757 113.780  1.00  0.00           C
ATOM   1821  CD2 PHE A 112      76.183  53.888 115.280  1.00  0.00           C
ATOM   1823  CE2 PHE A 112      76.413  52.948 114.269  1.00  0.00           C
ATOM   1825  C   PHE A 112      77.243  56.507 119.120  1.00  0.00           C
ATOM   1826  O   PHE A 112      76.122  56.688 119.599  1.00  0.00           O
ATOM   1827  N   ILE A 113      78.232  57.368 119.370  1.00  0.00           N
ATOM   1829  CA  ILE A 113      78.033  58.519 120.260  1.00  0.00           C
ATOM   1831  CB  ILE A 113      78.302  58.128 121.710  1.00  0.00           C
ATOM   1833  CG2 ILE A 113      79.762  57.668 121.880  1.00  0.00           C
ATOM   1837  CG1 ILE A 113      77.893  59.208 122.739  1.00  0.00           C
ATOM   1840  CD  ILE A 113      77.932  58.678 124.179  1.00  0.00           C
ATOM   1844  C   ILE A 113      78.913  59.678 119.810  1.00  0.00           C
ATOM   1845  O   ILE A 113      79.963  59.497 119.220  1.00  0.00           O
ATOM   1846  N   THR A 114      78.482  60.938 120.030  1.00  0.00           N
ATOM   1848  CA  THR A 114      79.343  62.098 119.780  1.00  0.00           C
ATOM   1850  CB  THR A 114      78.622  63.449 119.780  1.00  0.00           C
ATOM   1852  OG1 THR A 114      77.703  63.538 120.860  1.00  0.00           O
ATOM   1854  CG2 THR A 114      77.783  63.568 118.500  1.00  0.00           C
ATOM   1858  C   THR A 114      80.513  62.188 120.750  1.00  0.00           C
ATOM   1859  O   THR A 114      80.332  62.129 121.959  1.00  0.00           O
ATOM   1860  N   ASP A 115      81.742  62.368 120.230  1.00  0.00           N
ATOM   1862  CA  ASP A 115      82.962  62.597 121.010  1.00  0.00           C
ATOM   1864  CB  ASP A 115      83.973  61.448 120.740  1.00  0.00           C
ATOM   1867  CG  ASP A 115      85.203  61.498 121.629  1.00  0.00           C
ATOM   1868  OD1 ASP A 115      85.103  62.008 122.780  1.00  0.00           O
ATOM   1869  OD2 ASP A 115      86.262  60.928 121.240  1.00  0.00           O
ATOM   1870  C   ASP A 115      83.542  63.978 120.659  1.00  0.00           C
ATOM   1871  O   ASP A 115      84.743  64.248 120.740  1.00  0.00           O
ATOM   1872  N   THR A 116      82.682  64.897 120.200  1.00  0.00           N
ATOM   1874  CA  THR A 116      83.113  66.207 119.730  1.00  0.00           C
ATOM   1876  CB  THR A 116      83.163  66.338 118.200  1.00  0.00           C
ATOM   1878  OG1 THR A 116      83.983  65.327 117.610  1.00  0.00           O
ATOM   1880  CG2 THR A 116      83.813  67.669 117.829  1.00  0.00           C
ATOM   1884  C   THR A 116      82.133  67.238 120.239  1.00  0.00           C
ATOM   1885  O   THR A 116      80.923  67.067 120.130  1.00  0.00           O
ATOM   1886  N   VAL A 117      82.623  68.368 120.789  1.00  0.00           N
ATOM   1888  CA  VAL A 117      81.832  69.559 121.060  1.00  0.00           C
ATOM   1890  CB  VAL A 117      82.593  70.607 121.870  1.00  0.00           C
ATOM   1892  CG1 VAL A 117      81.702  71.827 122.190  1.00  0.00           C
ATOM   1896  CG2 VAL A 117      83.043  69.988 123.200  1.00  0.00           C
ATOM   1900  C   VAL A 117      81.353  70.198 119.760  1.00  0.00           C
ATOM   1901  O   VAL A 117      82.133  70.699 118.969  1.00  0.00           O
ATOM   1902  N   GLN A 118      80.032  70.208 119.510  1.00  0.00           N
ATOM   1904  CA  GLN A 118      79.463  70.967 118.419  1.00  0.00           C
ATOM   1906  CB  GLN A 118      78.353  70.128 117.750  1.00  0.00           C
ATOM   1909  CG  GLN A 118      77.603  70.787 116.570  1.00  0.00           C
ATOM   1912  CD  GLN A 118      78.543  71.028 115.400  1.00  0.00           C
ATOM   1913  OE1 GLN A 118      79.463  70.248 115.170  1.00  0.00           O
ATOM   1914  NE2 GLN A 118      78.302  72.107 114.620  1.00  0.00           N
ATOM   1917  C   GLN A 118      78.872  72.257 118.960  1.00  0.00           C
ATOM   1918  O   GLN A 118      77.753  72.199 119.470  1.00  0.00           O
ATOM   1919  N   PRO A 119      79.472  73.438 118.890  1.00  0.00           N
ATOM   1920  CD  PRO A 119      80.832  73.728 118.460  1.00  0.00           C
ATOM   1923  CA  PRO A 119      78.902  74.598 119.520  1.00  0.00           C
ATOM   1925  CB  PRO A 119      80.103  75.449 119.950  1.00  0.00           C
ATOM   1928  CG  PRO A 119      81.353  74.677 119.529  1.00  0.00           C
ATOM   1931  C   PRO A 119      78.013  75.327 118.530  1.00  0.00           C
ATOM   1932  O   PRO A 119      78.302  75.388 117.330  1.00  0.00           O
ATOM   1933  N   VAL A 120      76.893  75.857 119.039  1.00  0.00           N
ATOM   1935  CA  VAL A 120      75.822  76.327 118.190  1.00  0.00           C
ATOM   1937  CB  VAL A 120      74.633  75.378 118.289  1.00  0.00           C
ATOM   1939  CG1 VAL A 120      74.883  74.188 117.350  1.00  0.00           C
ATOM   1943  CG2 VAL A 120      74.472  74.817 119.730  1.00  0.00           C
ATOM   1947  C   VAL A 120      75.493  77.787 118.490  1.00  0.00           C
ATOM   1948  O   VAL A 120      76.192  78.688 118.040  1.00  0.00           O
ATOM   1949  N   ILE A 121      74.423  78.077 119.249  1.00  0.00           N
ATOM   1951  CA  ILE A 121      73.722  79.368 119.129  1.00  0.00           C
ATOM   1953  CB  ILE A 121      72.512  79.408 120.050  1.00  0.00           C
ATOM   1955  CG2 ILE A 121      71.862  80.798 120.130  1.00  0.00           C
ATOM   1959  CG1 ILE A 121      71.442  78.418 119.610  1.00  0.00           C
ATOM   1962  CD  ILE A 121      70.793  77.768 120.829  1.00  0.00           C
ATOM   1966  C   ILE A 121      74.543  80.629 119.350  1.00  0.00           C
ATOM   1967  O   ILE A 121      74.442  81.598 118.609  1.00  0.00           O
ATOM   1968  N   ASN A 122      75.402  80.638 120.390  1.00  0.00           N
ATOM   1970  CA  ASN A 122      76.173  81.818 120.740  1.00  0.00           C
ATOM   1972  CB  ASN A 122      76.152  81.918 122.280  1.00  0.00           C
ATOM   1975  CG  ASN A 122      74.762  82.338 122.760  1.00  0.00           C
ATOM   1976  OD1 ASN A 122      74.023  82.998 122.029  1.00  0.00           O
ATOM   1977  ND2 ASN A 122      74.383  81.959 123.989  1.00  0.00           N
ATOM   1980  C   ASN A 122      77.622  81.719 120.230  1.00  0.00           C
ATOM   1981  O   ASN A 122      78.383  82.699 120.219  1.00  0.00           O
ATOM   1982  N   GLN A 123      78.002  80.527 119.730  1.00  0.00           N
ATOM   1984  CA  GLN A 123      79.243  80.308 119.000  1.00  0.00           C
ATOM   1986  CB  GLN A 123      79.493  78.808 118.749  1.00  0.00           C
ATOM   1989  CG  GLN A 123      80.813  78.458 117.990  1.00  0.00           C
ATOM   1992  CD  GLN A 123      82.043  78.538 118.899  1.00  0.00           C
ATOM   1993  OE1 GLN A 123      81.933  78.398 120.120  1.00  0.00           O
ATOM   1994  NE2 GLN A 123      83.232  78.747 118.310  1.00  0.00           N
ATOM   1997  C   GLN A 123      79.252  80.998 117.670  1.00  0.00           C
ATOM   1998  O   GLN A 123      80.253  81.598 117.310  1.00  0.00           O
ATOM   1999  N   GLY A 124      78.103  80.919 116.970  1.00  0.00           N
ATOM   2001  CA  GLY A 124      77.932  81.138 115.540  1.00  0.00           C
ATOM   2004  C   GLY A 124      77.552  79.827 114.870  1.00  0.00           C
ATOM   2005  O   GLY A 124      78.403  79.048 114.440  1.00  0.00           O
ATOM   2006  N   GLY A 125      76.243  79.567 114.760  1.00  0.00           N
ATOM   2008  CA  GLY A 125      75.783  78.398 114.039  1.00  0.00           C
ATOM   2011  C   GLY A 125      74.362  78.018 114.340  1.00  0.00           C
ATOM   2012  O   GLY A 125      73.832  78.247 115.420  1.00  0.00           O
ATOM   2013  N   THR A 126      73.713  77.389 113.349  1.00  0.00           N
ATOM   2015  CA  THR A 126      72.353  76.838 113.440  1.00  0.00           C
ATOM   2017  CB  THR A 126      71.282  77.809 112.910  1.00  0.00           C
ATOM   2019  OG1 THR A 126      69.963  77.298 112.999  1.00  0.00           O
ATOM   2021  CG2 THR A 126      71.493  78.129 111.420  1.00  0.00           C
ATOM   2025  C   THR A 126      72.282  75.498 112.719  1.00  0.00           C
ATOM   2026  O   THR A 126      71.273  74.798 112.780  1.00  0.00           O
ATOM   2027  N   LYS A 127      73.383  75.058 112.060  1.00  0.00           N
ATOM   2029  CA  LYS A 127      73.353  73.847 111.260  1.00  0.00           C
ATOM   2031  CB  LYS A 127      73.103  74.199 109.780  1.00  0.00           C
ATOM   2034  CG  LYS A 127      72.853  72.989 108.880  1.00  0.00           C
ATOM   2037  CD  LYS A 127      72.392  73.398 107.480  1.00  0.00           C
ATOM   2040  CE  LYS A 127      72.023  72.208 106.590  1.00  0.00           C
ATOM   2043  NZ  LYS A 127      71.953  72.597 105.180  1.00  0.00           N
ATOM   2047  C   LYS A 127      74.612  72.998 111.450  1.00  0.00           C
ATOM   2048  O   LYS A 127      75.732  73.467 111.280  1.00  0.00           O
ATOM   2049  N   ALA A 128      74.453  71.717 111.860  1.00  0.00           N
ATOM   2051  CA  ALA A 128      75.572  70.857 112.240  1.00  0.00           C
ATOM   2053  CB  ALA A 128      75.563  70.478 113.730  1.00  0.00           C
ATOM   2057  C   ALA A 128      75.643  69.559 111.460  1.00  0.00           C
ATOM   2058  O   ALA A 128      74.663  68.847 111.230  1.00  0.00           O
ATOM   2059  N   ASP A 129      76.872  69.208 111.080  1.00  0.00           N
ATOM   2061  CA  ASP A 129      77.262  67.897 110.670  1.00  0.00           C
ATOM   2063  CB  ASP A 129      78.232  68.147 109.480  1.00  0.00           C
ATOM   2066  CG  ASP A 129      78.732  66.897 108.800  1.00  0.00           C
ATOM   2067  OD1 ASP A 129      78.322  65.778 109.150  1.00  0.00           O
ATOM   2068  OD2 ASP A 129      79.593  67.067 107.890  1.00  0.00           O
ATOM   2069  C   ASP A 129      77.902  67.188 111.860  1.00  0.00           C
ATOM   2070  O   ASP A 129      79.052  67.457 112.200  1.00  0.00           O
ATOM   2071  N   LEU A 130      77.153  66.279 112.530  1.00  0.00           N
ATOM   2073  CA  LEU A 130      77.652  65.537 113.670  1.00  0.00           C
ATOM   2075  CB  LEU A 130      76.582  65.248 114.750  1.00  0.00           C
ATOM   2078  CG  LEU A 130      75.993  66.488 115.450  1.00  0.00           C
ATOM   2080  CD1 LEU A 130      74.773  66.088 116.300  1.00  0.00           C
ATOM   2084  CD2 LEU A 130      77.043  67.168 116.340  1.00  0.00           C
ATOM   2088  C   LEU A 130      78.203  64.198 113.230  1.00  0.00           C
ATOM   2089  O   LEU A 130      77.472  63.268 112.879  1.00  0.00           O
ATOM   2090  N   THR A 131      79.533  64.048 113.320  1.00  0.00           N
ATOM   2092  CA  THR A 131      80.152  62.748 113.159  1.00  0.00           C
ATOM   2094  CB  THR A 131      81.503  62.798 112.450  1.00  0.00           C
ATOM   2096  OG1 THR A 131      81.303  63.167 111.090  1.00  0.00           O
ATOM   2098  CG2 THR A 131      82.152  61.408 112.400  1.00  0.00           C
ATOM   2102  C   THR A 131      80.243  62.059 114.510  1.00  0.00           C
ATOM   2103  O   THR A 131      80.753  62.628 115.480  1.00  0.00           O
ATOM   2104  N   LEU A 132      79.692  60.838 114.640  1.00  0.00           N
ATOM   2106  CA  LEU A 132      79.692  60.077 115.880  1.00  0.00           C
ATOM   2108  CB  LEU A 132      78.322  59.417 116.230  1.00  0.00           C
ATOM   2111  CG  LEU A 132      77.173  60.338 116.700  1.00  0.00           C
ATOM   2113  CD1 LEU A 132      76.883  61.507 115.740  1.00  0.00           C
ATOM   2117  CD2 LEU A 132      75.892  59.497 116.909  1.00  0.00           C
ATOM   2121  C   LEU A 132      80.793  59.007 115.820  1.00  0.00           C
ATOM   2122  O   LEU A 132      81.093  58.418 114.770  1.00  0.00           O
ATOM   2123  N   VAL A 133      81.443  58.718 116.959  1.00  0.00           N
ATOM   2125  CA  VAL A 133      82.423  57.647 117.079  1.00  0.00           C
ATOM   2127  CB  VAL A 133      83.482  57.888 118.159  1.00  0.00           C
ATOM   2129  CG1 VAL A 133      84.223  59.198 117.840  1.00  0.00           C
ATOM   2133  CG2 VAL A 133      82.903  57.928 119.590  1.00  0.00           C
ATOM   2137  C   VAL A 133      81.723  56.308 117.289  1.00  0.00           C
ATOM   2138  O   VAL A 133      80.612  56.288 117.840  1.00  0.00           O
ATOM   2139  N   PRO A 134      82.262  55.168 116.870  1.00  0.00           N
ATOM   2140  CD  PRO A 134      83.412  55.077 115.969  1.00  0.00           C
ATOM   2143  CA  PRO A 134      81.602  53.878 117.050  1.00  0.00           C
ATOM   2145  CB  PRO A 134      82.173  53.028 115.899  1.00  0.00           C
ATOM   2148  CG  PRO A 134      83.582  53.577 115.700  1.00  0.00           C
ATOM   2151  C   PRO A 134      81.903  53.247 118.390  1.00  0.00           C
ATOM   2152  O   PRO A 134      83.043  53.188 118.840  1.00  0.00           O
ATOM   2153  N   VAL A 135      80.862  52.708 119.020  1.00  0.00           N
ATOM   2155  CA  VAL A 135      80.963  51.978 120.260  1.00  0.00           C
ATOM   2157  CB  VAL A 135      79.933  52.458 121.280  1.00  0.00           C
ATOM   2159  CG1 VAL A 135      80.023  51.628 122.579  1.00  0.00           C
ATOM   2163  CG2 VAL A 135      80.143  53.967 121.550  1.00  0.00           C
ATOM   2167  C   VAL A 135      80.753  50.518 119.900  1.00  0.00           C
ATOM   2168  O   VAL A 135      79.642  50.058 119.640  1.00  0.00           O
ATOM   2169  N   GLN A 136      81.842  49.748 119.840  1.00  0.00           N
ATOM   2171  CA  GLN A 136      81.832  48.348 119.470  1.00  0.00           C
ATOM   2173  CB  GLN A 136      83.062  48.028 118.560  1.00  0.00           C
ATOM   2176  CG  GLN A 136      83.062  48.728 117.190  1.00  0.00           C
ATOM   2179  CD  GLN A 136      81.723  48.488 116.510  1.00  0.00           C
ATOM   2180  OE1 GLN A 136      81.392  47.358 116.140  1.00  0.00           O
ATOM   2181  NE2 GLN A 136      80.893  49.548 116.420  1.00  0.00           N
ATOM   2184  C   GLN A 136      81.863  47.458 120.690  1.00  0.00           C
ATOM   2185  O   GLN A 136      82.933  47.178 121.220  1.00  0.00           O
ATOM   2186  N   GLN A 137      80.713  46.958 121.190  1.00  0.00           N
ATOM   2188  CA  GLN A 137      80.663  46.098 122.359  1.00  0.00           C
ATOM   2190  CB  GLN A 137      79.703  46.607 123.450  1.00  0.00           C
ATOM   2193  CG  GLN A 137      80.203  47.857 124.179  1.00  0.00           C
ATOM   2196  CD  GLN A 137      79.173  48.309 125.210  1.00  0.00           C
ATOM   2197  OE1 GLN A 137      77.963  48.138 125.030  1.00  0.00           O
ATOM   2198  NE2 GLN A 137      79.633  48.938 126.320  1.00  0.00           N
ATOM   2201  C   GLN A 137      80.302  44.638 122.029  1.00  0.00           C
ATOM   2202  OT1 GLN A 137      79.192  44.338 121.510  1.00  0.00           O
ATOM   2203  OT2 GLN A 137      81.182  43.778 122.310  1.00  0.00           O
ATOM   2204  NH3 POPEB 138     101.103  33.007 100.720  1.00  0.00           N
ATOM   2208  C12 POPEB 138     100.673  31.658 101.220  1.00  0.00           C
ATOM   2211  C11 POPEB 138     101.562  30.518 100.690  1.00  0.00           C
ATOM   2214  P   POPEB 138     102.043  27.988 101.090  1.00  0.00           P
ATOM   2215  O13 POPEB 138     103.463  28.388 101.200  1.00  0.00           O
ATOM   2216  O14 POPEB 138     101.602  26.898 102.000  1.00  0.00           O
ATOM   2217  O11 POPEB 138     101.692  27.538  99.620  1.00  0.00           O
ATOM   2218  O12 POPEB 138     101.142  29.278 101.290  1.00  0.00           O
ATOM   2219  C1  POPEB 138     100.312  27.278  99.340  1.00  0.00           C
ATOM   2222  C2  POPEB 138     100.042  27.218  97.820  1.00  0.00           C
ATOM   2224  O21 POPEB 138     100.063  28.568  97.310  1.00  0.00           O
ATOM   2225  C21 POPEB 138      99.892  28.688  96.010  1.00  0.00           C
ATOM   2226  O22 POPEB 138      98.843  28.908  95.440  1.00  0.00           O
ATOM   2227  C22 POPEB 138     101.243  28.528  95.310  1.00  0.00           C
ATOM   2230  C3  POPEB 138      98.722  26.468  97.510  1.00  0.00           C
ATOM   2233  O31 POPEB 138      98.612  26.198  96.109  1.00  0.00           O
ATOM   2234  C31 POPEB 138      97.603  25.468  95.709  1.00  0.00           C
ATOM   2235  O32 POPEB 138      96.802  24.888  96.440  1.00  0.00           O
ATOM   2236  C32 POPEB 138      97.642  25.438  94.179  1.00  0.00           C
ATOM   2239  C23 POPEB 138     101.313  27.278  94.409  1.00  0.00           C
ATOM   2242  C24 POPEB 138     102.723  27.058  93.840  1.00  0.00           C
ATOM   2245  C25 POPEB 138     103.102  28.028  92.710  1.00  0.00           C
ATOM   2248  C26 POPEB 138     102.383  27.698  91.399  1.00  0.00           C
ATOM   2251  C27 POPEB 138     102.712  28.678  90.260  1.00  0.00           C
ATOM   2254  C28 POPEB 138     101.963  28.288  88.980  1.00  0.00           C
ATOM   2257  C29 POPEB 138     102.082  29.308  87.870  1.00  0.00           C
ATOM   2259 0C21 POPEB 138     102.833  29.188  86.749  1.00  0.00           C
ATOM   2261 1C21 POPEB 138     103.743  28.038  86.380  1.00  0.00           C
ATOM   2264 2C21 POPEB 138     103.222  27.228  85.190  1.00  0.00           C
ATOM   2267 3C21 POPEB 138     101.993  26.358  85.540  1.00  0.00           C
ATOM   2270 4C21 POPEB 138     101.523  25.488  84.370  1.00  0.00           C
ATOM   2273 5C21 POPEB 138     100.823  26.298  83.260  1.00  0.00           C
ATOM   2276 6C21 POPEB 138     100.312  25.418  82.110  1.00  0.00           C
ATOM   2279 7C21 POPEB 138      99.612  26.248  81.030  1.00  0.00           C
ATOM   2282 8C21 POPEB 138      98.962  25.408  79.929  1.00  0.00           C
ATOM   2286  C33 POPEB 138      96.763  24.338  93.539  1.00  0.00           C
ATOM   2289  C34 POPEB 138      97.073  24.168  92.050  1.00  0.00           C
ATOM   2292  C35 POPEB 138      96.362  25.198  91.170  1.00  0.00           C
ATOM   2295  C36 POPEB 138      94.972  24.728  90.730  1.00  0.00           C
ATOM   2298  C37 POPEB 138      94.202  25.837  89.990  1.00  0.00           C
ATOM   2301  C38 POPEB 138      92.852  25.348  89.450  1.00  0.00           C
ATOM   2304  C39 POPEB 138      92.973  24.508  88.170  1.00  0.00           C
ATOM   2307 0C31 POPEB 138      92.962  25.338  86.870  1.00  0.00           C
ATOM   2310 1C31 POPEB 138      92.962  24.458  85.610  1.00  0.00           C
ATOM   2313 2C31 POPEB 138      92.542  25.218  84.350  1.00  0.00           C
ATOM   2316 3C31 POPEB 138      92.362  24.318  83.120  1.00  0.00           C
ATOM   2319 4C31 POPEB 138      93.603  24.248  82.210  1.00  0.00           C
ATOM   2322 5C31 POPEB 138      93.353  23.418  80.950  1.00  0.00           C
ATOM   2325 6C31 POPEB 138      94.463  23.528  79.900  1.00  0.00           C
ATOM   2329  NH3 POPEC 139       3.972 120.758  57.240  1.00  0.00           N
ATOM   2333  C12 POPEC 139       5.343 121.158  56.730  1.00  0.00           C
ATOM   2336  C11 POPEC 139       5.543 122.689  56.570  1.00  0.00           C
ATOM   2339  P   POPEC 139       3.803 124.108  57.980  1.00  0.00           P
ATOM   2340  O13 POPEC 139       3.873 125.578  58.160  1.00  0.00           O
ATOM   2341  O14 POPEC 139       2.933 123.598  56.890  1.00  0.00           O
ATOM   2342  O11 POPEC 139       3.373 123.408  59.330  1.00  0.00           O
ATOM   2343  O12 POPEC 139       5.233 123.467  57.730  1.00  0.00           O
ATOM   2344  C1  POPEC 139       2.178 123.787  60.030  1.00  0.00           C
ATOM   2347  C2  POPEC 139       2.378 123.978  61.570  1.00  0.00           C
ATOM   2349  O21 POPEC 139       2.683 122.708  62.180  1.00  0.00           O
ATOM   2350  C21 POPEC 139       3.253 122.777  63.380  1.00  0.00           C
ATOM   2351  O22 POPEC 139       3.563 123.818  63.950  1.00  0.00           O
ATOM   2352  C22 POPEC 139       3.383 121.387  63.980  1.00  0.00           C
ATOM   2355  C3  POPEC 139       1.048 124.577  62.160  1.00  0.00           C
ATOM   2358  O31 POPEC 139       0.898 124.488  63.579  1.00  0.00           O
ATOM   2359  C31 POPEC 139       1.098 125.557  64.309  1.00  0.00           C
ATOM   2360  O32 POPEC 139       1.378 126.678  63.899  1.00  0.00           O
ATOM   2361  C32 POPEC 139       0.838 125.159  65.760  1.00  0.00           C
ATOM   2364  C23 POPEC 139       4.163 121.318  65.330  1.00  0.00           C
ATOM   2367  C24 POPEC 139       4.033 119.919  65.940  1.00  0.00           C
ATOM   2370  C25 POPEC 139       5.083 119.529  67.000  1.00  0.00           C
ATOM   2373  C26 POPEC 139       4.733 119.928  68.450  1.00  0.00           C
ATOM   2376  C27 POPEC 139       5.603 119.158  69.459  1.00  0.00           C
ATOM   2379  C28 POPEC 139       5.543 119.739  70.890  1.00  0.00           C
ATOM   2382  C29 POPEC 139       6.532 119.079  71.819  1.00  0.00           C
ATOM   2384 0C21 POPEC 139       6.482 119.067  73.159  1.00  0.00           C
ATOM   2386 1C21 POPEC 139       5.413 119.698  74.020  1.00  0.00           C
ATOM   2389 2C21 POPEC 139       5.363 119.079  75.429  1.00  0.00           C
ATOM   2392 3C21 POPEC 139       6.482 119.558  76.360  1.00  0.00           C
ATOM   2395 4C21 POPEC 139       6.762 118.577  77.510  1.00  0.00           C
ATOM   2398 5C21 POPEC 139       5.603 118.448  78.510  1.00  0.00           C
ATOM   2401 6C21 POPEC 139       5.603 119.568  79.560  1.00  0.00           C
ATOM   2404 7C21 POPEC 139       4.383 119.508  80.480  1.00  0.00           C
ATOM   2407 8C21 POPEC 139       4.413 120.538  81.600  1.00  0.00           C
ATOM   2411  C33 POPEC 139       1.148 126.247  66.809  1.00  0.00           C
ATOM   2414  C34 POPEC 139       2.633 126.348  67.220  1.00  0.00           C
ATOM   2417  C35 POPEC 139       3.123 125.068  67.910  1.00  0.00           C
ATOM   2420  C36 POPEC 139       4.293 125.288  68.890  1.00  0.00           C
ATOM   2423  C37 POPEC 139       4.583 124.018  69.700  1.00  0.00           C
ATOM   2426  C38 POPEC 139       5.583 124.188  70.849  1.00  0.00           C
ATOM   2429  C39 POPEC 139       4.983 124.997  72.020  1.00  0.00           C
ATOM   2432 0C31 POPEC 139       5.583 124.658  73.390  1.00  0.00           C
ATOM   2435 1C31 POPEC 139       4.773 125.309  74.520  1.00  0.00           C
ATOM   2438 2C31 POPEC 139       5.203 124.897  75.930  1.00  0.00           C
ATOM   2441 3C31 POPEC 139       4.223 125.428  76.990  1.00  0.00           C
ATOM   2444 4C31 POPEC 139       4.653 125.118  78.430  1.00  0.00           C
ATOM   2447 5C31 POPEC 139       3.623 125.588  79.459  1.00  0.00           C
ATOM   2450 6C31 POPEC 139       4.073 125.408  80.919  1.00  0.00           C
ATOM   2454  NH3 POPED 140      51.973  20.228  65.320  1.00  0.00           N
ATOM   2458  C12 POPED 140      52.483  19.128  64.430  1.00  0.00           C
ATOM   2461  C11 POPED 140      52.982  17.908  65.219  1.00  0.00           C
ATOM   2464  P   POPED 140      55.212  17.148  64.020  1.00  0.00           P
ATOM   2465  O13 POPED 140      55.903  15.838  64.179  1.00  0.00           O
ATOM   2466  O14 POPED 140      55.282  17.738  62.670  1.00  0.00           O
ATOM   2467  O11 POPED 140      55.743  18.238  65.050  1.00  0.00           O
ATOM   2468  O12 POPED 140      53.692  17.008  64.370  1.00  0.00           O
ATOM   2469  C1  POPED 140      56.963  18.018  65.780  1.00  0.00           C
ATOM   2472  C2  POPED 140      57.122  18.918  67.060  1.00  0.00           C
ATOM   2474  O21 POPED 140      57.493  18.128  68.209  1.00  0.00           O
ATOM   2475  C21 POPED 140      56.573  17.398  68.780  1.00  0.00           C
ATOM   2476  O22 POPED 140      55.422  17.238  68.419  1.00  0.00           O
ATOM   2477  C22 POPED 140      57.192  16.748  70.020  1.00  0.00           C
ATOM   2480  C3  POPED 140      55.933  19.888  67.350  1.00  0.00           C
ATOM   2483  O31 POPED 140      55.832  20.278  68.740  1.00  0.00           O
ATOM   2484  C31 POPED 140      56.742  21.148  69.140  1.00  0.00           C
ATOM   2485  O32 POPED 140      57.623  21.628  68.460  1.00  0.00           O
ATOM   2486  C32 POPED 140      56.503  21.458  70.630  1.00  0.00           C
ATOM   2489  C23 POPED 140      56.192  15.878  70.820  1.00  0.00           C
ATOM   2492  C24 POPED 140      56.682  15.578  72.250  1.00  0.00           C
ATOM   2495  C25 POPED 140      55.753  14.608  72.999  1.00  0.00           C
ATOM   2498  C26 POPED 140      56.322  14.198  74.360  1.00  0.00           C
ATOM   2501  C27 POPED 140      55.282  13.508  75.270  1.00  0.00           C
ATOM   2504  C28 POPED 140      55.892  12.918  76.559  1.00  0.00           C
ATOM   2507  C29 POPED 140      56.643  11.628  76.340  1.00  0.00           C
ATOM   2509 0C21 POPED 140      56.532  10.528  77.110  1.00  0.00           C
ATOM   2511 1C21 POPED 140      55.683  10.418  78.349  1.00  0.00           C
ATOM   2514 2C21 POPED 140      54.193  10.128  78.080  1.00  0.00           C
ATOM   2517 3C21 POPED 140      53.913   8.678  77.660  1.00  0.00           C
ATOM   2520 4C21 POPED 140      52.413   8.368  77.499  1.00  0.00           C
ATOM   2523 5C21 POPED 140      51.833   8.778  76.140  1.00  0.00           C
ATOM   2526 6C21 POPED 140      50.323   8.498  76.030  1.00  0.00           C
ATOM   2529 7C21 POPED 140      49.743   8.828  74.649  1.00  0.00           C
ATOM   2532 8C21 POPED 140      48.262   8.478  74.500  1.00  0.00           C
ATOM   2536  C33 POPED 140      56.903  20.278  71.550  1.00  0.00           C
ATOM   2539  C34 POPED 140      56.192  20.338  72.910  1.00  0.00           C
ATOM   2542  C35 POPED 140      57.072  20.068  74.140  1.00  0.00           C
ATOM   2545  C36 POPED 140      58.202  21.088  74.319  1.00  0.00           C
ATOM   2548  C37 POPED 140      58.822  21.018  75.709  1.00  0.00           C
ATOM   2551  C38 POPED 140      60.302  21.418  75.700  1.00  0.00           C
ATOM   2554  C39 POPED 140      61.003  21.168  77.040  1.00  0.00           C
ATOM   2557 0C31 POPED 140      62.483  21.518  76.959  1.00  0.00           C
ATOM   2560 1C31 POPED 140      63.213  21.408  78.290  1.00  0.00           C
ATOM   2563 2C31 POPED 140      64.683  21.808  78.150  1.00  0.00           C
ATOM   2566 3C31 POPED 140      65.442  21.798  79.470  1.00  0.00           C
ATOM   2569 4C31 POPED 140      66.862  22.338  79.319  1.00  0.00           C
ATOM   2572 5C31 POPED 140      67.582  22.488  80.659  1.00  0.00           C
ATOM   2575 6C31 POPED 140      69.073  22.788  80.490  1.00  0.00           C
ATOM   2579  NH3 POPEE 141     129.603 128.728  61.700  1.00  0.00           N
ATOM   2583  C12 POPEE 141     129.502 128.708  60.190  1.00  0.00           C
ATOM   2586  C11 POPEE 141     129.192 127.318  59.600  1.00  0.00           C
ATOM   2589  P   POPEE 141     127.383 125.478  59.470  1.00  0.00           P
ATOM   2590  O13 POPEE 141     126.913 125.738  58.090  1.00  0.00           O
ATOM   2591  O14 POPEE 141     128.362 124.389  59.700  1.00  0.00           O
ATOM   2592  O11 POPEE 141     126.063 125.218  60.300  1.00  0.00           O
ATOM   2593  O12 POPEE 141     127.922 126.848  60.060  1.00  0.00           O
ATOM   2594  C1  POPEE 141     126.073 124.368  61.460  1.00  0.00           C
ATOM   2597  C2  POPEE 141     125.083 124.908  62.510  1.00  0.00           C
ATOM   2599  O21 POPEE 141     124.752 123.848  63.410  1.00  0.00           O
ATOM   2600  C21 POPEE 141     124.883 124.128  64.690  1.00  0.00           C
ATOM   2601  O22 POPEE 141     125.702 124.897  65.180  1.00  0.00           O
ATOM   2602  C22 POPEE 141     123.703 123.489  65.410  1.00  0.00           C
ATOM   2605  C3  POPEE 141     123.743 125.358  61.870  1.00  0.00           C
ATOM   2608  O31 POPEE 141     122.883 125.919  62.870  1.00  0.00           O
ATOM   2609  C31 POPEE 141     121.593 125.647  62.780  1.00  0.00           C
ATOM   2610  O32 POPEE 141     121.052 124.997  61.910  1.00  0.00           O
ATOM   2611  C32 POPEE 141     120.872 126.368  63.940  1.00  0.00           C
ATOM   2614  C23 POPEE 141     123.682 123.607  66.940  1.00  0.00           C
ATOM   2617  C24 POPEE 141     122.243 123.467  67.460  1.00  0.00           C
ATOM   2620  C25 POPEE 141     122.133 122.878  68.880  1.00  0.00           C
ATOM   2623  C26 POPEE 141     123.222 123.337  69.840  1.00  0.00           C
ATOM   2626  C27 POPEE 141     122.922 122.878  71.270  1.00  0.00           C
ATOM   2629  C28 POPEE 141     124.163 122.799  72.180  1.00  0.00           C
ATOM   2632  C29 POPEE 141     124.703 124.148  72.550  1.00  0.00           C
ATOM   2634 0C21 POPEE 141     125.243 124.488  73.740  1.00  0.00           C
ATOM   2636 1C21 POPEE 141     125.413 123.588  74.929  1.00  0.00           C
ATOM   2639 2C21 POPEE 141     124.413 123.919  76.050  1.00  0.00           C
ATOM   2642 3C21 POPEE 141     124.913 124.997  77.020  1.00  0.00           C
ATOM   2645 4C21 POPEE 141     123.892 125.309  78.120  1.00  0.00           C
ATOM   2648 5C21 POPEE 141     122.743 126.188  77.640  1.00  0.00           C
ATOM   2651 6C21 POPEE 141     121.723 126.497  78.740  1.00  0.00           C
ATOM   2654 7C21 POPEE 141     120.632 127.458  78.250  1.00  0.00           C
ATOM   2657 8C21 POPEE 141     119.573 127.768  79.310  1.00  0.00           C
ATOM   2661  C33 POPEE 141     119.792 125.518  64.660  1.00  0.00           C
ATOM   2664  C34 POPEE 141     119.142 126.309  65.810  1.00  0.00           C
ATOM   2667  C35 POPEE 141     118.043 125.538  66.570  1.00  0.00           C
ATOM   2670  C36 POPEE 141     117.442 126.378  67.710  1.00  0.00           C
ATOM   2673  C37 POPEE 141     116.373 125.647  68.550  1.00  0.00           C
ATOM   2676  C38 POPEE 141     116.773 125.398  70.020  1.00  0.00           C
ATOM   2679  C39 POPEE 141     117.532 124.088  70.239  1.00  0.00           C
ATOM   2682 0C31 POPEE 141     118.113 123.968  71.660  1.00  0.00           C
ATOM   2685 1C31 POPEE 141     118.792 122.607  71.900  1.00  0.00           C
ATOM   2688 2C31 POPEE 141     119.102 122.309  73.380  1.00  0.00           C
ATOM   2691 3C31 POPEE 141     120.233 123.168  73.960  1.00  0.00           C
ATOM   2694 4C31 POPEE 141     120.613 122.788  75.410  1.00  0.00           C
ATOM   2697 5C31 POPEE 141     119.482 123.068  76.399  1.00  0.00           C
ATOM   2700 6C31 POPEE 141     119.942 122.988  77.859  1.00  0.00           C
ATOM   2704  NH3 POPEF 142      19.492  53.608  55.340  1.00  0.00           N
ATOM   2708  C12 POPEF 142      19.992  52.967  54.070  1.00  0.00           C
ATOM   2711  C11 POPEF 142      21.433  52.428  54.169  1.00  0.00           C
ATOM   2714  P   POPEF 142      22.572  50.338  53.020  1.00  0.00           P
ATOM   2715  O13 POPEF 142      22.773  49.827  51.640  1.00  0.00           O
ATOM   2716  O14 POPEF 142      23.773  50.478  53.860  1.00  0.00           O
ATOM   2717  O11 POPEF 142      21.583  49.388  53.820  1.00  0.00           O
ATOM   2718  O12 POPEF 142      21.783  51.717  52.970  1.00  0.00           O
ATOM   2719  C1  POPEF 142      21.962  48.109  54.360  1.00  0.00           C
ATOM   2722  C2  POPEF 142      21.822  48.039  55.920  1.00  0.00           C
ATOM   2724  O21 POPEF 142      22.083  46.688  56.390  1.00  0.00           O
ATOM   2725  C21 POPEF 142      21.133  45.778  56.580  1.00  0.00           C
ATOM   2726  O22 POPEF 142      19.953  45.848  56.270  1.00  0.00           O
ATOM   2727  C22 POPEF 142      21.812  44.538  57.150  1.00  0.00           C
ATOM   2730  C3  POPEF 142      20.503  48.688  56.440  1.00  0.00           C
ATOM   2733  O31 POPEF 142      20.392  48.568  57.870  1.00  0.00           O
ATOM   2734  C31 POPEF 142      19.453  49.359  58.420  1.00  0.00           C
ATOM   2735  O32 POPEF 142      18.863  50.238  57.840  1.00  0.00           O
ATOM   2736  C32 POPEF 142      19.363  48.978  59.899  1.00  0.00           C
ATOM   2739  C23 POPEF 142      21.063  43.928  58.360  1.00  0.00           C
ATOM   2742  C24 POPEF 142      21.222  44.769  59.630  1.00  0.00           C
ATOM   2745  C25 POPEF 142      21.063  43.978  60.940  1.00  0.00           C
ATOM   2748  C26 POPEF 142      21.133  44.908  62.150  1.00  0.00           C
ATOM   2751  C27 POPEF 142      20.892  44.258  63.510  1.00  0.00           C
ATOM   2754  C28 POPEF 142      20.693  45.298  64.630  1.00  0.00           C
ATOM   2757  C29 POPEF 142      21.982  45.908  65.120  1.00  0.00           C
ATOM   2759 0C21 POPEF 142      22.363  46.048  66.410  1.00  0.00           C
ATOM   2761 1C21 POPEF 142      21.562  45.698  67.640  1.00  0.00           C
ATOM   2764 2C21 POPEF 142      21.443  46.908  68.580  1.00  0.00           C
ATOM   2767 3C21 POPEF 142      20.373  46.737  69.660  1.00  0.00           C
ATOM   2770 4C21 POPEF 142      20.322  47.967  70.580  1.00  0.00           C
ATOM   2773 5C21 POPEF 142      19.312  47.868  71.730  1.00  0.00           C
ATOM   2776 6C21 POPEF 142      19.402  49.118  72.630  1.00  0.00           C
ATOM   2779 7C21 POPEF 142      18.503  49.048  73.860  1.00  0.00           C
ATOM   2782 8C21 POPEF 142      18.802  50.168  74.870  1.00  0.00           C
ATOM   2786  C33 POPEF 142      18.093  49.208  60.760  1.00  0.00           C
ATOM   2789  C34 POPEF 142      18.353  48.528  62.120  1.00  0.00           C
ATOM   2792  C35 POPEF 142      17.203  48.558  63.140  1.00  0.00           C
ATOM   2795  C36 POPEF 142      17.482  47.647  64.360  1.00  0.00           C
ATOM   2798  C37 POPEF 142      16.463  47.847  65.489  1.00  0.00           C
ATOM   2801  C38 POPEF 142      16.723  46.978  66.739  1.00  0.00           C
ATOM   2804  C39 POPEF 142      15.853  47.408  67.949  1.00  0.00           C
ATOM   2807 0C31 POPEF 142      16.383  48.647  68.700  1.00  0.00           C
ATOM   2810 1C31 POPEF 142      15.463  49.118  69.840  1.00  0.00           C
ATOM   2813 2C31 POPEF 142      16.183  49.897  70.950  1.00  0.00           C
ATOM   2816 3C31 POPEF 142      16.123  51.428  70.849  1.00  0.00           C
ATOM   2819 4C31 POPEF 142      16.913  52.129  71.970  1.00  0.00           C
ATOM   2822 5C31 POPEF 142      16.623  53.628  72.090  1.00  0.00           C
ATOM   2825 6C31 POPEF 142      17.492  54.359  73.120  1.00  0.00           C
ATOM   2829  NH3 POPEG 143      29.202   6.428  58.480  1.00  0.00           N
ATOM   2833  C12 POPEG 143      30.473   7.068  58.950  1.00  0.00           C
ATOM   2836  C11 POPEG 143      30.282   7.808  60.280  1.00  0.00           C
ATOM   2839  P   POPEG 143      31.982   8.988  61.940  1.00  0.00           P
ATOM   2840  O13 POPEG 143      33.442   8.808  62.030  1.00  0.00           O
ATOM   2841  O14 POPEG 143      31.392  10.328  62.210  1.00  0.00           O
ATOM   2842  O11 POPEG 143      31.333   7.938  62.929  1.00  0.00           O
ATOM   2843  O12 POPEG 143      31.472   8.518  60.530  1.00  0.00           O
ATOM   2844  C1  POPEG 143      30.732   8.338  64.160  1.00  0.00           C
ATOM   2847  C2  POPEG 143      31.743   8.658  65.300  1.00  0.00           C
ATOM   2849  O21 POPEG 143      30.913   8.688  66.469  1.00  0.00           O
ATOM   2850  C21 POPEG 143      31.193   7.828  67.420  1.00  0.00           C
ATOM   2851  O22 POPEG 143      32.173   7.108  67.480  1.00  0.00           O
ATOM   2852  C22 POPEG 143      30.062   7.898  68.440  1.00  0.00           C
ATOM   2855  C3  POPEG 143      32.503  10.018  65.200  1.00  0.00           C
ATOM   2858  O31 POPEG 143      33.193  10.378  66.430  1.00  0.00           O
ATOM   2859  C31 POPEG 143      34.383   9.768  66.570  1.00  0.00           C
ATOM   2860  O32 POPEG 143      34.922   9.108  65.700  1.00  0.00           O
ATOM   2861  C32 POPEG 143      34.913   9.978  67.990  1.00  0.00           C
ATOM   2864  C23 POPEG 143      30.023   6.698  69.420  1.00  0.00           C
ATOM   2867  C24 POPEG 143      28.663   5.988  69.420  1.00  0.00           C
ATOM   2870  C25 POPEG 143      27.482   6.888  69.810  1.00  0.00           C
ATOM   2873  C26 POPEG 143      27.453   7.208  71.310  1.00  0.00           C
ATOM   2876  C27 POPEG 143      26.383   8.238  71.650  1.00  0.00           C
ATOM   2879  C28 POPEG 143      26.253   8.498  73.159  1.00  0.00           C
ATOM   2882  C29 POPEG 143      27.523   9.058  73.740  1.00  0.00           C
ATOM   2884 0C21 POPEG 143      27.952   8.898  75.010  1.00  0.00           C
ATOM   2886 1C21 POPEG 143      27.192   8.208  76.109  1.00  0.00           C
ATOM   2889 2C21 POPEG 143      27.132   9.098  77.359  1.00  0.00           C
ATOM   2892 3C21 POPEG 143      26.142   8.558  78.399  1.00  0.00           C
ATOM   2895 4C21 POPEG 143      26.212   9.328  79.719  1.00  0.00           C
ATOM   2898 5C21 POPEG 143      25.103   8.928  80.700  1.00  0.00           C
ATOM   2901 6C21 POPEG 143      25.352   9.438  82.120  1.00  0.00           C
ATOM   2904 7C21 POPEG 143      24.172   9.138  83.060  1.00  0.00           C
ATOM   2907 8C21 POPEG 143      24.453   9.498  84.520  1.00  0.00           C
ATOM   2911  C33 POPEG 143      33.843   9.958  69.100  1.00  0.00           C
ATOM   2914  C34 POPEG 143      34.473   9.888  70.499  1.00  0.00           C
ATOM   2917  C35 POPEG 143      33.482   9.928  71.679  1.00  0.00           C
ATOM   2920  C36 POPEG 143      32.303   8.948  71.559  1.00  0.00           C
ATOM   2923  C37 POPEG 143      31.343   8.998  72.760  1.00  0.00           C
ATOM   2926  C38 POPEG 143      31.572   7.948  73.850  1.00  0.00           C
ATOM   2929  C39 POPEG 143      31.103   6.548  73.430  1.00  0.00           C
ATOM   2932 0C31 POPEG 143      31.033   5.578  74.620  1.00  0.00           C
ATOM   2935 1C31 POPEG 143      30.242   4.298  74.300  1.00  0.00           C
ATOM   2938 2C31 POPEG 143      29.883   3.488  75.560  1.00  0.00           C
ATOM   2941 3C31 POPEG 143      28.853   4.188  76.460  1.00  0.00           C
ATOM   2944 4C31 POPEG 143      28.612   3.458  77.789  1.00  0.00           C
ATOM   2947 5C31 POPEG 143      27.822   4.338  78.770  1.00  0.00           C
ATOM   2950 6C31 POPEG 143      27.622   3.668  80.140  1.00  0.00           C
ATOM   2954  NH3 POPEH 144      33.072   0.382  59.930  1.00  0.00           N
ATOM   2958  C12 POPEH 144      33.333   0.403  58.450  1.00  0.00           C
ATOM   2961  C11 POPEH 144      32.203   1.139  57.700  1.00  0.00           C
ATOM   2964  P   POPEH 144      32.523   3.769  57.820  1.00  0.00           P
ATOM   2965  O13 POPEH 144      33.613   4.639  57.340  1.00  0.00           O
ATOM   2966  O14 POPEH 144      31.123   4.268  57.719  1.00  0.00           O
ATOM   2967  O11 POPEH 144      32.813   3.359  59.320  1.00  0.00           O
ATOM   2968  O12 POPEH 144      32.652   2.358  57.120  1.00  0.00           O
ATOM   2969  C1  POPEH 144      33.223   4.359  60.280  1.00  0.00           C
ATOM   2972  C2  POPEH 144      32.143   4.609  61.360  1.00  0.00           C
ATOM   2974  O21 POPEH 144      32.572   4.278  62.690  1.00  0.00           O
ATOM   2975  C21 POPEH 144      32.833   3.018  62.970  1.00  0.00           C
ATOM   2976  O22 POPEH 144      32.852   2.078  62.200  1.00  0.00           O
ATOM   2977  C22 POPEH 144      33.113   2.929  64.480  1.00  0.00           C
ATOM   2980  C3  POPEH 144      30.802   3.928  60.990  1.00  0.00           C
ATOM   2983  O31 POPEH 144      29.883   3.998  62.090  1.00  0.00           O
ATOM   2984  C31 POPEH 144      28.612   3.928  61.730  1.00  0.00           C
ATOM   2985  O32 POPEH 144      28.183   4.138  60.610  1.00  0.00           O
ATOM   2986  C32 POPEH 144      27.803   3.398  62.910  1.00  0.00           C
ATOM   2989  C23 POPEH 144      32.933   1.509  65.060  1.00  0.00           C
ATOM   2992  C24 POPEH 144      31.632   1.398  65.850  1.00  0.00           C
ATOM   2995  C25 POPEH 144      31.672   2.118  67.200  1.00  0.00           C
ATOM   2998  C26 POPEH 144      32.203   1.208  68.310  1.00  0.00           C
ATOM   3001  C27 POPEH 144      32.032   1.807  69.710  1.00  0.00           C
ATOM   3004  C28 POPEH 144      32.443   0.798  70.790  1.00  0.00           C
ATOM   3007  C29 POPEH 144      32.482   1.388  72.169  1.00  0.00           C
ATOM   3009 0C21 POPEH 144      32.423   0.662  73.300  1.00  0.00           C
ATOM   3011 1C21 POPEH 144      32.253  -0.837  73.349  1.00  0.00           C
ATOM   3014 2C21 POPEH 144      31.743  -1.318  74.710  1.00  0.00           C
ATOM   3017 3C21 POPEH 144      32.813  -1.327  75.800  1.00  0.00           C
ATOM   3020 4C21 POPEH 144      32.243  -1.586  77.200  1.00  0.00           C
ATOM   3023 5C21 POPEH 144      31.383  -0.436  77.739  1.00  0.00           C
ATOM   3026 6C21 POPEH 144      30.773  -0.746  79.109  1.00  0.00           C
ATOM   3029 7C21 POPEH 144      29.923   0.403  79.660  1.00  0.00           C
ATOM   3032 8C21 POPEH 144      29.313   0.143  81.050  1.00  0.00           C
ATOM   3036  C33 POPEH 144      28.693   2.619  63.899  1.00  0.00           C
ATOM   3039  C34 POPEH 144      27.933   1.889  65.010  1.00  0.00           C
ATOM   3042  C35 POPEH 144      28.263   0.382  65.000  1.00  0.00           C
ATOM   3045  C36 POPEH 144      27.863  -0.326  66.290  1.00  0.00           C
ATOM   3048  C37 POPEH 144      28.242  -1.816  66.260  1.00  0.00           C
ATOM   3051  C38 POPEH 144      28.363  -2.448  67.660  1.00  0.00           C
ATOM   3054  C39 POPEH 144      29.462  -1.786  68.500  1.00  0.00           C
ATOM   3057 0C31 POPEH 144      30.163  -2.747  69.470  1.00  0.00           C
ATOM   3060 1C31 POPEH 144      29.243  -3.377  70.519  1.00  0.00           C
ATOM   3063 2C31 POPEH 144      29.843  -4.647  71.120  1.00  0.00           C
ATOM   3066 3C31 POPEH 144      31.193  -4.447  71.830  1.00  0.00           C
ATOM   3069 4C31 POPEH 144      31.933  -5.786  71.980  1.00  0.00           C
ATOM   3072 5C31 POPEH 144      33.253  -5.646  72.730  1.00  0.00           C
ATOM   3075 6C31 POPEH 144      33.942  -6.987  72.980  1.00  0.00           C
ATOM   3079  NH3 POPEI 145     124.752  79.338  58.130  1.00  0.00           N
ATOM   3083  C12 POPEI 145     123.272  79.478  58.350  1.00  0.00           C
ATOM   3086  C11 POPEI 145     122.833  80.919  58.080  1.00  0.00           C
ATOM   3089  P   POPEI 145     123.913  83.238  58.430  1.00  0.00           P
ATOM   3090  O13 POPEI 145     125.293  83.249  57.900  1.00  0.00           O
ATOM   3091  O14 POPEI 145     122.873  83.678  57.490  1.00  0.00           O
ATOM   3092  O11 POPEI 145     123.873  84.188  59.690  1.00  0.00           O
ATOM   3093  O12 POPEI 145     123.493  81.807  58.990  1.00  0.00           O
ATOM   3094  C1  POPEI 145     123.173  85.438  59.650  1.00  0.00           C
ATOM   3097  C2  POPEI 145     122.642  85.798  61.060  1.00  0.00           C
ATOM   3099  O21 POPEI 145     123.652  86.588  61.710  1.00  0.00           O
ATOM   3100  C21 POPEI 145     123.183  87.519  62.540  1.00  0.00           C
ATOM   3101  O22 POPEI 145     122.022  87.677  62.850  1.00  0.00           O
ATOM   3102  C22 POPEI 145     124.332  88.438  62.950  1.00  0.00           C
ATOM   3105  C3  POPEI 145     122.313  84.468  61.820  1.00  0.00           C
ATOM   3108  O31 POPEI 145     121.702  84.648  63.100  1.00  0.00           O
ATOM   3109  C31 POPEI 145     122.423  84.359  64.160  1.00  0.00           C
ATOM   3110  O32 POPEI 145     123.633  84.128  64.169  1.00  0.00           O
ATOM   3111  C32 POPEI 145     121.523  84.318  65.390  1.00  0.00           C
ATOM   3114  C23 POPEI 145     124.452  88.607  64.480  1.00  0.00           C
ATOM   3117  C24 POPEI 145     125.373  89.788  64.840  1.00  0.00           C
ATOM   3120  C25 POPEI 145     125.942  89.727  66.260  1.00  0.00           C
ATOM   3123  C26 POPEI 145     124.892  89.717  67.380  1.00  0.00           C
ATOM   3126  C27 POPEI 145     125.582  89.618  68.749  1.00  0.00           C
ATOM   3129  C28 POPEI 145     124.592  89.548  69.929  1.00  0.00           C
ATOM   3132  C29 POPEI 145     125.333  89.328  71.220  1.00  0.00           C
ATOM   3134 0C21 POPEI 145     125.732  90.299  72.070  1.00  0.00           C
ATOM   3136 1C21 POPEI 145     125.523  91.778  71.909  1.00  0.00           C
ATOM   3139 2C21 POPEI 145     124.342  92.257  72.789  1.00  0.00           C
ATOM   3142 3C21 POPEI 145     124.183  93.787  72.809  1.00  0.00           C
ATOM   3145 4C21 POPEI 145     123.032  94.248  73.730  1.00  0.00           C
ATOM   3148 5C21 POPEI 145     123.353  94.098  75.219  1.00  0.00           C
ATOM   3151 6C21 POPEI 145     122.133  94.298  76.140  1.00  0.00           C
ATOM   3154 7C21 POPEI 145     122.493  94.108  77.620  1.00  0.00           C
ATOM   3157 8C21 POPEI 145     121.273  94.059  78.539  1.00  0.00           C
ATOM   3161  C33 POPEI 145     122.213  84.798  66.679  1.00  0.00           C
ATOM   3164  C34 POPEI 145     121.273  84.648  67.870  1.00  0.00           C
ATOM   3167  C35 POPEI 145     121.812  85.208  69.190  1.00  0.00           C
ATOM   3170  C36 POPEI 145     123.032  84.447  69.710  1.00  0.00           C
ATOM   3173  C37 POPEI 145     123.332  84.727  71.190  1.00  0.00           C
ATOM   3176  C38 POPEI 145     124.442  83.818  71.720  1.00  0.00           C
ATOM   3179  C39 POPEI 145     124.802  84.059  73.190  1.00  0.00           C
ATOM   3182 0C31 POPEI 145     125.933  83.109  73.630  1.00  0.00           C
ATOM   3185 1C31 POPEI 145     126.432  83.408  75.050  1.00  0.00           C
ATOM   3188 2C31 POPEI 145     127.633  82.529  75.440  1.00  0.00           C
ATOM   3191 3C31 POPEI 145     127.302  81.038  75.670  1.00  0.00           C
ATOM   3194 4C31 POPEI 145     126.453  80.807  76.930  1.00  0.00           C
ATOM   3197 5C31 POPEI 145     126.252  79.318  77.240  1.00  0.00           C
ATOM   3200 6C31 POPEI 145     125.482  79.077  78.550  1.00  0.00           C
ATOM   3204  NH3 POPEJ 146      16.072  32.558 100.160  1.00  0.00           N
ATOM   3208  C12 POPEJ 146      17.083  32.588 101.260  1.00  0.00           C
ATOM   3211  C11 POPEJ 146      17.232  31.228 101.950  1.00  0.00           C
ATOM   3214  P   POPEJ 146      19.833  30.608 102.190  1.00  0.00           P
ATOM   3215  O13 POPEJ 146      20.853  31.668 102.079  1.00  0.00           O
ATOM   3216  O14 POPEJ 146      20.173  29.428 103.030  1.00  0.00           O
ATOM   3217  O11 POPEJ 146      19.542  30.038 100.760  1.00  0.00           O
ATOM   3218  O12 POPEJ 146      18.453  31.238 102.680  1.00  0.00           O
ATOM   3219  C1  POPEJ 146      19.392  30.868  99.630  1.00  0.00           C
ATOM   3222  C2  POPEJ 146      19.893  30.148  98.390  1.00  0.00           C
ATOM   3224  O21 POPEJ 146      19.713  31.028  97.270  1.00  0.00           O
ATOM   3225  C21 POPEJ 146      20.843  31.438  96.740  1.00  0.00           C
ATOM   3226  O22 POPEJ 146      21.962  31.257  97.190  1.00  0.00           O
ATOM   3227  C22 POPEJ 146      20.533  32.198  95.440  1.00  0.00           C
ATOM   3230  C3  POPEJ 146      19.123  28.848  98.069  1.00  0.00           C
ATOM   3233  O31 POPEJ 146      19.472  28.488  96.730  1.00  0.00           O
ATOM   3234  C31 POPEJ 146      19.123  27.308  96.280  1.00  0.00           C
ATOM   3235  O32 POPEJ 146      18.543  26.438  96.909  1.00  0.00           O
ATOM   3236  C32 POPEJ 146      19.652  27.208  94.859  1.00  0.00           C
ATOM   3239  C23 POPEJ 146      21.833  32.388  94.640  1.00  0.00           C
ATOM   3242  C24 POPEJ 146      21.853  33.588  93.700  1.00  0.00           C
ATOM   3245  C25 POPEJ 146      23.263  33.768  93.100  1.00  0.00           C
ATOM   3248  C26 POPEJ 146      23.582  32.737  92.010  1.00  0.00           C
ATOM   3251  C27 POPEJ 146      22.922  33.107  90.680  1.00  0.00           C
ATOM   3254  C28 POPEJ 146      22.852  31.948  89.660  1.00  0.00           C
ATOM   3257  C29 POPEJ 146      24.213  31.498  89.200  1.00  0.00           C
ATOM   3259 0C21 POPEJ 146      24.643  31.468  87.920  1.00  0.00           C
ATOM   3261 1C21 POPEJ 146      23.833  31.828  86.700  1.00  0.00           C
ATOM   3264 2C21 POPEJ 146      23.883  33.338  86.349  1.00  0.00           C
ATOM   3267 3C21 POPEJ 146      25.273  33.827  85.899  1.00  0.00           C
ATOM   3270 4C21 POPEJ 146      25.663  33.348  84.490  1.00  0.00           C
ATOM   3273 5C21 POPEJ 146      25.263  34.328  83.380  1.00  0.00           C
ATOM   3276 6C21 POPEJ 146      25.583  33.768  81.980  1.00  0.00           C
ATOM   3279 7C21 POPEJ 146      25.603  34.838  80.880  1.00  0.00           C
ATOM   3282 8C21 POPEJ 146      25.923  34.257  79.500  1.00  0.00           C
ATOM   3286  C33 POPEJ 146      18.663  26.518  93.910  1.00  0.00           C
ATOM   3289  C34 POPEJ 146      19.103  26.638  92.440  1.00  0.00           C
ATOM   3292  C35 POPEJ 146      17.933  26.318  91.500  1.00  0.00           C
ATOM   3295  C36 POPEJ 146      18.263  26.578  90.020  1.00  0.00           C
ATOM   3298  C37 POPEJ 146      17.113  26.168  89.079  1.00  0.00           C
ATOM   3301  C38 POPEJ 146      17.033  27.038  87.820  1.00  0.00           C
ATOM   3304  C39 POPEJ 146      18.242  26.917  86.880  1.00  0.00           C
ATOM   3307 0C31 POPEJ 146      18.212  25.658  86.010  1.00  0.00           C
ATOM   3310 1C31 POPEJ 146      19.583  25.188  85.490  1.00  0.00           C
ATOM   3313 2C31 POPEJ 146      20.212  26.068  84.399  1.00  0.00           C
ATOM   3316 3C31 POPEJ 146      20.972  27.288  84.950  1.00  0.00           C
ATOM   3319 4C31 POPEJ 146      21.542  28.208  83.870  1.00  0.00           C
ATOM   3322 5C31 POPEJ 146      22.283  29.417  84.459  1.00  0.00           C
ATOM   3325 6C31 POPEJ 146      22.593  30.498  83.429  1.00  0.00           C
ATOM   3329  NH3 POPEK 147      29.992  11.878  60.630  1.00  0.00           N
ATOM   3333  C12 POPEK 147      30.522  11.648  59.250  1.00  0.00           C
ATOM   3336  C11 POPEK 147      29.343  11.468  58.300  1.00  0.00           C
ATOM   3339  P   POPEK 147      27.773   9.528  57.680  1.00  0.00           P
ATOM   3340  O13 POPEK 147      26.772  10.338  56.960  1.00  0.00           O
ATOM   3341  O14 POPEK 147      28.793   8.848  56.870  1.00  0.00           O
ATOM   3342  O11 POPEK 147      27.052   8.428  58.520  1.00  0.00           O
ATOM   3343  O12 POPEK 147      28.523  10.398  58.770  1.00  0.00           O
ATOM   3344  C1  POPEK 147      25.942   8.798  59.360  1.00  0.00           C
ATOM   3347  C2  POPEK 147      26.433   8.858  60.820  1.00  0.00           C
ATOM   3349  O21 POPEK 147      25.703   7.908  61.609  1.00  0.00           O
ATOM   3350  C21 POPEK 147      26.442   7.168  62.399  1.00  0.00           C
ATOM   3351  O22 POPEK 147      27.663   7.108  62.399  1.00  0.00           O
ATOM   3352  C22 POPEK 147      25.543   6.338  63.310  1.00  0.00           C
ATOM   3355  C3  POPEK 147      26.302  10.258  61.460  1.00  0.00           C
ATOM   3358  O31 POPEK 147      26.962  10.188  62.740  1.00  0.00           O
ATOM   3359  C31 POPEK 147      26.973  11.308  63.420  1.00  0.00           C
ATOM   3360  O32 POPEK 147      26.462  12.358  63.080  1.00  0.00           O
ATOM   3361  C32 POPEK 147      27.572  11.008  64.790  1.00  0.00           C
ATOM   3364  C23 POPEK 147      26.133   6.198  64.730  1.00  0.00           C
ATOM   3367  C24 POPEK 147      25.452   5.068  65.510  1.00  0.00           C
ATOM   3370  C25 POPEK 147      26.103   4.838  66.880  1.00  0.00           C
ATOM   3373  C26 POPEK 147      25.552   3.608  67.610  1.00  0.00           C
ATOM   3376  C27 POPEK 147      25.863   3.638  69.120  1.00  0.00           C
ATOM   3379  C28 POPEK 147      25.382   2.378  69.870  1.00  0.00           C
ATOM   3382  C29 POPEK 147      25.433   2.558  71.360  1.00  0.00           C
ATOM   3384 0C21 POPEK 147      26.483   2.298  72.169  1.00  0.00           C
ATOM   3386 1C21 POPEK 147      27.833   1.768  71.740  1.00  0.00           C
ATOM   3389 2C21 POPEK 147      28.022   0.303  72.169  1.00  0.00           C
ATOM   3392 3C21 POPEK 147      28.232   0.113  73.690  1.00  0.00           C
ATOM   3395 4C21 POPEK 147      28.263  -1.367  74.100  1.00  0.00           C
ATOM   3398 5C21 POPEK 147      26.863  -1.967  74.310  1.00  0.00           C
ATOM   3401 6C21 POPEK 147      26.483  -2.007  75.800  1.00  0.00           C
ATOM   3404 7C21 POPEK 147      25.103  -2.617  76.050  1.00  0.00           C
ATOM   3407 8C21 POPEK 147      24.792  -2.867  77.530  1.00  0.00           C
ATOM   3411  C33 POPEK 147      29.062  11.398  64.850  1.00  0.00           C
ATOM   3414  C34 POPEK 147      29.313  12.838  65.310  1.00  0.00           C
ATOM   3417  C35 POPEK 147      29.903  12.898  66.730  1.00  0.00           C
ATOM   3420  C36 POPEK 147      28.953  12.358  67.800  1.00  0.00           C
ATOM   3423  C37 POPEK 147      29.613  12.408  69.179  1.00  0.00           C
ATOM   3426  C38 POPEK 147      28.703  11.948  70.309  1.00  0.00           C
ATOM   3429  C39 POPEK 147      29.513  11.778  71.600  1.00  0.00           C
ATOM   3432 0C31 POPEK 147      29.032  12.618  72.789  1.00  0.00           C
ATOM   3435 1C31 POPEK 147      29.973  12.428  73.989  1.00  0.00           C
ATOM   3438 2C31 POPEK 147      29.663  13.328  75.190  1.00  0.00           C
ATOM   3441 3C31 POPEK 147      29.962  14.808  74.929  1.00  0.00           C
ATOM   3444 4C31 POPEK 147      30.052  15.598  76.240  1.00  0.00           C
ATOM   3447 5C31 POPEK 147      30.233  17.108  76.050  1.00  0.00           C
ATOM   3450 6C31 POPEK 147      30.273  17.878  77.370  1.00  0.00           C
ATOM   3454  NH3 POPEL 148     116.543  58.097  57.220  1.00  0.00           N
ATOM   3458  C12 POPEL 148     115.023  58.148  57.250  1.00  0.00           C
ATOM   3461  C11 POPEL 148     114.442  58.769  58.550  1.00  0.00           C
ATOM   3464  P   POPEL 148     115.442  61.208  58.570  1.00  0.00           P
ATOM   3465  O13 POPEL 148     116.103  61.218  57.230  1.00  0.00           O
ATOM   3466  O14 POPEL 148     114.972  62.488  59.130  1.00  0.00           O
ATOM   3467  O11 POPEL 148     116.432  60.458  59.550  1.00  0.00           O
ATOM   3468  O12 POPEL 148     114.242  60.188  58.480  1.00  0.00           O
ATOM   3469  C1  POPEL 148     116.362  60.578  60.980  1.00  0.00           C
ATOM   3472  C2  POPEL 148     116.933  59.298  61.660  1.00  0.00           C
ATOM   3474  O21 POPEL 148     116.952  59.489  63.090  1.00  0.00           O
ATOM   3475  C21 POPEL 148     116.403  58.478  63.760  1.00  0.00           C
ATOM   3476  O22 POPEL 148     115.622  57.668  63.290  1.00  0.00           O
ATOM   3477  C22 POPEL 148     117.012  58.458  65.170  1.00  0.00           C
ATOM   3480  C3  POPEL 148     118.383  58.988  61.230  1.00  0.00           C
ATOM   3483  O31 POPEL 148     118.743  57.608  61.500  1.00  0.00           O
ATOM   3484  C31 POPEL 148     119.713  57.408  62.370  1.00  0.00           C
ATOM   3485  O32 POPEL 148     119.932  58.109  63.350  1.00  0.00           O
ATOM   3486  C32 POPEL 148     120.602  56.248  61.910  1.00  0.00           C
ATOM   3489  C23 POPEL 148     116.103  57.838  66.260  1.00  0.00           C
ATOM   3492  C24 POPEL 148     116.602  58.148  67.670  1.00  0.00           C
ATOM   3495  C25 POPEL 148     115.573  57.948  68.780  1.00  0.00           C
ATOM   3498  C26 POPEL 148     115.112  56.498  68.969  1.00  0.00           C
ATOM   3501  C27 POPEL 148     113.993  56.428  70.030  1.00  0.00           C
ATOM   3504  C28 POPEL 148     113.563  54.998  70.359  1.00  0.00           C
ATOM   3507  C29 POPEL 148     114.543  54.307  71.270  1.00  0.00           C
ATOM   3509 0C21 POPEL 148     114.223  53.608  72.370  1.00  0.00           C
ATOM   3511 1C21 POPEL 148     112.833  53.398  72.910  1.00  0.00           C
ATOM   3514 2C21 POPEL 148     112.873  53.068  74.400  1.00  0.00           C
ATOM   3517 3C21 POPEL 148     111.493  52.738  74.970  1.00  0.00           C
ATOM   3520 4C21 POPEL 148     111.513  52.408  76.469  1.00  0.00           C
ATOM   3523 5C21 POPEL 148     112.442  51.248  76.830  1.00  0.00           C
ATOM   3526 6C21 POPEL 148     112.332  50.858  78.310  1.00  0.00           C
ATOM   3529 7C21 POPEL 148     113.283  49.728  78.710  1.00  0.00           C
ATOM   3532 8C21 POPEL 148     112.962  49.178  80.100  1.00  0.00           C
ATOM   3536  C33 POPEL 148     121.562  55.728  63.020  1.00  0.00           C
ATOM   3539  C34 POPEL 148     122.682  54.858  62.440  1.00  0.00           C
ATOM   3542  C35 POPEL 148     123.762  54.458  63.460  1.00  0.00           C
ATOM   3545  C36 POPEL 148     123.262  53.528  64.580  1.00  0.00           C
ATOM   3548  C37 POPEL 148     124.403  53.118  65.520  1.00  0.00           C
ATOM   3551  C38 POPEL 148     123.943  52.478  66.840  1.00  0.00           C
ATOM   3554  C39 POPEL 148     123.313  51.088  66.690  1.00  0.00           C
ATOM   3557 0C31 POPEL 148     123.293  50.327  68.019  1.00  0.00           C
ATOM   3560 1C31 POPEL 148     122.603  48.958  67.920  1.00  0.00           C
ATOM   3563 2C31 POPEL 148     123.113  47.938  68.950  1.00  0.00           C
ATOM   3566 3C31 POPEL 148     123.183  48.458  70.390  1.00  0.00           C
ATOM   3569 4C31 POPEL 148     121.832  48.838  71.000  1.00  0.00           C
ATOM   3572 5C31 POPEL 148     122.003  49.559  72.340  1.00  0.00           C
ATOM   3575 6C31 POPEL 148     120.683  49.988  72.970  1.00  0.00           C
ATOM   3579  NH3 POPEM 149      91.333 109.079  58.140  1.00  0.00           N
ATOM   3583  C12 POPEM 149      90.632 107.928  57.500  1.00  0.00           C
ATOM   3586  C11 POPEM 149      90.233 106.938  58.590  1.00  0.00           C
ATOM   3589  P   POPEM 149      88.243 106.798  60.230  1.00  0.00           P
ATOM   3590  O13 POPEM 149      87.712 107.559  61.390  1.00  0.00           O
ATOM   3591  O14 POPEM 149      87.292 106.559  59.130  1.00  0.00           O
ATOM   3592  O11 POPEM 149      88.993 105.478  60.650  1.00  0.00           O
ATOM   3593  O12 POPEM 149      89.423 107.607  59.570  1.00  0.00           O
ATOM   3594  C1  POPEM 149      88.743 104.838  61.900  1.00  0.00           C
ATOM   3597  C2  POPEM 149      90.042 104.537  62.680  1.00  0.00           C
ATOM   3599  O21 POPEM 149      89.823 104.587  64.090  1.00  0.00           O
ATOM   3600  C21 POPEM 149      88.862 103.878  64.640  1.00  0.00           C
ATOM   3601  O22 POPEM 149      87.992 103.238  64.100  1.00  0.00           O
ATOM   3602  C22 POPEM 149      89.102 103.958  66.140  1.00  0.00           C
ATOM   3605  C3  POPEM 149      91.213 105.518  62.340  1.00  0.00           C
ATOM   3608  O31 POPEM 149      92.413 105.208  63.080  1.00  0.00           O
ATOM   3609  C31 POPEM 149      92.603 105.647  64.340  1.00  0.00           C
ATOM   3610  O32 POPEM 149      93.442 105.159  65.079  1.00  0.00           O
ATOM   3611  C32 POPEM 149      91.773 106.868  64.740  1.00  0.00           C
ATOM   3614  C23 POPEM 149      90.363 103.147  66.490  1.00  0.00           C
ATOM   3617  C24 POPEM 149      90.832 103.368  67.929  1.00  0.00           C
ATOM   3620  C25 POPEM 149      92.012 102.458  68.279  1.00  0.00           C
ATOM   3623  C26 POPEM 149      92.292 102.419  69.780  1.00  0.00           C
ATOM   3626  C27 POPEM 149      93.412 101.439  70.140  1.00  0.00           C
ATOM   3629  C28 POPEM 149      93.682 101.357  71.660  1.00  0.00           C
ATOM   3632  C29 POPEM 149      94.942 102.068  72.090  1.00  0.00           C
ATOM   3634 0C21 POPEM 149      95.643 101.798  73.200  1.00  0.00           C
ATOM   3636 1C21 POPEM 149      95.322 100.738  74.220  1.00  0.00           C
ATOM   3639 2C21 POPEM 149      96.583 100.218  74.940  1.00  0.00           C
ATOM   3642 3C21 POPEM 149      97.232 101.228  75.899  1.00  0.00           C
ATOM   3645 4C21 POPEM 149      96.773 101.098  77.359  1.00  0.00           C
ATOM   3648 5C21 POPEM 149      97.273  99.798  78.010  1.00  0.00           C
ATOM   3651 6C21 POPEM 149      97.112  99.757  79.540  1.00  0.00           C
ATOM   3654 7C21 POPEM 149      97.743  98.489  80.110  1.00  0.00           C
ATOM   3657 8C21 POPEM 149      97.663  98.349  81.629  1.00  0.00           C
ATOM   3661  C33 POPEM 149      91.972 107.239  66.220  1.00  0.00           C
ATOM   3664  C34 POPEM 149      91.063 108.398  66.640  1.00  0.00           C
ATOM   3667  C35 POPEM 149      91.243 108.838  68.100  1.00  0.00           C
ATOM   3670  C36 POPEM 149      91.122 107.677  69.100  1.00  0.00           C
ATOM   3673  C37 POPEM 149      90.953 108.139  70.550  1.00  0.00           C
ATOM   3676  C38 POPEM 149      90.783 106.959  71.520  1.00  0.00           C
ATOM   3679  C39 POPEM 149      90.853 107.357  72.999  1.00  0.00           C
ATOM   3682 0C31 POPEM 149      89.783 108.378  73.430  1.00  0.00           C
ATOM   3685 1C31 POPEM 149      89.902 108.769  74.910  1.00  0.00           C
ATOM   3688 2C31 POPEM 149      89.043 109.988  75.260  1.00  0.00           C
ATOM   3691 3C31 POPEM 149      89.253 110.507  76.690  1.00  0.00           C
ATOM   3694 4C31 POPEM 149      88.853 109.488  77.770  1.00  0.00           C
ATOM   3697 5C31 POPEM 149      88.853 110.078  79.190  1.00  0.00           C
ATOM   3700 6C31 POPEM 149      88.612 109.018  80.270  1.00  0.00           C
ATOM   3704  NH3 POPEN 150      97.463 109.798 101.310  1.00  0.00           N
ATOM   3708  C12 POPEN 150      96.392 108.769 101.030  1.00  0.00           C
ATOM   3711  C11 POPEN 150      95.602 108.349 102.280  1.00  0.00           C
ATOM   3714  P   POPEN 150      93.122 107.408 102.560  1.00  0.00           P
ATOM   3715  O13 POPEN 150      92.962 106.139 103.310  1.00  0.00           O
ATOM   3716  O14 POPEN 150      92.793 108.658 103.289  1.00  0.00           O
ATOM   3717  O11 POPEN 150      92.162 107.327 101.290  1.00  0.00           O
ATOM   3718  O12 POPEN 150      94.533 107.508 101.860  1.00  0.00           O
ATOM   3719  C1  POPEN 150      92.413 106.318 100.289  1.00  0.00           C
ATOM   3722  C2  POPEN 150      91.683 106.658  98.950  1.00  0.00           C
ATOM   3724  O21 POPEN 150      92.133 105.749  97.920  1.00  0.00           O
ATOM   3725  C21 POPEN 150      91.173 105.128  97.219  1.00  0.00           C
ATOM   3726  O22 POPEN 150      89.993 105.417  97.270  1.00  0.00           O
ATOM   3727  C22 POPEN 150      91.732 103.988  96.380  1.00  0.00           C
ATOM   3730  C3  POPEN 150      91.963 108.139  98.560  1.00  0.00           C
ATOM   3733  O31 POPEN 150      91.042 108.588  97.550  1.00  0.00           O
ATOM   3734  C31 POPEN 150      91.362 109.408  96.539  1.00  0.00           C
ATOM   3735  O32 POPEN 150      90.532 109.848  95.770  1.00  0.00           O
ATOM   3736  C32 POPEN 150      92.852 109.717  96.390  1.00  0.00           C
ATOM   3739  C23 POPEN 150      90.783 102.758  96.300  1.00  0.00           C
ATOM   3742  C24 POPEN 150      90.172 102.508  94.910  1.00  0.00           C
ATOM   3745  C25 POPEN 150      89.302 103.658  94.389  1.00  0.00           C
ATOM   3748  C26 POPEN 150      88.533 103.327  93.110  1.00  0.00           C
ATOM   3751  C27 POPEN 150      87.873 104.587  92.530  1.00  0.00           C
ATOM   3754  C28 POPEN 150      86.942 104.348  91.329  1.00  0.00           C
ATOM   3757  C29 POPEN 150      87.283 105.258  90.170  1.00  0.00           C
ATOM   3759 0C21 POPEN 150      86.572 106.309  89.719  1.00  0.00           C
ATOM   3761 1C21 POPEN 150      85.273 106.838  90.270  1.00  0.00           C
ATOM   3764 2C21 POPEN 150      85.063 108.327  89.929  1.00  0.00           C
ATOM   3767 3C21 POPEN 150      86.012 109.268  90.700  1.00  0.00           C
ATOM   3770 4C21 POPEN 150      85.823 110.749  90.359  1.00  0.00           C
ATOM   3773 5C21 POPEN 150      86.763 111.269  89.249  1.00  0.00           C
ATOM   3776 6C21 POPEN 150      86.213 111.129  87.829  1.00  0.00           C
ATOM   3779 7C21 POPEN 150      87.112 111.818  86.800  1.00  0.00           C
ATOM   3782 8C21 POPEN 150      86.392 112.208  85.499  1.00  0.00           C
ATOM   3786  C33 POPEN 150      93.122 110.548  95.120  1.00  0.00           C
ATOM   3789  C34 POPEN 150      94.533 111.147  95.099  1.00  0.00           C
ATOM   3792  C35 POPEN 150      95.592 110.189  94.520  1.00  0.00           C
ATOM   3795  C36 POPEN 150      95.513 110.059  92.999  1.00  0.00           C
ATOM   3798  C37 POPEN 150      96.653 109.207  92.429  1.00  0.00           C
ATOM   3801  C38 POPEN 150      96.893 109.468  90.940  1.00  0.00           C
ATOM   3804  C39 POPEN 150      98.092 108.678  90.370  1.00  0.00           C
ATOM   3807 0C31 POPEN 150      97.693 107.298  89.819  1.00  0.00           C
ATOM   3810 1C31 POPEN 150      98.743 106.738  88.840  1.00  0.00           C
ATOM   3813 2C31 POPEN 150      98.192 105.548  88.050  1.00  0.00           C
ATOM   3816 3C31 POPEN 150      99.202 104.997  87.039  1.00  0.00           C
ATOM   3819 4C31 POPEN 150      98.542 104.428  85.779  1.00  0.00           C
ATOM   3822 5C31 POPEN 150      99.582 103.809  84.840  1.00  0.00           C
ATOM   3825 6C31 POPEN 150      98.993 103.287  83.530  1.00  0.00           C
ATOM   3829  NH3 POPEO 151     107.903  15.868  99.599  1.00  0.00           N
ATOM   3833  C12 POPEO 151     106.422  15.758  99.850  1.00  0.00           C
ATOM   3836  C11 POPEO 151     105.802  17.038 100.470  1.00  0.00           C
ATOM   3839  P   POPEO 151     106.903  18.978  99.140  1.00  0.00           P
ATOM   3840  O13 POPEO 151     107.623  19.328 100.379  1.00  0.00           O
ATOM   3841  O14 POPEO 151     107.642  18.148  98.170  1.00  0.00           O
ATOM   3842  O11 POPEO 151     106.313  20.268  98.460  1.00  0.00           O
ATOM   3843  O12 POPEO 151     105.632  18.118  99.539  1.00  0.00           O
ATOM   3844  C1  POPEO 151     104.942  20.538  98.159  1.00  0.00           C
ATOM   3847  C2  POPEO 151     104.552  20.288  96.660  1.00  0.00           C
ATOM   3849  O21 POPEO 151     105.653  20.298  95.730  1.00  0.00           O
ATOM   3850  C21 POPEO 151     106.462  21.348  95.750  1.00  0.00           C
ATOM   3851  O22 POPEO 151     106.373  22.328  96.460  1.00  0.00           O
ATOM   3852  C22 POPEO 151     107.542  21.128  94.700  1.00  0.00           C
ATOM   3855  C3  POPEO 151     103.402  21.228  96.170  1.00  0.00           C
ATOM   3858  O31 POPEO 151     103.122  21.028  94.770  1.00  0.00           O
ATOM   3859  C31 POPEO 151     102.493  22.028  94.160  1.00  0.00           C
ATOM   3860  O32 POPEO 151     101.963  22.968  94.730  1.00  0.00           O
ATOM   3861  C32 POPEO 151     102.593  21.818  92.640  1.00  0.00           C
ATOM   3864  C23 POPEO 151     108.932  21.188  95.350  1.00  0.00           C
ATOM   3867  C24 POPEO 151     110.053  21.267  94.310  1.00  0.00           C
ATOM   3870  C25 POPEO 151     109.963  22.518  93.419  1.00  0.00           C
ATOM   3873  C26 POPEO 151     111.322  23.148  93.170  1.00  0.00           C
ATOM   3876  C27 POPEO 151     111.262  24.278  92.140  1.00  0.00           C
ATOM   3879  C28 POPEO 151     112.653  24.908  91.889  1.00  0.00           C
ATOM   3882  C29 POPEO 151     112.672  26.128  91.010  1.00  0.00           C
ATOM   3884 0C21 POPEO 151     112.173  26.257  89.760  1.00  0.00           C
ATOM   3886 1C21 POPEO 151     111.513  25.168  88.950  1.00  0.00           C
ATOM   3889 2C21 POPEO 151     111.872  25.248  87.450  1.00  0.00           C
ATOM   3892 3C21 POPEO 151     111.093  24.218  86.640  1.00  0.00           C
ATOM   3895 4C21 POPEO 151     111.562  24.118  85.180  1.00  0.00           C
ATOM   3898 5C21 POPEO 151     110.722  23.138  84.360  1.00  0.00           C
ATOM   3901 6C21 POPEO 151     111.182  23.078  82.890  1.00  0.00           C
ATOM   3904 7C21 POPEO 151     110.012  23.078  81.900  1.00  0.00           C
ATOM   3907 8C21 POPEO 151     110.442  23.388  80.460  1.00  0.00           C
ATOM   3911  C33 POPEO 151     101.313  22.208  91.860  1.00  0.00           C
ATOM   3914  C34 POPEO 151     101.222  21.518  90.499  1.00  0.00           C
ATOM   3917  C35 POPEO 151     101.993  22.208  89.370  1.00  0.00           C
ATOM   3920  C36 POPEO 151     102.022  21.338  88.110  1.00  0.00           C
ATOM   3923  C37 POPEO 151     102.402  22.078  86.819  1.00  0.00           C
ATOM   3926  C38 POPEO 151     102.532  21.098  85.649  1.00  0.00           C
ATOM   3929  C39 POPEO 151     101.823  21.568  84.370  1.00  0.00           C
ATOM   3932 0C31 POPEO 151     101.882  20.498  83.270  1.00  0.00           C
ATOM   3935 1C31 POPEO 151     100.982  20.848  82.079  1.00  0.00           C
ATOM   3938 2C31 POPEO 151     101.033  19.788  80.969  1.00  0.00           C
ATOM   3941 3C31 POPEO 151      99.902  19.928  79.940  1.00  0.00           C
ATOM   3944 4C31 POPEO 151      99.823  21.318  79.290  1.00  0.00           C
ATOM   3947 5C31 POPEO 151      98.713  21.378  78.220  1.00  0.00           C
ATOM   3950 6C31 POPEO 151      98.502  22.748  77.579  1.00  0.00           C
ATOM   3954  NH3 POPEP 152      52.982  85.868  63.059  1.00  0.00           N
ATOM   3958  C12 POPEP 152      51.732  86.628  62.700  1.00  0.00           C
ATOM   3961  C11 POPEP 152      51.413  87.777  63.680  1.00  0.00           C
ATOM   3964  P   POPEP 152      48.773  88.068  63.850  1.00  0.00           P
ATOM   3965  O13 POPEP 152      48.313  89.079  64.840  1.00  0.00           O
ATOM   3966  O14 POPEP 152      47.862  87.809  62.710  1.00  0.00           O
ATOM   3967  O11 POPEP 152      49.102  86.699  64.570  1.00  0.00           O
ATOM   3968  O12 POPEP 152      50.203  88.477  63.300  1.00  0.00           O
ATOM   3969  C1  POPEP 152      48.543  86.247  65.810  1.00  0.00           C
ATOM   3972  C2  POPEP 152      49.572  85.488  66.710  1.00  0.00           C
ATOM   3974  O21 POPEP 152      50.802  86.228  66.870  1.00  0.00           O
ATOM   3975  C21 POPEP 152      50.923  87.327  67.630  1.00  0.00           C
ATOM   3976  O22 POPEP 152      51.952  87.988  67.670  1.00  0.00           O
ATOM   3977  C22 POPEP 152      49.732  87.598  68.570  1.00  0.00           C
ATOM   3980  C3  POPEP 152      49.883  84.038  66.160  1.00  0.00           C
ATOM   3983  O31 POPEP 152      51.183  83.507  66.500  1.00  0.00           O
ATOM   3984  C31 POPEP 152      51.503  82.848  67.620  1.00  0.00           C
ATOM   3985  O32 POPEP 152      52.612  82.367  67.800  1.00  0.00           O
ATOM   3986  C32 POPEP 152      50.393  82.728  68.650  1.00  0.00           C
ATOM   3989  C23 POPEP 152      50.102  88.518  69.770  1.00  0.00           C
ATOM   3992  C24 POPEP 152      50.892  87.777  70.860  1.00  0.00           C
ATOM   3995  C25 POPEP 152      51.732  88.708  71.749  1.00  0.00           C
ATOM   3998  C26 POPEP 152      51.063  89.188  73.040  1.00  0.00           C
ATOM   4001  C27 POPEP 152      51.653  90.507  73.570  1.00  0.00           C
ATOM   4004  C28 POPEP 152      51.273  90.787  75.030  1.00  0.00           C
ATOM   4007  C29 POPEP 152      52.293  90.247  76.010  1.00  0.00           C
ATOM   4009 0C21 POPEP 152      52.542  90.749  77.230  1.00  0.00           C
ATOM   4011 1C21 POPEP 152      51.783  91.878  77.890  1.00  0.00           C
ATOM   4014 2C21 POPEP 152      51.212  91.468  79.260  1.00  0.00           C
ATOM   4017 3C21 POPEP 152      50.432  92.618  79.910  1.00  0.00           C
ATOM   4020 4C21 POPEP 152      49.872  92.268  81.300  1.00  0.00           C
ATOM   4023 5C21 POPEP 152      49.102  93.448  81.889  1.00  0.00           C
ATOM   4026 6C21 POPEP 152      48.633  93.249  83.329  1.00  0.00           C
ATOM   4029 7C21 POPEP 152      47.833  94.459  83.829  1.00  0.00           C
ATOM   4032 8C21 POPEP 152      47.483  94.408  85.320  1.00  0.00           C
ATOM   4036  C33 POPEP 152      50.942  82.178  69.999  1.00  0.00           C
ATOM   4039  C34 POPEP 152      49.832  81.938  71.030  1.00  0.00           C
ATOM   4042  C35 POPEP 152      50.343  81.667  72.450  1.00  0.00           C
ATOM   4045  C36 POPEP 152      51.142  80.357  72.600  1.00  0.00           C
ATOM   4048  C37 POPEP 152      50.723  79.519  73.820  1.00  0.00           C
ATOM   4051  C38 POPEP 152      51.552  78.228  73.989  1.00  0.00           C
ATOM   4054  C39 POPEP 152      50.913  77.177  74.920  1.00  0.00           C
ATOM   4057 0C31 POPEP 152      51.133  77.418  76.410  1.00  0.00           C
ATOM   4060 1C31 POPEP 152      50.263  76.488  77.260  1.00  0.00           C
ATOM   4063 2C31 POPEP 152      50.543  76.577  78.760  1.00  0.00           C
ATOM   4066 3C31 POPEP 152      49.353  76.147  79.649  1.00  0.00           C
ATOM   4069 4C31 POPEP 152      48.883  74.688  79.510  1.00  0.00           C
ATOM   4072 5C31 POPEP 152      47.813  74.467  78.430  1.00  0.00           C
ATOM   4075 6C31 POPEP 152      47.003  73.177  78.609  1.00  0.00           C
ATOM   4079  NH3 POPEQ 153      22.433  28.097 102.499  1.00  0.00           N
ATOM   4083  C12 POPEQ 153      22.213  27.577 101.100  1.00  0.00           C
ATOM   4086  C11 POPEQ 153      23.542  27.418 100.350  1.00  0.00           C
ATOM   4089  P   POPEQ 153      25.273  29.288 100.840  1.00  0.00           P
ATOM   4090  O13 POPEQ 153      25.833  30.468 100.140  1.00  0.00           O
ATOM   4091  O14 POPEQ 153      24.713  29.438 102.210  1.00  0.00           O
ATOM   4092  O11 POPEQ 153      26.322  28.097 100.779  1.00  0.00           O
ATOM   4093  O12 POPEQ 153      24.083  28.698  99.970  1.00  0.00           O
ATOM   4094  C1  POPEQ 153      27.683  28.278 100.350  1.00  0.00           C
ATOM   4097  C2  POPEQ 153      27.963  27.768  98.890  1.00  0.00           C
ATOM   4099  O21 POPEQ 153      29.333  28.128  98.590  1.00  0.00           O
ATOM   4100  C21 POPEQ 153      29.923  27.558  97.550  1.00  0.00           C
ATOM   4101  O22 POPEQ 153      29.492  26.618  96.909  1.00  0.00           O
ATOM   4102  C22 POPEQ 153      31.302  28.218  97.359  1.00  0.00           C
ATOM   4105  C3  POPEQ 153      26.973  28.337  97.829  1.00  0.00           C
ATOM   4108  O31 POPEQ 153      26.743  27.418  96.749  1.00  0.00           O
ATOM   4109  C31 POPEQ 153      27.122  27.778  95.540  1.00  0.00           C
ATOM   4110  O32 POPEQ 153      27.673  28.818  95.219  1.00  0.00           O
ATOM   4111  C32 POPEQ 153      26.743  26.618  94.590  1.00  0.00           C
ATOM   4114  C23 POPEQ 153      31.943  28.007  95.960  1.00  0.00           C
ATOM   4117  C24 POPEQ 153      31.302  28.858  94.850  1.00  0.00           C
ATOM   4120  C25 POPEQ 153      31.542  30.378  94.959  1.00  0.00           C
ATOM   4123  C26 POPEQ 153      32.993  30.767  94.660  1.00  0.00           C
ATOM   4126  C27 POPEQ 153      33.142  32.278  94.480  1.00  0.00           C
ATOM   4129  C28 POPEQ 153      34.563  32.708  94.050  1.00  0.00           C
ATOM   4132  C29 POPEQ 153      34.642  34.168  93.660  1.00  0.00           C
ATOM   4134 0C21 POPEQ 153      34.732  34.668  92.410  1.00  0.00           C
ATOM   4136 1C21 POPEQ 153      34.773  33.847  91.150  1.00  0.00           C
ATOM   4139 2C21 POPEQ 153      36.203  33.418  90.800  1.00  0.00           C
ATOM   4142 3C21 POPEQ 153      37.083  34.528  90.210  1.00  0.00           C
ATOM   4145 4C21 POPEQ 153      38.462  33.998  89.830  1.00  0.00           C
ATOM   4148 5C21 POPEQ 153      39.293  35.007  89.039  1.00  0.00           C
ATOM   4151 6C21 POPEQ 153      40.663  34.468  88.609  1.00  0.00           C
ATOM   4154 7C21 POPEQ 153      41.402  35.428  87.670  1.00  0.00           C
ATOM   4157 8C21 POPEQ 153      42.763  34.948  87.179  1.00  0.00           C
ATOM   4161  C33 POPEQ 153      27.763  26.388  93.460  1.00  0.00           C
ATOM   4164  C34 POPEQ 153      27.433  27.148  92.169  1.00  0.00           C
ATOM   4167  C35 POPEQ 153      28.703  27.558  91.420  1.00  0.00           C
ATOM   4170  C36 POPEQ 153      28.433  28.198  90.060  1.00  0.00           C
ATOM   4173  C37 POPEQ 153      29.673  28.927  89.539  1.00  0.00           C
ATOM   4176  C38 POPEQ 153      29.363  29.938  88.429  1.00  0.00           C
ATOM   4179  C39 POPEQ 153      29.443  29.318  87.029  1.00  0.00           C
ATOM   4182 0C31 POPEQ 153      30.833  28.728  86.769  1.00  0.00           C
ATOM   4185 1C31 POPEQ 153      31.142  28.578  85.300  1.00  0.00           C
ATOM   4188 2C31 POPEQ 153      32.462  27.838  85.090  1.00  0.00           C
ATOM   4191 3C31 POPEQ 153      32.913  27.888  83.630  1.00  0.00           C
ATOM   4194 4C31 POPEQ 153      31.793  27.418  82.690  1.00  0.00           C
ATOM   4197 5C31 POPEQ 153      32.273  27.138  81.270  1.00  0.00           C
ATOM   4200 6C31 POPEQ 153      31.273  26.278  80.510  1.00  0.00           C
ATOM   4204  NH3 POPER 154      31.183  37.967 102.300  1.00  0.00           N
ATOM   4208  C12 POPER 154      30.913  37.667 100.849  1.00  0.00           C
ATOM   4211  C11 POPER 154      30.833  36.158 100.639  1.00  0.00           C
ATOM   4214  P   POPER 154      29.032  35.228 102.319  1.00  0.00           P
ATOM   4215  O13 POPER 154      30.183  34.708 103.090  1.00  0.00           O
ATOM   4216  O14 POPER 154      28.343  36.417 102.900  1.00  0.00           O
ATOM   4217  O11 POPER 154      27.933  34.138 102.020  1.00  0.00           O
ATOM   4218  O12 POPER 154      29.532  35.678 100.899  1.00  0.00           O
ATOM   4219  C1  POPER 154      27.993  33.257 100.899  1.00  0.00           C
ATOM   4222  C2  POPER 154      27.013  33.658  99.750  1.00  0.00           C
ATOM   4224  O21 POPER 154      27.613  33.198  98.539  1.00  0.00           O
ATOM   4225  C21 POPER 154      26.793  32.988  97.540  1.00  0.00           C
ATOM   4226  O22 POPER 154      25.583  33.138  97.540  1.00  0.00           O
ATOM   4227  C22 POPER 154      27.622  32.667  96.310  1.00  0.00           C
ATOM   4230  C3  POPER 154      26.713  35.198  99.679  1.00  0.00           C
ATOM   4233  O31 POPER 154      25.923  35.607  98.539  1.00  0.00           O
ATOM   4234  C31 POPER 154      26.523  36.327  97.590  1.00  0.00           C
ATOM   4235  O32 POPER 154      27.593  36.898  97.690  1.00  0.00           O
ATOM   4236  C32 POPER 154      25.663  36.347  96.349  1.00  0.00           C
ATOM   4239  C23 POPER 154      26.702  32.368  95.110  1.00  0.00           C
ATOM   4242  C24 POPER 154      27.513  31.958  93.890  1.00  0.00           C
ATOM   4245  C25 POPER 154      28.193  33.148  93.200  1.00  0.00           C
ATOM   4248  C26 POPER 154      27.383  33.668  91.990  1.00  0.00           C
ATOM   4251  C27 POPER 154      28.282  34.257  90.890  1.00  0.00           C
ATOM   4254  C28 POPER 154      27.742  34.048  89.459  1.00  0.00           C
ATOM   4257  C29 POPER 154      28.872  34.007  88.460  1.00  0.00           C
ATOM   4259 0C21 POPER 154      29.113  34.878  87.459  1.00  0.00           C
ATOM   4261 1C21 POPER 154      28.282  36.078  87.070  1.00  0.00           C
ATOM   4264 2C21 POPER 154      28.363  36.327  85.560  1.00  0.00           C
ATOM   4267 3C21 POPER 154      27.583  37.588  85.149  1.00  0.00           C
ATOM   4270 4C21 POPER 154      27.593  37.827  83.640  1.00  0.00           C
ATOM   4273 5C21 POPER 154      26.602  38.908  83.209  1.00  0.00           C
ATOM   4276 6C21 POPER 154      26.363  38.917  81.690  1.00  0.00           C
ATOM   4279 7C21 POPER 154      25.222  39.868  81.280  1.00  0.00           C
ATOM   4282 8C21 POPER 154      25.013  39.958  79.770  1.00  0.00           C
ATOM   4286  C33 POPER 154      26.542  36.507  95.099  1.00  0.00           C
ATOM   4289  C34 POPER 154      25.723  36.878  93.870  1.00  0.00           C
ATOM   4292  C35 POPER 154      26.542  36.898  92.570  1.00  0.00           C
ATOM   4295  C36 POPER 154      26.683  38.268  91.930  1.00  0.00           C
ATOM   4298  C37 POPER 154      27.403  38.248  90.580  1.00  0.00           C
ATOM   4301  C38 POPER 154      27.433  39.658  89.980  1.00  0.00           C
ATOM   4304  C39 POPER 154      27.993  39.668  88.560  1.00  0.00           C
ATOM   4307 0C31 POPER 154      28.183  41.077  88.019  1.00  0.00           C
ATOM   4310 1C31 POPER 154      28.673  41.058  86.570  1.00  0.00           C
ATOM   4313 2C31 POPER 154      29.132  42.418  86.050  1.00  0.00           C
ATOM   4316 3C31 POPER 154      29.743  42.288  84.640  1.00  0.00           C
ATOM   4319 4C31 POPER 154      30.292  43.608  84.079  1.00  0.00           C
ATOM   4322 5C31 POPER 154      31.063  43.358  82.770  1.00  0.00           C
ATOM   4325 6C31 POPER 154      31.623  44.618  82.110  1.00  0.00           C
ATOM   4329  NH3 POPES 155      69.393  74.427  64.500  1.00  0.00           N
ATOM   4333  C12 POPES 155      67.963  74.128  64.100  1.00  0.00           C
ATOM   4336  C11 POPES 155      67.183  75.349  63.570  1.00  0.00           C
ATOM   4339  P   POPES 155      64.703  74.638  63.930  1.00  0.00           P
ATOM   4340  O13 POPES 155      63.762  75.397  63.070  1.00  0.00           O
ATOM   4341  O14 POPES 155      65.133  73.327  63.410  1.00  0.00           O
ATOM   4342  O11 POPES 155      63.953  74.408  65.300  1.00  0.00           O
ATOM   4343  O12 POPES 155      65.953  75.537  64.290  1.00  0.00           O
ATOM   4344  C1  POPES 155      64.752  74.018  66.430  1.00  0.00           C
ATOM   4347  C2  POPES 155      63.883  73.618  67.649  1.00  0.00           C
ATOM   4349  O21 POPES 155      63.332  74.817  68.220  1.00  0.00           O
ATOM   4350  C21 POPES 155      62.203  74.708  68.890  1.00  0.00           C
ATOM   4351  O22 POPES 155      61.492  73.707  68.940  1.00  0.00           O
ATOM   4352  C22 POPES 155      61.913  76.067  69.540  1.00  0.00           C
ATOM   4355  C3  POPES 155      64.752  72.849  68.700  1.00  0.00           C
ATOM   4358  O31 POPES 155      63.943  72.129  69.660  1.00  0.00           O
ATOM   4359  C31 POPES 155      64.552  71.927  70.829  1.00  0.00           C
ATOM   4360  O32 POPES 155      65.682  72.278  71.120  1.00  0.00           O
ATOM   4361  C32 POPES 155      63.563  71.247  71.769  1.00  0.00           C
ATOM   4364  C23 POPES 155      60.622  76.107  70.400  1.00  0.00           C
ATOM   4367  C24 POPES 155      60.323  77.548  70.860  1.00  0.00           C
ATOM   4370  C25 POPES 155      59.032  77.698  71.679  1.00  0.00           C
ATOM   4373  C26 POPES 155      59.143  77.158  73.120  1.00  0.00           C
ATOM   4376  C27 POPES 155      58.013  77.698  74.020  1.00  0.00           C
ATOM   4379  C28 POPES 155      58.072  77.118  75.449  1.00  0.00           C
ATOM   4382  C29 POPES 155      56.903  77.577  76.290  1.00  0.00           C
ATOM   4384 0C21 POPES 155      56.913  77.827  77.610  1.00  0.00           C
ATOM   4386 1C21 POPES 155      58.103  77.669  78.520  1.00  0.00           C
ATOM   4389 2C21 POPES 155      58.753  79.007  78.919  1.00  0.00           C
ATOM   4392 3C21 POPES 155      59.972  78.798  79.840  1.00  0.00           C
ATOM   4395 4C21 POPES 155      60.673  80.107  80.210  1.00  0.00           C
ATOM   4398 5C21 POPES 155      61.963  79.928  81.039  1.00  0.00           C
ATOM   4401 6C21 POPES 155      62.953  78.958  80.390  1.00  0.00           C
ATOM   4404 7C21 POPES 155      64.363  78.998  80.990  1.00  0.00           C
ATOM   4407 8C21 POPES 155      65.262  77.897  80.440  1.00  0.00           C
ATOM   4411  C33 POPES 155      64.083  71.199  73.230  1.00  0.00           C
ATOM   4414  C34 POPES 155      63.503  69.997  73.989  1.00  0.00           C
ATOM   4417  C35 POPES 155      63.843  70.077  75.480  1.00  0.00           C
ATOM   4420  C36 POPES 155      63.083  69.048  76.320  1.00  0.00           C
ATOM   4423  C37 POPES 155      63.253  69.327  77.820  1.00  0.00           C
ATOM   4426  C38 POPES 155      62.442  68.368  78.710  1.00  0.00           C
ATOM   4429  C39 POPES 155      61.063  68.897  79.120  1.00  0.00           C
ATOM   4432 0C31 POPES 155      61.122  69.997  80.190  1.00  0.00           C
ATOM   4435 1C31 POPES 155      59.723  70.498  80.580  1.00  0.00           C
ATOM   4438 2C31 POPES 155      59.762  71.757  81.460  1.00  0.00           C
ATOM   4441 3C31 POPES 155      58.372  72.228  81.889  1.00  0.00           C
ATOM   4444 4C31 POPES 155      58.413  73.258  83.030  1.00  0.00           C
ATOM   4447 5C31 POPES 155      57.122  73.269  83.870  1.00  0.00           C
ATOM   4450 6C31 POPES 155      57.163  74.239  85.050  1.00  0.00           C
ATOM   4454  NH3 POPET 156      79.782  90.548 102.010  1.00  0.00           N
ATOM   4458  C12 POPET 156      78.642  90.438 102.990  1.00  0.00           C
ATOM   4461  C11 POPET 156      77.262  90.568 102.319  1.00  0.00           C
ATOM   4464  P   POPET 156      74.872  89.867 103.250  1.00  0.00           P
ATOM   4465  O13 POPET 156      75.082  88.559 103.920  1.00  0.00           O
ATOM   4466  O14 POPET 156      73.732  90.668 103.730  1.00  0.00           O
ATOM   4467  O11 POPET 156      74.663  89.558 101.710  1.00  0.00           O
ATOM   4468  O12 POPET 156      76.232  90.668 103.289  1.00  0.00           O
ATOM   4469  C1  POPET 156      74.232  88.228 101.380  1.00  0.00           C
ATOM   4472  C2  POPET 156      74.143  88.038  99.850  1.00  0.00           C
ATOM   4474  O21 POPET 156      73.273  86.947  99.529  1.00  0.00           O
ATOM   4475  C21 POPET 156      73.563  85.728  99.950  1.00  0.00           C
ATOM   4476  O22 POPET 156      74.313  85.408 100.840  1.00  0.00           O
ATOM   4477  C22 POPET 156      72.883  84.768  98.980  1.00  0.00           C
ATOM   4480  C3  POPET 156      75.542  87.887  99.179  1.00  0.00           C
ATOM   4483  O31 POPET 156      75.442  88.028  97.739  1.00  0.00           O
ATOM   4484  C31 POPET 156      76.453  87.497  97.070  1.00  0.00           C
ATOM   4485  O32 POPET 156      77.323  86.788  97.540  1.00  0.00           O
ATOM   4486  C32 POPET 156      76.422  87.887  95.590  1.00  0.00           C
ATOM   4489  C23 POPET 156      73.692  84.788  97.670  1.00  0.00           C
ATOM   4492  C24 POPET 156      73.192  83.758  96.670  1.00  0.00           C
ATOM   4495  C25 POPET 156      74.063  83.708  95.410  1.00  0.00           C
ATOM   4498  C26 POPET 156      73.552  84.658  94.319  1.00  0.00           C
ATOM   4501  C27 POPET 156      74.332  84.537  92.999  1.00  0.00           C
ATOM   4504  C28 POPET 156      73.762  85.488  91.930  1.00  0.00           C
ATOM   4507  C29 POPET 156      74.482  85.398  90.600  1.00  0.00           C
ATOM   4509 0C21 POPET 156      74.362  84.397  89.710  1.00  0.00           C
ATOM   4511 1C21 POPET 156      73.473  83.188  89.840  1.00  0.00           C
ATOM   4514 2C21 POPET 156      73.042  82.598  88.469  1.00  0.00           C
ATOM   4517 3C21 POPET 156      72.052  83.489  87.710  1.00  0.00           C
ATOM   4520 4C21 POPET 156      72.052  83.258  86.190  1.00  0.00           C
ATOM   4523 5C21 POPET 156      71.113  84.228  85.460  1.00  0.00           C
ATOM   4526 6C21 POPET 156      71.302  84.207  83.940  1.00  0.00           C
ATOM   4529 7C21 POPET 156      70.413  85.238  83.220  1.00  0.00           C
ATOM   4532 8C21 POPET 156      70.802  85.449  81.749  1.00  0.00           C
ATOM   4536  C33 POPET 156      75.163  88.529  95.010  1.00  0.00           C
ATOM   4539  C34 POPET 156      75.413  88.818  93.530  1.00  0.00           C
ATOM   4542  C35 POPET 156      74.232  89.459  92.810  1.00  0.00           C
ATOM   4545  C36 POPET 156      74.563  89.739  91.340  1.00  0.00           C
ATOM   4548  C37 POPET 156      73.403  90.428  90.620  1.00  0.00           C
ATOM   4551  C38 POPET 156      73.683  90.668  89.129  1.00  0.00           C
ATOM   4554  C39 POPET 156      72.552  91.439  88.440  1.00  0.00           C
ATOM   4557 0C31 POPET 156      71.232  90.658  88.380  1.00  0.00           C
ATOM   4560 1C31 POPET 156      70.133  91.368  87.579  1.00  0.00           C
ATOM   4563 2C31 POPET 156      69.283  90.417  86.720  1.00  0.00           C
ATOM   4566 3C31 POPET 156      70.052  89.867  85.510  1.00  0.00           C
ATOM   4569 4C31 POPET 156      70.042  90.818  84.300  1.00  0.00           C
ATOM   4572 5C31 POPET 156      70.923  90.309  83.150  1.00  0.00           C
ATOM   4575 6C31 POPET 156      70.903  91.217  81.920  1.00  0.00           C
ATOM   4579  NH3 POPEU 157      48.593  77.967  65.460  1.00  0.00           N
ATOM   4583  C12 POPEU 157      48.453  77.088  64.230  1.00  0.00           C
ATOM   4586  C11 POPEU 157      47.392  77.608  63.230  1.00  0.00           C
ATOM   4589  P   POPEU 157      45.082  76.507  63.840  1.00  0.00           P
ATOM   4590  O13 POPEU 157      45.832  75.238  63.770  1.00  0.00           O
ATOM   4591  O14 POPEU 157      43.943  76.678  62.919  1.00  0.00           O
ATOM   4592  O11 POPEU 157      44.493  76.678  65.289  1.00  0.00           O
ATOM   4593  O12 POPEU 157      46.082  77.738  63.800  1.00  0.00           O
ATOM   4594  C1  POPEU 157      45.333  76.488  66.420  1.00  0.00           C
ATOM   4597  C2  POPEU 157      44.603  77.028  67.670  1.00  0.00           C
ATOM   4599  O21 POPEU 157      45.443  76.949  68.829  1.00  0.00           O
ATOM   4600  C21 POPEU 157      45.903  75.769  69.210  1.00  0.00           C
ATOM   4601  O22 POPEU 157      45.622  74.688  68.720  1.00  0.00           O
ATOM   4602  C22 POPEU 157      46.853  75.978  70.379  1.00  0.00           C
ATOM   4605  C3  POPEU 157      43.213  76.358  67.870  1.00  0.00           C
ATOM   4608  O31 POPEU 157      42.563  76.757  69.090  1.00  0.00           O
ATOM   4609  C31 POPEU 157      42.023  77.967  69.090  1.00  0.00           C
ATOM   4610  O32 POPEU 157      42.093  78.779  68.180  1.00  0.00           O
ATOM   4611  C32 POPEU 157      41.232  78.118  70.379  1.00  0.00           C
ATOM   4614  C23 POPEU 157      46.093  75.809  71.699  1.00  0.00           C
ATOM   4617  C24 POPEU 157      46.833  76.378  72.910  1.00  0.00           C
ATOM   4620  C25 POPEU 157      45.892  76.419  74.120  1.00  0.00           C
ATOM   4623  C26 POPEU 157      46.482  77.158  75.329  1.00  0.00           C
ATOM   4626  C27 POPEU 157      45.552  77.037  76.539  1.00  0.00           C
ATOM   4629  C28 POPEU 157      45.982  77.897  77.739  1.00  0.00           C
ATOM   4632  C29 POPEU 157      45.422  79.298  77.700  1.00  0.00           C
ATOM   4634 0C21 POPEU 157      45.102  80.058  78.770  1.00  0.00           C
ATOM   4636 1C21 POPEU 157      45.282  79.728  80.230  1.00  0.00           C
ATOM   4639 2C21 POPEU 157      46.693  79.257  80.639  1.00  0.00           C
ATOM   4642 3C21 POPEU 157      46.863  78.998  82.149  1.00  0.00           C
ATOM   4645 4C21 POPEU 157      48.132  78.188  82.429  1.00  0.00           C
ATOM   4648 5C21 POPEU 157      48.733  78.379  83.829  1.00  0.00           C
ATOM   4651 6C21 POPEU 157      47.872  77.878  84.999  1.00  0.00           C
ATOM   4654 7C21 POPEU 157      47.672  76.358  85.030  1.00  0.00           C
ATOM   4657 8C21 POPEU 157      47.173  75.879  86.390  1.00  0.00           C
ATOM   4661  C33 POPEU 157      40.863  79.577  70.709  1.00  0.00           C
ATOM   4664  C34 POPEU 157      39.883  79.717  71.889  1.00  0.00           C
ATOM   4667  C35 POPEU 157      40.282  78.988  73.190  1.00  0.00           C
ATOM   4670  C36 POPEU 157      41.632  79.438  73.760  1.00  0.00           C
ATOM   4673  C37 POPEU 157      41.793  79.128  75.250  1.00  0.00           C
ATOM   4676  C38 POPEU 157      41.573  80.357  76.160  1.00  0.00           C
ATOM   4679  C39 POPEU 157      40.152  80.947  76.100  1.00  0.00           C
ATOM   4682 0C31 POPEU 157      40.012  82.227  76.920  1.00  0.00           C
ATOM   4685 1C31 POPEU 157      38.582  82.799  76.870  1.00  0.00           C
ATOM   4688 2C31 POPEU 157      38.482  84.248  77.370  1.00  0.00           C
ATOM   4691 3C31 POPEU 157      38.982  85.277  76.329  1.00  0.00           C
ATOM   4694 4C31 POPEU 157      38.853  86.728  76.819  1.00  0.00           C
ATOM   4697 5C31 POPEU 157      39.423  87.728  75.800  1.00  0.00           C
ATOM   4700 6C31 POPEU 157      39.383  89.188  76.270  1.00  0.00           C
ATOM   4704  NH3 POPEV 158      38.923  39.518 102.990  1.00  0.00           N
ATOM   4708  C12 POPEV 158      37.503  39.168 103.390  1.00  0.00           C
ATOM   4711  C11 POPEV 158      36.433  39.978 102.599  1.00  0.00           C
ATOM   4714  P   POPEV 158      33.962  40.767 102.550  1.00  0.00           P
ATOM   4715  O13 POPEV 158      32.652  40.118 102.750  1.00  0.00           O
ATOM   4716  O14 POPEV 158      34.102  42.188 102.950  1.00  0.00           O
ATOM   4717  O11 POPEV 158      34.302  40.708 101.030  1.00  0.00           O
ATOM   4718  O12 POPEV 158      35.122  39.888 103.200  1.00  0.00           O
ATOM   4719  C1  POPEV 158      33.293  40.817 100.040  1.00  0.00           C
ATOM   4722  C2  POPEV 158      33.933  40.618  98.650  1.00  0.00           C
ATOM   4724  O21 POPEV 158      33.572  39.378  98.019  1.00  0.00           O
ATOM   4725  C21 POPEV 158      34.102  38.268  98.539  1.00  0.00           C
ATOM   4726  O22 POPEV 158      34.332  38.068  99.719  1.00  0.00           O
ATOM   4727  C22 POPEV 158      34.443  37.328  97.390  1.00  0.00           C
ATOM   4730  C3  POPEV 158      35.482  40.817  98.660  1.00  0.00           C
ATOM   4733  O31 POPEV 158      35.962  40.809  97.300  1.00  0.00           O
ATOM   4734  C31 POPEV 158      35.732  41.948  96.670  1.00  0.00           C
ATOM   4735  O32 POPEV 158      35.572  43.018  97.230  1.00  0.00           O
ATOM   4736  C32 POPEV 158      35.552  41.698  95.180  1.00  0.00           C
ATOM   4739  C23 POPEV 158      35.463  37.948  96.410  1.00  0.00           C
ATOM   4742  C24 POPEV 158      35.982  36.948  95.370  1.00  0.00           C
ATOM   4745  C25 POPEV 158      37.413  37.269  94.900  1.00  0.00           C
ATOM   4748  C26 POPEV 158      37.993  36.228  93.920  1.00  0.00           C
ATOM   4751  C27 POPEV 158      39.523  36.298  93.899  1.00  0.00           C
ATOM   4754  C28 POPEV 158      40.232  35.388  92.879  1.00  0.00           C
ATOM   4757  C29 POPEV 158      41.723  35.667  92.920  1.00  0.00           C
ATOM   4759 0C21 POPEV 158      42.703  34.868  93.370  1.00  0.00           C
ATOM   4761 1C21 POPEV 158      42.542  33.478  93.950  1.00  0.00           C
ATOM   4764 2C21 POPEV 158      42.602  32.368  92.870  1.00  0.00           C
ATOM   4767 3C21 POPEV 158      43.992  32.128  92.260  1.00  0.00           C
ATOM   4770 4C21 POPEV 158      43.883  31.418  90.899  1.00  0.00           C
ATOM   4773 5C21 POPEV 158      45.193  31.338  90.110  1.00  0.00           C
ATOM   4776 6C21 POPEV 158      45.942  30.007  90.270  1.00  0.00           C
ATOM   4779 7C21 POPEV 158      47.163  29.898  89.330  1.00  0.00           C
ATOM   4782 8C21 POPEV 158      47.932  28.588  89.459  1.00  0.00           C
ATOM   4786  C33 POPEV 158      34.052  41.607  94.789  1.00  0.00           C
ATOM   4789  C34 POPEV 158      33.602  42.738  93.849  1.00  0.00           C
ATOM   4792  C35 POPEV 158      33.343  42.238  92.420  1.00  0.00           C
ATOM   4795  C36 POPEV 158      32.802  43.317  91.469  1.00  0.00           C
ATOM   4798  C37 POPEV 158      31.602  44.077  92.060  1.00  0.00           C
ATOM   4801  C38 POPEV 158      30.863  44.949  91.030  1.00  0.00           C
ATOM   4804  C39 POPEV 158      29.732  45.788  91.660  1.00  0.00           C
ATOM   4807 0C31 POPEV 158      28.603  44.928  92.240  1.00  0.00           C
ATOM   4810 1C31 POPEV 158      27.413  45.758  92.730  1.00  0.00           C
ATOM   4813 2C31 POPEV 158      26.203  44.897  93.130  1.00  0.00           C
ATOM   4816 3C31 POPEV 158      25.522  44.228  91.930  1.00  0.00           C
ATOM   4819 4C31 POPEV 158      24.213  43.528  92.310  1.00  0.00           C
ATOM   4822 5C31 POPEV 158      23.553  42.808  91.140  1.00  0.00           C
ATOM   4825 6C31 POPEV 158      22.183  42.228  91.500  1.00  0.00           C
ATOM   4829  NH3 POPEW 159      80.552  17.938  96.069  1.00  0.00           N
ATOM   4833  C12 POPEW 159      79.963  16.818  96.880  1.00  0.00           C
ATOM   4836  C11 POPEW 159      81.023  15.758  97.140  1.00  0.00           C
ATOM   4839  P   POPEW 159      80.853  13.818  98.899  1.00  0.00           P
ATOM   4840  O13 POPEW 159      82.222  14.278  99.220  1.00  0.00           O
ATOM   4841  O14 POPEW 159      79.863  13.958  99.980  1.00  0.00           O
ATOM   4842  O11 POPEW 159      80.972  12.338  98.390  1.00  0.00           O
ATOM   4843  O12 POPEW 159      80.372  14.608  97.640  1.00  0.00           O
ATOM   4844  C1  POPEW 159      80.993  11.918  97.020  1.00  0.00           C
ATOM   4847  C2  POPEW 159      80.012  10.728  96.790  1.00  0.00           C
ATOM   4849  O21 POPEW 159      79.773  10.418  95.400  1.00  0.00           O
ATOM   4850  C21 POPEW 159      80.773  10.258  94.570  1.00  0.00           C
ATOM   4851  O22 POPEW 159      81.952  10.238  94.840  1.00  0.00           O
ATOM   4852  C22 POPEW 159      80.203  10.108  93.149  1.00  0.00           C
ATOM   4855  C3  POPEW 159      78.622  11.038  97.420  1.00  0.00           C
ATOM   4858  O31 POPEW 159      77.832   9.868  97.640  1.00  0.00           O
ATOM   4859  C31 POPEW 159      77.392   9.128  96.620  1.00  0.00           C
ATOM   4860  O32 POPEW 159      77.392   7.908  96.629  1.00  0.00           O
ATOM   4861  C32 POPEW 159      76.732   9.948  95.510  1.00  0.00           C
ATOM   4864  C23 POPEW 159      81.303  10.138  92.060  1.00  0.00           C
ATOM   4867  C24 POPEW 159      80.743  10.348  90.639  1.00  0.00           C
ATOM   4870  C25 POPEW 159      80.762   9.098  89.740  1.00  0.00           C
ATOM   4873  C26 POPEW 159      79.372   8.538  89.420  1.00  0.00           C
ATOM   4876  C27 POPEW 159      79.453   7.178  88.709  1.00  0.00           C
ATOM   4879  C28 POPEW 159      78.093   6.668  88.190  1.00  0.00           C
ATOM   4882  C29 POPEW 159      77.722   7.278  86.860  1.00  0.00           C
ATOM   4884 0C21 POPEW 159      77.002   6.698  85.890  1.00  0.00           C
ATOM   4886 1C21 POPEW 159      76.353   5.328  85.960  1.00  0.00           C
ATOM   4889 2C21 POPEW 159      77.033   4.298  85.040  1.00  0.00           C
ATOM   4892 3C21 POPEW 159      76.433   2.898  85.210  1.00  0.00           C
ATOM   4895 4C21 POPEW 159      77.243   1.828  84.470  1.00  0.00           C
ATOM   4898 5C21 POPEW 159      76.743   0.393  84.690  1.00  0.00           C
ATOM   4901 6C21 POPEW 159      77.603  -0.627  83.910  1.00  0.00           C
ATOM   4904 7C21 POPEW 159      77.153  -2.077  84.079  1.00  0.00           C
ATOM   4907 8C21 POPEW 159      78.082  -3.057  83.349  1.00  0.00           C
ATOM   4911  C33 POPEW 159      76.282   9.018  94.350  1.00  0.00           C
ATOM   4914  C34 POPEW 159      75.372   9.698  93.340  1.00  0.00           C
ATOM   4917  C35 POPEW 159      75.292   8.938  92.020  1.00  0.00           C
ATOM   4920  C36 POPEW 159      74.322   9.598  91.039  1.00  0.00           C
ATOM   4923  C37 POPEW 159      74.273   8.898  89.679  1.00  0.00           C
ATOM   4926  C38 POPEW 159      73.182   9.508  88.800  1.00  0.00           C
ATOM   4929  C39 POPEW 159      73.093   8.848  87.420  1.00  0.00           C
ATOM   4932 0C31 POPEW 159      74.143   9.398  86.460  1.00  0.00           C
ATOM   4935 1C31 POPEW 159      74.033   8.778  85.070  1.00  0.00           C
ATOM   4938 2C31 POPEW 159      74.853   9.548  84.030  1.00  0.00           C
ATOM   4941 3C31 POPEW 159      75.023   8.758  82.730  1.00  0.00           C
ATOM   4944 4C31 POPEW 159      75.722   9.578  81.640  1.00  0.00           C
ATOM   4947 5C31 POPEW 159      76.362   8.678  80.580  1.00  0.00           C
ATOM   4950 6C31 POPEW 159      76.932   9.478  79.409  1.00  0.00           C
ATOM   4954  NH3 POPEX 160     125.273 113.939  96.959  1.00  0.00           N
ATOM   4958  C12 POPEX 160     124.163 114.008  97.980  1.00  0.00           C
ATOM   4961  C11 POPEX 160     123.603 115.449  98.100  1.00  0.00           C
ATOM   4964  P   POPEX 160     123.023 117.389  96.450  1.00  0.00           P
ATOM   4965  O13 POPEX 160     122.603 118.268  97.560  1.00  0.00           O
ATOM   4966  O14 POPEX 160     124.382 117.537  95.910  1.00  0.00           O
ATOM   4967  O11 POPEX 160     121.993 117.568  95.250  1.00  0.00           O
ATOM   4968  O12 POPEX 160     122.883 115.858  96.920  1.00  0.00           O
ATOM   4969  C1  POPEX 160     121.723 116.567  94.269  1.00  0.00           C
ATOM   4972  C2  POPEX 160     121.233 117.239  92.950  1.00  0.00           C
ATOM   4974  O21 POPEX 160     120.552 116.279  92.120  1.00  0.00           O
ATOM   4975  C21 POPEX 160     119.242 116.169  92.230  1.00  0.00           C
ATOM   4976  O22 POPEX 160     118.523 116.778  93.010  1.00  0.00           O
ATOM   4977  C22 POPEX 160     118.782 115.118  91.209  1.00  0.00           C
ATOM   4980  C3  POPEX 160     122.432 117.799  92.160  1.00  0.00           C
ATOM   4983  O31 POPEX 160     122.063 118.997  91.440  1.00  0.00           O
ATOM   4984  C31 POPEX 160     121.882 118.848  90.120  1.00  0.00           C
ATOM   4985  O32 POPEX 160     122.162 117.838  89.500  1.00  0.00           O
ATOM   4986  C32 POPEX 160     121.262 120.098  89.480  1.00  0.00           C
ATOM   4989  C23 POPEX 160     117.243 115.008  91.050  1.00  0.00           C
ATOM   4992  C24 POPEX 160     116.802 113.828  90.170  1.00  0.00           C
ATOM   4995  C25 POPEX 160     117.402 113.818  88.749  1.00  0.00           C
ATOM   4998  C26 POPEX 160     116.753 114.818  87.770  1.00  0.00           C
ATOM   5001  C27 POPEX 160     117.532 114.879  86.440  1.00  0.00           C
ATOM   5004  C28 POPEX 160     116.842 115.668  85.310  1.00  0.00           C
ATOM   5007  C29 POPEX 160     115.562 115.019  84.859  1.00  0.00           C
ATOM   5009 0C21 POPEX 160     115.223 114.599  83.630  1.00  0.00           C
ATOM   5011 1C21 POPEX 160     116.033 114.658  82.359  1.00  0.00           C
ATOM   5014 2C21 POPEX 160     116.383 113.238  81.889  1.00  0.00           C
ATOM   5017 3C21 POPEX 160     117.152 113.197  80.569  1.00  0.00           C
ATOM   5020 4C21 POPEX 160     117.523 111.768  80.160  1.00  0.00           C
ATOM   5023 5C21 POPEX 160     118.302 111.707  78.840  1.00  0.00           C
ATOM   5026 6C21 POPEX 160     118.573 110.268  78.399  1.00  0.00           C
ATOM   5029 7C21 POPEX 160     119.622 110.189  77.289  1.00  0.00           C
ATOM   5032 8C21 POPEX 160     119.872 108.758  76.790  1.00  0.00           C
ATOM   5036  C33 POPEX 160     120.142 119.708  88.490  1.00  0.00           C
ATOM   5039  C34 POPEX 160     119.652 120.849  87.579  1.00  0.00           C
ATOM   5042  C35 POPEX 160     118.552 120.338  86.629  1.00  0.00           C
ATOM   5045  C36 POPEX 160     117.952 121.409  85.700  1.00  0.00           C
ATOM   5048  C37 POPEX 160     116.802 120.827  84.859  1.00  0.00           C
ATOM   5051  C38 POPEX 160     116.723 121.368  83.419  1.00  0.00           C
ATOM   5054  C39 POPEX 160     115.722 120.557  82.579  1.00  0.00           C
ATOM   5057 0C31 POPEX 160     116.252 120.137  81.200  1.00  0.00           C
ATOM   5060 1C31 POPEX 160     115.753 118.747  80.790  1.00  0.00           C
ATOM   5063 2C31 POPEX 160     116.213 118.327  79.380  1.00  0.00           C
ATOM   5066 3C31 POPEX 160     115.322 118.898  78.270  1.00  0.00           C
ATOM   5069 4C31 POPEX 160     114.043 118.068  78.030  1.00  0.00           C
ATOM   5072 5C31 POPEX 160     112.892 118.939  77.510  1.00  0.00           C
ATOM   5075 6C31 POPEX 160     111.583 118.249  77.140  1.00  0.00           C
ATOM   5079  NH3 POPEY 161       3.612  82.348  56.180  1.00  0.00           N
ATOM   5083  C12 POPEY 161       2.963  83.598  55.660  1.00  0.00           C
ATOM   5086  C11 POPEY 161       1.527  83.249  55.219  1.00  0.00           C
ATOM   5089  P   POPEY 161       0.898  80.817  54.480  1.00  0.00           P
ATOM   5090  O13 POPEY 161       1.357  79.848  53.460  1.00  0.00           O
ATOM   5091  O14 POPEY 161      -0.553  81.017  54.610  1.00  0.00           O
ATOM   5092  O11 POPEY 161       1.588  80.508  55.870  1.00  0.00           O
ATOM   5093  O12 POPEY 161       1.538  82.227  54.200  1.00  0.00           O
ATOM   5094  C1  POPEY 161       0.977  79.769  56.920  1.00  0.00           C
ATOM   5097  C2  POPEY 161       0.527  80.699  58.080  1.00  0.00           C
ATOM   5099  O21 POPEY 161       1.618  81.518  58.550  1.00  0.00           O
ATOM   5100  C21 POPEY 161       2.378  81.059  59.540  1.00  0.00           C
ATOM   5101  O22 POPEY 161       2.653  79.897  59.750  1.00  0.00           O
ATOM   5102  C22 POPEY 161       2.733  82.288  60.400  1.00  0.00           C
ATOM   5105  C3  POPEY 161      -0.222  79.918  59.210  1.00  0.00           C
ATOM   5108  O31 POPEY 161      -0.402  80.758  60.370  1.00  0.00           O
ATOM   5109  C31 POPEY 161      -1.593  81.318  60.520  1.00  0.00           C
ATOM   5110  O32 POPEY 161      -2.612  80.998  59.940  1.00  0.00           O
ATOM   5111  C32 POPEY 161      -1.412  82.488  61.490  1.00  0.00           C
ATOM   5114  C23 POPEY 161       3.533  82.018  61.700  1.00  0.00           C
ATOM   5117  C24 POPEY 161       3.213  83.007  62.830  1.00  0.00           C
ATOM   5120  C25 POPEY 161       4.253  82.957  63.960  1.00  0.00           C
ATOM   5123  C26 POPEY 161       4.003  83.988  65.090  1.00  0.00           C
ATOM   5126  C27 POPEY 161       5.123  85.019  65.289  1.00  0.00           C
ATOM   5129  C28 POPEY 161       5.543  85.238  66.760  1.00  0.00           C
ATOM   5132  C29 POPEY 161       4.423  85.688  67.680  1.00  0.00           C
ATOM   5134 0C21 POPEY 161       4.263  85.309  68.969  1.00  0.00           C
ATOM   5136 1C21 POPEY 161       5.193  84.397  69.740  1.00  0.00           C
ATOM   5139 2C21 POPEY 161       4.652  82.949  69.830  1.00  0.00           C
ATOM   5142 3C21 POPEY 161       5.762  81.938  70.169  1.00  0.00           C
ATOM   5145 4C21 POPEY 161       5.273  80.489  70.169  1.00  0.00           C
ATOM   5148 5C21 POPEY 161       6.392  79.458  70.359  1.00  0.00           C
ATOM   5151 6C21 POPEY 161       6.923  79.368  71.800  1.00  0.00           C
ATOM   5154 7C21 POPEY 161       8.022  78.317  71.959  1.00  0.00           C
ATOM   5157 8C21 POPEY 161       8.402  78.048  73.419  1.00  0.00           C
ATOM   5161  C33 POPEY 161      -2.113  82.248  62.840  1.00  0.00           C
ATOM   5164  C34 POPEY 161      -1.512  83.078  63.980  1.00  0.00           C
ATOM   5167  C35 POPEY 161      -2.393  82.949  65.219  1.00  0.00           C
ATOM   5170  C36 POPEY 161      -1.913  83.758  66.430  1.00  0.00           C
ATOM   5173  C37 POPEY 161      -2.072  85.277  66.260  1.00  0.00           C
ATOM   5176  C38 POPEY 161      -1.432  86.059  67.410  1.00  0.00           C
ATOM   5179  C39 POPEY 161      -2.013  85.718  68.790  1.00  0.00           C
ATOM   5182 0C31 POPEY 161      -1.213  86.318  69.950  1.00  0.00           C
ATOM   5185 1C31 POPEY 161      -1.712  85.768  71.290  1.00  0.00           C
ATOM   5188 2C31 POPEY 161      -0.872  86.199  72.510  1.00  0.00           C
ATOM   5191 3C31 POPEY 161       0.568  85.658  72.470  1.00  0.00           C
ATOM   5194 4C31 POPEY 161       1.408  86.077  73.679  1.00  0.00           C
ATOM   5197 5C31 POPEY 161       2.873  85.668  73.539  1.00  0.00           C
ATOM   5200 6C31 POPEY 161       3.792  86.247  74.620  1.00  0.00           C
ATOM   5204  NH3 POPEZ 162      19.023   2.248  60.280  1.00  0.00           N
ATOM   5208  C12 POPEZ 162      20.103   2.668  59.340  1.00  0.00           C
ATOM   5211  C11 POPEZ 162      19.613   3.858  58.490  1.00  0.00           C
ATOM   5214  P   POPEZ 162      20.113   6.418  58.600  1.00  0.00           P
ATOM   5215  O13 POPEZ 162      21.203   6.078  57.660  1.00  0.00           O
ATOM   5216  O14 POPEZ 162      18.973   7.208  58.070  1.00  0.00           O
ATOM   5217  O11 POPEZ 162      20.683   7.238  59.810  1.00  0.00           O
ATOM   5218  O12 POPEZ 162      19.552   5.078  59.260  1.00  0.00           O
ATOM   5219  C1  POPEZ 162      20.232   7.108  61.149  1.00  0.00           C
ATOM   5222  C2  POPEZ 162      21.423   7.408  62.090  1.00  0.00           C
ATOM   5224  O21 POPEZ 162      20.933   7.398  63.450  1.00  0.00           O
ATOM   5225  C21 POPEZ 162      21.593   6.618  64.290  1.00  0.00           C
ATOM   5226  O22 POPEZ 162      22.492   5.848  64.010  1.00  0.00           O
ATOM   5227  C22 POPEZ 162      20.972   6.788  65.680  1.00  0.00           C
ATOM   5230  C3  POPEZ 162      22.072   8.768  61.760  1.00  0.00           C
ATOM   5233  O31 POPEZ 162      23.183   9.008  62.649  1.00  0.00           O
ATOM   5234  C31 POPEZ 162      22.903   9.678  63.750  1.00  0.00           C
ATOM   5235  O32 POPEZ 162      21.892  10.318  63.969  1.00  0.00           O
ATOM   5236  C32 POPEZ 162      24.003   9.398  64.770  1.00  0.00           C
ATOM   5239  C23 POPEZ 162      21.753   6.098  66.820  1.00  0.00           C
ATOM   5242  C24 POPEZ 162      20.882   5.838  68.060  1.00  0.00           C
ATOM   5245  C25 POPEZ 162      21.703   5.288  69.240  1.00  0.00           C
ATOM   5248  C26 POPEZ 162      20.853   4.668  70.359  1.00  0.00           C
ATOM   5251  C27 POPEZ 162      21.653   4.528  71.670  1.00  0.00           C
ATOM   5254  C28 POPEZ 162      21.133   3.438  72.630  1.00  0.00           C
ATOM   5257  C29 POPEZ 162      21.623   2.058  72.250  1.00  0.00           C
ATOM   5259 0C21 POPEZ 162      22.152   1.128  73.069  1.00  0.00           C
ATOM   5261 1C21 POPEZ 162      22.353   1.238  74.560  1.00  0.00           C
ATOM   5264 2C21 POPEZ 162      21.322   0.423  75.359  1.00  0.00           C
ATOM   5267 3C21 POPEZ 162      19.872   0.888  75.149  1.00  0.00           C
ATOM   5270 4C21 POPEZ 162      18.843   0.043  75.919  1.00  0.00           C
ATOM   5273 5C21 POPEZ 162      17.402   0.383  75.550  1.00  0.00           C
ATOM   5276 6C21 POPEZ 162      16.393  -0.287  76.480  1.00  0.00           C
ATOM   5279 7C21 POPEZ 162      14.943  -0.047  76.050  1.00  0.00           C
ATOM   5282 8C21 POPEZ 162      13.933  -0.607  77.060  1.00  0.00           C
ATOM   5286  C33 POPEZ 162      23.902  10.278  66.030  1.00  0.00           C
ATOM   5289  C34 POPEZ 162      24.783   9.768  67.170  1.00  0.00           C
ATOM   5292  C35 POPEZ 162      24.032   9.598  68.490  1.00  0.00           C
ATOM   5295  C36 POPEZ 162      23.633  10.938  69.129  1.00  0.00           C
ATOM   5298  C37 POPEZ 162      22.882  10.758  70.460  1.00  0.00           C
ATOM   5301  C38 POPEZ 162      23.693  11.208  71.679  1.00  0.00           C
ATOM   5304  C39 POPEZ 162      22.913  11.008  72.990  1.00  0.00           C
ATOM   5307 0C31 POPEZ 162      23.712  11.388  74.249  1.00  0.00           C
ATOM   5310 1C31 POPEZ 162      22.803  11.658  75.449  1.00  0.00           C
ATOM   5313 2C31 POPEZ 162      23.533  11.488  76.800  1.00  0.00           C
ATOM   5316 3C31 POPEZ 162      22.722  11.998  77.999  1.00  0.00           C
ATOM   5319 4C31 POPEZ 162      21.302  11.418  78.100  1.00  0.00           C
ATOM   5322 5C31 POPEZ 162      20.562  11.878  79.350  1.00  0.00           C
ATOM   5325 6C31 POPEZ 162      19.113  11.378  79.420  1.00  0.00           C
ATOM   5329  NH3 POPEa 163     124.522  22.028  97.700  1.00  0.00           N
ATOM   5333  C12 POPEa 163     124.192  22.728  99.000  1.00  0.00           C
ATOM   5336  C11 POPEa 163     123.062  23.738  98.840  1.00  0.00           C
ATOM   5339  P   POPEa 163     123.803  25.588 100.550  1.00  0.00           P
ATOM   5340  O13 POPEa 163     123.143  26.348 101.640  1.00  0.00           O
ATOM   5341  O14 POPEa 163     125.123  25.007 100.860  1.00  0.00           O
ATOM   5342  O11 POPEa 163     123.962  26.548  99.310  1.00  0.00           O
ATOM   5343  O12 POPEa 163     122.822  24.458 100.050  1.00  0.00           O
ATOM   5344  C1  POPEa 163     125.083  27.458  99.280  1.00  0.00           C
ATOM   5347  C2  POPEa 163     125.853  27.378  97.940  1.00  0.00           C
ATOM   5349  O21 POPEa 163     124.972  27.948  96.940  1.00  0.00           O
ATOM   5350  C21 POPEa 163     125.613  28.568  95.940  1.00  0.00           C
ATOM   5351  O22 POPEa 163     126.802  28.568  95.760  1.00  0.00           O
ATOM   5352  C22 POPEa 163     124.582  29.198  94.999  1.00  0.00           C
ATOM   5355  C3  POPEa 163     126.252  25.888  97.649  1.00  0.00           C
ATOM   5358  O31 POPEa 163     126.952  25.698  96.399  1.00  0.00           O
ATOM   5359  C31 POPEa 163     127.173  24.417  96.069  1.00  0.00           C
ATOM   5360  O32 POPEa 163     126.702  23.458  96.660  1.00  0.00           O
ATOM   5361  C32 POPEa 163     128.043  24.358  94.810  1.00  0.00           C
ATOM   5364  C23 POPEa 163     125.023  28.978  93.550  1.00  0.00           C
ATOM   5367  C24 POPEa 163     123.892  29.158  92.530  1.00  0.00           C
ATOM   5370  C25 POPEa 163     124.403  28.798  91.130  1.00  0.00           C
ATOM   5373  C26 POPEa 163     123.323  28.827  90.030  1.00  0.00           C
ATOM   5376  C27 POPEa 163     122.892  30.248  89.620  1.00  0.00           C
ATOM   5379  C28 POPEa 163     122.103  30.278  88.300  1.00  0.00           C
ATOM   5382  C29 POPEa 163     122.962  29.847  87.140  1.00  0.00           C
ATOM   5384 0C21 POPEa 163     122.583  29.498  85.890  1.00  0.00           C
ATOM   5386 1C21 POPEa 163     121.222  29.508  85.239  1.00  0.00           C
ATOM   5389 2C21 POPEa 163     120.103  30.368  85.849  1.00  0.00           C
ATOM   5392 3C21 POPEa 163     118.913  30.518  84.890  1.00  0.00           C
ATOM   5395 4C21 POPEa 163     117.903  31.588  85.350  1.00  0.00           C
ATOM   5398 5C21 POPEa 163     116.972  32.048  84.220  1.00  0.00           C
ATOM   5401 6C21 POPEa 163     115.893  33.037  84.690  1.00  0.00           C
ATOM   5404 7C21 POPEa 163     115.282  33.827  83.530  1.00  0.00           C
ATOM   5407 8C21 POPEa 163     114.113  34.717  83.940  1.00  0.00           C
ATOM   5411  C33 POPEa 163     127.583  23.258  93.820  1.00  0.00           C
ATOM   5414  C34 POPEa 163     127.192  23.838  92.450  1.00  0.00           C
ATOM   5417  C35 POPEa 163     126.373  22.878  91.579  1.00  0.00           C
ATOM   5420  C36 POPEa 163     127.183  21.808  90.829  1.00  0.00           C
ATOM   5423  C37 POPEa 163     126.432  21.278  89.590  1.00  0.00           C
ATOM   5426  C38 POPEa 163     127.152  20.108  88.890  1.00  0.00           C
ATOM   5429  C39 POPEa 163     127.493  20.338  87.410  1.00  0.00           C
ATOM   5432 0C31 POPEa 163     126.282  20.288  86.450  1.00  0.00           C
ATOM   5435 1C31 POPEa 163     126.712  20.028  84.999  1.00  0.00           C
ATOM   5438 2C31 POPEa 163     125.562  20.128  83.969  1.00  0.00           C
ATOM   5441 3C31 POPEa 163     125.832  19.368  82.660  1.00  0.00           C
ATOM   5444 4C31 POPEa 163     127.203  19.628  82.029  1.00  0.00           C
ATOM   5447 5C31 POPEa 163     127.402  18.888  80.690  1.00  0.00           C
ATOM   5450 6C31 POPEa 163     128.792  19.098  80.090  1.00  0.00           C
ATOM   5454  NH3 POPEb 164      22.023  96.059 100.730  1.00  0.00           N
ATOM   5458  C12 POPEb 164      22.982  97.217 100.760  1.00  0.00           C
ATOM   5461  C11 POPEb 164      24.263  96.928  99.940  1.00  0.00           C
ATOM   5464  P   POPEb 164      25.882  98.809 100.840  1.00  0.00           P
ATOM   5465  O13 POPEb 164      24.943  99.268 101.899  1.00  0.00           O
ATOM   5466  O14 POPEb 164      27.032  97.969 101.240  1.00  0.00           O
ATOM   5467  O11 POPEb 164      26.402 100.098 100.079  1.00  0.00           O
ATOM   5468  O12 POPEb 164      25.043  98.098  99.730  1.00  0.00           O
ATOM   5469  C1  POPEb 164      27.102  99.958  98.840  1.00  0.00           C
ATOM   5472  C2  POPEb 164      26.133 100.177  97.660  1.00  0.00           C
ATOM   5474  O21 POPEb 164      26.822 100.208  96.399  1.00  0.00           O
ATOM   5475  C21 POPEb 164      27.113  99.008  95.929  1.00  0.00           C
ATOM   5476  O22 POPEb 164      27.032  97.957  96.539  1.00  0.00           O
ATOM   5477  C22 POPEb 164      27.543  99.188  94.470  1.00  0.00           C
ATOM   5480  C3  POPEb 164      25.343 101.497  97.850  1.00  0.00           C
ATOM   5483  O31 POPEb 164      24.613 101.918  96.660  1.00  0.00           O
ATOM   5484  C31 POPEb 164      25.212 102.858  95.940  1.00  0.00           C
ATOM   5485  O32 POPEb 164      26.193 103.489  96.270  1.00  0.00           O
ATOM   5486  C32 POPEb 164      24.513 102.998  94.579  1.00  0.00           C
ATOM   5489  C23 POPEb 164      27.062  98.028  93.569  1.00  0.00           C
ATOM   5492  C24 POPEb 164      25.543  97.917  93.390  1.00  0.00           C
ATOM   5495  C25 POPEb 164      25.163  97.048  92.179  1.00  0.00           C
ATOM   5498  C26 POPEb 164      25.663  95.598  92.250  1.00  0.00           C
ATOM   5501  C27 POPEb 164      25.422  94.827  90.940  1.00  0.00           C
ATOM   5504  C28 POPEb 164      25.942  93.378  90.990  1.00  0.00           C
ATOM   5507  C29 POPEb 164      26.042  92.788  89.610  1.00  0.00           C
ATOM   5509 0C21 POPEb 164      26.693  91.658  89.280  1.00  0.00           C
ATOM   5511 1C21 POPEb 164      27.343  90.697  90.239  1.00  0.00           C
ATOM   5514 2C21 POPEb 164      27.292  89.248  89.700  1.00  0.00           C
ATOM   5517 3C21 POPEb 164      25.872  88.678  89.610  1.00  0.00           C
ATOM   5520 4C21 POPEb 164      25.843  87.139  89.520  1.00  0.00           C
ATOM   5523 5C21 POPEb 164      26.273  86.588  88.159  1.00  0.00           C
ATOM   5526 6C21 POPEb 164      25.103  86.518  87.169  1.00  0.00           C
ATOM   5529 7C21 POPEb 164      25.552  86.287  85.720  1.00  0.00           C
ATOM   5532 8C21 POPEb 164      25.863  87.578  84.970  1.00  0.00           C
ATOM   5536  C33 POPEb 164      24.072 104.459  94.319  1.00  0.00           C
ATOM   5539  C34 POPEb 164      23.863 104.798  92.829  1.00  0.00           C
ATOM   5542  C35 POPEb 164      22.733 104.008  92.160  1.00  0.00           C
ATOM   5545  C36 POPEb 164      22.583 104.348  90.670  1.00  0.00           C
ATOM   5548  C37 POPEb 164      21.602 103.398  89.959  1.00  0.00           C
ATOM   5551  C38 POPEb 164      21.482 103.708  88.469  1.00  0.00           C
ATOM   5554  C39 POPEb 164      20.572 102.718  87.730  1.00  0.00           C
ATOM   5557 0C31 POPEb 164      20.663 102.829  86.200  1.00  0.00           C
ATOM   5560 1C31 POPEb 164      20.223 104.199  85.649  1.00  0.00           C
ATOM   5563 2C31 POPEb 164      20.533 104.368  84.160  1.00  0.00           C
ATOM   5566 3C31 POPEb 164      19.902 103.318  83.230  1.00  0.00           C
ATOM   5569 4C31 POPEb 164      18.372 103.337  83.250  1.00  0.00           C
ATOM   5572 5C31 POPEb 164      17.773 102.478  82.130  1.00  0.00           C
ATOM   5575 6C31 POPEb 164      16.253 102.578  82.040  1.00  0.00           C
ATOM   5579  NH3 POPEc 165      47.133  67.908  62.710  1.00  0.00           N
ATOM   5583  C12 POPEc 165      46.482  66.949  63.660  1.00  0.00           C
ATOM   5586  C11 POPEc 165      45.152  67.428  64.210  1.00  0.00           C
ATOM   5589  P   POPEc 165      43.803  65.198  64.370  1.00  0.00           P
ATOM   5590  O13 POPEc 165      42.732  65.817  63.560  1.00  0.00           O
ATOM   5591  O14 POPEc 165      44.683  64.228  63.690  1.00  0.00           O
ATOM   5592  O11 POPEc 165      43.163  64.588  65.670  1.00  0.00           O
ATOM   5593  O12 POPEc 165      44.622  66.387  65.020  1.00  0.00           O
ATOM   5594  C1  POPEc 165      43.953  64.138  66.770  1.00  0.00           C
ATOM   5597  C2  POPEc 165      43.822  62.608  66.930  1.00  0.00           C
ATOM   5599  O21 POPEc 165      44.172  62.269  68.279  1.00  0.00           O
ATOM   5600  C21 POPEc 165      43.663  61.138  68.749  1.00  0.00           C
ATOM   5601  O22 POPEc 165      42.953  60.378  68.139  1.00  0.00           O
ATOM   5602  C22 POPEc 165      44.073  61.007  70.219  1.00  0.00           C
ATOM   5605  C3  POPEc 165      44.692  61.838  65.910  1.00  0.00           C
ATOM   5608  O31 POPEc 165      43.892  60.898  65.170  1.00  0.00           O
ATOM   5609  C31 POPEc 165      44.283  59.678  64.800  1.00  0.00           C
ATOM   5610  O32 POPEc 165      43.722  59.068  63.899  1.00  0.00           O
ATOM   5611  C32 POPEc 165      45.533  59.198  65.570  1.00  0.00           C
ATOM   5614  C23 POPEc 165      43.173  60.007  70.969  1.00  0.00           C
ATOM   5617  C24 POPEc 165      43.313  60.128  72.490  1.00  0.00           C
ATOM   5620  C25 POPEc 165      44.653  59.629  73.040  1.00  0.00           C
ATOM   5623  C26 POPEc 165      44.692  59.738  74.560  1.00  0.00           C
ATOM   5626  C27 POPEc 165      45.973  59.167  75.169  1.00  0.00           C
ATOM   5629  C28 POPEc 165      46.043  59.398  76.699  1.00  0.00           C
ATOM   5632  C29 POPEc 165      47.153  58.588  77.320  1.00  0.00           C
ATOM   5634 0C21 POPEc 165      48.363  59.028  77.730  1.00  0.00           C
ATOM   5636 1C21 POPEc 165      48.892  60.438  77.669  1.00  0.00           C
ATOM   5639 2C21 POPEc 165      50.012  60.618  76.629  1.00  0.00           C
ATOM   5642 3C21 POPEc 165      49.523  60.498  75.180  1.00  0.00           C
ATOM   5645 4C21 POPEc 165      50.562  60.879  74.120  1.00  0.00           C
ATOM   5648 5C21 POPEc 165      50.913  62.378  74.050  1.00  0.00           C
ATOM   5651 6C21 POPEc 165      51.942  62.658  72.949  1.00  0.00           C
ATOM   5654 7C21 POPEc 165      52.402  64.118  72.840  1.00  0.00           C
ATOM   5657 8C21 POPEc 165      53.482  64.307  71.780  1.00  0.00           C
ATOM   5661  C33 POPEc 165      45.802  57.678  65.470  1.00  0.00           C
ATOM   5664  C34 POPEc 165      46.963  57.208  66.370  1.00  0.00           C
ATOM   5667  C35 POPEc 165      46.993  55.667  66.480  1.00  0.00           C
ATOM   5670  C36 POPEc 165      48.293  55.038  67.000  1.00  0.00           C
ATOM   5673  C37 POPEc 165      48.322  53.528  66.730  1.00  0.00           C
ATOM   5676  C38 POPEc 165      49.683  53.028  66.210  1.00  0.00           C
ATOM   5679  C39 POPEc 165      49.723  51.537  65.870  1.00  0.00           C
ATOM   5682 0C31 POPEc 165      49.572  50.609  67.070  1.00  0.00           C
ATOM   5685 1C31 POPEc 165      49.892  49.147  66.739  1.00  0.00           C
ATOM   5688 2C31 POPEc 165      50.163  48.317  67.999  1.00  0.00           C
ATOM   5691 3C31 POPEc 165      48.913  48.088  68.860  1.00  0.00           C
ATOM   5694 4C31 POPEc 165      49.252  47.348  70.160  1.00  0.00           C
ATOM   5697 5C31 POPEc 165      48.013  46.989  70.980  1.00  0.00           C
ATOM   5700 6C31 POPEc 165      48.343  46.257  72.280  1.00  0.00           C
ATOM   5704  NH3 POPEd 166      29.492 123.249  59.190  1.00  0.00           N
ATOM   5708  C12 POPEd 166      29.153 121.928  59.829  1.00  0.00           C
ATOM   5711  C11 POPEd 166      29.443 120.787  58.860  1.00  0.00           C
ATOM   5714  P   POPEd 166      29.933 118.249  59.169  1.00  0.00           P
ATOM   5715  O13 POPEd 166      30.233 118.228  57.710  1.00  0.00           O
ATOM   5716  O14 POPEd 166      31.093 118.147  60.079  1.00  0.00           O
ATOM   5717  O11 POPEd 166      28.883 117.148  59.530  1.00  0.00           O
ATOM   5718  O12 POPEd 166      29.132 119.568  59.520  1.00  0.00           O
ATOM   5719  C1  POPEd 166      28.503 116.859  60.880  1.00  0.00           C
ATOM   5722  C2  POPEd 166      27.503 115.678  60.890  1.00  0.00           C
ATOM   5724  O21 POPEd 166      27.882 114.717  61.890  1.00  0.00           O
ATOM   5725  C21 POPEd 166      27.253 114.788  63.050  1.00  0.00           C
ATOM   5726  O22 POPEd 166      26.442 115.639  63.370  1.00  0.00           O
ATOM   5727  C22 POPEd 166      27.733 113.617  63.920  1.00  0.00           C
ATOM   5730  C3  POPEd 166      27.533 114.958  59.510  1.00  0.00           C
ATOM   5733  O31 POPEd 166      26.743 113.747  59.490  1.00  0.00           O
ATOM   5734  C31 POPEd 166      25.443 113.978  59.400  1.00  0.00           C
ATOM   5735  O32 POPEd 166      24.913 115.078  59.250  1.00  0.00           O
ATOM   5736  C32 POPEd 166      24.643 112.689  59.500  1.00  0.00           C
ATOM   5739  C23 POPEd 166      26.883 113.337  65.180  1.00  0.00           C
ATOM   5742  C24 POPEd 166      25.652 112.467  64.920  1.00  0.00           C
ATOM   5745  C25 POPEd 166      25.683 111.129  65.670  1.00  0.00           C
ATOM   5748  C26 POPEd 166      25.422 111.208  67.180  1.00  0.00           C
ATOM   5751  C27 POPEd 166      25.872 109.938  67.920  1.00  0.00           C
ATOM   5754  C28 POPEd 166      25.633 109.938  69.450  1.00  0.00           C
ATOM   5757  C29 POPEd 166      24.172 109.908  69.840  1.00  0.00           C
ATOM   5759 0C21 POPEd 166      23.423 110.967  70.210  1.00  0.00           C
ATOM   5761 1C21 POPEd 166      23.883 112.408  70.300  1.00  0.00           C
ATOM   5764 2C21 POPEd 166      23.663 113.007  71.690  1.00  0.00           C
ATOM   5767 3C21 POPEd 166      22.183 113.178  72.070  1.00  0.00           C
ATOM   5770 4C21 POPEd 166      21.992 114.137  73.240  1.00  0.00           C
ATOM   5773 5C21 POPEd 166      22.913 113.828  74.440  1.00  0.00           C
ATOM   5776 6C21 POPEd 166      22.443 114.587  75.670  1.00  0.00           C
ATOM   5779 7C21 POPEd 166      23.372 114.518  76.880  1.00  0.00           C
ATOM   5782 8C21 POPEd 166      22.763 115.189  78.110  1.00  0.00           C
ATOM   5786  C33 POPEd 166      24.923 111.897  60.790  1.00  0.00           C
ATOM   5789  C34 POPEd 166      23.872 110.787  61.000  1.00  0.00           C
ATOM   5792  C35 POPEd 166      23.673 110.408  62.480  1.00  0.00           C
ATOM   5795  C36 POPEd 166      22.383 109.618  62.690  1.00  0.00           C
ATOM   5798  C37 POPEd 166      22.253 108.909  64.039  1.00  0.00           C
ATOM   5801  C38 POPEd 166      21.243 107.738  63.950  1.00  0.00           C
ATOM   5804  C39 POPEd 166      21.443 106.688  65.060  1.00  0.00           C
ATOM   5807 0C31 POPEd 166      20.423 106.788  66.200  1.00  0.00           C
ATOM   5810 1C31 POPEd 166      20.652 105.688  67.240  1.00  0.00           C
ATOM   5813 2C31 POPEd 166      19.563 105.628  68.320  1.00  0.00           C
ATOM   5816 3C31 POPEd 166      19.943 106.338  69.620  1.00  0.00           C
ATOM   5819 4C31 POPEd 166      18.783 106.348  70.620  1.00  0.00           C
ATOM   5822 5C31 POPEd 166      19.223 106.357  72.090  1.00  0.00           C
ATOM   5825 6C31 POPEd 166      18.043 106.398  73.060  1.00  0.00           C
ATOM   5829  NH3 POPEe 167     116.012 107.887  54.440  1.00  0.00           N
ATOM   5833  C12 POPEe 167     117.332 107.618  53.760  1.00  0.00           C
ATOM   5836  C11 POPEe 167     118.423 108.538  54.330  1.00  0.00           C
ATOM   5839  P   POPEe 167     120.802 107.318  54.400  1.00  0.00           P
ATOM   5840  O13 POPEe 167     120.413 105.889  54.320  1.00  0.00           O
ATOM   5841  O14 POPEe 167     122.143 107.677  53.880  1.00  0.00           O
ATOM   5842  O11 POPEe 167     120.722 107.758  55.910  1.00  0.00           O
ATOM   5843  O12 POPEe 167     119.673 108.218  53.730  1.00  0.00           O
ATOM   5844  C1  POPEe 167     121.723 108.598  56.480  1.00  0.00           C
ATOM   5847  C2  POPEe 167     121.173 109.428  57.680  1.00  0.00           C
ATOM   5849  O21 POPEe 167     122.183 109.459  58.710  1.00  0.00           O
ATOM   5850  C21 POPEe 167     122.173 110.518  59.490  1.00  0.00           C
ATOM   5851  O22 POPEe 167     121.523 111.538  59.330  1.00  0.00           O
ATOM   5852  C22 POPEe 167     123.092 110.309  60.700  1.00  0.00           C
ATOM   5855  C3  POPEe 167     119.872 108.787  58.250  1.00  0.00           C
ATOM   5858  O31 POPEe 167     119.463 109.418  59.480  1.00  0.00           O
ATOM   5859  C31 POPEe 167     118.722 108.669  60.270  1.00  0.00           C
ATOM   5860  O32 POPEe 167     118.302 107.559  60.000  1.00  0.00           O
ATOM   5861  C32 POPEe 167     118.493 109.428  61.580  1.00  0.00           C
ATOM   5864  C23 POPEe 167     123.803 108.927  60.770  1.00  0.00           C
ATOM   5867  C24 POPEe 167     124.823 108.848  61.920  1.00  0.00           C
ATOM   5870  C25 POPEe 167     124.192 108.398  63.250  1.00  0.00           C
ATOM   5873  C26 POPEe 167     125.193 108.358  64.420  1.00  0.00           C
ATOM   5876  C27 POPEe 167     124.552 107.799  65.710  1.00  0.00           C
ATOM   5879  C28 POPEe 167     125.243 108.238  67.020  1.00  0.00           C
ATOM   5882  C29 POPEe 167     126.653 107.738  67.190  1.00  0.00           C
ATOM   5884 0C21 POPEe 167     127.413 107.917  68.290  1.00  0.00           C
ATOM   5886 1C21 POPEe 167     127.012 108.647  69.550  1.00  0.00           C
ATOM   5889 2C21 POPEe 167     127.323 107.868  70.840  1.00  0.00           C
ATOM   5892 3C21 POPEe 167     126.863 108.629  72.099  1.00  0.00           C
ATOM   5895 4C21 POPEe 167     127.012 107.829  73.399  1.00  0.00           C
ATOM   5898 5C21 POPEe 167     126.173 108.428  74.529  1.00  0.00           C
ATOM   5901 6C21 POPEe 167     126.142 107.607  75.829  1.00  0.00           C
ATOM   5904 7C21 POPEe 167     125.123 108.188  76.810  1.00  0.00           C
ATOM   5907 8C21 POPEe 167     125.042 107.478  78.159  1.00  0.00           C
ATOM   5911  C33 POPEe 167     118.502 108.518  62.840  1.00  0.00           C
ATOM   5914  C34 POPEe 167     118.003 109.248  64.100  1.00  0.00           C
ATOM   5917  C35 POPEe 167     118.843 110.457  64.520  1.00  0.00           C
ATOM   5920  C36 POPEe 167     118.423 111.018  65.890  1.00  0.00           C
ATOM   5923  C37 POPEe 167     119.342 112.158  66.370  1.00  0.00           C
ATOM   5926  C38 POPEe 167     118.903 112.799  67.690  1.00  0.00           C
ATOM   5929  C39 POPEe 167     118.932 111.859  68.919  1.00  0.00           C
ATOM   5932 0C31 POPEe 167     120.333 111.357  69.300  1.00  0.00           C
ATOM   5935 1C31 POPEe 167     120.462 111.169  70.820  1.00  0.00           C
ATOM   5938 2C31 POPEe 167     121.782 110.528  71.280  1.00  0.00           C
ATOM   5941 3C31 POPEe 167     121.663 108.997  71.340  1.00  0.00           C
ATOM   5944 4C31 POPEe 167     122.892 108.287  71.909  1.00  0.00           C
ATOM   5947 5C31 POPEe 167     122.642 106.778  72.090  1.00  0.00           C
ATOM   5950 6C31 POPEe 167     123.862 106.007  72.600  1.00  0.00           C
ATOM   5954  NH3 POPEf 168      33.672 104.447  62.320  1.00  0.00           N
ATOM   5958  C12 POPEf 168      34.203 103.109  61.870  1.00  0.00           C
ATOM   5961  C11 POPEf 168      33.082 102.068  61.690  1.00  0.00           C
ATOM   5964  P   POPEf 168      32.852  99.438  61.830  1.00  0.00           P
ATOM   5965  O13 POPEf 168      31.423  99.739  61.960  1.00  0.00           O
ATOM   5966  O14 POPEf 168      33.293  98.428  60.830  1.00  0.00           O
ATOM   5967  O11 POPEf 168      33.442  99.067  63.260  1.00  0.00           O
ATOM   5968  O12 POPEf 168      33.653 100.779  61.550  1.00  0.00           O
ATOM   5969  C1  POPEf 168      32.732  99.307  64.480  1.00  0.00           C
ATOM   5972  C2  POPEf 168      33.653  99.988  65.530  1.00  0.00           C
ATOM   5974  O21 POPEf 168      33.193  99.788  66.880  1.00  0.00           O
ATOM   5975  C21 POPEf 168      32.503 100.728  67.500  1.00  0.00           C
ATOM   5976  O22 POPEf 168      31.793 101.579  66.970  1.00  0.00           O
ATOM   5977  C22 POPEf 168      32.782 100.639  69.010  1.00  0.00           C
ATOM   5980  C3  POPEf 168      34.003 101.458  65.130  1.00  0.00           C
ATOM   5983  O31 POPEf 168      34.793 102.087  66.149  1.00  0.00           O
ATOM   5984  C31 POPEf 168      35.113 103.358  65.910  1.00  0.00           C
ATOM   5985  O32 POPEf 168      34.872 103.958  64.880  1.00  0.00           O
ATOM   5986  C32 POPEf 168      35.872 103.868  67.130  1.00  0.00           C
ATOM   5989  C23 POPEf 168      31.632 101.107  69.940  1.00  0.00           C
ATOM   5992  C24 POPEf 168      32.043 101.029  71.419  1.00  0.00           C
ATOM   5995  C25 POPEf 168      30.902 101.318  72.420  1.00  0.00           C
ATOM   5998  C26 POPEf 168      31.263 100.958  73.870  1.00  0.00           C
ATOM   6001  C27 POPEf 168      30.222 101.449  74.900  1.00  0.00           C
ATOM   6004  C28 POPEf 168      30.382 100.849  76.310  1.00  0.00           C
ATOM   6007  C29 POPEf 168      31.663 101.269  76.990  1.00  0.00           C
ATOM   6009 0C21 POPEf 168      32.253 100.678  78.040  1.00  0.00           C
ATOM   6011 1C21 POPEf 168      31.783  99.438  78.770  1.00  0.00           C
ATOM   6014 2C21 POPEf 168      32.963  98.728  79.459  1.00  0.00           C
ATOM   6017 3C21 POPEf 168      32.543  97.588  80.410  1.00  0.00           C
ATOM   6020 4C21 POPEf 168      33.753  96.828  80.969  1.00  0.00           C
ATOM   6023 5C21 POPEf 168      33.363  95.718  81.959  1.00  0.00           C
ATOM   6026 6C21 POPEf 168      34.563  94.949  82.530  1.00  0.00           C
ATOM   6029 7C21 POPEf 168      34.163  93.787  83.450  1.00  0.00           C
ATOM   6032 8C21 POPEf 168      35.352  93.168  84.179  1.00  0.00           C
ATOM   6036  C33 POPEf 168      35.763 105.387  67.390  1.00  0.00           C
ATOM   6039  C34 POPEf 168      35.433 105.639  68.860  1.00  0.00           C
ATOM   6042  C35 POPEf 168      35.422 107.118  69.240  1.00  0.00           C
ATOM   6045  C36 POPEf 168      35.192 107.318  70.740  1.00  0.00           C
ATOM   6048  C37 POPEf 168      35.232 108.787  71.150  1.00  0.00           C
ATOM   6051  C38 POPEf 168      35.212 108.968  72.669  1.00  0.00           C
ATOM   6054  C39 POPEf 168      36.542 108.629  73.360  1.00  0.00           C
ATOM   6057 0C31 POPEf 168      36.402 108.629  74.880  1.00  0.00           C
ATOM   6060 1C31 POPEf 168      37.732 108.448  75.620  1.00  0.00           C
ATOM   6063 2C31 POPEf 168      37.492 107.988  77.070  1.00  0.00           C
ATOM   6066 3C31 POPEf 168      38.703 108.118  77.990  1.00  0.00           C
ATOM   6069 4C31 POPEf 168      38.403 107.549  79.380  1.00  0.00           C
ATOM   6072 5C31 POPEf 168      39.572 107.637  80.359  1.00  0.00           C
ATOM   6075 6C31 POPEf 168      39.313 106.889  81.660  1.00  0.00           C
ATOM   6079  NH3 POPEg 169      31.953 110.148 100.860  1.00  0.00           N
ATOM   6083  C12 POPEg 169      32.982 109.978 101.950  1.00  0.00           C
ATOM   6086  C11 POPEg 169      33.683 108.617 101.810  1.00  0.00           C
ATOM   6089  P   POPEg 169      36.183 108.078 102.210  1.00  0.00           P
ATOM   6090  O13 POPEg 169      36.663 109.137 101.300  1.00  0.00           O
ATOM   6091  O14 POPEg 169      37.072 107.677 103.320  1.00  0.00           O
ATOM   6092  O11 POPEg 169      35.743 106.828 101.399  1.00  0.00           O
ATOM   6093  O12 POPEg 169      34.773 108.548 102.750  1.00  0.00           O
ATOM   6094  C1  POPEg 169      36.583 105.818 100.849  1.00  0.00           C
ATOM   6097  C2  POPEg 169      36.462 105.827  99.310  1.00  0.00           C
ATOM   6099  O21 POPEg 169      37.622 106.497  98.790  1.00  0.00           O
ATOM   6100  C21 POPEg 169      38.093 105.998  97.670  1.00  0.00           C
ATOM   6101  O22 POPEg 169      37.562 105.148  96.980  1.00  0.00           O
ATOM   6102  C22 POPEg 169      39.462 106.678  97.429  1.00  0.00           C
ATOM   6105  C3  POPEg 169      35.133 106.527  98.860  1.00  0.00           C
ATOM   6108  O31 POPEg 169      34.762 106.188  97.520  1.00  0.00           O
ATOM   6109  C31 POPEg 169      33.622 106.757  97.130  1.00  0.00           C
ATOM   6110  O32 POPEg 169      32.953 107.537  97.780  1.00  0.00           O
ATOM   6111  C32 POPEg 169      33.282 106.287  95.720  1.00  0.00           C
ATOM   6114  C23 POPEg 169      40.273 106.107  96.249  1.00  0.00           C
ATOM   6117  C24 POPEg 169      39.703 106.518  94.890  1.00  0.00           C
ATOM   6120  C25 POPEg 169      40.523 106.007  93.700  1.00  0.00           C
ATOM   6123  C26 POPEg 169      41.892 106.699  93.560  1.00  0.00           C
ATOM   6126  C27 POPEg 169      42.442 106.618  92.130  1.00  0.00           C
ATOM   6129  C28 POPEg 169      43.773 107.379  91.899  1.00  0.00           C
ATOM   6132  C29 POPEg 169      43.652 108.838  92.219  1.00  0.00           C
ATOM   6134 0C21 POPEg 169      43.972 109.897  91.460  1.00  0.00           C
ATOM   6136 1C21 POPEg 169      44.533 109.908  90.070  1.00  0.00           C
ATOM   6139 2C21 POPEg 169      45.502 111.088  89.830  1.00  0.00           C
ATOM   6142 3C21 POPEg 169      45.762 111.217  88.329  1.00  0.00           C
ATOM   6145 4C21 POPEg 169      46.732 112.327  87.929  1.00  0.00           C
ATOM   6148 5C21 POPEg 169      47.253 112.148  86.500  1.00  0.00           C
ATOM   6151 6C21 POPEg 169      46.133 111.897  85.470  1.00  0.00           C
ATOM   6154 7C21 POPEg 169      46.672 111.757  84.039  1.00  0.00           C
ATOM   6157 8C21 POPEg 169      45.653 111.178  83.060  1.00  0.00           C
ATOM   6161  C33 POPEg 169      34.302 106.788  94.669  1.00  0.00           C
ATOM   6164  C34 POPEg 169      35.212 105.697  94.079  1.00  0.00           C
ATOM   6167  C35 POPEg 169      36.192 106.217  93.010  1.00  0.00           C
ATOM   6170  C36 POPEg 169      35.463 106.978  91.889  1.00  0.00           C
ATOM   6173  C37 POPEg 169      36.293 107.458  90.700  1.00  0.00           C
ATOM   6176  C38 POPEg 169      35.422 108.398  89.850  1.00  0.00           C
ATOM   6179  C39 POPEg 169      36.142 109.178  88.749  1.00  0.00           C
ATOM   6182 0C31 POPEg 169      36.493 108.368  87.490  1.00  0.00           C
ATOM   6185 1C31 POPEg 169      36.993 109.318  86.399  1.00  0.00           C
ATOM   6188 2C31 POPEg 169      37.663 108.629  85.200  1.00  0.00           C
ATOM   6191 3C31 POPEg 169      38.372 109.628  84.280  1.00  0.00           C
ATOM   6194 4C31 POPEg 169      39.622 110.268  84.910  1.00  0.00           C
ATOM   6197 5C31 POPEg 169      40.403 111.178  83.950  1.00  0.00           C
ATOM   6200 6C31 POPEg 169      41.763 111.608  84.500  1.00  0.00           C
ATOM   6204  NH3 POPEh 170      89.783  78.897 100.429  1.00  0.00           N
ATOM   6208  C12 POPEh 170      90.083  77.428 100.580  1.00  0.00           C
ATOM   6211  C11 POPEh 170      91.602  77.188 100.580  1.00  0.00           C
ATOM   6214  P   POPEh 170      93.132  75.478 101.899  1.00  0.00           P
ATOM   6215  O13 POPEh 170      93.682  76.739 102.470  1.00  0.00           O
ATOM   6216  O14 POPEh 170      92.723  74.489 102.910  1.00  0.00           O
ATOM   6217  O11 POPEh 170      94.172  74.878 100.870  1.00  0.00           O
ATOM   6218  O12 POPEh 170      91.872  75.838 100.990  1.00  0.00           O
ATOM   6219  C1  POPEh 170      94.603  73.507 100.960  1.00  0.00           C
ATOM   6222  C2  POPEh 170      95.513  73.147  99.750  1.00  0.00           C
ATOM   6224  O21 POPEh 170      95.872  71.748  99.810  1.00  0.00           O
ATOM   6225  C21 POPEh 170      96.133  71.028  98.709  1.00  0.00           C
ATOM   6226  O22 POPEh 170      96.763  69.978  98.720  1.00  0.00           O
ATOM   6227  C22 POPEh 170      95.582  71.628  97.400  1.00  0.00           C
ATOM   6230  C3  POPEh 170      96.782  74.048  99.780  1.00  0.00           C
ATOM   6233  O31 POPEh 170      97.733  73.798  98.720  1.00  0.00           O
ATOM   6234  C31 POPEh 170      98.713  72.949  99.070  1.00  0.00           C
ATOM   6235  O32 POPEh 170      98.762  72.327 100.110  1.00  0.00           O
ATOM   6236  C32 POPEh 170      99.732  72.809  97.950  1.00  0.00           C
ATOM   6239  C23 POPEh 170      95.743  70.708  96.170  1.00  0.00           C
ATOM   6242  C24 POPEh 170      95.352  71.438  94.870  1.00  0.00           C
ATOM   6245  C25 POPEh 170      95.482  70.577  93.609  1.00  0.00           C
ATOM   6248  C26 POPEh 170      94.442  69.449  93.530  1.00  0.00           C
ATOM   6251  C27 POPEh 170      94.662  68.567  92.289  1.00  0.00           C
ATOM   6254  C28 POPEh 170      93.932  67.217  92.370  1.00  0.00           C
ATOM   6257  C29 POPEh 170      92.432  67.338  92.350  1.00  0.00           C
ATOM   6259 0C21 POPEh 170      91.653  67.228  91.260  1.00  0.00           C
ATOM   6261 1C21 POPEh 170      92.152  67.037  89.850  1.00  0.00           C
ATOM   6264 2C21 POPEh 170      92.472  65.577  89.450  1.00  0.00           C
ATOM   6267 3C21 POPEh 170      91.333  64.588  89.660  1.00  0.00           C
ATOM   6270 4C21 POPEh 170      91.623  63.247  88.969  1.00  0.00           C
ATOM   6273 5C21 POPEh 170      90.552  62.168  89.210  1.00  0.00           C
ATOM   6276 6C21 POPEh 170      90.663  61.478  90.580  1.00  0.00           C
ATOM   6279 7C21 POPEh 170      89.612  60.378  90.750  1.00  0.00           C
ATOM   6282 8C21 POPEh 170      89.722  59.598  92.070  1.00  0.00           C
ATOM   6286  C33 POPEh 170     101.142  73.309  98.370  1.00  0.00           C
ATOM   6289  C34 POPEh 170     101.252  74.838  98.539  1.00  0.00           C
ATOM   6292  C35 POPEh 170     100.702  75.668  97.370  1.00  0.00           C
ATOM   6295  C36 POPEh 170     101.403  75.419  96.020  1.00  0.00           C
ATOM   6298  C37 POPEh 170     100.592  75.927  94.819  1.00  0.00           C
ATOM   6301  C38 POPEh 170     101.063  75.298  93.500  1.00  0.00           C
ATOM   6304  C39 POPEh 170     100.002  75.327  92.390  1.00  0.00           C
ATOM   6307 0C31 POPEh 170      99.923  76.647  91.609  1.00  0.00           C
ATOM   6310 1C31 POPEh 170      98.922  76.529  90.450  1.00  0.00           C
ATOM   6313 2C31 POPEh 170      99.032  77.637  89.399  1.00  0.00           C
ATOM   6316 3C31 POPEh 170      98.043  77.428  88.250  1.00  0.00           C
ATOM   6319 4C31 POPEh 170      98.302  78.357  87.050  1.00  0.00           C
ATOM   6322 5C31 POPEh 170      97.343  78.077  85.890  1.00  0.00           C
ATOM   6325 6C31 POPEh 170      97.663  78.887  84.630  1.00  0.00           C
ATOM   6329  NH3 POPEi 171      10.593  32.198  58.010  1.00  0.00           N
ATOM   6333  C12 POPEi 171      11.802  31.498  57.450  1.00  0.00           C
ATOM   6336  C11 POPEi 171      11.492  30.088  56.910  1.00  0.00           C
ATOM   6339  P   POPEi 171       8.983  30.108  56.079  1.00  0.00           P
ATOM   6340  O13 POPEi 171       8.603  31.538  56.060  1.00  0.00           O
ATOM   6341  O14 POPEi 171       8.333  29.178  55.130  1.00  0.00           O
ATOM   6342  O11 POPEi 171       8.863  29.608  57.570  1.00  0.00           O
ATOM   6343  O12 POPEi 171      10.543  30.088  55.850  1.00  0.00           O
ATOM   6344  C1  POPEi 171       7.703  28.888  58.010  1.00  0.00           C
ATOM   6347  C2  POPEi 171       7.862  28.548  59.520  1.00  0.00           C
ATOM   6349  O21 POPEi 171       7.553  29.738  60.260  1.00  0.00           O
ATOM   6350  C21 POPEi 171       7.133  29.558  61.500  1.00  0.00           C
ATOM   6351  O22 POPEi 171       6.853  28.478  62.010  1.00  0.00           O
ATOM   6352  C22 POPEi 171       7.023  30.908  62.210  1.00  0.00           C
ATOM   6355  C3  POPEi 171       9.313  28.058  59.790  1.00  0.00           C
ATOM   6358  O31 POPEi 171       9.532  27.648  61.149  1.00  0.00           O
ATOM   6359  C31 POPEi 171      10.103  28.528  61.960  1.00  0.00           C
ATOM   6360  O32 POPEi 171      10.543  29.618  61.640  1.00  0.00           O
ATOM   6361  C32 POPEi 171      10.072  27.938  63.360  1.00  0.00           C
ATOM   6364  C23 POPEi 171       6.413  30.818  63.620  1.00  0.00           C
ATOM   6367  C24 POPEi 171       6.263  32.217  64.260  1.00  0.00           C
ATOM   6370  C25 POPEi 171       6.553  32.258  65.770  1.00  0.00           C
ATOM   6373  C26 POPEi 171       5.443  31.658  66.660  1.00  0.00           C
ATOM   6376  C27 POPEi 171       4.863  32.698  67.630  1.00  0.00           C
ATOM   6379  C28 POPEi 171       3.753  32.158  68.560  1.00  0.00           C
ATOM   6382  C29 POPEi 171       4.223  31.048  69.490  1.00  0.00           C
ATOM   6384 0C21 POPEi 171       4.533  31.158  70.790  1.00  0.00           C
ATOM   6386 1C21 POPEi 171       4.483  32.398  71.650  1.00  0.00           C
ATOM   6389 2C21 POPEi 171       4.223  32.088  73.150  1.00  0.00           C
ATOM   6392 3C21 POPEi 171       2.783  31.658  73.469  1.00  0.00           C
ATOM   6395 4C21 POPEi 171       2.503  31.458  74.970  1.00  0.00           C
ATOM   6398 5C21 POPEi 171       3.283  30.288  75.589  1.00  0.00           C
ATOM   6401 6C21 POPEi 171       3.013  30.088  77.079  1.00  0.00           C
ATOM   6404 7C21 POPEi 171       3.963  29.058  77.710  1.00  0.00           C
ATOM   6407 8C21 POPEi 171       3.693  28.788  79.190  1.00  0.00           C
ATOM   6411  C33 POPEi 171      10.692  28.858  64.420  1.00  0.00           C
ATOM   6414  C34 POPEi 171       9.783  29.038  65.630  1.00  0.00           C
ATOM   6417  C35 POPEi 171      10.483  29.718  66.800  1.00  0.00           C
ATOM   6420  C36 POPEi 171      11.553  28.818  67.440  1.00  0.00           C
ATOM   6423  C37 POPEi 171      12.192  29.458  68.660  1.00  0.00           C
ATOM   6426  C38 POPEi 171      13.203  28.518  69.319  1.00  0.00           C
ATOM   6429  C39 POPEi 171      14.053  29.208  70.390  1.00  0.00           C
ATOM   6432 0C31 POPEi 171      13.223  29.958  71.430  1.00  0.00           C
ATOM   6435 1C31 POPEi 171      14.093  30.448  72.590  1.00  0.00           C
ATOM   6438 2C31 POPEi 171      13.383  31.488  73.460  1.00  0.00           C
ATOM   6441 3C31 POPEi 171      14.293  31.998  74.590  1.00  0.00           C
ATOM   6444 4C31 POPEi 171      13.802  33.327  75.149  1.00  0.00           C
ATOM   6447 5C31 POPEi 171      14.533  33.728  76.430  1.00  0.00           C
ATOM   6450 6C31 POPEi 171      14.053  35.058  77.000  1.00  0.00           C
ATOM   6454  NH3 POPEj 172      20.812  22.668  59.780  1.00  0.00           N
ATOM   6458  C12 POPEj 172      20.623  22.908  58.310  1.00  0.00           C
ATOM   6461  C11 POPEj 172      20.052  24.328  58.090  1.00  0.00           C
ATOM   6464  P   POPEj 172      17.543  24.938  58.230  1.00  0.00           P
ATOM   6465  O13 POPEj 172      17.093  23.708  57.560  1.00  0.00           O
ATOM   6466  O14 POPEj 172      17.753  26.138  57.370  1.00  0.00           O
ATOM   6467  O11 POPEj 172      16.492  25.258  59.380  1.00  0.00           O
ATOM   6468  O12 POPEj 172      18.923  24.598  58.950  1.00  0.00           O
ATOM   6469  C1  POPEj 172      16.193  24.358  60.440  1.00  0.00           C
ATOM   6472  C2  POPEj 172      16.703  24.888  61.809  1.00  0.00           C
ATOM   6474  O21 POPEj 172      16.222  24.028  62.870  1.00  0.00           O
ATOM   6475  C21 POPEj 172      17.122  23.198  63.380  1.00  0.00           C
ATOM   6476  O22 POPEj 172      18.173  22.888  62.820  1.00  0.00           O
ATOM   6477  C22 POPEj 172      16.603  22.588  64.690  1.00  0.00           C
ATOM   6480  C3  POPEj 172      16.213  26.318  62.140  1.00  0.00           C
ATOM   6483  O31 POPEj 172      16.623  26.648  63.480  1.00  0.00           O
ATOM   6484  C31 POPEj 172      16.723  27.908  63.840  1.00  0.00           C
ATOM   6485  O32 POPEj 172      16.553  28.898  63.130  1.00  0.00           O
ATOM   6486  C32 POPEj 172      16.943  27.928  65.350  1.00  0.00           C
ATOM   6489  C23 POPEj 172      17.222  23.088  66.020  1.00  0.00           C
ATOM   6492  C24 POPEj 172      18.503  22.368  66.469  1.00  0.00           C
ATOM   6495  C25 POPEj 172      18.363  21.558  67.780  1.00  0.00           C
ATOM   6498  C26 POPEj 172      18.062  22.388  69.039  1.00  0.00           C
ATOM   6501  C27 POPEj 172      17.953  21.498  70.300  1.00  0.00           C
ATOM   6504  C28 POPEj 172      17.763  22.288  71.609  1.00  0.00           C
ATOM   6507  C29 POPEj 172      19.023  22.998  72.040  1.00  0.00           C
ATOM   6509 0C21 POPEj 172      19.383  23.328  73.290  1.00  0.00           C
ATOM   6511 1C21 POPEj 172      18.593  23.078  74.550  1.00  0.00           C
ATOM   6514 2C21 POPEj 172      19.433  22.288  75.580  1.00  0.00           C
ATOM   6517 3C21 POPEj 172      18.703  22.087  76.909  1.00  0.00           C
ATOM   6520 4C21 POPEj 172      19.563  21.378  77.970  1.00  0.00           C
ATOM   6523 5C21 POPEj 172      19.883  19.918  77.620  1.00  0.00           C
ATOM   6526 6C21 POPEj 172      20.433  19.148  78.820  1.00  0.00           C
ATOM   6529 7C21 POPEj 172      21.933  19.368  79.070  1.00  0.00           C
ATOM   6532 8C21 POPEj 172      22.343  18.918  80.470  1.00  0.00           C
ATOM   6536  C33 POPEj 172      18.433  27.888  65.770  1.00  0.00           C
ATOM   6539  C34 POPEj 172      18.683  27.138  67.090  1.00  0.00           C
ATOM   6542  C35 POPEj 172      17.882  27.628  68.300  1.00  0.00           C
ATOM   6545  C36 POPEj 172      18.212  26.808  69.560  1.00  0.00           C
ATOM   6548  C37 POPEj 172      17.433  27.268  70.800  1.00  0.00           C
ATOM   6551  C38 POPEj 172      17.853  26.518  72.070  1.00  0.00           C
ATOM   6554  C39 POPEj 172      17.203  27.058  73.349  1.00  0.00           C
ATOM   6557 0C31 POPEj 172      17.923  28.288  73.910  1.00  0.00           C
ATOM   6560 1C31 POPEj 172      17.363  28.768  75.250  1.00  0.00           C
ATOM   6563 2C31 POPEj 172      18.203  29.898  75.870  1.00  0.00           C
ATOM   6566 3C31 POPEj 172      17.663  30.398  77.230  1.00  0.00           C
ATOM   6569 4C31 POPEj 172      17.923  29.468  78.430  1.00  0.00           C
ATOM   6572 5C31 POPEj 172      19.413  29.198  78.710  1.00  0.00           C
ATOM   6575 6C31 POPEj 172      19.692  28.728  80.140  1.00  0.00           C
ATOM   6579  NH3 POPEk 173      42.073  46.618 106.380  1.00  0.00           N
ATOM   6583  C12 POPEk 173      41.682  45.178 106.140  1.00  0.00           C
ATOM   6586  C11 POPEk 173      42.833  44.318 105.590  1.00  0.00           C
ATOM   6589  P   POPEk 173      42.163  41.997 104.440  1.00  0.00           P
ATOM   6590  O13 POPEk 173      43.033  41.408 105.480  1.00  0.00           O
ATOM   6591  O14 POPEk 173      40.712  41.678 104.459  1.00  0.00           O
ATOM   6592  O11 POPEk 173      42.722  41.638 103.010  1.00  0.00           O
ATOM   6593  O12 POPEk 173      42.353  43.577 104.470  1.00  0.00           O
ATOM   6594  C1  POPEk 173      42.623  42.568 101.940  1.00  0.00           C
ATOM   6597  C2  POPEk 173      42.313  41.818 100.630  1.00  0.00           C
ATOM   6599  O21 POPEk 173      42.823  42.498  99.470  1.00  0.00           O
ATOM   6600  C21 POPEk 173      42.302  43.688  99.220  1.00  0.00           C
ATOM   6601  O22 POPEk 173      41.693  44.408  99.990  1.00  0.00           O
ATOM   6602  C22 POPEk 173      42.493  43.998  97.750  1.00  0.00           C
ATOM   6605  C3  POPEk 173      40.802  41.478 100.510  1.00  0.00           C
ATOM   6608  O31 POPEk 173      40.482  40.928  99.210  1.00  0.00           O
ATOM   6609  C31 POPEk 173      39.363  40.228  99.220  1.00  0.00           C
ATOM   6610  O32 POPEk 173      38.653  40.058 100.210  1.00  0.00           O
ATOM   6611  C32 POPEk 173      39.023  39.728  97.820  1.00  0.00           C
ATOM   6614  C23 POPEk 173      43.262  45.308  97.520  1.00  0.00           C
ATOM   6617  C24 POPEk 173      43.213  45.708  96.039  1.00  0.00           C
ATOM   6620  C25 POPEk 173      41.883  46.327  95.620  1.00  0.00           C
ATOM   6623  C26 POPEk 173      41.663  46.257  94.100  1.00  0.00           C
ATOM   6626  C27 POPEk 173      40.292  46.789  93.650  1.00  0.00           C
ATOM   6629  C28 POPEk 173      40.383  47.888  92.570  1.00  0.00           C
ATOM   6632  C29 POPEk 173      40.942  49.178  93.120  1.00  0.00           C
ATOM   6634 0C21 POPEk 173      41.273  50.248  92.380  1.00  0.00           C
ATOM   6636 1C21 POPEk 173      41.133  50.368  90.870  1.00  0.00           C
ATOM   6639 2C21 POPEk 173      42.512  50.428  90.190  1.00  0.00           C
ATOM   6642 3C21 POPEk 173      42.442  50.588  88.670  1.00  0.00           C
ATOM   6645 4C21 POPEk 173      43.832  50.638  88.030  1.00  0.00           C
ATOM   6648 5C21 POPEk 173      43.762  50.888  86.510  1.00  0.00           C
ATOM   6651 6C21 POPEk 173      45.152  51.028  85.860  1.00  0.00           C
ATOM   6654 7C21 POPEk 173      45.053  51.448  84.389  1.00  0.00           C
ATOM   6657 8C21 POPEk 173      46.392  51.807  83.740  1.00  0.00           C
ATOM   6661  C33 POPEk 173      38.953  40.817  96.720  1.00  0.00           C
ATOM   6664  C34 POPEk 173      40.282  41.048  95.980  1.00  0.00           C
ATOM   6667  C35 POPEk 173      40.302  42.348  95.149  1.00  0.00           C
ATOM   6670  C36 POPEk 173      39.113  42.538  94.190  1.00  0.00           C
ATOM   6673  C37 POPEk 173      39.032  41.488  93.069  1.00  0.00           C
ATOM   6676  C38 POPEk 173      37.753  41.558  92.210  1.00  0.00           C
ATOM   6679  C39 POPEk 173      37.453  42.928  91.570  1.00  0.00           C
ATOM   6682 0C31 POPEk 173      38.552  43.408  90.610  1.00  0.00           C
ATOM   6685 1C31 POPEk 173      38.122  44.608  89.760  1.00  0.00           C
ATOM   6688 2C31 POPEk 173      39.273  45.609  89.500  1.00  0.00           C
ATOM   6691 3C31 POPEk 173      38.863  46.728  88.539  1.00  0.00           C
ATOM   6694 4C31 POPEk 173      38.853  46.298  87.060  1.00  0.00           C
ATOM   6697 5C31 POPEk 173      39.933  46.989  86.220  1.00  0.00           C
ATOM   6700 6C31 POPEk 173      39.903  46.597  84.740  1.00  0.00           C
ATOM   6704  NH3 POPEl 174      84.113 113.349  56.760  1.00  0.00           N
ATOM   6708  C12 POPEl 174      83.013 114.328  57.080  1.00  0.00           C
ATOM   6711  C11 POPEl 174      81.872 113.639  57.859  1.00  0.00           C
ATOM   6714  P   POPEl 174      81.413 111.139  57.230  1.00  0.00           P
ATOM   6715  O13 POPEl 174      80.963 110.478  56.000  1.00  0.00           O
ATOM   6716  O14 POPEl 174      82.812 110.948  57.649  1.00  0.00           O
ATOM   6717  O11 POPEl 174      80.362 110.798  58.370  1.00  0.00           O
ATOM   6718  O12 POPEl 174      81.182 112.689  57.040  1.00  0.00           O
ATOM   6719  C1  POPEl 174      80.773 110.277  59.640  1.00  0.00           C
ATOM   6722  C2  POPEl 174      80.572 111.309  60.770  1.00  0.00           C
ATOM   6724  O21 POPEl 174      81.433 110.889  61.850  1.00  0.00           O
ATOM   6725  C21 POPEl 174      81.742 111.868  62.690  1.00  0.00           C
ATOM   6726  O22 POPEl 174      81.812 113.057  62.420  1.00  0.00           O
ATOM   6727  C22 POPEl 174      81.793 111.279  64.090  1.00  0.00           C
ATOM   6730  C3  POPEl 174      79.093 111.387  61.270  1.00  0.00           C
ATOM   6733  O31 POPEl 174      78.933 112.217  62.440  1.00  0.00           O
ATOM   6734  C31 POPEl 174      78.582 113.489  62.250  1.00  0.00           C
ATOM   6735  O32 POPEl 174      78.302 114.008  61.180  1.00  0.00           O
ATOM   6736  C32 POPEl 174      78.753 114.228  63.579  1.00  0.00           C
ATOM   6739  C23 POPEl 174      81.982 112.357  65.170  1.00  0.00           C
ATOM   6742  C24 POPEl 174      81.713 111.778  66.560  1.00  0.00           C
ATOM   6745  C25 POPEl 174      82.192 112.689  67.710  1.00  0.00           C
ATOM   6748  C26 POPEl 174      81.742 112.108  69.050  1.00  0.00           C
ATOM   6751  C27 POPEl 174      82.633 112.467  70.239  1.00  0.00           C
ATOM   6754  C28 POPEl 174      82.213 111.688  71.500  1.00  0.00           C
ATOM   6757  C29 POPEl 174      83.323 111.527  72.510  1.00  0.00           C
ATOM   6759 0C21 POPEl 174      83.563 112.309  73.580  1.00  0.00           C
ATOM   6761 1C21 POPEl 174      82.793 113.529  73.989  1.00  0.00           C
ATOM   6764 2C21 POPEl 174      81.923 113.249  75.219  1.00  0.00           C
ATOM   6767 3C21 POPEl 174      81.173 114.499  75.709  1.00  0.00           C
ATOM   6770 4C21 POPEl 174      80.073 114.167  76.730  1.00  0.00           C
ATOM   6773 5C21 POPEl 174      80.593 113.828  78.130  1.00  0.00           C
ATOM   6776 6C21 POPEl 174      79.463 113.368  79.070  1.00  0.00           C
ATOM   6779 7C21 POPEl 174      79.843 113.448  80.550  1.00  0.00           C
ATOM   6782 8C21 POPEl 174      78.732 112.938  81.480  1.00  0.00           C
ATOM   6786  C33 POPEl 174      77.612 115.228  63.899  1.00  0.00           C
ATOM   6789  C34 POPEl 174      77.643 115.647  65.380  1.00  0.00           C
ATOM   6792  C35 POPEl 174      78.782 116.608  65.730  1.00  0.00           C
ATOM   6795  C36 POPEl 174      78.813 117.008  67.210  1.00  0.00           C
ATOM   6798  C37 POPEl 174      79.883 118.068  67.500  1.00  0.00           C
ATOM   6801  C38 POPEl 174      80.063 118.428  68.980  1.00  0.00           C
ATOM   6804  C39 POPEl 174      80.682 117.309  69.830  1.00  0.00           C
ATOM   6807 0C31 POPEl 174      81.503 117.848  71.010  1.00  0.00           C
ATOM   6810 1C31 POPEl 174      82.243 116.757  71.810  1.00  0.00           C
ATOM   6813 2C31 POPEl 174      83.682 117.169  72.169  1.00  0.00           C
ATOM   6816 3C31 POPEl 174      83.762 118.378  73.110  1.00  0.00           C
ATOM   6819 4C31 POPEl 174      85.182 118.978  73.180  1.00  0.00           C
ATOM   6822 5C31 POPEl 174      85.233 120.247  74.050  1.00  0.00           C
ATOM   6825 6C31 POPEl 174      86.633 120.827  74.230  1.00  0.00           C
ATOM   6829  NH3 POPEm 175      97.402 124.889 100.450  1.00  0.00           N
ATOM   6833  C12 POPEm 175      98.043 123.828  99.599  1.00  0.00           C
ATOM   6836  C11 POPEm 175      99.512 124.178  99.310  1.00  0.00           C
ATOM   6839  P   POPEm 175     100.263 121.878  98.159  1.00  0.00           P
ATOM   6840  O13 POPEm 175     101.493 121.859  97.340  1.00  0.00           O
ATOM   6841  O14 POPEm 175      99.972 120.639  98.890  1.00  0.00           O
ATOM   6842  O11 POPEm 175      98.993 122.248  97.300  1.00  0.00           O
ATOM   6843  O12 POPEm 175     100.333 123.018  99.220  1.00  0.00           O
ATOM   6844  C1  POPEm 175      99.062 123.197  96.240  1.00  0.00           C
ATOM   6847  C2  POPEm 175      99.463 122.529  94.920  1.00  0.00           C
ATOM   6849  O21 POPEm 175      99.043 123.428  93.880  1.00  0.00           O
ATOM   6850  C21 POPEm 175      99.892 123.518  92.870  1.00  0.00           C
ATOM   6851  O22 POPEm 175     100.953 122.928  92.770  1.00  0.00           O
ATOM   6852  C22 POPEm 175      99.393 124.558  91.880  1.00  0.00           C
ATOM   6855  C3  POPEm 175      98.773 121.147  94.730  1.00  0.00           C
ATOM   6858  O31 POPEm 175      99.183 120.548  93.490  1.00  0.00           O
ATOM   6859  C31 POPEm 175      98.253 119.908  92.820  1.00  0.00           C
ATOM   6860  O32 POPEm 175      97.133 119.639  93.230  1.00  0.00           O
ATOM   6861  C32 POPEm 175      98.752 119.628  91.410  1.00  0.00           C
ATOM   6864  C23 POPEm 175      99.372 124.018  90.440  1.00  0.00           C
ATOM   6867  C24 POPEm 175      98.922 125.098  89.450  1.00  0.00           C
ATOM   6870  C25 POPEm 175      98.873 124.577  88.019  1.00  0.00           C
ATOM   6873  C26 POPEm 175      98.542 125.697  87.029  1.00  0.00           C
ATOM   6876  C27 POPEm 175      98.472 125.189  85.580  1.00  0.00           C
ATOM   6879  C28 POPEm 175      98.073 126.287  84.590  1.00  0.00           C
ATOM   6882  C29 POPEm 175      99.202 127.248  84.310  1.00  0.00           C
ATOM   6884 0C21 POPEm 175      99.582 127.689  83.100  1.00  0.00           C
ATOM   6886 1C21 POPEm 175      98.962 127.327  81.769  1.00  0.00           C
ATOM   6889 2C21 POPEm 175      97.903 128.358  81.320  1.00  0.00           C
ATOM   6892 3C21 POPEm 175      96.653 128.389  82.210  1.00  0.00           C
ATOM   6895 4C21 POPEm 175      95.422 129.048  81.559  1.00  0.00           C
ATOM   6898 5C21 POPEm 175      95.602 130.533  81.220  1.00  0.00           C
ATOM   6901 6C21 POPEm 175      94.382 131.064  80.460  1.00  0.00           C
ATOM   6904 7C21 POPEm 175      94.522 132.533  80.070  1.00  0.00           C
ATOM   6907 8C21 POPEm 175      93.362 133.004  79.199  1.00  0.00           C
ATOM   6911  C33 POPEm 175      97.612 119.648  90.359  1.00  0.00           C
ATOM   6914  C34 POPEm 175      98.143 119.889  88.940  1.00  0.00           C
ATOM   6917  C35 POPEm 175      97.073 119.568  87.890  1.00  0.00           C
ATOM   6920  C36 POPEm 175      97.173 120.428  86.629  1.00  0.00           C
ATOM   6923  C37 POPEm 175      96.192 119.949  85.560  1.00  0.00           C
ATOM   6926  C38 POPEm 175      96.362 120.639  84.200  1.00  0.00           C
ATOM   6929  C39 POPEm 175      95.722 119.848  83.050  1.00  0.00           C
ATOM   6932 0C31 POPEm 175      96.532 118.607  82.669  1.00  0.00           C
ATOM   6935 1C31 POPEm 175      95.953 117.858  81.460  1.00  0.00           C
ATOM   6938 2C31 POPEm 175      96.942 116.838  80.880  1.00  0.00           C
ATOM   6941 3C31 POPEm 175      96.373 115.998  79.730  1.00  0.00           C
ATOM   6944 4C31 POPEm 175      96.082 116.828  78.469  1.00  0.00           C
ATOM   6947 5C31 POPEm 175      95.413 116.018  77.350  1.00  0.00           C
ATOM   6950 6C31 POPEm 175      94.932 116.889  76.190  1.00  0.00           C
ATOM   6954  NH3 POPEn 176      22.482  35.778  57.100  1.00  0.00           N
ATOM   6958  C12 POPEn 176      23.563  34.808  56.679  1.00  0.00           C
ATOM   6961  C11 POPEn 176      23.972  33.858  57.820  1.00  0.00           C
ATOM   6964  P   POPEn 176      22.742  32.098  59.370  1.00  0.00           P
ATOM   6965  O13 POPEn 176      21.333  32.258  59.790  1.00  0.00           O
ATOM   6966  O14 POPEn 176      23.173  30.758  58.910  1.00  0.00           O
ATOM   6967  O11 POPEn 176      23.732  32.737  60.429  1.00  0.00           O
ATOM   6968  O12 POPEn 176      22.843  33.078  58.130  1.00  0.00           O
ATOM   6969  C1  POPEn 176      24.692  31.948  61.130  1.00  0.00           C
ATOM   6972  C2  POPEn 176      25.013  32.588  62.510  1.00  0.00           C
ATOM   6974  O21 POPEn 176      23.983  32.268  63.470  1.00  0.00           O
ATOM   6975  C21 POPEn 176      24.143  31.058  64.020  1.00  0.00           C
ATOM   6976  O22 POPEn 176      25.052  30.288  63.780  1.00  0.00           O
ATOM   6977  C22 POPEn 176      22.943  30.718  64.899  1.00  0.00           C
ATOM   6980  C3  POPEn 176      25.163  34.128  62.390  1.00  0.00           C
ATOM   6983  O31 POPEn 176      25.373  34.748  63.680  1.00  0.00           O
ATOM   6984  C31 POPEn 176      24.583  35.757  64.020  1.00  0.00           C
ATOM   6985  O32 POPEn 176      24.962  36.908  64.179  1.00  0.00           O
ATOM   6986  C32 POPEn 176      23.122  35.358  64.169  1.00  0.00           C
ATOM   6989  C23 POPEn 176      23.302  30.028  66.230  1.00  0.00           C
ATOM   6992  C24 POPEn 176      23.302  30.948  67.450  1.00  0.00           C
ATOM   6995  C25 POPEn 176      23.093  30.098  68.710  1.00  0.00           C
ATOM   6998  C26 POPEn 176      22.893  30.878  70.020  1.00  0.00           C
ATOM   7001  C27 POPEn 176      22.433  29.918  71.120  1.00  0.00           C
ATOM   7004  C28 POPEn 176      22.183  30.578  72.490  1.00  0.00           C
ATOM   7007  C29 POPEn 176      21.443  29.628  73.390  1.00  0.00           C
ATOM   7009 0C21 POPEn 176      21.822  29.128  74.579  1.00  0.00           C
ATOM   7011 1C21 POPEn 176      23.103  29.398  75.329  1.00  0.00           C
ATOM   7014 2C21 POPEn 176      22.812  30.077  76.679  1.00  0.00           C
ATOM   7017 3C21 POPEn 176      24.023  30.007  77.620  1.00  0.00           C
ATOM   7020 4C21 POPEn 176      23.732  30.558  79.020  1.00  0.00           C
ATOM   7023 5C21 POPEn 176      24.722  30.068  80.079  1.00  0.00           C
ATOM   7026 6C21 POPEn 176      26.203  30.288  79.719  1.00  0.00           C
ATOM   7029 7C21 POPEn 176      27.152  29.828  80.829  1.00  0.00           C
ATOM   7032 8C21 POPEn 176      28.623  30.058  80.490  1.00  0.00           C
ATOM   7036  C33 POPEn 176      22.852  34.528  65.440  1.00  0.00           C
ATOM   7039  C34 POPEn 176      21.363  34.217  65.580  1.00  0.00           C
ATOM   7042  C35 POPEn 176      20.523  35.408  66.079  1.00  0.00           C
ATOM   7045  C36 POPEn 176      20.923  35.868  67.480  1.00  0.00           C
ATOM   7048  C37 POPEn 176      19.813  36.647  68.180  1.00  0.00           C
ATOM   7051  C38 POPEn 176      20.163  36.998  69.620  1.00  0.00           C
ATOM   7054  C39 POPEn 176      18.962  37.538  70.400  1.00  0.00           C
ATOM   7057 0C31 POPEn 176      19.322  37.928  71.830  1.00  0.00           C
ATOM   7060 1C31 POPEn 176      18.113  38.478  72.600  1.00  0.00           C
ATOM   7063 2C31 POPEn 176      18.433  38.847  74.050  1.00  0.00           C
ATOM   7066 3C31 POPEn 176      17.213  39.417  74.780  1.00  0.00           C
ATOM   7069 4C31 POPEn 176      17.492  39.738  76.260  1.00  0.00           C
ATOM   7072 5C31 POPEn 176      16.562  40.817  76.819  1.00  0.00           C
ATOM   7075 6C31 POPEn 176      17.183  41.647  77.949  1.00  0.00           C
ATOM   7079  NH3 POPEo 177      48.843  17.888  62.140  1.00  0.00           N
ATOM   7083  C12 POPEo 177      47.833  17.508  63.180  1.00  0.00           C
ATOM   7086  C11 POPEo 177      48.523  16.908  64.430  1.00  0.00           C
ATOM   7089  P   POPEo 177      48.852  19.138  65.700  1.00  0.00           P
ATOM   7090  O13 POPEo 177      49.523  19.428  66.980  1.00  0.00           O
ATOM   7091  O14 POPEo 177      49.093  20.118  64.610  1.00  0.00           O
ATOM   7092  O11 POPEo 177      47.313  18.848  65.810  1.00  0.00           O
ATOM   7093  O12 POPEo 177      49.413  17.808  65.090  1.00  0.00           O
ATOM   7094  C1  POPEo 177      46.413  19.528  66.679  1.00  0.00           C
ATOM   7097  C2  POPEo 177      45.813  18.558  67.730  1.00  0.00           C
ATOM   7099  O21 POPEo 177      46.583  18.758  68.930  1.00  0.00           O
ATOM   7100  C21 POPEo 177      47.442  17.908  69.409  1.00  0.00           C
ATOM   7101  O22 POPEo 177      47.642  16.758  69.050  1.00  0.00           O
ATOM   7102  C22 POPEo 177      48.293  18.578  70.490  1.00  0.00           C
ATOM   7105  C3  POPEo 177      45.632  17.118  67.140  1.00  0.00           C
ATOM   7108  O31 POPEo 177      44.622  16.308  67.770  1.00  0.00           O
ATOM   7109  C31 POPEo 177      44.853  15.878  68.989  1.00  0.00           C
ATOM   7110  O32 POPEo 177      44.753  16.518  70.020  1.00  0.00           O
ATOM   7111  C32 POPEo 177      45.263  14.408  68.940  1.00  0.00           C
ATOM   7114  C23 POPEo 177      47.712  19.848  71.170  1.00  0.00           C
ATOM   7117  C24 POPEo 177      48.832  20.548  71.930  1.00  0.00           C
ATOM   7120  C25 POPEo 177      48.392  21.468  73.060  1.00  0.00           C
ATOM   7123  C26 POPEo 177      49.582  21.948  73.899  1.00  0.00           C
ATOM   7126  C27 POPEo 177      49.153  22.677  75.169  1.00  0.00           C
ATOM   7129  C28 POPEo 177      50.333  22.968  76.109  1.00  0.00           C
ATOM   7132  C29 POPEo 177      49.802  23.628  77.359  1.00  0.00           C
ATOM   7134 0C21 POPEo 177      50.323  23.578  78.590  1.00  0.00           C
ATOM   7136 1C21 POPEo 177      51.593  22.898  79.010  1.00  0.00           C
ATOM   7139 2C21 POPEo 177      52.683  23.927  79.350  1.00  0.00           C
ATOM   7142 3C21 POPEo 177      52.293  24.918  80.460  1.00  0.00           C
ATOM   7145 4C21 POPEo 177      53.523  25.648  81.020  1.00  0.00           C
ATOM   7148 5C21 POPEo 177      53.213  26.548  82.219  1.00  0.00           C
ATOM   7151 6C21 POPEo 177      52.883  27.998  81.850  1.00  0.00           C
ATOM   7154 7C21 POPEo 177      52.763  28.878  83.100  1.00  0.00           C
ATOM   7157 8C21 POPEo 177      52.413  30.338  82.820  1.00  0.00           C
ATOM   7161  C33 POPEo 177      45.993  14.008  70.230  1.00  0.00           C
ATOM   7164  C34 POPEo 177      46.152  12.498  70.390  1.00  0.00           C
ATOM   7167  C35 POPEo 177      46.982  12.128  71.629  1.00  0.00           C
ATOM   7170  C36 POPEo 177      46.433  12.748  72.920  1.00  0.00           C
ATOM   7173  C37 POPEo 177      46.982  12.078  74.190  1.00  0.00           C
ATOM   7176  C38 POPEo 177      46.583  12.858  75.449  1.00  0.00           C
ATOM   7179  C39 POPEo 177      46.693  12.038  76.740  1.00  0.00           C
ATOM   7182 0C31 POPEo 177      46.383  12.878  77.980  1.00  0.00           C
ATOM   7185 1C31 POPEo 177      46.163  12.018  79.230  1.00  0.00           C
ATOM   7188 2C31 POPEo 177      45.913  12.858  80.490  1.00  0.00           C
ATOM   7191 3C31 POPEo 177      45.523  11.998  81.699  1.00  0.00           C
ATOM   7194 4C31 POPEo 177      44.063  11.538  81.660  1.00  0.00           C
ATOM   7197 5C31 POPEo 177      43.733  10.508  82.750  1.00  0.00           C
ATOM   7200 6C31 POPEo 177      42.372   9.818  82.540  1.00  0.00           C
ATOM   7204  NH3 POPEp 178      61.923 113.128  58.040  1.00  0.00           N
ATOM   7208  C12 POPEp 178      62.553 111.788  58.350  1.00  0.00           C
ATOM   7211  C11 POPEp 178      62.862 111.518  59.829  1.00  0.00           C
ATOM   7214  P   POPEp 178      62.992 109.049  60.850  1.00  0.00           P
ATOM   7215  O13 POPEp 178      61.812 108.318  60.340  1.00  0.00           O
ATOM   7216  O14 POPEp 178      64.133 108.249  61.310  1.00  0.00           O
ATOM   7217  O11 POPEp 178      62.353 109.827  62.060  1.00  0.00           O
ATOM   7218  O12 POPEp 178      63.453 110.218  59.910  1.00  0.00           O
ATOM   7219  C1  POPEp 178      63.043 110.008  63.290  1.00  0.00           C
ATOM   7222  C2  POPEp 178      62.072 109.739  64.470  1.00  0.00           C
ATOM   7224  O21 POPEp 178      62.712 109.669  65.740  1.00  0.00           O
ATOM   7225  C21 POPEp 178      63.722 110.449  66.060  1.00  0.00           C
ATOM   7226  O22 POPEp 178      64.172 111.387  65.429  1.00  0.00           O
ATOM   7227  C22 POPEp 178      64.102 110.107  67.490  1.00  0.00           C
ATOM   7230  C3  POPEp 178      61.273 108.408  64.290  1.00  0.00           C
ATOM   7233  O31 POPEp 178      60.102 108.398  65.120  1.00  0.00           O
ATOM   7234  C31 POPEp 178      59.902 107.488  66.110  1.00  0.00           C
ATOM   7235  O32 POPEp 178      58.813 107.217  66.560  1.00  0.00           O
ATOM   7236  C32 POPEp 178      61.192 106.908  66.690  1.00  0.00           C
ATOM   7239  C23 POPEp 178      65.552 110.507  67.840  1.00  0.00           C
ATOM   7242  C24 POPEp 178      66.573 109.447  67.399  1.00  0.00           C
ATOM   7245  C25 POPEp 178      67.923 109.599  68.110  1.00  0.00           C
ATOM   7248  C26 POPEp 178      67.893 109.137  69.579  1.00  0.00           C
ATOM   7251  C27 POPEp 178      69.033 109.717  70.420  1.00  0.00           C
ATOM   7254  C28 POPEp 178      68.552 110.238  71.790  1.00  0.00           C
ATOM   7257  C29 POPEp 178      69.572 111.139  72.420  1.00  0.00           C
ATOM   7259 0C21 POPEp 178      70.393 110.837  73.450  1.00  0.00           C
ATOM   7261 1C21 POPEp 178      70.442 109.548  74.230  1.00  0.00           C
ATOM   7264 2C21 POPEp 178      70.612 109.809  75.740  1.00  0.00           C
ATOM   7267 3C21 POPEp 178      69.453 110.568  76.380  1.00  0.00           C
ATOM   7270 4C21 POPEp 178      69.703 110.878  77.859  1.00  0.00           C
ATOM   7273 5C21 POPEp 178      68.642 111.807  78.450  1.00  0.00           C
ATOM   7276 6C21 POPEp 178      69.033 112.348  79.830  1.00  0.00           C
ATOM   7279 7C21 POPEp 178      68.153 113.507  80.289  1.00  0.00           C
ATOM   7282 8C21 POPEp 178      68.582 114.098  81.629  1.00  0.00           C
ATOM   7286  C33 POPEp 178      60.982 106.439  68.150  1.00  0.00           C
ATOM   7289  C34 POPEp 178      60.843 107.568  69.179  1.00  0.00           C
ATOM   7292  C35 POPEp 178      60.913 107.037  70.620  1.00  0.00           C
ATOM   7295  C36 POPEp 178      60.843 108.139  71.690  1.00  0.00           C
ATOM   7298  C37 POPEp 178      61.203 107.637  73.100  1.00  0.00           C
ATOM   7301  C38 POPEp 178      61.703 108.758  74.030  1.00  0.00           C
ATOM   7304  C39 POPEp 178      63.183 109.137  73.820  1.00  0.00           C
ATOM   7307 0C31 POPEp 178      63.403 110.628  73.530  1.00  0.00           C
ATOM   7310 1C31 POPEp 178      64.883 110.967  73.279  1.00  0.00           C
ATOM   7313 2C31 POPEp 178      65.192 112.467  73.360  1.00  0.00           C
ATOM   7316 3C31 POPEp 178      64.423 113.358  72.380  1.00  0.00           C
ATOM   7319 4C31 POPEp 178      64.883 113.209  70.930  1.00  0.00           C
ATOM   7322 5C31 POPEp 178      64.182 114.199  69.980  1.00  0.00           C
ATOM   7325 6C31 POPEp 178      64.403 113.848  68.510  1.00  0.00           C
ATOM   7329  NH3 POPEq 179      50.732  56.647  61.399  1.00  0.00           N
ATOM   7333  C12 POPEq 179      49.433  57.348  61.679  1.00  0.00           C
ATOM   7336  C11 POPEq 179      49.582  58.808  61.290  1.00  0.00           C
ATOM   7339  P   POPEq 179      48.262  60.978  61.550  1.00  0.00           P
ATOM   7340  O13 POPEq 179      48.943  61.548  60.370  1.00  0.00           O
ATOM   7341  O14 POPEq 179      46.843  61.318  61.760  1.00  0.00           O
ATOM   7342  O11 POPEq 179      49.112  61.168  62.880  1.00  0.00           O
ATOM   7343  O12 POPEq 179      48.293  59.408  61.370  1.00  0.00           O
ATOM   7344  C1  POPEq 179      50.282  61.978  62.900  1.00  0.00           C
ATOM   7347  C2  POPEq 179      51.222  61.577  64.070  1.00  0.00           C
ATOM   7349  O21 POPEq 179      50.513  61.628  65.330  1.00  0.00           O
ATOM   7350  C21 POPEq 179      50.172  60.467  65.860  1.00  0.00           C
ATOM   7351  O22 POPEq 179      50.352  59.368  65.380  1.00  0.00           O
ATOM   7352  C22 POPEq 179      49.593  60.758  67.250  1.00  0.00           C
ATOM   7355  C3  POPEq 179      52.433  62.558  64.150  1.00  0.00           C
ATOM   7358  O31 POPEq 179      53.433  62.118  65.090  1.00  0.00           O
ATOM   7359  C31 POPEq 179      53.313  62.608  66.329  1.00  0.00           C
ATOM   7360  O32 POPEq 179      52.383  63.288  66.739  1.00  0.00           O
ATOM   7361  C32 POPEq 179      54.493  62.208  67.190  1.00  0.00           C
ATOM   7364  C23 POPEq 179      48.103  61.199  67.230  1.00  0.00           C
ATOM   7367  C24 POPEq 179      47.742  62.308  68.230  1.00  0.00           C
ATOM   7370  C25 POPEq 179      47.943  61.978  69.719  1.00  0.00           C
ATOM   7373  C26 POPEq 179      47.423  63.138  70.569  1.00  0.00           C
ATOM   7376  C27 POPEq 179      47.642  62.978  72.079  1.00  0.00           C
ATOM   7379  C28 POPEq 179      46.402  63.408  72.890  1.00  0.00           C
ATOM   7382  C29 POPEq 179      46.713  63.498  74.360  1.00  0.00           C
ATOM   7384 0C21 POPEq 179      46.373  64.489  75.200  1.00  0.00           C
ATOM   7386 1C21 POPEq 179      45.543  65.699  74.870  1.00  0.00           C
ATOM   7389 2C21 POPEq 179      44.533  66.048  75.990  1.00  0.00           C
ATOM   7392 3C21 POPEq 179      45.172  66.537  77.289  1.00  0.00           C
ATOM   7395 4C21 POPEq 179      44.133  66.669  78.410  1.00  0.00           C
ATOM   7398 5C21 POPEq 179      44.712  67.107  79.760  1.00  0.00           C
ATOM   7401 6C21 POPEq 179      43.673  66.989  80.880  1.00  0.00           C
ATOM   7404 7C21 POPEq 179      44.032  67.738  82.149  1.00  0.00           C
ATOM   7407 8C21 POPEq 179      43.002  67.548  83.260  1.00  0.00           C
ATOM   7411  C33 POPEq 179      54.153  60.998  68.089  1.00  0.00           C
ATOM   7414  C34 POPEq 179      55.152  60.817  69.240  1.00  0.00           C
ATOM   7417  C35 POPEq 179      55.152  59.388  69.780  1.00  0.00           C
ATOM   7420  C36 POPEq 179      55.953  59.217  71.080  1.00  0.00           C
ATOM   7423  C37 POPEq 179      56.082  57.738  71.460  1.00  0.00           C
ATOM   7426  C38 POPEq 179      56.773  57.488  72.809  1.00  0.00           C
ATOM   7429  C39 POPEq 179      55.843  57.708  74.020  1.00  0.00           C
ATOM   7432 0C31 POPEq 179      56.233  56.807  75.200  1.00  0.00           C
ATOM   7435 1C31 POPEq 179      55.203  56.859  76.340  1.00  0.00           C
ATOM   7438 2C31 POPEq 179      55.552  55.958  77.540  1.00  0.00           C
ATOM   7441 3C31 POPEq 179      55.393  54.448  77.280  1.00  0.00           C
ATOM   7444 4C31 POPEq 179      53.933  53.967  77.180  1.00  0.00           C
ATOM   7447 5C31 POPEq 179      53.822  52.438  77.090  1.00  0.00           C
ATOM   7450 6C31 POPEq 179      52.392  51.908  77.169  1.00  0.00           C
ATOM   7454  NH3 POPEr 180      62.953  36.327  61.660  1.00  0.00           N
ATOM   7458  C12 POPEr 180      61.882  35.368  61.190  1.00  0.00           C
ATOM   7461  C11 POPEr 180      60.773  36.008  60.340  1.00  0.00           C
ATOM   7464  P   POPEr 180      58.603  34.608  60.970  1.00  0.00           P
ATOM   7465  O13 POPEr 180      57.173  34.968  61.130  1.00  0.00           O
ATOM   7466  O14 POPEr 180      58.933  33.757  59.800  1.00  0.00           O
ATOM   7467  O11 POPEr 180      59.112  33.908  62.280  1.00  0.00           O
ATOM   7468  O12 POPEr 180      59.473  35.938  60.940  1.00  0.00           O
ATOM   7469  C1  POPEr 180      58.572  34.208  63.570  1.00  0.00           C
ATOM   7472  C2  POPEr 180      58.462  32.888  64.380  1.00  0.00           C
ATOM   7474  O21 POPEr 180      58.243  33.218  65.760  1.00  0.00           O
ATOM   7475  C21 POPEr 180      56.963  33.438  66.079  1.00  0.00           C
ATOM   7476  O22 POPEr 180      56.012  33.268  65.340  1.00  0.00           O
ATOM   7477  C22 POPEr 180      56.903  33.808  67.570  1.00  0.00           C
ATOM   7480  C3  POPEr 180      59.782  32.068  64.179  1.00  0.00           C
ATOM   7483  O31 POPEr 180      60.032  31.148  65.270  1.00  0.00           O
ATOM   7484  C31 POPEr 180      61.212  31.327  65.880  1.00  0.00           C
ATOM   7485  O32 POPEr 180      62.163  31.938  65.429  1.00  0.00           O
ATOM   7486  C32 POPEr 180      61.163  30.678  67.260  1.00  0.00           C
ATOM   7489  C23 POPEr 180      56.732  32.568  68.500  1.00  0.00           C
ATOM   7492  C24 POPEr 180      57.173  32.848  69.950  1.00  0.00           C
ATOM   7495  C25 POPEr 180      57.082  31.638  70.890  1.00  0.00           C
ATOM   7498  C26 POPEr 180      57.453  32.007  72.330  1.00  0.00           C
ATOM   7501  C27 POPEr 180      57.253  30.848  73.320  1.00  0.00           C
ATOM   7504  C28 POPEr 180      57.943  31.058  74.680  1.00  0.00           C
ATOM   7507  C29 POPEr 180      59.442  31.028  74.560  1.00  0.00           C
ATOM   7509 0C21 POPEr 180      60.313  31.068  75.589  1.00  0.00           C
ATOM   7511 1C21 POPEr 180      59.953  31.168  77.050  1.00  0.00           C
ATOM   7514 2C21 POPEr 180      60.212  32.577  77.620  1.00  0.00           C
ATOM   7517 3C21 POPEr 180      59.302  33.658  77.010  1.00  0.00           C
ATOM   7520 4C21 POPEr 180      59.473  35.038  77.649  1.00  0.00           C
ATOM   7523 5C21 POPEr 180      60.832  35.688  77.350  1.00  0.00           C
ATOM   7526 6C21 POPEr 180      61.003  37.058  78.019  1.00  0.00           C
ATOM   7529 7C21 POPEr 180      62.372  37.678  77.750  1.00  0.00           C
ATOM   7532 8C21 POPEr 180      62.683  38.868  78.650  1.00  0.00           C
ATOM   7536  C33 POPEr 180      61.633  31.658  68.349  1.00  0.00           C
ATOM   7539  C34 POPEr 180      61.332  31.168  69.770  1.00  0.00           C
ATOM   7542  C35 POPEr 180      61.882  32.088  70.870  1.00  0.00           C
ATOM   7545  C36 POPEr 180      61.142  33.428  71.039  1.00  0.00           C
ATOM   7548  C37 POPEr 180      61.863  34.357  72.029  1.00  0.00           C
ATOM   7551  C38 POPEr 180      61.402  35.818  71.990  1.00  0.00           C
ATOM   7554  C39 POPEr 180      60.282  36.168  72.970  1.00  0.00           C
ATOM   7557 0C31 POPEr 180      59.883  37.638  72.870  1.00  0.00           C
ATOM   7560 1C31 POPEr 180      58.892  38.107  73.950  1.00  0.00           C
ATOM   7563 2C31 POPEr 180      58.582  39.608  73.810  1.00  0.00           C
ATOM   7566 3C31 POPEr 180      59.523  40.478  74.660  1.00  0.00           C
ATOM   7569 4C31 POPEr 180      58.953  40.747  76.050  1.00  0.00           C
ATOM   7572 5C31 POPEr 180      59.832  41.698  76.870  1.00  0.00           C
ATOM   7575 6C31 POPEr 180      59.242  42.008  78.250  1.00  0.00           C
ATOM   7579  NH3 POPEs 181     110.602   5.638 101.430  1.00  0.00           N
ATOM   7583  C12 POPEs 181     110.853   5.278  99.990  1.00  0.00           C
ATOM   7586  C11 POPEs 181     109.643   4.528  99.370  1.00  0.00           C
ATOM   7589  P   POPEs 181     110.503   2.058  99.010  1.00  0.00           P
ATOM   7590  O13 POPEs 181     111.852   2.178  99.590  1.00  0.00           O
ATOM   7591  O14 POPEs 181     109.452   1.418  99.819  1.00  0.00           O
ATOM   7592  O11 POPEs 181     110.743   1.328  97.630  1.00  0.00           O
ATOM   7593  O12 POPEs 181     110.042   3.488  98.490  1.00  0.00           O
ATOM   7594  C1  POPEs 181     110.203   0.083  97.240  1.00  0.00           C
ATOM   7597  C2  POPEs 181     109.342   0.213  95.950  1.00  0.00           C
ATOM   7599  O21 POPEs 181     109.913   0.988  94.870  1.00  0.00           O
ATOM   7600  C21 POPEs 181     111.192   1.088  94.620  1.00  0.00           C
ATOM   7601  O22 POPEs 181     112.112   0.533  95.200  1.00  0.00           O
ATOM   7602  C22 POPEs 181     111.373   2.128  93.500  1.00  0.00           C
ATOM   7605  C3  POPEs 181     107.952   0.818  96.290  1.00  0.00           C
ATOM   7608  O31 POPEs 181     106.942   0.453  95.320  1.00  0.00           O
ATOM   7609  C31 POPEs 181     106.802   1.288  94.290  1.00  0.00           C
ATOM   7610  O32 POPEs 181     107.413   2.328  94.129  1.00  0.00           O
ATOM   7611  C32 POPEs 181     105.762   0.733  93.320  1.00  0.00           C
ATOM   7614  C23 POPEs 181     112.553   1.858  92.510  1.00  0.00           C
ATOM   7617  C24 POPEs 181     113.953   2.358  92.940  1.00  0.00           C
ATOM   7620  C25 POPEs 181     114.293   3.808  92.560  1.00  0.00           C
ATOM   7623  C26 POPEs 181     114.543   3.958  91.050  1.00  0.00           C
ATOM   7626  C27 POPEs 181     114.932   5.378  90.600  1.00  0.00           C
ATOM   7629  C28 POPEs 181     115.093   5.418  89.070  1.00  0.00           C
ATOM   7632  C29 POPEs 181     115.383   6.778  88.500  1.00  0.00           C
ATOM   7634 0C21 POPEs 181     114.463   7.668  88.090  1.00  0.00           C
ATOM   7636 1C21 POPEs 181     112.973   7.478  88.159  1.00  0.00           C
ATOM   7639 2C21 POPEs 181     112.213   8.128  86.990  1.00  0.00           C
ATOM   7642 3C21 POPEs 181     112.623   7.618  85.610  1.00  0.00           C
ATOM   7645 4C21 POPEs 181     111.683   8.088  84.500  1.00  0.00           C
ATOM   7648 5C21 POPEs 181     112.343   8.068  83.120  1.00  0.00           C
ATOM   7651 6C21 POPEs 181     111.383   8.468  82.000  1.00  0.00           C
ATOM   7654 7C21 POPEs 181     112.112   8.658  80.659  1.00  0.00           C
ATOM   7657 8C21 POPEs 181     111.203   9.178  79.560  1.00  0.00           C
ATOM   7661  C33 POPEs 181     105.993   1.218  91.870  1.00  0.00           C
ATOM   7664  C34 POPEs 181     105.072   0.463  90.899  1.00  0.00           C
ATOM   7667  C35 POPEs 181     105.072   0.998  89.459  1.00  0.00           C
ATOM   7670  C36 POPEs 181     106.373   0.778  88.679  1.00  0.00           C
ATOM   7673  C37 POPEs 181     106.142   0.988  87.169  1.00  0.00           C
ATOM   7676  C38 POPEs 181     107.442   1.028  86.349  1.00  0.00           C
ATOM   7679  C39 POPEs 181     107.203   1.038  84.830  1.00  0.00           C
ATOM   7682 0C31 POPEs 181     106.163   2.058  84.360  1.00  0.00           C
ATOM   7685 1C31 POPEs 181     106.012   2.118  82.829  1.00  0.00           C
ATOM   7688 2C31 POPEs 181     104.612   2.608  82.420  1.00  0.00           C
ATOM   7691 3C31 POPEs 181     104.452   2.898  80.919  1.00  0.00           C
ATOM   7694 4C31 POPEs 181     105.002   1.808  79.990  1.00  0.00           C
ATOM   7697 5C31 POPEs 181     104.433   1.908  78.570  1.00  0.00           C
ATOM   7700 6C31 POPEs 181     105.123   1.028  77.540  1.00  0.00           C
ATOM   7704  NH3 POPEt 182      87.852  55.578  60.890  1.00  0.00           N
ATOM   7708  C12 POPEt 182      86.443  56.077  60.970  1.00  0.00           C
ATOM   7711  C11 POPEt 182      85.513  54.888  61.220  1.00  0.00           C
ATOM   7714  P   POPEt 182      83.023  54.307  61.460  1.00  0.00           P
ATOM   7715  O13 POPEt 182      81.752  55.058  61.300  1.00  0.00           O
ATOM   7716  O14 POPEt 182      83.143  52.998  60.800  1.00  0.00           O
ATOM   7717  O11 POPEt 182      83.342  54.188  62.980  1.00  0.00           O
ATOM   7718  O12 POPEt 182      84.163  55.278  60.980  1.00  0.00           O
ATOM   7719  C1  POPEt 182      83.052  53.018  63.730  1.00  0.00           C
ATOM   7722  C2  POPEt 182      84.212  52.868  64.740  1.00  0.00           C
ATOM   7724  O21 POPEt 182      84.142  51.737  65.630  1.00  0.00           O
ATOM   7725  C21 POPEt 182      83.032  51.368  66.220  1.00  0.00           C
ATOM   7726  O22 POPEt 182      81.893  51.678  65.950  1.00  0.00           O
ATOM   7727  C22 POPEt 182      83.402  50.528  67.440  1.00  0.00           C
ATOM   7730  C3  POPEt 182      84.352  54.217  65.510  1.00  0.00           C
ATOM   7733  O31 POPEt 182      84.932  54.058  66.820  1.00  0.00           O
ATOM   7734  C31 POPEt 182      86.012  54.748  67.120  1.00  0.00           C
ATOM   7735  O32 POPEt 182      86.683  55.408  66.340  1.00  0.00           O
ATOM   7736  C32 POPEt 182      86.243  54.629  68.620  1.00  0.00           C
ATOM   7739  C23 POPEt 182      84.503  51.228  68.270  1.00  0.00           C
ATOM   7742  C24 POPEt 182      84.732  50.628  69.660  1.00  0.00           C
ATOM   7745  C25 POPEt 182      83.743  51.158  70.700  1.00  0.00           C
ATOM   7748  C26 POPEt 182      84.052  50.568  72.079  1.00  0.00           C
ATOM   7751  C27 POPEt 182      83.092  51.028  73.190  1.00  0.00           C
ATOM   7754  C28 POPEt 182      83.253  50.228  74.500  1.00  0.00           C
ATOM   7757  C29 POPEt 182      84.683  50.248  75.010  1.00  0.00           C
ATOM   7759 0C21 POPEt 182      85.123  50.609  76.220  1.00  0.00           C
ATOM   7761 1C21 POPEt 182      84.302  50.998  77.420  1.00  0.00           C
ATOM   7764 2C21 POPEt 182      84.752  50.188  78.650  1.00  0.00           C
ATOM   7767 3C21 POPEt 182      83.813  50.318  79.850  1.00  0.00           C
ATOM   7770 4C21 POPEt 182      84.263  49.438  81.020  1.00  0.00           C
ATOM   7773 5C21 POPEt 182      83.383  49.618  82.260  1.00  0.00           C
ATOM   7776 6C21 POPEt 182      83.813  48.718  83.419  1.00  0.00           C
ATOM   7779 7C21 POPEt 182      82.962  48.998  84.669  1.00  0.00           C
ATOM   7782 8C21 POPEt 182      83.342  48.167  85.890  1.00  0.00           C
ATOM   7786  C33 POPEt 182      87.663  54.178  69.039  1.00  0.00           C
ATOM   7789  C34 POPEt 182      87.663  53.638  70.490  1.00  0.00           C
ATOM   7792  C35 POPEt 182      86.893  54.559  71.440  1.00  0.00           C
ATOM   7795  C36 POPEt 182      86.782  54.058  72.879  1.00  0.00           C
ATOM   7798  C37 POPEt 182      85.963  55.068  73.679  1.00  0.00           C
ATOM   7801  C38 POPEt 182      85.503  54.567  75.050  1.00  0.00           C
ATOM   7804  C39 POPEt 182      84.762  55.679  75.790  1.00  0.00           C
ATOM   7807 0C31 POPEt 182      84.413  55.298  77.230  1.00  0.00           C
ATOM   7810 1C31 POPEt 182      83.922  56.518  78.019  1.00  0.00           C
ATOM   7813 2C31 POPEt 182      83.502  56.147  79.430  1.00  0.00           C
ATOM   7816 3C31 POPEt 182      83.043  57.358  80.239  1.00  0.00           C
ATOM   7819 4C31 POPEt 182      82.252  56.948  81.489  1.00  0.00           C
ATOM   7822 5C31 POPEt 182      81.842  58.138  82.350  1.00  0.00           C
ATOM   7825 6C31 POPEt 182      80.802  57.738  83.390  1.00  0.00           C
ATOM   7829  NH3 POPEu 183      56.843  68.107  63.500  1.00  0.00           N
ATOM   7833  C12 POPEu 183      57.512  67.888  62.180  1.00  0.00           C
ATOM   7836  C11 POPEu 183      58.982  67.468  62.350  1.00  0.00           C
ATOM   7839  P   POPEu 183      58.883  64.928  62.970  1.00  0.00           P
ATOM   7840  O13 POPEu 183      57.483  64.717  62.600  1.00  0.00           O
ATOM   7841  O14 POPEu 183      59.883  64.458  61.980  1.00  0.00           O
ATOM   7842  O11 POPEu 183      59.153  64.278  64.380  1.00  0.00           O
ATOM   7843  O12 POPEu 183      59.143  66.438  63.320  1.00  0.00           O
ATOM   7844  C1  POPEu 183      58.523  64.848  65.559  1.00  0.00           C
ATOM   7847  C2  POPEu 183      59.543  65.048  66.730  1.00  0.00           C
ATOM   7849  O21 POPEu 183      59.413  64.007  67.719  1.00  0.00           O
ATOM   7850  C21 POPEu 183      58.433  64.167  68.609  1.00  0.00           C
ATOM   7851  O22 POPEu 183      57.423  64.827  68.460  1.00  0.00           O
ATOM   7852  C22 POPEu 183      58.843  63.468  69.900  1.00  0.00           C
ATOM   7855  C3  POPEu 183      59.603  66.467  67.380  1.00  0.00           C
ATOM   7858  O31 POPEu 183      60.422  66.397  68.570  1.00  0.00           O
ATOM   7859  C31 POPEu 183      60.732  67.548  69.150  1.00  0.00           C
ATOM   7860  O32 POPEu 183      60.523  68.658  68.679  1.00  0.00           O
ATOM   7861  C32 POPEu 183      61.443  67.269  70.480  1.00  0.00           C
ATOM   7864  C23 POPEu 183      57.703  63.268  70.919  1.00  0.00           C
ATOM   7867  C24 POPEu 183      58.122  62.308  72.050  1.00  0.00           C
ATOM   7870  C25 POPEu 183      56.963  61.968  72.990  1.00  0.00           C
ATOM   7873  C26 POPEu 183      56.703  63.018  74.070  1.00  0.00           C
ATOM   7876  C27 POPEu 183      55.492  62.618  74.929  1.00  0.00           C
ATOM   7879  C28 POPEu 183      55.343  63.468  76.190  1.00  0.00           C
ATOM   7882  C29 POPEu 183      54.052  63.138  76.909  1.00  0.00           C
ATOM   7884 0C21 POPEu 183      53.913  62.228  77.890  1.00  0.00           C
ATOM   7886 1C21 POPEu 183      55.023  61.397  78.460  1.00  0.00           C
ATOM   7889 2C21 POPEu 183      54.622  60.597  79.719  1.00  0.00           C
ATOM   7892 3C21 POPEu 183      53.712  59.388  79.459  1.00  0.00           C
ATOM   7895 4C21 POPEu 183      53.593  58.528  80.720  1.00  0.00           C
ATOM   7898 5C21 POPEu 183      52.792  57.228  80.550  1.00  0.00           C
ATOM   7901 6C21 POPEu 183      51.273  57.397  80.680  1.00  0.00           C
ATOM   7904 7C21 POPEu 183      50.593  56.068  81.039  1.00  0.00           C
ATOM   7907 8C21 POPEu 183      49.083  56.178  81.260  1.00  0.00           C
ATOM   7911  C33 POPEu 183      60.723  67.938  71.670  1.00  0.00           C
ATOM   7914  C34 POPEu 183      60.773  67.158  72.990  1.00  0.00           C
ATOM   7917  C35 POPEu 183      59.563  67.538  73.850  1.00  0.00           C
ATOM   7920  C36 POPEu 183      59.543  66.918  75.250  1.00  0.00           C
ATOM   7923  C37 POPEu 183      58.243  67.298  75.990  1.00  0.00           C
ATOM   7926  C38 POPEu 183      58.293  67.067  77.499  1.00  0.00           C
ATOM   7929  C39 POPEu 183      57.753  65.708  77.949  1.00  0.00           C
ATOM   7932 0C31 POPEu 183      57.683  65.607  79.480  1.00  0.00           C
ATOM   7935 1C31 POPEu 183      57.052  64.288  79.940  1.00  0.00           C
ATOM   7938 2C31 POPEu 183      56.923  64.198  81.460  1.00  0.00           C
ATOM   7941 3C31 POPEu 183      56.142  62.958  81.909  1.00  0.00           C
ATOM   7944 4C31 POPEu 183      55.933  62.897  83.419  1.00  0.00           C
ATOM   7947 5C31 POPEu 183      55.232  61.607  83.860  1.00  0.00           C
ATOM   7950 6C31 POPEu 183      54.993  61.548  85.370  1.00  0.00           C
ATOM   7954  NH3 POPEv 184      51.903  70.688 107.120  1.00  0.00           N
ATOM   7958  C12 POPEv 184      50.422  70.478 107.280  1.00  0.00           C
ATOM   7961  C11 POPEv 184      49.983  69.059 106.880  1.00  0.00           C
ATOM   7964  P   POPEv 184      50.383  66.568 107.610  1.00  0.00           P
ATOM   7965  O13 POPEv 184      51.633  65.817 107.719  1.00  0.00           O
ATOM   7966  O14 POPEv 184      49.353  66.419 108.650  1.00  0.00           O
ATOM   7967  O11 POPEv 184      49.762  66.347 106.160  1.00  0.00           O
ATOM   7968  O12 POPEv 184      50.783  68.098 107.560  1.00  0.00           O
ATOM   7969  C1  POPEv 184      50.663  66.529 105.050  1.00  0.00           C
ATOM   7972  C2  POPEv 184      50.962  65.178 104.360  1.00  0.00           C
ATOM   7974  O21 POPEv 184      51.833  65.217 103.209  1.00  0.00           O
ATOM   7975  C21 POPEv 184      52.353  66.288 102.660  1.00  0.00           C
ATOM   7976  O22 POPEv 184      52.282  67.449 103.060  1.00  0.00           O
ATOM   7977  C22 POPEv 184      53.013  65.908 101.320  1.00  0.00           C
ATOM   7980  C3  POPEv 184      49.633  64.548 103.910  1.00  0.00           C
ATOM   7983  O31 POPEv 184      49.052  65.419 102.920  1.00  0.00           O
ATOM   7984  C31 POPEv 184      48.072  64.908 102.210  1.00  0.00           C
ATOM   7985  O32 POPEv 184      47.483  63.868 102.440  1.00  0.00           O
ATOM   7986  C32 POPEv 184      47.782  65.848 101.030  1.00  0.00           C
ATOM   7989  C23 POPEv 184      53.532  64.438 101.150  1.00  0.00           C
ATOM   7992  C24 POPEv 184      53.072  63.748  99.830  1.00  0.00           C
ATOM   7995  C25 POPEv 184      54.223  63.268  98.920  1.00  0.00           C
ATOM   7998  C26 POPEv 184      54.543  64.228  97.760  1.00  0.00           C
ATOM   8001  C27 POPEv 184      55.673  63.708  96.860  1.00  0.00           C
ATOM   8004  C28 POPEv 184      56.183  64.728  95.810  1.00  0.00           C
ATOM   8007  C29 POPEv 184      55.152  65.188  94.800  1.00  0.00           C
ATOM   8009 0C21 POPEv 184      54.802  64.548  93.660  1.00  0.00           C
ATOM   8011 1C21 POPEv 184      55.323  63.218  93.180  1.00  0.00           C
ATOM   8014 2C21 POPEv 184      56.043  63.239  91.819  1.00  0.00           C
ATOM   8017 3C21 POPEv 184      56.583  61.838  91.469  1.00  0.00           C
ATOM   8020 4C21 POPEv 184      57.503  61.798  90.239  1.00  0.00           C
ATOM   8023 5C21 POPEv 184      58.132  60.417  89.990  1.00  0.00           C
ATOM   8026 6C21 POPEv 184      59.073  59.958  91.120  1.00  0.00           C
ATOM   8029 7C21 POPEv 184      59.743  58.598  90.880  1.00  0.00           C
ATOM   8032 8C21 POPEv 184      60.622  58.179  92.060  1.00  0.00           C
ATOM   8036  C33 POPEv 184      48.353  65.338  99.679  1.00  0.00           C
ATOM   8039  C34 POPEv 184      47.503  64.217  99.050  1.00  0.00           C
ATOM   8042  C35 POPEv 184      48.033  63.738  97.690  1.00  0.00           C
ATOM   8045  C36 POPEv 184      47.862  64.757  96.560  1.00  0.00           C
ATOM   8048  C37 POPEv 184      48.482  64.348  95.210  1.00  0.00           C
ATOM   8051  C38 POPEv 184      48.293  65.478  94.179  1.00  0.00           C
ATOM   8054  C39 POPEv 184      48.563  65.088  92.719  1.00  0.00           C
ATOM   8057 0C31 POPEv 184      50.023  64.738  92.410  1.00  0.00           C
ATOM   8060 1C31 POPEv 184      50.292  64.757  90.899  1.00  0.00           C
ATOM   8063 2C31 POPEv 184      51.742  64.397  90.540  1.00  0.00           C
ATOM   8066 3C31 POPEv 184      52.003  64.359  89.030  1.00  0.00           C
ATOM   8069 4C31 POPEv 184      51.203  63.278  88.279  1.00  0.00           C
ATOM   8072 5C31 POPEv 184      51.942  62.778  87.039  1.00  0.00           C
ATOM   8075 6C31 POPEv 184      51.173  61.737  86.230  1.00  0.00           C
ATOM   8079  NH3 POPEw 185     133.567  83.629  96.790  1.00  0.00           N
ATOM   8083  C12 POPEw 185     134.328  83.568  95.499  1.00  0.00           C
ATOM   8086  C11 POPEw 185     133.608  82.699  94.440  1.00  0.00           C
ATOM   8089  P   POPEw 185     130.993  82.718  94.599  1.00  0.00           P
ATOM   8090  O13 POPEw 185     131.032  82.788  96.080  1.00  0.00           O
ATOM   8091  O14 POPEw 185     129.843  83.318  93.920  1.00  0.00           O
ATOM   8092  O11 POPEw 185     131.052  81.179  94.249  1.00  0.00           O
ATOM   8093  O12 POPEw 185     132.358  83.279  94.050  1.00  0.00           O
ATOM   8094  C1  POPEw 185     131.082  80.758  92.879  1.00  0.00           C
ATOM   8097  C2  POPEw 185     130.403  79.368  92.780  1.00  0.00           C
ATOM   8099  O21 POPEw 185     131.002  78.588  91.740  1.00  0.00           O
ATOM   8100  C21 POPEw 185     130.772  78.928  90.480  1.00  0.00           C
ATOM   8101  O22 POPEw 185     130.212  79.938  90.099  1.00  0.00           O
ATOM   8102  C22 POPEw 185     131.473  77.897  89.599  1.00  0.00           C
ATOM   8105  C3  POPEw 185     128.853  79.438  92.719  1.00  0.00           C
ATOM   8108  O31 POPEw 185     128.222  78.239  93.200  1.00  0.00           O
ATOM   8109  C31 POPEw 185     127.873  77.327  92.289  1.00  0.00           C
ATOM   8110  O32 POPEw 185     128.163  77.338  91.109  1.00  0.00           O
ATOM   8111  C32 POPEw 185     127.063  76.247  93.010  1.00  0.00           C
ATOM   8114  C23 POPEw 185     131.002  77.888  88.139  1.00  0.00           C
ATOM   8117  C24 POPEw 185     132.118  77.327  87.260  1.00  0.00           C
ATOM   8120  C25 POPEw 185     131.688  77.059  85.820  1.00  0.00           C
ATOM   8123  C26 POPEw 185     132.857  76.507  84.990  1.00  0.00           C
ATOM   8126  C27 POPEw 185     132.427  75.769  83.709  1.00  0.00           C
ATOM   8129  C28 POPEw 185     133.198  76.279  82.480  1.00  0.00           C
ATOM   8132  C29 POPEw 185     133.337  75.397  81.249  1.00  0.00           C
ATOM   8134 0C21 POPEw 185     132.618  74.348  80.820  1.00  0.00           C
ATOM   8136 1C21 POPEw 185     131.383  73.718  81.399  1.00  0.00           C
ATOM   8139 2C21 POPEw 185     130.462  73.208  80.289  1.00  0.00           C
ATOM   8142 3C21 POPEw 185     129.273  72.408  80.840  1.00  0.00           C
ATOM   8145 4C21 POPEw 185     128.232  72.067  79.780  1.00  0.00           C
ATOM   8148 5C21 POPEw 185     126.942  71.518  80.390  1.00  0.00           C
ATOM   8151 6C21 POPEw 185     125.802  71.498  79.370  1.00  0.00           C
ATOM   8154 7C21 POPEw 185     124.512  70.927  79.950  1.00  0.00           C
ATOM   8157 8C21 POPEw 185     123.383  70.958  78.919  1.00  0.00           C
ATOM   8161  C33 POPEw 185     125.532  76.338  92.730  1.00  0.00           C
ATOM   8164  C34 POPEw 185     124.902  77.628  93.279  1.00  0.00           C
ATOM   8167  C35 POPEw 185     123.372  77.597  93.360  1.00  0.00           C
ATOM   8170  C36 POPEw 185     122.653  77.538  92.000  1.00  0.00           C
ATOM   8173  C37 POPEw 185     121.133  77.738  92.140  1.00  0.00           C
ATOM   8176  C38 POPEw 185     120.392  77.897  90.800  1.00  0.00           C
ATOM   8179  C39 POPEw 185     118.883  77.637  90.919  1.00  0.00           C
ATOM   8182 0C31 POPEw 185     118.523  76.147  90.980  1.00  0.00           C
ATOM   8185 1C31 POPEw 185     117.003  75.918  91.020  1.00  0.00           C
ATOM   8188 2C31 POPEw 185     116.593  74.449  90.919  1.00  0.00           C
ATOM   8191 3C31 POPEw 185     116.732  73.647  92.230  1.00  0.00           C
ATOM   8194 4C31 POPEw 185     116.112  72.247  92.110  1.00  0.00           C
ATOM   8197 5C31 POPEw 185     116.163  71.448  93.410  1.00  0.00           C
ATOM   8200 6C31 POPEw 185     115.562  70.038  93.270  1.00  0.00           C
ATOM   8204  NH3 POPEx 186      97.892  97.288 100.630  1.00  0.00           N
ATOM   8208  C12 POPEx 186      97.852  98.568  99.819  1.00  0.00           C
ATOM   8211  C11 POPEx 186      96.852  98.568  98.670  1.00  0.00           C
ATOM   8214  P   POPEx 186      95.732 100.538  97.289  1.00  0.00           P
ATOM   8215  O13 POPEx 186      95.562 101.897  97.820  1.00  0.00           O
ATOM   8216  O14 POPEx 186      94.493  99.739  97.410  1.00  0.00           O
ATOM   8217  O11 POPEx 186      96.282 100.609  95.800  1.00  0.00           O
ATOM   8218  O12 POPEx 186      96.923  99.848  98.060  1.00  0.00           O
ATOM   8219  C1  POPEx 186      97.523 101.287  95.540  1.00  0.00           C
ATOM   8222  C2  POPEx 186      98.593 100.348  94.910  1.00  0.00           C
ATOM   8224  O21 POPEx 186      98.833 100.647  93.530  1.00  0.00           O
ATOM   8225  C21 POPEx 186      97.852 100.417  92.670  1.00  0.00           C
ATOM   8226  O22 POPEx 186      96.723 100.059  92.929  1.00  0.00           O
ATOM   8227  C22 POPEx 186      98.393 100.678  91.260  1.00  0.00           C
ATOM   8230  C3  POPEx 186      98.342  98.828  95.170  1.00  0.00           C
ATOM   8233  O31 POPEx 186      99.253  98.007  94.399  1.00  0.00           O
ATOM   8234  C31 POPEx 186      99.293  96.738  94.789  1.00  0.00           C
ATOM   8235  O32 POPEx 186      98.752  96.287  95.779  1.00  0.00           O
ATOM   8236  C32 POPEx 186     100.032  95.928  93.730  1.00  0.00           C
ATOM   8239  C23 POPEx 186      97.323 100.538  90.149  1.00  0.00           C
ATOM   8242  C24 POPEx 186      97.883 100.639  88.730  1.00  0.00           C
ATOM   8245  C25 POPEx 186      99.072  99.708  88.450  1.00  0.00           C
ATOM   8248  C26 POPEx 186      99.372  99.577  86.959  1.00  0.00           C
ATOM   8251  C27 POPEx 186     100.702  98.848  86.660  1.00  0.00           C
ATOM   8254  C28 POPEx 186     100.823  98.518  85.160  1.00  0.00           C
ATOM   8257  C29 POPEx 186     102.243  98.197  84.750  1.00  0.00           C
ATOM   8259 0C21 POPEx 186     102.733  98.258  83.500  1.00  0.00           C
ATOM   8261 1C21 POPEx 186     101.963  98.577  82.240  1.00  0.00           C
ATOM   8264 2C21 POPEx 186     101.642 100.068  82.070  1.00  0.00           C
ATOM   8267 3C21 POPEx 186     101.243 100.438  80.630  1.00  0.00           C
ATOM   8270 4C21 POPEx 186     100.503 101.778  80.550  1.00  0.00           C
ATOM   8273 5C21 POPEx 186     100.322 102.279  79.109  1.00  0.00           C
ATOM   8276 6C21 POPEx 186      99.573 103.607  79.020  1.00  0.00           C
ATOM   8279 7C21 POPEx 186      99.512 104.137  77.579  1.00  0.00           C
ATOM   8282 8C21 POPEx 186      98.713 105.428  77.420  1.00  0.00           C
ATOM   8286  C33 POPEx 186      99.253  94.669  93.270  1.00  0.00           C
ATOM   8289  C34 POPEx 186      99.773  94.088  91.950  1.00  0.00           C
ATOM   8292  C35 POPEx 186      99.253  94.949  90.800  1.00  0.00           C
ATOM   8295  C36 POPEx 186      99.482  94.478  89.360  1.00  0.00           C
ATOM   8298  C37 POPEx 186      98.903  95.557  88.429  1.00  0.00           C
ATOM   8301  C38 POPEx 186      98.773  95.137  86.970  1.00  0.00           C
ATOM   8304  C39 POPEx 186     100.123  94.798  86.340  1.00  0.00           C
ATOM   8307 0C31 POPEx 186      99.963  94.248  84.929  1.00  0.00           C
ATOM   8310 1C31 POPEx 186     101.303  93.769  84.360  1.00  0.00           C
ATOM   8313 2C31 POPEx 186     101.112  92.728  83.240  1.00  0.00           C
ATOM   8316 3C31 POPEx 186     100.302  93.228  82.040  1.00  0.00           C
ATOM   8319 4C31 POPEx 186     100.832  94.537  81.440  1.00  0.00           C
ATOM   8322 5C31 POPEx 186     100.363  94.768  79.999  1.00  0.00           C
ATOM   8325 6C31 POPEx 186     100.802  96.129  79.459  1.00  0.00           C
ATOM   8329  NH3 POPEy 187     113.862 120.019 100.170  1.00  0.00           N
ATOM   8333  C12 POPEy 187     113.003 119.188 101.090  1.00  0.00           C
ATOM   8336  C11 POPEy 187     113.433 117.708 101.100  1.00  0.00           C
ATOM   8339  P   POPEy 187     111.712 115.738 101.120  1.00  0.00           P
ATOM   8340  O13 POPEy 187     112.672 114.739 100.569  1.00  0.00           O
ATOM   8341  O14 POPEy 187     110.592 115.218 101.940  1.00  0.00           O
ATOM   8342  O11 POPEy 187     111.142 116.598  99.950  1.00  0.00           O
ATOM   8343  O12 POPEy 187     112.523 116.889 101.850  1.00  0.00           O
ATOM   8344  C1  POPEy 187     110.203 116.217  98.950  1.00  0.00           C
ATOM   8347  C2  POPEy 187     110.823 116.628  97.599  1.00  0.00           C
ATOM   8349  O21 POPEy 187     109.883 116.357  96.539  1.00  0.00           O
ATOM   8350  C21 POPEy 187     110.172 117.008  95.410  1.00  0.00           C
ATOM   8351  O22 POPEy 187     111.203 117.648  95.239  1.00  0.00           O
ATOM   8352  C22 POPEy 187     109.062 116.938  94.380  1.00  0.00           C
ATOM   8355  C3  POPEy 187     112.222 115.928  97.490  1.00  0.00           C
ATOM   8358  O31 POPEy 187     112.583 115.428  96.200  1.00  0.00           O
ATOM   8359  C31 POPEy 187     112.372 114.128  96.030  1.00  0.00           C
ATOM   8360  O32 POPEy 187     111.993 113.337  96.889  1.00  0.00           O
ATOM   8361  C32 POPEy 187     112.663 113.769  94.599  1.00  0.00           C
ATOM   8364  C23 POPEy 187     108.822 118.318  93.709  1.00  0.00           C
ATOM   8367  C24 POPEy 187     107.962 118.168  92.459  1.00  0.00           C
ATOM   8370  C25 POPEy 187     108.782 117.868  91.200  1.00  0.00           C
ATOM   8373  C26 POPEy 187     107.892 117.578  89.990  1.00  0.00           C
ATOM   8376  C27 POPEy 187     108.652 117.628  88.650  1.00  0.00           C
ATOM   8379  C28 POPEy 187     107.903 116.959  87.480  1.00  0.00           C
ATOM   8382  C29 POPEy 187     106.473 117.408  87.359  1.00  0.00           C
ATOM   8384 0C21 POPEy 187     105.972 118.349  86.539  1.00  0.00           C
ATOM   8386 1C21 POPEy 187     106.723 119.178  85.519  1.00  0.00           C
ATOM   8389 2C21 POPEy 187     106.073 119.049  84.140  1.00  0.00           C
ATOM   8392 3C21 POPEy 187     106.702 119.988  83.100  1.00  0.00           C
ATOM   8395 4C21 POPEy 187     105.993 119.889  81.740  1.00  0.00           C
ATOM   8398 5C21 POPEy 187     106.333 121.068  80.820  1.00  0.00           C
ATOM   8401 6C21 POPEy 187     105.333 121.208  79.669  1.00  0.00           C
ATOM   8404 7C21 POPEy 187     105.582 122.438  78.810  1.00  0.00           C
ATOM   8407 8C21 POPEy 187     104.433 122.728  77.850  1.00  0.00           C
ATOM   8411  C33 POPEy 187     111.852 114.648  93.630  1.00  0.00           C
ATOM   8414  C34 POPEy 187     112.082 114.199  92.200  1.00  0.00           C
ATOM   8417  C35 POPEy 187     111.383 115.118  91.200  1.00  0.00           C
ATOM   8420  C36 POPEy 187     111.832 114.857  89.760  1.00  0.00           C
ATOM   8423  C37 POPEy 187     111.602 113.419  89.300  1.00  0.00           C
ATOM   8426  C38 POPEy 187     112.343 113.028  88.010  1.00  0.00           C
ATOM   8429  C39 POPEy 187     111.593 113.428  86.740  1.00  0.00           C
ATOM   8432 0C31 POPEy 187     111.832 114.879  86.310  1.00  0.00           C
ATOM   8435 1C31 POPEy 187     111.282 115.177  84.910  1.00  0.00           C
ATOM   8438 2C31 POPEy 187     111.692 116.579  84.459  1.00  0.00           C
ATOM   8441 3C31 POPEy 187     111.213 116.947  83.050  1.00  0.00           C
ATOM   8444 4C31 POPEy 187     111.692 118.349  82.669  1.00  0.00           C
ATOM   8447 5C31 POPEy 187     111.112 118.878  81.360  1.00  0.00           C
ATOM   8450 6C31 POPEy 187     111.602 120.277  81.010  1.00  0.00           C
ATOM   8454  NH3 POPEz 188      19.883 121.908 100.510  1.00  0.00           N
ATOM   8458  C12 POPEz 188      21.373 121.707 100.680  1.00  0.00           C
ATOM   8461  C11 POPEz 188      21.713 120.218 100.770  1.00  0.00           C
ATOM   8464  P   POPEz 188      23.563 118.498 100.350  1.00  0.00           P
ATOM   8465  O13 POPEz 188      24.593 118.028 101.300  1.00  0.00           O
ATOM   8466  O14 POPEz 188      22.343 117.677 100.280  1.00  0.00           O
ATOM   8467  O11 POPEz 188      24.202 118.498  98.910  1.00  0.00           O
ATOM   8468  O12 POPEz 188      23.133 120.008 100.630  1.00  0.00           O
ATOM   8469  C1  POPEz 188      23.773 117.529  97.940  1.00  0.00           C
ATOM   8472  C2  POPEz 188      25.003 116.848  97.289  1.00  0.00           C
ATOM   8474  O21 POPEz 188      24.632 116.088  96.130  1.00  0.00           O
ATOM   8475  C21 POPEz 188      24.313 116.828  95.079  1.00  0.00           C
ATOM   8476  O22 POPEz 188      24.163 118.038  95.070  1.00  0.00           O
ATOM   8477  C22 POPEz 188      24.153 115.919  93.880  1.00  0.00           C
ATOM   8480  C3  POPEz 188      25.732 115.919  98.310  1.00  0.00           C
ATOM   8483  O31 POPEz 188      26.442 114.827  97.670  1.00  0.00           O
ATOM   8484  C31 POPEz 188      27.523 115.218  96.980  1.00  0.00           C
ATOM   8485  O32 POPEz 188      27.963 116.348  96.950  1.00  0.00           O
ATOM   8486  C32 POPEz 188      28.063 114.049  96.170  1.00  0.00           C
ATOM   8489  C23 POPEz 188      24.213 116.768  92.599  1.00  0.00           C
ATOM   8492  C24 POPEz 188      24.413 115.938  91.340  1.00  0.00           C
ATOM   8495  C25 POPEz 188      24.903 116.798  90.170  1.00  0.00           C
ATOM   8498  C26 POPEz 188      23.942 117.949  89.830  1.00  0.00           C
ATOM   8501  C27 POPEz 188      24.383 118.708  88.580  1.00  0.00           C
ATOM   8504  C28 POPEz 188      23.343 119.727  88.090  1.00  0.00           C
ATOM   8507  C29 POPEz 188      23.853 120.398  86.850  1.00  0.00           C
ATOM   8509 0C21 POPEz 188      23.152 120.709  85.740  1.00  0.00           C
ATOM   8511 1C21 POPEz 188      21.663 120.568  85.519  1.00  0.00           C
ATOM   8514 2C21 POPEz 188      21.133 121.848  84.859  1.00  0.00           C
ATOM   8517 3C21 POPEz 188      19.603 121.959  84.830  1.00  0.00           C
ATOM   8520 4C21 POPEz 188      19.163 123.268  84.160  1.00  0.00           C
ATOM   8523 5C21 POPEz 188      17.652 123.518  84.129  1.00  0.00           C
ATOM   8526 6C21 POPEz 188      17.052 123.988  85.470  1.00  0.00           C
ATOM   8529 7C21 POPEz 188      15.553 124.288  85.329  1.00  0.00           C
ATOM   8532 8C21 POPEz 188      14.913 125.037  86.500  1.00  0.00           C
ATOM   8536  C33 POPEz 188      27.863 114.318  94.660  1.00  0.00           C
ATOM   8539  C34 POPEz 188      28.323 113.188  93.740  1.00  0.00           C
ATOM   8542  C35 POPEz 188      29.753 113.398  93.230  1.00  0.00           C
ATOM   8545  C36 POPEz 188      30.212 112.338  92.210  1.00  0.00           C
ATOM   8548  C37 POPEz 188      31.532 112.718  91.520  1.00  0.00           C
ATOM   8551  C38 POPEz 188      32.062 111.598  90.610  1.00  0.00           C
ATOM   8554  C39 POPEz 188      33.232 112.018  89.710  1.00  0.00           C
ATOM   8557 0C31 POPEz 188      32.843 112.949  88.539  1.00  0.00           C
ATOM   8560 1C31 POPEz 188      32.032 112.239  87.440  1.00  0.00           C
ATOM   8563 2C31 POPEz 188      31.613 113.168  86.290  1.00  0.00           C
ATOM   8566 3C31 POPEz 188      30.642 114.278  86.730  1.00  0.00           C
ATOM   8569 4C31 POPEz 188      30.173 115.177  85.580  1.00  0.00           C
ATOM   8572 5C31 POPEz 188      29.102 116.178  86.060  1.00  0.00           C
ATOM   8575 6C31 POPEz 188      28.642 117.169  84.990  1.00  0.00           C
ATOM   8579  NH3 POPE0 189      18.302   9.908  58.440  1.00  0.00           N
ATOM   8583  C12 POPE0 189      17.632   9.898  59.810  1.00  0.00           C
ATOM   8586  C11 POPE0 189      16.603   8.758  59.940  1.00  0.00           C
ATOM   8589  P   POPE0 189      14.673   9.358  61.660  1.00  0.00           P
ATOM   8590  O13 POPE0 189      14.583  10.678  61.010  1.00  0.00           O
ATOM   8591  O14 POPE0 189      13.553   8.438  61.390  1.00  0.00           O
ATOM   8592  O11 POPE0 189      14.793   9.548  63.220  1.00  0.00           O
ATOM   8593  O12 POPE0 189      16.053   8.668  61.270  1.00  0.00           O
ATOM   8594  C1  POPE0 189      15.413   8.608  64.100  1.00  0.00           C
ATOM   8597  C2  POPE0 189      14.453   7.548  64.750  1.00  0.00           C
ATOM   8599  O21 POPE0 189      15.123   6.988  65.890  1.00  0.00           O
ATOM   8600  C21 POPE0 189      15.052   7.648  67.020  1.00  0.00           C
ATOM   8601  O22 POPE0 189      14.603   8.778  67.170  1.00  0.00           O
ATOM   8602  C22 POPE0 189      15.603   6.768  68.150  1.00  0.00           C
ATOM   8605  C3  POPE0 189      14.103   6.348  63.810  1.00  0.00           C
ATOM   8608  O31 POPE0 189      13.212   5.378  64.430  1.00  0.00           O
ATOM   8609  C31 POPE0 189      13.793   4.428  65.170  1.00  0.00           C
ATOM   8610  O32 POPE0 189      14.993   4.268  65.300  1.00  0.00           O
ATOM   8611  C32 POPE0 189      12.713   3.548  65.820  1.00  0.00           C
ATOM   8614  C23 POPE0 189      14.613   6.508  69.310  1.00  0.00           C
ATOM   8617  C24 POPE0 189      14.803   5.108  69.929  1.00  0.00           C
ATOM   8620  C25 POPE0 189      16.193   4.848  70.530  1.00  0.00           C
ATOM   8623  C26 POPE0 189      16.473   5.618  71.830  1.00  0.00           C
ATOM   8626  C27 POPE0 189      15.603   5.168  73.019  1.00  0.00           C
ATOM   8629  C28 POPE0 189      15.942   5.878  74.339  1.00  0.00           C
ATOM   8632  C29 POPE0 189      17.333   5.528  74.820  1.00  0.00           C
ATOM   8634 0C21 POPE0 189      17.663   4.978  76.000  1.00  0.00           C
ATOM   8636 1C21 POPE0 189      16.713   4.648  77.130  1.00  0.00           C
ATOM   8639 2C21 POPE0 189      17.482   4.348  78.430  1.00  0.00           C
ATOM   8642 3C21 POPE0 189      18.133   2.958  78.430  1.00  0.00           C
ATOM   8645 4C21 POPE0 189      19.263   2.808  79.450  1.00  0.00           C
ATOM   8648 5C21 POPE0 189      19.902   1.408  79.380  1.00  0.00           C
ATOM   8651 6C21 POPE0 189      21.123   1.238  80.280  1.00  0.00           C
ATOM   8654 7C21 POPE0 189      21.753  -0.157  80.160  1.00  0.00           C
ATOM   8657 8C21 POPE0 189      23.043  -0.297  80.969  1.00  0.00           C
ATOM   8661  C33 POPE0 189      11.553   4.308  66.500  1.00  0.00           C
ATOM   8664  C34 POPE0 189      10.253   3.488  66.600  1.00  0.00           C
ATOM   8667  C35 POPE0 189      10.163   2.528  67.789  1.00  0.00           C
ATOM   8670  C36 POPE0 189      10.043   3.228  69.150  1.00  0.00           C
ATOM   8673  C37 POPE0 189       9.213   2.458  70.180  1.00  0.00           C
ATOM   8676  C38 POPE0 189       9.022   3.208  71.510  1.00  0.00           C
ATOM   8679  C39 POPE0 189       8.223   2.388  72.540  1.00  0.00           C
ATOM   8682 0C31 POPE0 189       6.713   2.368  72.260  1.00  0.00           C
ATOM   8685 1C31 POPE0 189       5.972   1.338  73.120  1.00  0.00           C
ATOM   8688 2C31 POPE0 189       4.443   1.368  72.949  1.00  0.00           C
ATOM   8691 3C31 POPE0 189       3.793   2.658  73.480  1.00  0.00           C
ATOM   8694 4C31 POPE0 189       2.258   2.538  73.590  1.00  0.00           C
ATOM   8697 5C31 POPE0 189       1.578   3.878  73.899  1.00  0.00           C
ATOM   8700 6C31 POPE0 189       0.118   3.728  74.339  1.00  0.00           C
ATOM   8704  NH3 POPE1 190      61.893 105.398  60.470  1.00  0.00           N
ATOM   8708  C12 POPE1 190      63.332 104.988  60.620  1.00  0.00           C
ATOM   8711  C11 POPE1 190      63.563 103.498  60.300  1.00  0.00           C
ATOM   8714  P   POPE1 190      63.232 101.088  61.270  1.00  0.00           P
ATOM   8715  O13 POPE1 190      62.883 100.709  59.890  1.00  0.00           O
ATOM   8716  O14 POPE1 190      64.552 100.588  61.700  1.00  0.00           O
ATOM   8717  O11 POPE1 190      62.142 100.568  62.300  1.00  0.00           O
ATOM   8718  O12 POPE1 190      63.173 102.669  61.399  1.00  0.00           O
ATOM   8719  C1  POPE1 190      61.222 101.468  62.940  1.00  0.00           C
ATOM   8722  C2  POPE1 190      61.593 101.667  64.420  1.00  0.00           C
ATOM   8724  O21 POPE1 190      60.482 102.148  65.160  1.00  0.00           O
ATOM   8725  C21 POPE1 190      60.032 103.368  64.960  1.00  0.00           C
ATOM   8726  O22 POPE1 190      60.432 104.167  64.130  1.00  0.00           O
ATOM   8727  C22 POPE1 190      59.003 103.639  66.050  1.00  0.00           C
ATOM   8730  C3  POPE1 190      62.903 102.467  64.720  1.00  0.00           C
ATOM   8733  O31 POPE1 190      63.293 102.227  66.100  1.00  0.00           O
ATOM   8734  C31 POPE1 190      64.512 101.757  66.320  1.00  0.00           C
ATOM   8735  O32 POPE1 190      65.323 101.458  65.470  1.00  0.00           O
ATOM   8736  C32 POPE1 190      64.802 101.768  67.840  1.00  0.00           C
ATOM   8739  C23 POPE1 190      59.393 102.998  67.410  1.00  0.00           C
ATOM   8742  C24 POPE1 190      58.273 103.078  68.460  1.00  0.00           C
ATOM   8745  C25 POPE1 190      58.532 102.188  69.690  1.00  0.00           C
ATOM   8748  C26 POPE1 190      59.872 102.508  70.370  1.00  0.00           C
ATOM   8751  C27 POPE1 190      60.032 101.818  71.730  1.00  0.00           C
ATOM   8754  C28 POPE1 190      61.313 102.279  72.440  1.00  0.00           C
ATOM   8757  C29 POPE1 190      61.492 101.598  73.770  1.00  0.00           C
ATOM   8759 0C21 POPE1 190      61.713 102.169  74.970  1.00  0.00           C
ATOM   8761 1C21 POPE1 190      61.822 103.639  75.300  1.00  0.00           C
ATOM   8764 2C21 POPE1 190      60.872 104.027  76.450  1.00  0.00           C
ATOM   8767 3C21 POPE1 190      61.233 103.327  77.770  1.00  0.00           C
ATOM   8770 4C21 POPE1 190      60.313 103.669  78.940  1.00  0.00           C
ATOM   8773 5C21 POPE1 190      60.562 102.708  80.110  1.00  0.00           C
ATOM   8776 6C21 POPE1 190      59.692 102.978  81.340  1.00  0.00           C
ATOM   8779 7C21 POPE1 190      59.892 101.938  82.440  1.00  0.00           C
ATOM   8782 8C21 POPE1 190      59.122 102.248  83.720  1.00  0.00           C
ATOM   8786  C33 POPE1 190      63.642 102.208  68.770  1.00  0.00           C
ATOM   8789  C34 POPE1 190      63.332 103.717  68.760  1.00  0.00           C
ATOM   8792  C35 POPE1 190      64.263 104.587  69.620  1.00  0.00           C
ATOM   8795  C36 POPE1 190      64.052 104.338  71.120  1.00  0.00           C
ATOM   8798  C37 POPE1 190      64.752 105.348  72.029  1.00  0.00           C
ATOM   8801  C38 POPE1 190      64.923 104.788  73.440  1.00  0.00           C
ATOM   8804  C39 POPE1 190      65.183 105.849  74.529  1.00  0.00           C
ATOM   8807 0C31 POPE1 190      66.503 106.608  74.370  1.00  0.00           C
ATOM   8810 1C31 POPE1 190      66.752 107.628  75.490  1.00  0.00           C
ATOM   8813 2C31 POPE1 190      67.023 106.978  76.850  1.00  0.00           C
ATOM   8816 3C31 POPE1 190      66.982 107.957  78.030  1.00  0.00           C
ATOM   8819 4C31 POPE1 190      66.722 107.217  79.350  1.00  0.00           C
ATOM   8822 5C31 POPE1 190      66.542 108.158  80.550  1.00  0.00           C
ATOM   8825 6C31 POPE1 190      66.222 107.379  81.830  1.00  0.00           C
ATOM   8829  NH3 POPE2 191     101.052  90.948 100.849  1.00  0.00           N
ATOM   8833  C12 POPE2 191     100.993  91.247 102.319  1.00  0.00           C
ATOM   8836  C11 POPE2 191     102.112  92.227 102.670  1.00  0.00           C
ATOM   8839  P   POPE2 191     104.692  92.488 102.029  1.00  0.00           P
ATOM   8840  O13 POPE2 191     104.433  93.949 101.870  1.00  0.00           O
ATOM   8841  O14 POPE2 191     105.523  91.968 103.159  1.00  0.00           O
ATOM   8842  O11 POPE2 191     105.193  91.848 100.659  1.00  0.00           O
ATOM   8843  O12 POPE2 191     103.323  91.738 102.110  1.00  0.00           O
ATOM   8844  C1  POPE2 191     104.872  90.457 100.450  1.00  0.00           C
ATOM   8847  C2  POPE2 191     105.582  89.867  99.200  1.00  0.00           C
ATOM   8849  O21 POPE2 191     105.613  90.718  98.060  1.00  0.00           O
ATOM   8850  C21 POPE2 191     104.503  91.247  97.620  1.00  0.00           C
ATOM   8851  O22 POPE2 191     103.383  91.169  98.110  1.00  0.00           O
ATOM   8852  C22 POPE2 191     104.862  91.908  96.290  1.00  0.00           C
ATOM   8855  C3  POPE2 191     105.133  88.398  98.849  1.00  0.00           C
ATOM   8858  O31 POPE2 191     104.512  88.228  97.540  1.00  0.00           O
ATOM   8859  C31 POPE2 191     103.222  87.878  97.550  1.00  0.00           C
ATOM   8860  O32 POPE2 191     102.542  87.768  98.550  1.00  0.00           O
ATOM   8861  C32 POPE2 191     102.723  87.659  96.109  1.00  0.00           C
ATOM   8864  C23 POPE2 191     103.642  92.568  95.649  1.00  0.00           C
ATOM   8867  C24 POPE2 191     103.892  93.088  94.230  1.00  0.00           C
ATOM   8870  C25 POPE2 191     103.983  91.959  93.190  1.00  0.00           C
ATOM   8873  C26 POPE2 191     103.472  92.397  91.810  1.00  0.00           C
ATOM   8876  C27 POPE2 191     103.472  91.258  90.789  1.00  0.00           C
ATOM   8879  C28 POPE2 191     102.863  91.648  89.420  1.00  0.00           C
ATOM   8882  C29 POPE2 191     103.493  92.817  88.709  1.00  0.00           C
ATOM   8884 0C21 POPE2 191     104.743  92.878  88.209  1.00  0.00           C
ATOM   8886 1C21 POPE2 191     105.762  91.768  88.260  1.00  0.00           C
ATOM   8889 2C21 POPE2 191     106.282  91.287  86.889  1.00  0.00           C
ATOM   8892 3C21 POPE2 191     107.222  92.279  86.190  1.00  0.00           C
ATOM   8895 4C21 POPE2 191     107.933  91.637  84.990  1.00  0.00           C
ATOM   8898 5C21 POPE2 191     109.013  92.537  84.380  1.00  0.00           C
ATOM   8901 6C21 POPE2 191     109.802  91.818  83.279  1.00  0.00           C
ATOM   8904 7C21 POPE2 191     111.012  92.628  82.800  1.00  0.00           C
ATOM   8907 8C21 POPE2 191     111.812  91.947  81.679  1.00  0.00           C
ATOM   8911  C33 POPE2 191     102.883  86.199  95.580  1.00  0.00           C
ATOM   8914  C34 POPE2 191     102.073  85.919  94.300  1.00  0.00           C
ATOM   8917  C35 POPE2 191     102.353  84.548  93.650  1.00  0.00           C
ATOM   8920  C36 POPE2 191     101.392  84.257  92.480  1.00  0.00           C
ATOM   8923  C37 POPE2 191     101.552  82.898  91.790  1.00  0.00           C
ATOM   8926  C38 POPE2 191     100.462  82.689  90.720  1.00  0.00           C
ATOM   8929  C39 POPE2 191     100.523  81.357  89.940  1.00  0.00           C
ATOM   8932 0C31 POPE2 191     101.782  81.188  89.070  1.00  0.00           C
ATOM   8935 1C31 POPE2 191     101.483  80.588  87.690  1.00  0.00           C
ATOM   8938 2C31 POPE2 191     102.743  80.378  86.840  1.00  0.00           C
ATOM   8941 3C31 POPE2 191     102.423  80.019  85.379  1.00  0.00           C
ATOM   8944 4C31 POPE2 191     103.673  79.677  84.560  1.00  0.00           C
ATOM   8947 5C31 POPE2 191     103.362  79.458  83.069  1.00  0.00           C
ATOM   8950 6C31 POPE2 191     104.573  79.037  82.219  1.00  0.00           C
ATOM   8954  NH3 POPE3 192      94.463  91.518 101.560  1.00  0.00           N
ATOM   8958  C12 POPE3 192      95.513  92.568 101.480  1.00  0.00           C
ATOM   8961  C11 POPE3 192      96.863  91.868 101.370  1.00  0.00           C
ATOM   8964  P   POPE3 192      98.323  93.327  99.800  1.00  0.00           P
ATOM   8965  O13 POPE3 192      98.082  94.788  99.700  1.00  0.00           O
ATOM   8966  O14 POPE3 192      99.713  92.878  99.560  1.00  0.00           O
ATOM   8967  O11 POPE3 192      97.323  92.588  98.820  1.00  0.00           O
ATOM   8968  O12 POPE3 192      97.913  92.817 101.240  1.00  0.00           O
ATOM   8969  C1  POPE3 192      97.693  92.529  97.429  1.00  0.00           C
ATOM   8972  C2  POPE3 192      97.022  91.328  96.710  1.00  0.00           C
ATOM   8974  O21 POPE3 192      97.603  91.217  95.390  1.00  0.00           O
ATOM   8975  C21 POPE3 192      98.773  90.588  95.400  1.00  0.00           C
ATOM   8976  O22 POPE3 192      99.253  89.997  96.360  1.00  0.00           O
ATOM   8977  C22 POPE3 192      99.482  90.787  94.050  1.00  0.00           C
ATOM   8980  C3  POPE3 192      95.473  91.458  96.590  1.00  0.00           C
ATOM   8983  O31 POPE3 192      94.983  90.538  95.590  1.00  0.00           O
ATOM   8984  C31 POPE3 192      94.752  91.088  94.399  1.00  0.00           C
ATOM   8985  O32 POPE3 192      94.463  92.248  94.190  1.00  0.00           O
ATOM   8986  C32 POPE3 192      95.032  90.049  93.310  1.00  0.00           C
ATOM   8989  C23 POPE3 192     100.193  89.518  93.480  1.00  0.00           C
ATOM   8992  C24 POPE3 192      99.482  88.909  92.260  1.00  0.00           C
ATOM   8995  C25 POPE3 192      99.543  89.798  91.000  1.00  0.00           C
ATOM   8998  C26 POPE3 192      98.782  89.207  89.800  1.00  0.00           C
ATOM   9001  C27 POPE3 192      98.803  90.148  88.590  1.00  0.00           C
ATOM   9004  C28 POPE3 192      97.793  89.748  87.499  1.00  0.00           C
ATOM   9007  C29 POPE3 192      97.793  90.768  86.390  1.00  0.00           C
ATOM   9009 0C21 POPE3 192      97.553  90.538  85.090  1.00  0.00           C
ATOM   9011 1C21 POPE3 192      97.162  89.207  84.480  1.00  0.00           C
ATOM   9014 2C21 POPE3 192      96.262  89.359  83.230  1.00  0.00           C
ATOM   9017 3C21 POPE3 192      96.923  90.148  82.090  1.00  0.00           C
ATOM   9020 4C21 POPE3 192      96.133  90.107  80.770  1.00  0.00           C
ATOM   9023 5C21 POPE3 192      96.552  91.258  79.840  1.00  0.00           C
ATOM   9026 6C21 POPE3 192      95.713  91.318  78.560  1.00  0.00           C
ATOM   9029 7C21 POPE3 192      96.042  92.559  77.710  1.00  0.00           C
ATOM   9032 8C21 POPE3 192      95.182  92.689  76.460  1.00  0.00           C
ATOM   9036  C33 POPE3 192      95.842  90.678  92.149  1.00  0.00           C
ATOM   9039  C34 POPE3 192      94.972  91.048  90.950  1.00  0.00           C
ATOM   9042  C35 POPE3 192      95.492  92.279  90.190  1.00  0.00           C
ATOM   9045  C36 POPE3 192      94.883  92.389  88.780  1.00  0.00           C
ATOM   9048  C37 POPE3 192      94.773  93.828  88.260  1.00  0.00           C
ATOM   9051  C38 POPE3 192      94.062  93.919  86.899  1.00  0.00           C
ATOM   9054  C39 POPE3 192      94.862  93.308  85.740  1.00  0.00           C
ATOM   9057 0C31 POPE3 192      95.112  94.318  84.610  1.00  0.00           C
ATOM   9060 1C31 POPE3 192      95.772  93.699  83.380  1.00  0.00           C
ATOM   9063 2C31 POPE3 192      95.893  94.688  82.210  1.00  0.00           C
ATOM   9066 3C31 POPE3 192      94.563  94.919  81.489  1.00  0.00           C
ATOM   9069 4C31 POPE3 192      94.643  96.018  80.429  1.00  0.00           C
ATOM   9072 5C31 POPE3 192      93.342  96.169  79.640  1.00  0.00           C
ATOM   9075 6C31 POPE3 192      93.423  97.227  78.550  1.00  0.00           C
ATOM   9079  NH3 POPE4 193     122.822  65.638 101.200  1.00  0.00           N
ATOM   9083  C12 POPE4 193     123.903  66.678 101.349  1.00  0.00           C
ATOM   9086  C11 POPE4 193     125.273  65.997 101.380  1.00  0.00           C
ATOM   9089  P   POPE4 193     127.812  66.518 101.460  1.00  0.00           P
ATOM   9090  O13 POPE4 193     128.603  67.389 102.370  1.00  0.00           O
ATOM   9091  O14 POPE4 193     127.903  65.068 101.700  1.00  0.00           O
ATOM   9092  O11 POPE4 193     128.313  66.868  99.999  1.00  0.00           O
ATOM   9093  O12 POPE4 193     126.303  66.997 101.430  1.00  0.00           O
ATOM   9094  C1  POPE4 193     127.723  66.257  98.840  1.00  0.00           C
ATOM   9097  C2  POPE4 193     126.702  67.158  98.080  1.00  0.00           C
ATOM   9099  O21 POPE4 193     127.022  67.028  96.679  1.00  0.00           O
ATOM   9100  C21 POPE4 193     126.033  67.168  95.829  1.00  0.00           C
ATOM   9101  O22 POPE4 193     124.853  67.348  96.100  1.00  0.00           O
ATOM   9102  C22 POPE4 193     126.552  66.949  94.409  1.00  0.00           C
ATOM   9105  C3  POPE4 193     126.823  68.639  98.569  1.00  0.00           C
ATOM   9108  O31 POPE4 193     126.152  69.598  97.739  1.00  0.00           O
ATOM   9109  C31 POPE4 193     126.893  70.188  96.819  1.00  0.00           C
ATOM   9110  O32 POPE4 193     128.023  69.857  96.489  1.00  0.00           O
ATOM   9111  C32 POPE4 193     126.033  71.279  96.209  1.00  0.00           C
ATOM   9114  C23 POPE4 193     126.543  68.217  93.530  1.00  0.00           C
ATOM   9117  C24 POPE4 193     127.232  67.998  92.179  1.00  0.00           C
ATOM   9120  C25 POPE4 193     126.333  67.327  91.120  1.00  0.00           C
ATOM   9123  C26 POPE4 193     127.103  67.019  89.819  1.00  0.00           C
ATOM   9126  C27 POPE4 193     126.222  66.658  88.620  1.00  0.00           C
ATOM   9129  C28 POPE4 193     125.772  67.868  87.760  1.00  0.00           C
ATOM   9132  C29 POPE4 193     124.783  68.779  88.440  1.00  0.00           C
ATOM   9134 0C21 POPE4 193     123.463  68.538  88.590  1.00  0.00           C
ATOM   9136 1C21 POPE4 193     122.712  67.338  88.080  1.00  0.00           C
ATOM   9139 2C21 POPE4 193     121.403  67.708  87.359  1.00  0.00           C
ATOM   9142 3C21 POPE4 193     121.602  68.538  86.090  1.00  0.00           C
ATOM   9145 4C21 POPE4 193     120.263  68.887  85.440  1.00  0.00           C
ATOM   9148 5C21 POPE4 193     120.422  69.438  84.020  1.00  0.00           C
ATOM   9151 6C21 POPE4 193     119.072  69.838  83.399  1.00  0.00           C
ATOM   9154 7C21 POPE4 193     119.102  69.778  81.880  1.00  0.00           C
ATOM   9157 8C21 POPE4 193     117.833  70.287  81.210  1.00  0.00           C
ATOM   9161  C33 POPE4 193     126.532  71.838  94.870  1.00  0.00           C
ATOM   9164  C34 POPE4 193     125.363  72.077  93.920  1.00  0.00           C
ATOM   9167  C35 POPE4 193     125.783  72.577  92.530  1.00  0.00           C
ATOM   9170  C36 POPE4 193     126.513  71.518  91.710  1.00  0.00           C
ATOM   9173  C37 POPE4 193     126.773  71.949  90.260  1.00  0.00           C
ATOM   9176  C38 POPE4 193     127.693  70.949  89.550  1.00  0.00           C
ATOM   9179  C39 POPE4 193     127.802  71.128  88.030  1.00  0.00           C
ATOM   9182 0C31 POPE4 193     128.372  72.488  87.630  1.00  0.00           C
ATOM   9185 1C31 POPE4 193     128.932  72.478  86.200  1.00  0.00           C
ATOM   9188 2C31 POPE4 193     129.452  73.858  85.779  1.00  0.00           C
ATOM   9191 3C31 POPE4 193     128.332  74.769  85.250  1.00  0.00           C
ATOM   9194 4C31 POPE4 193     127.992  74.478  83.790  1.00  0.00           C
ATOM   9197 5C31 POPE4 193     127.022  75.489  83.180  1.00  0.00           C
ATOM   9200 6C31 POPE4 193     127.262  75.688  81.679  1.00  0.00           C
ATOM   9204  NH3 POPE5 194     112.232 112.198  99.360  1.00  0.00           N
ATOM   9208  C12 POPE5 194     110.963 111.828 100.090  1.00  0.00           C
ATOM   9211  C11 POPE5 194     109.942 111.077  99.200  1.00  0.00           C
ATOM   9214  P   POPE5 194     107.773 109.628  99.570  1.00  0.00           P
ATOM   9215  O13 POPE5 194     108.622 108.507  99.120  1.00  0.00           O
ATOM   9216  O14 POPE5 194     106.832 109.348 100.670  1.00  0.00           O
ATOM   9217  O11 POPE5 194     106.802 110.078  98.419  1.00  0.00           O
ATOM   9218  O12 POPE5 194     108.692 110.889  99.900  1.00  0.00           O
ATOM   9219  C1  POPE5 194     107.222 110.889  97.330  1.00  0.00           C
ATOM   9222  C2  POPE5 194     106.033 111.077  96.360  1.00  0.00           C
ATOM   9224  O21 POPE5 194     106.543 111.798  95.219  1.00  0.00           O
ATOM   9225  C21 POPE5 194     106.982 110.989  94.269  1.00  0.00           C
ATOM   9226  O22 POPE5 194     106.593 109.848  94.100  1.00  0.00           O
ATOM   9227  C22 POPE5 194     108.032 111.738  93.450  1.00  0.00           C
ATOM   9230  C3  POPE5 194     104.883 111.868  97.029  1.00  0.00           C
ATOM   9233  O31 POPE5 194     103.673 111.859  96.240  1.00  0.00           O
ATOM   9234  C31 POPE5 194     103.533 112.887  95.420  1.00  0.00           C
ATOM   9235  O32 POPE5 194     104.352 113.769  95.230  1.00  0.00           O
ATOM   9236  C32 POPE5 194     102.092 112.917  94.910  1.00  0.00           C
ATOM   9239  C23 POPE5 194     108.472 111.048  92.140  1.00  0.00           C
ATOM   9242  C24 POPE5 194     108.892 112.037  91.050  1.00  0.00           C
ATOM   9245  C25 POPE5 194     107.752 112.788  90.350  1.00  0.00           C
ATOM   9248  C26 POPE5 194     106.692 111.859  89.719  1.00  0.00           C
ATOM   9251  C27 POPE5 194     105.653 112.598  88.860  1.00  0.00           C
ATOM   9254  C28 POPE5 194     105.853 112.408  87.340  1.00  0.00           C
ATOM   9257  C29 POPE5 194     107.173 112.949  86.880  1.00  0.00           C
ATOM   9259 0C21 POPE5 194     107.432 113.518  85.690  1.00  0.00           C
ATOM   9261 1C21 POPE5 194     106.462 113.669  84.550  1.00  0.00           C
ATOM   9264 2C21 POPE5 194     107.092 113.147  83.240  1.00  0.00           C
ATOM   9267 3C21 POPE5 194     108.283 113.988  82.770  1.00  0.00           C
ATOM   9270 4C21 POPE5 194     108.622 113.738  81.300  1.00  0.00           C
ATOM   9273 5C21 POPE5 194     109.273 112.379  81.020  1.00  0.00           C
ATOM   9276 6C21 POPE5 194     110.772 112.298  81.360  1.00  0.00           C
ATOM   9279 7C21 POPE5 194     111.222 110.868  81.710  1.00  0.00           C
ATOM   9282 8C21 POPE5 194     112.743 110.697  81.660  1.00  0.00           C
ATOM   9286  C33 POPE5 194     101.952 113.007  93.370  1.00  0.00           C
ATOM   9289  C34 POPE5 194     101.913 111.628  92.700  1.00  0.00           C
ATOM   9292  C35 POPE5 194     101.073 111.588  91.410  1.00  0.00           C
ATOM   9295  C36 POPE5 194     101.823 111.918  90.120  1.00  0.00           C
ATOM   9298  C37 POPE5 194     100.853 111.868  88.940  1.00  0.00           C
ATOM   9301  C38 POPE5 194     101.513 111.999  87.570  1.00  0.00           C
ATOM   9304  C39 POPE5 194     100.473 111.897  86.440  1.00  0.00           C
ATOM   9307 0C31 POPE5 194     101.112 112.029  85.060  1.00  0.00           C
ATOM   9310 1C31 POPE5 194     100.083 112.008  83.930  1.00  0.00           C
ATOM   9313 2C31 POPE5 194     100.732 112.128  82.550  1.00  0.00           C
ATOM   9316 3C31 POPE5 194     101.252 113.548  82.260  1.00  0.00           C
ATOM   9319 4C31 POPE5 194     102.192 113.588  81.050  1.00  0.00           C
ATOM   9322 5C31 POPE5 194     103.663 113.818  81.419  1.00  0.00           C
ATOM   9325 6C31 POPE5 194     104.582 113.639  80.210  1.00  0.00           C
ATOM   9329  NH3 POPE6 195      36.802  60.858  60.350  1.00  0.00           N
ATOM   9333  C12 POPE6 195      36.552  61.778  59.190  1.00  0.00           C
ATOM   9336  C11 POPE6 195      36.153  63.167  59.690  1.00  0.00           C
ATOM   9339  P   POPE6 195      33.552  63.588  59.760  1.00  0.00           P
ATOM   9340  O13 POPE6 195      33.503  65.058  59.890  1.00  0.00           O
ATOM   9341  O14 POPE6 195      33.352  62.967  58.430  1.00  0.00           O
ATOM   9342  O11 POPE6 195      32.513  62.987  60.800  1.00  0.00           O
ATOM   9343  O12 POPE6 195      34.913  63.068  60.359  1.00  0.00           O
ATOM   9344  C1  POPE6 195      32.913  62.088  61.830  1.00  0.00           C
ATOM   9347  C2  POPE6 195      33.723  62.748  62.989  1.00  0.00           C
ATOM   9349  O21 POPE6 195      33.892  61.818  64.060  1.00  0.00           O
ATOM   9350  C21 POPE6 195      34.822  60.908  63.890  1.00  0.00           C
ATOM   9351  O22 POPE6 195      35.453  60.718  62.859  1.00  0.00           O
ATOM   9352  C22 POPE6 195      35.033  60.178  65.219  1.00  0.00           C
ATOM   9355  C3  POPE6 195      33.012  63.967  63.600  1.00  0.00           C
ATOM   9358  O31 POPE6 195      33.972  64.788  64.309  1.00  0.00           O
ATOM   9359  C31 POPE6 195      33.672  65.158  65.540  1.00  0.00           C
ATOM   9360  O32 POPE6 195      32.613  64.968  66.100  1.00  0.00           O
ATOM   9361  C32 POPE6 195      34.852  65.868  66.180  1.00  0.00           C
ATOM   9364  C23 POPE6 195      35.282  61.108  66.440  1.00  0.00           C
ATOM   9367  C24 POPE6 195      34.042  61.778  67.070  1.00  0.00           C
ATOM   9370  C25 POPE6 195      32.893  60.828  67.450  1.00  0.00           C
ATOM   9373  C26 POPE6 195      33.293  59.648  68.340  1.00  0.00           C
ATOM   9376  C27 POPE6 195      32.062  58.948  68.930  1.00  0.00           C
ATOM   9379  C28 POPE6 195      32.423  57.698  69.750  1.00  0.00           C
ATOM   9382  C29 POPE6 195      31.193  57.118  70.410  1.00  0.00           C
ATOM   9384 0C21 POPE6 195      30.802  57.318  71.679  1.00  0.00           C
ATOM   9386 1C21 POPE6 195      31.503  58.128  72.730  1.00  0.00           C
ATOM   9389 2C21 POPE6 195      30.893  59.528  72.940  1.00  0.00           C
ATOM   9392 3C21 POPE6 195      31.312  60.138  74.280  1.00  0.00           C
ATOM   9395 4C21 POPE6 195      30.473  59.608  75.449  1.00  0.00           C
ATOM   9398 5C21 POPE6 195      31.273  59.489  76.760  1.00  0.00           C
ATOM   9401 6C21 POPE6 195      30.382  59.107  77.940  1.00  0.00           C
ATOM   9404 7C21 POPE6 195      31.093  59.107  79.290  1.00  0.00           C
ATOM   9407 8C21 POPE6 195      30.103  59.068  80.449  1.00  0.00           C
ATOM   9411  C33 POPE6 195      34.753  65.908  67.719  1.00  0.00           C
ATOM   9414  C34 POPE6 195      36.142  65.927  68.360  1.00  0.00           C
ATOM   9417  C35 POPE6 195      36.183  65.537  69.840  1.00  0.00           C
ATOM   9420  C36 POPE6 195      35.572  64.147  70.110  1.00  0.00           C
ATOM   9423  C37 POPE6 195      36.052  63.558  71.430  1.00  0.00           C
ATOM   9426  C38 POPE6 195      35.413  62.188  71.710  1.00  0.00           C
ATOM   9429  C39 POPE6 195      36.113  61.467  72.870  1.00  0.00           C
ATOM   9432 0C31 POPE6 195      35.232  61.347  74.109  1.00  0.00           C
ATOM   9435 1C31 POPE6 195      35.982  60.747  75.309  1.00  0.00           C
ATOM   9438 2C31 POPE6 195      35.103  60.698  76.559  1.00  0.00           C
ATOM   9441 3C31 POPE6 195      35.833  60.268  77.840  1.00  0.00           C
ATOM   9444 4C31 POPE6 195      36.542  58.908  77.700  1.00  0.00           C
ATOM   9447 5C31 POPE6 195      36.943  58.328  79.059  1.00  0.00           C
ATOM   9450 6C31 POPE6 195      37.973  57.208  78.960  1.00  0.00           C
ATOM   9454  NH3 POPE7 196     116.523 117.428  94.910  1.00  0.00           N
ATOM   9458  C12 POPE7 196     116.403 117.288  96.399  1.00  0.00           C
ATOM   9461  C11 POPE7 196     115.282 118.197  96.920  1.00  0.00           C
ATOM   9464  P   POPE7 196     114.472 120.668  96.899  1.00  0.00           P
ATOM   9465  O13 POPE7 196     113.302 120.029  97.540  1.00  0.00           O
ATOM   9466  O14 POPE7 196     115.172 121.688  97.710  1.00  0.00           O
ATOM   9467  O11 POPE7 196     114.052 121.338  95.550  1.00  0.00           O
ATOM   9468  O12 POPE7 196     115.462 119.529  96.440  1.00  0.00           O
ATOM   9469  C1  POPE7 196     113.523 120.598  94.459  1.00  0.00           C
ATOM   9472  C2  POPE7 196     114.263 121.029  93.170  1.00  0.00           C
ATOM   9474  O21 POPE7 196     113.423 120.868  92.000  1.00  0.00           O
ATOM   9475  C21 POPE7 196     112.413 121.738  91.980  1.00  0.00           C
ATOM   9476  O22 POPE7 196     112.343 122.738  92.670  1.00  0.00           O
ATOM   9477  C22 POPE7 196     111.403 121.318  90.910  1.00  0.00           C
ATOM   9480  C3  POPE7 196     115.543 120.189  92.999  1.00  0.00           C
ATOM   9483  O31 POPE7 196     115.182 118.799  92.789  1.00  0.00           O
ATOM   9484  C31 POPE7 196     115.592 118.358  91.609  1.00  0.00           C
ATOM   9485  O32 POPE7 196     116.702 118.559  91.140  1.00  0.00           O
ATOM   9486  C32 POPE7 196     114.452 117.689  90.870  1.00  0.00           C
ATOM   9489  C23 POPE7 196     109.942 121.667  91.270  1.00  0.00           C
ATOM   9492  C24 POPE7 196     108.973 121.328  90.130  1.00  0.00           C
ATOM   9495  C25 POPE7 196     108.953 122.348  88.989  1.00  0.00           C
ATOM   9498  C26 POPE7 196     108.052 123.548  89.280  1.00  0.00           C
ATOM   9501  C27 POPE7 196     107.892 124.447  88.040  1.00  0.00           C
ATOM   9504  C28 POPE7 196     106.963 125.618  88.349  1.00  0.00           C
ATOM   9507  C29 POPE7 196     106.572 126.419  87.130  1.00  0.00           C
ATOM   9509 0C21 POPE7 196     105.343 126.497  86.600  1.00  0.00           C
ATOM   9511 1C21 POPE7 196     104.102 125.768  87.070  1.00  0.00           C
ATOM   9514 2C21 POPE7 196     103.293 126.508  88.159  1.00  0.00           C
ATOM   9517 3C21 POPE7 196     103.773 126.247  89.610  1.00  0.00           C
ATOM   9520 4C21 POPE7 196     102.782 126.818  90.639  1.00  0.00           C
ATOM   9523 5C21 POPE7 196     103.202 126.628  92.099  1.00  0.00           C
ATOM   9526 6C21 POPE7 196     102.313 127.467  93.030  1.00  0.00           C
ATOM   9529 7C21 POPE7 196     102.703 127.389  94.510  1.00  0.00           C
ATOM   9532 8C21 POPE7 196     101.823 128.287  95.390  1.00  0.00           C
ATOM   9536  C33 POPE7 196     114.253 118.467  89.560  1.00  0.00           C
ATOM   9539  C34 POPE7 196     113.313 117.809  88.560  1.00  0.00           C
ATOM   9542  C35 POPE7 196     113.283 118.588  87.240  1.00  0.00           C
ATOM   9545  C36 POPE7 196     112.583 119.949  87.330  1.00  0.00           C
ATOM   9548  C37 POPE7 196     112.302 120.528  85.929  1.00  0.00           C
ATOM   9551  C38 POPE7 196     111.663 121.928  85.990  1.00  0.00           C
ATOM   9554  C39 POPE7 196     111.073 122.357  84.640  1.00  0.00           C
ATOM   9557 0C31 POPE7 196     110.063 123.507  84.780  1.00  0.00           C
ATOM   9560 1C31 POPE7 196     109.172 123.688  83.539  1.00  0.00           C
ATOM   9563 2C31 POPE7 196     108.073 124.739  83.740  1.00  0.00           C
ATOM   9566 3C31 POPE7 196     106.952 124.587  82.700  1.00  0.00           C
ATOM   9569 4C31 POPE7 196     105.702 125.417  82.990  1.00  0.00           C
ATOM   9572 5C31 POPE7 196     104.543 125.088  82.029  1.00  0.00           C
ATOM   9575 6C31 POPE7 196     103.262 125.878  82.300  1.00  0.00           C
ATOM   9579  NH3 POPE8 197      55.933  20.048  61.679  1.00  0.00           N
ATOM   9583  C12 POPE8 197      57.402  20.328  61.850  1.00  0.00           C
ATOM   9586  C11 POPE8 197      58.302  19.688  60.780  1.00  0.00           C
ATOM   9589  P   POPE8 197      60.843  19.888  60.070  1.00  0.00           P
ATOM   9590  O13 POPE8 197      60.692  18.598  59.370  1.00  0.00           O
ATOM   9591  O14 POPE8 197      61.233  21.048  59.230  1.00  0.00           O
ATOM   9592  O11 POPE8 197      61.913  19.708  61.230  1.00  0.00           O
ATOM   9593  O12 POPE8 197      59.593  20.258  60.950  1.00  0.00           O
ATOM   9594  C1  POPE8 197      61.742  18.468  61.940  1.00  0.00           C
ATOM   9597  C2  POPE8 197      62.663  18.378  63.170  1.00  0.00           C
ATOM   9599  O21 POPE8 197      63.072  17.018  63.320  1.00  0.00           O
ATOM   9600  C21 POPE8 197      62.212  16.128  63.790  1.00  0.00           C
ATOM   9601  O22 POPE8 197      61.082  16.348  64.160  1.00  0.00           O
ATOM   9602  C22 POPE8 197      62.932  14.798  63.820  1.00  0.00           C
ATOM   9605  C3  POPE8 197      62.093  19.038  64.470  1.00  0.00           C
ATOM   9608  O31 POPE8 197      62.703  18.548  65.680  1.00  0.00           O
ATOM   9609  C31 POPE8 197      63.852  19.138  66.060  1.00  0.00           C
ATOM   9610  O32 POPE8 197      64.473  19.958  65.400  1.00  0.00           O
ATOM   9611  C32 POPE8 197      64.242  18.688  67.480  1.00  0.00           C
ATOM   9614  C23 POPE8 197      63.703  14.618  65.140  1.00  0.00           C
ATOM   9617  C24 POPE8 197      64.343  13.238  65.160  1.00  0.00           C
ATOM   9620  C25 POPE8 197      65.393  13.058  66.270  1.00  0.00           C
ATOM   9623  C26 POPE8 197      64.863  12.898  67.700  1.00  0.00           C
ATOM   9626  C27 POPE8 197      66.012  12.468  68.620  1.00  0.00           C
ATOM   9629  C28 POPE8 197      65.612  12.108  70.050  1.00  0.00           C
ATOM   9632  C29 POPE8 197      66.773  11.458  70.770  1.00  0.00           C
ATOM   9634 0C21 POPE8 197      67.293  11.808  71.950  1.00  0.00           C
ATOM   9636 1C21 POPE8 197      66.792  12.918  72.840  1.00  0.00           C
ATOM   9639 2C21 POPE8 197      65.423  12.588  73.480  1.00  0.00           C
ATOM   9642 3C21 POPE8 197      65.463  11.388  74.440  1.00  0.00           C
ATOM   9645 4C21 POPE8 197      65.302  11.828  75.899  1.00  0.00           C
ATOM   9648 5C21 POPE8 197      65.393  10.658  76.889  1.00  0.00           C
ATOM   9651 6C21 POPE8 197      65.542  11.188  78.320  1.00  0.00           C
ATOM   9654 7C21 POPE8 197      65.743  10.078  79.360  1.00  0.00           C
ATOM   9657 8C21 POPE8 197      66.142  10.628  80.730  1.00  0.00           C
ATOM   9661  C33 POPE8 197      64.213  17.158  67.730  1.00  0.00           C
ATOM   9664  C34 POPE8 197      64.533  16.778  69.199  1.00  0.00           C
ATOM   9667  C35 POPE8 197      63.302  16.478  70.070  1.00  0.00           C
ATOM   9670  C36 POPE8 197      63.062  17.488  71.210  1.00  0.00           C
ATOM   9673  C37 POPE8 197      61.882  17.068  72.110  1.00  0.00           C
ATOM   9676  C38 POPE8 197      61.443  18.178  73.080  1.00  0.00           C
ATOM   9679  C39 POPE8 197      60.222  17.788  73.940  1.00  0.00           C
ATOM   9682 0C31 POPE8 197      60.533  16.808  75.079  1.00  0.00           C
ATOM   9685 1C31 POPE8 197      59.263  16.438  75.870  1.00  0.00           C
ATOM   9688 2C31 POPE8 197      59.493  15.358  76.940  1.00  0.00           C
ATOM   9691 3C31 POPE8 197      59.463  15.888  78.380  1.00  0.00           C
ATOM   9694 4C31 POPE8 197      60.562  16.908  78.710  1.00  0.00           C
ATOM   9697 5C31 POPE8 197      60.432  17.478  80.130  1.00  0.00           C
ATOM   9700 6C31 POPE8 197      61.383  18.638  80.410  1.00  0.00           C
ATOM   9704  NH3 POPE9 198      21.872 109.378  99.870  1.00  0.00           N
ATOM   9708  C12 POPE9 198      22.593 109.838 101.100  1.00  0.00           C
ATOM   9711  C11 POPE9 198      23.763 108.939 101.460  1.00  0.00           C
ATOM   9714  P   POPE9 198      25.263 108.358 103.460  1.00  0.00           P
ATOM   9715  O13 POPE9 198      26.033 109.148 104.440  1.00  0.00           O
ATOM   9716  O14 POPE9 198      24.562 107.148 103.960  1.00  0.00           O
ATOM   9717  O11 POPE9 198      26.142 107.928 102.230  1.00  0.00           O
ATOM   9718  O12 POPE9 198      24.223 109.307 102.760  1.00  0.00           O
ATOM   9719  C1  POPE9 198      27.453 108.389 101.950  1.00  0.00           C
ATOM   9722  C2  POPE9 198      28.142 107.519 100.840  1.00  0.00           C
ATOM   9724  O21 POPE9 198      27.852 108.038  99.520  1.00  0.00           O
ATOM   9725  C21 POPE9 198      28.723 108.887  99.010  1.00  0.00           C
ATOM   9726  O22 POPE9 198      29.722 109.328  99.560  1.00  0.00           O
ATOM   9727  C22 POPE9 198      28.293 109.268  97.579  1.00  0.00           C
ATOM   9730  C3  POPE9 198      27.683 106.029 100.929  1.00  0.00           C
ATOM   9733  O31 POPE9 198      27.933 105.189  99.789  1.00  0.00           O
ATOM   9734  C31 POPE9 198      29.163 105.059  99.340  1.00  0.00           C
ATOM   9735  O32 POPE9 198      30.173 105.568  99.819  1.00  0.00           O
ATOM   9736  C32 POPE9 198      29.123 104.167  98.090  1.00  0.00           C
ATOM   9739  C23 POPE9 198      29.193 108.568  96.530  1.00  0.00           C
ATOM   9742  C24 POPE9 198      29.053 109.118  95.099  1.00  0.00           C
ATOM   9745  C25 POPE9 198      27.882 108.529  94.300  1.00  0.00           C
ATOM   9748  C26 POPE9 198      27.963 108.799  92.789  1.00  0.00           C
ATOM   9751  C27 POPE9 198      26.883 108.028  92.020  1.00  0.00           C
ATOM   9754  C28 POPE9 198      26.753 108.419  90.530  1.00  0.00           C
ATOM   9757  C29 POPE9 198      25.493 107.809  89.959  1.00  0.00           C
ATOM   9759 0C21 POPE9 198      25.253 107.428  88.690  1.00  0.00           C
ATOM   9761 1C21 POPE9 198      26.163 107.549  87.490  1.00  0.00           C
ATOM   9764 2C21 POPE9 198      26.613 106.158  87.000  1.00  0.00           C
ATOM   9767 3C21 POPE9 198      25.482 105.258  86.450  1.00  0.00           C
ATOM   9770 4C21 POPE9 198      25.953 103.799  86.329  1.00  0.00           C
ATOM   9773 5C21 POPE9 198      24.883 102.829  85.800  1.00  0.00           C
ATOM   9776 6C21 POPE9 198      24.462 103.109  84.350  1.00  0.00           C
ATOM   9779 7C21 POPE9 198      23.883 101.878  83.640  1.00  0.00           C
ATOM   9782 8C21 POPE9 198      23.472 102.148  82.190  1.00  0.00           C
ATOM   9786  C33 POPE9 198      30.452 104.088  97.310  1.00  0.00           C
ATOM   9789  C34 POPE9 198      30.463 102.969  96.249  1.00  0.00           C
ATOM   9792  C35 POPE9 198      29.363 103.068  95.180  1.00  0.00           C
ATOM   9795  C36 POPE9 198      29.562 104.199  94.150  1.00  0.00           C
ATOM   9798  C37 POPE9 198      28.333 104.378  93.230  1.00  0.00           C
ATOM   9801  C38 POPE9 198      28.593 104.248  91.720  1.00  0.00           C
ATOM   9804  C39 POPE9 198      29.722 105.148  91.200  1.00  0.00           C
ATOM   9807 0C31 POPE9 198      29.663 105.469  89.700  1.00  0.00           C
ATOM   9810 1C31 POPE9 198      30.852 106.328  89.220  1.00  0.00           C
ATOM   9813 2C31 POPE9 198      30.703 106.788  87.760  1.00  0.00           C
ATOM   9816 3C31 POPE9 198      31.953 107.497  87.219  1.00  0.00           C
ATOM   9819 4C31 POPE9 198      31.793 107.858  85.730  1.00  0.00           C
ATOM   9822 5C31 POPE9 198      33.012 108.518  85.090  1.00  0.00           C
ATOM   9825 6C31 POPE9 198      32.863 108.629  83.569  1.00  0.00           C
ATOM   9829  NH3 POPE  199      37.802  57.018 107.350  1.00  0.00           N
ATOM   9833  C12 POPE  199      38.093  56.968 108.820  1.00  0.00           C
ATOM   9836  C11 POPE  199      39.372  57.738 109.230  1.00  0.00           C
ATOM   9839  P   POPE  199      42.012  57.488 109.129  1.00  0.00           P
ATOM   9840  O13 POPE  199      42.043  58.507 110.190  1.00  0.00           O
ATOM   9841  O14 POPE  199      42.833  56.278 109.360  1.00  0.00           O
ATOM   9842  O11 POPE  199      42.593  58.208 107.850  1.00  0.00           O
ATOM   9843  O12 POPE  199      40.533  57.108 108.670  1.00  0.00           O
ATOM   9844  C1  POPE  199      41.872  58.388 106.629  1.00  0.00           C
ATOM   9847  C2  POPE  199      42.343  57.338 105.610  1.00  0.00           C
ATOM   9849  O21 POPE  199      42.213  57.818 104.260  1.00  0.00           O
ATOM   9850  C21 POPE  199      41.003  58.109 103.810  1.00  0.00           C
ATOM   9851  O22 POPE  199      39.953  57.948 104.420  1.00  0.00           O
ATOM   9852  C22 POPE  199      41.133  58.738 102.410  1.00  0.00           C
ATOM   9855  C3  POPE  199      41.723  55.938 105.840  1.00  0.00           C
ATOM   9858  O31 POPE  199      42.372  54.978 104.980  1.00  0.00           O
ATOM   9859  C31 POPE  199      41.583  54.007 104.570  1.00  0.00           C
ATOM   9860  O32 POPE  199      40.393  53.908 104.819  1.00  0.00           O
ATOM   9861  C32 POPE  199      42.383  53.028 103.720  1.00  0.00           C
ATOM   9864  C23 POPE  199      40.703  57.798 101.249  1.00  0.00           C
ATOM   9867  C24 POPE  199      40.933  58.408  99.859  1.00  0.00           C
ATOM   9870  C25 POPE  199      40.313  57.568  98.730  1.00  0.00           C
ATOM   9873  C26 POPE  199      41.203  56.458  98.170  1.00  0.00           C
ATOM   9876  C27 POPE  199      40.703  55.978  96.790  1.00  0.00           C
ATOM   9879  C28 POPE  199      41.553  54.888  96.130  1.00  0.00           C
ATOM   9882  C29 POPE  199      42.872  55.417  95.639  1.00  0.00           C
ATOM   9884 0C21 POPE  199      43.692  54.788  94.789  1.00  0.00           C
ATOM   9886 1C21 POPE  199      43.462  53.449  94.160  1.00  0.00           C
ATOM   9889 2C21 POPE  199      43.363  53.558  92.630  1.00  0.00           C
ATOM   9892 3C21 POPE  199      44.642  54.068  91.930  1.00  0.00           C
ATOM   9895 4C21 POPE  199      44.523  55.518  91.430  1.00  0.00           C
ATOM   9898 5C21 POPE  199      45.663  55.938  90.480  1.00  0.00           C
ATOM   9901 6C21 POPE  199      45.702  55.147  89.150  1.00  0.00           C
ATOM   9904 7C21 POPE  199      44.423  55.268  88.329  1.00  0.00           C
ATOM   9907 8C21 POPE  199      44.533  54.538  86.990  1.00  0.00           C
ATOM   9911  C33 POPE  199      41.723  52.688 102.359  1.00  0.00           C
ATOM   9914  C34 POPE  199      42.753  52.638 101.220  1.00  0.00           C
ATOM   9917  C35 POPE  199      42.302  51.828  99.999  1.00  0.00           C
ATOM   9920  C36 POPE  199      40.963  52.288  99.409  1.00  0.00           C
ATOM   9923  C37 POPE  199      40.572  51.507  98.139  1.00  0.00           C
ATOM   9926  C38 POPE  199      39.192  51.938  97.630  1.00  0.00           C
ATOM   9929  C39 POPE  199      38.593  50.988  96.590  1.00  0.00           C
ATOM   9932 0C31 POPE  199      37.113  51.278  96.340  1.00  0.00           C
ATOM   9935 1C31 POPE  199      36.822  51.898  94.959  1.00  0.00           C
ATOM   9938 2C31 POPE  199      36.993  50.918  93.790  1.00  0.00           C
ATOM   9941 3C31 POPE  199      36.023  49.718  93.849  1.00  0.00           C
ATOM   9944 4C31 POPE  199      36.163  48.778  92.649  1.00  0.00           C
ATOM   9947 5C31 POPE  199      34.913  47.917  92.429  1.00  0.00           C
ATOM   9950 6C31 POPE  199      35.122  46.807  91.399  1.00  0.00           C
ATOM   9954  NH3 POPE  200      19.773  88.318  58.420  1.00  0.00           N
ATOM   9958  C12 POPE  200      20.933  89.257  58.470  1.00  0.00           C
ATOM   9961  C11 POPE  200      21.503  89.537  57.090  1.00  0.00           C
ATOM   9964  P   POPE  200      23.872  90.578  56.490  1.00  0.00           P
ATOM   9965  O13 POPE  200      23.343  90.837  55.140  1.00  0.00           O
ATOM   9966  O14 POPE  200      25.212  89.949  56.590  1.00  0.00           O
ATOM   9967  O11 POPE  200      23.892  91.889  57.380  1.00  0.00           O
ATOM   9968  O12 POPE  200      22.893  89.669  57.280  1.00  0.00           O
ATOM   9969  C1  POPE  200      24.213  91.598  58.750  1.00  0.00           C
ATOM   9972  C2  POPE  200      24.443  92.878  59.570  1.00  0.00           C
ATOM   9974  O21 POPE  200      24.413  92.568  60.980  1.00  0.00           O
ATOM   9975  C21 POPE  200      25.473  91.938  61.450  1.00  0.00           C
ATOM   9976  O22 POPE  200      26.402  91.478  60.820  1.00  0.00           O
ATOM   9977  C22 POPE  200      25.382  91.968  62.980  1.00  0.00           C
ATOM   9980  C3  POPE  200      23.333  93.919  59.280  1.00  0.00           C
ATOM   9983  O31 POPE  200      23.413  94.988  60.240  1.00  0.00           O
ATOM   9984  C31 POPE  200      24.283  95.928  59.950  1.00  0.00           C
ATOM   9985  O32 POPE  200      24.773  96.129  58.840  1.00  0.00           O
ATOM   9986  C32 POPE  200      24.703  96.608  61.240  1.00  0.00           C
ATOM   9989  C23 POPE  200      24.392  90.948  63.600  1.00  0.00           C
ATOM   9992  C24 POPE  200      24.503  90.938  65.130  1.00  0.00           C
ATOM   9995  C25 POPE  200      23.712  89.827  65.840  1.00  0.00           C
ATOM   9998  C26 POPE  200      24.583  89.158  66.910  1.00  0.00           C
ATOM  10001  C27 POPE  200      23.822  88.158  67.800  1.00  0.00           C
ATOM  10004  C28 POPE  200      24.753  87.348  68.720  1.00  0.00           C
ATOM  10007  C29 POPE  200      25.443  88.178  69.780  1.00  0.00           C
ATOM  10009 0C21 POPE  200      26.033  87.708  70.890  1.00  0.00           C
ATOM  10011 1C21 POPE  200      26.142  86.258  71.300  1.00  0.00           C
ATOM  10014 2C21 POPE  200      25.382  85.958  72.610  1.00  0.00           C
ATOM  10017 3C21 POPE  200      25.413  84.468  72.960  1.00  0.00           C
ATOM  10020 4C21 POPE  200      24.552  84.108  74.190  1.00  0.00           C
ATOM  10023 5C21 POPE  200      25.103  84.688  75.499  1.00  0.00           C
ATOM  10026 6C21 POPE  200      24.372  84.158  76.740  1.00  0.00           C
ATOM  10029 7C21 POPE  200      24.892  84.809  78.030  1.00  0.00           C
ATOM  10032 8C21 POPE  200      24.083  84.499  79.280  1.00  0.00           C
ATOM  10036  C33 POPE  200      26.223  96.579  61.460  1.00  0.00           C
ATOM  10039  C34 POPE  200      26.632  97.327  62.740  1.00  0.00           C
ATOM  10042  C35 POPE  200      26.763  96.409  63.960  1.00  0.00           C
ATOM  10045  C36 POPE  200      26.783  97.188  65.289  1.00  0.00           C
ATOM  10048  C37 POPE  200      26.602  96.217  66.469  1.00  0.00           C
ATOM  10051  C38 POPE  200      26.632  96.818  67.879  1.00  0.00           C
ATOM  10054  C39 POPE  200      26.613  95.709  68.940  1.00  0.00           C
ATOM  10057 0C31 POPE  200      26.302  96.199  70.350  1.00  0.00           C
ATOM  10060 1C31 POPE  200      26.383  95.078  71.390  1.00  0.00           C
ATOM  10063 2C31 POPE  200      25.972  95.518  72.800  1.00  0.00           C
ATOM  10066 3C31 POPE  200      24.453  95.609  72.980  1.00  0.00           C
ATOM  10069 4C31 POPE  200      24.072  96.098  74.380  1.00  0.00           C
ATOM  10072 5C31 POPE  200      22.562  96.117  74.620  1.00  0.00           C
ATOM  10075 6C31 POPE  200      22.202  96.488  76.060  1.00  0.00           C
ATOM  10079  NH3 POPE  201     105.872 103.197  57.250  1.00  0.00           N
ATOM  10083  C12 POPE  201     104.892 102.878  56.160  1.00  0.00           C
ATOM  10086  C11 POPE  201     103.442 103.258  56.539  1.00  0.00           C
ATOM  10089  P   POPE  201     102.603 105.768  56.260  1.00  0.00           P
ATOM  10090  O13 POPE  201     102.472 105.449  54.840  1.00  0.00           O
ATOM  10091  O14 POPE  201     101.343 106.178  56.930  1.00  0.00           O
ATOM  10092  O11 POPE  201     103.652 106.947  56.420  1.00  0.00           O
ATOM  10093  O12 POPE  201     103.342 104.587  57.060  1.00  0.00           O
ATOM  10094  C1  POPE  201     104.573 107.008  57.510  1.00  0.00           C
ATOM  10097  C2  POPE  201     103.922 107.559  58.810  1.00  0.00           C
ATOM  10099  O21 POPE  201     104.972 108.218  59.550  1.00  0.00           O
ATOM  10100  C21 POPE  201     104.552 109.049  60.489  1.00  0.00           C
ATOM  10101  O22 POPE  201     103.383 109.318  60.720  1.00  0.00           O
ATOM  10102  C22 POPE  201     105.743 109.488  61.340  1.00  0.00           C
ATOM  10105  C3  POPE  201     103.243 106.439  59.660  1.00  0.00           C
ATOM  10108  O31 POPE  201     101.802 106.588  59.680  1.00  0.00           O
ATOM  10109  C31 POPE  201     101.133 107.077  60.730  1.00  0.00           C
ATOM  10110  O32 POPE  201     100.063 107.659  60.620  1.00  0.00           O
ATOM  10111  C32 POPE  201     101.823 106.768  62.070  1.00  0.00           C
ATOM  10114  C23 POPE  201     105.513 110.827  62.080  1.00  0.00           C
ATOM  10117  C24 POPE  201     106.723 111.188  62.960  1.00  0.00           C
ATOM  10120  C25 POPE  201     106.942 110.238  64.160  1.00  0.00           C
ATOM  10123  C26 POPE  201     105.802 110.247  65.180  1.00  0.00           C
ATOM  10126  C27 POPE  201     106.023 109.207  66.280  1.00  0.00           C
ATOM  10129  C28 POPE  201     104.963 109.328  67.390  1.00  0.00           C
ATOM  10132  C29 POPE  201     105.142 108.298  68.480  1.00  0.00           C
ATOM  10134 0C21 POPE  201     104.582 108.337  69.700  1.00  0.00           C
ATOM  10136 1C21 POPE  201     103.673 109.438  70.210  1.00  0.00           C
ATOM  10139 2C21 POPE  201     103.782 109.678  71.730  1.00  0.00           C
ATOM  10142 3C21 POPE  201     103.102 108.607  72.600  1.00  0.00           C
ATOM  10145 4C21 POPE  201     103.062 109.008  74.079  1.00  0.00           C
ATOM  10148 5C21 POPE  201     102.563 107.878  74.990  1.00  0.00           C
ATOM  10151 6C21 POPE  201     102.483 108.287  76.469  1.00  0.00           C
ATOM  10154 7C21 POPE  201     102.302 107.099  77.420  1.00  0.00           C
ATOM  10157 8C21 POPE  201     102.213 107.529  78.890  1.00  0.00           C
ATOM  10161  C33 POPE  201     100.912 106.889  63.310  1.00  0.00           C
ATOM  10164  C34 POPE  201     101.742 106.878  64.610  1.00  0.00           C
ATOM  10167  C35 POPE  201     100.923 107.288  65.850  1.00  0.00           C
ATOM  10170  C36 POPE  201     101.732 107.217  67.160  1.00  0.00           C
ATOM  10173  C37 POPE  201     101.453 105.958  67.990  1.00  0.00           C
ATOM  10176  C38 POPE  201     102.343 105.849  69.230  1.00  0.00           C
ATOM  10179  C39 POPE  201     101.963 104.698  70.169  1.00  0.00           C
ATOM  10182 0C31 POPE  201     102.962 104.577  71.329  1.00  0.00           C
ATOM  10185 1C31 POPE  201     102.353 104.098  72.649  1.00  0.00           C
ATOM  10188 2C31 POPE  201     103.302 104.318  73.840  1.00  0.00           C
ATOM  10191 3C31 POPE  201     104.452 103.318  73.919  1.00  0.00           C
ATOM  10194 4C31 POPE  201     105.322 103.559  75.169  1.00  0.00           C
ATOM  10197 5C31 POPE  201     106.432 102.529  75.350  1.00  0.00           C
ATOM  10200 6C31 POPE  201     107.152 102.689  76.690  1.00  0.00           C
ATOM  10204  NH3 POPE  202     118.353   9.238 100.090  1.00  0.00           N
ATOM  10208  C12 POPE  202     117.073   9.038 100.860  1.00  0.00           C
ATOM  10211  C11 POPE  202     116.513   7.608 100.700  1.00  0.00           C
ATOM  10214  P   POPE  202     114.503   6.088 101.520  1.00  0.00           P
ATOM  10215  O13 POPE  202     115.312   4.848 101.510  1.00  0.00           O
ATOM  10216  O14 POPE  202     113.393   6.188 102.480  1.00  0.00           O
ATOM  10217  O11 POPE  202     113.883   6.258 100.079  1.00  0.00           O
ATOM  10218  O12 POPE  202     115.422   7.378 101.609  1.00  0.00           O
ATOM  10219  C1  POPE  202     114.403   5.498  98.989  1.00  0.00           C
ATOM  10222  C2  POPE  202     114.273   6.288  97.670  1.00  0.00           C
ATOM  10224  O21 POPE  202     113.013   5.908  97.070  1.00  0.00           O
ATOM  10225  C21 POPE  202     112.353   6.828  96.390  1.00  0.00           C
ATOM  10226  O22 POPE  202     112.763   7.948  96.130  1.00  0.00           O
ATOM  10227  C22 POPE  202     111.033   6.218  95.910  1.00  0.00           C
ATOM  10230  C3  POPE  202     115.492   5.958  96.769  1.00  0.00           C
ATOM  10233  O31 POPE  202     115.713   6.938  95.740  1.00  0.00           O
ATOM  10234  C31 POPE  202     116.532   7.928  96.080  1.00  0.00           C
ATOM  10235  O32 POPE  202     117.052   8.068  97.179  1.00  0.00           O
ATOM  10236  C32 POPE  202     116.653   8.918  94.920  1.00  0.00           C
ATOM  10239  C23 POPE  202     110.562   6.718  94.510  1.00  0.00           C
ATOM  10242  C24 POPE  202     111.483   6.298  93.360  1.00  0.00           C
ATOM  10245  C25 POPE  202     110.942   6.688  91.970  1.00  0.00           C
ATOM  10248  C26 POPE  202     110.252   5.508  91.260  1.00  0.00           C
ATOM  10251  C27 POPE  202     109.323   5.948  90.130  1.00  0.00           C
ATOM  10254  C28 POPE  202     108.253   4.888  89.750  1.00  0.00           C
ATOM  10257  C29 POPE  202     107.262   4.668  90.860  1.00  0.00           C
ATOM  10259 0C21 POPE  202     105.942   4.958  90.880  1.00  0.00           C
ATOM  10261 1C21 POPE  202     105.133   5.548  89.750  1.00  0.00           C
ATOM  10264 2C21 POPE  202     103.703   4.968  89.649  1.00  0.00           C
ATOM  10267 3C21 POPE  202     102.743   5.398  90.770  1.00  0.00           C
ATOM  10270 4C21 POPE  202     101.532   4.468  90.820  1.00  0.00           C
ATOM  10273 5C21 POPE  202     100.462   4.888  91.840  1.00  0.00           C
ATOM  10276 6C21 POPE  202      99.543   3.718  92.190  1.00  0.00           C
ATOM  10279 7C21 POPE  202      98.302   4.148  92.970  1.00  0.00           C
ATOM  10282 8C21 POPE  202      97.542   3.008  93.630  1.00  0.00           C
ATOM  10286  C33 POPE  202     115.302   9.578  94.560  1.00  0.00           C
ATOM  10289  C34 POPE  202     114.472   8.788  93.530  1.00  0.00           C
ATOM  10292  C35 POPE  202     114.942   8.888  92.079  1.00  0.00           C
ATOM  10295  C36 POPE  202     115.093  10.328  91.570  1.00  0.00           C
ATOM  10298  C37 POPE  202     115.093  10.418  90.040  1.00  0.00           C
ATOM  10301  C38 POPE  202     115.433  11.828  89.520  1.00  0.00           C
ATOM  10304  C39 POPE  202     116.933  12.148  89.560  1.00  0.00           C
ATOM  10307 0C31 POPE  202     117.262  13.478  88.870  1.00  0.00           C
ATOM  10310 1C31 POPE  202     118.762  13.748  88.760  1.00  0.00           C
ATOM  10313 2C31 POPE  202     119.062  15.138  88.170  1.00  0.00           C
ATOM  10316 3C31 POPE  202     120.473  15.258  87.579  1.00  0.00           C
ATOM  10319 4C31 POPE  202     120.513  14.778  86.120  1.00  0.00           C
ATOM  10322 5C31 POPE  202     121.872  15.008  85.450  1.00  0.00           C
ATOM  10325 6C31 POPE  202     121.802  14.888  83.920  1.00  0.00           C
ATOM  10329  NH3 POPE  203      57.383   7.978 100.899  1.00  0.00           N
ATOM  10333  C12 POPE  203      57.582   8.108 102.380  1.00  0.00           C
ATOM  10336  C11 POPE  203      58.883   8.898 102.660  1.00  0.00           C
ATOM  10339  P   POPE  203      58.302  11.458 102.829  1.00  0.00           P
ATOM  10340  O13 POPE  203      59.182  12.638 102.660  1.00  0.00           O
ATOM  10341  O14 POPE  203      57.963  11.068 104.210  1.00  0.00           O
ATOM  10342  O11 POPE  203      56.993  11.738 102.000  1.00  0.00           O
ATOM  10343  O12 POPE  203      58.883  10.198 102.050  1.00  0.00           O
ATOM  10344  C1  POPE  203      57.103  12.408 100.730  1.00  0.00           C
ATOM  10347  C2  POPE  203      57.063  11.388  99.570  1.00  0.00           C
ATOM  10349  O21 POPE  203      57.652  11.998  98.399  1.00  0.00           O
ATOM  10350  C21 POPE  203      58.223  11.108  97.570  1.00  0.00           C
ATOM  10351  O22 POPE  203      58.283   9.908  97.780  1.00  0.00           O
ATOM  10352  C22 POPE  203      58.743  11.798  96.310  1.00  0.00           C
ATOM  10355  C3  POPE  203      55.583  10.918  99.350  1.00  0.00           C
ATOM  10358  O31 POPE  203      55.443   9.698  98.560  1.00  0.00           O
ATOM  10359  C31 POPE  203      55.263   9.898  97.260  1.00  0.00           C
ATOM  10360  O32 POPE  203      55.443  10.948  96.679  1.00  0.00           O
ATOM  10361  C32 POPE  203      54.782   8.628  96.590  1.00  0.00           C
ATOM  10364  C23 POPE  203      59.933  11.018  95.700  1.00  0.00           C
ATOM  10367  C24 POPE  203      60.282  11.468  94.280  1.00  0.00           C
ATOM  10370  C25 POPE  203      61.723  11.098  93.899  1.00  0.00           C
ATOM  10373  C26 POPE  203      62.023  11.168  92.390  1.00  0.00           C
ATOM  10376  C27 POPE  203      61.633   9.898  91.620  1.00  0.00           C
ATOM  10379  C28 POPE  203      62.142   9.938  90.160  1.00  0.00           C
ATOM  10382  C29 POPE  203      61.923   8.608  89.470  1.00  0.00           C
ATOM  10384 0C21 POPE  203      61.732   8.408  88.149  1.00  0.00           C
ATOM  10386 1C21 POPE  203      61.732   9.438  87.050  1.00  0.00           C
ATOM  10389 2C21 POPE  203      62.703   9.088  85.910  1.00  0.00           C
ATOM  10392 3C21 POPE  203      64.182   9.238  86.290  1.00  0.00           C
ATOM  10395 4C21 POPE  203      65.133   9.028  85.099  1.00  0.00           C
ATOM  10398 5C21 POPE  203      66.573   9.418  85.440  1.00  0.00           C
ATOM  10401 6C21 POPE  203      67.563   9.118  84.319  1.00  0.00           C
ATOM  10404 7C21 POPE  203      69.012   9.448  84.710  1.00  0.00           C
ATOM  10407 8C21 POPE  203      70.023   9.138  83.609  1.00  0.00           C
ATOM  10411  C33 POPE  203      55.632   8.328  95.340  1.00  0.00           C
ATOM  10414  C34 POPE  203      55.352   6.938  94.760  1.00  0.00           C
ATOM  10417  C35 POPE  203      56.343   6.548  93.650  1.00  0.00           C
ATOM  10420  C36 POPE  203      56.212   7.428  92.410  1.00  0.00           C
ATOM  10423  C37 POPE  203      57.232   7.098  91.310  1.00  0.00           C
ATOM  10426  C38 POPE  203      57.063   8.048  90.120  1.00  0.00           C
ATOM  10429  C39 POPE  203      58.093   7.848  89.010  1.00  0.00           C
ATOM  10432 0C31 POPE  203      57.693   6.798  87.970  1.00  0.00           C
ATOM  10435 1C31 POPE  203      58.503   6.938  86.679  1.00  0.00           C
ATOM  10438 2C31 POPE  203      58.103   5.948  85.569  1.00  0.00           C
ATOM  10441 3C31 POPE  203      56.723   6.228  84.950  1.00  0.00           C
ATOM  10444 4C31 POPE  203      56.523   5.448  83.640  1.00  0.00           C
ATOM  10447 5C31 POPE  203      55.453   6.048  82.719  1.00  0.00           C
ATOM  10450 6C31 POPE  203      55.513   5.488  81.290  1.00  0.00           C
ATOM  10454  NH3 POPE  204      95.203  46.758  61.860  1.00  0.00           N
ATOM  10458  C12 POPE  204      96.663  47.088  62.000  1.00  0.00           C
ATOM  10461  C11 POPE  204      97.063  48.188  61.010  1.00  0.00           C
ATOM  10464  P   POPE  204      97.033  50.828  61.170  1.00  0.00           P
ATOM  10465  O13 POPE  204      98.502  50.739  61.149  1.00  0.00           O
ATOM  10466  O14 POPE  204      96.413  51.688  60.130  1.00  0.00           O
ATOM  10467  O11 POPE  204      96.593  51.418  62.560  1.00  0.00           O
ATOM  10468  O12 POPE  204      96.343  49.408  61.180  1.00  0.00           O
ATOM  10469  C1  POPE  204      97.273  50.998  63.730  1.00  0.00           C
ATOM  10472  C2  POPE  204      96.782  51.868  64.910  1.00  0.00           C
ATOM  10474  O21 POPE  204      97.642  51.717  66.040  1.00  0.00           O
ATOM  10475  C21 POPE  204      97.472  50.667  66.809  1.00  0.00           C
ATOM  10476  O22 POPE  204      96.823  49.668  66.550  1.00  0.00           O
ATOM  10477  C22 POPE  204      98.143  50.988  68.139  1.00  0.00           C
ATOM  10480  C3  POPE  204      95.252  51.618  65.149  1.00  0.00           C
ATOM  10483  O31 POPE  204      94.732  52.218  66.350  1.00  0.00           O
ATOM  10484  C31 POPE  204      93.512  51.768  66.640  1.00  0.00           C
ATOM  10485  O32 POPE  204      92.903  50.908  66.020  1.00  0.00           O
ATOM  10486  C32 POPE  204      92.952  52.488  67.859  1.00  0.00           C
ATOM  10489  C23 POPE  204      97.603  50.158  69.310  1.00  0.00           C
ATOM  10492  C24 POPE  204      98.092  50.718  70.650  1.00  0.00           C
ATOM  10495  C25 POPE  204      97.883  49.757  71.830  1.00  0.00           C
ATOM  10498  C26 POPE  204      96.422  49.318  72.020  1.00  0.00           C
ATOM  10501  C27 POPE  204      96.233  48.478  73.300  1.00  0.00           C
ATOM  10504  C28 POPE  204      95.622  49.258  74.490  1.00  0.00           C
ATOM  10507  C29 POPE  204      96.383  50.518  74.800  1.00  0.00           C
ATOM  10509 0C21 POPE  204      97.213  50.747  75.829  1.00  0.00           C
ATOM  10511 1C21 POPE  204      97.593  49.778  76.920  1.00  0.00           C
ATOM  10514 2C21 POPE  204      99.083  49.928  77.330  1.00  0.00           C
ATOM  10517 3C21 POPE  204     100.072  49.217  76.390  1.00  0.00           C
ATOM  10520 4C21 POPE  204     101.403  49.968  76.210  1.00  0.00           C
ATOM  10523 5C21 POPE  204     102.103  50.388  77.510  1.00  0.00           C
ATOM  10526 6C21 POPE  204     102.633  49.228  78.360  1.00  0.00           C
ATOM  10529 7C21 POPE  204     103.393  49.757  79.579  1.00  0.00           C
ATOM  10532 8C21 POPE  204     104.023  48.668  80.449  1.00  0.00           C
ATOM  10536  C33 POPE  204      93.752  52.238  69.160  1.00  0.00           C
ATOM  10539  C34 POPE  204      92.992  52.818  70.359  1.00  0.00           C
ATOM  10542  C35 POPE  204      93.673  52.608  71.710  1.00  0.00           C
ATOM  10545  C36 POPE  204      92.942  53.388  72.809  1.00  0.00           C
ATOM  10548  C37 POPE  204      93.262  52.928  74.230  1.00  0.00           C
ATOM  10551  C38 POPE  204      92.332  53.598  75.250  1.00  0.00           C
ATOM  10554  C39 POPE  204      92.612  53.179  76.699  1.00  0.00           C
ATOM  10557 0C31 POPE  204      93.943  53.699  77.280  1.00  0.00           C
ATOM  10560 1C31 POPE  204      94.052  55.228  77.350  1.00  0.00           C
ATOM  10563 2C31 POPE  204      94.773  55.898  76.170  1.00  0.00           C
ATOM  10566 3C31 POPE  204      96.243  55.518  75.969  1.00  0.00           C
ATOM  10569 4C31 POPE  204      97.082  55.588  77.250  1.00  0.00           C
ATOM  10572 5C31 POPE  204      98.582  55.388  76.980  1.00  0.00           C
ATOM  10575 6C31 POPE  204      99.393  55.178  78.260  1.00  0.00           C
ATOM  10579  NH3 POPE  205     105.103  53.138 102.499  1.00  0.00           N
ATOM  10583  C12 POPE  205     105.363  53.778 103.820  1.00  0.00           C
ATOM  10586  C11 POPE  205     105.473  55.298 103.640  1.00  0.00           C
ATOM  10589  P   POPE  205     107.913  55.828 102.750  1.00  0.00           P
ATOM  10590  O13 POPE  205     108.582  54.668 103.399  1.00  0.00           O
ATOM  10591  O14 POPE  205     108.183  57.178 103.300  1.00  0.00           O
ATOM  10592  O11 POPE  205     108.372  55.768 101.270  1.00  0.00           O
ATOM  10593  O12 POPE  205     106.373  55.597 102.590  1.00  0.00           O
ATOM  10594  C1  POPE  205     107.903  56.607 100.219  1.00  0.00           C
ATOM  10597  C2  POPE  205     109.133  56.878  99.319  1.00  0.00           C
ATOM  10599  O21 POPE  205     108.962  58.039  98.500  1.00  0.00           O
ATOM  10600  C21 POPE  205     107.973  58.078  97.630  1.00  0.00           C
ATOM  10601  O22 POPE  205     107.392  57.118  97.160  1.00  0.00           O
ATOM  10602  C22 POPE  205     107.672  59.548  97.330  1.00  0.00           C
ATOM  10605  C3  POPE  205     109.573  55.588  98.569  1.00  0.00           C
ATOM  10608  O31 POPE  205     111.002  55.458  98.550  1.00  0.00           O
ATOM  10609  C31 POPE  205     111.773  55.708  97.480  1.00  0.00           C
ATOM  10610  O32 POPE  205     112.992  55.597  97.510  1.00  0.00           O
ATOM  10611  C32 POPE  205     111.002  56.118  96.220  1.00  0.00           C
ATOM  10614  C23 POPE  205     108.213  59.978  95.940  1.00  0.00           C
ATOM  10617  C24 POPE  205     107.152  60.679  95.090  1.00  0.00           C
ATOM  10620  C25 POPE  205     106.012  59.757  94.649  1.00  0.00           C
ATOM  10623  C26 POPE  205     105.023  60.467  93.709  1.00  0.00           C
ATOM  10626  C27 POPE  205     103.813  59.598  93.360  1.00  0.00           C
ATOM  10629  C28 POPE  205     102.903  60.217  92.280  1.00  0.00           C
ATOM  10632  C29 POPE  205     102.252  61.507  92.719  1.00  0.00           C
ATOM  10634 0C21 POPE  205     101.292  62.168  92.060  1.00  0.00           C
ATOM  10636 1C21 POPE  205     100.653  61.737  90.760  1.00  0.00           C
ATOM  10639 2C21 POPE  205     101.112  62.568  89.539  1.00  0.00           C
ATOM  10642 3C21 POPE  205     102.612  62.428  89.249  1.00  0.00           C
ATOM  10645 4C21 POPE  205     103.013  62.878  87.850  1.00  0.00           C
ATOM  10648 5C21 POPE  205     102.843  64.388  87.590  1.00  0.00           C
ATOM  10651 6C21 POPE  205     103.442  64.747  86.230  1.00  0.00           C
ATOM  10654 7C21 POPE  205     103.313  66.218  85.810  1.00  0.00           C
ATOM  10657 8C21 POPE  205     104.172  66.507  84.579  1.00  0.00           C
ATOM  10661  C33 POPE  205     111.923  56.308  94.980  1.00  0.00           C
ATOM  10664  C34 POPE  205     111.203  56.228  93.630  1.00  0.00           C
ATOM  10667  C35 POPE  205     109.942  57.098  93.490  1.00  0.00           C
ATOM  10670  C36 POPE  205     109.342  56.989  92.070  1.00  0.00           C
ATOM  10673  C37 POPE  205     108.372  58.118  91.730  1.00  0.00           C
ATOM  10676  C38 POPE  205     107.952  58.128  90.250  1.00  0.00           C
ATOM  10679  C39 POPE  205     106.963  59.258  89.900  1.00  0.00           C
ATOM  10682 0C31 POPE  205     107.623  60.638  89.819  1.00  0.00           C
ATOM  10685 1C31 POPE  205     106.613  61.768  89.529  1.00  0.00           C
ATOM  10688 2C31 POPE  205     107.292  63.138  89.430  1.00  0.00           C
ATOM  10691 3C31 POPE  205     106.303  64.278  89.170  1.00  0.00           C
ATOM  10694 4C31 POPE  205     106.993  65.647  89.109  1.00  0.00           C
ATOM  10697 5C31 POPE  205     106.002  66.809  88.899  1.00  0.00           C
ATOM  10700 6C31 POPE  205     106.623  68.188  89.100  1.00  0.00           C
ATOM  10704  NH3 POPE  206     109.153  32.378  99.630  1.00  0.00           N
ATOM  10708  C12 POPE  206     107.952  33.028 100.289  1.00  0.00           C
ATOM  10711  C11 POPE  206     106.602  32.768  99.579  1.00  0.00           C
ATOM  10714  P   POPE  206     104.533  34.487  99.470  1.00  0.00           P
ATOM  10715  O13 POPE  206     103.323  33.748  99.060  1.00  0.00           O
ATOM  10716  O14 POPE  206     104.332  35.698 100.300  1.00  0.00           O
ATOM  10717  O11 POPE  206     105.352  34.898  98.180  1.00  0.00           O
ATOM  10718  O12 POPE  206     105.552  33.519 100.210  1.00  0.00           O
ATOM  10719  C1  POPE  206     106.073  36.128  98.090  1.00  0.00           C
ATOM  10722  C2  POPE  206     105.842  36.778  96.700  1.00  0.00           C
ATOM  10724  O21 POPE  206     106.802  37.827  96.550  1.00  0.00           O
ATOM  10725  C21 POPE  206     107.173  38.278  95.320  1.00  0.00           C
ATOM  10726  O22 POPE  206     107.672  39.378  95.160  1.00  0.00           O
ATOM  10727  C22 POPE  206     107.033  37.269  94.160  1.00  0.00           C
ATOM  10730  C3  POPE  206     104.413  37.358  96.539  1.00  0.00           C
ATOM  10733  O31 POPE  206     104.302  37.958  95.239  1.00  0.00           O
ATOM  10734  C31 POPE  206     103.442  38.948  95.099  1.00  0.00           C
ATOM  10735  O32 POPE  206     102.743  39.417  95.980  1.00  0.00           O
ATOM  10736  C32 POPE  206     103.442  39.438  93.660  1.00  0.00           C
ATOM  10739  C23 POPE  206     107.663  37.807  92.840  1.00  0.00           C
ATOM  10742  C24 POPE  206     107.302  36.968  91.609  1.00  0.00           C
ATOM  10745  C25 POPE  206     105.982  37.358  90.929  1.00  0.00           C
ATOM  10748  C26 POPE  206     106.093  38.648  90.110  1.00  0.00           C
ATOM  10751  C27 POPE  206     104.853  38.908  89.269  1.00  0.00           C
ATOM  10754  C28 POPE  206     104.972  40.048  88.250  1.00  0.00           C
ATOM  10757  C29 POPE  206     103.733  40.068  87.390  1.00  0.00           C
ATOM  10759 0C21 POPE  206     102.903  41.108  87.179  1.00  0.00           C
ATOM  10761 1C21 POPE  206     103.032  42.519  87.700  1.00  0.00           C
ATOM  10764 2C21 POPE  206     103.132  43.519  86.539  1.00  0.00           C
ATOM  10767 3C21 POPE  206     103.202  44.958  87.060  1.00  0.00           C
ATOM  10770 4C21 POPE  206     103.792  45.938  86.039  1.00  0.00           C
ATOM  10773 5C21 POPE  206     103.833  47.378  86.579  1.00  0.00           C
ATOM  10776 6C21 POPE  206     102.512  48.118  86.320  1.00  0.00           C
ATOM  10779 7C21 POPE  206     102.542  49.548  86.850  1.00  0.00           C
ATOM  10782 8C21 POPE  206     101.292  50.357  86.489  1.00  0.00           C
ATOM  10786  C33 POPE  206     102.493  38.608  92.750  1.00  0.00           C
ATOM  10789  C34 POPE  206     101.112  39.238  92.530  1.00  0.00           C
ATOM  10792  C35 POPE  206     101.093  40.278  91.390  1.00  0.00           C
ATOM  10795  C36 POPE  206      99.673  40.778  91.069  1.00  0.00           C
ATOM  10798  C37 POPE  206      99.573  41.488  89.710  1.00  0.00           C
ATOM  10801  C38 POPE  206      98.122  41.898  89.389  1.00  0.00           C
ATOM  10804  C39 POPE  206      97.892  42.368  87.940  1.00  0.00           C
ATOM  10807 0C31 POPE  206      98.733  43.577  87.530  1.00  0.00           C
ATOM  10810 1C31 POPE  206      98.222  44.228  86.240  1.00  0.00           C
ATOM  10813 2C31 POPE  206      99.163  45.308  85.700  1.00  0.00           C
ATOM  10816 3C31 POPE  206      98.563  46.028  84.480  1.00  0.00           C
ATOM  10819 4C31 POPE  206      99.522  47.059  83.870  1.00  0.00           C
ATOM  10822 5C31 POPE  206      99.102  47.488  82.460  1.00  0.00           C
ATOM  10825 6C31 POPE  206     100.103  48.438  81.800  1.00  0.00           C
ATOM  10829  NH3 POPE  207      52.683  44.508  61.250  1.00  0.00           N
ATOM  10833  C12 POPE  207      52.262  45.817  60.630  1.00  0.00           C
ATOM  10836  C11 POPE  207      50.883  45.739  59.950  1.00  0.00           C
ATOM  10839  P   POPE  207      48.523  46.388  60.860  1.00  0.00           P
ATOM  10840  O13 POPE  207      47.843  47.528  61.510  1.00  0.00           O
ATOM  10841  O14 POPE  207      47.823  45.728  59.730  1.00  0.00           O
ATOM  10842  O11 POPE  207      48.803  45.287  61.960  1.00  0.00           O
ATOM  10843  O12 POPE  207      50.012  46.768  60.450  1.00  0.00           O
ATOM  10844  C1  POPE  207      49.482  45.568  63.180  1.00  0.00           C
ATOM  10847  C2  POPE  207      48.563  45.158  64.370  1.00  0.00           C
ATOM  10849  O21 POPE  207      49.102  45.338  65.690  1.00  0.00           O
ATOM  10850  C21 POPE  207      50.212  44.708  66.020  1.00  0.00           C
ATOM  10851  O22 POPE  207      51.093  44.359  65.260  1.00  0.00           O
ATOM  10852  C22 POPE  207      50.253  44.448  67.510  1.00  0.00           C
ATOM  10855  C3  POPE  207      47.982  43.718  64.230  1.00  0.00           C
ATOM  10858  O31 POPE  207      46.853  43.558  65.120  1.00  0.00           O
ATOM  10859  C31 POPE  207      45.753  44.147  64.670  1.00  0.00           C
ATOM  10860  O32 POPE  207      45.593  44.567  63.540  1.00  0.00           O
ATOM  10861  C32 POPE  207      44.703  44.208  65.770  1.00  0.00           C
ATOM  10864  C23 POPE  207      49.633  43.078  67.859  1.00  0.00           C
ATOM  10867  C24 POPE  207      49.692  42.818  69.360  1.00  0.00           C
ATOM  10870  C25 POPE  207      49.102  41.448  69.740  1.00  0.00           C
ATOM  10873  C26 POPE  207      49.293  41.097  71.210  1.00  0.00           C
ATOM  10876  C27 POPE  207      48.493  41.989  72.180  1.00  0.00           C
ATOM  10879  C28 POPE  207      48.733  41.528  73.630  1.00  0.00           C
ATOM  10882  C29 POPE  207      47.893  42.308  74.620  1.00  0.00           C
ATOM  10884 0C21 POPE  207      48.343  43.078  75.630  1.00  0.00           C
ATOM  10886 1C21 POPE  207      49.793  43.358  75.969  1.00  0.00           C
ATOM  10889 2C21 POPE  207      50.403  42.368  76.990  1.00  0.00           C
ATOM  10892 3C21 POPE  207      49.572  42.208  78.279  1.00  0.00           C
ATOM  10895 4C21 POPE  207      50.413  41.818  79.510  1.00  0.00           C
ATOM  10898 5C21 POPE  207      51.233  40.528  79.370  1.00  0.00           C
ATOM  10901 6C21 POPE  207      51.903  40.088  80.680  1.00  0.00           C
ATOM  10904 7C21 POPE  207      52.763  41.178  81.340  1.00  0.00           C
ATOM  10907 8C21 POPE  207      53.403  40.728  82.649  1.00  0.00           C
ATOM  10911  C33 POPE  207      45.023  45.248  66.880  1.00  0.00           C
ATOM  10914  C34 POPE  207      45.913  44.699  67.999  1.00  0.00           C
ATOM  10917  C35 POPE  207      45.152  43.827  69.020  1.00  0.00           C
ATOM  10920  C36 POPE  207      44.543  44.658  70.160  1.00  0.00           C
ATOM  10923  C37 POPE  207      43.543  43.868  71.020  1.00  0.00           C
ATOM  10926  C38 POPE  207      43.062  44.668  72.240  1.00  0.00           C
ATOM  10929  C39 POPE  207      44.083  44.648  73.399  1.00  0.00           C
ATOM  10932 0C31 POPE  207      43.822  45.747  74.430  1.00  0.00           C
ATOM  10935 1C31 POPE  207      44.552  45.518  75.760  1.00  0.00           C
ATOM  10938 2C31 POPE  207      43.803  44.528  76.660  1.00  0.00           C
ATOM  10941 3C31 POPE  207      44.673  43.967  77.800  1.00  0.00           C
ATOM  10944 4C31 POPE  207      45.163  45.038  78.780  1.00  0.00           C
ATOM  10947 5C31 POPE  207      45.923  44.429  79.960  1.00  0.00           C
ATOM  10950 6C31 POPE  207      46.292  45.458  81.039  1.00  0.00           C
ATOM  10954  NH3 POPE  208     113.792  28.188  56.640  1.00  0.00           N
ATOM  10958  C12 POPE  208     112.992  28.048  57.910  1.00  0.00           C
ATOM  10961  C11 POPE  208     111.502  28.288  57.640  1.00  0.00           C
ATOM  10964  P   POPE  208     109.332  28.908  58.890  1.00  0.00           P
ATOM  10965  O13 POPE  208     109.232  30.177  58.130  1.00  0.00           O
ATOM  10966  O14 POPE  208     108.482  27.768  58.470  1.00  0.00           O
ATOM  10967  O11 POPE  208     109.093  29.257  60.400  1.00  0.00           O
ATOM  10968  O12 POPE  208     110.832  28.428  58.890  1.00  0.00           O
ATOM  10969  C1  POPE  208     109.813  28.658  61.480  1.00  0.00           C
ATOM  10972  C2  POPE  208     108.892  28.678  62.730  1.00  0.00           C
ATOM  10974  O21 POPE  208     109.522  27.998  63.829  1.00  0.00           O
ATOM  10975  C21 POPE  208     109.713  28.708  64.940  1.00  0.00           C
ATOM  10976  O22 POPE  208     109.503  29.898  65.079  1.00  0.00           O
ATOM  10977  C22 POPE  208     110.302  27.768  66.000  1.00  0.00           C
ATOM  10980  C3  POPE  208     107.563  27.978  62.360  1.00  0.00           C
ATOM  10983  O31 POPE  208     106.753  27.698  63.510  1.00  0.00           O
ATOM  10984  C31 POPE  208     106.692  26.427  63.890  1.00  0.00           C
ATOM  10985  O32 POPE  208     107.313  25.498  63.400  1.00  0.00           O
ATOM  10986  C32 POPE  208     105.673  26.268  65.010  1.00  0.00           C
ATOM  10989  C23 POPE  208     110.363  28.388  67.420  1.00  0.00           C
ATOM  10992  C24 POPE  208     110.813  27.378  68.490  1.00  0.00           C
ATOM  10995  C25 POPE  208     110.972  28.028  69.880  1.00  0.00           C
ATOM  10998  C26 POPE  208     111.343  27.048  71.000  1.00  0.00           C
ATOM  11001  C27 POPE  208     111.933  27.778  72.219  1.00  0.00           C
ATOM  11004  C28 POPE  208     112.063  26.888  73.480  1.00  0.00           C
ATOM  11007  C29 POPE  208     112.942  27.528  74.529  1.00  0.00           C
ATOM  11009 0C21 POPE  208     112.873  27.328  75.860  1.00  0.00           C
ATOM  11011 1C21 POPE  208     111.872  26.468  76.590  1.00  0.00           C
ATOM  11014 2C21 POPE  208     111.292  27.138  77.840  1.00  0.00           C
ATOM  11017 3C21 POPE  208     112.162  26.987  79.109  1.00  0.00           C
ATOM  11020 4C21 POPE  208     111.422  27.548  80.329  1.00  0.00           C
ATOM  11023 5C21 POPE  208     111.903  27.078  81.710  1.00  0.00           C
ATOM  11026 6C21 POPE  208     113.232  27.677  82.160  1.00  0.00           C
ATOM  11029 7C21 POPE  208     113.393  27.648  83.690  1.00  0.00           C
ATOM  11032 8C21 POPE  208     114.652  28.368  84.190  1.00  0.00           C
ATOM  11036  C33 POPE  208     105.462  27.507  65.910  1.00  0.00           C
ATOM  11039  C34 POPE  208     106.583  27.728  66.930  1.00  0.00           C
ATOM  11042  C35 POPE  208     106.513  26.788  68.150  1.00  0.00           C
ATOM  11045  C36 POPE  208     105.592  27.308  69.269  1.00  0.00           C
ATOM  11048  C37 POPE  208     105.462  26.318  70.440  1.00  0.00           C
ATOM  11051  C38 POPE  208     104.662  26.868  71.620  1.00  0.00           C
ATOM  11054  C39 POPE  208     104.123  25.758  72.530  1.00  0.00           C
ATOM  11057 0C31 POPE  208     103.472  26.308  73.820  1.00  0.00           C
ATOM  11060 1C31 POPE  208     103.013  25.198  74.770  1.00  0.00           C
ATOM  11063 2C31 POPE  208     102.392  25.737  76.070  1.00  0.00           C
ATOM  11066 3C31 POPE  208     103.372  26.488  76.980  1.00  0.00           C
ATOM  11069 4C31 POPE  208     102.682  27.028  78.240  1.00  0.00           C
ATOM  11072 5C31 POPE  208     103.642  27.798  79.160  1.00  0.00           C
ATOM  11075 6C31 POPE  208     102.933  28.328  80.400  1.00  0.00           C
ATOM  11079  NH3 POPE  209     127.852  32.708  60.450  1.00  0.00           N
ATOM  11083  C12 POPE  209     127.173  31.538  59.790  1.00  0.00           C
ATOM  11086  C11 POPE  209     125.643  31.568  60.010  1.00  0.00           C
ATOM  11089  P   POPE  209     124.813  29.448  58.690  1.00  0.00           P
ATOM  11090  O13 POPE  209     123.362  29.198  58.480  1.00  0.00           O
ATOM  11091  O14 POPE  209     125.592  30.068  57.590  1.00  0.00           O
ATOM  11092  O11 POPE  209     125.413  28.007  59.030  1.00  0.00           O
ATOM  11093  O12 POPE  209     125.042  30.268  60.010  1.00  0.00           O
ATOM  11094  C1  POPE  209     126.313  27.778  60.130  1.00  0.00           C
ATOM  11097  C2  POPE  209     125.622  27.848  61.539  1.00  0.00           C
ATOM  11099  O21 POPE  209     126.353  28.778  62.370  1.00  0.00           O
ATOM  11100  C21 POPE  209     125.793  29.478  63.360  1.00  0.00           C
ATOM  11101  O22 POPE  209     126.432  30.168  64.140  1.00  0.00           O
ATOM  11102  C22 POPE  209     124.282  29.378  63.460  1.00  0.00           C
ATOM  11105  C3  POPE  209     125.403  26.448  62.210  1.00  0.00           C
ATOM  11108  O31 POPE  209     126.252  26.248  63.360  1.00  0.00           O
ATOM  11109  C31 POPE  209     125.692  25.878  64.500  1.00  0.00           C
ATOM  11110  O32 POPE  209     124.503  25.718  64.720  1.00  0.00           O
ATOM  11111  C32 POPE  209     126.802  25.667  65.540  1.00  0.00           C
ATOM  11114  C23 POPE  209     123.593  30.398  64.400  1.00  0.00           C
ATOM  11117  C24 POPE  209     123.962  30.278  65.870  1.00  0.00           C
ATOM  11120  C25 POPE  209     124.032  31.658  66.520  1.00  0.00           C
ATOM  11123  C26 POPE  209     124.563  31.638  67.949  1.00  0.00           C
ATOM  11126  C27 POPE  209     124.423  33.007  68.600  1.00  0.00           C
ATOM  11129  C28 POPE  209     124.533  32.958  70.130  1.00  0.00           C
ATOM  11132  C29 POPE  209     124.522  34.368  70.659  1.00  0.00           C
ATOM  11134 0C21 POPE  209     125.442  34.898  71.480  1.00  0.00           C
ATOM  11136 1C21 POPE  209     126.602  34.147  72.090  1.00  0.00           C
ATOM  11139 2C21 POPE  209     127.133  34.868  73.340  1.00  0.00           C
ATOM  11142 3C21 POPE  209     127.973  36.108  72.980  1.00  0.00           C
ATOM  11145 4C21 POPE  209     128.323  36.998  74.179  1.00  0.00           C
ATOM  11148 5C21 POPE  209     127.112  37.728  74.760  1.00  0.00           C
ATOM  11151 6C21 POPE  209     127.472  38.618  75.950  1.00  0.00           C
ATOM  11154 7C21 POPE  209     126.243  39.128  76.699  1.00  0.00           C
ATOM  11157 8C21 POPE  209     126.562  39.658  78.100  1.00  0.00           C
ATOM  11161  C33 POPE  209     126.422  26.168  66.940  1.00  0.00           C
ATOM  11164  C34 POPE  209     127.472  25.828  68.010  1.00  0.00           C
ATOM  11167  C35 POPE  209     127.052  26.327  69.389  1.00  0.00           C
ATOM  11170  C36 POPE  209     128.132  26.158  70.460  1.00  0.00           C
ATOM  11173  C37 POPE  209     127.752  26.847  71.780  1.00  0.00           C
ATOM  11176  C38 POPE  209     128.823  26.638  72.859  1.00  0.00           C
ATOM  11179  C39 POPE  209     129.413  27.918  73.490  1.00  0.00           C
ATOM  11182 0C31 POPE  209     128.502  28.608  74.510  1.00  0.00           C
ATOM  11185 1C31 POPE  209     127.663  29.748  73.919  1.00  0.00           C
ATOM  11188 2C31 POPE  209     126.262  29.847  74.540  1.00  0.00           C
ATOM  11191 3C31 POPE  209     126.262  30.208  76.030  1.00  0.00           C
ATOM  11194 4C31 POPE  209     126.663  31.668  76.300  1.00  0.00           C
ATOM  11197 5C31 POPE  209     126.473  32.048  77.770  1.00  0.00           C
ATOM  11200 6C31 POPE  209     126.383  33.558  78.010  1.00  0.00           C
ATOM  11204  NH3 POPE  210      95.442  64.699  63.380  1.00  0.00           N
ATOM  11208  C12 POPE  210      96.802  65.198  63.780  1.00  0.00           C
ATOM  11211  C11 POPE  210      97.833  64.607  62.810  1.00  0.00           C
ATOM  11214  P   POPE  210      98.073  62.338  61.469  1.00  0.00           P
ATOM  11215  O13 POPE  210      96.882  61.798  60.800  1.00  0.00           O
ATOM  11216  O14 POPE  210      98.943  63.198  60.620  1.00  0.00           O
ATOM  11217  O11 POPE  210      98.943  61.238  62.160  1.00  0.00           O
ATOM  11218  O12 POPE  210      97.553  63.218  62.670  1.00  0.00           O
ATOM  11219  C1  POPE  210      99.662  61.438  63.390  1.00  0.00           C
ATOM  11222  C2  POPE  210      99.062  60.609  64.570  1.00  0.00           C
ATOM  11224  O21 POPE  210      99.133  61.298  65.840  1.00  0.00           O
ATOM  11225  C21 POPE  210     100.322  61.698  66.260  1.00  0.00           C
ATOM  11226  O22 POPE  210     101.373  61.638  65.650  1.00  0.00           O
ATOM  11227  C22 POPE  210     100.142  62.397  67.610  1.00  0.00           C
ATOM  11230  C3  POPE  210      99.573  59.128  64.650  1.00  0.00           C
ATOM  11233  O31 POPE  210     100.282  58.808  65.860  1.00  0.00           O
ATOM  11234  C31 POPE  210     100.293  57.507  66.190  1.00  0.00           C
ATOM  11235  O32 POPE  210      99.612  56.647  65.650  1.00  0.00           O
ATOM  11236  C32 POPE  210     101.203  57.288  67.390  1.00  0.00           C
ATOM  11239  C23 POPE  210     101.383  62.199  68.500  1.00  0.00           C
ATOM  11242  C24 POPE  210     101.483  63.158  69.700  1.00  0.00           C
ATOM  11245  C25 POPE  210     100.503  62.868  70.840  1.00  0.00           C
ATOM  11248  C26 POPE  210     101.103  63.278  72.200  1.00  0.00           C
ATOM  11251  C27 POPE  210     100.032  63.488  73.279  1.00  0.00           C
ATOM  11254  C28 POPE  210      99.442  64.908  73.270  1.00  0.00           C
ATOM  11257  C29 POPE  210     100.352  65.938  73.890  1.00  0.00           C
ATOM  11259 0C21 POPE  210      99.993  67.188  74.230  1.00  0.00           C
ATOM  11261 1C21 POPE  210      98.622  67.768  73.989  1.00  0.00           C
ATOM  11264 2C21 POPE  210      97.752  67.949  75.250  1.00  0.00           C
ATOM  11267 3C21 POPE  210      97.903  69.318  75.930  1.00  0.00           C
ATOM  11270 4C21 POPE  210      96.793  69.519  76.970  1.00  0.00           C
ATOM  11273 5C21 POPE  210      96.802  70.918  77.600  1.00  0.00           C
ATOM  11276 6C21 POPE  210      95.653  71.088  78.600  1.00  0.00           C
ATOM  11279 7C21 POPE  210      95.613  72.468  79.260  1.00  0.00           C
ATOM  11282 8C21 POPE  210      94.493  72.618  80.280  1.00  0.00           C
ATOM  11286  C33 POPE  210     101.273  58.528  68.320  1.00  0.00           C
ATOM  11289  C34 POPE  210     102.033  58.258  69.610  1.00  0.00           C
ATOM  11292  C35 POPE  210     101.192  57.528  70.659  1.00  0.00           C
ATOM  11295  C36 POPE  210     100.252  58.488  71.399  1.00  0.00           C
ATOM  11298  C37 POPE  210     100.663  58.668  72.870  1.00  0.00           C
ATOM  11301  C38 POPE  210      99.722  59.598  73.650  1.00  0.00           C
ATOM  11304  C39 POPE  210      99.773  59.359  75.169  1.00  0.00           C
ATOM  11307 0C31 POPE  210     101.163  59.548  75.790  1.00  0.00           C
ATOM  11310 1C31 POPE  210     101.642  60.998  75.770  1.00  0.00           C
ATOM  11313 2C31 POPE  210     103.082  61.147  76.290  1.00  0.00           C
ATOM  11316 3C31 POPE  210     103.633  62.577  76.179  1.00  0.00           C
ATOM  11319 4C31 POPE  210     102.903  63.598  77.060  1.00  0.00           C
ATOM  11322 5C31 POPE  210     103.523  64.997  77.010  1.00  0.00           C
ATOM  11325 6C31 POPE  210     102.733  66.058  77.770  1.00  0.00           C
ATOM  11329  NH3 POPE  211      47.742  37.428  61.910  1.00  0.00           N
ATOM  11333  C12 POPE  211      48.232  37.858  60.559  1.00  0.00           C
ATOM  11336  C11 POPE  211      48.883  39.228  60.650  1.00  0.00           C
ATOM  11339  P   POPE  211      51.163  40.158  61.440  1.00  0.00           P
ATOM  11340  O13 POPE  211      52.082  39.847  60.330  1.00  0.00           O
ATOM  11341  O14 POPE  211      50.583  41.518  61.480  1.00  0.00           O
ATOM  11342  O11 POPE  211      51.942  39.928  62.800  1.00  0.00           O
ATOM  11343  O12 POPE  211      50.003  39.098  61.520  1.00  0.00           O
ATOM  11344  C1  POPE  211      51.273  40.107  64.050  1.00  0.00           C
ATOM  11347  C2  POPE  211      50.502  38.847  64.500  1.00  0.00           C
ATOM  11349  O21 POPE  211      49.832  39.158  65.740  1.00  0.00           O
ATOM  11350  C21 POPE  211      48.503  39.178  65.680  1.00  0.00           C
ATOM  11351  O22 POPE  211      47.833  38.998  64.670  1.00  0.00           O
ATOM  11352  C22 POPE  211      47.963  39.498  67.070  1.00  0.00           C
ATOM  11355  C3  POPE  211      51.392  37.588  64.670  1.00  0.00           C
ATOM  11358  O31 POPE  211      50.603  36.487  65.170  1.00  0.00           O
ATOM  11359  C31 POPE  211      50.232  36.458  66.460  1.00  0.00           C
ATOM  11360  O32 POPE  211      49.143  36.068  66.840  1.00  0.00           O
ATOM  11361  C32 POPE  211      51.332  36.938  67.420  1.00  0.00           C
ATOM  11364  C23 POPE  211      46.472  39.158  67.280  1.00  0.00           C
ATOM  11367  C24 POPE  211      46.253  37.998  68.270  1.00  0.00           C
ATOM  11370  C25 POPE  211      46.552  38.368  69.730  1.00  0.00           C
ATOM  11373  C26 POPE  211      46.352  37.208  70.709  1.00  0.00           C
ATOM  11376  C27 POPE  211      47.203  35.967  70.390  1.00  0.00           C
ATOM  11379  C28 POPE  211      47.163  34.878  71.469  1.00  0.00           C
ATOM  11382  C29 POPE  211      45.832  34.178  71.469  1.00  0.00           C
ATOM  11384 0C21 POPE  211      45.232  33.578  72.510  1.00  0.00           C
ATOM  11386 1C21 POPE  211      45.773  33.438  73.910  1.00  0.00           C
ATOM  11389 2C21 POPE  211      45.032  34.298  74.950  1.00  0.00           C
ATOM  11392 3C21 POPE  211      43.503  34.108  74.950  1.00  0.00           C
ATOM  11395 4C21 POPE  211      42.862  34.798  76.160  1.00  0.00           C
ATOM  11398 5C21 POPE  211      41.422  35.257  75.899  1.00  0.00           C
ATOM  11401 6C21 POPE  211      40.793  35.848  77.169  1.00  0.00           C
ATOM  11404 7C21 POPE  211      39.372  36.378  76.930  1.00  0.00           C
ATOM  11407 8C21 POPE  211      38.753  36.978  78.190  1.00  0.00           C
ATOM  11411  C33 POPE  211      51.063  36.528  68.890  1.00  0.00           C
ATOM  11414  C34 POPE  211      51.833  37.418  69.850  1.00  0.00           C
ATOM  11417  C35 POPE  211      51.723  37.058  71.340  1.00  0.00           C
ATOM  11420  C36 POPE  211      50.302  37.068  71.920  1.00  0.00           C
ATOM  11423  C37 POPE  211      50.253  37.358  73.440  1.00  0.00           C
ATOM  11426  C38 POPE  211      48.813  37.428  73.969  1.00  0.00           C
ATOM  11429  C39 POPE  211      48.703  38.048  75.379  1.00  0.00           C
ATOM  11432 0C31 POPE  211      48.392  37.038  76.489  1.00  0.00           C
ATOM  11435 1C31 POPE  211      48.372  37.718  77.859  1.00  0.00           C
ATOM  11438 2C31 POPE  211      47.943  36.818  79.030  1.00  0.00           C
ATOM  11441 3C31 POPE  211      48.322  37.408  80.400  1.00  0.00           C
ATOM  11444 4C31 POPE  211      47.732  38.808  80.659  1.00  0.00           C
ATOM  11447 5C31 POPE  211      48.223  39.417  81.980  1.00  0.00           C
ATOM  11450 6C31 POPE  211      47.372  39.057  83.200  1.00  0.00           C
ATOM  11454  NH3 POPE  212      63.223  39.968 105.410  1.00  0.00           N
ATOM  11458  C12 POPE  212      63.283  39.818 103.920  1.00  0.00           C
ATOM  11461  C11 POPE  212      61.913  39.438 103.390  1.00  0.00           C
ATOM  11464  P   POPE  212      61.103  37.007 102.879  1.00  0.00           P
ATOM  11465  O13 POPE  212      61.192  35.688 103.530  1.00  0.00           O
ATOM  11466  O14 POPE  212      59.782  37.458 102.390  1.00  0.00           O
ATOM  11467  O11 POPE  212      62.173  37.077 101.710  1.00  0.00           O
ATOM  11468  O12 POPE  212      61.612  38.128 103.860  1.00  0.00           O
ATOM  11469  C1  POPE  212      61.793  36.417 100.490  1.00  0.00           C
ATOM  11472  C2  POPE  212      63.002  36.178  99.539  1.00  0.00           C
ATOM  11474  O21 POPE  212      62.442  35.507  98.399  1.00  0.00           O
ATOM  11475  C21 POPE  212      62.883  35.868  97.210  1.00  0.00           C
ATOM  11476  O22 POPE  212      63.743  36.698  96.980  1.00  0.00           O
ATOM  11477  C22 POPE  212      62.103  35.068  96.170  1.00  0.00           C
ATOM  11480  C3  POPE  212      64.093  35.307 100.239  1.00  0.00           C
ATOM  11483  O31 POPE  212      65.172  34.908  99.350  1.00  0.00           O
ATOM  11484  C31 POPE  212      66.413  34.948  99.859  1.00  0.00           C
ATOM  11485  O32 POPE  212      66.713  35.408 100.940  1.00  0.00           O
ATOM  11486  C32 POPE  212      67.402  34.278  98.910  1.00  0.00           C
ATOM  11489  C23 POPE  212      62.612  35.208  94.719  1.00  0.00           C
ATOM  11492  C24 POPE  212      62.302  33.958  93.890  1.00  0.00           C
ATOM  11495  C25 POPE  212      60.813  33.698  93.640  1.00  0.00           C
ATOM  11498  C26 POPE  212      60.533  32.217  93.310  1.00  0.00           C
ATOM  11501  C27 POPE  212      59.112  31.968  92.770  1.00  0.00           C
ATOM  11504  C28 POPE  212      58.673  30.498  92.940  1.00  0.00           C
ATOM  11507  C29 POPE  212      57.262  30.228  92.459  1.00  0.00           C
ATOM  11509 0C21 POPE  212      56.173  29.978  93.230  1.00  0.00           C
ATOM  11511 1C21 POPE  212      56.122  29.998  94.740  1.00  0.00           C
ATOM  11514 2C21 POPE  212      54.782  30.488  95.350  1.00  0.00           C
ATOM  11517 3C21 POPE  212      53.572  29.618  94.990  1.00  0.00           C
ATOM  11520 4C21 POPE  212      52.353  29.928  95.880  1.00  0.00           C
ATOM  11523 5C21 POPE  212      51.203  28.938  95.659  1.00  0.00           C
ATOM  11526 6C21 POPE  212      50.072  29.088  96.690  1.00  0.00           C
ATOM  11529 7C21 POPE  212      48.892  28.158  96.399  1.00  0.00           C
ATOM  11532 8C21 POPE  212      47.652  28.398  97.280  1.00  0.00           C
ATOM  11536  C33 POPE  212      68.182  35.257  97.990  1.00  0.00           C
ATOM  11539  C34 POPE  212      67.313  35.908  96.909  1.00  0.00           C
ATOM  11542  C35 POPE  212      68.143  36.487  95.750  1.00  0.00           C
ATOM  11545  C36 POPE  212      67.363  37.507  94.920  1.00  0.00           C
ATOM  11548  C37 POPE  212      66.262  36.878  94.050  1.00  0.00           C
ATOM  11551  C38 POPE  212      66.442  37.138  92.550  1.00  0.00           C
ATOM  11554  C39 POPE  212      67.633  36.368  91.959  1.00  0.00           C
ATOM  11557 0C31 POPE  212      67.783  36.568  90.440  1.00  0.00           C
ATOM  11560 1C31 POPE  212      68.663  35.467  89.830  1.00  0.00           C
ATOM  11563 2C31 POPE  212      68.883  35.607  88.320  1.00  0.00           C
ATOM  11566 3C31 POPE  212      69.502  34.347  87.690  1.00  0.00           C
ATOM  11569 4C31 POPE  212      70.743  33.827  88.450  1.00  0.00           C
ATOM  11572 5C31 POPE  212      71.453  32.678  87.719  1.00  0.00           C
ATOM  11575 6C31 POPE  212      72.573  32.038  88.530  1.00  0.00           C
ATOM  11579  NH3 POPE  213      59.703 126.217 102.029  1.00  0.00           N
ATOM  11583  C12 POPE  213      60.843 125.568 101.310  1.00  0.00           C
ATOM  11586  C11 POPE  213      62.063 126.497 101.410  1.00  0.00           C
ATOM  11589  P   POPE  213      64.293 125.148 100.990  1.00  0.00           P
ATOM  11590  O13 POPE  213      65.482 125.478 100.170  1.00  0.00           O
ATOM  11591  O14 POPE  213      64.473 125.218 102.450  1.00  0.00           O
ATOM  11592  O11 POPE  213      63.703 123.758 100.510  1.00  0.00           O
ATOM  11593  O12 POPE  213      63.122 126.088 100.550  1.00  0.00           O
ATOM  11594  C1  POPE  213      64.273 123.048  99.399  1.00  0.00           C
ATOM  11597  C2  POPE  213      63.753 123.448  97.970  1.00  0.00           C
ATOM  11599  O21 POPE  213      64.843 123.467  97.010  1.00  0.00           O
ATOM  11600  C21 POPE  213      64.793 122.428  96.179  1.00  0.00           C
ATOM  11601  O22 POPE  213      64.242 121.368  96.390  1.00  0.00           O
ATOM  11602  C22 POPE  213      65.442 122.809  94.830  1.00  0.00           C
ATOM  11605  C3  POPE  213      63.043 124.809  97.859  1.00  0.00           C
ATOM  11608  O31 POPE  213      62.353 124.908  96.600  1.00  0.00           O
ATOM  11609  C31 POPE  213      62.212 126.139  96.109  1.00  0.00           C
ATOM  11610  O32 POPE  213      63.052 127.018  96.179  1.00  0.00           O
ATOM  11611  C32 POPE  213      60.793 126.279  95.580  1.00  0.00           C
ATOM  11614  C23 POPE  213      64.813 122.018  93.650  1.00  0.00           C
ATOM  11617  C24 POPE  213      65.152 122.607  92.270  1.00  0.00           C
ATOM  11620  C25 POPE  213      64.153 122.257  91.150  1.00  0.00           C
ATOM  11623  C26 POPE  213      64.063 120.768  90.789  1.00  0.00           C
ATOM  11626  C27 POPE  213      63.852 120.568  89.280  1.00  0.00           C
ATOM  11629  C28 POPE  213      63.633 119.108  88.840  1.00  0.00           C
ATOM  11632  C29 POPE  213      62.243 118.617  89.150  1.00  0.00           C
ATOM  11634 0C21 POPE  213      61.923 117.389  89.590  1.00  0.00           C
ATOM  11636 1C21 POPE  213      62.913 116.269  89.840  1.00  0.00           C
ATOM  11639 2C21 POPE  213      63.353 115.588  88.539  1.00  0.00           C
ATOM  11642 3C21 POPE  213      64.372 114.459  88.770  1.00  0.00           C
ATOM  11645 4C21 POPE  213      65.813 114.848  88.450  1.00  0.00           C
ATOM  11648 5C21 POPE  213      66.082 114.949  86.940  1.00  0.00           C
ATOM  11651 6C21 POPE  213      67.563 115.228  86.629  1.00  0.00           C
ATOM  11654 7C21 POPE  213      67.843 115.309  85.120  1.00  0.00           C
ATOM  11657 8C21 POPE  213      69.302 115.618  84.800  1.00  0.00           C
ATOM  11661  C33 POPE  213      60.413 127.728  95.219  1.00  0.00           C
ATOM  11664  C34 POPE  213      60.552 128.007  93.720  1.00  0.00           C
ATOM  11667  C35 POPE  213      59.503 127.257  92.890  1.00  0.00           C
ATOM  11670  C36 POPE  213      60.072 126.468  91.690  1.00  0.00           C
ATOM  11673  C37 POPE  213      59.013 125.528  91.090  1.00  0.00           C
ATOM  11676  C38 POPE  213      59.322 124.967  89.700  1.00  0.00           C
ATOM  11679  C39 POPE  213      58.023 124.468  89.039  1.00  0.00           C
ATOM  11682 0C31 POPE  213      58.192 123.949  87.610  1.00  0.00           C
ATOM  11685 1C31 POPE  213      56.833 123.639  86.959  1.00  0.00           C
ATOM  11688 2C31 POPE  213      56.793 123.868  85.440  1.00  0.00           C
ATOM  11691 3C31 POPE  213      56.362 125.299  85.050  1.00  0.00           C
ATOM  11694 4C31 POPE  213      57.392 126.378  85.410  1.00  0.00           C
ATOM  11697 5C31 POPE  213      57.052 127.758  84.840  1.00  0.00           C
ATOM  11700 6C31 POPE  213      58.223 128.738  84.940  1.00  0.00           C
ATOM  11704  NH3 POPE  214      78.922   0.858  98.969  1.00  0.00           N
ATOM  11708  C12 POPE  214      79.453   2.128  99.570  1.00  0.00           C
ATOM  11711  C11 POPE  214      80.993   2.148  99.649  1.00  0.00           C
ATOM  11714  P   POPE  214      81.152   4.768  99.610  1.00  0.00           P
ATOM  11715  O13 POPE  214      79.802   5.188 100.060  1.00  0.00           O
ATOM  11716  O14 POPE  214      82.302   5.658  99.859  1.00  0.00           O
ATOM  11717  O11 POPE  214      81.093   4.358  98.080  1.00  0.00           O
ATOM  11718  O12 POPE  214      81.453   3.348 100.270  1.00  0.00           O
ATOM  11719  C1  POPE  214      80.513   5.228  97.110  1.00  0.00           C
ATOM  11722  C2  POPE  214      80.773   4.698  95.680  1.00  0.00           C
ATOM  11724  O21 POPE  214      80.133   5.628  94.819  1.00  0.00           O
ATOM  11725  C21 POPE  214      80.482   5.868  93.560  1.00  0.00           C
ATOM  11726  O22 POPE  214      79.823   6.598  92.840  1.00  0.00           O
ATOM  11727  C22 POPE  214      81.752   5.188  93.040  1.00  0.00           C
ATOM  11730  C3  POPE  214      80.192   3.258  95.490  1.00  0.00           C
ATOM  11733  O31 POPE  214      79.762   3.028  94.129  1.00  0.00           O
ATOM  11734  C31 POPE  214      78.462   3.068  93.880  1.00  0.00           C
ATOM  11735  O32 POPE  214      77.582   3.148  94.710  1.00  0.00           O
ATOM  11736  C32 POPE  214      78.243   3.018  92.359  1.00  0.00           C
ATOM  11739  C23 POPE  214      81.982   5.718  91.600  1.00  0.00           C
ATOM  11742  C24 POPE  214      83.232   5.248  90.849  1.00  0.00           C
ATOM  11745  C25 POPE  214      83.293   6.018  89.520  1.00  0.00           C
ATOM  11748  C26 POPE  214      84.363   5.558  88.530  1.00  0.00           C
ATOM  11751  C27 POPE  214      84.102   6.148  87.140  1.00  0.00           C
ATOM  11754  C28 POPE  214      84.983   5.548  86.020  1.00  0.00           C
ATOM  11757  C29 POPE  214      86.063   6.488  85.540  1.00  0.00           C
ATOM  11759 0C21 POPE  214      86.122   7.088  84.330  1.00  0.00           C
ATOM  11761 1C21 POPE  214      85.123   6.948  83.209  1.00  0.00           C
ATOM  11764 2C21 POPE  214      85.093   8.148  82.250  1.00  0.00           C
ATOM  11767 3C21 POPE  214      84.223   7.898  81.010  1.00  0.00           C
ATOM  11770 4C21 POPE  214      84.142   9.108  80.070  1.00  0.00           C
ATOM  11773 5C21 POPE  214      83.173   8.908  78.910  1.00  0.00           C
ATOM  11776 6C21 POPE  214      83.113  10.118  77.960  1.00  0.00           C
ATOM  11779 7C21 POPE  214      82.043   9.978  76.880  1.00  0.00           C
ATOM  11782 8C21 POPE  214      82.052  11.138  75.880  1.00  0.00           C
ATOM  11786  C33 POPE  214      76.903   2.378  91.930  1.00  0.00           C
ATOM  11789  C34 POPE  214      76.313   3.058  90.680  1.00  0.00           C
ATOM  11792  C35 POPE  214      75.362   4.218  91.010  1.00  0.00           C
ATOM  11795  C36 POPE  214      73.872   3.908  90.770  1.00  0.00           C
ATOM  11798  C37 POPE  214      72.963   5.058  91.249  1.00  0.00           C
ATOM  11801  C38 POPE  214      71.893   5.488  90.230  1.00  0.00           C
ATOM  11804  C39 POPE  214      71.082   6.708  90.700  1.00  0.00           C
ATOM  11807 0C31 POPE  214      70.172   7.268  89.590  1.00  0.00           C
ATOM  11810 1C31 POPE  214      69.533   8.628  89.920  1.00  0.00           C
ATOM  11813 2C31 POPE  214      68.933   9.278  88.660  1.00  0.00           C
ATOM  11816 3C31 POPE  214      68.743  10.798  88.740  1.00  0.00           C
ATOM  11819 4C31 POPE  214      67.472  11.248  89.459  1.00  0.00           C
ATOM  11822 5C31 POPE  214      67.192  12.748  89.260  1.00  0.00           C
ATOM  11825 6C31 POPE  214      65.933  13.208  89.990  1.00  0.00           C
ATOM  11829  NH3 POPE  215      72.223  61.028  64.780  1.00  0.00           N
ATOM  11833  C12 POPE  215      72.332  59.588  64.320  1.00  0.00           C
ATOM  11836  C11 POPE  215      72.323  58.577  65.500  1.00  0.00           C
ATOM  11839  P   POPE  215      74.593  57.188  65.280  1.00  0.00           P
ATOM  11840  O13 POPE  215      75.203  58.088  64.280  1.00  0.00           O
ATOM  11841  O14 POPE  215      74.953  55.758  65.160  1.00  0.00           O
ATOM  11842  O11 POPE  215      74.933  57.748  66.730  1.00  0.00           O
ATOM  11843  O12 POPE  215      73.013  57.358  65.190  1.00  0.00           O
ATOM  11844  C1  POPE  215      74.982  56.908  67.900  1.00  0.00           C
ATOM  11847  C2  POPE  215      76.372  57.018  68.609  1.00  0.00           C
ATOM  11849  O21 POPE  215      76.563  55.988  69.590  1.00  0.00           O
ATOM  11850  C21 POPE  215      75.883  56.019  70.720  1.00  0.00           C
ATOM  11851  O22 POPE  215      75.172  56.929  71.120  1.00  0.00           O
ATOM  11852  C22 POPE  215      76.203  54.738  71.489  1.00  0.00           C
ATOM  11855  C3  POPE  215      76.633  58.478  69.129  1.00  0.00           C
ATOM  11858  O31 POPE  215      77.612  58.608  70.200  1.00  0.00           O
ATOM  11859  C31 POPE  215      78.622  59.429  69.970  1.00  0.00           C
ATOM  11860  O32 POPE  215      79.143  59.638  68.890  1.00  0.00           O
ATOM  11861  C32 POPE  215      78.982  60.158  71.270  1.00  0.00           C
ATOM  11864  C23 POPE  215      75.292  54.508  72.719  1.00  0.00           C
ATOM  11867  C24 POPE  215      75.413  53.068  73.230  1.00  0.00           C
ATOM  11870  C25 POPE  215      74.493  52.768  74.430  1.00  0.00           C
ATOM  11873  C26 POPE  215      75.073  53.309  75.740  1.00  0.00           C
ATOM  11876  C27 POPE  215      74.122  53.097  76.930  1.00  0.00           C
ATOM  11879  C28 POPE  215      74.723  53.548  78.270  1.00  0.00           C
ATOM  11882  C29 POPE  215      75.802  52.597  78.749  1.00  0.00           C
ATOM  11884 0C21 POPE  215      75.813  51.888  79.900  1.00  0.00           C
ATOM  11886 1C21 POPE  215      74.752  51.868  80.969  1.00  0.00           C
ATOM  11889 2C21 POPE  215      73.963  50.548  80.990  1.00  0.00           C
ATOM  11892 3C21 POPE  215      72.792  50.578  81.980  1.00  0.00           C
ATOM  11895 4C21 POPE  215      72.023  49.248  82.029  1.00  0.00           C
ATOM  11898 5C21 POPE  215      70.563  49.388  82.490  1.00  0.00           C
ATOM  11901 6C21 POPE  215      69.653  49.868  81.350  1.00  0.00           C
ATOM  11904 7C21 POPE  215      68.182  50.068  81.760  1.00  0.00           C
ATOM  11907 8C21 POPE  215      67.302  50.578  80.610  1.00  0.00           C
ATOM  11911  C33 POPE  215      79.692  59.278  72.320  1.00  0.00           C
ATOM  11914  C34 POPE  215      79.673  59.968  73.690  1.00  0.00           C
ATOM  11917  C35 POPE  215      80.402  59.188  74.800  1.00  0.00           C
ATOM  11920  C36 POPE  215      80.402  59.998  76.090  1.00  0.00           C
ATOM  11923  C37 POPE  215      81.133  59.338  77.270  1.00  0.00           C
ATOM  11926  C38 POPE  215      81.133  60.257  78.500  1.00  0.00           C
ATOM  11929  C39 POPE  215      79.823  60.208  79.290  1.00  0.00           C
ATOM  11932 0C31 POPE  215      79.692  61.388  80.260  1.00  0.00           C
ATOM  11935 1C31 POPE  215      78.433  61.257  81.130  1.00  0.00           C
ATOM  11938 2C31 POPE  215      78.112  62.528  81.940  1.00  0.00           C
ATOM  11941 3C31 POPE  215      76.853  62.308  82.780  1.00  0.00           C
ATOM  11944 4C31 POPE  215      76.313  63.558  83.490  1.00  0.00           C
ATOM  11947 5C31 POPE  215      75.082  63.218  84.350  1.00  0.00           C
ATOM  11950 6C31 POPE  215      73.953  64.257  84.269  1.00  0.00           C
ATOM  11954  NH3 POPE  216      57.593  81.217 103.590  1.00  0.00           N
ATOM  11958  C12 POPE  216      57.943  82.677 103.370  1.00  0.00           C
ATOM  11961  C11 POPE  216      59.423  82.969 103.679  1.00  0.00           C
ATOM  11964  P   POPE  216      59.493  85.078 105.210  1.00  0.00           P
ATOM  11965  O13 POPE  216      58.192  84.688 105.800  1.00  0.00           O
ATOM  11966  O14 POPE  216      60.663  84.688 106.010  1.00  0.00           O
ATOM  11967  O11 POPE  216      59.503  86.618 104.910  1.00  0.00           O
ATOM  11968  O12 POPE  216      59.603  84.378 103.790  1.00  0.00           O
ATOM  11969  C1  POPE  216      58.613  87.227 103.969  1.00  0.00           C
ATOM  11972  C2  POPE  216      59.322  87.578 102.649  1.00  0.00           C
ATOM  11974  O21 POPE  216      59.622  86.368 101.940  1.00  0.00           O
ATOM  11975  C21 POPE  216      59.052  86.188 100.760  1.00  0.00           C
ATOM  11976  O22 POPE  216      58.232  86.918 100.230  1.00  0.00           O
ATOM  11977  C22 POPE  216      59.832  85.068 100.079  1.00  0.00           C
ATOM  11980  C3  POPE  216      60.653  88.298 102.980  1.00  0.00           C
ATOM  11983  O31 POPE  216      61.332  88.779 101.780  1.00  0.00           O
ATOM  11984  C31 POPE  216      62.672  88.617 101.830  1.00  0.00           C
ATOM  11985  O32 POPE  216      63.273  87.978 102.660  1.00  0.00           O
ATOM  11986  C32 POPE  216      63.322  89.368 100.670  1.00  0.00           C
ATOM  11989  C23 POPE  216      59.703  84.967  98.539  1.00  0.00           C
ATOM  11992  C24 POPE  216      61.093  84.688  97.950  1.00  0.00           C
ATOM  11995  C25 POPE  216      61.082  84.188  96.510  1.00  0.00           C
ATOM  11998  C26 POPE  216      62.483  83.809  96.030  1.00  0.00           C
ATOM  12001  C27 POPE  216      62.442  83.038  94.700  1.00  0.00           C
ATOM  12004  C28 POPE  216      63.852  82.768  94.140  1.00  0.00           C
ATOM  12007  C29 POPE  216      63.743  81.908  92.900  1.00  0.00           C
ATOM  12009 0C21 POPE  216      64.112  82.248  91.660  1.00  0.00           C
ATOM  12011 1C21 POPE  216      64.793  83.529  91.249  1.00  0.00           C
ATOM  12014 2C21 POPE  216      65.432  83.428  89.850  1.00  0.00           C
ATOM  12017 3C21 POPE  216      66.503  82.338  89.730  1.00  0.00           C
ATOM  12020 4C21 POPE  216      67.012  82.118  88.300  1.00  0.00           C
ATOM  12023 5C21 POPE  216      67.523  80.677  88.100  1.00  0.00           C
ATOM  12026 6C21 POPE  216      66.383  79.668  87.950  1.00  0.00           C
ATOM  12029 7C21 POPE  216      66.792  78.228  88.279  1.00  0.00           C
ATOM  12032 8C21 POPE  216      65.703  77.428  89.000  1.00  0.00           C
ATOM  12036  C33 POPE  216      64.293  88.458  99.900  1.00  0.00           C
ATOM  12039  C34 POPE  216      64.993  89.228  98.770  1.00  0.00           C
ATOM  12042  C35 POPE  216      65.673  88.298  97.750  1.00  0.00           C
ATOM  12045  C36 POPE  216      66.763  87.397  98.340  1.00  0.00           C
ATOM  12048  C37 POPE  216      67.433  86.618  97.200  1.00  0.00           C
ATOM  12051  C38 POPE  216      68.502  85.609  97.640  1.00  0.00           C
ATOM  12054  C39 POPE  216      69.332  85.118  96.450  1.00  0.00           C
ATOM  12057 0C31 POPE  216      68.493  84.938  95.170  1.00  0.00           C
ATOM  12060 1C31 POPE  216      69.182  84.118  94.070  1.00  0.00           C
ATOM  12063 2C31 POPE  216      69.243  84.879  92.750  1.00  0.00           C
ATOM  12066 3C31 POPE  216      69.752  84.038  91.590  1.00  0.00           C
ATOM  12069 4C31 POPE  216      69.472  84.717  90.239  1.00  0.00           C
ATOM  12072 5C31 POPE  216      70.372  85.928  89.970  1.00  0.00           C
ATOM  12075 6C31 POPE  216      70.023  86.658  88.670  1.00  0.00           C
ATOM  12079  NH3 POPE  217      94.393  93.848  55.990  1.00  0.00           N
ATOM  12083  C12 POPE  217      95.462  92.938  56.520  1.00  0.00           C
ATOM  12086  C11 POPE  217      96.473  92.559  55.419  1.00  0.00           C
ATOM  12089  P   POPE  217      98.493  90.989  55.020  1.00  0.00           P
ATOM  12090  O13 POPE  217      98.383  91.549  53.670  1.00  0.00           O
ATOM  12091  O14 POPE  217      98.593  89.529  55.170  1.00  0.00           O
ATOM  12092  O11 POPE  217      99.662  91.678  55.810  1.00  0.00           O
ATOM  12093  O12 POPE  217      97.213  91.427  55.860  1.00  0.00           O
ATOM  12094  C1  POPE  217     100.153  91.068  57.020  1.00  0.00           C
ATOM  12097  C2  POPE  217      99.123  91.107  58.180  1.00  0.00           C
ATOM  12099  O21 POPE  217      99.703  91.719  59.350  1.00  0.00           O
ATOM  12100  C21 POPE  217     100.573  91.059  60.079  1.00  0.00           C
ATOM  12101  O22 POPE  217     101.023  89.949  59.860  1.00  0.00           O
ATOM  12102  C22 POPE  217     100.933  91.938  61.280  1.00  0.00           C
ATOM  12105  C3  POPE  217      98.482  89.688  58.360  1.00  0.00           C
ATOM  12108  O31 POPE  217      97.623  89.508  59.490  1.00  0.00           O
ATOM  12109  C31 POPE  217      96.353  89.798  59.400  1.00  0.00           C
ATOM  12110  O32 POPE  217      95.832  90.598  58.640  1.00  0.00           O
ATOM  12111  C32 POPE  217      95.613  88.828  60.330  1.00  0.00           C
ATOM  12114  C23 POPE  217     101.483  91.139  62.480  1.00  0.00           C
ATOM  12117  C24 POPE  217     101.333  91.897  63.820  1.00  0.00           C
ATOM  12120  C25 POPE  217     102.133  93.209  63.870  1.00  0.00           C
ATOM  12123  C26 POPE  217     102.103  93.868  65.260  1.00  0.00           C
ATOM  12126  C27 POPE  217     103.082  95.049  65.340  1.00  0.00           C
ATOM  12129  C28 POPE  217     103.143  95.697  66.730  1.00  0.00           C
ATOM  12132  C29 POPE  217     104.372  96.567  66.850  1.00  0.00           C
ATOM  12134 0C21 POPE  217     104.452  97.898  66.660  1.00  0.00           C
ATOM  12136 1C21 POPE  217     103.342  98.857  66.310  1.00  0.00           C
ATOM  12139 2C21 POPE  217     103.213  99.949  67.390  1.00  0.00           C
ATOM  12142 3C21 POPE  217     102.712  99.408  68.740  1.00  0.00           C
ATOM  12145 4C21 POPE  217     102.763 100.457  69.859  1.00  0.00           C
ATOM  12148 5C21 POPE  217     104.142 100.618  70.519  1.00  0.00           C
ATOM  12151 6C21 POPE  217     104.522  99.428  71.410  1.00  0.00           C
ATOM  12154 7C21 POPE  217     105.813  99.669  72.210  1.00  0.00           C
ATOM  12157 8C21 POPE  217     106.103  98.548  73.200  1.00  0.00           C
ATOM  12161  C33 POPE  217      94.423  89.468  61.060  1.00  0.00           C
ATOM  12164  C34 POPE  217      94.862  90.548  62.050  1.00  0.00           C
ATOM  12167  C35 POPE  217      93.703  90.967  62.960  1.00  0.00           C
ATOM  12170  C36 POPE  217      94.102  92.029  63.980  1.00  0.00           C
ATOM  12173  C37 POPE  217      92.852  92.607  64.660  1.00  0.00           C
ATOM  12176  C38 POPE  217      92.982  92.637  66.180  1.00  0.00           C
ATOM  12179  C39 POPE  217      93.913  93.738  66.700  1.00  0.00           C
ATOM  12182 0C31 POPE  217      93.502  94.199  68.089  1.00  0.00           C
ATOM  12185 1C31 POPE  217      94.612  94.958  68.840  1.00  0.00           C
ATOM  12188 2C31 POPE  217      94.123  95.348  70.230  1.00  0.00           C
ATOM  12191 3C31 POPE  217      95.223  95.919  71.130  1.00  0.00           C
ATOM  12194 4C31 POPE  217      94.722  96.048  72.570  1.00  0.00           C
ATOM  12197 5C31 POPE  217      95.813  96.508  73.539  1.00  0.00           C
ATOM  12200 6C31 POPE  217      95.293  96.598  74.980  1.00  0.00           C
ATOM  12204  NH3 POPE  218      93.472  53.757 103.880  1.00  0.00           N
ATOM  12208  C12 POPE  218      93.362  55.257 103.969  1.00  0.00           C
ATOM  12211  C11 POPE  218      94.652  55.949 103.460  1.00  0.00           C
ATOM  12214  P   POPE  218      95.582  54.458 101.500  1.00  0.00           P
ATOM  12215  O13 POPE  218      94.533  53.428 101.420  1.00  0.00           O
ATOM  12216  O14 POPE  218      96.732  54.128 102.370  1.00  0.00           O
ATOM  12217  O11 POPE  218      96.122  54.838 100.050  1.00  0.00           O
ATOM  12218  O12 POPE  218      94.862  55.758 102.060  1.00  0.00           O
ATOM  12219  C1  POPE  218      95.312  55.578  99.120  1.00  0.00           C
ATOM  12222  C2  POPE  218      95.963  56.938  98.740  1.00  0.00           C
ATOM  12224  O21 POPE  218      94.942  57.908  98.380  1.00  0.00           O
ATOM  12225  C21 POPE  218      94.323  57.708  97.230  1.00  0.00           C
ATOM  12226  O22 POPE  218      94.482  56.768  96.469  1.00  0.00           O
ATOM  12227  C22 POPE  218      93.433  58.908  96.920  1.00  0.00           C
ATOM  12230  C3  POPE  218      97.122  56.838  97.690  1.00  0.00           C
ATOM  12233  O31 POPE  218      97.512  58.148  97.260  1.00  0.00           O
ATOM  12234  C31 POPE  218      97.973  58.498  96.050  1.00  0.00           C
ATOM  12235  O32 POPE  218      98.213  59.658  95.730  1.00  0.00           O
ATOM  12236  C32 POPE  218      98.132  57.358  95.030  1.00  0.00           C
ATOM  12239  C23 POPE  218      93.612  59.368  95.460  1.00  0.00           C
ATOM  12242  C24 POPE  218      92.773  60.609  95.130  1.00  0.00           C
ATOM  12245  C25 POPE  218      92.703  60.918  93.620  1.00  0.00           C
ATOM  12248  C26 POPE  218      93.993  61.498  93.019  1.00  0.00           C
ATOM  12251  C27 POPE  218      94.673  60.548  92.020  1.00  0.00           C
ATOM  12254  C28 POPE  218      95.762  61.248  91.179  1.00  0.00           C
ATOM  12257  C29 POPE  218      96.462  60.308  90.230  1.00  0.00           C
ATOM  12259 0C21 POPE  218      96.552  60.408  88.880  1.00  0.00           C
ATOM  12261 1C21 POPE  218      95.953  61.467  87.990  1.00  0.00           C
ATOM  12264 2C21 POPE  218      95.093  60.858  86.860  1.00  0.00           C
ATOM  12267 3C21 POPE  218      93.813  60.178  87.359  1.00  0.00           C
ATOM  12270 4C21 POPE  218      92.903  59.678  86.230  1.00  0.00           C
ATOM  12273 5C21 POPE  218      93.493  58.538  85.379  1.00  0.00           C
ATOM  12276 6C21 POPE  218      92.502  58.048  84.310  1.00  0.00           C
ATOM  12279 7C21 POPE  218      93.173  57.118  83.289  1.00  0.00           C
ATOM  12282 8C21 POPE  218      92.222  56.678  82.169  1.00  0.00           C
ATOM  12286  C33 POPE  218      96.942  57.298  94.030  1.00  0.00           C
ATOM  12289  C34 POPE  218      96.723  55.908  93.419  1.00  0.00           C
ATOM  12292  C35 POPE  218      95.433  55.778  92.599  1.00  0.00           C
ATOM  12295  C36 POPE  218      95.473  56.378  91.200  1.00  0.00           C
ATOM  12298  C37 POPE  218      94.212  55.968  90.429  1.00  0.00           C
ATOM  12301  C38 POPE  218      93.922  56.847  89.220  1.00  0.00           C
ATOM  12304  C39 POPE  218      92.532  56.597  88.620  1.00  0.00           C
ATOM  12307 0C31 POPE  218      92.332  55.158  88.110  1.00  0.00           C
ATOM  12310 1C31 POPE  218      90.963  54.958  87.459  1.00  0.00           C
ATOM  12313 2C31 POPE  218      90.692  53.498  87.079  1.00  0.00           C
ATOM  12316 3C31 POPE  218      89.273  53.288  86.520  1.00  0.00           C
ATOM  12319 4C31 POPE  218      88.993  51.828  86.160  1.00  0.00           C
ATOM  12322 5C31 POPE  218      87.512  51.588  85.820  1.00  0.00           C
ATOM  12325 6C31 POPE  218      87.273  50.448  84.830  1.00  0.00           C
ATOM  12329  NH3 POPE  219     110.893  53.618 101.690  1.00  0.00           N
ATOM  12333  C12 POPE  219     109.862  52.717 101.060  1.00  0.00           C
ATOM  12336  C11 POPE  219     109.503  51.507 101.930  1.00  0.00           C
ATOM  12339  P   POPE  219     107.332  50.168 102.530  1.00  0.00           P
ATOM  12340  O13 POPE  219     108.113  49.538 103.620  1.00  0.00           O
ATOM  12341  O14 POPE  219     105.963  50.628 102.840  1.00  0.00           O
ATOM  12342  O11 POPE  219     107.302  49.268 101.230  1.00  0.00           O
ATOM  12343  O12 POPE  219     108.082  51.448 101.990  1.00  0.00           O
ATOM  12344  C1  POPE  219     107.292  49.778  99.890  1.00  0.00           C
ATOM  12347  C2  POPE  219     105.972  49.438  99.140  1.00  0.00           C
ATOM  12349  O21 POPE  219     106.163  49.468  97.710  1.00  0.00           O
ATOM  12350  C21 POPE  219     106.413  50.609  97.099  1.00  0.00           C
ATOM  12351  O22 POPE  219     106.702  51.667  97.630  1.00  0.00           O
ATOM  12352  C22 POPE  219     106.042  50.448  95.600  1.00  0.00           C
ATOM  12355  C3  POPE  219     104.713  50.257  99.599  1.00  0.00           C
ATOM  12358  O31 POPE  219     103.563  49.429  99.810  1.00  0.00           O
ATOM  12359  C31 POPE  219     102.523  49.338  98.980  1.00  0.00           C
ATOM  12360  O32 POPE  219     101.443  48.858  99.280  1.00  0.00           O
ATOM  12361  C32 POPE  219     102.793  49.827  97.550  1.00  0.00           C
ATOM  12364  C23 POPE  219     107.173  50.257  94.529  1.00  0.00           C
ATOM  12367  C24 POPE  219     107.653  51.528  93.810  1.00  0.00           C
ATOM  12370  C25 POPE  219     108.222  51.257  92.390  1.00  0.00           C
ATOM  12373  C26 POPE  219     108.752  52.519  91.650  1.00  0.00           C
ATOM  12376  C27 POPE  219     109.312  52.178  90.250  1.00  0.00           C
ATOM  12379  C28 POPE  219     109.773  53.368  89.389  1.00  0.00           C
[truncated: 1,722,212 more chars]
